# Supplementary material for: In silico docking yields small molecule negative allosteric modulators targeting the core of Frizzled 7
Source: Nat Commun. 2025 Dec 14;16:11138. doi: 10.1038/s41467-025-67147-z (PMC12705740; doi:10.1038/s41467-025-67147-z)
Supplement: Supplementary file 3 — Supplementary Data 1 [file 41467_2025_67147_MOESM3_ESM.zip]

Archive with 11 entries (10 files):
- docking_poses_hits/
- docking_poses_hits/docking-pose_FZD7-C407.pdb
- docking_poses_hits/docking-pose_FZD7-C45.pdb
- docking_poses_hits/docking-pose_FZD7-C471.pdb
- docking_poses_hits/docking-pose_FZD7-C472.pdb
- docking_poses_hits/docking-pose_FZD7-C473.pdb
- docking_poses_hits/docking-pose_FZD7-C474.pdb
- docking_poses_hits/docking-pose_FZD7-C475.pdb
- docking_poses_hits/docking-pose_FZD7-C476.pdb
- docking_poses_hits/docking-pose_FZD7-C477.pdb
- docking_poses_hits/docking-pose_FZD7-C478.pdb
