# Supplementary material for: In silico docking yields small molecule negative allosteric modulators targeting the core of Frizzled 7
Source: Nat Commun. 2025 Dec 14;16:11138. doi: 10.1038/s41467-025-67147-z (PMC12705740; doi:10.1038/s41467-025-67147-z)
Supplement: Supplementary file 3 — Supplementary Data 1 [file 41467_2025_67147_MOESM3_ESM.zip › docking_poses_hits/docking-pose_FZD7-C477.pdb]

HELIX    1   1 GLU A  249  VAL A  277  1                                  29
HELIX    2   2 ARG A  287  LEU A  308  1                                  22
HELIX    3   3 CYX A  336  TYR A  344  1                                   9
HELIX    4   4 ALA A  349  ALA A  365  1                                  17
HELIX    5   5 HIP A  371  MET A  399  1                                  29
HELIX    6   6 VAL A  418  ILE A  453  1                                  36
HELIX    7   7 LEU A  464  ALA A  494  1                                  31
HELIX    8   8 ARG A  496  ARG A  501  1                                   6
HELIX    9   9 LEU A  504  THR A  507  1                                   4
HELIX   10  10 PHE A  527  ILE A  548  1                                  22
HELIX   11  11 GLY A  551  SER A  565  1                                  15
ATOM      1  N   CYX A 210     100.820  71.335 153.064  0.00  0.00           N
ATOM      2  H   CYX A 210     100.826  70.624 153.823  0.00  0.00           H
ATOM      3  CA  CYX A 210     100.006  72.449 153.535  0.00  0.00           C
ATOM      4  C   CYX A 210     100.537  73.021 154.846  0.00  0.00           C
ATOM      5  O   CYX A 210     101.065  72.284 155.678  0.00  0.00           O
ATOM      6  CB  CYX A 210      98.547  72.012 153.692  0.00  0.00           C
ATOM      7  SG  CYX A 210      97.636  72.070 152.139  0.00  0.00           S
ATOM      8  N   PRO A 211     100.404  74.343 155.026  0.00  0.00           N
ATOM      9  CA  PRO A 211     100.916  74.975 156.250  0.00  0.00           C
ATOM     10  C   PRO A 211     100.102  74.625 157.484  0.00  0.00           C
ATOM     11  O   PRO A 211      99.128  73.868 157.413  0.00  0.00           O
ATOM     12  CB  PRO A 211     100.838  76.477 155.936  0.00  0.00           C
ATOM     13  CG  PRO A 211     100.587  76.574 154.455  0.00  0.00           C
ATOM     14  CD  PRO A 211      99.854  75.333 154.087  0.00  0.00           C
ATOM     15  N   ARG A 212     100.493  75.188 158.628  0.00  0.00           N
ATOM     16  H   ARG A 212     101.266  75.818 158.590  0.00  0.00           H
ATOM     17  CA  ARG A 212      99.870  74.871 159.908  0.00  0.00           C
ATOM     18  C   ARG A 212      98.469  75.453 160.060  0.00  0.00           C
ATOM     19  O   ARG A 212      97.781  75.106 161.026  0.00  0.00           O
ATOM     20  CB  ARG A 212     100.772  75.353 161.046  0.00  0.00           C
ATOM     21  CG  ARG A 212     100.978  76.855 161.089  0.00  0.00           C
ATOM     22  CD  ARG A 212     101.938  77.238 162.202  0.00  0.00           C
ATOM     23  NE  ARG A 212     103.274  76.704 161.969  0.00  0.00           N
ATOM     24  HE  ARG A 212     103.443  75.806 162.379  0.00  0.00           H
ATOM     25  CZ  ARG A 212     104.219  77.326 161.277  0.00  0.00           C
ATOM     26  NH1 ARG A 212     104.011  78.518 160.740  0.00  0.00           N
ATOM     27 HH11 ARG A 212     104.729  79.001 160.237  0.00  0.00           H
ATOM     28 HH12 ARG A 212     103.115  78.946 160.825  0.00  0.00           H
ATOM     29  NH2 ARG A 212     105.401  76.738 161.119  0.00  0.00           N
ATOM     30 HH21 ARG A 212     106.132  77.180 160.598  0.00  0.00           H
ATOM     31 HH22 ARG A 212     105.589  75.839 161.515  0.00  0.00           H
ATOM     32  N   GLN A 213      98.030  76.319 159.148  0.00  0.00           N
ATOM     33  H   GLN A 213      98.676  76.572 158.433  0.00  0.00           H
ATOM     34  CA  GLN A 213      96.667  76.838 159.145  0.00  0.00           C
ATOM     35  C   GLN A 213      95.849  76.331 157.968  0.00  0.00           C
ATOM     36  O   GLN A 213      94.740  75.822 158.159  0.00  0.00           O
ATOM     37  CB  GLN A 213      96.683  78.374 159.137  0.00  0.00           C
ATOM     38  CG  GLN A 213      96.850  79.001 160.509  0.00  0.00           C
ATOM     39  CD  GLN A 213      95.567  78.999 161.314  0.00  0.00           C
ATOM     40  NE2 GLN A 213      95.347  77.936 162.078  0.00  0.00           N
ATOM     41 HE21 GLN A 213      94.523  77.914 162.643  0.00  0.00           H
ATOM     42 HE22 GLN A 213      96.005  77.184 162.127  0.00  0.00           H
ATOM     43  OE1 GLN A 213      94.782  79.946 161.253  0.00  0.00           O
ATOM     44  N   LEU A 214      96.368  76.457 156.751  0.00  0.00           N
ATOM     45  H   LEU A 214      97.285  76.831 156.643  0.00  0.00           H
ATOM     46  CA  LEU A 214      95.647  76.024 155.566  0.00  0.00           C
ATOM     47  C   LEU A 214      95.684  74.507 155.428  0.00  0.00           C
ATOM     48  O   LEU A 214      96.682  73.854 155.747  0.00  0.00           O
ATOM     49  CB  LEU A 214      96.238  76.676 154.314  0.00  0.00           C
ATOM     50  CG  LEU A 214      95.459  76.532 153.003  0.00  0.00           C
ATOM     51  CD1 LEU A 214      93.978  76.789 153.214  0.00  0.00           C
ATOM     52  CD2 LEU A 214      96.020  77.467 151.945  0.00  0.00           C
ATOM     53  N   LYS A 215      94.576  73.950 154.952  0.00  0.00           N
ATOM     54  H   LYS A 215      93.782  74.507 154.712  0.00  0.00           H
ATOM     55  CA  LYS A 215      94.459  72.536 154.640  0.00  0.00           C
ATOM     56  C   LYS A 215      94.286  72.359 153.132  0.00  0.00           C
ATOM     57  O   LYS A 215      94.340  73.322 152.358  0.00  0.00           O
ATOM     58  CB  LYS A 215      93.306  71.901 155.426  0.00  0.00           C
ATOM     59  CG  LYS A 215      93.646  71.484 156.861  0.00  0.00           C
ATOM     60  CD  LYS A 215      93.781  72.659 157.818  0.00  0.00           C
ATOM     61  CE  LYS A 215      92.435  73.316 158.070  0.00  0.00           C
ATOM     62  NZ  LYS A 215      92.527  74.430 159.052  0.00  0.00           N
ATOM     63  HZ1 LYS A 215      93.266  75.099 158.705  0.00  0.00           H
ATOM     64  HZ2 LYS A 215      91.622  74.919 159.181  0.00  0.00           H
ATOM     65  HZ3 LYS A 215      92.848  74.054 159.966  0.00  0.00           H
ATOM     66  N   VAL A 216      94.082  71.113 152.715  0.00  0.00           N
ATOM     67  H   VAL A 216      93.988  70.381 153.384  0.00  0.00           H
ATOM     68  CA  VAL A 216      93.959  70.759 151.304  0.00  0.00           C
ATOM     69  C   VAL A 216      92.630  71.272 150.757  0.00  0.00           C
ATOM     70  O   VAL A 216      91.690  71.500 151.533  0.00  0.00           O
ATOM     71  CB  VAL A 216      94.093  69.239 151.109  0.00  0.00           C
ATOM     72  CG1 VAL A 216      95.452  68.761 151.596  0.00  0.00           C
ATOM     73  CG2 VAL A 216      92.975  68.506 151.834  0.00  0.00           C
ATOM     74  N   PRO A 217      92.511  71.489 149.448  0.00  0.00           N
ATOM     75  CA  PRO A 217      91.210  71.838 148.863  0.00  0.00           C
ATOM     76  C   PRO A 217      90.235  70.682 148.980  0.00  0.00           C
ATOM     77  O   PRO A 217      90.654  69.523 149.126  0.00  0.00           O
ATOM     78  CB  PRO A 217      91.552  72.137 147.393  0.00  0.00           C
ATOM     79  CG  PRO A 217      92.884  71.497 147.165  0.00  0.00           C
ATOM     80  CD  PRO A 217      93.600  71.624 148.466  0.00  0.00           C
ATOM     81  N   PRO A 218      88.926  70.958 148.944  0.00  0.00           N
ATOM     82  CA  PRO A 218      87.939  69.873 149.103  0.00  0.00           C
ATOM     83  C   PRO A 218      88.014  68.798 148.031  0.00  0.00           C
ATOM     84  O   PRO A 218      87.605  67.658 148.286  0.00  0.00           O
ATOM     85  CB  PRO A 218      86.596  70.617 149.059  0.00  0.00           C
ATOM     86  CG  PRO A 218      86.921  72.023 149.439  0.00  0.00           C
ATOM     87  CD  PRO A 218      88.289  72.285 148.899  0.00  0.00           C
ATOM     88  N   TYR A 219      88.518  69.118 146.843  0.00  0.00           N
ATOM     89  H   TYR A 219      88.888  70.037 146.732  0.00  0.00           H
ATOM     90  CA  TYR A 219      88.689  68.141 145.778  0.00  0.00           C
ATOM     91  C   TYR A 219      90.161  68.083 145.395  0.00  0.00           C
ATOM     92  O   TYR A 219      90.819  69.119 145.268  0.00  0.00           O
ATOM     93  CB  TYR A 219      87.830  68.495 144.551  0.00  0.00           C
ATOM     94  CG  TYR A 219      88.144  67.701 143.298  0.00  0.00           C
ATOM     95  CD1 TYR A 219      88.221  66.312 143.325  0.00  0.00           C
ATOM     96  CD2 TYR A 219      88.372  68.344 142.088  0.00  0.00           C
ATOM     97  CE1 TYR A 219      88.512  65.589 142.186  0.00  0.00           C
ATOM     98  CE2 TYR A 219      88.663  67.627 140.942  0.00  0.00           C
ATOM     99  CZ  TYR A 219      88.732  66.251 140.997  0.00  0.00           C
ATOM    100  OH  TYR A 219      89.021  65.534 139.859  0.00  0.00           O
ATOM    101  HH  TYR A 219      89.040  64.607 140.053  0.00  0.00           H
ATOM    102  N   LEU A 220      90.672  66.865 145.214  0.00  0.00           N
ATOM    103  H   LEU A 220      90.088  66.073 145.378  0.00  0.00           H
ATOM    104  CA  LEU A 220      92.046  66.641 144.765  0.00  0.00           C
ATOM    105  C   LEU A 220      92.118  66.960 143.273  0.00  0.00           C
ATOM    106  O   LEU A 220      92.100  66.082 142.407  0.00  0.00           O
ATOM    107  CB  LEU A 220      92.471  65.205 145.058  0.00  0.00           C
ATOM    108  CG  LEU A 220      93.908  64.774 144.755  0.00  0.00           C
ATOM    109  CD1 LEU A 220      94.893  65.536 145.620  0.00  0.00           C
ATOM    110  CD2 LEU A 220      94.068  63.275 144.947  0.00  0.00           C
ATOM    111  N   GLY A 221      92.182  68.255 142.966  0.00  0.00           N
ATOM    112  H   GLY A 221      92.111  68.888 143.744  0.00  0.00           H
ATOM    113  CA  GLY A 221      92.187  68.692 141.583  0.00  0.00           C
ATOM    114  C   GLY A 221      93.143  69.822 141.258  0.00  0.00           C
ATOM    115  O   GLY A 221      93.262  70.214 140.093  0.00  0.00           O
ATOM    116  N   TYR A 222      93.829  70.360 142.265  0.00  0.00           N
ATOM    117  H   TYR A 222      93.765  70.028 143.207  0.00  0.00           H
ATOM    118  CA  TYR A 222      94.717  71.499 142.076  0.00  0.00           C
ATOM    119  C   TYR A 222      96.099  71.181 142.628  0.00  0.00           C
ATOM    120  O   TYR A 222      96.228  70.585 143.701  0.00  0.00           O
ATOM    121  CB  TYR A 222      94.166  72.757 142.761  0.00  0.00           C
ATOM    122  CG  TYR A 222      95.107  73.938 142.703  0.00  0.00           C
ATOM    123  CD1 TYR A 222      95.285  74.648 141.523  0.00  0.00           C
ATOM    124  CD2 TYR A 222      95.823  74.339 143.824  0.00  0.00           C
ATOM    125  CE1 TYR A 222      96.145  75.729 141.461  0.00  0.00           C
ATOM    126  CE2 TYR A 222      96.686  75.417 143.771  0.00  0.00           C
ATOM    127  CZ  TYR A 222      96.843  76.107 142.588  0.00  0.00           C
ATOM    128  OH  TYR A 222      97.700  77.182 142.530  0.00  0.00           O
ATOM    129  HH  TYR A 222      97.709  77.550 141.653  0.00  0.00           H
ATOM    130  N   ARG A 223      97.129  71.586 141.889  0.00  0.00           N
ATOM    131  H   ARG A 223      96.964  72.123 141.061  0.00  0.00           H
ATOM    132  CA  ARG A 223      98.517  71.387 142.286  0.00  0.00           C
ATOM    133  C   ARG A 223      99.091  72.711 142.777  0.00  0.00           C
ATOM    134  O   ARG A 223      98.974  73.734 142.094  0.00  0.00           O
ATOM    135  CB  ARG A 223      99.351  70.845 141.124  0.00  0.00           C
ATOM    136  CG  ARG A 223      98.726  69.691 140.344  0.00  0.00           C
ATOM    137  CD  ARG A 223      98.437  68.484 141.227  0.00  0.00           C
ATOM    138  NE  ARG A 223      97.034  68.396 141.613  0.00  0.00           N
ATOM    139  HE  ARG A 223      96.441  69.114 141.252  0.00  0.00           H
ATOM    140  CZ  ARG A 223      96.527  67.447 142.387  0.00  0.00           C
ATOM    141  NH1 ARG A 223      97.285  66.482 142.883  0.00  0.00           N
ATOM    142 HH11 ARG A 223      96.908  65.832 143.543  0.00  0.00           H
ATOM    143 HH12 ARG A 223      98.240  66.398 142.610  0.00  0.00           H
ATOM    144  NH2 ARG A 223      95.229  67.466 142.671  0.00  0.00           N
ATOM    145 HH21 ARG A 223      94.844  66.789 143.298  0.00  0.00           H
ATOM    146 HH22 ARG A 223      94.628  68.171 142.305  0.00  0.00           H
ATOM    147  N   PHE A 224      99.709  72.687 143.954  0.00  0.00           N
ATOM    148  H   PHE A 224      99.783  71.832 144.461  0.00  0.00           H
ATOM    149  CA  PHE A 224     100.345  73.855 144.548  0.00  0.00           C
ATOM    150  C   PHE A 224     101.828  73.560 144.737  0.00  0.00           C
ATOM    151  O   PHE A 224     102.194  72.465 145.175  0.00  0.00           O
ATOM    152  CB  PHE A 224      99.677  74.216 145.879  0.00  0.00           C
ATOM    153  CG  PHE A 224      99.933  75.629 146.337  0.00  0.00           C
ATOM    154  CD1 PHE A 224     101.134  75.977 146.931  0.00  0.00           C
ATOM    155  CD2 PHE A 224      98.964  76.607 146.180  0.00  0.00           C
ATOM    156  CE1 PHE A 224     101.367  77.271 147.357  0.00  0.00           C
ATOM    157  CE2 PHE A 224      99.191  77.903 146.604  0.00  0.00           C
ATOM    158  CZ  PHE A 224     100.395  78.235 147.193  0.00  0.00           C
ATOM    159  N   LEU A 225     102.675  74.533 144.397  0.00  0.00           N
ATOM    160  H   LEU A 225     102.288  75.404 144.098  0.00  0.00           H
ATOM    161  CA  LEU A 225     104.120  74.327 144.406  0.00  0.00           C
ATOM    162  C   LEU A 225     104.771  74.728 145.726  0.00  0.00           C
ATOM    163  O   LEU A 225     105.702  74.054 146.179  0.00  0.00           O
ATOM    164  CB  LEU A 225     104.775  75.101 143.255  0.00  0.00           C
ATOM    165  CG  LEU A 225     104.868  74.457 141.864  0.00  0.00           C
ATOM    166  CD1 LEU A 225     105.735  73.203 141.912  0.00  0.00           C
ATOM    167  CD2 LEU A 225     103.503  74.157 141.249  0.00  0.00           C
ATOM    168  N   GLY A 226     104.317  75.824 146.340  0.00  0.00           N
ATOM    169  H   GLY A 226     103.578  76.343 145.916  0.00  0.00           H
ATOM    170  CA  GLY A 226     104.908  76.255 147.597  0.00  0.00           C
ATOM    171  C   GLY A 226     104.665  75.277 148.732  0.00  0.00           C
ATOM    172  O   GLY A 226     105.570  74.986 149.518  0.00  0.00           O
ATOM    173  N   GLU A 227     103.443  74.762 148.832  0.00  0.00           N
ATOM    174  H   GLU A 227     102.709  75.102 148.274  0.00  0.00           H
ATOM    175  CA  GLU A 227     103.093  73.716 149.781  0.00  0.00           C
ATOM    176  C   GLU A 227     102.315  72.639 149.040  0.00  0.00           C
ATOM    177  O   GLU A 227     101.723  72.896 147.990  0.00  0.00           O
ATOM    178  CB  GLU A 227     102.269  74.263 150.956  0.00  0.00           C
ATOM    179  CG  GLU A 227     102.981  75.314 151.794  0.00  0.00           C
ATOM    180  CD  GLU A 227     103.891  74.709 152.843  0.00  0.00           C
ATOM    181  OE1 GLU A 227     103.586  73.599 153.330  0.00  0.00           O
ATOM    182  OE2 GLU A 227     104.912  75.342 153.184  0.00  0.00           O
ATOM    183  N   ARG A 228     102.323  71.427 149.591  0.00  0.00           N
ATOM    184  H   ARG A 228     102.786  71.335 150.470  0.00  0.00           H
ATOM    185  CA  ARG A 228     101.802  70.262 148.882  0.00  0.00           C
ATOM    186  C   ARG A 228     100.279  70.318 148.833  0.00  0.00           C
ATOM    187  O   ARG A 228      99.608  70.046 149.836  0.00  0.00           O
ATOM    188  CB  ARG A 228     102.280  68.975 149.547  0.00  0.00           C
ATOM    189  CG  ARG A 228     101.724  67.709 148.908  0.00  0.00           C
ATOM    190  CD  ARG A 228     102.075  67.646 147.429  0.00  0.00           C
ATOM    191  NE  ARG A 228     100.910  67.872 146.581  0.00  0.00           N
ATOM    192  HE  ARG A 228     100.053  67.844 147.092  0.00  0.00           H
ATOM    193  CZ  ARG A 228     100.963  68.060 145.270  0.00  0.00           C
ATOM    194  NH1 ARG A 228     102.112  68.052 144.615  0.00  0.00           N
ATOM    195 HH11 ARG A 228     102.167  68.201 143.628  0.00  0.00           H
ATOM    196 HH12 ARG A 228     102.962  67.898 145.119  0.00  0.00           H
ATOM    197  NH2 ARG A 228      99.833  68.261 144.598  0.00  0.00           N
ATOM    198 HH21 ARG A 228      99.863  68.445 143.620  0.00  0.00           H
ATOM    199 HH22 ARG A 228      98.930  68.261 145.051  0.00  0.00           H
ATOM    200  N   ASP A 229      99.741  70.666 147.659  0.00  0.00           N
ATOM    201  H   ASP A 229     100.390  71.062 147.006  0.00  0.00           H
ATOM    202  CA  ASP A 229      98.317  70.564 147.329  0.00  0.00           C
ATOM    203  C   ASP A 229      97.461  71.379 148.306  0.00  0.00           C
ATOM    204  O   ASP A 229      96.701  70.850 149.119  0.00  0.00           O
ATOM    205  CB  ASP A 229      97.876  69.095 147.281  0.00  0.00           C
ATOM    206  CG  ASP A 229      96.560  68.901 146.552  0.00  0.00           C
ATOM    207  OD1 ASP A 229      95.509  69.355 147.051  0.00  0.00           O
ATOM    208  OD2 ASP A 229      96.583  68.301 145.458  0.00  0.00           O
ATOM    209  N   CYX A 230      97.639  72.694 148.222  0.00  0.00           N
ATOM    210  H   CYX A 230      98.270  73.073 147.550  0.00  0.00           H
ATOM    211  CA  CYX A 230      96.887  73.633 149.037  0.00  0.00           C
ATOM    212  C   CYX A 230      96.239  74.674 148.136  0.00  0.00           C
ATOM    213  O   CYX A 230      96.546  74.772 146.946  0.00  0.00           O
ATOM    214  CB  CYX A 230      97.785  74.311 150.075  0.00  0.00           C
ATOM    215  SG  CYX A 230      98.866  73.160 150.947  0.00  0.00           S
ATOM    216  N   GLY A 231      95.321  75.444 148.716  0.00  0.00           N
ATOM    217  H   GLY A 231      95.121  75.304 149.686  0.00  0.00           H
ATOM    218  CA  GLY A 231      94.627  76.489 147.996  0.00  0.00           C
ATOM    219  C   GLY A 231      95.284  77.846 148.160  0.00  0.00           C
ATOM    220  O   GLY A 231      96.399  77.982 148.669  0.00  0.00           O
ATOM    221  N   ALA A 232      94.567  78.875 147.703  0.00  0.00           N
ATOM    222  H   ALA A 232      93.684  78.710 147.268  0.00  0.00           H
ATOM    223  CA  ALA A 232      94.975  80.259 147.871  0.00  0.00           C
ATOM    224  C   ALA A 232      93.726  81.023 148.296  0.00  0.00           C
ATOM    225  O   ALA A 232      92.674  80.897 147.644  0.00  0.00           O
ATOM    226  CB  ALA A 232      95.576  80.857 146.597  0.00  0.00           C
ATOM    227  N   PRO A 233      93.798  81.810 149.364  0.00  0.00           N
ATOM    228  CA  PRO A 233      92.582  82.332 149.996  0.00  0.00           C
ATOM    229  C   PRO A 233      92.065  83.634 149.405  0.00  0.00           C
ATOM    230  O   PRO A 233      92.795  84.421 148.800  0.00  0.00           O
ATOM    231  CB  PRO A 233      93.032  82.548 151.446  0.00  0.00           C
ATOM    232  CG  PRO A 233      94.485  82.880 151.331  0.00  0.00           C
ATOM    233  CD  PRO A 233      95.016  82.194 150.098  0.00  0.00           C
ATOM    234  N   CYX A 234      90.764  83.845 149.601  0.00  0.00           N
ATOM    235  H   CYX A 234      90.540  83.168 150.273  0.00  0.00           H
ATOM    236  CA  CYX A 234      90.097  85.132 149.393  0.00  0.00           C
ATOM    237  C   CYX A 234      89.447  85.468 150.731  0.00  0.00           C
ATOM    238  O   CYX A 234      88.251  85.243 150.923  0.00  0.00           O
ATOM    239  CB  CYX A 234      89.034  85.062 148.267  0.00  0.00           C
ATOM    240  SG  CYX A 234      89.537  84.364 146.678  0.00  0.00           S
ATOM    241  N   GLU A 235      90.228  86.020 151.658  0.00  0.00           N
ATOM    242  H   GLU A 235      91.169  86.299 151.462  0.00  0.00           H
ATOM    243  CA  GLU A 235      89.710  86.161 153.009  0.00  0.00           C
ATOM    244  C   GLU A 235      89.952  87.564 153.546  0.00  0.00           C
ATOM    245  O   GLU A 235      90.970  88.189 153.224  0.00  0.00           O
ATOM    246  CB  GLU A 235      90.354  85.135 153.958  0.00  0.00           C
ATOM    247  CG  GLU A 235      90.158  83.675 153.566  0.00  0.00           C
ATOM    248  CD  GLU A 235      88.871  83.078 154.107  0.00  0.00           C
ATOM    249  OE1 GLU A 235      88.023  83.838 154.620  0.00  0.00           O
ATOM    250  OE2 GLU A 235      88.709  81.843 154.020  0.00  0.00           O
ATOM    251  N   PRO A 236      89.039  88.083 154.369  0.00  0.00           N
ATOM    252  CA  PRO A 236      89.292  89.363 155.050  0.00  0.00           C
ATOM    253  C   PRO A 236      90.304  89.172 156.170  0.00  0.00           C
ATOM    254  O   PRO A 236      90.061  88.435 157.127  0.00  0.00           O
ATOM    255  CB  PRO A 236      87.912  89.760 155.589  0.00  0.00           C
ATOM    256  CG  PRO A 236      87.155  88.479 155.691  0.00  0.00           C
ATOM    257  CD  PRO A 236      87.677  87.574 154.615  0.00  0.00           C
ATOM    258  N   GLY A 237      91.449  89.843 156.044  0.00  0.00           N
ATOM    259  H   GLY A 237      91.570  90.456 155.264  0.00  0.00           H
ATOM    260  CA  GLY A 237      92.528  89.698 156.996  0.00  0.00           C
ATOM    261  C   GLY A 237      93.465  88.544 156.730  0.00  0.00           C
ATOM    262  O   GLY A 237      94.462  88.398 157.452  0.00  0.00           O
ATOM    263  N   ARG A 238      93.187  87.715 155.725  0.00  0.00           N
ATOM    264  H   ARG A 238      92.360  87.878 155.185  0.00  0.00           H
ATOM    265  CA  ARG A 238      94.044  86.591 155.364  0.00  0.00           C
ATOM    266  C   ARG A 238      94.248  86.564 153.853  0.00  0.00           C
ATOM    267  O   ARG A 238      94.216  85.502 153.222  0.00  0.00           O
ATOM    268  CB  ARG A 238      93.454  85.265 155.850  0.00  0.00           C
ATOM    269  CG  ARG A 238      93.292  85.125 157.368  0.00  0.00           C
ATOM    270  CD  ARG A 238      94.623  85.055 158.095  0.00  0.00           C
ATOM    271  NE  ARG A 238      94.528  84.415 159.402  0.00  0.00           N
ATOM    272  HE  ARG A 238      93.965  84.904 160.069  0.00  0.00           H
ATOM    273  CZ  ARG A 238      95.118  83.271 159.722  0.00  0.00           C
ATOM    274  NH1 ARG A 238      95.889  82.626 158.862  0.00  0.00           N
ATOM    275 HH11 ARG A 238      96.579  81.971 159.185  0.00  0.00           H
ATOM    276 HH12 ARG A 238      95.801  82.818 157.878  0.00  0.00           H
ATOM    277  NH2 ARG A 238      94.939  82.766 160.939  0.00  0.00           N
ATOM    278 HH21 ARG A 238      95.215  81.817 161.149  0.00  0.00           H
ATOM    279 HH22 ARG A 238      94.474  83.283 161.656  0.00  0.00           H
ATOM    280  N   ALA A 239      94.454  87.739 153.250  0.00  0.00           N
ATOM    281  H   ALA A 239      94.541  88.548 153.829  0.00  0.00           H
ATOM    282  CA  ALA A 239      94.479  87.840 151.792  0.00  0.00           C
ATOM    283  C   ALA A 239      95.768  87.277 151.202  0.00  0.00           C
ATOM    284  O   ALA A 239      95.734  86.609 150.161  0.00  0.00           O
ATOM    285  CB  ALA A 239      94.286  89.295 151.365  0.00  0.00           C
ATOM    286  N   ASN A 240      96.910  87.556 151.841  0.00  0.00           N
ATOM    287  H   ASN A 240      96.848  88.108 152.670  0.00  0.00           H
ATOM    288  CA  ASN A 240      98.229  87.057 151.425  0.00  0.00           C
ATOM    289  C   ASN A 240      98.589  87.490 150.002  0.00  0.00           C
ATOM    290  O   ASN A 240      99.237  86.757 149.252  0.00  0.00           O
ATOM    291  CB  ASN A 240      98.313  85.533 151.565  0.00  0.00           C
ATOM    292  CG  ASN A 240      98.690  85.096 152.961  0.00  0.00           C
ATOM    293  ND2 ASN A 240      97.995  84.087 153.473  0.00  0.00           N
ATOM    294 HD21 ASN A 240      98.287  83.757 154.370  0.00  0.00           H
ATOM    295 HD22 ASN A 240      97.244  83.651 152.980  0.00  0.00           H
ATOM    296  OD1 ASN A 240      99.593  85.659 153.576  0.00  0.00           O
ATOM    297  N   GLY A 241      98.162  88.694 149.627  0.00  0.00           N
ATOM    298  H   GLY A 241      97.606  89.212 150.272  0.00  0.00           H
ATOM    299  CA  GLY A 241      98.468  89.188 148.298  0.00  0.00           C
ATOM    300  C   GLY A 241      98.691  90.682 148.182  0.00  0.00           C
ATOM    301  O   GLY A 241      98.599  91.227 147.077  0.00  0.00           O
ATOM    302  N   LEU A 242      98.944  91.356 149.308  0.00  0.00           N
ATOM    303  H   LEU A 242      99.079  90.802 150.128  0.00  0.00           H
ATOM    304  CA  LEU A 242      99.102  92.807 149.451  0.00  0.00           C
ATOM    305  C   LEU A 242      97.807  93.570 149.183  0.00  0.00           C
ATOM    306  O   LEU A 242      97.779  94.797 149.341  0.00  0.00           O
ATOM    307  CB  LEU A 242     100.228  93.371 148.565  0.00  0.00           C
ATOM    308  CG  LEU A 242     100.950  94.670 148.944  0.00  0.00           C
ATOM    309  CD1 LEU A 242     101.563  94.615 150.331  0.00  0.00           C
ATOM    310  CD2 LEU A 242     102.016  94.967 147.913  0.00  0.00           C
ATOM    311  N   MET A 243      96.729  92.886 148.793  0.00  0.00           N
ATOM    312  H   MET A 243      96.838  91.933 148.528  0.00  0.00           H
ATOM    313  CA  MET A 243      95.424  93.526 148.691  0.00  0.00           C
ATOM    314  C   MET A 243      94.921  93.957 150.063  0.00  0.00           C
ATOM    315  O   MET A 243      94.424  95.077 150.226  0.00  0.00           O
ATOM    316  CB  MET A 243      94.447  92.562 148.024  0.00  0.00           C
ATOM    317  CG  MET A 243      93.231  93.194 147.396  0.00  0.00           C
ATOM    318  SD  MET A 243      91.904  91.979 147.341  0.00  0.00           S
ATOM    319  CE  MET A 243      91.758  91.562 149.076  0.00  0.00           C
ATOM    320  N   TYR A 244      94.992  93.049 151.040  0.00  0.00           N
ATOM    321  H   TYR A 244      95.187  92.121 150.732  0.00  0.00           H
ATOM    322  CA  TYR A 244      94.944  93.325 152.474  0.00  0.00           C
ATOM    323  C   TYR A 244      93.562  93.734 152.983  0.00  0.00           C
ATOM    324  O   TYR A 244      93.333  93.736 154.198  0.00  0.00           O
ATOM    325  CB  TYR A 244      95.984  94.400 152.827  0.00  0.00           C
ATOM    326  CG  TYR A 244      96.165  94.644 154.307  0.00  0.00           C
ATOM    327  CD1 TYR A 244      96.669  93.651 155.136  0.00  0.00           C
ATOM    328  CD2 TYR A 244      95.833  95.867 154.875  0.00  0.00           C
ATOM    329  CE1 TYR A 244      96.837  93.868 156.489  0.00  0.00           C
ATOM    330  CE2 TYR A 244      95.998  96.095 156.227  0.00  0.00           C
ATOM    331  CZ  TYR A 244      96.500  95.092 157.029  0.00  0.00           C
ATOM    332  OH  TYR A 244      96.667  95.312 158.378  0.00  0.00           O
ATOM    333  HH  TYR A 244      97.017  94.539 158.797  0.00  0.00           H
ATOM    334  N   PHE A 245      92.620  94.006 152.078  0.00  0.00           N
ATOM    335  H   PHE A 245      92.873  94.109 151.114  0.00  0.00           H
ATOM    336  CA  PHE A 245      91.246  94.317 152.460  0.00  0.00           C
ATOM    337  C   PHE A 245      90.397  94.340 151.198  0.00  0.00           C
ATOM    338  O   PHE A 245      90.824  94.871 150.171  0.00  0.00           O
ATOM    339  CB  PHE A 245      91.144  95.661 153.197  0.00  0.00           C
ATOM    340  CG  PHE A 245      89.775  95.952 153.745  0.00  0.00           C
ATOM    341  CD1 PHE A 245      89.035  94.950 154.351  0.00  0.00           C
ATOM    342  CD2 PHE A 245      89.249  97.231 153.700  0.00  0.00           C
ATOM    343  CE1 PHE A 245      87.781  95.212 154.871  0.00  0.00           C
ATOM    344  CE2 PHE A 245      88.001  97.502 154.224  0.00  0.00           C
ATOM    345  CZ  PHE A 245      87.263  96.491 154.806  0.00  0.00           C
ATOM    346  N   LYS A 246      89.196  93.768 151.287  0.00  0.00           N
ATOM    347  H   LYS A 246      88.880  93.467 152.185  0.00  0.00           H
ATOM    348  CA  LYS A 246      88.349  93.570 150.118  0.00  0.00           C
ATOM    349  C   LYS A 246      87.556  94.806 149.720  0.00  0.00           C
ATOM    350  O   LYS A 246      86.924  94.793 148.657  0.00  0.00           O
ATOM    351  CB  LYS A 246      87.380  92.411 150.367  0.00  0.00           C
ATOM    352  CG  LYS A 246      88.045  91.052 150.499  0.00  0.00           C
ATOM    353  CD  LYS A 246      87.024  89.964 150.803  0.00  0.00           C
ATOM    354  CE  LYS A 246      87.696  88.609 150.971  0.00  0.00           C
ATOM    355  NZ  LYS A 246      86.719  87.535 151.296  0.00  0.00           N
ATOM    356  HZ1 LYS A 246      86.000  87.479 150.546  0.00  0.00           H
ATOM    357  HZ2 LYS A 246      87.220  86.606 151.308  0.00  0.00           H
ATOM    358  HZ3 LYS A 246      86.244  87.709 152.201  0.00  0.00           H
ATOM    359  N   GLU A 247      87.561  95.867 150.526  0.00  0.00           N
ATOM    360  H   GLU A 247      88.137  95.864 151.342  0.00  0.00           H
ATOM    361  CA  GLU A 247      86.689  97.005 150.268  0.00  0.00           C
ATOM    362  C   GLU A 247      87.420  98.270 149.840  0.00  0.00           C
ATOM    363  O   GLU A 247      86.862  99.040 149.056  0.00  0.00           O
ATOM    364  CB  GLU A 247      85.830  97.311 151.510  0.00  0.00           C
ATOM    365  CG  GLU A 247      84.604  98.191 151.257  0.00  0.00           C
ATOM    366  CD  GLU A 247      84.902  99.678 151.360  0.00  0.00           C
ATOM    367  OE1 GLU A 247      85.822 100.052 152.117  0.00  0.00           O
ATOM    368  OE2 GLU A 247      84.214 100.471 150.682  0.00  0.00           O
ATOM    369  N   GLU A 248      88.638  98.523 150.323  0.00  0.00           N
ATOM    370  H   GLU A 248      89.038  97.916 151.005  0.00  0.00           H
ATOM    371  CA  GLU A 248      89.360  99.716 149.886  0.00  0.00           C
ATOM    372  C   GLU A 248      90.299  99.427 148.716  0.00  0.00           C
ATOM    373  O   GLU A 248      90.081  99.944 147.617  0.00  0.00           O
ATOM    374  CB  GLU A 248      90.094 100.375 151.075  0.00  0.00           C
ATOM    375  CG  GLU A 248      91.101  99.530 151.853  0.00  0.00           C
ATOM    376  CD  GLU A 248      91.754 100.296 152.988  0.00  0.00           C
ATOM    377  OE1 GLU A 248      91.419 101.484 153.176  0.00  0.00           O
ATOM    378  OE2 GLU A 248      92.602  99.710 153.694  0.00  0.00           O
ATOM    379  N   GLU A 249      91.295  98.562 148.903  0.00  0.00           N
ATOM    380  H   GLU A 249      91.388  98.122 149.796  0.00  0.00           H
ATOM    381  CA  GLU A 249      92.303  98.331 147.877  0.00  0.00           C
ATOM    382  C   GLU A 249      91.807  97.448 146.743  0.00  0.00           C
ATOM    383  O   GLU A 249      92.251  97.627 145.603  0.00  0.00           O
ATOM    384  CB  GLU A 249      93.561  97.711 148.493  0.00  0.00           C
ATOM    385  CG  GLU A 249      94.373  98.680 149.334  0.00  0.00           C
ATOM    386  CD  GLU A 249      95.836  98.292 149.415  0.00  0.00           C
ATOM    387  OE1 GLU A 249      96.195  97.215 148.897  0.00  0.00           O
ATOM    388  OE2 GLU A 249      96.627  99.067 149.994  0.00  0.00           O
ATOM    389  N   ARG A 250      90.909  96.506 147.020  0.00  0.00           N
ATOM    390  H   ARG A 250      90.686  96.358 147.985  0.00  0.00           H
ATOM    391  CA  ARG A 250      90.308  95.720 145.952  0.00  0.00           C
ATOM    392  C   ARG A 250      89.358  96.552 145.105  0.00  0.00           C
ATOM    393  O   ARG A 250      89.418  96.499 143.873  0.00  0.00           O
ATOM    394  CB  ARG A 250      89.562  94.515 146.526  0.00  0.00           C
ATOM    395  CG  ARG A 250      88.909  93.639 145.465  0.00  0.00           C
ATOM    396  CD  ARG A 250      88.576  92.256 145.999  0.00  0.00           C
ATOM    397  NE  ARG A 250      87.628  91.556 145.142  0.00  0.00           N
ATOM    398  HE  ARG A 250      87.249  92.087 144.386  0.00  0.00           H
ATOM    399  CZ  ARG A 250      87.249  90.297 145.315  0.00  0.00           C
ATOM    400  NH1 ARG A 250      87.722  89.563 146.308  0.00  0.00           N
ATOM    401 HH11 ARG A 250      87.436  88.613 146.431  0.00  0.00           H
ATOM    402 HH12 ARG A 250      88.385  89.962 146.939  0.00  0.00           H
ATOM    403  NH2 ARG A 250      86.376  89.761 144.467  0.00  0.00           N
ATOM    404 HH21 ARG A 250      86.080  88.810 144.562  0.00  0.00           H
ATOM    405 HH22 ARG A 250      85.945  90.275 143.720  0.00  0.00           H
ATOM    406  N   ARG A 251      88.492  97.340 145.745  0.00  0.00           N
ATOM    407  H   ARG A 251      88.526  97.409 146.742  0.00  0.00           H
ATOM    408  CA  ARG A 251      87.497  98.093 144.992  0.00  0.00           C
ATOM    409  C   ARG A 251      88.091  99.312 144.300  0.00  0.00           C
ATOM    410  O   ARG A 251      87.607  99.693 143.230  0.00  0.00           O
ATOM    411  CB  ARG A 251      86.333  98.500 145.901  0.00  0.00           C
ATOM    412  CG  ARG A 251      85.592  97.348 146.624  0.00  0.00           C
ATOM    413  CD  ARG A 251      85.540  96.002 145.876  0.00  0.00           C
ATOM    414  NE  ARG A 251      85.057  96.104 144.503  0.00  0.00           N
ATOM    415  HE  ARG A 251      85.704  96.418 143.812  0.00  0.00           H
ATOM    416  CZ  ARG A 251      83.820  95.821 144.120  0.00  0.00           C
ATOM    417  NH1 ARG A 251      82.910  95.395 144.982  0.00  0.00           N
ATOM    418 HH11 ARG A 251      81.994  95.140 144.664  0.00  0.00           H
ATOM    419 HH12 ARG A 251      83.126  95.318 145.954  0.00  0.00           H
ATOM    420  NH2 ARG A 251      83.488  95.965 142.841  0.00  0.00           N
ATOM    421 HH21 ARG A 251      82.573  95.692 142.520  0.00  0.00           H
ATOM    422 HH22 ARG A 251      84.103  96.292 142.130  0.00  0.00           H
ATOM    423  N   PHE A 252      89.139  99.922 144.865  0.00  0.00           N
ATOM    424  H   PHE A 252      89.433  99.666 145.791  0.00  0.00           H
ATOM    425  CA  PHE A 252      89.852 100.985 144.162  0.00  0.00           C
ATOM    426  C   PHE A 252      90.452 100.462 142.863  0.00  0.00           C
ATOM    427  O   PHE A 252      90.283 101.066 141.793  0.00  0.00           O
ATOM    428  CB  PHE A 252      90.939 101.550 145.083  0.00  0.00           C
ATOM    429  CG  PHE A 252      91.721 102.692 144.495  0.00  0.00           C
ATOM    430  CD1 PHE A 252      91.268 103.995 144.622  0.00  0.00           C
ATOM    431  CD2 PHE A 252      92.926 102.468 143.845  0.00  0.00           C
ATOM    432  CE1 PHE A 252      91.990 105.051 144.099  0.00  0.00           C
ATOM    433  CE2 PHE A 252      93.650 103.519 143.313  0.00  0.00           C
ATOM    434  CZ  PHE A 252      93.182 104.812 143.441  0.00  0.00           C
ATOM    435  N   ALA A 253      91.116  99.293 143.007  0.00  0.00           N
ATOM    436  H   ALA A 253      91.221  98.884 143.917  0.00  0.00           H
ATOM    437  CA  ALA A 253      91.687  98.627 141.844  0.00  0.00           C
ATOM    438  C   ALA A 253      90.607  98.384 140.782  0.00  0.00           C
ATOM    439  O   ALA A 253      90.718  98.790 139.635  0.00  0.00           O
ATOM    440  CB  ALA A 253      92.313  97.293 142.267  0.00  0.00           C
ATOM    441  N   ARG A 254      89.546  97.710 141.254  0.00  0.00           N
ATOM    442  H   ARG A 254      89.544  97.465 142.227  0.00  0.00           H
ATOM    443  CA  ARG A 254      88.463  97.284 140.372  0.00  0.00           C
ATOM    444  C   ARG A 254      87.840  98.467 139.644  0.00  0.00           C
ATOM    445  O   ARG A 254      87.628  98.409 138.428  0.00  0.00           O
ATOM    446  CB  ARG A 254      87.400  96.538 141.177  0.00  0.00           C
ATOM    447  CG  ARG A 254      86.237  96.028 140.350  0.00  0.00           C
ATOM    448  CD  ARG A 254      86.667  94.871 139.470  0.00  0.00           C
ATOM    449  NE  ARG A 254      87.067  93.726 140.278  0.00  0.00           N
ATOM    450  HE  ARG A 254      86.826  93.782 141.244  0.00  0.00           H
ATOM    451  CZ  ARG A 254      87.698  92.658 139.812  0.00  0.00           C
ATOM    452  NH1 ARG A 254      88.014  92.545 138.532  0.00  0.00           N
ATOM    453 HH11 ARG A 254      88.715  91.906 138.189  0.00  0.00           H
ATOM    454 HH12 ARG A 254      87.549  93.135 137.873  0.00  0.00           H
ATOM    455  NH2 ARG A 254      88.021  91.679 140.652  0.00  0.00           N
ATOM    456 HH21 ARG A 254      88.529  90.882 140.329  0.00  0.00           H
ATOM    457 HH22 ARG A 254      87.840  91.726 141.631  0.00  0.00           H
ATOM    458  N   LEU A 255      87.565  99.557 140.367  0.00  0.00           N
ATOM    459  H   LEU A 255      87.780  99.565 141.347  0.00  0.00           H
ATOM    460  CA  LEU A 255      86.956 100.734 139.758  0.00  0.00           C
ATOM    461  C   LEU A 255      87.892 101.375 138.741  0.00  0.00           C
ATOM    462  O   LEU A 255      87.453 101.770 137.653  0.00  0.00           O
ATOM    463  CB  LEU A 255      86.555 101.729 140.852  0.00  0.00           C
ATOM    464  CG  LEU A 255      85.724 102.983 140.548  0.00  0.00           C
ATOM    465  CD1 LEU A 255      84.923 103.366 141.779  0.00  0.00           C
ATOM    466  CD2 LEU A 255      86.584 104.168 140.120  0.00  0.00           C
ATOM    467  N   TRP A 256      89.186 101.477 139.064  0.00  0.00           N
ATOM    468  H   TRP A 256      89.513 101.126 139.948  0.00  0.00           H
ATOM    469  CA  TRP A 256      90.101 102.134 138.136  0.00  0.00           C
ATOM    470  C   TRP A 256      90.365 101.271 136.904  0.00  0.00           C
ATOM    471  O   TRP A 256      90.455 101.792 135.786  0.00  0.00           O
ATOM    472  CB  TRP A 256      91.400 102.507 138.848  0.00  0.00           C
ATOM    473  CG  TRP A 256      91.294 103.838 139.540  0.00  0.00           C
ATOM    474  CD1 TRP A 256      90.954 104.059 140.843  0.00  0.00           C
ATOM    475  CD2 TRP A 256      91.488 105.132 138.953  0.00  0.00           C
ATOM    476  CE2 TRP A 256      91.267 106.086 139.964  0.00  0.00           C
ATOM    477  CE3 TRP A 256      91.836 105.572 137.674  0.00  0.00           C
ATOM    478  NE1 TRP A 256      90.942 105.407 141.106  0.00  0.00           N
ATOM    479  HE1 TRP A 256      90.737 105.808 141.976  0.00  0.00           H
ATOM    480  CZ2 TRP A 256      91.384 107.457 139.736  0.00  0.00           C
ATOM    481  CZ3 TRP A 256      91.951 106.933 137.448  0.00  0.00           C
ATOM    482  CH2 TRP A 256      91.726 107.859 138.474  0.00  0.00           C
ATOM    483  N   VAL A 257      90.427  99.944 137.102  0.00  0.00           N
ATOM    484  H   VAL A 257      90.367  99.580 138.032  0.00  0.00           H
ATOM    485  CA  VAL A 257      90.577  99.061 135.946  0.00  0.00           C
ATOM    486  C   VAL A 257      89.346  99.194 135.029  0.00  0.00           C
ATOM    487  O   VAL A 257      89.456  99.362 133.819  0.00  0.00           O
ATOM    488  CB  VAL A 257      90.818  97.611 136.419  0.00  0.00           C
ATOM    489  CG1 VAL A 257      90.761  96.586 135.271  0.00  0.00           C
ATOM    490  CG2 VAL A 257      92.174  97.496 137.131  0.00  0.00           C
ATOM    491  N   GLY A 258      88.169  99.156 135.683  0.00  0.00           N
ATOM    492  H   GLY A 258      88.137  99.042 136.681  0.00  0.00           H
ATOM    493  CA  GLY A 258      86.940  99.249 134.913  0.00  0.00           C
ATOM    494  C   GLY A 258      86.819 100.548 134.139  0.00  0.00           C
ATOM    495  O   GLY A 258      86.365 100.551 132.992  0.00  0.00           O
ATOM    496  N   VAL A 259      87.217 101.667 134.748  0.00  0.00           N
ATOM    497  H   VAL A 259      87.555 101.629 135.694  0.00  0.00           H
ATOM    498  CA  VAL A 259      87.094 102.939 134.042  0.00  0.00           C
ATOM    499  C   VAL A 259      88.184 103.078 132.977  0.00  0.00           C
ATOM    500  O   VAL A 259      87.975 103.749 131.960  0.00  0.00           O
ATOM    501  CB  VAL A 259      87.096 104.123 135.031  0.00  0.00           C
ATOM    502  CG1 VAL A 259      88.452 104.310 135.689  0.00  0.00           C
ATOM    503  CG2 VAL A 259      86.636 105.409 134.348  0.00  0.00           C
ATOM    504  N   TRP A 260      89.342 102.436 133.159  0.00  0.00           N
ATOM    505  H   TRP A 260      89.516 101.953 134.023  0.00  0.00           H
ATOM    506  CA  TRP A 260      90.363 102.475 132.120  0.00  0.00           C
ATOM    507  C   TRP A 260      90.133 101.441 131.029  0.00  0.00           C
ATOM    508  O   TRP A 260      90.762 101.529 129.970  0.00  0.00           O
ATOM    509  CB  TRP A 260      91.752 102.288 132.733  0.00  0.00           C
ATOM    510  CG  TRP A 260      92.303 103.550 133.319  0.00  0.00           C
ATOM    511  CD1 TRP A 260      92.628 103.771 134.624  0.00  0.00           C
ATOM    512  CD2 TRP A 260      92.594 104.768 132.620  0.00  0.00           C
ATOM    513  CE2 TRP A 260      93.086 105.684 133.569  0.00  0.00           C
ATOM    514  CE3 TRP A 260      92.484 105.174 131.286  0.00  0.00           C
ATOM    515  NE1 TRP A 260      93.102 105.049 134.783  0.00  0.00           N
ATOM    516  HE1 TRP A 260      93.418 105.445 135.622  0.00  0.00           H
ATOM    517  CZ2 TRP A 260      93.476 106.978 133.227  0.00  0.00           C
ATOM    518  CZ3 TRP A 260      92.865 106.461 130.951  0.00  0.00           C
ATOM    519  CH2 TRP A 260      93.355 107.346 131.917  0.00  0.00           C
ATOM    520  N   SER A 261      89.254 100.467 131.260  0.00  0.00           N
ATOM    521  H   SER A 261      88.885 100.366 132.189  0.00  0.00           H
ATOM    522  CA  SER A 261      88.887  99.524 130.213  0.00  0.00           C
ATOM    523  C   SER A 261      87.707 100.004 129.381  0.00  0.00           C
ATOM    524  O   SER A 261      87.556  99.564 128.235  0.00  0.00           O
ATOM    525  CB  SER A 261      88.566  98.158 130.821  0.00  0.00           C
ATOM    526  OG  SER A 261      88.497  97.164 129.815  0.00  0.00           O
ATOM    527  HG  SER A 261      88.026  97.452 129.037  0.00  0.00           H
ATOM    528  N   VAL A 262      86.866 100.881 129.933  0.00  0.00           N
ATOM    529  H   VAL A 262      86.941 101.081 130.914  0.00  0.00           H
ATOM    530  CA  VAL A 262      85.825 101.522 129.138  0.00  0.00           C
ATOM    531  C   VAL A 262      86.448 102.425 128.081  0.00  0.00           C
ATOM    532  O   VAL A 262      86.013 102.447 126.923  0.00  0.00           O
ATOM    533  CB  VAL A 262      84.857 102.293 130.058  0.00  0.00           C
ATOM    534  CG1 VAL A 262      83.982 103.246 129.257  0.00  0.00           C
ATOM    535  CG2 VAL A 262      83.996 101.322 130.851  0.00  0.00           C
ATOM    536  N   LEU A 263      87.486 103.174 128.457  0.00  0.00           N
ATOM    537  H   LEU A 263      87.761 103.162 129.420  0.00  0.00           H
ATOM    538  CA  LEU A 263      88.179 104.015 127.488  0.00  0.00           C
ATOM    539  C   LEU A 263      89.010 103.185 126.518  0.00  0.00           C
ATOM    540  O   LEU A 263      89.247 103.614 125.382  0.00  0.00           O
ATOM    541  CB  LEU A 263      89.059 105.029 128.215  0.00  0.00           C
ATOM    542  CG  LEU A 263      88.364 105.792 129.345  0.00  0.00           C
ATOM    543  CD1 LEU A 263      89.349 106.666 130.104  0.00  0.00           C
ATOM    544  CD2 LEU A 263      87.215 106.623 128.797  0.00  0.00           C
ATOM    545  N   CYS A 264      89.458 102.001 126.940  0.00  0.00           N
ATOM    546  H   CYS A 264      89.273 101.725 127.883  0.00  0.00           H
ATOM    547  CA  CYS A 264      90.243 101.135 126.070  0.00  0.00           C
ATOM    548  C   CYS A 264      89.396 100.449 125.007  0.00  0.00           C
ATOM    549  O   CYS A 264      89.929 100.084 123.953  0.00  0.00           O
ATOM    550  CB  CYS A 264      90.982 100.087 126.906  0.00  0.00           C
ATOM    551  SG  CYS A 264      92.361  99.278 126.058  0.00  0.00           S
ATOM    552  HG  CYS A 264      93.478  99.984 126.290  0.00  0.00           H
ATOM    553  N   CYS A 265      88.101 100.262 125.254  0.00  0.00           N
ATOM    554  H   CYS A 265      87.742 100.507 126.158  0.00  0.00           H
ATOM    555  CA  CYS A 265      87.195  99.670 124.281  0.00  0.00           C
ATOM    556  C   CYS A 265      86.447 100.723 123.471  0.00  0.00           C
ATOM    557  O   CYS A 265      85.378 100.435 122.923  0.00  0.00           O
ATOM    558  CB  CYS A 265      86.208  98.727 124.972  0.00  0.00           C
ATOM    559  SG  CYS A 265      85.068  99.511 126.130  0.00  0.00           S
ATOM    560  HG  CYS A 265      85.264 100.837 126.143  0.00  0.00           H
ATOM    561  N   ALA A 266      86.979 101.942 123.399  0.00  0.00           N
ATOM    562  H   ALA A 266      87.807 102.124 123.930  0.00  0.00           H
ATOM    563  CA  ALA A 266      86.381 103.009 122.607  0.00  0.00           C
ATOM    564  C   ALA A 266      87.298 103.490 121.496  0.00  0.00           C
ATOM    565  O   ALA A 266      86.861 103.607 120.345  0.00  0.00           O
ATOM    566  CB  ALA A 266      85.991 104.186 123.517  0.00  0.00           C
ATOM    567  N   SER A 267      88.563 103.780 121.809  0.00  0.00           N
ATOM    568  H   SER A 267      88.870 103.721 122.761  0.00  0.00           H
ATOM    569  CA  SER A 267      89.510 104.189 120.777  0.00  0.00           C
ATOM    570  C   SER A 267      89.825 103.040 119.828  0.00  0.00           C
ATOM    571  O   SER A 267      89.972 103.246 118.619  0.00  0.00           O
ATOM    572  CB  SER A 267      90.792 104.714 121.419  0.00  0.00           C
ATOM    573  OG  SER A 267      91.648 103.644 121.773  0.00  0.00           O
ATOM    574  HG  SER A 267      91.972 103.154 121.024  0.00  0.00           H
ATOM    575  N   THR A 268      89.940 101.823 120.364  0.00  0.00           N
ATOM    576  H   THR A 268      89.832 101.711 121.352  0.00  0.00           H
ATOM    577  CA  THR A 268      90.259 100.667 119.533  0.00  0.00           C
ATOM    578  C   THR A 268      89.100 100.278 118.626  0.00  0.00           C
ATOM    579  O   THR A 268      89.325  99.797 117.509  0.00  0.00           O
ATOM    580  CB  THR A 268      90.655  99.484 120.415  0.00  0.00           C
ATOM    581  CG2 THR A 268      91.919  99.803 121.196  0.00  0.00           C
ATOM    582  OG1 THR A 268      89.595  99.197 121.333  0.00  0.00           O
ATOM    583  HG1 THR A 268      89.786  99.523 122.218  0.00  0.00           H
ATOM    584  N   LEU A 269      87.884 100.519 119.140  0.00  0.00           N
ATOM    585  H   LEU A 269      87.834 100.907 120.058  0.00  0.00           H
ATOM    586  CA  LEU A 269      86.683 100.173 118.398  0.00  0.00           C
ATOM    587  C   LEU A 269      86.658 100.940 117.058  0.00  0.00           C
ATOM    588  O   LEU A 269      86.553 100.372 115.979  0.00  0.00           O
ATOM    589  CB  LEU A 269      85.472 100.489 119.298  0.00  0.00           C
ATOM    590  CG  LEU A 269      84.227  99.626 119.025  0.00  0.00           C
ATOM    591  CD2 LEU A 269      83.703  99.790 117.596  0.00  0.00           C
ATOM    592  CD1 LEU A 269      83.126  99.947 120.044  0.00  0.00           C
ATOM    593  N   PHE A 270      86.810 102.270 117.205  0.00  0.00           N
ATOM    594  H   PHE A 270      86.971 102.626 118.129  0.00  0.00           H
ATOM    595  CA  PHE A 270      86.670 103.183 116.076  0.00  0.00           C
ATOM    596  C   PHE A 270      87.715 102.910 115.002  0.00  0.00           C
ATOM    597  O   PHE A 270      87.432 103.079 113.811  0.00  0.00           O
ATOM    598  CB  PHE A 270      86.751 104.632 116.559  0.00  0.00           C
ATOM    599  CG  PHE A 270      86.572 105.649 115.467  0.00  0.00           C
ATOM    600  CD1 PHE A 270      85.316 105.911 114.948  0.00  0.00           C
ATOM    601  CD2 PHE A 270      87.653 106.358 114.977  0.00  0.00           C
ATOM    602  CE1 PHE A 270      85.145 106.850 113.947  0.00  0.00           C
ATOM    603  CE2 PHE A 270      87.490 107.301 113.980  0.00  0.00           C
ATOM    604  CZ  PHE A 270      86.235 107.547 113.464  0.00  0.00           C
ATOM    605  N   THR A 271      88.896 102.507 115.493  0.00  0.00           N
ATOM    606  H   THR A 271      88.996 102.412 116.483  0.00  0.00           H
ATOM    607  CA  THR A 271      89.990 102.208 114.592  0.00  0.00           C
ATOM    608  C   THR A 271      89.598 101.015 113.684  0.00  0.00           C
ATOM    609  O   THR A 271      89.698 101.060 112.461  0.00  0.00           O
ATOM    610  CB  THR A 271      91.247 101.992 115.458  0.00  0.00           C
ATOM    611  OG1 THR A 271      91.452 103.130 116.288  0.00  0.00           O
ATOM    612  HG1 THR A 271      90.800 103.185 116.991  0.00  0.00           H
ATOM    613  CG2 THR A 271      92.513 101.833 114.614  0.00  0.00           C
ATOM    614  N   VAL A 272      89.049  99.980 114.350  0.00  0.00           N
ATOM    615  H   VAL A 272      88.946 100.008 115.349  0.00  0.00           H
ATOM    616  CA  VAL A 272      88.593  98.807 113.607  0.00  0.00           C
ATOM    617  C   VAL A 272      87.426  99.163 112.648  0.00  0.00           C
ATOM    618  O   VAL A 272      87.404  98.730 111.501  0.00  0.00           O
ATOM    619  CB  VAL A 272      88.254  97.675 114.599  0.00  0.00           C
ATOM    620  CG2 VAL A 272      89.498  97.258 115.402  0.00  0.00           C
ATOM    621  CG1 VAL A 272      87.660  96.439 113.905  0.00  0.00           C
ATOM    622  N   LEU A 273      86.492 100.007 113.137  0.00  0.00           N
ATOM    623  H   LEU A 273      86.570 100.311 114.090  0.00  0.00           H
ATOM    624  CA  LEU A 273      85.377 100.428 112.279  0.00  0.00           C
ATOM    625  C   LEU A 273      85.877 101.091 110.983  0.00  0.00           C
ATOM    626  O   LEU A 273      85.490 100.732 109.877  0.00  0.00           O
ATOM    627  CB  LEU A 273      84.439 101.413 113.003  0.00  0.00           C
ATOM    628  CG  LEU A 273      83.692 100.841 114.217  0.00  0.00           C
ATOM    629  CD2 LEU A 273      82.866  99.594 113.869  0.00  0.00           C
ATOM    630  CD1 LEU A 273      82.793 101.921 114.835  0.00  0.00           C
ATOM    631  N   THR A 274      86.778 102.065 111.191  0.00  0.00           N
ATOM    632  H   THR A 274      87.068 102.323 112.119  0.00  0.00           H
ATOM    633  CA  THR A 274      87.359 102.793 110.072  0.00  0.00           C
ATOM    634  C   THR A 274      88.150 101.887 109.140  0.00  0.00           C
ATOM    635  O   THR A 274      88.311 102.224 107.963  0.00  0.00           O
ATOM    636  CB  THR A 274      88.252 103.929 110.570  0.00  0.00           C
ATOM    637  CG2 THR A 274      87.411 105.049 111.154  0.00  0.00           C
ATOM    638  OG1 THR A 274      89.150 103.433 111.568  0.00  0.00           O
ATOM    639  HG1 THR A 274      89.400 102.522 111.419  0.00  0.00           H
ATOM    640  N   TYR A 275      88.665 100.761 109.635  0.00  0.00           N
ATOM    641  H   TYR A 275      88.640 100.579 110.621  0.00  0.00           H
ATOM    642  CA  TYR A 275      89.191  99.754 108.721  0.00  0.00           C
ATOM    643  C   TYR A 275      88.067  99.088 107.940  0.00  0.00           C
ATOM    644  O   TYR A 275      88.148  98.942 106.716  0.00  0.00           O
ATOM    645  CB  TYR A 275      89.991  98.693 109.472  0.00  0.00           C
ATOM    646  CG  TYR A 275      90.175  97.438 108.642  0.00  0.00           C
ATOM    647  CD1 TYR A 275      91.049  97.421 107.563  0.00  0.00           C
ATOM    648  CD2 TYR A 275      89.449  96.281 108.914  0.00  0.00           C
ATOM    649  CE1 TYR A 275      91.211  96.288 106.791  0.00  0.00           C
ATOM    650  CE2 TYR A 275      89.599  95.147 108.143  0.00  0.00           C
ATOM    651  CZ  TYR A 275      90.486  95.154 107.086  0.00  0.00           C
ATOM    652  OH  TYR A 275      90.648  94.024 106.317  0.00  0.00           O
ATOM    653  HH  TYR A 275      91.247  94.206 105.612  0.00  0.00           H
ATOM    654  N   LEU A 276      87.015  98.661 108.641  0.00  0.00           N
ATOM    655  H   LEU A 276      86.963  98.894 109.616  0.00  0.00           H
ATOM    656  CA  LEU A 276      85.983  97.839 108.022  0.00  0.00           C
ATOM    657  C   LEU A 276      85.147  98.604 107.006  0.00  0.00           C
ATOM    658  O   LEU A 276      84.586  97.981 106.098  0.00  0.00           O
ATOM    659  CB  LEU A 276      85.073  97.242 109.097  0.00  0.00           C
ATOM    660  CG  LEU A 276      85.646  96.061 109.883  0.00  0.00           C
ATOM    661  CD1 LEU A 276      85.010  95.975 111.262  0.00  0.00           C
ATOM    662  CD2 LEU A 276      85.454  94.761 109.118  0.00  0.00           C
ATOM    663  N   VAL A 277      85.041  99.929 107.136  0.00  0.00           N
ATOM    664  H   VAL A 277      85.494 100.360 107.920  0.00  0.00           H
ATOM    665  CA  VAL A 277      84.222 100.676 106.185  0.00  0.00           C
ATOM    666  C   VAL A 277      84.888 100.727 104.810  0.00  0.00           C
ATOM    667  O   VAL A 277      84.212 100.617 103.780  0.00  0.00           O
ATOM    668  CB  VAL A 277      83.891 102.081 106.726  0.00  0.00           C
ATOM    669  CG1 VAL A 277      82.875 101.986 107.855  0.00  0.00           C
ATOM    670  CG2 VAL A 277      85.136 102.810 107.185  0.00  0.00           C
ATOM    671  N   ASP A 278      86.212 100.886 104.761  0.00  0.00           N
ATOM    672  H   ASP A 278      86.788 101.031 105.572  0.00  0.00           H
ATOM    673  CA  ASP A 278      86.923 100.926 103.485  0.00  0.00           C
ATOM    674  C   ASP A 278      88.254 100.198 103.604  0.00  0.00           C
ATOM    675  O   ASP A 278      89.034 100.465 104.522  0.00  0.00           O
ATOM    676  CB  ASP A 278      87.152 102.366 103.008  0.00  0.00           C
ATOM    677  CG  ASP A 278      87.724 103.264 104.088  0.00  0.00           C
ATOM    678  OD1 ASP A 278      87.760 102.846 105.261  0.00  0.00           O
ATOM    679  OD2 ASP A 278      88.145 104.393 103.760  0.00  0.00           O
ATOM    680  N   MET A 279      88.506  99.323 102.613  0.00  0.00           N
ATOM    681  H   MET A 279      87.793  99.121 101.944  0.00  0.00           H
ATOM    682  CA  MET A 279      89.791  98.633 102.534  0.00  0.00           C
ATOM    683  C   MET A 279      90.731  99.357 101.548  0.00  0.00           C
ATOM    684  O   MET A 279      91.564  98.740 100.900  0.00  0.00           O
ATOM    685  CB  MET A 279      89.547  97.182 102.091  0.00  0.00           C
ATOM    686  CG  MET A 279      88.645  96.404 103.060  0.00  0.00           C
ATOM    687  SD  MET A 279      88.349  94.728 102.466  0.00  0.00           S
ATOM    688  CE  MET A 279      89.754  93.896 103.225  0.00  0.00           C
ATOM    689  N   ARG A 280      90.522 100.689 101.445  0.00  0.00           N
ATOM    690  H   ARG A 280      89.816 101.087 102.026  0.00  0.00           H
ATOM    691  CA  ARG A 280      91.348 101.524 100.585  0.00  0.00           C
ATOM    692  C   ARG A 280      92.213 102.515 101.346  0.00  0.00           C
ATOM    693  O   ARG A 280      93.326 102.808 100.905  0.00  0.00           O
ATOM    694  CB  ARG A 280      90.471 102.307  99.596  0.00  0.00           C
ATOM    695  CG  ARG A 280      89.931 101.506  98.413  0.00  0.00           C
ATOM    696  CD  ARG A 280      88.679 100.719  98.778  0.00  0.00           C
ATOM    697  NE  ARG A 280      87.617 101.581  99.285  0.00  0.00           N
ATOM    698  HE  ARG A 280      87.576 101.666 100.281  0.00  0.00           H
ATOM    699  CZ  ARG A 280      86.750 102.236  98.525  0.00  0.00           C
ATOM    700  NH1 ARG A 280      86.784 102.151  97.205  0.00  0.00           N
ATOM    701 HH11 ARG A 280      86.133 102.635  96.622  0.00  0.00           H
ATOM    702 HH12 ARG A 280      87.486 101.586  96.770  0.00  0.00           H
ATOM    703  NH2 ARG A 280      85.825 102.997  99.104  0.00  0.00           N
ATOM    704 HH21 ARG A 280      85.165 103.511  98.558  0.00  0.00           H
ATOM    705 HH22 ARG A 280      85.780 103.061 100.100  0.00  0.00           H
ATOM    706  N   ARG A 281      91.728 103.038 102.476  0.00  0.00           N
ATOM    707  H   ARG A 281      90.825 102.775 102.817  0.00  0.00           H
ATOM    708  CA  ARG A 281      92.485 104.030 103.231  0.00  0.00           C
ATOM    709  C   ARG A 281      93.704 103.427 103.920  0.00  0.00           C
ATOM    710  O   ARG A 281      94.707 104.126 104.101  0.00  0.00           O
ATOM    711  CB  ARG A 281      91.569 104.706 104.256  0.00  0.00           C
ATOM    712  CG  ARG A 281      92.183 105.895 104.984  0.00  0.00           C
ATOM    713  CD  ARG A 281      92.536 105.547 106.420  0.00  0.00           C
ATOM    714  NE  ARG A 281      93.173 106.657 107.119  0.00  0.00           N
ATOM    715  HE  ARG A 281      92.700 107.336 107.644  0.00  0.00           H
ATOM    716  CZ  ARG A 281      94.479 106.882 107.138  0.00  0.00           C
ATOM    717  NH1 ARG A 281      95.326 106.088 106.504  0.00  0.00           N
ATOM    718 HH11 ARG A 281      96.320 106.163 106.565  0.00  0.00           H
ATOM    719 HH12 ARG A 281      94.971 105.346 105.918  0.00  0.00           H
ATOM    720  NH2 ARG A 281      94.947 107.929 107.811  0.00  0.00           N
ATOM    721 HH21 ARG A 281      95.927 108.021 107.975  0.00  0.00           H
ATOM    722 HH22 ARG A 281      94.339 108.614 108.222  0.00  0.00           H
ATOM    723  N   PHE A 282      93.651 102.152 104.289  0.00  0.00           N
ATOM    724  H   PHE A 282      92.835 101.622 104.066  0.00  0.00           H
ATOM    725  CA  PHE A 282      94.745 101.490 104.988  0.00  0.00           C
ATOM    726  C   PHE A 282      95.439 100.525 104.037  0.00  0.00           C
ATOM    727  O   PHE A 282      94.831  99.550 103.582  0.00  0.00           O
ATOM    728  CB  PHE A 282      94.237 100.740 106.219  0.00  0.00           C
ATOM    729  CG  PHE A 282      93.597 101.624 107.248  0.00  0.00           C
ATOM    730  CD1 PHE A 282      94.367 102.274 108.197  0.00  0.00           C
ATOM    731  CD2 PHE A 282      92.221 101.794 107.276  0.00  0.00           C
ATOM    732  CE1 PHE A 282      93.779 103.086 109.150  0.00  0.00           C
ATOM    733  CE2 PHE A 282      91.627 102.603 108.226  0.00  0.00           C
ATOM    734  CZ  PHE A 282      92.406 103.250 109.165  0.00  0.00           C
ATOM    735  N   SER A 283      96.706 100.795 103.742  0.00  0.00           N
ATOM    736  H   SER A 283      97.160 101.634 104.061  0.00  0.00           H
ATOM    737  CA  SER A 283      97.558  99.857 103.035  0.00  0.00           C
ATOM    738  C   SER A 283      98.278  98.977 104.054  0.00  0.00           C
ATOM    739  O   SER A 283      98.147  99.152 105.266  0.00  0.00           O
ATOM    740  CB  SER A 283      98.548 100.596 102.133  0.00  0.00           C
ATOM    741  OG  SER A 283      99.487 101.327 102.900  0.00  0.00           O
ATOM    742  HG  SER A 283      99.654 100.887 103.723  0.00  0.00           H
ATOM    743  N   TYR A 284      99.039  98.012 103.554  0.00  0.00           N
ATOM    744  H   TYR A 284      99.151  97.925 102.565  0.00  0.00           H
ATOM    745  CA  TYR A 284      99.682  97.047 104.442  0.00  0.00           C
ATOM    746  C   TYR A 284     100.788  97.631 105.324  0.00  0.00           C
ATOM    747  O   TYR A 284     101.106  97.026 106.354  0.00  0.00           O
ATOM    748  CB  TYR A 284     100.224  95.854 103.656  0.00  0.00           C
ATOM    749  CG  TYR A 284     100.368  94.629 104.528  0.00  0.00           C
ATOM    750  CD1 TYR A 284      99.246  93.932 104.955  0.00  0.00           C
ATOM    751  CD2 TYR A 284     101.614  94.177 104.940  0.00  0.00           C
ATOM    752  CE1 TYR A 284      99.360  92.818 105.760  0.00  0.00           C
ATOM    753  CE2 TYR A 284     101.737  93.058 105.743  0.00  0.00           C
ATOM    754  CZ  TYR A 284     100.606  92.385 106.149  0.00  0.00           C
ATOM    755  OH  TYR A 284     100.715  91.274 106.950  0.00  0.00           O
ATOM    756  HH  TYR A 284      99.860  90.907 107.133  0.00  0.00           H
ATOM    757  N   PRO A 285     101.454  98.737 104.955  0.00  0.00           N
ATOM    758  CA  PRO A 285     102.254  99.441 105.975  0.00  0.00           C
ATOM    759  C   PRO A 285     101.463  99.842 107.212  0.00  0.00           C
ATOM    760  O   PRO A 285     102.000  99.765 108.324  0.00  0.00           O
ATOM    761  CB  PRO A 285     102.787 100.669 105.222  0.00  0.00           C
ATOM    762  CG  PRO A 285     102.547 100.406 103.760  0.00  0.00           C
ATOM    763  CD  PRO A 285     101.971  99.035 103.608  0.00  0.00           C
ATOM    764  N   GLU A 286     100.204 100.259 107.064  0.00  0.00           N
ATOM    765  H   GLU A 286      99.792 100.289 106.153  0.00  0.00           H
ATOM    766  CA  GLU A 286      99.373 100.626 108.206  0.00  0.00           C
ATOM    767  C   GLU A 286      98.163  99.714 108.397  0.00  0.00           C
ATOM    768  O   GLU A 286      97.275 100.039 109.191  0.00  0.00           O
ATOM    769  CB  GLU A 286      98.929 102.089 108.099  0.00  0.00           C
ATOM    770  CG  GLU A 286      97.903 102.388 107.015  0.00  0.00           C
ATOM    771  CD  GLU A 286      98.541 102.630 105.656  0.00  0.00           C
ATOM    772  OE1 GLU A 286      98.349 103.731 105.100  0.00  0.00           O
ATOM    773  OE2 GLU A 286      99.254 101.737 105.155  0.00  0.00           O
ATOM    774  N   ARG A 287      98.094  98.592 107.683  0.00  0.00           N
ATOM    775  H   ARG A 287      98.741  98.478 106.930  0.00  0.00           H
ATOM    776  CA  ARG A 287      97.080  97.583 107.989  0.00  0.00           C
ATOM    777  C   ARG A 287      97.243  96.919 109.361  0.00  0.00           C
ATOM    778  O   ARG A 287      96.213  96.705 110.026  0.00  0.00           O
ATOM    779  CB  ARG A 287      97.044  96.527 106.876  0.00  0.00           C
ATOM    780  CG  ARG A 287      95.852  95.590 106.940  0.00  0.00           C
ATOM    781  CD  ARG A 287      94.734  96.058 106.022  0.00  0.00           C
ATOM    782  NE  ARG A 287      94.992  95.719 104.628  0.00  0.00           N
ATOM    783  HE  ARG A 287      95.569  96.364 104.122  0.00  0.00           H
ATOM    784  CZ  ARG A 287      94.499  94.654 104.010  0.00  0.00           C
ATOM    785  NH1 ARG A 287      93.708  93.797 104.634  0.00  0.00           N
ATOM    786 HH11 ARG A 287      93.314  93.011 104.157  0.00  0.00           H
ATOM    787 HH12 ARG A 287      93.543  93.908 105.614  0.00  0.00           H
ATOM    788  NH2 ARG A 287      94.810  94.442 102.735  0.00  0.00           N
ATOM    789 HH21 ARG A 287      94.422  93.676 102.223  0.00  0.00           H
ATOM    790 HH22 ARG A 287      95.476  95.008 102.227  0.00  0.00           H
ATOM    791  N   PRO A 288      98.450  96.524 109.823  0.00  0.00           N
ATOM    792  CA  PRO A 288      98.529  95.864 111.138  0.00  0.00           C
ATOM    793  C   PRO A 288      98.000  96.691 112.294  0.00  0.00           C
ATOM    794  O   PRO A 288      97.405  96.124 113.216  0.00  0.00           O
ATOM    795  CB  PRO A 288     100.030  95.587 111.292  0.00  0.00           C
ATOM    796  CG  PRO A 288     100.499  95.410 109.926  0.00  0.00           C
ATOM    797  CD  PRO A 288      99.759  96.449 109.144  0.00  0.00           C
ATOM    798  N   ILE A 289      98.189  98.012 112.276  0.00  0.00           N
ATOM    799  H   ILE A 289      98.672  98.427 111.506  0.00  0.00           H
ATOM    800  CA  ILE A 289      97.691  98.822 113.384  0.00  0.00           C
ATOM    801  C   ILE A 289      96.168  98.878 113.359  0.00  0.00           C
ATOM    802  O   ILE A 289      95.528  99.026 114.408  0.00  0.00           O
ATOM    803  CB  ILE A 289      98.336 100.223 113.363  0.00  0.00           C
ATOM    804  CG1 ILE A 289      98.026 100.980 114.652  0.00  0.00           C
ATOM    805  CG2 ILE A 289      97.877 101.034 112.168  0.00  0.00           C
ATOM    806  CD1 ILE A 289      98.872 102.199 114.832  0.00  0.00           C
ATOM    807  N   ILE A 290      95.632  98.664 112.170  0.00  0.00           N
ATOM    808  H   ILE A 290      96.203  98.588 111.352  0.00  0.00           H
ATOM    809  CA  ILE A 290      94.204  98.512 112.089  0.00  0.00           C
ATOM    810  C   ILE A 290      93.795  97.211 112.800  0.00  0.00           C
ATOM    811  O   ILE A 290      92.954  97.179 113.693  0.00  0.00           O
ATOM    812  CB  ILE A 290      93.886  98.612 110.590  0.00  0.00           C
ATOM    813  CG2 ILE A 290      93.155  97.419 109.981  0.00  0.00           C
ATOM    814  CG1 ILE A 290      93.286  99.974 110.245  0.00  0.00           C
ATOM    815  CD1 ILE A 290      92.203 100.492 111.197  0.00  0.00           C
ATOM    816  N   PHE A 291      94.528  96.161 112.403  0.00  0.00           N
ATOM    817  H   PHE A 291      95.198  96.286 111.666  0.00  0.00           H
ATOM    818  CA  PHE A 291      94.312  94.858 113.024  0.00  0.00           C
ATOM    819  C   PHE A 291      94.831  94.781 114.455  0.00  0.00           C
ATOM    820  O   PHE A 291      94.406  93.894 115.202  0.00  0.00           O
ATOM    821  CB  PHE A 291      94.954  93.757 112.180  0.00  0.00           C
ATOM    822  CG  PHE A 291      94.202  93.446 110.918  0.00  0.00           C
ATOM    823  CD1 PHE A 291      92.890  93.855 110.764  0.00  0.00           C
ATOM    824  CD2 PHE A 291      94.806  92.749 109.887  0.00  0.00           C
ATOM    825  CE1 PHE A 291      92.196  93.567 109.610  0.00  0.00           C
ATOM    826  CE2 PHE A 291      94.117  92.460 108.728  0.00  0.00           C
ATOM    827  CZ  PHE A 291      92.809  92.872 108.588  0.00  0.00           C
ATOM    828  N   LEU A 292      95.740  95.675 114.857  0.00  0.00           N
ATOM    829  H   LEU A 292      96.012  96.385 114.217  0.00  0.00           H
ATOM    830  CA  LEU A 292      96.207  95.672 116.240  0.00  0.00           C
ATOM    831  C   LEU A 292      95.135  96.178 117.193  0.00  0.00           C
ATOM    832  O   LEU A 292      95.044  95.701 118.329  0.00  0.00           O
ATOM    833  CB  LEU A 292      97.474  96.517 116.378  0.00  0.00           C
ATOM    834  CG  LEU A 292      98.153  96.558 117.749  0.00  0.00           C
ATOM    835  CD1 LEU A 292      99.642  96.372 117.579  0.00  0.00           C
ATOM    836  CD2 LEU A 292      97.863  97.865 118.471  0.00  0.00           C
ATOM    837  N   SER A 293      94.326  97.146 116.755  0.00  0.00           N
ATOM    838  H   SER A 293      94.466  97.510 115.830  0.00  0.00           H
ATOM    839  CA  SER A 293      93.259  97.671 117.599  0.00  0.00           C
ATOM    840  C   SER A 293      92.207  96.619 117.917  0.00  0.00           C
ATOM    841  O   SER A 293      91.540  96.721 118.953  0.00  0.00           O
ATOM    842  CB  SER A 293      92.608  98.881 116.930  0.00  0.00           C
ATOM    843  OG  SER A 293      93.421 100.033 117.063  0.00  0.00           O
ATOM    844  HG  SER A 293      94.249  99.891 116.606  0.00  0.00           H
ATOM    845  N   GLY A 294      92.041  95.615 117.055  0.00  0.00           N
ATOM    846  H   GLY A 294      92.527  95.638 116.180  0.00  0.00           H
ATOM    847  CA  GLY A 294      91.197  94.488 117.409  0.00  0.00           C
ATOM    848  C   GLY A 294      91.762  93.688 118.568  0.00  0.00           C
ATOM    849  O   GLY A 294      91.019  93.235 119.441  0.00  0.00           O
ATOM    850  N   CYS A 295      93.085  93.511 118.597  0.00  0.00           N
ATOM    851  H   CYS A 295      93.649  93.924 117.880  0.00  0.00           H
ATOM    852  CA  CYS A 295      93.714  92.747 119.668  0.00  0.00           C
ATOM    853  C   CYS A 295      93.574  93.425 121.026  0.00  0.00           C
ATOM    854  O   CYS A 295      93.354  92.742 122.031  0.00  0.00           O
ATOM    855  CB  CYS A 295      95.187  92.508 119.346  0.00  0.00           C
ATOM    856  SG  CYS A 295      95.482  91.135 118.212  0.00  0.00           S
ATOM    857  HG  CYS A 295      95.234  91.538 116.960  0.00  0.00           H
ATOM    858  N   TYR A 296      93.679  94.764 121.014  0.00  0.00           N
ATOM    859  H   TYR A 296      93.899  95.228 120.152  0.00  0.00           H
ATOM    860  CA  TYR A 296      93.487  95.470 122.276  0.00  0.00           C
ATOM    861  C   TYR A 296      92.006  95.496 122.697  0.00  0.00           C
ATOM    862  O   TYR A 296      91.706  95.584 123.877  0.00  0.00           O
ATOM    863  CB  TYR A 296      94.088  96.881 122.201  0.00  0.00           C
ATOM    864  CG  TYR A 296      95.575  96.844 122.441  0.00  0.00           C
ATOM    865  CD1 TYR A 296      96.460  96.574 121.403  0.00  0.00           C
ATOM    866  CD2 TYR A 296      96.081  97.055 123.721  0.00  0.00           C
ATOM    867  CE1 TYR A 296      97.829  96.526 121.637  0.00  0.00           C
ATOM    868  CE2 TYR A 296      97.449  97.008 123.957  0.00  0.00           C
ATOM    869  CZ  TYR A 296      98.324  96.751 122.912  0.00  0.00           C
ATOM    870  OH  TYR A 296      99.681  96.730 123.149  0.00  0.00           O
ATOM    871  HH  TYR A 296     100.164  96.584 122.339  0.00  0.00           H
ATOM    872  N   PHE A 297      91.095  95.409 121.709  0.00  0.00           N
ATOM    873  H   PHE A 297      91.387  95.300 120.757  0.00  0.00           H
ATOM    874  CA  PHE A 297      89.679  95.557 122.019  0.00  0.00           C
ATOM    875  C   PHE A 297      89.123  94.318 122.709  0.00  0.00           C
ATOM    876  O   PHE A 297      88.240  94.441 123.566  0.00  0.00           O
ATOM    877  CB  PHE A 297      88.875  95.857 120.749  0.00  0.00           C
ATOM    878  CG  PHE A 297      87.406  96.105 120.998  0.00  0.00           C
ATOM    879  CD1 PHE A 297      86.973  97.329 121.477  0.00  0.00           C
ATOM    880  CD2 PHE A 297      86.463  95.127 120.745  0.00  0.00           C
ATOM    881  CE1 PHE A 297      85.629  97.565 121.700  0.00  0.00           C
ATOM    882  CE2 PHE A 297      85.121  95.355 120.969  0.00  0.00           C
ATOM    883  CZ  PHE A 297      84.704  96.576 121.447  0.00  0.00           C
ATOM    884  N   MET A 298      89.625  93.132 122.353  0.00  0.00           N
ATOM    885  H   MET A 298      90.232  93.098 121.554  0.00  0.00           H
ATOM    886  CA  MET A 298      89.322  91.925 123.119  0.00  0.00           C
ATOM    887  C   MET A 298      89.794  92.052 124.563  0.00  0.00           C
ATOM    888  O   MET A 298      89.055  91.725 125.499  0.00  0.00           O
ATOM    889  CB  MET A 298      89.963  90.696 122.466  0.00  0.00           C
ATOM    890  CG  MET A 298      89.773  90.427 120.958  0.00  0.00           C
ATOM    891  SD  MET A 298      88.139  90.567 120.182  0.00  0.00           S
ATOM    892  CE  MET A 298      88.016  92.273 119.698  0.00  0.00           C
ATOM    893  N   VAL A 299      91.038  92.544 124.723  0.00  0.00           N
ATOM    894  H   VAL A 299      91.592  92.782 123.923  0.00  0.00           H
ATOM    895  CA  VAL A 299      91.556  92.710 126.082  0.00  0.00           C
ATOM    896  C   VAL A 299      90.680  93.714 126.860  0.00  0.00           C
ATOM    897  O   VAL A 299      90.294  93.487 128.002  0.00  0.00           O
ATOM    898  CB  VAL A 299      93.037  93.141 126.036  0.00  0.00           C
ATOM    899  CG1 VAL A 299      93.619  93.384 127.440  0.00  0.00           C
ATOM    900  CG2 VAL A 299      93.896  92.101 125.300  0.00  0.00           C
ATOM    901  N   ALA A 300      90.352  94.811 126.148  0.00  0.00           N
ATOM    902  H   ALA A 300      90.686  94.910 125.212  0.00  0.00           H
ATOM    903  CA  ALA A 300      89.544  95.852 126.772  0.00  0.00           C
ATOM    904  C   ALA A 300      88.197  95.309 127.231  0.00  0.00           C
ATOM    905  O   ALA A 300      87.749  95.597 128.346  0.00  0.00           O
ATOM    906  CB  ALA A 300      89.352  97.015 125.801  0.00  0.00           C
ATOM    907  N   VAL A 301      87.537  94.515 126.382  0.00  0.00           N
ATOM    908  H   VAL A 301      87.928  94.345 125.473  0.00  0.00           H
ATOM    909  CA  VAL A 301      86.252  93.921 126.743  0.00  0.00           C
ATOM    910  C   VAL A 301      86.420  92.947 127.904  0.00  0.00           C
ATOM    911  O   VAL A 301      85.542  92.846 128.774  0.00  0.00           O
ATOM    912  CB  VAL A 301      85.621  93.252 125.504  0.00  0.00           C
ATOM    913  CG1 VAL A 301      84.443  92.365 125.880  0.00  0.00           C
ATOM    914  CG2 VAL A 301      85.166  94.311 124.512  0.00  0.00           C
ATOM    915  N   ALA A 302      87.551  92.239 127.955  0.00  0.00           N
ATOM    916  H   ALA A 302      88.229  92.349 127.222  0.00  0.00           H
ATOM    917  CA  ALA A 302      87.796  91.289 129.037  0.00  0.00           C
ATOM    918  C   ALA A 302      87.858  91.984 130.392  0.00  0.00           C
ATOM    919  O   ALA A 302      87.304  91.486 131.376  0.00  0.00           O
ATOM    920  CB  ALA A 302      89.087  90.521 128.772  0.00  0.00           C
ATOM    921  N   HIE A 303      88.521  93.154 130.410  0.00  0.00           N
ATOM    922  H   HIE A 303      88.952  93.496 129.568  0.00  0.00           H
ATOM    923  CA  HIE A 303      88.622  93.875 131.678  0.00  0.00           C
ATOM    924  C   HIE A 303      87.283  94.554 132.064  0.00  0.00           C
ATOM    925  O   HIE A 303      86.961  94.649 133.242  0.00  0.00           O
ATOM    926  CB  HIE A 303      89.819  94.839 131.648  0.00  0.00           C
ATOM    927  CG  HIE A 303      91.138  94.100 131.502  0.00  0.00           C
ATOM    928  CD2 HIE A 303      91.428  92.744 131.741  0.00  0.00           C
ATOM    929  ND1 HIE A 303      92.278  94.701 131.093  0.00  0.00           N
ATOM    930  CE1 HIE A 303      93.223  93.747 131.083  0.00  0.00           C
ATOM    931  NE2 HIE A 303      92.740  92.553 131.471  0.00  0.00           N
ATOM    932  HE2 HIE A 303      93.235  91.710 131.536  0.00  0.00           H
ATOM    933  N   VAL A 304      86.468  94.915 131.048  0.00  0.00           N
ATOM    934  H   VAL A 304      86.834  94.899 130.112  0.00  0.00           H
ATOM    935  CA  VAL A 304      85.109  95.381 131.318  0.00  0.00           C
ATOM    936  C   VAL A 304      84.293  94.266 131.961  0.00  0.00           C
ATOM    937  O   VAL A 304      83.547  94.495 132.922  0.00  0.00           O
ATOM    938  CB  VAL A 304      84.445  95.904 130.029  0.00  0.00           C
ATOM    939  CG1 VAL A 304      82.990  96.261 130.283  0.00  0.00           C
ATOM    940  CG2 VAL A 304      85.183  97.124 129.513  0.00  0.00           C
ATOM    941  N   ALA A 305      84.425  93.042 131.442  0.00  0.00           N
ATOM    942  H   ALA A 305      84.982  92.932 130.613  0.00  0.00           H
ATOM    943  CA  ALA A 305      83.777  91.892 132.063  0.00  0.00           C
ATOM    944  C   ALA A 305      84.321  91.632 133.462  0.00  0.00           C
ATOM    945  O   ALA A 305      83.567  91.225 134.351  0.00  0.00           O
ATOM    946  CB  ALA A 305      83.950  90.652 131.186  0.00  0.00           C
ATOM    947  N   GLY A 306      85.620  91.848 133.668  0.00  0.00           N
ATOM    948  H   GLY A 306      86.199  92.048 132.873  0.00  0.00           H
ATOM    949  CA  GLY A 306      86.178  91.770 135.007  0.00  0.00           C
ATOM    950  C   GLY A 306      85.597  92.809 135.944  0.00  0.00           C
ATOM    951  O   GLY A 306      85.412  92.545 137.134  0.00  0.00           O
ATOM    952  N   PHE A 307      85.309  94.004 135.424  0.00  0.00           N
ATOM    953  H   PHE A 307      85.608  94.208 134.488  0.00  0.00           H
ATOM    954  CA  PHE A 307      84.539  94.981 136.184  0.00  0.00           C
ATOM    955  C   PHE A 307      83.093  94.543 136.373  0.00  0.00           C
ATOM    956  O   PHE A 307      82.459  94.946 137.353  0.00  0.00           O
ATOM    957  CB  PHE A 307      84.581  96.343 135.488  0.00  0.00           C
ATOM    958  CG  PHE A 307      84.111  97.480 136.349  0.00  0.00           C
ATOM    959  CD1 PHE A 307      84.571  97.619 137.647  0.00  0.00           C
ATOM    960  CD2 PHE A 307      83.207  98.408 135.861  0.00  0.00           C
ATOM    961  CE1 PHE A 307      84.141  98.663 138.443  0.00  0.00           C
ATOM    962  CE2 PHE A 307      82.771  99.455 136.652  0.00  0.00           C
ATOM    963  CZ  PHE A 307      83.239  99.582 137.944  0.00  0.00           C
ATOM    964  N   LEU A 308      82.563  93.730 135.458  0.00  0.00           N
ATOM    965  H   LEU A 308      83.128  93.504 134.663  0.00  0.00           H
ATOM    966  CA  LEU A 308      81.200  93.219 135.556  0.00  0.00           C
ATOM    967  C   LEU A 308      81.141  91.934 136.380  0.00  0.00           C
ATOM    968  O   LEU A 308      80.384  91.845 137.351  0.00  0.00           O
ATOM    969  CB  LEU A 308      80.628  92.982 134.153  0.00  0.00           C
ATOM    970  CG  LEU A 308      79.171  92.519 134.086  0.00  0.00           C
ATOM    971  CD1 LEU A 308      78.246  93.583 134.655  0.00  0.00           C
ATOM    972  CD2 LEU A 308      78.782  92.169 132.658  0.00  0.00           C
ATOM    973  N   LEU A 309      81.937  90.933 136.001  0.00  0.00           N
ATOM    974  H   LEU A 309      82.084  91.070 135.039  0.00  0.00           H
ATOM    975  CA  LEU A 309      81.993  89.658 136.719  0.00  0.00           C
ATOM    976  C   LEU A 309      82.983  89.749 137.881  0.00  0.00           C
ATOM    977  O   LEU A 309      83.954  89.000 137.980  0.00  0.00           O
ATOM    978  CB  LEU A 309      82.366  88.529 135.767  0.00  0.00           C
ATOM    979  CG  LEU A 309      81.331  88.046 134.748  0.00  0.00           C
ATOM    980  CD1 LEU A 309      81.434  88.832 133.446  0.00  0.00           C
ATOM    981  CD2 LEU A 309      81.493  86.555 134.489  0.00  0.00           C
ATOM    982  N   GLU A 310      82.715  90.700 138.777  0.00  0.00           N
ATOM    983  H   GLU A 310      81.913  91.286 138.624  0.00  0.00           H
ATOM    984  CA  GLU A 310      83.567  90.916 139.940  0.00  0.00           C
ATOM    985  C   GLU A 310      83.405  89.831 140.997  0.00  0.00           C
ATOM    986  O   GLU A 310      84.209  89.778 141.933  0.00  0.00           O
ATOM    987  CB  GLU A 310      83.266  92.284 140.552  0.00  0.00           C
ATOM    988  CG  GLU A 310      81.812  92.470 140.954  0.00  0.00           C
ATOM    989  CD  GLU A 310      81.448  93.925 141.170  0.00  0.00           C
ATOM    990  OE1 GLU A 310      82.361  94.776 141.153  0.00  0.00           O
ATOM    991  OE2 GLU A 310      80.248  94.218 141.357  0.00  0.00           O
ATOM    992  N   ASP A 311      82.396  88.972 140.868  0.00  0.00           N
ATOM    993  H   ASP A 311      81.772  89.149 140.113  0.00  0.00           H
ATOM    994  CA  ASP A 311      82.141  87.932 141.855  0.00  0.00           C
ATOM    995  C   ASP A 311      82.085  86.563 141.187  0.00  0.00           C
ATOM    996  O   ASP A 311      82.315  85.537 141.836  0.00  0.00           O
ATOM    997  CB  ASP A 311      80.836  88.218 142.600  0.00  0.00           C
ATOM    998  CG  ASP A 311      80.924  89.457 143.469  0.00  0.00           C
ATOM    999  OD1 ASP A 311      82.036  89.772 143.944  0.00  0.00           O
ATOM   1000  OD2 ASP A 311      79.885  90.119 143.672  0.00  0.00           O
ATOM   1001  N   ARG A 312      81.785  86.540 139.890  0.00  0.00           N
ATOM   1002  H   ARG A 312      81.681  87.399 139.397  0.00  0.00           H
ATOM   1003  CA  ARG A 312      81.667  85.289 139.148  0.00  0.00           C
ATOM   1004  C   ARG A 312      83.039  84.887 138.621  0.00  0.00           C
ATOM   1005  O   ARG A 312      83.722  85.689 137.974  0.00  0.00           O
ATOM   1006  CB  ARG A 312      80.664  85.441 138.007  0.00  0.00           C
ATOM   1007  CG  ARG A 312      80.208  84.125 137.398  0.00  0.00           C
ATOM   1008  CD  ARG A 312      79.699  83.168 138.464  0.00  0.00           C
ATOM   1009  NE  ARG A 312      78.960  82.051 137.886  0.00  0.00           N
ATOM   1010  HE  ARG A 312      78.008  82.251 137.652  0.00  0.00           H
ATOM   1011  CZ  ARG A 312      79.479  80.853 137.652  0.00  0.00           C
ATOM   1012  NH1 ARG A 312      80.738  80.574 137.947  0.00  0.00           N
ATOM   1013 HH11 ARG A 312      81.145  79.716 137.642  0.00  0.00           H
ATOM   1014 HH12 ARG A 312      81.324  81.290 138.315  0.00  0.00           H
ATOM   1015  NH2 ARG A 312      78.713  79.911 137.109  0.00  0.00           N
ATOM   1016 HH21 ARG A 312      79.089  79.014 136.879  0.00  0.00           H
ATOM   1017 HH22 ARG A 312      77.755  80.091 136.885  0.00  0.00           H
ATOM   1018  N   ALA A 313      83.442  83.645 138.912  0.00  0.00           N
ATOM   1019  H   ALA A 313      82.844  83.130 139.522  0.00  0.00           H
ATOM   1020  CA  ALA A 313      84.691  83.045 138.428  0.00  0.00           C
ATOM   1021  C   ALA A 313      85.925  83.833 138.863  0.00  0.00           C
ATOM   1022  O   ALA A 313      86.943  83.844 138.164  0.00  0.00           O
ATOM   1023  CB  ALA A 313      84.678  82.871 136.905  0.00  0.00           C
ATOM   1024  N   VAL A 314      85.852  84.497 140.016  0.00  0.00           N
ATOM   1025  H   VAL A 314      84.972  84.559 140.484  0.00  0.00           H
ATOM   1026  CA  VAL A 314      87.022  85.172 140.565  0.00  0.00           C
ATOM   1027  C   VAL A 314      87.577  84.455 141.789  0.00  0.00           C
ATOM   1028  O   VAL A 314      88.739  84.680 142.155  0.00  0.00           O
ATOM   1029  CB  VAL A 314      86.706  86.636 140.922  0.00  0.00           C
ATOM   1030  CG1 VAL A 314      86.283  87.402 139.683  0.00  0.00           C
ATOM   1031  CG2 VAL A 314      85.630  86.705 141.993  0.00  0.00           C
ATOM   1032  N   CYX A 315      86.781  83.602 142.430  0.00  0.00           N
ATOM   1033  H   CYX A 315      85.833  83.455 142.149  0.00  0.00           H
ATOM   1034  CA  CYX A 315      87.216  82.833 143.584  0.00  0.00           C
ATOM   1035  C   CYX A 315      86.313  81.610 143.673  0.00  0.00           C
ATOM   1036  O   CYX A 315      85.112  81.709 143.409  0.00  0.00           O
ATOM   1037  CB  CYX A 315      87.163  83.682 144.863  0.00  0.00           C
ATOM   1038  SG  CYX A 315      88.066  83.013 146.280  0.00  0.00           S
ATOM   1039  N   VAL A 316      86.900  80.457 144.019  0.00  0.00           N
ATOM   1040  H   VAL A 316      87.871  80.516 144.226  0.00  0.00           H
ATOM   1041  CA  VAL A 316      86.175  79.187 143.933  0.00  0.00           C
ATOM   1042  C   VAL A 316      84.994  79.162 144.899  0.00  0.00           C
ATOM   1043  O   VAL A 316      83.909  78.678 144.550  0.00  0.00           O
ATOM   1044  CB  VAL A 316      87.132  78.003 144.168  0.00  0.00           C
ATOM   1045  CG1 VAL A 316      86.385  76.682 144.071  0.00  0.00           C
ATOM   1046  CG2 VAL A 316      88.260  78.032 143.150  0.00  0.00           C
ATOM   1047  N   GLU A 317      85.185  79.677 146.118  0.00  0.00           N
ATOM   1048  H   GLU A 317      86.096  80.033 146.315  0.00  0.00           H
ATOM   1049  CA  GLU A 317      84.115  79.860 147.105  0.00  0.00           C
ATOM   1050  C   GLU A 317      83.465  78.527 147.489  0.00  0.00           C
ATOM   1051  O   GLU A 317      82.270  78.305 147.285  0.00  0.00           O
ATOM   1052  CB  GLU A 317      83.060  80.855 146.592  0.00  0.00           C
ATOM   1053  CG  GLU A 317      83.400  82.351 146.684  0.00  0.00           C
ATOM   1054  CD  GLU A 317      84.218  82.751 147.903  0.00  0.00           C
ATOM   1055  OE1 GLU A 317      85.132  83.587 147.746  0.00  0.00           O
ATOM   1056  OE2 GLU A 317      83.896  82.306 149.028  0.00  0.00           O
ATOM   1057  N   ARG A 318      84.279  77.634 148.050  0.00  0.00           N
ATOM   1058  H   ARG A 318      85.233  77.882 148.220  0.00  0.00           H
ATOM   1059  CA  ARG A 318      83.809  76.332 148.528  0.00  0.00           C
ATOM   1060  C   ARG A 318      84.426  76.068 149.900  0.00  0.00           C
ATOM   1061  O   ARG A 318      85.598  75.693 150.004  0.00  0.00           O
ATOM   1062  CB  ARG A 318      84.144  75.225 147.535  0.00  0.00           C
ATOM   1063  CG  ARG A 318      83.601  73.860 147.927  0.00  0.00           C
ATOM   1064  CD  ARG A 318      84.163  72.762 147.039  0.00  0.00           C
ATOM   1065  NE  ARG A 318      85.504  73.073 146.558  0.00  0.00           N
ATOM   1066  HE  ARG A 318      85.870  73.980 146.736  0.00  0.00           H
ATOM   1067  CZ  ARG A 318      86.285  72.218 145.913  0.00  0.00           C
ATOM   1068  NH1 ARG A 318      85.891  70.983 145.654  0.00  0.00           N
ATOM   1069 HH11 ARG A 318      86.468  70.326 145.173  0.00  0.00           H
ATOM   1070 HH12 ARG A 318      84.982  70.690 145.954  0.00  0.00           H
ATOM   1071  NH2 ARG A 318      87.494  72.612 145.522  0.00  0.00           N
ATOM   1072 HH21 ARG A 318      88.099  71.999 145.015  0.00  0.00           H
ATOM   1073 HH22 ARG A 318      87.823  73.536 145.721  0.00  0.00           H
ATOM   1074  N   PHE A 319      83.624  76.266 150.949  0.00  0.00           N
ATOM   1075  H   PHE A 319      82.679  76.537 150.773  0.00  0.00           H
ATOM   1076  CA  PHE A 319      84.103  76.165 152.325  0.00  0.00           C
ATOM   1077  C   PHE A 319      84.229  74.720 152.800  0.00  0.00           C
ATOM   1078  O   PHE A 319      84.938  74.466 153.781  0.00  0.00           O
ATOM   1079  CB  PHE A 319      83.157  76.969 153.233  0.00  0.00           C
ATOM   1080  CG  PHE A 319      83.356  76.736 154.707  0.00  0.00           C
ATOM   1081  CD1 PHE A 319      84.382  77.366 155.391  0.00  0.00           C
ATOM   1082  CD2 PHE A 319      82.502  75.899 155.411  0.00  0.00           C
ATOM   1083  CE1 PHE A 319      84.564  77.156 156.746  0.00  0.00           C
ATOM   1084  CE2 PHE A 319      82.679  75.685 156.765  0.00  0.00           C
ATOM   1085  CZ  PHE A 319      83.709  76.315 157.433  0.00  0.00           C
ATOM   1086  N   SER A 320      83.605  73.772 152.093  0.00  0.00           N
ATOM   1087  H   SER A 320      83.265  74.010 151.187  0.00  0.00           H
ATOM   1088  CA  SER A 320      83.355  72.413 152.571  0.00  0.00           C
ATOM   1089  C   SER A 320      84.595  71.679 153.075  0.00  0.00           C
ATOM   1090  O   SER A 320      85.523  71.411 152.305  0.00  0.00           O
ATOM   1091  CB  SER A 320      82.703  71.590 151.459  0.00  0.00           C
ATOM   1092  OG  SER A 320      83.565  71.480 150.339  0.00  0.00           O
ATOM   1093  HG  SER A 320      84.451  71.434 150.698  0.00  0.00           H
ATOM   1094  N   ASP A 321      84.596  71.354 154.374  0.00  0.00           N
ATOM   1095  H   ASP A 321      83.816  71.626 154.933  0.00  0.00           H
ATOM   1096  CA  ASP A 321      85.653  70.571 155.028  0.00  0.00           C
ATOM   1097  C   ASP A 321      87.028  71.216 154.866  0.00  0.00           C
ATOM   1098  O   ASP A 321      88.035  70.532 154.672  0.00  0.00           O
ATOM   1099  CB  ASP A 321      85.665  69.127 154.520  0.00  0.00           C
ATOM   1100  CG  ASP A 321      84.281  68.510 154.485  0.00  0.00           C
ATOM   1101  OD1 ASP A 321      83.726  68.232 155.569  0.00  0.00           O
ATOM   1102  OD2 ASP A 321      83.749  68.302 153.375  0.00  0.00           O
ATOM   1103  N   ASP A 322      87.072  72.542 154.949  0.00  0.00           N
ATOM   1104  H   ASP A 322      86.236  73.089 155.046  0.00  0.00           H
ATOM   1105  CA  ASP A 322      88.315  73.292 154.847  0.00  0.00           C
ATOM   1106  C   ASP A 322      88.346  74.368 155.922  0.00  0.00           C
ATOM   1107  O   ASP A 322      87.323  74.993 156.216  0.00  0.00           O
ATOM   1108  CB  ASP A 322      88.472  73.930 153.459  0.00  0.00           C
ATOM   1109  CG  ASP A 322      89.921  74.224 153.106  0.00  0.00           C
ATOM   1110  OD1 ASP A 322      90.690  74.634 154.001  0.00  0.00           O
ATOM   1111  OD2 ASP A 322      90.292  74.047 151.927  0.00  0.00           O
ATOM   1112  N   GLY A 323      89.530  74.580 156.503  0.00  0.00           N
ATOM   1113  H   GLY A 323      90.268  74.054 156.075  0.00  0.00           H
ATOM   1114  CA  GLY A 323      89.700  75.656 157.463  0.00  0.00           C
ATOM   1115  C   GLY A 323      89.643  77.034 156.845  0.00  0.00           C
ATOM   1116  O   GLY A 323      89.387  78.013 157.554  0.00  0.00           O
ATOM   1117  N   TYR A 324      89.877  77.133 155.540  0.00  0.00           N
ATOM   1118  H   TYR A 324      90.100  76.312 155.001  0.00  0.00           H
ATOM   1119  CA  TYR A 324      89.713  78.372 154.795  0.00  0.00           C
ATOM   1120  C   TYR A 324      88.537  78.221 153.843  0.00  0.00           C
ATOM   1121  O   TYR A 324      88.435  77.218 153.128  0.00  0.00           O
ATOM   1122  CB  TYR A 324      90.984  78.728 154.024  0.00  0.00           C
ATOM   1123  CG  TYR A 324      91.985  79.515 154.837  0.00  0.00           C
ATOM   1124  CD1 TYR A 324      92.535  78.989 155.999  0.00  0.00           C
ATOM   1125  CD2 TYR A 324      92.373  80.788 154.446  0.00  0.00           C
ATOM   1126  CE1 TYR A 324      93.449  79.709 156.746  0.00  0.00           C
ATOM   1127  CE2 TYR A 324      93.285  81.515 155.185  0.00  0.00           C
ATOM   1128  CZ  TYR A 324      93.819  80.971 156.332  0.00  0.00           C
ATOM   1129  OH  TYR A 324      94.727  81.694 157.066  0.00  0.00           O
ATOM   1130  HH  TYR A 324      94.937  81.123 157.795  0.00  0.00           H
ATOM   1131  N   ARG A 325      87.654  79.220 153.841  0.00  0.00           N
ATOM   1132  H   ARG A 325      87.871  80.054 154.358  0.00  0.00           H
ATOM   1133  CA  ARG A 325      86.426  79.142 153.059  0.00  0.00           C
ATOM   1134  C   ARG A 325      86.697  79.187 151.559  0.00  0.00           C
ATOM   1135  O   ARG A 325      85.930  78.618 150.774  0.00  0.00           O
ATOM   1136  CB  ARG A 325      85.483  80.274 153.491  0.00  0.00           C
ATOM   1137  CG  ARG A 325      84.200  80.431 152.671  0.00  0.00           C
ATOM   1138  CD  ARG A 325      83.157  81.427 153.250  0.00  0.00           C
ATOM   1139  NE  ARG A 325      83.620  82.442 154.198  0.00  0.00           N
ATOM   1140  HE  ARG A 325      83.220  82.359 155.111  0.00  0.00           H
ATOM   1141  CZ  ARG A 325      84.515  83.393 153.949  0.00  0.00           C
ATOM   1142  NH1 ARG A 325      85.037  83.558 152.744  0.00  0.00           N
ATOM   1143 HH11 ARG A 325      85.818  84.163 152.595  0.00  0.00           H
ATOM   1144 HH12 ARG A 325      84.690  83.021 151.970  0.00  0.00           H
ATOM   1145  NH2 ARG A 325      84.880  84.211 154.931  0.00  0.00           N
ATOM   1146 HH21 ARG A 325      85.698  84.779 154.818  0.00  0.00           H
ATOM   1147 HH22 ARG A 325      84.424  84.205 155.820  0.00  0.00           H
ATOM   1148  N   THR A 326      87.795  79.811 151.142  0.00  0.00           N
ATOM   1149  H   THR A 326      88.484  80.015 151.835  0.00  0.00           H
ATOM   1150  CA  THR A 326      87.984  80.205 149.753  0.00  0.00           C
ATOM   1151  C   THR A 326      89.220  79.563 149.138  0.00  0.00           C
ATOM   1152  O   THR A 326      90.256  79.418 149.796  0.00  0.00           O
ATOM   1153  CB  THR A 326      88.111  81.719 149.643  0.00  0.00           C
ATOM   1154  CG2 THR A 326      86.892  82.392 150.228  0.00  0.00           C
ATOM   1155  OG1 THR A 326      89.270  82.147 150.366  0.00  0.00           O
ATOM   1156  HG1 THR A 326      89.237  81.753 151.236  0.00  0.00           H
ATOM   1157  N   VAL A 327      89.094  79.186 147.867  0.00  0.00           N
ATOM   1158  H   VAL A 327      88.192  79.207 147.443  0.00  0.00           H
ATOM   1159  CA  VAL A 327      90.218  78.863 146.998  0.00  0.00           C
ATOM   1160  C   VAL A 327      90.211  79.880 145.866  0.00  0.00           C
ATOM   1161  O   VAL A 327      89.152  80.236 145.342  0.00  0.00           O
ATOM   1162  CB  VAL A 327      90.133  77.417 146.461  0.00  0.00           C
ATOM   1163  CG1 VAL A 327      91.360  77.078 145.628  0.00  0.00           C
ATOM   1164  CG2 VAL A 327      89.971  76.429 147.607  0.00  0.00           C
ATOM   1165  N   ALA A 328      91.394  80.376 145.493  0.00  0.00           N
ATOM   1166  H   ALA A 328      92.218  80.062 145.963  0.00  0.00           H
ATOM   1167  CA  ALA A 328      91.448  81.496 144.552  0.00  0.00           C
ATOM   1168  C   ALA A 328      91.047  81.074 143.142  0.00  0.00           C
ATOM   1169  O   ALA A 328      89.998  81.485 142.639  0.00  0.00           O
ATOM   1170  CB  ALA A 328      92.848  82.117 144.553  0.00  0.00           C
ATOM   1171  N   GLN A 329      91.846  80.217 142.508  0.00  0.00           N
ATOM   1172  H   GLN A 329      92.661  79.833 142.944  0.00  0.00           H
ATOM   1173  CA  GLN A 329      91.584  79.809 141.134  0.00  0.00           C
ATOM   1174  C   GLN A 329      92.274  78.484 140.856  0.00  0.00           C
ATOM   1175  O   GLN A 329      93.305  78.164 141.454  0.00  0.00           O
ATOM   1176  CB  GLN A 329      92.062  80.855 140.115  0.00  0.00           C
ATOM   1177  CG  GLN A 329      91.033  81.913 139.736  0.00  0.00           C
ATOM   1178  CD  GLN A 329      89.652  81.330 139.497  0.00  0.00           C
ATOM   1179  NE2 GLN A 329      88.655  81.876 140.184  0.00  0.00           N
ATOM   1180 HE21 GLN A 329      87.710  81.651 139.969  0.00  0.00           H
ATOM   1181 HE22 GLN A 329      88.892  82.481 140.948  0.00  0.00           H
ATOM   1182  OE1 GLN A 329      89.484  80.394 138.714  0.00  0.00           O
ATOM   1183  N   GLY A 330      91.695  77.724 139.931  0.00  0.00           N
ATOM   1184  H   GLY A 330      90.859  78.071 139.504  0.00  0.00           H
ATOM   1185  CA  GLY A 330      92.302  76.498 139.453  0.00  0.00           C
ATOM   1186  C   GLY A 330      92.634  76.580 137.978  0.00  0.00           C
ATOM   1187  O   GLY A 330      93.108  77.615 137.502  0.00  0.00           O
ATOM   1188  N   THR A 331      92.390  75.498 137.242  0.00  0.00           N
ATOM   1189  H   THR A 331      92.039  74.691 137.711  0.00  0.00           H
ATOM   1190  CA  THR A 331      92.618  75.474 135.802  0.00  0.00           C
ATOM   1191  C   THR A 331      91.350  75.187 135.016  0.00  0.00           C
ATOM   1192  O   THR A 331      91.041  75.911 134.060  0.00  0.00           O
ATOM   1193  CB  THR A 331      93.696  74.434 135.457  0.00  0.00           C
ATOM   1194  CG2 THR A 331      93.929  74.383 133.955  0.00  0.00           C
ATOM   1195  OG1 THR A 331      94.923  74.779 136.114  0.00  0.00           O
ATOM   1196  HG1 THR A 331      94.767  75.132 136.984  0.00  0.00           H
ATOM   1197  N   LYS A 332      90.597  74.159 135.394  0.00  0.00           N
ATOM   1198  H   LYS A 332      90.847  73.632 136.203  0.00  0.00           H
ATOM   1199  CA  LYS A 332      89.395  73.750 134.672  0.00  0.00           C
ATOM   1200  C   LYS A 332      88.180  74.327 135.390  0.00  0.00           C
ATOM   1201  O   LYS A 332      87.747  73.805 136.421  0.00  0.00           O
ATOM   1202  CB  LYS A 332      89.319  72.229 134.573  0.00  0.00           C
ATOM   1203  CG  LYS A 332      90.335  71.618 133.620  0.00  0.00           C
ATOM   1204  CD  LYS A 332      89.975  70.184 133.267  0.00  0.00           C
ATOM   1205  CE  LYS A 332      90.818  69.669 132.111  0.00  0.00           C
ATOM   1206  NZ  LYS A 332      90.060  68.727 131.242  0.00  0.00           N
ATOM   1207  HZ1 LYS A 332      89.229  69.207 130.840  0.00  0.00           H
ATOM   1208  HZ2 LYS A 332      90.671  68.399 130.466  0.00  0.00           H
ATOM   1209  HZ3 LYS A 332      89.747  67.906 131.799  0.00  0.00           H
ATOM   1210  N   LYS A 333      87.628  75.408 134.841  0.00  0.00           N
ATOM   1211  H   LYS A 333      88.007  75.780 133.993  0.00  0.00           H
ATOM   1212  CA  LYS A 333      86.441  76.044 135.392  0.00  0.00           C
ATOM   1213  C   LYS A 333      85.543  76.484 134.244  0.00  0.00           C
ATOM   1214  O   LYS A 333      85.855  76.278 133.067  0.00  0.00           O
ATOM   1215  CB  LYS A 333      86.808  77.226 136.298  0.00  0.00           C
ATOM   1216  CG  LYS A 333      85.992  77.293 137.581  0.00  0.00           C
ATOM   1217  CD  LYS A 333      86.318  78.539 138.387  0.00  0.00           C
ATOM   1218  CE  LYS A 333      85.772  78.437 139.803  0.00  0.00           C
ATOM   1219  NZ  LYS A 333      84.287  78.534 139.839  0.00  0.00           N
ATOM   1220  HZ1 LYS A 333      83.871  77.721 139.343  0.00  0.00           H
ATOM   1221  HZ2 LYS A 333      83.964  78.529 140.830  0.00  0.00           H
ATOM   1222  HZ3 LYS A 333      83.984  79.418 139.386  0.00  0.00           H
ATOM   1223  N   GLU A 334      84.412  77.098 134.595  0.00  0.00           N
ATOM   1224  H   GLU A 334      84.226  77.278 135.556  0.00  0.00           H
ATOM   1225  CA  GLU A 334      83.418  77.460 133.589  0.00  0.00           C
ATOM   1226  C   GLU A 334      83.831  78.687 132.782  0.00  0.00           C
ATOM   1227  O   GLU A 334      83.571  78.748 131.575  0.00  0.00           O
ATOM   1228  CB  GLU A 334      82.055  77.672 134.256  0.00  0.00           C
ATOM   1229  CG  GLU A 334      82.040  78.671 135.410  0.00  0.00           C
ATOM   1230  CD  GLU A 334      81.777  80.095 134.958  0.00  0.00           C
ATOM   1231  OE1 GLU A 334      81.259  80.279 133.837  0.00  0.00           O
ATOM   1232  OE2 GLU A 334      82.088  81.029 135.726  0.00  0.00           O
ATOM   1233  N   GLY A 335      84.469  79.669 133.415  0.00  0.00           N
ATOM   1234  H   GLY A 335      84.584  79.560 134.398  0.00  0.00           H
ATOM   1235  CA  GLY A 335      84.787  80.901 132.719  0.00  0.00           C
ATOM   1236  C   GLY A 335      86.178  81.441 132.977  0.00  0.00           C
ATOM   1237  O   GLY A 335      86.596  82.413 132.341  0.00  0.00           O
ATOM   1238  N   CYX A 336      86.907  80.820 133.908  0.00  0.00           N
ATOM   1239  H   CYX A 336      86.502  80.065 134.414  0.00  0.00           H
ATOM   1240  CA  CYX A 336      88.281  81.238 134.168  0.00  0.00           C
ATOM   1241  C   CYX A 336      89.169  80.982 132.957  0.00  0.00           C
ATOM   1242  O   CYX A 336      89.926  81.864 132.532  0.00  0.00           O
ATOM   1243  CB  CYX A 336      88.821  80.518 135.403  0.00  0.00           C
ATOM   1244  SG  CYX A 336      90.608  80.626 135.620  0.00  0.00           S
ATOM   1245  N   THR A 337      89.072  79.787 132.371  0.00  0.00           N
ATOM   1246  H   THR A 337      88.494  79.088 132.787  0.00  0.00           H
ATOM   1247  CA  THR A 337      89.800  79.523 131.137  0.00  0.00           C
ATOM   1248  C   THR A 337      89.256  80.354 129.982  0.00  0.00           C
ATOM   1249  O   THR A 337      90.019  80.735 129.090  0.00  0.00           O
ATOM   1250  CB  THR A 337      89.763  78.029 130.803  0.00  0.00           C
ATOM   1251  CG2 THR A 337      88.329  77.512 130.735  0.00  0.00           C
ATOM   1252  OG1 THR A 337      90.420  77.800 129.550  0.00  0.00           O
ATOM   1253  HG1 THR A 337      91.245  78.270 129.508  0.00  0.00           H
ATOM   1254  N   ILE A 338      87.956  80.668 129.995  0.00  0.00           N
ATOM   1255  H   ILE A 338      87.382  80.329 130.736  0.00  0.00           H
ATOM   1256  CA  ILE A 338      87.369  81.501 128.947  0.00  0.00           C
ATOM   1257  C   ILE A 338      87.999  82.887 128.955  0.00  0.00           C
ATOM   1258  O   ILE A 338      88.329  83.444 127.900  0.00  0.00           O
ATOM   1259  CB  ILE A 338      85.839  81.565 129.114  0.00  0.00           C
ATOM   1260  CG1 ILE A 338      85.224  80.181 128.897  0.00  0.00           C
ATOM   1261  CG2 ILE A 338      85.228  82.578 128.155  0.00  0.00           C
ATOM   1262  CD1 ILE A 338      85.468  79.613 127.513  0.00  0.00           C
ATOM   1263  N   LEU A 339      88.192  83.459 130.144  0.00  0.00           N
ATOM   1264  H   LEU A 339      87.817  83.024 130.968  0.00  0.00           H
ATOM   1265  CA  LEU A 339      88.933  84.709 130.248  0.00  0.00           C
ATOM   1266  C   LEU A 339      90.432  84.513 130.056  0.00  0.00           C
ATOM   1267  O   LEU A 339      91.143  85.496 129.826  0.00  0.00           O
ATOM   1268  CB  LEU A 339      88.665  85.382 131.597  0.00  0.00           C
ATOM   1269  CG  LEU A 339      87.465  86.331 131.696  0.00  0.00           C
ATOM   1270  CD1 LEU A 339      86.136  85.588 131.676  0.00  0.00           C
ATOM   1271  CD2 LEU A 339      87.578  87.195 132.944  0.00  0.00           C
ATOM   1272  N   PHE A 340      90.932  83.277 130.152  0.00  0.00           N
ATOM   1273  H   PHE A 340      90.324  82.516 130.377  0.00  0.00           H
ATOM   1274  CA  PHE A 340      92.366  83.061 129.978  0.00  0.00           C
ATOM   1275  C   PHE A 340      92.820  83.246 128.532  0.00  0.00           C
ATOM   1276  O   PHE A 340      93.856  83.873 128.290  0.00  0.00           O
ATOM   1277  CB  PHE A 340      92.773  81.679 130.470  0.00  0.00           C
ATOM   1278  CG  PHE A 340      94.252  81.515 130.606  0.00  0.00           C
ATOM   1279  CD1 PHE A 340      94.952  82.174 131.599  0.00  0.00           C
ATOM   1280  CD2 PHE A 340      94.950  80.730 129.706  0.00  0.00           C
ATOM   1281  CE1 PHE A 340      96.318  82.027 131.708  0.00  0.00           C
ATOM   1282  CE2 PHE A 340      96.312  80.582 129.808  0.00  0.00           C
ATOM   1283  CZ  PHE A 340      96.997  81.232 130.810  0.00  0.00           C
ATOM   1284  N   MET A 341      92.089  82.686 127.558  0.00  0.00           N
ATOM   1285  H   MET A 341      91.271  82.162 127.816  0.00  0.00           H
ATOM   1286  CA  MET A 341      92.528  82.828 126.170  0.00  0.00           C
ATOM   1287  C   MET A 341      92.467  84.274 125.692  0.00  0.00           C
ATOM   1288  O   MET A 341      93.206  84.650 124.778  0.00  0.00           O
ATOM   1289  CB  MET A 341      91.719  81.943 125.214  0.00  0.00           C
ATOM   1290  CG  MET A 341      92.079  80.460 125.212  0.00  0.00           C
ATOM   1291  SD  MET A 341      91.555  79.482 126.624  0.00  0.00           S
ATOM   1292  CE  MET A 341      89.803  79.349 126.267  0.00  0.00           C
ATOM   1293  N   VAL A 342      91.596  85.093 126.282  0.00  0.00           N
ATOM   1294  H   VAL A 342      91.004  84.739 127.006  0.00  0.00           H
ATOM   1295  CA  VAL A 342      91.510  86.486 125.862  0.00  0.00           C
ATOM   1296  C   VAL A 342      92.770  87.251 126.252  0.00  0.00           C
ATOM   1297  O   VAL A 342      93.238  88.116 125.501  0.00  0.00           O
ATOM   1298  CB  VAL A 342      90.242  87.136 126.447  0.00  0.00           C
ATOM   1299  CG1 VAL A 342      90.044  88.527 125.871  0.00  0.00           C
ATOM   1300  CG2 VAL A 342      89.029  86.264 126.176  0.00  0.00           C
ATOM   1301  N   LEU A 343      93.324  86.863 127.405  0.00  0.00           N
ATOM   1302  H   LEU A 343      92.945  86.083 127.909  0.00  0.00           H
ATOM   1303  CA  LEU A 343      94.426  87.624 127.966  0.00  0.00           C
ATOM   1304  C   LEU A 343      95.804  87.187 127.421  0.00  0.00           C
ATOM   1305  O   LEU A 343      96.771  87.930 127.540  0.00  0.00           O
ATOM   1306  CB  LEU A 343      94.329  87.465 129.486  0.00  0.00           C
ATOM   1307  CG  LEU A 343      93.304  88.392 130.172  0.00  0.00           C
ATOM   1308  CD1 LEU A 343      92.012  88.683 129.397  0.00  0.00           C
ATOM   1309  CD2 LEU A 343      92.950  87.852 131.561  0.00  0.00           C
ATOM   1310  N   TYR A 344      95.881  85.962 126.853  0.00  0.00           N
ATOM   1311  H   TYR A 344      95.040  85.421 126.796  0.00  0.00           H
ATOM   1312  CA  TYR A 344      97.182  85.422 126.468  0.00  0.00           C
ATOM   1313  C   TYR A 344      97.276  85.117 124.980  0.00  0.00           C
ATOM   1314  O   TYR A 344      98.371  85.150 124.412  0.00  0.00           O
ATOM   1315  CB  TYR A 344      97.517  84.170 127.272  0.00  0.00           C
ATOM   1316  CG  TYR A 344      98.994  83.857 127.247  0.00  0.00           C
ATOM   1317  CD1 TYR A 344      99.913  84.724 127.818  0.00  0.00           C
ATOM   1318  CD2 TYR A 344      99.470  82.702 126.645  0.00  0.00           C
ATOM   1319  CE1 TYR A 344     101.264  84.448 127.794  0.00  0.00           C
ATOM   1320  CE2 TYR A 344     100.822  82.417 126.618  0.00  0.00           C
ATOM   1321  CZ  TYR A 344     101.713  83.294 127.195  0.00  0.00           C
ATOM   1322  OH  TYR A 344     103.059  83.018 127.174  0.00  0.00           O
ATOM   1323  HH  TYR A 344     103.607  83.667 127.598  0.00  0.00           H
ATOM   1324  N   PHE A 345      96.152  84.804 124.340  0.00  0.00           N
ATOM   1325  H   PHE A 345      95.280  84.684 124.819  0.00  0.00           H
ATOM   1326  CA  PHE A 345      96.168  84.655 122.888  0.00  0.00           C
ATOM   1327  C   PHE A 345      95.962  86.003 122.211  0.00  0.00           C
ATOM   1328  O   PHE A 345      96.746  86.404 121.347  0.00  0.00           O
ATOM   1329  CB  PHE A 345      95.106  83.649 122.440  0.00  0.00           C
ATOM   1330  CG  PHE A 345      94.995  83.510 120.951  0.00  0.00           C
ATOM   1331  CD1 PHE A 345      96.029  82.957 120.218  0.00  0.00           C
ATOM   1332  CD2 PHE A 345      93.853  83.920 120.285  0.00  0.00           C
ATOM   1333  CE1 PHE A 345      95.930  82.825 118.847  0.00  0.00           C
ATOM   1334  CE2 PHE A 345      93.749  83.783 118.914  0.00  0.00           C
ATOM   1335  CZ  PHE A 345      94.789  83.238 118.195  0.00  0.00           C
ATOM   1336  N   PHE A 346      94.913  86.719 122.604  0.00  0.00           N
ATOM   1337  H   PHE A 346      94.283  86.299 123.261  0.00  0.00           H
ATOM   1338  CA  PHE A 346      94.644  88.058 122.104  0.00  0.00           C
ATOM   1339  C   PHE A 346      95.399  89.145 122.858  0.00  0.00           C
ATOM   1340  O   PHE A 346      95.436  90.289 122.390  0.00  0.00           O
ATOM   1341  CB  PHE A 346      93.137  88.322 122.153  0.00  0.00           C
ATOM   1342  CG  PHE A 346      92.379  87.683 121.024  0.00  0.00           C
ATOM   1343  CD1 PHE A 346      93.007  87.419 119.818  0.00  0.00           C
ATOM   1344  CD2 PHE A 346      91.064  87.288 121.186  0.00  0.00           C
ATOM   1345  CE1 PHE A 346      92.318  86.833 118.777  0.00  0.00           C
ATOM   1346  CE2 PHE A 346      90.371  86.695 120.149  0.00  0.00           C
ATOM   1347  CZ  PHE A 346      91.002  86.462 118.945  0.00  0.00           C
ATOM   1348  N   GLY A 347      95.950  88.772 124.025  0.00  0.00           N
ATOM   1349  H   GLY A 347      95.792  87.846 124.362  0.00  0.00           H
ATOM   1350  CA  GLY A 347      96.695  89.757 124.795  0.00  0.00           C
ATOM   1351  C   GLY A 347      98.170  89.834 124.395  0.00  0.00           C
ATOM   1352  O   GLY A 347      98.865  90.765 124.807  0.00  0.00           O
ATOM   1353  N   MET A 348      98.593  88.819 123.600  0.00  0.00           N
ATOM   1354  H   MET A 348      97.932  88.117 123.340  0.00  0.00           H
ATOM   1355  CA  MET A 348      99.974  88.677 123.127  0.00  0.00           C
ATOM   1356  C   MET A 348     100.077  88.912 121.601  0.00  0.00           C
ATOM   1357  O   MET A 348     101.033  89.512 121.130  0.00  0.00           O
ATOM   1358  CB  MET A 348     100.513  87.278 123.479  0.00  0.00           C
ATOM   1359  CG  MET A 348     100.470  86.945 124.980  0.00  0.00           C
ATOM   1360  SD  MET A 348     101.652  87.871 125.972  0.00  0.00           S
ATOM   1361  CE  MET A 348     103.119  86.844 125.741  0.00  0.00           C
ATOM   1362  N   ALA A 349      99.039  88.473 120.849  0.00  0.00           N
ATOM   1363  H   ALA A 349      98.310  87.914 121.253  0.00  0.00           H
ATOM   1364  CA  ALA A 349      98.944  88.753 119.421  0.00  0.00           C
ATOM   1365  C   ALA A 349      99.037  90.242 119.137  0.00  0.00           C
ATOM   1366  O   ALA A 349      99.515  90.631 118.075  0.00  0.00           O
ATOM   1367  CB  ALA A 349      97.643  88.190 118.850  0.00  0.00           C
ATOM   1368  N   SER A 350      98.640  91.055 120.129  0.00  0.00           N
ATOM   1369  H   SER A 350      98.206  90.685 120.950  0.00  0.00           H
ATOM   1370  CA  SER A 350      98.874  92.494 120.120  0.00  0.00           C
ATOM   1371  C   SER A 350     100.368  92.815 119.882  0.00  0.00           C
ATOM   1372  O   SER A 350     100.752  93.563 118.990  0.00  0.00           O
ATOM   1373  CB  SER A 350      98.436  92.970 121.511  0.00  0.00           C
ATOM   1374  OG  SER A 350      98.838  91.964 122.438  0.00  0.00           O
ATOM   1375  HG  SER A 350      98.419  92.081 123.292  0.00  0.00           H
ATOM   1376  N   SER A 351     101.176  92.170 120.745  0.00  0.00           N
ATOM   1377  H   SER A 351     100.717  91.550 121.387  0.00  0.00           H
ATOM   1378  CA  SER A 351     102.627  92.314 120.722  0.00  0.00           C
ATOM   1379  C   SER A 351     103.177  91.923 119.340  0.00  0.00           C
ATOM   1380  O   SER A 351     103.852  92.708 118.682  0.00  0.00           O
ATOM   1381  CB  SER A 351     103.265  91.459 121.842  0.00  0.00           C
ATOM   1382  OG  SER A 351     104.651  91.693 122.037  0.00  0.00           O
ATOM   1383  HG  SER A 351     104.804  92.586 122.332  0.00  0.00           H
ATOM   1384  N   ILE A 352     102.830  90.685 118.914  0.00  0.00           N
ATOM   1385  H   ILE A 352     102.210  90.126 119.472  0.00  0.00           H
ATOM   1386  CA  ILE A 352     103.426  90.223 117.657  0.00  0.00           C
ATOM   1387  C   ILE A 352     102.922  91.066 116.480  0.00  0.00           C
ATOM   1388  O   ILE A 352     103.655  91.294 115.508  0.00  0.00           O
ATOM   1389  CB  ILE A 352     103.199  88.714 117.410  0.00  0.00           C
ATOM   1390  CG1 ILE A 352     103.859  87.838 118.477  0.00  0.00           C
ATOM   1391  CG2 ILE A 352     103.849  88.275 116.118  0.00  0.00           C
ATOM   1392  CD1 ILE A 352     103.019  87.528 119.672  0.00  0.00           C
ATOM   1393  N   TRP A 353     101.688  91.567 116.548  0.00  0.00           N
ATOM   1394  H   TRP A 353     101.094  91.340 117.323  0.00  0.00           H
ATOM   1395  CA  TRP A 353     101.190  92.422 115.478  0.00  0.00           C
ATOM   1396  C   TRP A 353     101.893  93.773 115.477  0.00  0.00           C
ATOM   1397  O   TRP A 353     102.115  94.347 114.409  0.00  0.00           O
ATOM   1398  CB  TRP A 353      99.673  92.584 115.595  0.00  0.00           C
ATOM   1399  CG  TRP A 353      98.925  91.519 114.839  0.00  0.00           C
ATOM   1400  CD1 TRP A 353      98.529  90.304 115.313  0.00  0.00           C
ATOM   1401  CD2 TRP A 353      98.510  91.566 113.471  0.00  0.00           C
ATOM   1402  CE2 TRP A 353      97.861  90.348 113.189  0.00  0.00           C
ATOM   1403  CE3 TRP A 353      98.616  92.521 112.459  0.00  0.00           C
ATOM   1404  NE1 TRP A 353      97.885  89.596 114.331  0.00  0.00           N
ATOM   1405  HE1 TRP A 353      97.501  88.697 114.435  0.00  0.00           H
ATOM   1406  CZ2 TRP A 353      97.326  90.062 111.939  0.00  0.00           C
ATOM   1407  CZ3 TRP A 353      98.088  92.232 111.218  0.00  0.00           C
ATOM   1408  CH2 TRP A 353      97.453  91.012 110.968  0.00  0.00           C
ATOM   1409  N   TRP A 354     102.286  94.281 116.646  0.00  0.00           N
ATOM   1410  H   TRP A 354     101.995  93.839 117.500  0.00  0.00           H
ATOM   1411  CA  TRP A 354     103.154  95.456 116.663  0.00  0.00           C
ATOM   1412  C   TRP A 354     104.540  95.134 116.119  0.00  0.00           C
ATOM   1413  O   TRP A 354     105.167  95.989 115.480  0.00  0.00           O
ATOM   1414  CB  TRP A 354     103.267  96.027 118.075  0.00  0.00           C
ATOM   1415  CG  TRP A 354     103.947  97.363 118.107  0.00  0.00           C
ATOM   1416  CD1 TRP A 354     103.408  98.568 117.755  0.00  0.00           C
ATOM   1417  CD2 TRP A 354     105.299  97.628 118.497  0.00  0.00           C
ATOM   1418  CE2 TRP A 354     105.509  99.015 118.362  0.00  0.00           C
ATOM   1419  CE3 TRP A 354     106.352  96.827 118.949  0.00  0.00           C
ATOM   1420  NE1 TRP A 354     104.340  99.565 117.908  0.00  0.00           N
ATOM   1421  HE1 TRP A 354     104.192 100.516 117.729  0.00  0.00           H
ATOM   1422  CZ2 TRP A 354     106.727  99.617 118.665  0.00  0.00           C
ATOM   1423  CZ3 TRP A 354     107.561  97.427 119.247  0.00  0.00           C
ATOM   1424  CH2 TRP A 354     107.739  98.807 119.105  0.00  0.00           C
ATOM   1425  N   VAL A 355     105.032  93.917 116.363  0.00  0.00           N
ATOM   1426  H   VAL A 355     104.504  93.297 116.950  0.00  0.00           H
ATOM   1427  CA  VAL A 355     106.322  93.507 115.807  0.00  0.00           C
ATOM   1428  C   VAL A 355     106.273  93.534 114.285  0.00  0.00           C
ATOM   1429  O   VAL A 355     107.162  94.082 113.621  0.00  0.00           O
ATOM   1430  CB  VAL A 355     106.709  92.110 116.323  0.00  0.00           C
ATOM   1431  CG1 VAL A 355     107.804  91.495 115.457  0.00  0.00           C
ATOM   1432  CG2 VAL A 355     107.128  92.179 117.763  0.00  0.00           C
ATOM   1433  N   ILE A 356     105.215  92.964 113.709  0.00  0.00           N
ATOM   1434  H   ILE A 356     104.529  92.512 114.287  0.00  0.00           H
ATOM   1435  CA  ILE A 356     105.103  92.960 112.255  0.00  0.00           C
ATOM   1436  C   ILE A 356     104.696  94.325 111.714  0.00  0.00           C
ATOM   1437  O   ILE A 356     104.957  94.614 110.544  0.00  0.00           O
ATOM   1438  CB  ILE A 356     104.144  91.862 111.763  0.00  0.00           C
ATOM   1439  CG1 ILE A 356     102.686  92.230 112.031  0.00  0.00           C
ATOM   1440  CG2 ILE A 356     104.494  90.522 112.397  0.00  0.00           C
ATOM   1441  CD1 ILE A 356     101.716  91.159 111.591  0.00  0.00           C
ATOM   1442  N   LEU A 357     104.095  95.188 112.537  0.00  0.00           N
ATOM   1443  H   LEU A 357     103.759  94.861 113.423  0.00  0.00           H
ATOM   1444  CA  LEU A 357     103.899  96.580 112.144  0.00  0.00           C
ATOM   1445  C   LEU A 357     105.235  97.290 111.979  0.00  0.00           C
ATOM   1446  O   LEU A 357     105.464  97.990 110.984  0.00  0.00           O
ATOM   1447  CB  LEU A 357     103.044  97.300 113.184  0.00  0.00           C
ATOM   1448  CG  LEU A 357     102.746  98.773 112.909  0.00  0.00           C
ATOM   1449  CD1 LEU A 357     102.108  98.954 111.540  0.00  0.00           C
ATOM   1450  CD2 LEU A 357     101.869  99.352 114.003  0.00  0.00           C
ATOM   1451  N   SER A 358     106.131  97.111 112.951  0.00  0.00           N
ATOM   1452  H   SER A 358     105.858  96.584 113.762  0.00  0.00           H
ATOM   1453  CA  SER A 358     107.475  97.665 112.834  0.00  0.00           C
ATOM   1454  C   SER A 358     108.219  97.043 111.659  0.00  0.00           C
ATOM   1455  O   SER A 358     108.999  97.719 110.980  0.00  0.00           O
ATOM   1456  CB  SER A 358     108.243  97.453 114.139  0.00  0.00           C
ATOM   1457  OG  SER A 358     109.563  97.955 114.042  0.00  0.00           O
ATOM   1458  HG  SER A 358     109.808  98.140 113.139  0.00  0.00           H
ATOM   1459  N   LEU A 359     107.977  95.757 111.396  0.00  0.00           N
ATOM   1460  H   LEU A 359     107.389  95.243 112.026  0.00  0.00           H
ATOM   1461  CA  LEU A 359     108.600  95.091 110.254  0.00  0.00           C
ATOM   1462  C   LEU A 359     108.123  95.678 108.929  0.00  0.00           C
ATOM   1463  O   LEU A 359     108.934  95.934 108.030  0.00  0.00           O
ATOM   1464  CB  LEU A 359     108.303  93.593 110.311  0.00  0.00           C
ATOM   1465  CG  LEU A 359     109.045  92.669 109.347  0.00  0.00           C
ATOM   1466  CD1 LEU A 359     110.506  93.051 109.271  0.00  0.00           C
ATOM   1467  CD2 LEU A 359     108.892  91.223 109.777  0.00  0.00           C
ATOM   1468  N   THR A 360     106.812  95.881 108.784  0.00  0.00           N
ATOM   1469  H   THR A 360     106.151  95.627 109.497  0.00  0.00           H
ATOM   1470  CA  THR A 360     106.274  96.478 107.567  0.00  0.00           C
ATOM   1471  C   THR A 360     106.771  97.903 107.392  0.00  0.00           C
ATOM   1472  O   THR A 360     107.076  98.327 106.271  0.00  0.00           O
ATOM   1473  CB  THR A 360     104.748  96.447 107.592  0.00  0.00           C
ATOM   1474  CG2 THR A 360     104.246  95.044 107.328  0.00  0.00           C
ATOM   1475  OG1 THR A 360     104.281  96.882 108.874  0.00  0.00           O
ATOM   1476  HG1 THR A 360     104.680  97.705 109.149  0.00  0.00           H
ATOM   1477  N   TRP A 361     106.869  98.654 108.490  0.00  0.00           N
ATOM   1478  H   TRP A 361     106.581  98.282 109.377  0.00  0.00           H
ATOM   1479  CA  TRP A 361     107.447  99.991 108.424  0.00  0.00           C
ATOM   1480  C   TRP A 361     108.903  99.940 107.975  0.00  0.00           C
ATOM   1481  O   TRP A 361     109.345 100.777 107.177  0.00  0.00           O
ATOM   1482  CB  TRP A 361     107.318 100.671 109.786  0.00  0.00           C
ATOM   1483  CG  TRP A 361     107.358 102.156 109.720  0.00  0.00           C
ATOM   1484  CD1 TRP A 361     106.331 102.991 109.391  0.00  0.00           C
ATOM   1485  CD2 TRP A 361     108.482 102.991 109.999  0.00  0.00           C
ATOM   1486  CE2 TRP A 361     108.069 104.323 109.813  0.00  0.00           C
ATOM   1487  CE3 TRP A 361     109.801 102.741 110.385  0.00  0.00           C
ATOM   1488  NE1 TRP A 361     106.751 104.298 109.442  0.00  0.00           N
ATOM   1489  HE1 TRP A 361     106.202 105.082 109.237  0.00  0.00           H
ATOM   1490  CZ2 TRP A 361     108.926 105.400 110.002  0.00  0.00           C
ATOM   1491  CZ3 TRP A 361     110.647 103.809 110.573  0.00  0.00           C
ATOM   1492  CH2 TRP A 361     110.208 105.122 110.383  0.00  0.00           C
ATOM   1493  N   PHE A 362     109.660  98.956 108.465  0.00  0.00           N
ATOM   1494  H   PHE A 362     109.265  98.315 109.129  0.00  0.00           H
ATOM   1495  CA  PHE A 362     111.060  98.831 108.075  0.00  0.00           C
ATOM   1496  C   PHE A 362     111.208  98.498 106.596  0.00  0.00           C
ATOM   1497  O   PHE A 362     112.092  99.035 105.926  0.00  0.00           O
ATOM   1498  CB  PHE A 362     111.756  97.769 108.918  0.00  0.00           C
ATOM   1499  CG  PHE A 362     113.129  97.420 108.426  0.00  0.00           C
ATOM   1500  CD1 PHE A 362     114.173  98.319 108.557  0.00  0.00           C
ATOM   1501  CD2 PHE A 362     113.373  96.198 107.821  0.00  0.00           C
ATOM   1502  CE1 PHE A 362     115.435  98.004 108.103  0.00  0.00           C
ATOM   1503  CE2 PHE A 362     114.634  95.878 107.365  0.00  0.00           C
ATOM   1504  CZ  PHE A 362     115.667  96.782 107.508  0.00  0.00           C
ATOM   1505  N   LEU A 363     110.378  97.595 106.072  0.00  0.00           N
ATOM   1506  H   LEU A 363     109.728  97.119 106.673  0.00  0.00           H
ATOM   1507  CA  LEU A 363     110.452  97.316 104.637  0.00  0.00           C
ATOM   1508  C   LEU A 363     109.928  98.473 103.800  0.00  0.00           C
ATOM   1509  O   LEU A 363     110.357  98.645 102.653  0.00  0.00           O
ATOM   1510  CB  LEU A 363     109.720  96.023 104.273  0.00  0.00           C
ATOM   1511  CG  LEU A 363     110.461  94.694 104.466  0.00  0.00           C
ATOM   1512  CD1 LEU A 363     110.650  94.301 105.903  0.00  0.00           C
ATOM   1513  CD2 LEU A 363     109.753  93.584 103.702  0.00  0.00           C
ATOM   1514  N   ALA A 364     109.014  99.276 104.339  0.00  0.00           N
ATOM   1515  H   ALA A 364     108.622  99.055 105.237  0.00  0.00           H
ATOM   1516  CA  ALA A 364     108.545 100.445 103.613  0.00  0.00           C
ATOM   1517  C   ALA A 364     109.522 101.612 103.671  0.00  0.00           C
ATOM   1518  O   ALA A 364     109.398 102.540 102.866  0.00  0.00           O
ATOM   1519  CB  ALA A 364     107.184 100.884 104.156  0.00  0.00           C
ATOM   1520  N   ALA A 365     110.480 101.596 104.598  0.00  0.00           N
ATOM   1521  H   ALA A 365     110.484 100.839 105.256  0.00  0.00           H
ATOM   1522  CA  ALA A 365     111.416 102.704 104.732  0.00  0.00           C
ATOM   1523  C   ALA A 365     112.850 102.390 104.329  0.00  0.00           C
ATOM   1524  O   ALA A 365     113.551 103.303 103.880  0.00  0.00           O
ATOM   1525  CB  ALA A 365     111.420 103.225 106.178  0.00  0.00           C
ATOM   1526  N   GLY A 366     113.313 101.152 104.478  0.00  0.00           N
ATOM   1527  H   GLY A 366     112.702 100.445 104.844  0.00  0.00           H
ATOM   1528  CA  GLY A 366     114.701 100.828 104.201  0.00  0.00           C
ATOM   1529  C   GLY A 366     114.958 100.193 102.852  0.00  0.00           C
ATOM   1530  O   GLY A 366     115.851 100.625 102.117  0.00  0.00           O
ATOM   1531  N   MET A 367     114.188  99.163 102.515  0.00  0.00           N
ATOM   1532  H   MET A 367     113.549  98.806 103.196  0.00  0.00           H
ATOM   1533  CA  MET A 367     114.238  98.558 101.191  0.00  0.00           C
ATOM   1534  C   MET A 367     113.219  99.163 100.240  0.00  0.00           C
ATOM   1535  O   MET A 367     113.143  98.736  99.082  0.00  0.00           O
ATOM   1536  CB  MET A 367     114.035  97.043 101.291  0.00  0.00           C
ATOM   1537  CG  MET A 367     114.907  96.364 102.331  0.00  0.00           C
ATOM   1538  SD  MET A 367     116.528  97.144 102.456  0.00  0.00           S
ATOM   1539  CE  MET A 367     116.896  96.906 104.189  0.00  0.00           C
ATOM   1540  N   LYS A 368     112.440 100.141 100.712  0.00  0.00           N
ATOM   1541  H   LYS A 368     112.470 100.316 101.693  0.00  0.00           H
ATOM   1542  CA  LYS A 368     111.571 100.973  99.877  0.00  0.00           C
ATOM   1543  C   LYS A 368     110.528 100.145  99.130  0.00  0.00           C
ATOM   1544  O   LYS A 368     110.207 100.418  97.973  0.00  0.00           O
ATOM   1545  CB  LYS A 368     112.393 101.820  98.901  0.00  0.00           C
ATOM   1546  CG  LYS A 368     113.542 102.583  99.550  0.00  0.00           C
ATOM   1547  CD  LYS A 368     113.047 103.558 100.605  0.00  0.00           C
ATOM   1548  CE  LYS A 368     112.355 104.755  99.982  0.00  0.00           C
ATOM   1549  NZ  LYS A 368     111.960 105.757 101.008  0.00  0.00           N
ATOM   1550  HZ1 LYS A 368     112.803 106.070 101.530  0.00  0.00           H
ATOM   1551  HZ2 LYS A 368     111.501 106.571 100.550  0.00  0.00           H
ATOM   1552  HZ3 LYS A 368     111.292 105.310 101.671  0.00  0.00           H
ATOM   1553  N   TRP A 369     109.999  99.120  99.792  0.00  0.00           N
ATOM   1554  H   TRP A 369     110.316  98.918 100.722  0.00  0.00           H
ATOM   1555  CA  TRP A 369     108.897  98.360  99.221  0.00  0.00           C
ATOM   1556  C   TRP A 369     107.651  99.227  99.117  0.00  0.00           C
ATOM   1557  O   TRP A 369     107.401 100.098  99.952  0.00  0.00           O
ATOM   1558  CB  TRP A 369     108.577  97.123 100.062  0.00  0.00           C
ATOM   1559  CG  TRP A 369     109.629  96.056 100.084  0.00  0.00           C
ATOM   1560  CD1 TRP A 369     110.978  96.225 100.046  0.00  0.00           C
ATOM   1561  CD2 TRP A 369     109.405  94.644 100.180  0.00  0.00           C
ATOM   1562  CE2 TRP A 369     110.666  94.021 100.183  0.00  0.00           C
ATOM   1563  CE3 TRP A 369     108.260  93.849 100.260  0.00  0.00           C
ATOM   1564  NE1 TRP A 369     111.611  95.007 100.098  0.00  0.00           N
ATOM   1565  HE1 TRP A 369     112.580  94.866 100.070  0.00  0.00           H
ATOM   1566  CZ2 TRP A 369     110.815  92.640 100.259  0.00  0.00           C
ATOM   1567  CZ3 TRP A 369     108.408  92.479 100.335  0.00  0.00           C
ATOM   1568  CH2 TRP A 369     109.675  91.888 100.334  0.00  0.00           C
ATOM   1569  N   GLY A 370     106.873  98.989  98.069  0.00  0.00           N
ATOM   1570  H   GLY A 370     107.171  98.339  97.371  0.00  0.00           H
ATOM   1571  CA  GLY A 370     105.581  99.616  97.927  0.00  0.00           C
ATOM   1572  C   GLY A 370     104.526  98.867  98.713  0.00  0.00           C
ATOM   1573  O   GLY A 370     104.795  97.887  99.410  0.00  0.00           O
ATOM   1574  N   HIP A 371     103.288  99.349  98.594  0.00  0.00           N
ATOM   1575  H   HIP A 371     103.158 100.149  98.010  0.00  0.00           H
ATOM   1576  CA  HIP A 371     102.170  98.684  99.250  0.00  0.00           C
ATOM   1577  C   HIP A 371     101.867  97.320  98.643  0.00  0.00           C
ATOM   1578  O   HIP A 371     101.249  96.482  99.308  0.00  0.00           O
ATOM   1579  CB  HIP A 371     100.926  99.570  99.186  0.00  0.00           C
ATOM   1580  CG  HIP A 371     100.313  99.650  97.822  0.00  0.00           C
ATOM   1581  CD2 HIP A 371     100.495 100.537  96.816  0.00  0.00           C
ATOM   1582  ND1 HIP A 371      99.398  98.729  97.360  0.00  0.00           N
ATOM   1583  HD1 HIP A 371      99.070  97.949  97.864  0.00  0.00           H
ATOM   1584  CE1 HIP A 371      99.038  99.047  96.131  0.00  0.00           C
ATOM   1585  NE2 HIP A 371      99.688 100.140  95.776  0.00  0.00           N
ATOM   1586  HE2 HIP A 371      99.646 100.575  94.897  0.00  0.00           H
ATOM   1587  N   GLU A 372     102.284  97.081  97.400  0.00  0.00           N
ATOM   1588  H   GLU A 372     102.787  97.790  96.900  0.00  0.00           H
ATOM   1589  CA  GLU A 372     101.948  95.852  96.692  0.00  0.00           C
ATOM   1590  C   GLU A 372     102.914  94.714  97.000  0.00  0.00           C
ATOM   1591  O   GLU A 372     102.492  93.558  97.099  0.00  0.00           O
ATOM   1592  CB  GLU A 372     101.892  96.106  95.178  0.00  0.00           C
ATOM   1593  CG  GLU A 372     103.204  96.537  94.506  0.00  0.00           C
ATOM   1594  CD  GLU A 372     103.591  97.977  94.798  0.00  0.00           C
ATOM   1595  OE1 GLU A 372     102.699  98.778  95.149  0.00  0.00           O
ATOM   1596  OE2 GLU A 372     104.791  98.305  94.682  0.00  0.00           O
ATOM   1597  N   ALA A 373     104.205  95.013  97.157  0.00  0.00           N
ATOM   1598  H   ALA A 373     104.475  95.970  97.045  0.00  0.00           H
ATOM   1599  CA  ALA A 373     105.176  93.964  97.437  0.00  0.00           C
ATOM   1600  C   ALA A 373     105.069  93.463  98.868  0.00  0.00           C
ATOM   1601  O   ALA A 373     105.210  92.259  99.112  0.00  0.00           O
ATOM   1602  CB  ALA A 373     106.591  94.468  97.157  0.00  0.00           C
ATOM   1603  N   ILE A 374     104.806  94.365  99.818  0.00  0.00           N
ATOM   1604  H   ILE A 374     104.714  95.329  99.560  0.00  0.00           H
ATOM   1605  CA  ILE A 374     104.656  93.959 101.210  0.00  0.00           C
ATOM   1606  C   ILE A 374     103.413  93.091 101.388  0.00  0.00           C
ATOM   1607  O   ILE A 374     103.415  92.150 102.193  0.00  0.00           O
ATOM   1608  CB  ILE A 374     104.658  95.204 102.123  0.00  0.00           C
ATOM   1609  CG1 ILE A 374     104.799  94.805 103.592  0.00  0.00           C
ATOM   1610  CG2 ILE A 374     103.439  96.091 101.886  0.00  0.00           C
ATOM   1611  CD1 ILE A 374     106.186  94.358 103.968  0.00  0.00           C
ATOM   1612  N   GLU A 375     102.356  93.345 100.608  0.00  0.00           N
ATOM   1613  H   GLU A 375     102.360  94.143 100.004  0.00  0.00           H
ATOM   1614  CA  GLU A 375     101.186  92.475 100.612  0.00  0.00           C
ATOM   1615  C   GLU A 375     101.482  91.094 100.047  0.00  0.00           C
ATOM   1616  O   GLU A 375     100.658  90.188 100.211  0.00  0.00           O
ATOM   1617  CB  GLU A 375     100.039  93.114  99.826  0.00  0.00           C
ATOM   1618  CG  GLU A 375      99.288  94.186 100.593  0.00  0.00           C
ATOM   1619  CD  GLU A 375      97.808  94.218 100.267  0.00  0.00           C
ATOM   1620  OE1 GLU A 375      97.338  93.320  99.537  0.00  0.00           O
ATOM   1621  OE2 GLU A 375      97.114  95.140 100.742  0.00  0.00           O
ATOM   1622  N   ALA A 376     102.626  90.912  99.383  0.00  0.00           N
ATOM   1623  H   ALA A 376     103.221  91.686  99.159  0.00  0.00           H
ATOM   1624  CA  ALA A 376     103.064  89.575  99.009  0.00  0.00           C
ATOM   1625  C   ALA A 376     103.418  88.721 100.218  0.00  0.00           C
ATOM   1626  O   ALA A 376     103.451  87.492 100.097  0.00  0.00           O
ATOM   1627  CB  ALA A 376     104.261  89.659  98.062  0.00  0.00           C
ATOM   1628  N   ASN A 377     103.684  89.334 101.373  0.00  0.00           N
ATOM   1629  H   ASN A 377     103.698  90.337 101.398  0.00  0.00           H
ATOM   1630  CA  ASN A 377     103.938  88.601 102.607  0.00  0.00           C
ATOM   1631  C   ASN A 377     102.789  88.739 103.601  0.00  0.00           C
ATOM   1632  O   ASN A 377     102.980  88.502 104.797  0.00  0.00           O
ATOM   1633  CB  ASN A 377     105.247  89.065 103.246  0.00  0.00           C
ATOM   1634  CG  ASN A 377     106.458  88.744 102.396  0.00  0.00           C
ATOM   1635  ND2 ASN A 377     107.641  88.846 102.991  0.00  0.00           N
ATOM   1636 HD21 ASN A 377     108.453  88.631 102.451  0.00  0.00           H
ATOM   1637 HD22 ASN A 377     107.728  89.119 103.948  0.00  0.00           H
ATOM   1638  OD1 ASN A 377     106.334  88.408 101.220  0.00  0.00           O
ATOM   1639  N   SER A 378     101.601  89.121 103.124  0.00  0.00           N
ATOM   1640  H   SER A 378     101.483  89.234 102.134  0.00  0.00           H
ATOM   1641  CA  SER A 378     100.485  89.404 104.022  0.00  0.00           C
ATOM   1642  C   SER A 378     100.006  88.146 104.738  0.00  0.00           C
ATOM   1643  O   SER A 378      99.827  88.147 105.960  0.00  0.00           O
ATOM   1644  CB  SER A 378      99.339  90.048 103.241  0.00  0.00           C
ATOM   1645  OG  SER A 378      98.230  90.309 104.084  0.00  0.00           O
ATOM   1646  HG  SER A 378      97.511  90.684 103.577  0.00  0.00           H
ATOM   1647  N   GLN A 379      99.794  87.060 103.992  0.00  0.00           N
ATOM   1648  H   GLN A 379      99.938  87.172 103.012  0.00  0.00           H
ATOM   1649  CA  GLN A 379      99.335  85.824 104.615  0.00  0.00           C
ATOM   1650  C   GLN A 379     100.433  85.138 105.414  0.00  0.00           C
ATOM   1651  O   GLN A 379     100.126  84.355 106.318  0.00  0.00           O
ATOM   1652  CB  GLN A 379      98.773  84.870 103.557  0.00  0.00           C
ATOM   1653  CG  GLN A 379      99.803  84.276 102.609  0.00  0.00           C
ATOM   1654  CD  GLN A 379     100.120  85.182 101.434  0.00  0.00           C
ATOM   1655  NE2 GLN A 379     100.725  84.614 100.399  0.00  0.00           N
ATOM   1656 HE21 GLN A 379     100.988  85.202  99.634  0.00  0.00           H
ATOM   1657 HE22 GLN A 379     100.911  83.633 100.361  0.00  0.00           H
ATOM   1658  OE1 GLN A 379      99.819  86.375 101.453  0.00  0.00           O
ATOM   1659  N   TYR A 380     101.702  85.412 105.104  0.00  0.00           N
ATOM   1660  H   TYR A 380     101.887  86.043 104.353  0.00  0.00           H
ATOM   1661  CA  TYR A 380     102.792  84.860 105.898  0.00  0.00           C
ATOM   1662  C   TYR A 380     102.929  85.565 107.238  0.00  0.00           C
ATOM   1663  O   TYR A 380     103.504  84.993 108.171  0.00  0.00           O
ATOM   1664  CB  TYR A 380     104.123  84.938 105.138  0.00  0.00           C
ATOM   1665  CG  TYR A 380     104.230  84.055 103.906  0.00  0.00           C
ATOM   1666  CD1 TYR A 380     105.192  83.056 103.834  0.00  0.00           C
ATOM   1667  CD2 TYR A 380     103.402  84.244 102.804  0.00  0.00           C
ATOM   1668  CE1 TYR A 380     105.306  82.251 102.715  0.00  0.00           C
ATOM   1669  CE2 TYR A 380     103.508  83.445 101.683  0.00  0.00           C
ATOM   1670  CZ  TYR A 380     104.463  82.452 101.642  0.00  0.00           C
ATOM   1671  OH  TYR A 380     104.570  81.658 100.524  0.00  0.00           O
ATOM   1672  HH  TYR A 380     105.265  81.024 100.636  0.00  0.00           H
ATOM   1673  N   PHE A 381     102.413  86.787 107.357  0.00  0.00           N
ATOM   1674  H   PHE A 381     102.025  87.238 106.550  0.00  0.00           H
ATOM   1675  CA  PHE A 381     102.468  87.517 108.616  0.00  0.00           C
ATOM   1676  C   PHE A 381     101.284  87.214 109.520  0.00  0.00           C
ATOM   1677  O   PHE A 381     101.428  87.263 110.745  0.00  0.00           O
ATOM   1678  CB  PHE A 381     102.538  89.022 108.353  0.00  0.00           C
ATOM   1679  CG  PHE A 381     103.890  89.497 107.911  0.00  0.00           C
ATOM   1680  CD1 PHE A 381     105.042  88.891 108.389  0.00  0.00           C
ATOM   1681  CD2 PHE A 381     104.012  90.552 107.021  0.00  0.00           C
ATOM   1682  CE1 PHE A 381     106.288  89.327 107.984  0.00  0.00           C
ATOM   1683  CE2 PHE A 381     105.256  90.991 106.614  0.00  0.00           C
ATOM   1684  CZ  PHE A 381     106.395  90.378 107.096  0.00  0.00           C
ATOM   1685  N   HID A 382     100.116  86.910 108.946  0.00  0.00           N
ATOM   1686  H   HID A 382     100.055  86.987 107.950  0.00  0.00           H
ATOM   1687  CA  HID A 382      98.981  86.486 109.761  0.00  0.00           C
ATOM   1688  C   HID A 382      99.286  85.182 110.484  0.00  0.00           C
ATOM   1689  O   HID A 382      98.970  85.033 111.671  0.00  0.00           O
ATOM   1690  CB  HID A 382      97.732  86.337 108.894  0.00  0.00           C
ATOM   1691  CG  HID A 382      97.210  87.632 108.356  0.00  0.00           C
ATOM   1692  CD2 HID A 382      96.142  88.382 108.719  0.00  0.00           C
ATOM   1693  ND1 HID A 382      97.810  88.300 107.312  0.00  0.00           N
ATOM   1694  HD1 HID A 382      98.553  87.878 106.909  0.00  0.00           H
ATOM   1695  CE1 HID A 382      97.135  89.406 107.054  0.00  0.00           C
ATOM   1696  NE2 HID A 382      96.119  89.480 107.895  0.00  0.00           N
ATOM   1697  N   LEU A 383      99.908  84.230 109.785  0.00  0.00           N
ATOM   1698  H   LEU A 383     100.076  84.376 108.808  0.00  0.00           H
ATOM   1699  CA  LEU A 383     100.328  82.990 110.428  0.00  0.00           C
ATOM   1700  C   LEU A 383     101.378  83.257 111.499  0.00  0.00           C
ATOM   1701  O   LEU A 383     101.235  82.817 112.644  0.00  0.00           O
ATOM   1702  CB  LEU A 383     100.858  82.003 109.386  0.00  0.00           C
ATOM   1703  CG  LEU A 383      99.871  81.052 108.697  0.00  0.00           C
ATOM   1704  CD1 LEU A 383      99.267  80.102 109.721  0.00  0.00           C
ATOM   1705  CD2 LEU A 383      98.777  81.782 107.925  0.00  0.00           C
ATOM   1706  N   ALA A 384     102.415  84.027 111.160  0.00  0.00           N
ATOM   1707  H   ALA A 384     102.483  84.390 110.228  0.00  0.00           H
ATOM   1708  CA  ALA A 384     103.481  84.308 112.115  0.00  0.00           C
ATOM   1709  C   ALA A 384     103.017  85.174 113.280  0.00  0.00           C
ATOM   1710  O   ALA A 384     103.742  85.294 114.272  0.00  0.00           O
ATOM   1711  CB  ALA A 384     104.657  84.983 111.409  0.00  0.00           C
ATOM   1712  N   ALA A 385     101.833  85.776 113.183  0.00  0.00           N
ATOM   1713  H   ALA A 385     101.323  85.712 112.323  0.00  0.00           H
ATOM   1714  CA  ALA A 385     101.301  86.621 114.240  0.00  0.00           C
ATOM   1715  C   ALA A 385     100.149  85.983 115.000  0.00  0.00           C
ATOM   1716  O   ALA A 385      99.759  86.505 116.049  0.00  0.00           O
ATOM   1717  CB  ALA A 385     100.849  87.968 113.662  0.00  0.00           C
ATOM   1718  N   TRP A 386      99.587  84.883 114.506  0.00  0.00           N
ATOM   1719  H   TRP A 386      99.905  84.529 113.624  0.00  0.00           H
ATOM   1720  CA  TRP A 386      98.459  84.289 115.210  0.00  0.00           C
ATOM   1721  C   TRP A 386      98.708  82.840 115.612  0.00  0.00           C
ATOM   1722  O   TRP A 386      98.104  82.359 116.575  0.00  0.00           O
ATOM   1723  CB  TRP A 386      97.198  84.405 114.354  0.00  0.00           C
ATOM   1724  CG  TRP A 386      96.439  85.663 114.633  0.00  0.00           C
ATOM   1725  CD1 TRP A 386      96.439  86.375 115.797  0.00  0.00           C
ATOM   1726  CD2 TRP A 386      95.584  86.372 113.730  0.00  0.00           C
ATOM   1727  CE2 TRP A 386      95.092  87.498 114.419  0.00  0.00           C
ATOM   1728  CE3 TRP A 386      95.183  86.163 112.408  0.00  0.00           C
ATOM   1729  NE1 TRP A 386      95.629  87.476 115.679  0.00  0.00           N
ATOM   1730  HE1 TRP A 386      95.461  88.139 116.381  0.00  0.00           H
ATOM   1731  CZ2 TRP A 386      94.222  88.410 113.831  0.00  0.00           C
ATOM   1732  CZ3 TRP A 386      94.318  87.070 111.825  0.00  0.00           C
ATOM   1733  CH2 TRP A 386      93.846  88.179 112.536  0.00  0.00           C
ATOM   1734  N   ALA A 387      99.584  82.128 114.899  0.00  0.00           N
ATOM   1735  H   ALA A 387     100.039  82.526 114.099  0.00  0.00           H
ATOM   1736  CA  ALA A 387      99.890  80.755 115.281  0.00  0.00           C
ATOM   1737  C   ALA A 387     100.777  80.710 116.517  0.00  0.00           C
ATOM   1738  O   ALA A 387     100.605  79.839 117.378  0.00  0.00           O
ATOM   1739  CB  ALA A 387     100.551  80.020 114.116  0.00  0.00           C
ATOM   1740  N   VAL A 388     101.741  81.631 116.615  0.00  0.00           N
ATOM   1741  H   VAL A 388     101.844  82.291 115.872  0.00  0.00           H
ATOM   1742  CA  VAL A 388     102.627  81.660 117.782  0.00  0.00           C
ATOM   1743  C   VAL A 388     101.871  81.932 119.083  0.00  0.00           C
ATOM   1744  O   VAL A 388     102.101  81.207 120.064  0.00  0.00           O
ATOM   1745  CB  VAL A 388     103.790  82.637 117.543  0.00  0.00           C
ATOM   1746  CG1 VAL A 388     104.656  82.754 118.786  0.00  0.00           C
ATOM   1747  CG2 VAL A 388     104.621  82.188 116.355  0.00  0.00           C
ATOM   1748  N   PRO A 389     100.975  82.932 119.172  0.00  0.00           N
ATOM   1749  CA  PRO A 389     100.137  83.009 120.381  0.00  0.00           C
ATOM   1750  C   PRO A 389      99.235  81.804 120.560  0.00  0.00           C
ATOM   1751  O   PRO A 389      98.976  81.411 121.701  0.00  0.00           O
ATOM   1752  CB  PRO A 389      99.333  84.300 120.181  0.00  0.00           C
ATOM   1753  CG  PRO A 389      99.356  84.541 118.739  0.00  0.00           C
ATOM   1754  CD  PRO A 389     100.698  84.078 118.283  0.00  0.00           C
ATOM   1755  N   ALA A 390      98.761  81.194 119.469  0.00  0.00           N
ATOM   1756  H   ALA A 390      98.933  81.581 118.560  0.00  0.00           H
ATOM   1757  CA  ALA A 390      97.986  79.961 119.588  0.00  0.00           C
ATOM   1758  C   ALA A 390      98.837  78.820 120.134  0.00  0.00           C
ATOM   1759  O   ALA A 390      98.369  78.036 120.969  0.00  0.00           O
ATOM   1760  CB  ALA A 390      97.386  79.579 118.235  0.00  0.00           C
ATOM   1761  N   VAL A 391     100.085  78.711 119.670  0.00  0.00           N
ATOM   1762  H   VAL A 391     100.411  79.392 119.027  0.00  0.00           H
ATOM   1763  CA  VAL A 391     100.991  77.682 120.177  0.00  0.00           C
ATOM   1764  C   VAL A 391     101.264  77.895 121.659  0.00  0.00           C
ATOM   1765  O   VAL A 391     101.219  76.949 122.456  0.00  0.00           O
ATOM   1766  CB  VAL A 391     102.291  77.663 119.350  0.00  0.00           C
ATOM   1767  CG1 VAL A 391     103.403  76.944 120.100  0.00  0.00           C
ATOM   1768  CG2 VAL A 391     102.049  76.994 118.009  0.00  0.00           C
ATOM   1769  N   LYS A 392     101.525  79.144 122.058  0.00  0.00           N
ATOM   1770  H   LYS A 392     101.583  79.866 121.363  0.00  0.00           H
ATOM   1771  CA  LYS A 392     101.745  79.440 123.470  0.00  0.00           C
ATOM   1772  C   LYS A 392     100.499  79.150 124.301  0.00  0.00           C
ATOM   1773  O   LYS A 392     100.595  78.610 125.410  0.00  0.00           O
ATOM   1774  CB  LYS A 392     102.173  80.899 123.635  0.00  0.00           C
ATOM   1775  CG  LYS A 392     103.520  81.234 123.011  0.00  0.00           C
ATOM   1776  CD  LYS A 392     104.624  80.347 123.556  0.00  0.00           C
ATOM   1777  CE  LYS A 392     105.897  80.489 122.737  0.00  0.00           C
ATOM   1778  NZ  LYS A 392     106.775  81.579 123.244  0.00  0.00           N
ATOM   1779  HZ1 LYS A 392     107.013  81.399 124.241  0.00  0.00           H
ATOM   1780  HZ2 LYS A 392     107.649  81.623 122.682  0.00  0.00           H
ATOM   1781  HZ3 LYS A 392     106.273  82.488 123.172  0.00  0.00           H
ATOM   1782  N   THR A 393      99.321  79.492 123.773  0.00  0.00           N
ATOM   1783  H   THR A 393      99.314  79.907 122.861  0.00  0.00           H
ATOM   1784  CA  THR A 393      98.075  79.277 124.501  0.00  0.00           C
ATOM   1785  C   THR A 393      97.803  77.793 124.711  0.00  0.00           C
ATOM   1786  O   THR A 393      97.447  77.374 125.819  0.00  0.00           O
ATOM   1787  CB  THR A 393      96.920  79.936 123.747  0.00  0.00           C
ATOM   1788  CG2 THR A 393      95.614  79.735 124.486  0.00  0.00           C
ATOM   1789  OG1 THR A 393      97.171  81.341 123.623  0.00  0.00           O
ATOM   1790  HG1 THR A 393      97.974  81.490 123.125  0.00  0.00           H
ATOM   1791  N   ILE A 394      97.975  76.980 123.665  0.00  0.00           N
ATOM   1792  H   ILE A 394      98.244  77.348 122.769  0.00  0.00           H
ATOM   1793  CA  ILE A 394      97.747  75.547 123.827  0.00  0.00           C
ATOM   1794  C   ILE A 394      98.830  74.924 124.698  0.00  0.00           C
ATOM   1795  O   ILE A 394      98.562  73.963 125.427  0.00  0.00           O
ATOM   1796  CB  ILE A 394      97.618  74.837 122.463  0.00  0.00           C
ATOM   1797  CG1 ILE A 394      98.942  74.836 121.693  0.00  0.00           C
ATOM   1798  CG2 ILE A 394      96.499  75.461 121.637  0.00  0.00           C
ATOM   1799  CD1 ILE A 394      98.908  74.021 120.420  0.00  0.00           C
ATOM   1800  N   THR A 395     100.054  75.468 124.673  0.00  0.00           N
ATOM   1801  H   THR A 395     100.215  76.243 124.057  0.00  0.00           H
ATOM   1802  CA  THR A 395     101.098  74.977 125.566  0.00  0.00           C
ATOM   1803  C   THR A 395     100.745  75.235 127.026  0.00  0.00           C
ATOM   1804  O   THR A 395     100.940  74.362 127.881  0.00  0.00           O
ATOM   1805  CB  THR A 395     102.437  75.627 125.219  0.00  0.00           C
ATOM   1806  CG2 THR A 395     103.585  74.847 125.838  0.00  0.00           C
ATOM   1807  OG1 THR A 395     102.601  75.654 123.796  0.00  0.00           O
ATOM   1808  HG1 THR A 395     101.771  75.643 123.342  0.00  0.00           H
ATOM   1809  N   ILE A 396     100.213  76.421 127.330  0.00  0.00           N
ATOM   1810  H   ILE A 396     100.100  77.113 126.611  0.00  0.00           H
ATOM   1811  CA  ILE A 396      99.826  76.716 128.707  0.00  0.00           C
ATOM   1812  C   ILE A 396      98.610  75.889 129.117  0.00  0.00           C
ATOM   1813  O   ILE A 396      98.541  75.386 130.244  0.00  0.00           O
ATOM   1814  CB  ILE A 396      99.581  78.225 128.896  0.00  0.00           C
ATOM   1815  CG1 ILE A 396     100.838  79.020 128.547  0.00  0.00           C
ATOM   1816  CG2 ILE A 396      99.196  78.522 130.331  0.00  0.00           C
ATOM   1817  CD1 ILE A 396     101.972  78.837 129.530  0.00  0.00           C
ATOM   1818  N   LEU A 397      97.635  75.730 128.213  0.00  0.00           N
ATOM   1819  H   LEU A 397      97.711  76.183 127.320  0.00  0.00           H
ATOM   1820  CA  LEU A 397      96.456  74.929 128.539  0.00  0.00           C
ATOM   1821  C   LEU A 397      96.807  73.465 128.770  0.00  0.00           C
ATOM   1822  O   LEU A 397      96.222  72.824 129.651  0.00  0.00           O
ATOM   1823  CB  LEU A 397      95.398  75.051 127.442  0.00  0.00           C
ATOM   1824  CG  LEU A 397      94.701  76.404 127.288  0.00  0.00           C
ATOM   1825  CD1 LEU A 397      94.219  76.595 125.860  0.00  0.00           C
ATOM   1826  CD2 LEU A 397      93.547  76.533 128.271  0.00  0.00           C
ATOM   1827  N   ALA A 398      97.744  72.914 127.993  0.00  0.00           N
ATOM   1828  H   ALA A 398      98.111  73.432 127.215  0.00  0.00           H
ATOM   1829  CA  ALA A 398      98.241  71.572 128.278  0.00  0.00           C
ATOM   1830  C   ALA A 398      99.008  71.541 129.592  0.00  0.00           C
ATOM   1831  O   ALA A 398      98.899  70.577 130.360  0.00  0.00           O
ATOM   1832  CB  ALA A 398      99.120  71.080 127.128  0.00  0.00           C
ATOM   1833  N   MET A 399      99.789  72.588 129.871  0.00  0.00           N
ATOM   1834  H   MET A 399      99.897  73.315 129.188  0.00  0.00           H
ATOM   1835  CA  MET A 399     100.511  72.663 131.134  0.00  0.00           C
ATOM   1836  C   MET A 399      99.590  72.981 132.305  0.00  0.00           C
ATOM   1837  O   MET A 399      99.924  72.643 133.446  0.00  0.00           O
ATOM   1838  CB  MET A 399     101.619  73.712 131.039  0.00  0.00           C
ATOM   1839  CG  MET A 399     102.952  73.160 130.566  0.00  0.00           C
ATOM   1840  SD  MET A 399     103.809  72.221 131.844  0.00  0.00           S
ATOM   1841  CE  MET A 399     103.813  73.406 133.185  0.00  0.00           C
ATOM   1842  N   GLY A 400      98.448  73.610 132.049  0.00  0.00           N
ATOM   1843  H   GLY A 400      98.242  73.842 131.101  0.00  0.00           H
ATOM   1844  CA  GLY A 400      97.488  73.902 133.103  0.00  0.00           C
ATOM   1845  C   GLY A 400      97.977  74.891 134.138  0.00  0.00           C
ATOM   1846  O   GLY A 400      97.728  74.707 135.336  0.00  0.00           O
ATOM   1847  N   GLN A 401      98.666  75.943 133.704  0.00  0.00           N
ATOM   1848  H   GLN A 401      98.787  76.013 132.713  0.00  0.00           H
ATOM   1849  CA  GLN A 401      99.239  76.928 134.609  0.00  0.00           C
ATOM   1850  C   GLN A 401      98.348  78.147 134.803  0.00  0.00           C
ATOM   1851  O   GLN A 401      98.857  79.228 135.116  0.00  0.00           O
ATOM   1852  CB  GLN A 401     100.617  77.362 134.109  0.00  0.00           C
ATOM   1853  CG  GLN A 401     101.707  76.344 134.382  0.00  0.00           C
ATOM   1854  CD  GLN A 401     102.628  76.771 135.504  0.00  0.00           C
ATOM   1855  NE2 GLN A 401     103.814  76.177 135.555  0.00  0.00           N
ATOM   1856 HE21 GLN A 401     104.442  76.464 136.278  0.00  0.00           H
ATOM   1857 HE22 GLN A 401     104.087  75.471 134.904  0.00  0.00           H
ATOM   1858  OE1 GLN A 401     102.278  77.625 136.317  0.00  0.00           O
ATOM   1859  N   VAL A 402      97.036  77.999 134.623  0.00  0.00           N
ATOM   1860  H   VAL A 402      96.687  77.082 134.446  0.00  0.00           H
ATOM   1861  CA  VAL A 402      96.116  79.115 134.799  0.00  0.00           C
ATOM   1862  C   VAL A 402      96.025  79.473 136.277  0.00  0.00           C
ATOM   1863  O   VAL A 402      95.845  78.600 137.135  0.00  0.00           O
ATOM   1864  CB  VAL A 402      94.737  78.765 134.223  0.00  0.00           C
ATOM   1865  CG1 VAL A 402      93.854  79.991 134.193  0.00  0.00           C
ATOM   1866  CG2 VAL A 402      94.883  78.178 132.828  0.00  0.00           C
ATOM   1867  N   ASP A 403      96.149  80.766 136.579  0.00  0.00           N
ATOM   1868  H   ASP A 403      96.285  81.450 135.863  0.00  0.00           H
ATOM   1869  CA  ASP A 403      96.150  81.253 137.953  0.00  0.00           C
ATOM   1870  C   ASP A 403      95.095  82.338 138.131  0.00  0.00           C
ATOM   1871  O   ASP A 403      94.255  82.535 137.249  0.00  0.00           O
ATOM   1872  CB  ASP A 403      97.534  81.783 138.328  0.00  0.00           C
ATOM   1873  CG  ASP A 403      98.603  80.709 138.281  0.00  0.00           C
ATOM   1874  OD1 ASP A 403      98.265  79.519 138.437  0.00  0.00           O
ATOM   1875  OD2 ASP A 403      99.786  81.057 138.082  0.00  0.00           O
ATOM   1876  N   GLY A 404      95.112  83.035 139.266  0.00  0.00           N
ATOM   1877  H   GLY A 404      95.785  82.850 139.984  0.00  0.00           H
ATOM   1878  CA  GLY A 404      94.166  84.112 139.491  0.00  0.00           C
ATOM   1879  C   GLY A 404      94.603  85.020 140.616  0.00  0.00           C
ATOM   1880  O   GLY A 404      95.375  84.623 141.495  0.00  0.00           O
ATOM   1881  N   ASP A 405      94.080  86.256 140.508  0.00  0.00           N
ATOM   1882  H   ASP A 405      93.510  86.493 139.717  0.00  0.00           H
ATOM   1883  CA  ASP A 405      94.249  87.289 141.518  0.00  0.00           C
ATOM   1884  C   ASP A 405      92.894  88.003 141.636  0.00  0.00           C
ATOM   1885  O   ASP A 405      92.136  88.098 140.679  0.00  0.00           O
ATOM   1886  CB  ASP A 405      95.379  88.265 141.138  0.00  0.00           C
ATOM   1887  CG  ASP A 405      95.247  89.560 141.956  0.00  0.00           C
ATOM   1888  OD1 ASP A 405      95.321  89.484 143.179  0.00  0.00           O
ATOM   1889  OD2 ASP A 405      94.952  90.596 141.373  0.00  0.00           O
ATOM   1890  N   LEU A 406      92.639  88.464 142.869  0.00  0.00           N
ATOM   1891  H   LEU A 406      93.445  88.552 143.463  0.00  0.00           H
ATOM   1892  CA  LEU A 406      91.297  88.827 143.294  0.00  0.00           C
ATOM   1893  C   LEU A 406      90.943  90.269 142.906  0.00  0.00           C
ATOM   1894  O   LEU A 406      89.791  90.578 142.608  0.00  0.00           O
ATOM   1895  CB  LEU A 406      91.185  88.620 144.810  0.00  0.00           C
ATOM   1896  CG  LEU A 406      91.701  87.247 145.283  0.00  0.00           C
ATOM   1897  CD1 LEU A 406      91.512  87.099 146.795  0.00  0.00           C
ATOM   1898  CD2 LEU A 406      91.044  86.080 144.528  0.00  0.00           C
ATOM   1899  N   LEU A 407      91.983  91.134 142.917  0.00  0.00           N
ATOM   1900  H   LEU A 407      92.911  90.818 143.132  0.00  0.00           H
ATOM   1901  CA  LEU A 407      91.721  92.520 142.530  0.00  0.00           C
ATOM   1902  C   LEU A 407      91.644  92.608 141.001  0.00  0.00           C
ATOM   1903  O   LEU A 407      90.803  93.308 140.450  0.00  0.00           O
ATOM   1904  CB  LEU A 407      92.683  93.546 143.167  0.00  0.00           C
ATOM   1905  CG  LEU A 407      94.188  93.366 142.884  0.00  0.00           C
ATOM   1906  CD1 LEU A 407      94.901  94.722 142.799  0.00  0.00           C
ATOM   1907  CD2 LEU A 407      94.871  92.497 143.950  0.00  0.00           C
ATOM   1908  N   SER A 408      92.479  91.765 140.358  0.00  0.00           N
ATOM   1909  H   SER A 408      93.194  91.281 140.872  0.00  0.00           H
ATOM   1910  CA  SER A 408      92.373  91.598 138.915  0.00  0.00           C
ATOM   1911  C   SER A 408      90.991  91.031 138.548  0.00  0.00           C
ATOM   1912  O   SER A 408      90.281  91.520 137.677  0.00  0.00           O
ATOM   1913  CB  SER A 408      93.506  90.686 138.401  0.00  0.00           C
ATOM   1914  OG  SER A 408      93.225  89.297 138.485  0.00  0.00           O
ATOM   1915  HG  SER A 408      93.046  89.049 139.392  0.00  0.00           H
ATOM   1916  N   GLY A 409      90.633  89.955 139.280  0.00  0.00           N
ATOM   1917  H   GLY A 409      91.221  89.618 140.017  0.00  0.00           H
ATOM   1918  CA  GLY A 409      89.425  89.243 138.925  0.00  0.00           C
ATOM   1919  C   GLY A 409      89.505  88.465 137.635  0.00  0.00           C
ATOM   1920  O   GLY A 409      88.478  87.957 137.171  0.00  0.00           O
ATOM   1921  N   VAL A 410      90.730  88.326 137.096  0.00  0.00           N
ATOM   1922  H   VAL A 410      91.561  88.664 137.548  0.00  0.00           H
ATOM   1923  CA  VAL A 410      90.883  87.617 135.835  0.00  0.00           C
ATOM   1924  C   VAL A 410      91.928  86.518 136.031  0.00  0.00           C
ATOM   1925  O   VAL A 410      92.680  86.505 136.999  0.00  0.00           O
ATOM   1926  CB  VAL A 410      91.232  88.601 134.702  0.00  0.00           C
ATOM   1927  CG1 VAL A 410      90.153  89.686 134.556  0.00  0.00           C
ATOM   1928  CG2 VAL A 410      92.616  89.249 134.868  0.00  0.00           C
ATOM   1929  N   CYX A 411      91.897  85.589 135.061  0.00  0.00           N
ATOM   1930  H   CYX A 411      91.271  85.685 134.289  0.00  0.00           H
ATOM   1931  CA  CYX A 411      92.797  84.446 135.096  0.00  0.00           C
ATOM   1932  C   CYX A 411      93.928  84.676 134.107  0.00  0.00           C
ATOM   1933  O   CYX A 411      93.677  84.940 132.926  0.00  0.00           O
ATOM   1934  CB  CYX A 411      92.050  83.153 134.764  0.00  0.00           C
ATOM   1935  SG  CYX A 411      90.951  82.574 136.078  0.00  0.00           S
ATOM   1936  N   TYR A 412      95.173  84.620 134.625  0.00  0.00           N
ATOM   1937  H   TYR A 412      95.326  84.326 135.571  0.00  0.00           H
ATOM   1938  CA  TYR A 412      96.331  84.946 133.798  0.00  0.00           C
ATOM   1939  C   TYR A 412      97.505  84.064 134.234  0.00  0.00           C
ATOM   1940  O   TYR A 412      97.451  83.428 135.280  0.00  0.00           O
ATOM   1941  CB  TYR A 412      96.663  86.448 133.873  0.00  0.00           C
ATOM   1942  CG  TYR A 412      97.625  86.865 132.789  0.00  0.00           C
ATOM   1943  CD1 TYR A 412      97.285  86.666 131.456  0.00  0.00           C
ATOM   1944  CD2 TYR A 412      98.865  87.426 133.088  0.00  0.00           C
ATOM   1945  CE1 TYR A 412      98.152  87.029 130.439  0.00  0.00           C
ATOM   1946  CE2 TYR A 412      99.738  87.791 132.069  0.00  0.00           C
ATOM   1947  CZ  TYR A 412      99.379  87.598 130.742  0.00  0.00           C
ATOM   1948  OH  TYR A 412     100.234  87.974 129.726  0.00  0.00           O
ATOM   1949  HH  TYR A 412      99.836  87.776 128.891  0.00  0.00           H
ATOM   1950  N   VAL A 413      98.478  83.951 133.302  0.00  0.00           N
ATOM   1951  H   VAL A 413      98.480  84.574 132.522  0.00  0.00           H
ATOM   1952  CA  VAL A 413      99.553  82.974 133.442  0.00  0.00           C
ATOM   1953  C   VAL A 413     100.692  83.557 134.272  0.00  0.00           C
ATOM   1954  O   VAL A 413     100.984  84.757 134.219  0.00  0.00           O
ATOM   1955  CB  VAL A 413     100.033  82.516 132.046  0.00  0.00           C
ATOM   1956  CG1 VAL A 413     100.479  83.704 131.216  0.00  0.00           C
ATOM   1957  CG2 VAL A 413     101.128  81.455 132.135  0.00  0.00           C
ATOM   1958  N   GLY A 414     101.332  82.698 135.066  0.00  0.00           N
ATOM   1959  H   GLY A 414     100.956  81.775 135.176  0.00  0.00           H
ATOM   1960  CA  GLY A 414     102.544  83.046 135.777  0.00  0.00           C
ATOM   1961  C   GLY A 414     102.345  83.732 137.107  0.00  0.00           C
ATOM   1962  O   GLY A 414     103.337  84.119 137.738  0.00  0.00           O
ATOM   1963  N   LEU A 415     101.082  83.867 137.549  0.00  0.00           N
ATOM   1964  H   LEU A 415     100.316  83.476 137.036  0.00  0.00           H
ATOM   1965  CA  LEU A 415     100.892  84.548 138.826  0.00  0.00           C
ATOM   1966  C   LEU A 415     101.495  83.671 139.934  0.00  0.00           C
ATOM   1967  O   LEU A 415     102.403  84.072 140.647  0.00  0.00           O
ATOM   1968  CB  LEU A 415      99.406  84.848 139.092  0.00  0.00           C
ATOM   1969  CG  LEU A 415      98.845  86.093 138.375  0.00  0.00           C
ATOM   1970  CD1 LEU A 415      99.147  86.121 136.872  0.00  0.00           C
ATOM   1971  CD2 LEU A 415      97.333  86.202 138.620  0.00  0.00           C
ATOM   1972  N   SER A 416     100.966  82.443 140.023  0.00  0.00           N
ATOM   1973  H   SER A 416     100.243  82.172 139.399  0.00  0.00           H
ATOM   1974  CA  SER A 416     101.401  81.577 141.113  0.00  0.00           C
ATOM   1975  C   SER A 416     102.828  81.089 140.902  0.00  0.00           C
ATOM   1976  O   SER A 416     103.585  80.934 141.867  0.00  0.00           O
ATOM   1977  CB  SER A 416     100.446  80.393 141.256  0.00  0.00           C
ATOM   1978  OG  SER A 416     100.699  79.415 140.262  0.00  0.00           O
ATOM   1979  HG  SER A 416     101.548  79.007 140.375  0.00  0.00           H
ATOM   1980  N   SER A 417     103.215  80.840 139.654  0.00  0.00           N
ATOM   1981  H   SER A 417     102.539  81.029 138.937  0.00  0.00           H
ATOM   1982  CA  SER A 417     104.520  80.266 139.331  0.00  0.00           C
ATOM   1983  C   SER A 417     105.400  81.350 138.717  0.00  0.00           C
ATOM   1984  O   SER A 417     105.207  81.744 137.561  0.00  0.00           O
ATOM   1985  CB  SER A 417     104.373  79.073 138.393  0.00  0.00           C
ATOM   1986  OG  SER A 417     105.640  78.609 137.961  0.00  0.00           O
ATOM   1987  HG  SER A 417     106.046  78.066 138.633  0.00  0.00           H
ATOM   1988  N   VAL A 418     106.377  81.818 139.499  0.00  0.00           N
ATOM   1989  H   VAL A 418     106.447  81.476 140.436  0.00  0.00           H
ATOM   1990  CA  VAL A 418     107.336  82.802 139.007  0.00  0.00           C
ATOM   1991  C   VAL A 418     108.200  82.211 137.897  0.00  0.00           C
ATOM   1992  O   VAL A 418     108.566  82.914 136.943  0.00  0.00           O
ATOM   1993  CB  VAL A 418     108.175  83.351 140.184  0.00  0.00           C
ATOM   1994  CG1 VAL A 418     108.984  82.251 140.865  0.00  0.00           C
ATOM   1995  CG2 VAL A 418     109.092  84.460 139.716  0.00  0.00           C
ATOM   1996  N   ASP A 419     108.524  80.918 137.988  0.00  0.00           N
ATOM   1997  H   ASP A 419     108.214  80.399 138.782  0.00  0.00           H
ATOM   1998  CA  ASP A 419     109.306  80.269 136.942  0.00  0.00           C
ATOM   1999  C   ASP A 419     108.545  80.240 135.623  0.00  0.00           C
ATOM   2000  O   ASP A 419     109.100  80.577 134.571  0.00  0.00           O
ATOM   2001  CB  ASP A 419     109.686  78.853 137.378  0.00  0.00           C
ATOM   2002  CG  ASP A 419     110.654  78.187 136.422  0.00  0.00           C
ATOM   2003  OD1 ASP A 419     111.393  78.908 135.720  0.00  0.00           O
ATOM   2004  OD2 ASP A 419     110.677  76.939 136.373  0.00  0.00           O
ATOM   2005  N   ALA A 420     107.265  79.857 135.665  0.00  0.00           N
ATOM   2006  H   ALA A 420     106.859  79.565 136.535  0.00  0.00           H
ATOM   2007  CA  ALA A 420     106.447  79.849 134.457  0.00  0.00           C
ATOM   2008  C   ALA A 420     106.259  81.257 133.908  0.00  0.00           C
ATOM   2009  O   ALA A 420     106.302  81.463 132.689  0.00  0.00           O
ATOM   2010  CB  ALA A 420     105.093  79.202 134.739  0.00  0.00           C
ATOM   2011  N   LEU A 421     106.043  82.231 134.799  0.00  0.00           N
ATOM   2012  H   LEU A 421     105.921  81.970 135.762  0.00  0.00           H
ATOM   2013  CA  LEU A 421     105.991  83.641 134.419  0.00  0.00           C
ATOM   2014  C   LEU A 421     107.209  84.032 133.590  0.00  0.00           C
ATOM   2015  O   LEU A 421     107.105  84.313 132.386  0.00  0.00           O
ATOM   2016  CB  LEU A 421     105.921  84.492 135.692  0.00  0.00           C
ATOM   2017  CG  LEU A 421     105.794  86.019 135.695  0.00  0.00           C
ATOM   2018  CD1 LEU A 421     104.502  86.487 135.060  0.00  0.00           C
ATOM   2019  CD2 LEU A 421     105.928  86.563 137.110  0.00  0.00           C
ATOM   2020  N   ARG A 422     108.389  83.961 134.216  0.00  0.00           N
ATOM   2021  H   ARG A 422     108.402  83.594 135.151  0.00  0.00           H
ATOM   2022  CA  ARG A 422     109.624  84.426 133.595  0.00  0.00           C
ATOM   2023  C   ARG A 422     109.974  83.622 132.349  0.00  0.00           C
ATOM   2024  O   ARG A 422     110.538  84.170 131.395  0.00  0.00           O
ATOM   2025  CB  ARG A 422     110.758  84.366 134.621  0.00  0.00           C
ATOM   2026  CG  ARG A 422     112.148  84.685 134.092  0.00  0.00           C
ATOM   2027  CD  ARG A 422     113.218  84.279 135.095  0.00  0.00           C
ATOM   2028  NE  ARG A 422     112.814  83.128 135.894  0.00  0.00           N
ATOM   2029  HE  ARG A 422     112.623  82.286 135.383  0.00  0.00           H
ATOM   2030  CZ  ARG A 422     112.687  83.138 137.214  0.00  0.00           C
ATOM   2031  NH1 ARG A 422     112.930  84.227 137.924  0.00  0.00           N
ATOM   2032 HH11 ARG A 422     112.932  84.205 138.923  0.00  0.00           H
ATOM   2033 HH12 ARG A 422     113.031  85.139 137.506  0.00  0.00           H
ATOM   2034  NH2 ARG A 422     112.303  82.027 137.837  0.00  0.00           N
ATOM   2035 HH21 ARG A 422     112.184  82.006 138.829  0.00  0.00           H
ATOM   2036 HH22 ARG A 422     112.129  81.181 137.322  0.00  0.00           H
ATOM   2037  N   GLY A 423     109.628  82.339 132.321  0.00  0.00           N
ATOM   2038  H   GLY A 423     109.192  81.914 133.121  0.00  0.00           H
ATOM   2039  CA  GLY A 423     109.929  81.531 131.162  0.00  0.00           C
ATOM   2040  C   GLY A 423     109.027  81.759 129.967  0.00  0.00           C
ATOM   2041  O   GLY A 423     109.514  81.811 128.835  0.00  0.00           O
ATOM   2042  N   PHE A 424     107.716  81.901 130.188  0.00  0.00           N
ATOM   2043  H   PHE A 424     107.388  81.995 131.135  0.00  0.00           H
ATOM   2044  CA  PHE A 424     106.766  81.789 129.095  0.00  0.00           C
ATOM   2045  C   PHE A 424     105.981  83.053 128.766  0.00  0.00           C
ATOM   2046  O   PHE A 424     105.362  83.093 127.697  0.00  0.00           O
ATOM   2047  CB  PHE A 424     105.767  80.650 129.368  0.00  0.00           C
ATOM   2048  CG  PHE A 424     106.235  79.296 128.893  0.00  0.00           C
ATOM   2049  CD1 PHE A 424     105.319  78.340 128.483  0.00  0.00           C
ATOM   2050  CD2 PHE A 424     107.583  78.977 128.854  0.00  0.00           C
ATOM   2051  CE1 PHE A 424     105.737  77.097 128.046  0.00  0.00           C
ATOM   2052  CE2 PHE A 424     108.007  77.735 128.418  0.00  0.00           C
ATOM   2053  CZ  PHE A 424     107.083  76.795 128.014  0.00  0.00           C
ATOM   2054  N   VAL A 425     106.020  84.082 129.637  0.00  0.00           N
ATOM   2055  H   VAL A 425     106.522  83.976 130.501  0.00  0.00           H
ATOM   2056  CA  VAL A 425     105.279  85.318 129.325  0.00  0.00           C
ATOM   2057  C   VAL A 425     106.189  86.559 129.397  0.00  0.00           C
ATOM   2058  O   VAL A 425     106.142  87.424 128.530  0.00  0.00           O
ATOM   2059  CB  VAL A 425     104.005  85.412 130.191  0.00  0.00           C
ATOM   2060  CG1 VAL A 425     104.262  85.080 131.658  0.00  0.00           C
ATOM   2061  CG2 VAL A 425     103.279  86.761 130.051  0.00  0.00           C
ATOM   2062  N   LEU A 426     107.076  86.564 130.405  0.00  0.00           N
ATOM   2063  H   LEU A 426     107.081  85.809 131.066  0.00  0.00           H
ATOM   2064  CA  LEU A 426     107.986  87.695 130.558  0.00  0.00           C
ATOM   2065  C   LEU A 426     108.993  87.758 129.415  0.00  0.00           C
ATOM   2066  O   LEU A 426     109.176  88.812 128.795  0.00  0.00           O
ATOM   2067  CB  LEU A 426     108.706  87.606 131.901  0.00  0.00           C
ATOM   2068  CG  LEU A 426     109.923  88.519 132.010  0.00  0.00           C
ATOM   2069  CD1 LEU A 426     109.448  89.944 132.132  0.00  0.00           C
ATOM   2070  CD2 LEU A 426     110.796  88.134 133.194  0.00  0.00           C
ATOM   2071  N   ALA A 427     109.660  86.641 129.127  0.00  0.00           N
ATOM   2072  H   ALA A 427     109.505  85.821 129.681  0.00  0.00           H
ATOM   2073  CA  ALA A 427     110.637  86.619 128.042  0.00  0.00           C
ATOM   2074  C   ALA A 427     110.044  86.865 126.653  0.00  0.00           C
ATOM   2075  O   ALA A 427     110.672  87.613 125.882  0.00  0.00           O
ATOM   2076  CB  ALA A 427     111.426  85.302 128.080  0.00  0.00           C
ATOM   2077  N   PRO A 428     108.907  86.263 126.246  0.00  0.00           N
ATOM   2078  CA  PRO A 428     108.363  86.606 124.919  0.00  0.00           C
ATOM   2079  C   PRO A 428     108.026  88.077 124.748  0.00  0.00           C
ATOM   2080  O   PRO A 428     108.291  88.638 123.678  0.00  0.00           O
ATOM   2081  CB  PRO A 428     107.114  85.721 124.816  0.00  0.00           C
ATOM   2082  CG  PRO A 428     107.410  84.577 125.675  0.00  0.00           C
ATOM   2083  CD  PRO A 428     108.141  85.151 126.842  0.00  0.00           C
ATOM   2084  N   LEU A 429     107.561  88.721 125.825  0.00  0.00           N
ATOM   2085  H   LEU A 429     107.411  88.255 126.701  0.00  0.00           H
ATOM   2086  CA  LEU A 429     107.233  90.131 125.645  0.00  0.00           C
ATOM   2087  C   LEU A 429     108.499  90.983 125.487  0.00  0.00           C
ATOM   2088  O   LEU A 429     108.546  91.912 124.689  0.00  0.00           O
ATOM   2089  CB  LEU A 429     106.309  90.560 126.786  0.00  0.00           C
ATOM   2090  CG  LEU A 429     104.958  89.824 126.693  0.00  0.00           C
ATOM   2091  CD1 LEU A 429     104.136  90.006 127.970  0.00  0.00           C
ATOM   2092  CD2 LEU A 429     104.174  90.265 125.446  0.00  0.00           C
ATOM   2093  N   PHE A 430     109.545  90.562 126.217  0.00  0.00           N
ATOM   2094  H   PHE A 430     109.431  89.797 126.857  0.00  0.00           H
ATOM   2095  CA  PHE A 430     110.825  91.251 126.095  0.00  0.00           C
ATOM   2096  C   PHE A 430     111.405  91.099 124.694  0.00  0.00           C
ATOM   2097  O   PHE A 430     111.839  92.083 124.085  0.00  0.00           O
ATOM   2098  CB  PHE A 430     111.812  90.722 127.137  0.00  0.00           C
ATOM   2099  CG  PHE A 430     113.231  91.156 126.902  0.00  0.00           C
ATOM   2100  CD1 PHE A 430     113.633  92.444 127.215  0.00  0.00           C
ATOM   2101  CD2 PHE A 430     114.164  90.279 126.371  0.00  0.00           C
ATOM   2102  CE1 PHE A 430     114.938  92.849 127.001  0.00  0.00           C
ATOM   2103  CE2 PHE A 430     115.468  90.680 126.154  0.00  0.00           C
ATOM   2104  CZ  PHE A 430     115.855  91.966 126.470  0.00  0.00           C
ATOM   2105  N   VAL A 431     111.419  89.871 124.165  0.00  0.00           N
ATOM   2106  H   VAL A 431     111.024  89.110 124.689  0.00  0.00           H
ATOM   2107  CA  VAL A 431     112.050  89.661 122.864  0.00  0.00           C
ATOM   2108  C   VAL A 431     111.226  90.316 121.757  0.00  0.00           C
ATOM   2109  O   VAL A 431     111.786  90.884 120.813  0.00  0.00           O
ATOM   2110  CB  VAL A 431     112.307  88.161 122.598  0.00  0.00           C
ATOM   2111  CG1 VAL A 431     111.029  87.353 122.602  0.00  0.00           C
ATOM   2112  CG2 VAL A 431     113.062  87.965 121.289  0.00  0.00           C
ATOM   2113  N   TYR A 432     109.894  90.287 121.866  0.00  0.00           N
ATOM   2114  H   TYR A 432     109.462  89.799 122.631  0.00  0.00           H
ATOM   2115  CA  TYR A 432     109.074  90.930 120.844  0.00  0.00           C
ATOM   2116  C   TYR A 432     109.215  92.446 120.892  0.00  0.00           C
ATOM   2117  O   TYR A 432     109.312  93.096 119.844  0.00  0.00           O
ATOM   2118  CB  TYR A 432     107.615  90.504 120.997  0.00  0.00           C
ATOM   2119  CG  TYR A 432     107.400  89.039 120.697  0.00  0.00           C
ATOM   2120  CD1 TYR A 432     108.225  88.370 119.802  0.00  0.00           C
ATOM   2121  CD2 TYR A 432     106.379  88.323 121.305  0.00  0.00           C
ATOM   2122  CE1 TYR A 432     108.041  87.032 119.524  0.00  0.00           C
ATOM   2123  CE2 TYR A 432     106.194  86.982 121.040  0.00  0.00           C
ATOM   2124  CZ  TYR A 432     107.021  86.343 120.144  0.00  0.00           C
ATOM   2125  OH  TYR A 432     106.832  85.007 119.872  0.00  0.00           O
ATOM   2126  HH  TYR A 432     107.472  84.721 119.234  0.00  0.00           H
ATOM   2127  N   LEU A 433     109.299  92.984 122.123  0.00  0.00           N
ATOM   2128  H   LEU A 433     109.204  92.405 122.938  0.00  0.00           H
ATOM   2129  CA  LEU A 433     109.507  94.422 122.272  0.00  0.00           C
ATOM   2130  C   LEU A 433     110.851  94.860 121.646  0.00  0.00           C
ATOM   2131  O   LEU A 433     110.940  95.869 120.947  0.00  0.00           O
ATOM   2132  CB  LEU A 433     109.420  94.770 123.768  0.00  0.00           C
ATOM   2133  CG  LEU A 433     109.528  96.269 124.106  0.00  0.00           C
ATOM   2134  CD1 LEU A 433     108.461  97.107 123.386  0.00  0.00           C
ATOM   2135  CD2 LEU A 433     109.437  96.475 125.625  0.00  0.00           C
ATOM   2136  N   PHE A 434     111.876  94.025 121.923  0.00  0.00           N
ATOM   2137  H   PHE A 434     111.713  93.230 122.515  0.00  0.00           H
ATOM   2138  CA  PHE A 434     113.214  94.302 121.413  0.00  0.00           C
ATOM   2139  C   PHE A 434     113.264  94.220 119.890  0.00  0.00           C
ATOM   2140  O   PHE A 434     113.879  95.072 119.243  0.00  0.00           O
ATOM   2141  CB  PHE A 434     114.218  93.336 122.039  0.00  0.00           C
ATOM   2142  CG  PHE A 434     115.498  93.209 121.268  0.00  0.00           C
ATOM   2143  CD1 PHE A 434     116.420  94.241 121.261  0.00  0.00           C
ATOM   2144  CD2 PHE A 434     115.782  92.054 120.557  0.00  0.00           C
ATOM   2145  CE1 PHE A 434     117.599  94.129 120.553  0.00  0.00           C
ATOM   2146  CE2 PHE A 434     116.960  91.935 119.849  0.00  0.00           C
ATOM   2147  CZ  PHE A 434     117.870  92.974 119.846  0.00  0.00           C
ATOM   2148  N   ILE A 435     112.622  93.206 119.303  0.00  0.00           N
ATOM   2149  H   ILE A 435     112.161  92.525 119.879  0.00  0.00           H
ATOM   2150  CA  ILE A 435     112.623  93.060 117.847  0.00  0.00           C
ATOM   2151  C   ILE A 435     111.880  94.218 117.191  0.00  0.00           C
ATOM   2152  O   ILE A 435     112.350  94.799 116.202  0.00  0.00           O
ATOM   2153  CB  ILE A 435     112.025  91.700 117.440  0.00  0.00           C
ATOM   2154  CG1 ILE A 435     112.945  90.555 117.871  0.00  0.00           C
ATOM   2155  CG2 ILE A 435     111.767  91.642 115.943  0.00  0.00           C
ATOM   2156  CD1 ILE A 435     114.356  90.675 117.346  0.00  0.00           C
ATOM   2157  N   GLY A 436     110.712  94.575 117.733  0.00  0.00           N
ATOM   2158  H   GLY A 436     110.359  94.056 118.518  0.00  0.00           H
ATOM   2159  CA  GLY A 436     109.968  95.697 117.187  0.00  0.00           C
ATOM   2160  C   GLY A 436     110.726  97.006 117.288  0.00  0.00           C
ATOM   2161  O   GLY A 436     110.764  97.784 116.332  0.00  0.00           O
ATOM   2162  N   THR A 437     111.359  97.253 118.438  0.00  0.00           N
ATOM   2163  H   THR A 437     111.298  96.575 119.174  0.00  0.00           H
ATOM   2164  CA  THR A 437     112.137  98.474 118.613  0.00  0.00           C
ATOM   2165  C   THR A 437     113.340  98.505 117.677  0.00  0.00           C
ATOM   2166  O   THR A 437     113.652  99.553 117.101  0.00  0.00           O
ATOM   2167  CB  THR A 437     112.583  98.602 120.070  0.00  0.00           C
ATOM   2168  CG2 THR A 437     113.326  99.910 120.292  0.00  0.00           C
ATOM   2169  OG1 THR A 437     111.434  98.571 120.923  0.00  0.00           O
ATOM   2170  HG1 THR A 437     111.052  97.690 120.928  0.00  0.00           H
ATOM   2171  N   SER A 438     114.018  97.366 117.505  0.00  0.00           N
ATOM   2172  H   SER A 438     113.746  96.526 117.984  0.00  0.00           H
ATOM   2173  CA  SER A 438     115.170  97.306 116.611  0.00  0.00           C
ATOM   2174  C   SER A 438     114.772  97.577 115.167  0.00  0.00           C
ATOM   2175  O   SER A 438     115.445  98.341 114.466  0.00  0.00           O
ATOM   2176  CB  SER A 438     115.852  95.945 116.728  0.00  0.00           C
ATOM   2177  OG  SER A 438     115.185  94.979 115.937  0.00  0.00           O
ATOM   2178  HG  SER A 438     115.204  95.198 115.011  0.00  0.00           H
ATOM   2179  N   PHE A 439     113.676  96.968 114.706  0.00  0.00           N
ATOM   2180  H   PHE A 439     113.185  96.331 115.313  0.00  0.00           H
ATOM   2181  CA  PHE A 439     113.227  97.206 113.337  0.00  0.00           C
ATOM   2182  C   PHE A 439     112.756  98.644 113.150  0.00  0.00           C
ATOM   2183  O   PHE A 439     113.008  99.255 112.103  0.00  0.00           O
ATOM   2184  CB  PHE A 439     112.123  96.216 112.970  0.00  0.00           C
ATOM   2185  CG  PHE A 439     112.633  94.845 112.626  0.00  0.00           C
ATOM   2186  CD1 PHE A 439     113.978  94.639 112.366  0.00  0.00           C
ATOM   2187  CD2 PHE A 439     111.774  93.761 112.582  0.00  0.00           C
ATOM   2188  CE1 PHE A 439     114.453  93.382 112.055  0.00  0.00           C
ATOM   2189  CE2 PHE A 439     112.245  92.499 112.276  0.00  0.00           C
ATOM   2190  CZ  PHE A 439     113.585  92.310 112.009  0.00  0.00           C
ATOM   2191  N   LEU A 440     112.087  99.207 114.160  0.00  0.00           N
ATOM   2192  H   LEU A 440     111.836  98.649 114.959  0.00  0.00           H
ATOM   2193  CA  LEU A 440     111.640 100.592 114.076  0.00  0.00           C
ATOM   2194  C   LEU A 440     112.818 101.558 114.010  0.00  0.00           C
ATOM   2195  O   LEU A 440     112.817 102.493 113.198  0.00  0.00           O
ATOM   2196  CB  LEU A 440     110.729 100.901 115.265  0.00  0.00           C
ATOM   2197  CG  LEU A 440     110.007 102.242 115.362  0.00  0.00           C
ATOM   2198  CD1 LEU A 440     108.629 102.027 115.949  0.00  0.00           C
ATOM   2199  CD2 LEU A 440     110.793 103.184 116.250  0.00  0.00           C
ATOM   2200  N   LEU A 441     113.845 101.338 114.833  0.00  0.00           N
ATOM   2201  H   LEU A 441     113.801 100.578 115.489  0.00  0.00           H
ATOM   2202  CA  LEU A 441     115.001 102.226 114.786  0.00  0.00           C
ATOM   2203  C   LEU A 441     115.807 102.023 113.510  0.00  0.00           C
ATOM   2204  O   LEU A 441     116.398 102.980 113.005  0.00  0.00           O
ATOM   2205  CB  LEU A 441     115.877 102.045 116.033  0.00  0.00           C
ATOM   2206  CG  LEU A 441     116.571 100.731 116.412  0.00  0.00           C
ATOM   2207  CD1 LEU A 441     117.905 100.521 115.698  0.00  0.00           C
ATOM   2208  CD2 LEU A 441     116.751 100.650 117.923  0.00  0.00           C
ATOM   2209  N   ALA A 442     115.835 100.802 112.967  0.00  0.00           N
ATOM   2210  H   ALA A 442     115.423 100.033 113.466  0.00  0.00           H
ATOM   2211  CA  ALA A 442     116.482 100.589 111.675  0.00  0.00           C
ATOM   2212  C   ALA A 442     115.761 101.345 110.566  0.00  0.00           C
ATOM   2213  O   ALA A 442     116.401 101.959 109.702  0.00  0.00           O
ATOM   2214  CB  ALA A 442     116.543  99.095 111.359  0.00  0.00           C
ATOM   2215  N   GLY A 443     114.426 101.328 110.584  0.00  0.00           N
ATOM   2216  H   GLY A 443     113.956 100.760 111.268  0.00  0.00           H
ATOM   2217  CA  GLY A 443     113.675 102.121 109.624  0.00  0.00           C
ATOM   2218  C   GLY A 443     113.899 103.612 109.801  0.00  0.00           C
ATOM   2219  O   GLY A 443     113.934 104.366 108.825  0.00  0.00           O
ATOM   2220  N   PHE A 444     114.060 104.058 111.049  0.00  0.00           N
ATOM   2221  H   PHE A 444     113.959 103.416 111.814  0.00  0.00           H
ATOM   2222  CA  PHE A 444     114.335 105.472 111.283  0.00  0.00           C
ATOM   2223  C   PHE A 444     115.738 105.863 110.833  0.00  0.00           C
ATOM   2224  O   PHE A 444     115.940 106.984 110.360  0.00  0.00           O
ATOM   2225  CB  PHE A 444     114.118 105.819 112.753  0.00  0.00           C
ATOM   2226  CG  PHE A 444     112.734 106.301 113.049  0.00  0.00           C
ATOM   2227  CD1 PHE A 444     112.311 107.540 112.603  0.00  0.00           C
ATOM   2228  CD2 PHE A 444     111.844 105.509 113.751  0.00  0.00           C
ATOM   2229  CE1 PHE A 444     111.033 107.984 112.864  0.00  0.00           C
ATOM   2230  CE2 PHE A 444     110.563 105.950 114.014  0.00  0.00           C
ATOM   2231  CZ  PHE A 444     110.158 107.184 113.568  0.00  0.00           C
ATOM   2232  N   VAL A 445     116.713 104.961 110.960  0.00  0.00           N
ATOM   2233  H   VAL A 445     116.527 104.107 111.455  0.00  0.00           H
ATOM   2234  CA  VAL A 445     118.037 105.212 110.392  0.00  0.00           C
ATOM   2235  C   VAL A 445     117.960 105.270 108.871  0.00  0.00           C
ATOM   2236  O   VAL A 445     118.641 106.078 108.227  0.00  0.00           O
ATOM   2237  CB  VAL A 445     119.045 104.151 110.875  0.00  0.00           C
ATOM   2238  CG1 VAL A 445     120.393 104.338 110.203  0.00  0.00           C
ATOM   2239  CG2 VAL A 445     119.229 104.253 112.377  0.00  0.00           C
ATOM   2240  N   SER A 446     117.125 104.417 108.271  0.00  0.00           N
ATOM   2241  H   SER A 446     116.627 103.734 108.816  0.00  0.00           H
ATOM   2242  CA  SER A 446     116.933 104.471 106.825  0.00  0.00           C
ATOM   2243  C   SER A 446     116.321 105.801 106.393  0.00  0.00           C
ATOM   2244  O   SER A 446     116.742 106.391 105.390  0.00  0.00           O
ATOM   2245  CB  SER A 446     116.057 103.309 106.371  0.00  0.00           C
ATOM   2246  OG  SER A 446     114.686 103.603 106.563  0.00  0.00           O
ATOM   2247  HG  SER A 446     114.296 103.942 105.756  0.00  0.00           H
ATOM   2248  N   LEU A 447     115.328 106.291 107.137  0.00  0.00           N
ATOM   2249  H   LEU A 447     114.966 105.692 107.861  0.00  0.00           H
ATOM   2250  CA  LEU A 447     114.762 107.601 106.820  0.00  0.00           C
ATOM   2251  C   LEU A 447     115.747 108.728 107.105  0.00  0.00           C
ATOM   2252  O   LEU A 447     115.699 109.766 106.440  0.00  0.00           O
ATOM   2253  CB  LEU A 447     113.460 107.835 107.582  0.00  0.00           C
ATOM   2254  CG  LEU A 447     112.195 107.406 106.838  0.00  0.00           C
ATOM   2255  CD1 LEU A 447     111.015 107.348 107.781  0.00  0.00           C
ATOM   2256  CD2 LEU A 447     111.911 108.351 105.683  0.00  0.00           C
ATOM   2257  N   PHE A 448     116.639 108.549 108.080  0.00  0.00           N
ATOM   2258  H   PHE A 448     116.552 107.744 108.674  0.00  0.00           H
ATOM   2259  CA  PHE A 448     117.716 109.511 108.292  0.00  0.00           C
ATOM   2260  C   PHE A 448     118.644 109.558 107.083  0.00  0.00           C
ATOM   2261  O   PHE A 448     119.068 110.638 106.655  0.00  0.00           O
ATOM   2262  CB  PHE A 448     118.490 109.149 109.561  0.00  0.00           C
ATOM   2263  CG  PHE A 448     119.240 110.299 110.179  0.00  0.00           C
ATOM   2264  CD1 PHE A 448     120.417 110.769 109.616  0.00  0.00           C
ATOM   2265  CD2 PHE A 448     118.772 110.901 111.336  0.00  0.00           C
ATOM   2266  CE1 PHE A 448     121.106 111.822 110.187  0.00  0.00           C
ATOM   2267  CE2 PHE A 448     119.458 111.954 111.913  0.00  0.00           C
ATOM   2268  CZ  PHE A 448     120.626 112.415 111.337  0.00  0.00           C
ATOM   2269  N   ARG A 449     118.964 108.391 106.520  0.00  0.00           N
ATOM   2270  H   ARG A 449     118.653 107.545 106.963  0.00  0.00           H
ATOM   2271  CA  ARG A 449     119.760 108.339 105.296  0.00  0.00           C
ATOM   2272  C   ARG A 449     119.035 109.020 104.141  0.00  0.00           C
ATOM   2273  O   ARG A 449     119.645 109.770 103.367  0.00  0.00           O
ATOM   2274  CB  ARG A 449     120.074 106.888 104.934  0.00  0.00           C
ATOM   2275  CG  ARG A 449     121.133 106.227 105.793  0.00  0.00           C
ATOM   2276  CD  ARG A 449     121.731 105.029 105.073  0.00  0.00           C
ATOM   2277  NE  ARG A 449     121.711 103.828 105.898  0.00  0.00           N
ATOM   2278  HE  ARG A 449     121.619 103.995 106.881  0.00  0.00           H
ATOM   2279  CZ  ARG A 449     121.809 102.593 105.425  0.00  0.00           C
ATOM   2280  NH1 ARG A 449     121.945 102.358 104.131  0.00  0.00           N
ATOM   2281 HH11 ARG A 449     122.012 101.429 103.768  0.00  0.00           H
ATOM   2282 HH12 ARG A 449     121.988 103.124 103.490  0.00  0.00           H
ATOM   2283  NH2 ARG A 449     121.767 101.569 106.271  0.00  0.00           N
ATOM   2284 HH21 ARG A 449     121.840 100.627 105.942  0.00  0.00           H
ATOM   2285 HH22 ARG A 449     121.666 101.715 107.255  0.00  0.00           H
ATOM   2286  N   ILE A 450     117.728 108.767 104.017  0.00  0.00           N
ATOM   2287  H   ILE A 450     117.321 108.094 104.642  0.00  0.00           H
ATOM   2288  CA  ILE A 450     116.925 109.404 102.975  0.00  0.00           C
ATOM   2289  C   ILE A 450     116.968 110.918 103.127  0.00  0.00           C
ATOM   2290  O   ILE A 450     117.217 111.648 102.162  0.00  0.00           O
ATOM   2291  CB  ILE A 450     115.479 108.877 103.012  0.00  0.00           C
ATOM   2292  CG1 ILE A 450     115.409 107.442 102.483  0.00  0.00           C
ATOM   2293  CG2 ILE A 450     114.545 109.797 102.229  0.00  0.00           C
ATOM   2294  CD1 ILE A 450     115.449 107.337 100.974  0.00  0.00           C
ATOM   2295  N   ARG A 451     116.768 111.405 104.356  0.00  0.00           N
ATOM   2296  H   ARG A 451     116.561 110.746 105.084  0.00  0.00           H
ATOM   2297  CA  ARG A 451     116.848 112.835 104.635  0.00  0.00           C
ATOM   2298  C   ARG A 451     118.224 113.396 104.310  0.00  0.00           C
ATOM   2299  O   ARG A 451     118.331 114.527 103.827  0.00  0.00           O
ATOM   2300  CB  ARG A 451     116.509 113.096 106.101  0.00  0.00           C
ATOM   2301  CG  ARG A 451     115.960 114.479 106.380  0.00  0.00           C
ATOM   2302  CD  ARG A 451     115.723 114.682 107.865  0.00  0.00           C
ATOM   2303  NE  ARG A 451     115.928 116.068 108.271  0.00  0.00           N
ATOM   2304  HE  ARG A 451     115.149 116.689 108.179  0.00  0.00           H
ATOM   2305  CZ  ARG A 451     117.043 116.530 108.821  0.00  0.00           C
ATOM   2306  NH1 ARG A 451     118.080 115.740 109.049  0.00  0.00           N
ATOM   2307 HH11 ARG A 451     118.848 116.024 109.622  0.00  0.00           H
ATOM   2308 HH12 ARG A 451     118.061 114.791 108.728  0.00  0.00           H
ATOM   2309  NH2 ARG A 451     117.118 117.816 109.151  0.00  0.00           N
ATOM   2310 HH21 ARG A 451     117.887 118.181 109.679  0.00  0.00           H
ATOM   2311 HH22 ARG A 451     116.367 118.450 108.956  0.00  0.00           H
ATOM   2312  N   THR A 452     119.280 112.620 104.566  0.00  0.00           N
ATOM   2313  H   THR A 452     119.124 111.719 104.978  0.00  0.00           H
ATOM   2314  CA  THR A 452     120.632 113.055 104.234  0.00  0.00           C
ATOM   2315  C   THR A 452     120.814 113.211 102.727  0.00  0.00           C
ATOM   2316  O   THR A 452     121.460 114.162 102.270  0.00  0.00           O
ATOM   2317  CB  THR A 452     121.650 112.061 104.800  0.00  0.00           C
ATOM   2318  CG2 THR A 452     123.072 112.489 104.469  0.00  0.00           C
ATOM   2319  OG1 THR A 452     121.506 111.990 106.223  0.00  0.00           O
ATOM   2320  HG1 THR A 452     120.645 111.626 106.445  0.00  0.00           H
ATOM   2321  N   ILE A 453     120.251 112.291 101.939  0.00  0.00           N
ATOM   2322  H   ILE A 453     119.734 111.535 102.352  0.00  0.00           H
ATOM   2323  CA  ILE A 453     120.428 112.357 100.488  0.00  0.00           C
ATOM   2324  C   ILE A 453     119.727 113.580  99.901  0.00  0.00           C
ATOM   2325  O   ILE A 453     120.299 114.299  99.074  0.00  0.00           O
ATOM   2326  CB  ILE A 453     119.947 111.055  99.823  0.00  0.00           C
ATOM   2327  CG1 ILE A 453     120.724 109.857 100.367  0.00  0.00           C
ATOM   2328  CG2 ILE A 453     120.125 111.132  98.319  0.00  0.00           C
ATOM   2329  CD1 ILE A 453     122.214 109.928 100.107  0.00  0.00           C
ATOM   2330  N   MET A 454     118.491 113.846 100.321  0.00  0.00           N
ATOM   2331  H   MET A 454     118.116 113.248 101.036  0.00  0.00           H
ATOM   2332  CA  MET A 454     117.681 114.924  99.752  0.00  0.00           C
ATOM   2333  C   MET A 454     117.601 116.146 100.662  0.00  0.00           C
ATOM   2334  O   MET A 454     116.552 116.786 100.770  0.00  0.00           O
ATOM   2335  CB  MET A 454     116.290 114.403  99.379  0.00  0.00           C
ATOM   2336  CG  MET A 454     115.538 113.630 100.459  0.00  0.00           C
ATOM   2337  SD  MET A 454     114.560 114.544 101.661  0.00  0.00           S
ATOM   2338  CE  MET A 454     113.443 115.415 100.572  0.00  0.00           C
ATOM   2339  N   LYS A 455     118.716 116.494 101.316  0.00  0.00           N
ATOM   2340  H   LYS A 455     119.503 115.874 101.272  0.00  0.00           H
ATOM   2341  CA  LYS A 455     118.788 117.739 102.081  0.00  0.00           C
ATOM   2342  C   LYS A 455     118.538 118.962 101.206  0.00  0.00           C
ATOM   2343  O   LYS A 455     117.998 119.966 101.685  0.00  0.00           O
ATOM   2344  CB  LYS A 455     120.155 117.874 102.753  0.00  0.00           C
ATOM   2345  CG  LYS A 455     120.447 116.861 103.840  0.00  0.00           C
ATOM   2346  CD  LYS A 455     119.749 117.222 105.138  0.00  0.00           C
ATOM   2347  CE  LYS A 455     120.421 116.553 106.326  0.00  0.00           C
ATOM   2348  NZ  LYS A 455     120.445 117.441 107.520  0.00  0.00           N
ATOM   2349  HZ1 LYS A 455     119.488 117.737 107.782  0.00  0.00           H
ATOM   2350  HZ2 LYS A 455     120.932 116.961 108.305  0.00  0.00           H
ATOM   2351  HZ3 LYS A 455     121.003 118.288 107.276  0.00  0.00           H
ATOM   2352  N   HIP A 456     118.913 118.897  99.930  0.00  0.00           N
ATOM   2353  H   HIP A 456     119.283 118.022  99.628  0.00  0.00           H
ATOM   2354  CA  HIP A 456     118.833 120.034  99.024  0.00  0.00           C
ATOM   2355  C   HIP A 456     117.444 120.224  98.425  0.00  0.00           C
ATOM   2356  O   HIP A 456     117.235 121.182  97.673  0.00  0.00           O
ATOM   2357  CB  HIP A 456     119.858 119.876  97.899  0.00  0.00           C
ATOM   2358  CG  HIP A 456     119.771 118.564  97.186  0.00  0.00           C
ATOM   2359  CD2 HIP A 456     120.442 117.402  97.370  0.00  0.00           C
ATOM   2360  ND1 HIP A 456     118.898 118.340  96.143  0.00  0.00           N
ATOM   2361  HD1 HIP A 456     118.272 119.007  95.779  0.00  0.00           H
ATOM   2362  CE1 HIP A 456     119.037 117.098  95.714  0.00  0.00           C
ATOM   2363  NE2 HIP A 456     119.968 116.508  96.442  0.00  0.00           N
ATOM   2364  HE2 HIP A 456     120.272 115.576  96.362  0.00  0.00           H
ATOM   2365  N   ASP A 457     116.501 119.338  98.730  0.00  0.00           N
ATOM   2366  H   ASP A 457     116.676 118.601  99.383  0.00  0.00           H
ATOM   2367  CA  ASP A 457     115.154 119.463  98.197  0.00  0.00           C
ATOM   2368  C   ASP A 457     114.442 120.641  98.857  0.00  0.00           C
ATOM   2369  O   ASP A 457     114.716 120.996 100.008  0.00  0.00           O
ATOM   2370  CB  ASP A 457     114.383 118.154  98.410  0.00  0.00           C
ATOM   2371  CG  ASP A 457     112.925 118.239  97.983  0.00  0.00           C
ATOM   2372  OD1 ASP A 457     112.595 117.687  96.913  0.00  0.00           O
ATOM   2373  OD2 ASP A 457     112.101 118.820  98.717  0.00  0.00           O
ATOM   2374  N   GLY A 458     113.526 121.256  98.105  0.00  0.00           N
ATOM   2375  H   GLY A 458     113.247 120.801  97.259  0.00  0.00           H
ATOM   2376  CA  GLY A 458     112.923 122.504  98.547  0.00  0.00           C
ATOM   2377  C   GLY A 458     112.054 122.370  99.784  0.00  0.00           C
ATOM   2378  O   GLY A 458     112.110 123.214 100.683  0.00  0.00           O
ATOM   2379  N   THR A 459     111.244 121.314  99.856  0.00  0.00           N
ATOM   2380  H   THR A 459     111.339 120.569  99.189  0.00  0.00           H
ATOM   2381  CA  THR A 459     110.247 121.185 100.910  0.00  0.00           C
ATOM   2382  C   THR A 459     110.491 119.927 101.731  0.00  0.00           C
ATOM   2383  O   THR A 459     110.763 118.856 101.184  0.00  0.00           O
ATOM   2384  CB  THR A 459     108.827 121.158 100.332  0.00  0.00           C
ATOM   2385  CG2 THR A 459     108.393 122.558  99.928  0.00  0.00           C
ATOM   2386  OG1 THR A 459     108.793 120.301  99.185  0.00  0.00           O
ATOM   2387  HG1 THR A 459     109.311 119.511  99.347  0.00  0.00           H
ATOM   2388  N   LYS A 460     110.379 120.070 103.053  0.00  0.00           N
ATOM   2389  H   LYS A 460     110.214 120.994 103.395  0.00  0.00           H
ATOM   2390  CA  LYS A 460     110.545 118.962 103.982  0.00  0.00           C
ATOM   2391  C   LYS A 460     109.383 118.799 104.947  0.00  0.00           C
ATOM   2392  O   LYS A 460     109.344 117.796 105.668  0.00  0.00           O
ATOM   2393  CB  LYS A 460     111.835 119.132 104.798  0.00  0.00           C
ATOM   2394  CG  LYS A 460     113.095 119.167 103.960  0.00  0.00           C
ATOM   2395  CD  LYS A 460     113.354 117.816 103.333  0.00  0.00           C
ATOM   2396  CE  LYS A 460     113.959 116.868 104.346  0.00  0.00           C
ATOM   2397  NZ  LYS A 460     115.353 117.268 104.680  0.00  0.00           N
ATOM   2398  HZ1 LYS A 460     115.359 118.238 105.056  0.00  0.00           H
ATOM   2399  HZ2 LYS A 460     115.805 116.599 105.329  0.00  0.00           H
ATOM   2400  HZ3 LYS A 460     115.881 117.271 103.778  0.00  0.00           H
ATOM   2401  N   THR A 461     108.436 119.734 104.976  0.00  0.00           N
ATOM   2402  H   THR A 461     108.412 120.491 104.324  0.00  0.00           H
ATOM   2403  CA  THR A 461     107.356 119.740 105.954  0.00  0.00           C
ATOM   2404  C   THR A 461     106.332 118.636 105.730  0.00  0.00           C
ATOM   2405  O   THR A 461     105.458 118.451 106.580  0.00  0.00           O
ATOM   2406  CB  THR A 461     106.651 121.099 105.946  0.00  0.00           C
ATOM   2407  CG2 THR A 461     107.638 122.209 106.274  0.00  0.00           C
ATOM   2408  OG1 THR A 461     106.081 121.337 104.654  0.00  0.00           O
ATOM   2409  HG1 THR A 461     105.328 120.768 104.504  0.00  0.00           H
ATOM   2410  N   GLU A 462     106.396 117.918 104.611  0.00  0.00           N
ATOM   2411  H   GLU A 462     107.044 118.185 103.901  0.00  0.00           H
ATOM   2412  CA  GLU A 462     105.524 116.769 104.413  0.00  0.00           C
ATOM   2413  C   GLU A 462     106.130 115.472 104.929  0.00  0.00           C
ATOM   2414  O   GLU A 462     105.382 114.543 105.256  0.00  0.00           O
ATOM   2415  CB  GLU A 462     105.173 116.613 102.930  0.00  0.00           C
ATOM   2416  CG  GLU A 462     103.912 117.356 102.508  0.00  0.00           C
ATOM   2417  CD  GLU A 462     102.635 116.592 102.816  0.00  0.00           C
ATOM   2418  OE1 GLU A 462     102.707 115.522 103.456  0.00  0.00           O
ATOM   2419  OE2 GLU A 462     101.552 117.064 102.412  0.00  0.00           O
ATOM   2420  N   LYS A 463     107.456 115.385 105.011  0.00  0.00           N
ATOM   2421  H   LYS A 463     107.980 116.186 104.722  0.00  0.00           H
ATOM   2422  CA  LYS A 463     108.129 114.208 105.546  0.00  0.00           C
ATOM   2423  C   LYS A 463     108.554 114.378 106.996  0.00  0.00           C
ATOM   2424  O   LYS A 463     108.419 113.438 107.787  0.00  0.00           O
ATOM   2425  CB  LYS A 463     109.360 113.864 104.703  0.00  0.00           C
ATOM   2426  CG  LYS A 463     110.011 112.548 105.092  0.00  0.00           C
ATOM   2427  CD  LYS A 463     111.443 112.477 104.610  0.00  0.00           C
ATOM   2428  CE  LYS A 463     112.327 113.395 105.429  0.00  0.00           C
ATOM   2429  NZ  LYS A 463     112.279 113.050 106.875  0.00  0.00           N
ATOM   2430  HZ1 LYS A 463     112.587 112.063 106.999  0.00  0.00           H
ATOM   2431  HZ2 LYS A 463     112.888 113.673 107.437  0.00  0.00           H
ATOM   2432  HZ3 LYS A 463     111.297 113.130 107.216  0.00  0.00           H
ATOM   2433  N   LEU A 464     109.074 115.554 107.359  0.00  0.00           N
ATOM   2434  H   LEU A 464     109.163 116.282 106.677  0.00  0.00           H
ATOM   2435  CA  LEU A 464     109.463 115.800 108.744  0.00  0.00           C
ATOM   2436  C   LEU A 464     108.265 115.741 109.679  0.00  0.00           C
ATOM   2437  O   LEU A 464     108.378 115.222 110.794  0.00  0.00           O
ATOM   2438  CB  LEU A 464     110.163 117.155 108.866  0.00  0.00           C
ATOM   2439  CG  LEU A 464     111.496 117.315 108.133  0.00  0.00           C
ATOM   2440  CD1 LEU A 464     112.174 118.617 108.529  0.00  0.00           C
ATOM   2441  CD2 LEU A 464     112.401 116.131 108.413  0.00  0.00           C
ATOM   2442  N   GLU A 465     107.116 116.258 109.237  0.00  0.00           N
ATOM   2443  H   GLU A 465     107.074 116.689 108.337  0.00  0.00           H
ATOM   2444  CA  GLU A 465     105.903 116.207 110.046  0.00  0.00           C
ATOM   2445  C   GLU A 465     105.513 114.770 110.364  0.00  0.00           C
ATOM   2446  O   GLU A 465     105.317 114.415 111.530  0.00  0.00           O
ATOM   2447  CB  GLU A 465     104.775 116.941 109.316  0.00  0.00           C
ATOM   2448  CG  GLU A 465     103.497 117.187 110.113  0.00  0.00           C
ATOM   2449  CD  GLU A 465     102.549 116.002 110.113  0.00  0.00           C
ATOM   2450  OE1 GLU A 465     102.562 115.230 109.132  0.00  0.00           O
ATOM   2451  OE2 GLU A 465     101.782 115.854 111.086  0.00  0.00           O
ATOM   2452  N   LYS A 466     105.425 113.920 109.336  0.00  0.00           N
ATOM   2453  H   LYS A 466     105.561 114.287 108.417  0.00  0.00           H
ATOM   2454  CA  LYS A 466     105.042 112.526 109.551  0.00  0.00           C
ATOM   2455  C   LYS A 466     106.089 111.775 110.366  0.00  0.00           C
ATOM   2456  O   LYS A 466     105.741 110.969 111.237  0.00  0.00           O
ATOM   2457  CB  LYS A 466     104.807 111.834 108.209  0.00  0.00           C
ATOM   2458  CG  LYS A 466     104.375 110.380 108.323  0.00  0.00           C
ATOM   2459  CD  LYS A 466     102.942 110.248 108.820  0.00  0.00           C
ATOM   2460  CE  LYS A 466     101.955 110.214 107.664  0.00  0.00           C
ATOM   2461  NZ  LYS A 466     100.625 109.684 108.078  0.00  0.00           N
ATOM   2462  HZ1 LYS A 466     100.225 110.315 108.803  0.00  0.00           H
ATOM   2463  HZ2 LYS A 466     100.007 109.670 107.245  0.00  0.00           H
ATOM   2464  HZ3 LYS A 466     100.730 108.721 108.455  0.00  0.00           H
ATOM   2465  N   LEU A 467     107.375 112.028 110.103  0.00  0.00           N
ATOM   2466  H   LEU A 467     107.592 112.695 109.385  0.00  0.00           H
ATOM   2467  CA  LEU A 467     108.432 111.334 110.833  0.00  0.00           C
ATOM   2468  C   LEU A 467     108.409 111.693 112.313  0.00  0.00           C
ATOM   2469  O   LEU A 467     108.536 110.814 113.175  0.00  0.00           O
ATOM   2470  CB  LEU A 467     109.793 111.659 110.212  0.00  0.00           C
ATOM   2471  CG  LEU A 467     111.025 110.835 110.601  0.00  0.00           C
ATOM   2472  CD1 LEU A 467     111.980 110.759 109.426  0.00  0.00           C
ATOM   2473  CD2 LEU A 467     111.749 111.417 111.806  0.00  0.00           C
ATOM   2474  N   MET A 468     108.236 112.979 112.631  0.00  0.00           N
ATOM   2475  H   MET A 468     108.145 113.674 111.912  0.00  0.00           H
ATOM   2476  CA  MET A 468     108.168 113.373 114.031  0.00  0.00           C
ATOM   2477  C   MET A 468     106.883 112.892 114.686  0.00  0.00           C
ATOM   2478  O   MET A 468     106.904 112.518 115.863  0.00  0.00           O
ATOM   2479  CB  MET A 468     108.313 114.888 114.169  0.00  0.00           C
ATOM   2480  CG  MET A 468     109.676 115.410 113.740  0.00  0.00           C
ATOM   2481  SD  MET A 468     111.017 114.785 114.772  0.00  0.00           S
ATOM   2482  CE  MET A 468     112.447 115.377 113.871  0.00  0.00           C
ATOM   2483  N   VAL A 469     105.767 112.869 113.946  0.00  0.00           N
ATOM   2484  H   VAL A 469     105.778 113.246 113.015  0.00  0.00           H
ATOM   2485  CA  VAL A 469     104.518 112.350 114.502  0.00  0.00           C
ATOM   2486  C   VAL A 469     104.675 110.883 114.873  0.00  0.00           C
ATOM   2487  O   VAL A 469     104.309 110.472 115.979  0.00  0.00           O
ATOM   2488  CB  VAL A 469     103.351 112.576 113.523  0.00  0.00           C
ATOM   2489  CG1 VAL A 469     102.174 111.700 113.891  0.00  0.00           C
ATOM   2490  CG2 VAL A 469     102.915 114.025 113.567  0.00  0.00           C
ATOM   2491  N   ARG A 470     105.280 110.087 113.986  0.00  0.00           N
ATOM   2492  H   ARG A 470     105.517 110.470 113.088  0.00  0.00           H
ATOM   2493  CA  ARG A 470     105.644 108.717 114.342  0.00  0.00           C
ATOM   2494  C   ARG A 470     106.499 108.686 115.606  0.00  0.00           C
ATOM   2495  O   ARG A 470     106.034 108.252 116.668  0.00  0.00           O
ATOM   2496  CB  ARG A 470     106.392 108.048 113.184  0.00  0.00           C
ATOM   2497  CG  ARG A 470     105.607 107.785 111.895  0.00  0.00           C
ATOM   2498  CD  ARG A 470     104.271 107.086 112.118  0.00  0.00           C
ATOM   2499  NE  ARG A 470     103.138 107.983 112.308  0.00  0.00           N
ATOM   2500  HE  ARG A 470     103.155 108.797 111.727  0.00  0.00           H
ATOM   2501  CZ  ARG A 470     102.173 107.780 113.192  0.00  0.00           C
ATOM   2502  NH1 ARG A 470     102.193 106.744 114.012  0.00  0.00           N
ATOM   2503 HH11 ARG A 470     101.484 106.608 114.709  0.00  0.00           H
ATOM   2504 HH12 ARG A 470     102.933 106.075 113.956  0.00  0.00           H
ATOM   2505  NH2 ARG A 470     101.152 108.631 113.247  0.00  0.00           N
ATOM   2506 HH21 ARG A 470     100.412 108.497 113.908  0.00  0.00           H
ATOM   2507 HH22 ARG A 470     101.111 109.438 112.659  0.00  0.00           H
ATOM   2508  N   ILE A 471     107.709 109.254 115.528  0.00  0.00           N
ATOM   2509  H   ILE A 471     107.936 109.804 114.718  0.00  0.00           H
ATOM   2510  CA  ILE A 471     108.733 109.038 116.550  0.00  0.00           C
ATOM   2511  C   ILE A 471     108.313 109.587 117.909  0.00  0.00           C
ATOM   2512  O   ILE A 471     108.793 109.116 118.945  0.00  0.00           O
ATOM   2513  CB  ILE A 471     110.085 109.634 116.092  0.00  0.00           C
ATOM   2514  CG1 ILE A 471     111.245 109.007 116.871  0.00  0.00           C
ATOM   2515  CG2 ILE A 471     110.109 111.150 116.233  0.00  0.00           C
ATOM   2516  CD1 ILE A 471     112.604 109.592 116.531  0.00  0.00           C
ATOM   2517  N   GLY A 472     107.415 110.571 117.943  0.00  0.00           N
ATOM   2518  H   GLY A 472     107.072 110.966 117.086  0.00  0.00           H
ATOM   2519  CA  GLY A 472     106.990 111.094 119.221  0.00  0.00           C
ATOM   2520  C   GLY A 472     105.654 110.565 119.693  0.00  0.00           C
ATOM   2521  O   GLY A 472     105.533 110.108 120.832  0.00  0.00           O
ATOM   2522  N   VAL A 473     104.639 110.617 118.829  0.00  0.00           N
ATOM   2523  H   VAL A 473     104.794 110.877 117.872  0.00  0.00           H
ATOM   2524  CA  VAL A 473     103.289 110.283 119.248  0.00  0.00           C
ATOM   2525  C   VAL A 473     103.118 108.779 119.417  0.00  0.00           C
ATOM   2526  O   VAL A 473     102.386 108.333 120.306  0.00  0.00           O
ATOM   2527  CB  VAL A 473     102.277 110.869 118.246  0.00  0.00           C
ATOM   2528  CG1 VAL A 473     100.852 110.680 118.739  0.00  0.00           C
ATOM   2529  CG2 VAL A 473     102.560 112.346 118.022  0.00  0.00           C
ATOM   2530  N   PHE A 474     103.767 107.959 118.583  0.00  0.00           N
ATOM   2531  H   PHE A 474     104.447 108.337 117.947  0.00  0.00           H
ATOM   2532  CA  PHE A 474     103.397 106.551 118.619  0.00  0.00           C
ATOM   2533  C   PHE A 474     104.526 105.631 119.049  0.00  0.00           C
ATOM   2534  O   PHE A 474     104.296 104.731 119.860  0.00  0.00           O
ATOM   2535  CB  PHE A 474     102.870 106.119 117.249  0.00  0.00           C
ATOM   2536  CG  PHE A 474     101.378 106.167 117.151  0.00  0.00           C
ATOM   2537  CD1 PHE A 474     100.696 107.310 117.536  0.00  0.00           C
ATOM   2538  CD2 PHE A 474     100.653 105.079 116.704  0.00  0.00           C
ATOM   2539  CE1 PHE A 474      99.323 107.378 117.460  0.00  0.00           C
ATOM   2540  CE2 PHE A 474      99.274 105.143 116.631  0.00  0.00           C
ATOM   2541  CZ  PHE A 474      98.611 106.294 117.010  0.00  0.00           C
ATOM   2542  N   SER A 475     105.741 105.837 118.538  0.00  0.00           N
ATOM   2543  H   SER A 475     105.871 106.616 117.917  0.00  0.00           H
ATOM   2544  CA  SER A 475     106.850 104.950 118.879  0.00  0.00           C
ATOM   2545  C   SER A 475     107.170 105.005 120.367  0.00  0.00           C
ATOM   2546  O   SER A 475     107.293 103.966 121.024  0.00  0.00           O
ATOM   2547  CB  SER A 475     108.083 105.312 118.053  0.00  0.00           C
ATOM   2548  OG  SER A 475     109.261 104.831 118.676  0.00  0.00           O
ATOM   2549  HG  SER A 475     109.187 103.900 118.873  0.00  0.00           H
ATOM   2550  N   VAL A 476     107.291 106.213 120.921  0.00  0.00           N
ATOM   2551  H   VAL A 476     107.229 107.028 120.344  0.00  0.00           H
ATOM   2552  CA  VAL A 476     107.557 106.355 122.351  0.00  0.00           C
ATOM   2553  C   VAL A 476     106.366 105.872 123.168  0.00  0.00           C
ATOM   2554  O   VAL A 476     106.518 105.092 124.116  0.00  0.00           O
ATOM   2555  CB  VAL A 476     107.922 107.812 122.687  0.00  0.00           C
ATOM   2556  CG1 VAL A 476     108.090 107.984 124.183  0.00  0.00           C
ATOM   2557  CG2 VAL A 476     109.204 108.200 121.986  0.00  0.00           C
ATOM   2558  N   LEU A 477     105.159 106.297 122.789  0.00  0.00           N
ATOM   2559  H   LEU A 477     105.086 106.890 121.988  0.00  0.00           H
ATOM   2560  CA  LEU A 477     103.958 105.962 123.546  0.00  0.00           C
ATOM   2561  C   LEU A 477     103.584 104.490 123.454  0.00  0.00           C
ATOM   2562  O   LEU A 477     102.669 104.059 124.162  0.00  0.00           O
ATOM   2563  CB  LEU A 477     102.776 106.818 123.086  0.00  0.00           C
ATOM   2564  CG  LEU A 477     102.570 108.205 123.711  0.00  0.00           C
ATOM   2565  CD1 LEU A 477     102.287 108.079 125.203  0.00  0.00           C
ATOM   2566  CD2 LEU A 477     103.734 109.154 123.460  0.00  0.00           C
ATOM   2567  N   TYR A 478     104.281 103.716 122.594  0.00  0.00           N
ATOM   2568  H   TYR A 478     104.864 104.153 121.907  0.00  0.00           H
ATOM   2569  CA  TYR A 478     104.131 102.259 122.655  0.00  0.00           C
ATOM   2570  C   TYR A 478     105.300 101.633 123.438  0.00  0.00           C
ATOM   2571  O   TYR A 478     105.113 100.813 124.331  0.00  0.00           O
ATOM   2572  CB  TYR A 478     104.015 101.672 121.239  0.00  0.00           C
ATOM   2573  CG  TYR A 478     103.376 100.304 121.257  0.00  0.00           C
ATOM   2574  CD1 TYR A 478     104.142  99.159 121.455  0.00  0.00           C
ATOM   2575  CD2 TYR A 478     102.002 100.167 121.074  0.00  0.00           C
ATOM   2576  CE1 TYR A 478     103.551  97.902 121.450  0.00  0.00           C
ATOM   2577  CE2 TYR A 478     101.408  98.911 121.072  0.00  0.00           C
ATOM   2578  CZ  TYR A 478     102.183  97.775 121.248  0.00  0.00           C
ATOM   2579  OH  TYR A 478     101.590  96.527 121.213  0.00  0.00           O
ATOM   2580  HH  TYR A 478     102.269  95.871 121.313  0.00  0.00           H
ATOM   2581  N   THR A 479     106.524 102.059 123.060  0.00  0.00           N
ATOM   2582  H   THR A 479     106.595 102.836 122.433  0.00  0.00           H
ATOM   2583  CA  THR A 479     107.693 101.377 123.604  0.00  0.00           C
ATOM   2584  C   THR A 479     107.843 101.609 125.101  0.00  0.00           C
ATOM   2585  O   THR A 479     108.093 100.661 125.854  0.00  0.00           O
ATOM   2586  CB  THR A 479     108.955 101.831 122.871  0.00  0.00           C
ATOM   2587  CG2 THR A 479     110.096 100.864 123.135  0.00  0.00           C
ATOM   2588  OG1 THR A 479     108.698 101.884 121.463  0.00  0.00           O
ATOM   2589  HG1 THR A 479     107.958 102.445 121.278  0.00  0.00           H
ATOM   2590  N   VAL A 480     107.716 102.855 125.552  0.00  0.00           N
ATOM   2591  H   VAL A 480     107.448 103.587 124.919  0.00  0.00           H
ATOM   2592  CA  VAL A 480     107.915 103.183 126.965  0.00  0.00           C
ATOM   2593  C   VAL A 480     106.868 102.521 127.863  0.00  0.00           C
ATOM   2594  O   VAL A 480     107.263 101.923 128.873  0.00  0.00           O
ATOM   2595  CB  VAL A 480     107.967 104.707 127.178  0.00  0.00           C
ATOM   2596  CG1 VAL A 480     108.065 105.039 128.656  0.00  0.00           C
ATOM   2597  CG2 VAL A 480     109.150 105.291 126.434  0.00  0.00           C
ATOM   2598  N   PRO A 481     105.534 102.583 127.579  0.00  0.00           N
ATOM   2599  CA  PRO A 481     104.622 101.860 128.467  0.00  0.00           C
ATOM   2600  C   PRO A 481     104.806 100.332 128.445  0.00  0.00           C
ATOM   2601  O   PRO A 481     104.679  99.666 129.465  0.00  0.00           O
ATOM   2602  CB  PRO A 481     103.224 102.248 127.973  0.00  0.00           C
ATOM   2603  CG  PRO A 481     103.437 103.556 127.212  0.00  0.00           C
ATOM   2604  CD  PRO A 481     104.835 103.418 126.602  0.00  0.00           C
ATOM   2605  N   ALA A 482     105.235  99.828 127.266  0.00  0.00           N
ATOM   2606  H   ALA A 482     105.303 100.409 126.449  0.00  0.00           H
ATOM   2607  CA  ALA A 482     105.565  98.406 127.178  0.00  0.00           C
ATOM   2608  C   ALA A 482     106.754  98.064 128.097  0.00  0.00           C
ATOM   2609  O   ALA A 482     106.767  97.064 128.804  0.00  0.00           O
ATOM   2610  CB  ALA A 482     105.878  98.039 125.722  0.00  0.00           C
ATOM   2611  N   THR A 483     107.719  98.999 128.080  0.00  0.00           N
ATOM   2612  H   THR A 483     107.613  99.784 127.467  0.00  0.00           H
ATOM   2613  CA  THR A 483     108.889  98.869 128.939  0.00  0.00           C
ATOM   2614  C   THR A 483     108.505  98.931 130.414  0.00  0.00           C
ATOM   2615  O   THR A 483     109.074  98.203 131.231  0.00  0.00           O
ATOM   2616  CB  THR A 483     109.907  99.958 128.595  0.00  0.00           C
ATOM   2617  CG2 THR A 483     111.146  99.848 129.473  0.00  0.00           C
ATOM   2618  OG1 THR A 483     110.305  99.818 127.226  0.00  0.00           O
ATOM   2619  HG1 THR A 483     109.551  99.974 126.654  0.00  0.00           H
ATOM   2620  N   ILE A 484     107.531  99.772 130.771  0.00  0.00           N
ATOM   2621  H   ILE A 484     107.134 100.374 130.073  0.00  0.00           H
ATOM   2622  CA  ILE A 484     107.080  99.845 132.160  0.00  0.00           C
ATOM   2623  C   ILE A 484     106.357  98.561 132.558  0.00  0.00           C
ATOM   2624  O   ILE A 484     106.492  98.083 133.691  0.00  0.00           O
ATOM   2625  CB  ILE A 484     106.199 101.089 132.372  0.00  0.00           C
ATOM   2626  CG1 ILE A 484     106.980 102.361 132.042  0.00  0.00           C
ATOM   2627  CG2 ILE A 484     105.721 101.173 133.809  0.00  0.00           C
ATOM   2628  CD1 ILE A 484     108.233 102.542 132.868  0.00  0.00           C
ATOM   2629  N   VAL A 485     105.600  97.996 131.601  0.00  0.00           N
ATOM   2630  H   VAL A 485     105.485  98.462 130.719  0.00  0.00           H
ATOM   2631  CA  VAL A 485     104.939  96.721 131.875  0.00  0.00           C
ATOM   2632  C   VAL A 485     105.993  95.624 132.154  0.00  0.00           C
ATOM   2633  O   VAL A 485     105.909  94.893 133.133  0.00  0.00           O
ATOM   2634  CB  VAL A 485     103.965  96.397 130.719  0.00  0.00           C
ATOM   2635  CG1 VAL A 485     103.463  94.949 130.738  0.00  0.00           C
ATOM   2636  CG2 VAL A 485     102.766  97.356 130.740  0.00  0.00           C
ATOM   2637  N   LEU A 486     107.025  95.601 131.288  0.00  0.00           N
ATOM   2638  H   LEU A 486     107.011  96.232 130.507  0.00  0.00           H
ATOM   2639  CA  LEU A 486     108.124  94.657 131.475  0.00  0.00           C
ATOM   2640  C   LEU A 486     108.857  94.895 132.790  0.00  0.00           C
ATOM   2641  O   LEU A 486     109.300  93.941 133.439  0.00  0.00           O
ATOM   2642  CB  LEU A 486     109.094  94.754 130.300  0.00  0.00           C
ATOM   2643  CG  LEU A 486     110.143  93.651 130.192  0.00  0.00           C
ATOM   2644  CD1 LEU A 486     109.561  92.468 129.450  0.00  0.00           C
ATOM   2645  CD2 LEU A 486     111.389  94.165 129.495  0.00  0.00           C
ATOM   2646  N   ALA A 487     108.994  96.158 133.198  0.00  0.00           N
ATOM   2647  H   ALA A 487     108.680  96.895 132.594  0.00  0.00           H
ATOM   2648  CA  ALA A 487     109.626  96.471 134.475  0.00  0.00           C
ATOM   2649  C   ALA A 487     108.786  95.979 135.647  0.00  0.00           C
ATOM   2650  O   ALA A 487     109.329  95.484 136.639  0.00  0.00           O
ATOM   2651  CB  ALA A 487     109.869  97.976 134.583  0.00  0.00           C
ATOM   2652  N   CYS A 488     107.453  96.077 135.481  0.00  0.00           N
ATOM   2653  H   CYS A 488     107.078  96.525 134.664  0.00  0.00           H
ATOM   2654  CA  CYS A 488     106.589  95.533 136.521  0.00  0.00           C
ATOM   2655  C   CYS A 488     106.714  94.001 136.590  0.00  0.00           C
ATOM   2656  O   CYS A 488     106.822  93.431 137.666  0.00  0.00           O
ATOM   2657  CB  CYS A 488     105.131  95.952 136.335  0.00  0.00           C
ATOM   2658  SG  CYS A 488     104.170  95.459 137.791  0.00  0.00           S
ATOM   2659  HG  CYS A 488     104.385  94.155 138.015  0.00  0.00           H
ATOM   2660  N   TYR A 489     106.776  93.372 135.398  0.00  0.00           N
ATOM   2661  H   TYR A 489     106.649  93.900 134.554  0.00  0.00           H
ATOM   2662  CA  TYR A 489     106.988  91.925 135.372  0.00  0.00           C
ATOM   2663  C   TYR A 489     108.301  91.535 136.092  0.00  0.00           C
ATOM   2664  O   TYR A 489     108.348  90.594 136.874  0.00  0.00           O
ATOM   2665  CB  TYR A 489     106.977  91.377 133.938  0.00  0.00           C
ATOM   2666  CG  TYR A 489     105.674  91.512 133.186  0.00  0.00           C
ATOM   2667  CD1 TYR A 489     104.427  91.473 133.814  0.00  0.00           C
ATOM   2668  CD2 TYR A 489     105.714  91.609 131.800  0.00  0.00           C
ATOM   2669  CE1 TYR A 489     103.254  91.530 133.068  0.00  0.00           C
ATOM   2670  CE2 TYR A 489     104.547  91.672 131.057  0.00  0.00           C
ATOM   2671  CZ  TYR A 489     103.313  91.629 131.684  0.00  0.00           C
ATOM   2672  OH  TYR A 489     102.162  91.686 130.922  0.00  0.00           O
ATOM   2673  HH  TYR A 489     101.406  91.636 131.490  0.00  0.00           H
ATOM   2674  N   PHE A 490     109.348  92.347 135.844  0.00  0.00           N
ATOM   2675  H   PHE A 490     109.268  93.059 135.140  0.00  0.00           H
ATOM   2676  CA  PHE A 490     110.591  92.171 136.597  0.00  0.00           C
ATOM   2677  C   PHE A 490     110.369  92.333 138.096  0.00  0.00           C
ATOM   2678  O   PHE A 490     110.934  91.582 138.900  0.00  0.00           O
ATOM   2679  CB  PHE A 490     111.661  93.164 136.132  0.00  0.00           C
ATOM   2680  CG  PHE A 490     112.192  92.912 134.749  0.00  0.00           C
ATOM   2681  CD1 PHE A 490     111.973  91.708 134.100  0.00  0.00           C
ATOM   2682  CD2 PHE A 490     112.933  93.888 134.102  0.00  0.00           C
ATOM   2683  CE1 PHE A 490     112.487  91.487 132.834  0.00  0.00           C
ATOM   2684  CE2 PHE A 490     113.440  93.674 132.836  0.00  0.00           C
ATOM   2685  CZ  PHE A 490     113.215  92.472 132.201  0.00  0.00           C
ATOM   2686  N   TYR A 491     109.565  93.324 138.487  0.00  0.00           N
ATOM   2687  H   TYR A 491     109.150  93.910 137.785  0.00  0.00           H
ATOM   2688  CA  TYR A 491     109.307  93.581 139.900  0.00  0.00           C
ATOM   2689  C   TYR A 491     108.608  92.402 140.563  0.00  0.00           C
ATOM   2690  O   TYR A 491     108.951  92.017 141.687  0.00  0.00           O
ATOM   2691  CB  TYR A 491     108.470  94.852 140.048  0.00  0.00           C
ATOM   2692  CG  TYR A 491     108.006  95.147 141.458  0.00  0.00           C
ATOM   2693  CD1 TYR A 491     106.670  95.412 141.723  0.00  0.00           C
ATOM   2694  CD2 TYR A 491     108.904  95.179 142.517  0.00  0.00           C
ATOM   2695  CE1 TYR A 491     106.235  95.687 143.004  0.00  0.00           C
ATOM   2696  CE2 TYR A 491     108.478  95.455 143.804  0.00  0.00           C
ATOM   2697  CZ  TYR A 491     107.142  95.708 144.042  0.00  0.00           C
ATOM   2698  OH  TYR A 491     106.710  95.983 145.319  0.00  0.00           O
ATOM   2699  HH  TYR A 491     105.769  96.015 145.324  0.00  0.00           H
ATOM   2700  N   GLU A 492     107.644  91.807 139.833  0.00  0.00           N
ATOM   2701  H   GLU A 492     107.440  92.162 138.916  0.00  0.00           H
ATOM   2702  CA  GLU A 492     106.858  90.700 140.387  0.00  0.00           C
ATOM   2703  C   GLU A 492     107.410  89.309 140.002  0.00  0.00           C
ATOM   2704  O   GLU A 492     106.786  88.295 140.299  0.00  0.00           O
ATOM   2705  CB  GLU A 492     105.386  90.870 139.980  0.00  0.00           C
ATOM   2706  CG  GLU A 492     105.136  90.659 138.481  0.00  0.00           C
ATOM   2707  CD  GLU A 492     103.819  91.309 138.038  0.00  0.00           C
ATOM   2708  OE1 GLU A 492     102.746  90.784 138.318  0.00  0.00           O
ATOM   2709  OE2 GLU A 492     103.838  92.373 137.428  0.00  0.00           O
ATOM   2710  N   GLN A 493     108.620  89.299 139.397  0.00  0.00           N
ATOM   2711  H   GLN A 493     108.961  90.153 138.999  0.00  0.00           H
ATOM   2712  CA  GLN A 493     109.375  88.060 139.271  0.00  0.00           C
ATOM   2713  C   GLN A 493     110.645  88.044 140.112  0.00  0.00           C
ATOM   2714  O   GLN A 493     111.174  86.960 140.381  0.00  0.00           O
ATOM   2715  CB  GLN A 493     109.729  87.782 137.796  0.00  0.00           C
ATOM   2716  CG  GLN A 493     110.863  88.616 137.195  0.00  0.00           C
ATOM   2717  CD  GLN A 493     112.232  87.959 137.309  0.00  0.00           C
ATOM   2718  NE2 GLN A 493     113.264  88.658 136.849  0.00  0.00           N
ATOM   2719 HE21 GLN A 493     114.182  88.272 136.925  0.00  0.00           H
ATOM   2720 HE22 GLN A 493     113.148  89.569 136.456  0.00  0.00           H
ATOM   2721  OE1 GLN A 493     112.359  86.839 137.804  0.00  0.00           O
ATOM   2722  N   ALA A 494     111.141  89.204 140.539  0.00  0.00           N
ATOM   2723  H   ALA A 494     110.693  90.054 140.252  0.00  0.00           H
ATOM   2724  CA  ALA A 494     112.363  89.286 141.328  0.00  0.00           C
ATOM   2725  C   ALA A 494     112.077  89.458 142.814  0.00  0.00           C
ATOM   2726  O   ALA A 494     112.586  88.689 143.636  0.00  0.00           O
ATOM   2727  CB  ALA A 494     113.242  90.435 140.816  0.00  0.00           C
ATOM   2728  N   PHE A 495     111.270  90.448 143.186  0.00  0.00           N
ATOM   2729  H   PHE A 495     110.838  91.025 142.488  0.00  0.00           H
ATOM   2730  CA  PHE A 495     110.975  90.724 144.584  0.00  0.00           C
ATOM   2731  C   PHE A 495     109.719  90.018 145.079  0.00  0.00           C
ATOM   2732  O   PHE A 495     109.309  90.245 146.222  0.00  0.00           O
ATOM   2733  CB  PHE A 495     110.847  92.236 144.811  0.00  0.00           C
ATOM   2734  CG  PHE A 495     112.157  92.924 145.087  0.00  0.00           C
ATOM   2735  CD1 PHE A 495     112.185  94.159 145.713  0.00  0.00           C
ATOM   2736  CD2 PHE A 495     113.359  92.335 144.727  0.00  0.00           C
ATOM   2737  CE1 PHE A 495     113.386  94.795 145.972  0.00  0.00           C
ATOM   2738  CE2 PHE A 495     114.563  92.965 144.982  0.00  0.00           C
ATOM   2739  CZ  PHE A 495     114.576  94.198 145.606  0.00  0.00           C
ATOM   2740  N   ARG A 496     109.132  89.165 144.238  0.00  0.00           N
ATOM   2741  H   ARG A 496     109.494  89.057 143.314  0.00  0.00           H
ATOM   2742  CA  ARG A 496     107.949  88.398 144.703  0.00  0.00           C
ATOM   2743  C   ARG A 496     108.396  87.308 145.678  0.00  0.00           C
ATOM   2744  O   ARG A 496     107.614  87.009 146.560  0.00  0.00           O
ATOM   2745  CB  ARG A 496     107.094  87.872 143.549  0.00  0.00           C
ATOM   2746  CG  ARG A 496     105.616  88.196 143.716  0.00  0.00           C
ATOM   2747  CD  ARG A 496     104.685  87.468 142.767  0.00  0.00           C
ATOM   2748  NE  ARG A 496     104.786  86.021 142.877  0.00  0.00           N
ATOM   2749  HE  ARG A 496     104.909  85.633 143.798  0.00  0.00           H
ATOM   2750  CZ  ARG A 496     104.752  85.194 141.841  0.00  0.00           C
ATOM   2751  NH1 ARG A 496     104.614  85.675 140.618  0.00  0.00           N
ATOM   2752 HH11 ARG A 496     104.356  85.065 139.862  0.00  0.00           H
ATOM   2753 HH12 ARG A 496     104.722  86.653 140.440  0.00  0.00           H
ATOM   2754  NH2 ARG A 496     104.846  83.891 142.030  0.00  0.00           N
ATOM   2755 HH21 ARG A 496     104.640  83.254 141.288  0.00  0.00           H
ATOM   2756 HH22 ARG A 496     105.064  83.521 142.941  0.00  0.00           H
ATOM   2757  N   GLU A 497     109.603  86.760 145.524  0.00  0.00           N
ATOM   2758  H   GLU A 497     110.159  87.040 144.743  0.00  0.00           H
ATOM   2759  CA  GLU A 497     110.133  85.752 146.440  0.00  0.00           C
ATOM   2760  C   GLU A 497     110.206  86.290 147.863  0.00  0.00           C
ATOM   2761  O   GLU A 497     110.059  85.536 148.833  0.00  0.00           O
ATOM   2762  CB  GLU A 497     111.511  85.283 145.959  0.00  0.00           C
ATOM   2763  CG  GLU A 497     112.314  84.350 146.896  0.00  0.00           C
ATOM   2764  CD  GLU A 497     111.599  83.066 147.342  0.00  0.00           C
ATOM   2765  OE1 GLU A 497     112.188  82.339 148.167  0.00  0.00           O
ATOM   2766  OE2 GLU A 497     110.499  82.736 146.846  0.00  0.00           O
ATOM   2767  N   HIP A 498     110.413  87.599 148.005  0.00  0.00           N
ATOM   2768  H   HIP A 498     110.648  88.119 147.186  0.00  0.00           H
ATOM   2769  CA  HIP A 498     110.209  88.242 149.295  0.00  0.00           C
ATOM   2770  C   HIP A 498     108.734  88.228 149.687  0.00  0.00           C
ATOM   2771  O   HIP A 498     108.405  88.145 150.874  0.00  0.00           O
ATOM   2772  CB  HIP A 498     110.748  89.673 149.253  0.00  0.00           C
ATOM   2773  CG  HIP A 498     110.213  90.559 150.335  0.00  0.00           C
ATOM   2774  CD2 HIP A 498     110.284  90.462 151.683  0.00  0.00           C
ATOM   2775  ND1 HIP A 498     109.521  91.721 150.070  0.00  0.00           N
ATOM   2776  HD1 HIP A 498     109.306  92.058 149.171  0.00  0.00           H
ATOM   2777  CE1 HIP A 498     109.178  92.296 151.208  0.00  0.00           C
ATOM   2778  NE2 HIP A 498     109.629  91.552 152.202  0.00  0.00           N
ATOM   2779  HE2 HIP A 498     109.472  91.722 153.155  0.00  0.00           H
ATOM   2780  N   TRP A 499     107.827  88.298 148.705  0.00  0.00           N
ATOM   2781  H   TRP A 499     108.124  88.282 147.755  0.00  0.00           H
ATOM   2782  CA  TRP A 499     106.410  88.441 149.034  0.00  0.00           C
ATOM   2783  C   TRP A 499     105.792  87.150 149.571  0.00  0.00           C
ATOM   2784  O   TRP A 499     104.926  87.220 150.451  0.00  0.00           O
ATOM   2785  CB  TRP A 499     105.605  88.959 147.833  0.00  0.00           C
ATOM   2786  CG  TRP A 499     105.838  90.413 147.467  0.00  0.00           C
ATOM   2787  CD1 TRP A 499     106.133  90.904 146.226  0.00  0.00           C
ATOM   2788  CD2 TRP A 499     105.745  91.556 148.334  0.00  0.00           C
ATOM   2789  CE2 TRP A 499     106.019  92.696 147.551  0.00  0.00           C
ATOM   2790  CE3 TRP A 499     105.468  91.725 149.695  0.00  0.00           C
ATOM   2791  NE1 TRP A 499     106.254  92.271 146.271  0.00  0.00           N
ATOM   2792  HE1 TRP A 499     106.464  92.854 145.510  0.00  0.00           H
ATOM   2793  CZ2 TRP A 499     106.024  93.983 148.084  0.00  0.00           C
ATOM   2794  CZ3 TRP A 499     105.476  93.004 150.221  0.00  0.00           C
ATOM   2795  CH2 TRP A 499     105.751  94.116 149.417  0.00  0.00           C
ATOM   2796  N   GLU A 500     106.181  85.965 149.069  0.00  0.00           N
ATOM   2797  H   GLU A 500     106.794  85.889 148.270  0.00  0.00           H
ATOM   2798  CA  GLU A 500     105.626  84.767 149.715  0.00  0.00           C
ATOM   2799  C   GLU A 500     106.224  84.560 151.103  0.00  0.00           C
ATOM   2800  O   GLU A 500     105.552  84.037 152.001  0.00  0.00           O
ATOM   2801  CB  GLU A 500     105.769  83.461 148.910  0.00  0.00           C
ATOM   2802  CG  GLU A 500     105.210  83.400 147.490  0.00  0.00           C
ATOM   2803  CD  GLU A 500     106.181  83.871 146.457  0.00  0.00           C
ATOM   2804  OE1 GLU A 500     107.118  84.571 146.833  0.00  0.00           O
ATOM   2805  OE2 GLU A 500     106.008  83.540 145.267  0.00  0.00           O
ATOM   2806  N   ARG A 501     107.488  84.942 151.297  0.00  0.00           N
ATOM   2807  H   ARG A 501     108.005  85.265 150.501  0.00  0.00           H
ATOM   2808  CA  ARG A 501     108.078  84.860 152.631  0.00  0.00           C
ATOM   2809  C   ARG A 501     107.410  85.847 153.584  0.00  0.00           C
ATOM   2810  O   ARG A 501     107.272  85.569 154.781  0.00  0.00           O
ATOM   2811  CB  ARG A 501     109.584  85.114 152.566  0.00  0.00           C
ATOM   2812  CG  ARG A 501     110.299  84.875 153.888  0.00  0.00           C
ATOM   2813  CD  ARG A 501     111.808  84.799 153.724  0.00  0.00           C
ATOM   2814  NE  ARG A 501     112.442  86.089 153.971  0.00  0.00           N
ATOM   2815  HE  ARG A 501     111.802  86.827 154.183  0.00  0.00           H
ATOM   2816  CZ  ARG A 501     113.750  86.301 153.927  0.00  0.00           C
ATOM   2817  NH1 ARG A 501     114.601  85.326 153.651  0.00  0.00           N
ATOM   2818 HH11 ARG A 501     115.589  85.474 153.622  0.00  0.00           H
ATOM   2819 HH12 ARG A 501     114.250  84.409 153.457  0.00  0.00           H
ATOM   2820  NH2 ARG A 501     114.218  87.523 154.169  0.00  0.00           N
ATOM   2821 HH21 ARG A 501     115.200  87.711 154.135  0.00  0.00           H
ATOM   2822 HH22 ARG A 501     113.603  88.278 154.394  0.00  0.00           H
ATOM   2823  N   THR A 502     106.985  86.993 153.062  0.00  0.00           N
ATOM   2824  H   THR A 502     107.119  87.114 152.077  0.00  0.00           H
ATOM   2825  CA  THR A 502     106.274  87.995 153.838  0.00  0.00           C
ATOM   2826  C   THR A 502     104.915  87.432 154.262  0.00  0.00           C
ATOM   2827  O   THR A 502     104.385  86.502 153.646  0.00  0.00           O
ATOM   2828  CB  THR A 502     106.133  89.280 153.006  0.00  0.00           C
ATOM   2829  CG2 THR A 502     105.583  90.445 153.826  0.00  0.00           C
ATOM   2830  OG1 THR A 502     107.425  89.676 152.534  0.00  0.00           O
ATOM   2831  HG1 THR A 502     107.905  88.907 152.256  0.00  0.00           H
ATOM   2832  N   TRP A 503     104.384  87.979 155.362  0.00  0.00           N
ATOM   2833  H   TRP A 503     104.874  88.757 155.751  0.00  0.00           H
ATOM   2834  CA  TRP A 503     103.149  87.552 156.023  0.00  0.00           C
ATOM   2835  C   TRP A 503     103.280  86.170 156.650  0.00  0.00           C
ATOM   2836  O   TRP A 503     102.272  85.480 156.849  0.00  0.00           O
ATOM   2837  CB  TRP A 503     101.936  87.564 155.083  0.00  0.00           C
ATOM   2838  CG  TRP A 503     101.477  88.902 154.612  0.00  0.00           C
ATOM   2839  CD1 TRP A 503     100.579  89.729 155.223  0.00  0.00           C
ATOM   2840  CD2 TRP A 503     101.802  89.517 153.363  0.00  0.00           C
ATOM   2841  CE2 TRP A 503     101.112  90.742 153.308  0.00  0.00           C
ATOM   2842  CE3 TRP A 503     102.629  89.158 152.295  0.00  0.00           C
ATOM   2843  NE1 TRP A 503     100.377  90.853 154.459  0.00  0.00           N
ATOM   2844  HE1 TRP A 503      99.800  91.609 154.694  0.00  0.00           H
ATOM   2845  CZ2 TRP A 503     101.227  91.612 152.228  0.00  0.00           C
ATOM   2846  CZ3 TRP A 503     102.745  90.023 151.227  0.00  0.00           C
ATOM   2847  CH2 TRP A 503     102.046  91.234 151.199  0.00  0.00           C
ATOM   2848  N   LEU A 504     104.507  85.739 156.952  0.00  0.00           N
ATOM   2849  H   LEU A 504     105.299  86.279 156.671  0.00  0.00           H
ATOM   2850  CA  LEU A 504     104.693  84.452 157.614  0.00  0.00           C
ATOM   2851  C   LEU A 504     104.109  84.468 159.021  0.00  0.00           C
ATOM   2852  O   LEU A 504     103.513  83.479 159.462  0.00  0.00           O
ATOM   2853  CB  LEU A 504     106.176  84.086 157.648  0.00  0.00           C
ATOM   2854  CG  LEU A 504     106.484  82.589 157.574  0.00  0.00           C
ATOM   2855  CD1 LEU A 504     106.012  82.008 156.249  0.00  0.00           C
ATOM   2856  CD2 LEU A 504     107.967  82.331 157.782  0.00  0.00           C
ATOM   2857  N   LEU A 505     104.273  85.580 159.741  0.00  0.00           N
ATOM   2858  H   LEU A 505     104.817  86.321 159.352  0.00  0.00           H
ATOM   2859  CA  LEU A 505     103.676  85.697 161.067  0.00  0.00           C
ATOM   2860  C   LEU A 505     102.162  85.853 160.980  0.00  0.00           C
ATOM   2861  O   LEU A 505     101.430  85.373 161.855  0.00  0.00           O
ATOM   2862  CB  LEU A 505     104.309  86.866 161.828  0.00  0.00           C
ATOM   2863  CG  LEU A 505     104.192  88.301 161.297  0.00  0.00           C
ATOM   2864  CD1 LEU A 505     102.989  89.042 161.881  0.00  0.00           C
ATOM   2865  CD2 LEU A 505     105.478  89.069 161.567  0.00  0.00           C
ATOM   2866  N   GLN A 506     101.673  86.528 159.936  0.00  0.00           N
ATOM   2867  H   GLN A 506     102.309  86.894 159.261  0.00  0.00           H
ATOM   2868  CA  GLN A 506     100.233  86.710 159.786  0.00  0.00           C
ATOM   2869  C   GLN A 506      99.570  85.388 159.411  0.00  0.00           C
ATOM   2870  O   GLN A 506      98.406  85.145 159.751  0.00  0.00           O
ATOM   2871  CB  GLN A 506      99.959  87.802 158.743  0.00  0.00           C
ATOM   2872  CG  GLN A 506      98.546  87.888 158.152  0.00  0.00           C
ATOM   2873  CD  GLN A 506      98.317  86.982 156.957  0.00  0.00           C
ATOM   2874  NE2 GLN A 506      97.079  86.575 156.762  0.00  0.00           N
ATOM   2875 HE21 GLN A 506      96.925  85.948 156.001  0.00  0.00           H
ATOM   2876 HE22 GLN A 506      96.331  86.936 157.321  0.00  0.00           H
ATOM   2877  OE1 GLN A 506      99.230  86.683 156.203  0.00  0.00           O
ATOM   2878  N   THR A 507     100.308  84.520 158.714  0.00  0.00           N
ATOM   2879  H   THR A 507     101.191  84.826 158.353  0.00  0.00           H
ATOM   2880  CA  THR A 507      99.831  83.165 158.460  0.00  0.00           C
ATOM   2881  C   THR A 507      99.685  82.387 159.763  0.00  0.00           C
ATOM   2882  O   THR A 507      98.717  81.636 159.941  0.00  0.00           O
ATOM   2883  CB  THR A 507     100.788  82.448 157.504  0.00  0.00           C
ATOM   2884  CG2 THR A 507     100.320  81.024 157.225  0.00  0.00           C
ATOM   2885  OG1 THR A 507     100.856  83.165 156.266  0.00  0.00           O
ATOM   2886  HG1 THR A 507     101.184  84.061 156.396  0.00  0.00           H
ATOM   2887  N   CYS A 508     100.631  82.572 160.686  0.00  0.00           N
ATOM   2888  H   CYS A 508     101.382  83.194 160.453  0.00  0.00           H
ATOM   2889  CA  CYS A 508     100.631  81.948 162.013  0.00  0.00           C
ATOM   2890  C   CYS A 508     100.591  80.426 161.928  0.00  0.00           C
ATOM   2891  O   CYS A 508      99.544  79.808 162.115  0.00  0.00           O
ATOM   2892  CB  CYS A 508      99.459  82.467 162.857  0.00  0.00           C
ATOM   2893  SG  CYS A 508      99.429  81.877 164.566  0.00  0.00           S
ATOM   2894  HG  CYS A 508     100.228  82.640 165.316  0.00  0.00           H
ATOM   2895  N   ASP A 526     104.856  97.624 145.276  0.00  0.00           N
ATOM   2896  H   ASP A 526     105.696  97.537 145.835  0.00  0.00           H
ATOM   2897  CA  ASP A 526     103.617  97.658 146.046  0.00  0.00           C
ATOM   2898  C   ASP A 526     102.364  97.658 145.168  0.00  0.00           C
ATOM   2899  O   ASP A 526     102.434  97.366 143.976  0.00  0.00           O
ATOM   2900  CB  ASP A 526     103.620  98.869 146.991  0.00  0.00           C
ATOM   2901  CG  ASP A 526     103.679 100.204 146.256  0.00  0.00           C
ATOM   2902  OD1 ASP A 526     103.763 100.226 145.011  0.00  0.00           O
ATOM   2903  OD2 ASP A 526     103.642 101.248 146.940  0.00  0.00           O
ATOM   2904  N   PHE A 527     101.226  97.994 145.805  0.00  0.00           N
ATOM   2905  H   PHE A 527     101.270  98.205 146.780  0.00  0.00           H
ATOM   2906  CA  PHE A 527      99.953  98.071 145.097  0.00  0.00           C
ATOM   2907  C   PHE A 527     100.032  99.112 143.960  0.00  0.00           C
ATOM   2908  O   PHE A 527      99.552  98.889 142.853  0.00  0.00           O
ATOM   2909  CB  PHE A 527      98.858  98.398 146.132  0.00  0.00           C
ATOM   2910  CG  PHE A 527      97.469  98.606 145.577  0.00  0.00           C
ATOM   2911  CD1 PHE A 527      97.025  97.969 144.420  0.00  0.00           C
ATOM   2912  CD2 PHE A 527      96.588  99.442 146.259  0.00  0.00           C
ATOM   2913  CE1 PHE A 527      95.735  98.177 143.951  0.00  0.00           C
ATOM   2914  CE2 PHE A 527      95.298  99.650 145.793  0.00  0.00           C
ATOM   2915  CZ  PHE A 527      94.871  99.018 144.636  0.00  0.00           C
ATOM   2916  N   THR A 528     100.723 100.227 144.269  0.00  0.00           N
ATOM   2917  H   THR A 528     101.179 100.311 145.155  0.00  0.00           H
ATOM   2918  CA  THR A 528     100.848 101.314 143.306  0.00  0.00           C
ATOM   2919  C   THR A 528     101.496 100.833 142.015  0.00  0.00           C
ATOM   2920  O   THR A 528     101.092 101.242 140.923  0.00  0.00           O
ATOM   2921  CB  THR A 528     101.647 102.468 143.914  0.00  0.00           C
ATOM   2922  CG2 THR A 528     101.579 103.699 143.022  0.00  0.00           C
ATOM   2923  OG1 THR A 528     101.113 102.792 145.204  0.00  0.00           O
ATOM   2924  HG1 THR A 528     101.588 102.324 145.895  0.00  0.00           H
ATOM   2925  N   VAL A 529     102.494  99.951 142.118  0.00  0.00           N
ATOM   2926  H   VAL A 529     102.803  99.680 143.037  0.00  0.00           H
ATOM   2927  CA  VAL A 529     103.148  99.421 140.924  0.00  0.00           C
ATOM   2928  C   VAL A 529     102.174  98.583 140.101  0.00  0.00           C
ATOM   2929  O   VAL A 529     102.182  98.632 138.866  0.00  0.00           O
ATOM   2930  CB  VAL A 529     104.401  98.616 141.311  0.00  0.00           C
ATOM   2931  CG1 VAL A 529     105.145  98.161 140.068  0.00  0.00           C
ATOM   2932  CG2 VAL A 529     105.310  99.447 142.199  0.00  0.00           C
ATOM   2933  N   PHE A 530     101.293  97.853 140.807  0.00  0.00           N
ATOM   2934  H   PHE A 530     101.312  97.887 141.811  0.00  0.00           H
ATOM   2935  CA  PHE A 530     100.314  97.046 140.079  0.00  0.00           C
ATOM   2936  C   PHE A 530      99.269  97.939 139.381  0.00  0.00           C
ATOM   2937  O   PHE A 530      98.839  97.663 138.265  0.00  0.00           O
ATOM   2938  CB  PHE A 530      99.676  96.002 141.016  0.00  0.00           C
ATOM   2939  CG  PHE A 530     100.434  94.692 141.041  0.00  0.00           C
ATOM   2940  CD1 PHE A 530     101.827  94.647 140.989  0.00  0.00           C
ATOM   2941  CD2 PHE A 530      99.734  93.489 141.097  0.00  0.00           C
ATOM   2942  CE1 PHE A 530     102.500  93.434 140.973  0.00  0.00           C
ATOM   2943  CE2 PHE A 530     100.405  92.272 141.086  0.00  0.00           C
ATOM   2944  CZ  PHE A 530     101.789  92.244 141.018  0.00  0.00           C
ATOM   2945  N   MET A 531      98.943  99.058 140.056  0.00  0.00           N
ATOM   2946  H   MET A 531      99.306  99.196 140.982  0.00  0.00           H
ATOM   2947  CA  MET A 531      98.059 100.036 139.426  0.00  0.00           C
ATOM   2948  C   MET A 531      98.704 100.625 138.158  0.00  0.00           C
ATOM   2949  O   MET A 531      98.068 100.736 137.117  0.00  0.00           O
ATOM   2950  CB  MET A 531      97.679 101.147 140.418  0.00  0.00           C
ATOM   2951  CG  MET A 531      96.826 100.639 141.588  0.00  0.00           C
ATOM   2952  SD  MET A 531      95.287  99.876 141.028  0.00  0.00           S
ATOM   2953  CE  MET A 531      94.366 101.347 140.539  0.00  0.00           C
ATOM   2954  N   ILE A 532     100.007 100.946 138.283  0.00  0.00           N
ATOM   2955  H   ILE A 532     100.450 100.837 139.177  0.00  0.00           H
ATOM   2956  CA  ILE A 532     100.752 101.482 137.143  0.00  0.00           C
ATOM   2957  C   ILE A 532     100.778 100.480 135.996  0.00  0.00           C
ATOM   2958  O   ILE A 532     100.640 100.856 134.830  0.00  0.00           O
ATOM   2959  CB  ILE A 532     102.175 101.898 137.567  0.00  0.00           C
ATOM   2960  CG1 ILE A 532     102.130 103.032 138.591  0.00  0.00           C
ATOM   2961  CG2 ILE A 532     103.009 102.315 136.365  0.00  0.00           C
ATOM   2962  CD1 ILE A 532     103.463 103.317 139.243  0.00  0.00           C
ATOM   2963  N   LYS A 533     100.974  99.196 136.353  0.00  0.00           N
ATOM   2964  H   LYS A 533     101.125  98.992 137.324  0.00  0.00           H
ATOM   2965  CA  LYS A 533     101.014  98.129 135.352  0.00  0.00           C
ATOM   2966  C   LYS A 533      99.696  98.074 134.548  0.00  0.00           C
ATOM   2967  O   LYS A 533      99.680  98.039 133.319  0.00  0.00           O
ATOM   2968  CB  LYS A 533     101.304  96.803 136.080  0.00  0.00           C
ATOM   2969  CG  LYS A 533     101.299  95.551 135.184  0.00  0.00           C
ATOM   2970  CD  LYS A 533     101.706  94.259 135.921  0.00  0.00           C
ATOM   2971  CE  LYS A 533     101.017  94.081 137.288  0.00  0.00           C
ATOM   2972  NZ  LYS A 533     101.199  92.767 137.904  0.00  0.00           N
ATOM   2973  HZ1 LYS A 533     102.198  92.448 137.847  0.00  0.00           H
ATOM   2974  HZ2 LYS A 533     100.968  92.778 138.918  0.00  0.00           H
ATOM   2975  HZ3 LYS A 533     100.656  92.014 137.442  0.00  0.00           H
ATOM   2976  N   TYR A 534      98.593  98.081 135.322  0.00  0.00           N
ATOM   2977  H   TYR A 534      98.699  98.100 136.322  0.00  0.00           H
ATOM   2978  CA  TYR A 534      97.269  98.049 134.701  0.00  0.00           C
ATOM   2979  C   TYR A 534      97.050  99.286 133.806  0.00  0.00           C
ATOM   2980  O   TYR A 534      96.646  99.186 132.652  0.00  0.00           O
ATOM   2981  CB  TYR A 534      96.181  97.960 135.793  0.00  0.00           C
ATOM   2982  CG  TYR A 534      95.545  96.596 135.902  0.00  0.00           C
ATOM   2983  CD1 TYR A 534      94.984  95.986 134.781  0.00  0.00           C
ATOM   2984  CD2 TYR A 534      95.410  95.975 137.140  0.00  0.00           C
ATOM   2985  CE1 TYR A 534      94.292  94.788 134.893  0.00  0.00           C
ATOM   2986  CE2 TYR A 534      94.713  94.778 137.256  0.00  0.00           C
ATOM   2987  CZ  TYR A 534      94.150  94.186 136.134  0.00  0.00           C
ATOM   2988  OH  TYR A 534      93.450  93.006 136.261  0.00  0.00           O
ATOM   2989  HH  TYR A 534      93.127  92.726 135.415  0.00  0.00           H
ATOM   2990  N   LEU A 535      97.374 100.449 134.401  0.00  0.00           N
ATOM   2991  H   LEU A 535      97.706 100.429 135.346  0.00  0.00           H
ATOM   2992  CA  LEU A 535      97.247 101.724 133.704  0.00  0.00           C
ATOM   2993  C   LEU A 535      97.997 101.706 132.382  0.00  0.00           C
ATOM   2994  O   LEU A 535      97.464 102.127 131.351  0.00  0.00           O
ATOM   2995  CB  LEU A 535      97.770 102.850 134.597  0.00  0.00           C
ATOM   2996  CG  LEU A 535      97.760 104.263 134.017  0.00  0.00           C
ATOM   2997  CD1 LEU A 535      96.352 104.705 133.707  0.00  0.00           C
ATOM   2998  CD2 LEU A 535      98.433 105.238 134.970  0.00  0.00           C
ATOM   2999  N   MET A 536      99.236 101.210 132.399  0.00  0.00           N
ATOM   3000  H   MET A 536      99.612 100.904 133.277  0.00  0.00           H
ATOM   3001  CA  MET A 536     100.047 101.137 131.190  0.00  0.00           C
ATOM   3002  C   MET A 536      99.380 100.245 130.156  0.00  0.00           C
ATOM   3003  O   MET A 536      99.269 100.613 128.978  0.00  0.00           O
ATOM   3004  CB  MET A 536     101.430 100.578 131.530  0.00  0.00           C
ATOM   3005  CG  MET A 536     102.444 101.487 132.248  0.00  0.00           C
ATOM   3006  SD  MET A 536     103.130 102.978 131.495  0.00  0.00           S
ATOM   3007  CE  MET A 536     101.839 104.181 131.757  0.00  0.00           C
ATOM   3008  N   THR A 537      98.921  99.083 130.664  0.00  0.00           N
ATOM   3009  H   THR A 537      99.026  98.932 131.649  0.00  0.00           H
ATOM   3010  CA  THR A 537      98.281  98.091 129.810  0.00  0.00           C
ATOM   3011  C   THR A 537      97.126  98.712 128.998  0.00  0.00           C
ATOM   3012  O   THR A 537      97.097  98.659 127.772  0.00  0.00           O
ATOM   3013  CB  THR A 537      97.801  96.901 130.668  0.00  0.00           C
ATOM   3014  CG2 THR A 537      97.147  95.810 129.815  0.00  0.00           C
ATOM   3015  OG1 THR A 537      98.894  96.310 131.354  0.00  0.00           O
ATOM   3016  HG1 THR A 537      99.294  96.944 131.953  0.00  0.00           H
ATOM   3017  N   MET A 538      96.180  99.308 129.749  0.00  0.00           N
ATOM   3018  H   MET A 538      96.274  99.343 130.749  0.00  0.00           H
ATOM   3019  CA  MET A 538      95.036  99.897 129.051  0.00  0.00           C
ATOM   3020  C   MET A 538      95.420 101.117 128.212  0.00  0.00           C
ATOM   3021  O   MET A 538      94.989 101.227 127.055  0.00  0.00           O
ATOM   3022  CB  MET A 538      93.880 100.254 130.000  0.00  0.00           C
ATOM   3023  CG  MET A 538      93.016  99.065 130.461  0.00  0.00           C
ATOM   3024  SD  MET A 538      93.605  97.873 131.676  0.00  0.00           S
ATOM   3025  CE  MET A 538      93.458  98.846 133.175  0.00  0.00           C
ATOM   3026  N   ILE A 539      96.231 102.044 128.740  0.00  0.00           N
ATOM   3027  H   ILE A 539      96.666 101.916 129.637  0.00  0.00           H
ATOM   3028  CA  ILE A 539      96.425 103.280 127.985  0.00  0.00           C
ATOM   3029  C   ILE A 539      97.297 103.075 126.762  0.00  0.00           C
ATOM   3030  O   ILE A 539      97.319 103.947 125.893  0.00  0.00           O
ATOM   3031  CB  ILE A 539      97.055 104.464 128.743  0.00  0.00           C
ATOM   3032  CG1 ILE A 539      98.469 104.154 129.217  0.00  0.00           C
ATOM   3033  CG2 ILE A 539      96.180 104.861 129.922  0.00  0.00           C
ATOM   3034  CD1 ILE A 539      99.160 105.380 129.740  0.00  0.00           C
ATOM   3035  N   VAL A 540      97.974 101.911 126.651  0.00  0.00           N
ATOM   3036  H   VAL A 540      98.098 101.297 127.437  0.00  0.00           H
ATOM   3037  CA  VAL A 540      98.520 101.597 125.330  0.00  0.00           C
ATOM   3038  C   VAL A 540      97.357 101.489 124.325  0.00  0.00           C
ATOM   3039  O   VAL A 540      97.366 102.122 123.278  0.00  0.00           O
ATOM   3040  CB  VAL A 540      99.401 100.332 125.368  0.00  0.00           C
ATOM   3041  CG1 VAL A 540      99.760  99.821 123.963  0.00  0.00           C
ATOM   3042  CG2 VAL A 540     100.706 100.610 126.125  0.00  0.00           C
ATOM   3043  N   GLY A 541      96.324 100.728 124.743  0.00  0.00           N
ATOM   3044  H   GLY A 541      96.346 100.319 125.658  0.00  0.00           H
ATOM   3045  CA  GLY A 541      95.182 100.559 123.859  0.00  0.00           C
ATOM   3046  C   GLY A 541      94.477 101.864 123.537  0.00  0.00           C
ATOM   3047  O   GLY A 541      94.019 102.067 122.409  0.00  0.00           O
ATOM   3048  N   ILE A 542      94.361 102.758 124.524  0.00  0.00           N
ATOM   3049  H   ILE A 542      94.661 102.484 125.441  0.00  0.00           H
ATOM   3050  CA  ILE A 542      93.816 104.089 124.221  0.00  0.00           C
ATOM   3051  C   ILE A 542      94.738 104.860 123.273  0.00  0.00           C
ATOM   3052  O   ILE A 542      94.284 105.417 122.267  0.00  0.00           O
ATOM   3053  CB  ILE A 542      93.501 104.915 125.489  0.00  0.00           C
ATOM   3054  CG1 ILE A 542      92.398 104.302 126.367  0.00  0.00           C
ATOM   3055  CG2 ILE A 542      93.124 106.345 125.122  0.00  0.00           C
ATOM   3056  CD1 ILE A 542      92.815 103.345 127.413  0.00  0.00           C
ATOM   3057  N   THR A 543      96.042 104.890 123.563  0.00  0.00           N
ATOM   3058  H   THR A 543      96.385 104.274 124.275  0.00  0.00           H
ATOM   3059  CA  THR A 543      96.950 105.774 122.839  0.00  0.00           C
ATOM   3060  C   THR A 543      97.195 105.300 121.410  0.00  0.00           C
ATOM   3061  O   THR A 543      97.445 106.125 120.523  0.00  0.00           O
ATOM   3062  CB  THR A 543      98.270 105.895 123.602  0.00  0.00           C
ATOM   3063  CG2 THR A 543      99.094 107.055 123.072  0.00  0.00           C
ATOM   3064  OG1 THR A 543      97.994 106.132 124.988  0.00  0.00           O
ATOM   3065  HG1 THR A 543      97.363 105.510 125.319  0.00  0.00           H
ATOM   3066  N   THR A 544      97.105 103.993 121.153  0.00  0.00           N
ATOM   3067  H   THR A 544      97.002 103.308 121.881  0.00  0.00           H
ATOM   3068  CA  THR A 544      97.126 103.551 119.762  0.00  0.00           C
ATOM   3069  C   THR A 544      95.872 103.959 118.996  0.00  0.00           C
ATOM   3070  O   THR A 544      95.851 103.826 117.768  0.00  0.00           O
ATOM   3071  CB  THR A 544      97.314 102.034 119.672  0.00  0.00           C
ATOM   3072  CG2 THR A 544      98.652 101.615 120.266  0.00  0.00           C
ATOM   3073  OG1 THR A 544      96.237 101.369 120.344  0.00  0.00           O
ATOM   3074  HG1 THR A 544      95.387 101.691 120.057  0.00  0.00           H
ATOM   3075  N   GLY A 545      94.839 104.440 119.681  0.00  0.00           N
ATOM   3076  H   GLY A 545      94.853 104.443 120.685  0.00  0.00           H
ATOM   3077  CA  GLY A 545      93.677 105.028 119.052  0.00  0.00           C
ATOM   3078  C   GLY A 545      93.804 106.501 118.729  0.00  0.00           C
ATOM   3079  O   GLY A 545      92.830 107.101 118.261  0.00  0.00           O
ATOM   3080  N   PHE A 546      94.969 107.107 118.962  0.00  0.00           N
ATOM   3081  H   PHE A 546      95.696 106.603 119.437  0.00  0.00           H
ATOM   3082  CA  PHE A 546      95.232 108.486 118.568  0.00  0.00           C
ATOM   3083  C   PHE A 546      95.642 108.604 117.106  0.00  0.00           C
ATOM   3084  O   PHE A 546      96.007 109.696 116.659  0.00  0.00           O
ATOM   3085  CB  PHE A 546      96.310 109.099 119.465  0.00  0.00           C
ATOM   3086  CG  PHE A 546      95.765 109.773 120.691  0.00  0.00           C
ATOM   3087  CD1 PHE A 546      95.214 111.042 120.611  0.00  0.00           C
ATOM   3088  CD2 PHE A 546      95.808 109.141 121.923  0.00  0.00           C
ATOM   3089  CE1 PHE A 546      94.712 111.668 121.736  0.00  0.00           C
ATOM   3090  CE2 PHE A 546      95.307 109.762 123.054  0.00  0.00           C
ATOM   3091  CZ  PHE A 546      94.758 111.027 122.960  0.00  0.00           C
ATOM   3092  N   TRP A 547      95.600 107.500 116.363  0.00  0.00           N
ATOM   3093  H   TRP A 547      95.374 106.636 116.813  0.00  0.00           H
ATOM   3094  CA  TRP A 547      95.832 107.514 114.928  0.00  0.00           C
ATOM   3095  C   TRP A 547      94.640 108.075 114.163  0.00  0.00           C
ATOM   3096  O   TRP A 547      94.793 108.495 113.010  0.00  0.00           O
ATOM   3097  CB  TRP A 547      96.165 106.086 114.473  0.00  0.00           C
ATOM   3098  CG  TRP A 547      96.126 105.827 113.003  0.00  0.00           C
ATOM   3099  CD1 TRP A 547      95.032 105.516 112.246  0.00  0.00           C
ATOM   3100  CD2 TRP A 547      97.240 105.852 112.107  0.00  0.00           C
ATOM   3101  CE2 TRP A 547      96.749 105.547 110.822  0.00  0.00           C
ATOM   3102  CE3 TRP A 547      98.605 106.102 112.266  0.00  0.00           C
ATOM   3103  NE1 TRP A 547      95.398 105.347 110.934  0.00  0.00           N
ATOM   3104  HE1 TRP A 547      94.784 105.155 110.199  0.00  0.00           H
ATOM   3105  CZ2 TRP A 547      97.574 105.487 109.706  0.00  0.00           C
ATOM   3106  CZ3 TRP A 547      99.422 106.041 111.160  0.00  0.00           C
ATOM   3107  CH2 TRP A 547      98.904 105.736 109.895  0.00  0.00           C
ATOM   3108  N   ILE A 548      93.466 108.134 114.801  0.00  0.00           N
ATOM   3109  H   ILE A 548      93.412 107.875 115.766  0.00  0.00           H
ATOM   3110  CA  ILE A 548      92.226 108.506 114.121  0.00  0.00           C
ATOM   3111  C   ILE A 548      92.093 109.997 113.867  0.00  0.00           C
ATOM   3112  O   ILE A 548      91.073 110.428 113.314  0.00  0.00           O
ATOM   3113  CB  ILE A 548      91.019 108.017 114.946  0.00  0.00           C
ATOM   3114  CG1 ILE A 548      90.903 108.830 116.238  0.00  0.00           C
ATOM   3115  CG2 ILE A 548      91.170 106.540 115.268  0.00  0.00           C
ATOM   3116  CD1 ILE A 548      89.634 108.570 117.022  0.00  0.00           C
ATOM   3117  N   TRP A 549      93.083 110.803 114.251  0.00  0.00           N
ATOM   3118  H   TRP A 549      93.893 110.403 114.678  0.00  0.00           H
ATOM   3119  CA  TRP A 549      93.022 112.252 114.048  0.00  0.00           C
ATOM   3120  C   TRP A 549      93.653 112.602 112.698  0.00  0.00           C
ATOM   3121  O   TRP A 549      94.665 113.299 112.598  0.00  0.00           O
ATOM   3122  CB  TRP A 549      93.706 112.978 115.200  0.00  0.00           C
ATOM   3123  CG  TRP A 549      93.492 114.467 115.209  0.00  0.00           C
ATOM   3124  CD1 TRP A 549      92.678 115.189 114.382  0.00  0.00           C
ATOM   3125  CD2 TRP A 549      94.108 115.415 116.089  0.00  0.00           C
ATOM   3126  CE2 TRP A 549      93.621 116.690 115.739  0.00  0.00           C
ATOM   3127  CE3 TRP A 549      95.024 115.309 117.140  0.00  0.00           C
ATOM   3128  NE1 TRP A 549      92.750 116.524 114.694  0.00  0.00           N
ATOM   3129  HE1 TRP A 549      92.261 117.245 114.245  0.00  0.00           H
ATOM   3130  CZ2 TRP A 549      94.018 117.849 116.402  0.00  0.00           C
ATOM   3131  CZ3 TRP A 549      95.417 116.460 117.796  0.00  0.00           C
ATOM   3132  CH2 TRP A 549      94.915 117.713 117.425  0.00  0.00           C
ATOM   3133  N   SER A 550      93.021 112.100 111.640  0.00  0.00           N
ATOM   3134  H   SER A 550      92.185 111.567 111.804  0.00  0.00           H
ATOM   3135  CA  SER A 550      93.463 112.342 110.277  0.00  0.00           C
ATOM   3136  C   SER A 550      92.279 112.788 109.431  0.00  0.00           C
ATOM   3137  O   SER A 550      91.153 112.324 109.617  0.00  0.00           O
ATOM   3138  CB  SER A 550      94.105 111.092 109.663  0.00  0.00           C
ATOM   3139  OG  SER A 550      94.090 111.157 108.248  0.00  0.00           O
ATOM   3140  HG  SER A 550      94.568 111.940 107.983  0.00  0.00           H
ATOM   3141  N   GLY A 551      92.551 113.700 108.495  0.00  0.00           N
ATOM   3142  H   GLY A 551      93.480 114.053 108.396  0.00  0.00           H
ATOM   3143  CA  GLY A 551      91.480 114.256 107.683  0.00  0.00           C
ATOM   3144  C   GLY A 551      90.857 113.251 106.732  0.00  0.00           C
ATOM   3145  O   GLY A 551      89.634 113.231 106.553  0.00  0.00           O
ATOM   3146  N   LYS A 552      91.684 112.410 106.102  0.00  0.00           N
ATOM   3147  H   LYS A 552      92.653 112.446 106.332  0.00  0.00           H
ATOM   3148  CA  LYS A 552      91.177 111.489 105.089  0.00  0.00           C
ATOM   3149  C   LYS A 552      90.236 110.448 105.689  0.00  0.00           C
ATOM   3150  O   LYS A 552      89.191 110.141 105.101  0.00  0.00           O
ATOM   3151  CB  LYS A 552      92.341 110.818 104.351  0.00  0.00           C
ATOM   3152  CG  LYS A 552      93.364 110.121 105.238  0.00  0.00           C
ATOM   3153  CD  LYS A 552      94.233 109.163 104.436  0.00  0.00           C
ATOM   3154  CE  LYS A 552      95.516 109.830 103.966  0.00  0.00           C
ATOM   3155  NZ  LYS A 552      96.534 109.916 105.050  0.00  0.00           N
ATOM   3156  HZ1 LYS A 552      96.841 108.956 105.297  0.00  0.00           H
ATOM   3157  HZ2 LYS A 552      97.345 110.458 104.682  0.00  0.00           H
ATOM   3158  HZ3 LYS A 552      96.127 110.409 105.869  0.00  0.00           H
ATOM   3159  N   THR A 553      90.568 109.914 106.869  0.00  0.00           N
ATOM   3160  H   THR A 553      91.376 110.272 107.332  0.00  0.00           H
ATOM   3161  CA  THR A 553      89.728 108.875 107.455  0.00  0.00           C
ATOM   3162  C   THR A 553      88.408 109.444 107.969  0.00  0.00           C
ATOM   3163  O   THR A 553      87.358 108.807 107.821  0.00  0.00           O
ATOM   3164  CB  THR A 553      90.489 108.125 108.556  0.00  0.00           C
ATOM   3165  CG2 THR A 553      90.984 109.057 109.657  0.00  0.00           C
ATOM   3166  OG1 THR A 553      89.651 107.104 109.115  0.00  0.00           O
ATOM   3167  HG1 THR A 553      89.183 106.611 108.444  0.00  0.00           H
ATOM   3168  N   LEU A 554      88.426 110.654 108.541  0.00  0.00           N
ATOM   3169  H   LEU A 554      89.292 111.140 108.679  0.00  0.00           H
ATOM   3170  CA  LEU A 554      87.171 111.261 108.975  0.00  0.00           C
ATOM   3171  C   LEU A 554      86.310 111.641 107.778  0.00  0.00           C
ATOM   3172  O   LEU A 554      85.083 111.495 107.823  0.00  0.00           O
ATOM   3173  CB  LEU A 554      87.434 112.472 109.881  0.00  0.00           C
ATOM   3174  CG  LEU A 554      88.165 113.747 109.439  0.00  0.00           C
ATOM   3175  CD1 LEU A 554      87.234 114.756 108.773  0.00  0.00           C
ATOM   3176  CD2 LEU A 554      88.860 114.389 110.631  0.00  0.00           C
ATOM   3177  N   GLN A 555      86.976 112.087 106.695  0.00  0.00           N
ATOM   3178  H   GLN A 555      87.971 112.219 106.731  0.00  0.00           H
ATOM   3179  CA  GLN A 555      86.239 112.410 105.476  0.00  0.00           C
ATOM   3180  C   GLN A 555      85.507 111.168 104.939  0.00  0.00           C
ATOM   3181  O   GLN A 555      84.309 111.186 104.674  0.00  0.00           O
ATOM   3182  CB  GLN A 555      87.217 112.977 104.435  0.00  0.00           C
ATOM   3183  CG  GLN A 555      87.629 114.426 104.749  0.00  0.00           C
ATOM   3184  CD  GLN A 555      88.884 114.840 103.968  0.00  0.00           C
ATOM   3185  OE1 GLN A 555      89.524 114.046 103.291  0.00  0.00           O
ATOM   3186  NE2 GLN A 555      89.197 116.134 104.101  0.00  0.00           N
ATOM   3187 HE21 GLN A 555      89.992 116.481 103.605  0.00  0.00           H
ATOM   3188 HE22 GLN A 555      88.655 116.753 104.666  0.00  0.00           H
ATOM   3189  N   SER A 556      86.290 110.081 104.828  0.00  0.00           N
ATOM   3190  H   SER A 556      87.261 110.100 105.091  0.00  0.00           H
ATOM   3191  CA  SER A 556      85.741 108.835 104.300  0.00  0.00           C
ATOM   3192  C   SER A 556      84.619 108.302 105.182  0.00  0.00           C
ATOM   3193  O   SER A 556      83.589 107.843 104.674  0.00  0.00           O
ATOM   3194  CB  SER A 556      86.851 107.794 104.157  0.00  0.00           C
ATOM   3195  OG  SER A 556      87.469 107.530 105.404  0.00  0.00           O
ATOM   3196  HG  SER A 556      86.911 106.993 105.960  0.00  0.00           H
ATOM   3197  N   TRP A 557      84.792 108.366 106.506  0.00  0.00           N
ATOM   3198  H   TRP A 557      85.653 108.747 106.861  0.00  0.00           H
ATOM   3199  CA  TRP A 557      83.765 107.851 107.404  0.00  0.00           C
ATOM   3200  C   TRP A 557      82.511 108.719 107.369  0.00  0.00           C
ATOM   3201  O   TRP A 557      81.393 108.200 107.458  0.00  0.00           O
ATOM   3202  CB  TRP A 557      84.325 107.736 108.822  0.00  0.00           C
ATOM   3203  CG  TRP A 557      83.306 107.853 109.909  0.00  0.00           C
ATOM   3204  CD1 TRP A 557      82.403 106.905 110.289  0.00  0.00           C
ATOM   3205  CD2 TRP A 557      83.111 108.968 110.785  0.00  0.00           C
ATOM   3206  CE2 TRP A 557      82.058 108.632 111.660  0.00  0.00           C
ATOM   3207  CE3 TRP A 557      83.718 110.221 110.910  0.00  0.00           C
ATOM   3208  NE1 TRP A 557      81.641 107.368 111.335  0.00  0.00           N
ATOM   3209  HE1 TRP A 557      80.923 106.870 111.779  0.00  0.00           H
ATOM   3210  CZ2 TRP A 557      81.600 109.502 112.645  0.00  0.00           C
ATOM   3211  CZ3 TRP A 557      83.261 111.084 111.889  0.00  0.00           C
ATOM   3212  CH2 TRP A 557      82.213 110.720 112.745  0.00  0.00           C
ATOM   3213  N   ARG A 558      82.667 110.036 107.204  0.00  0.00           N
ATOM   3214  H   ARG A 558      83.595 110.420 107.180  0.00  0.00           H
ATOM   3215  CA  ARG A 558      81.498 110.903 107.075  0.00  0.00           C
ATOM   3216  C   ARG A 558      80.783 110.694 105.742  0.00  0.00           C
ATOM   3217  O   ARG A 558      79.545 110.719 105.693  0.00  0.00           O
ATOM   3218  CB  ARG A 558      81.915 112.365 107.240  0.00  0.00           C
ATOM   3219  CG  ARG A 558      80.755 113.346 107.292  0.00  0.00           C
ATOM   3220  CD  ARG A 558      79.680 112.904 108.279  0.00  0.00           C
ATOM   3221  NE  ARG A 558      80.191 112.737 109.635  0.00  0.00           N
ATOM   3222  HE  ARG A 558      80.429 111.800 109.903  0.00  0.00           H
ATOM   3223  CZ  ARG A 558      80.350 113.727 110.501  0.00  0.00           C
ATOM   3224  NH1 ARG A 558      80.061 114.979 110.180  0.00  0.00           N
ATOM   3225 HH11 ARG A 558      80.169 115.726 110.837  0.00  0.00           H
ATOM   3226 HH12 ARG A 558      79.733 115.195 109.263  0.00  0.00           H
ATOM   3227  NH2 ARG A 558      80.808 113.457 111.719  0.00  0.00           N
ATOM   3228 HH21 ARG A 558      80.929 114.179 112.401  0.00  0.00           H
ATOM   3229 HH22 ARG A 558      81.042 112.519 111.975  0.00  0.00           H
ATOM   3230  N   ARG A 559      81.537 110.478 104.659  0.00  0.00           N
ATOM   3231  H   ARG A 559      82.536 110.541 104.745  0.00  0.00           H
ATOM   3232  CA  ARG A 559      80.922 110.143 103.378  0.00  0.00           C
ATOM   3233  C   ARG A 559      80.149 108.834 103.476  0.00  0.00           C
ATOM   3234  O   ARG A 559      79.045 108.704 102.934  0.00  0.00           O
ATOM   3235  CB  ARG A 559      81.996 110.067 102.288  0.00  0.00           C
ATOM   3236  CG  ARG A 559      81.466 109.885 100.863  0.00  0.00           C
ATOM   3237  CD  ARG A 559      81.481 108.421 100.428  0.00  0.00           C
ATOM   3238  NE  ARG A 559      81.069 108.246  99.041  0.00  0.00           N
ATOM   3239  HE  ARG A 559      81.030 109.090  98.502  0.00  0.00           H
ATOM   3240  CZ  ARG A 559      80.765 107.077  98.494  0.00  0.00           C
ATOM   3241  NH1 ARG A 559      80.804 105.956  99.195  0.00  0.00           N
ATOM   3242 HH11 ARG A 559      80.584 105.073  98.780  0.00  0.00           H
ATOM   3243 HH12 ARG A 559      81.060 105.994 100.158  0.00  0.00           H
ATOM   3244  NH2 ARG A 559      80.411 107.032  97.213  0.00  0.00           N
ATOM   3245 HH21 ARG A 559      80.172 106.169  96.768  0.00  0.00           H
ATOM   3246 HH22 ARG A 559      80.373 107.865  96.660  0.00  0.00           H
ATOM   3247  N   PHE A 560      80.719 107.847 104.167  0.00  0.00           N
ATOM   3248  H   PHE A 560      81.642 107.972 104.546  0.00  0.00           H
ATOM   3249  CA  PHE A 560      80.029 106.572 104.330  0.00  0.00           C
ATOM   3250  C   PHE A 560      78.822 106.698 105.249  0.00  0.00           C
ATOM   3251  O   PHE A 560      77.838 105.972 105.073  0.00  0.00           O
ATOM   3252  CB  PHE A 560      81.005 105.518 104.845  0.00  0.00           C
ATOM   3253  CG  PHE A 560      82.062 105.134 103.847  0.00  0.00           C
ATOM   3254  CD1 PHE A 560      81.934 105.469 102.506  0.00  0.00           C
ATOM   3255  CD2 PHE A 560      83.196 104.460 104.252  0.00  0.00           C
ATOM   3256  CE1 PHE A 560      82.910 105.120 101.593  0.00  0.00           C
ATOM   3257  CE2 PHE A 560      84.171 104.110 103.347  0.00  0.00           C
ATOM   3258  CZ  PHE A 560      84.031 104.440 102.016  0.00  0.00           C
ATOM   3259  N   TYR A 561      78.875 107.609 106.225  0.00  0.00           N
ATOM   3260  H   TYR A 561      79.751 108.061 106.414  0.00  0.00           H
ATOM   3261  CA  TYR A 561      77.697 107.908 107.033  0.00  0.00           C
ATOM   3262  C   TYR A 561      76.582 108.494 106.176  0.00  0.00           C
ATOM   3263  O   TYR A 561      75.417 108.100 106.305  0.00  0.00           O
ATOM   3264  CB  TYR A 561      78.063 108.868 108.164  0.00  0.00           C
ATOM   3265  CG  TYR A 561      76.874 109.591 108.761  0.00  0.00           C
ATOM   3266  CD1 TYR A 561      75.941 108.912 109.533  0.00  0.00           C
ATOM   3267  CD2 TYR A 561      76.685 110.950 108.551  0.00  0.00           C
ATOM   3268  CE1 TYR A 561      74.852 109.568 110.080  0.00  0.00           C
ATOM   3269  CE2 TYR A 561      75.601 111.614 109.091  0.00  0.00           C
ATOM   3270  CZ  TYR A 561      74.688 110.919 109.854  0.00  0.00           C
ATOM   3271  OH  TYR A 561      73.608 111.579 110.394  0.00  0.00           O
ATOM   3272  HH  TYR A 561      73.069 110.978 110.891  0.00  0.00           H
ATOM   3273  N   HIP A 562      76.923 109.436 105.292  0.00  0.00           N
ATOM   3274  H   HIP A 562      77.881 109.728 105.291  0.00  0.00           H
ATOM   3275  CA  HIP A 562      75.939 109.965 104.350  0.00  0.00           C
ATOM   3276  C   HIP A 562      75.405 108.897 103.403  0.00  0.00           C
ATOM   3277  O   HIP A 562      74.224 108.941 103.042  0.00  0.00           O
ATOM   3278  CB  HIP A 562      76.533 111.113 103.529  0.00  0.00           C
ATOM   3279  CG  HIP A 562      76.723 112.381 104.302  0.00  0.00           C
ATOM   3280  CD2 HIP A 562      75.909 113.451 104.464  0.00  0.00           C
ATOM   3281  ND1 HIP A 562      77.871 112.663 105.008  0.00  0.00           N
ATOM   3282  HD1 HIP A 562      78.645 112.063 105.070  0.00  0.00           H
ATOM   3283  CE1 HIP A 562      77.755 113.850 105.576  0.00  0.00           C
ATOM   3284  NE2 HIP A 562      76.574 114.348 105.263  0.00  0.00           N
ATOM   3285  HE2 HIP A 562      76.219 115.221 105.543  0.00  0.00           H
ATOM   3286  N   ARG A 563      76.247 107.950 102.991  0.00  0.00           N
ATOM   3287  H   ARG A 563      77.200 108.002 103.298  0.00  0.00           H
ATOM   3288  CA  ARG A 563      75.803 106.911 102.067  0.00  0.00           C
ATOM   3289  C   ARG A 563      74.885 105.903 102.752  0.00  0.00           C
ATOM   3290  O   ARG A 563      73.864 105.499 102.181  0.00  0.00           O
ATOM   3291  CB  ARG A 563      77.016 106.212 101.454  0.00  0.00           C
ATOM   3292  CG  ARG A 563      76.736 105.494 100.145  0.00  0.00           C
ATOM   3293  CD  ARG A 563      76.710 103.988 100.340  0.00  0.00           C
ATOM   3294  NE  ARG A 563      77.811 103.535 101.182  0.00  0.00           N
ATOM   3295  HE  ARG A 563      78.489 104.229 101.414  0.00  0.00           H
ATOM   3296  CZ  ARG A 563      77.939 102.302 101.653  0.00  0.00           C
ATOM   3297  NH1 ARG A 563      77.058 101.358 101.367  0.00  0.00           N
ATOM   3298 HH11 ARG A 563      77.149 100.424 101.714  0.00  0.00           H
ATOM   3299 HH12 ARG A 563      76.267 101.577 100.795  0.00  0.00           H
ATOM   3300  NH2 ARG A 563      78.980 102.009 102.427  0.00  0.00           N
ATOM   3301 HH21 ARG A 563      79.100 101.084 102.791  0.00  0.00           H
ATOM   3302 HH22 ARG A 563      79.664 102.696 102.674  0.00  0.00           H
ATOM   3303  N   LEU A 564      75.225 105.490 103.975  0.00  0.00           N
ATOM   3304  H   LEU A 564      76.036 105.880 104.418  0.00  0.00           H
ATOM   3305  CA  LEU A 564      74.457 104.459 104.662  0.00  0.00           C
ATOM   3306  C   LEU A 564      73.219 105.017 105.354  0.00  0.00           C
ATOM   3307  O   LEU A 564      72.253 104.277 105.570  0.00  0.00           O
ATOM   3308  CB  LEU A 564      75.343 103.739 105.681  0.00  0.00           C
ATOM   3309  CG  LEU A 564      74.971 102.296 106.026  0.00  0.00           C
ATOM   3310  CD1 LEU A 564      74.961 101.426 104.777  0.00  0.00           C
ATOM   3311  CD2 LEU A 564      75.922 101.733 107.071  0.00  0.00           C
ATOM   3312  N   SER A 565      73.228 106.303 105.714  0.00  0.00           N
ATOM   3313  H   SER A 565      74.024 106.892 105.552  0.00  0.00           H
ATOM   3314  CA  SER A 565      72.077 106.888 106.395  0.00  0.00           C
ATOM   3315  C   SER A 565      70.877 107.003 105.463  0.00  0.00           C
ATOM   3316  O   SER A 565      69.733 106.806 105.889  0.00  0.00           O
ATOM   3317  CB  SER A 565      72.448 108.255 106.971  0.00  0.00           C
ATOM   3318  OG  SER A 565      72.651 109.207 105.940  0.00  0.00           O
ATOM   3319  HG  SER A 565      71.972 109.143 105.277  0.00  0.00           H
ATOM   3320  N   HIP A 566      71.115 107.318 104.194  0.00  0.00           N
ATOM   3321  H   HIP A 566      72.061 107.372 103.872  0.00  0.00           H
ATOM   3322  CA  HIP A 566      70.038 107.439 103.219  0.00  0.00           C
ATOM   3323  C   HIP A 566      69.953 106.198 102.337  0.00  0.00           C
ATOM   3324  OXT HIP A 566      70.387 105.141 102.787  0.00  0.00           O
ATOM   3325  O   HIP A 566      69.476 106.262 101.204  0.00  0.00           O
ATOM   3326  CB  HIP A 566      70.233 108.686 102.354  0.00  0.00           C
ATOM   3327  CG  HIP A 566      69.673 109.935 102.960  0.00  0.00           C
ATOM   3328  CD2 HIP A 566      69.162 110.178 104.190  0.00  0.00           C
ATOM   3329  ND1 HIP A 566      69.602 111.127 102.273  0.00  0.00           N
ATOM   3330  HD1 HIP A 566      69.901 111.250 101.346  0.00  0.00           H
ATOM   3331  CE1 HIP A 566      69.069 112.051 103.053  0.00  0.00           C
ATOM   3332  NE2 HIP A 566      68.792 111.501 104.221  0.00  0.00           N
ATOM   3333  HE2 HIP A 566      68.381 111.952 104.990  0.00  0.00           H
TER    3334      HIP A 566
HETATM 3335  C1  LIG1B   1     102.896  94.379 124.159  1.00  0.00           C
HETATM 3336  C2  LIG1B   1     102.027  94.809 125.366  1.00  0.00           C
HETATM 3337  C3  LIG1B   1     101.480  93.594 126.162  1.00  0.00           C
HETATM 3338  C4  LIG1B   1     100.594  93.943 127.395  1.00  0.00           C
HETATM 3339  C5  LIG1B   1     101.319  94.792 128.471  1.00  0.00           C
HETATM 3340  N1  LIG1B   1     100.193  92.695 127.977  1.00  0.00           N
HETATM 3341  C6  LIG1B   1      99.020  92.436 128.620  1.00  0.00           C
HETATM 3342  O1  LIG1B   1      98.146  93.325 128.761  1.00  0.00           O
HETATM 3343  C7  LIG1B   1      98.733  91.065 129.100  1.00  0.00           C
HETATM 3344  N2  LIG1B   1      97.889  91.028 130.289  1.00  0.00           N
HETATM 3345  C8  LIG1B   1      98.486  91.049 131.545  1.00  0.00           C
HETATM 3346  O2  LIG1B   1      99.736  91.008 131.650  1.00  0.00           O
HETATM 3347  C9  LIG1B   1      97.720  91.140 132.738  1.00  0.00           C
HETATM 3348  C10 LIG1B   1      96.339  91.125 132.543  1.00  0.00           C
HETATM 3349  N3  LIG1B   1      95.756  91.042 131.336  1.00  0.00           N
HETATM 3350  C11 LIG1B   1      96.503  91.002 130.204  1.00  0.00           C
HETATM 3351  C12 LIG1B   1      95.659  90.950 128.980  1.00  0.00           C
HETATM 3352  S1  LIG1B   1      95.567  91.280 134.096  1.00  0.00           S
HETATM 3353  C13 LIG1B   1      97.052  91.426 135.029  1.00  0.00           C
HETATM 3354  C14 LIG1B   1      97.003  91.688 136.425  1.00  0.00           C
HETATM 3355  O3  LIG1B   1      95.876  91.811 136.964  1.00  0.00           O
HETATM 3356  O4  LIG1B   1      98.107  91.826 137.223  1.00  0.00           O
HETATM 3357  C15 LIG1B   1      98.096  92.101 138.635  1.00  0.00           C
HETATM 3358  C16 LIG1B   1      98.069  90.806 139.469  1.00  0.00           C
HETATM 3359  C17 LIG1B   1      98.126  91.270 134.107  1.00  0.00           C
HETATM 3360  C18 LIG1B   1      99.561  91.254 134.491  1.00  0.00           C
HETATM 3361  H1  LIG1B   1     103.263  95.258 123.624  1.00  0.00           H
HETATM 3362  H2  LIG1B   1     103.753  93.786 124.493  1.00  0.00           H
HETATM 3363  H3  LIG1B   1     102.306  93.771 123.469  1.00  0.00           H
HETATM 3364  H4  LIG1B   1     102.637  95.434 126.023  1.00  0.00           H
HETATM 3365  H5  LIG1B   1     101.197  95.416 124.995  1.00  0.00           H
HETATM 3366  H6  LIG1B   1     100.879  92.990 125.476  1.00  0.00           H
HETATM 3367  H7  LIG1B   1     102.326  92.975 126.481  1.00  0.00           H
HETATM 3368  H8  LIG1B   1      99.727  94.512 127.045  1.00  0.00           H
HETATM 3369  H9  LIG1B   1     100.655  95.008 129.311  1.00  0.00           H
HETATM 3370  H10 LIG1B   1     102.202  94.272 128.845  1.00  0.00           H
HETATM 3371  H11 LIG1B   1     101.652  95.737 128.039  1.00  0.00           H
HETATM 3372  H12 LIG1B   1     100.808  91.954 127.864  1.00  0.00           H
HETATM 3373  H13 LIG1B   1      98.267  90.500 128.288  1.00  0.00           H
HETATM 3374  H14 LIG1B   1      99.668  90.523 129.244  1.00  0.00           H
HETATM 3375  H15 LIG1B   1      96.297  90.920 128.095  1.00  0.00           H
HETATM 3376  H16 LIG1B   1      95.038  91.846 128.929  1.00  0.00           H
HETATM 3377  H17 LIG1B   1      95.000  90.091 128.919  1.00  0.00           H
HETATM 3378  H18 LIG1B   1      98.985  92.678 138.899  1.00  0.00           H
HETATM 3379  H19 LIG1B   1      97.212  92.692 138.885  1.00  0.00           H
HETATM 3380  H20 LIG1B   1      98.061  91.053 140.533  1.00  0.00           H
HETATM 3381  H21 LIG1B   1      97.172  90.230 139.236  1.00  0.00           H
HETATM 3382  H22 LIG1B   1      98.949  90.197 139.257  1.00  0.00           H
HETATM 3383  H23 LIG1B   1     100.176  91.121 133.600  1.00  0.00           H
HETATM 3384  H24 LIG1B   1      99.825  90.450 135.169  1.00  0.00           H
HETATM 3385  H25 LIG1B   1      99.826  92.196 134.972  1.00  0.00           H
CONECT 3335 3336 3361 3362 3363
CONECT 3348 3347 3349 3352
CONECT 3350 3344 3349 3351
CONECT 3351 3350 3375 3377 3376
CONECT 3353 3352 3354 3359
CONECT 3354 3353 3356 3355
CONECT 3357 3378 3356 3358 3379
CONECT 3358 3357 3382 3381 3380
CONECT 3359 3347 3353 3360
CONECT 3360 3383 3384 3385 3359
CONECT 3336 3335 3337 3365 3364
CONECT 3337 3336 3338 3366 3367
CONECT 3338 3340 3337 3339 3368
CONECT 3339 3338 3371 3369 3370
CONECT 3341 3340 3342 3343
CONECT 3343 3341 3344 3373 3374
CONECT 3345 3344 3347 3346
CONECT 3347 3345 3348 3359
CONECT 3361 3335
CONECT 3370 3339
CONECT 3371 3339
CONECT 3372 3340
CONECT 3373 3343
CONECT 3374 3343
CONECT 3375 3351
CONECT 3376 3351
CONECT 3377 3351
CONECT 3378 3357
CONECT 3379 3357
CONECT 3362 3335
CONECT 3380 3358
CONECT 3381 3358
CONECT 3382 3358
CONECT 3383 3360
CONECT 3384 3360
CONECT 3385 3360
CONECT 3363 3335
CONECT 3364 3336
CONECT 3365 3336
CONECT 3366 3337
CONECT 3367 3337
CONECT 3368 3338
CONECT 3369 3339
CONECT 3340 3338 3341 3372
CONECT 3344 3343 3345 3350
CONECT 3349 3350 3348
CONECT 3342 3341
CONECT 3346 3345
CONECT 3355 3354
CONECT 3356 3354 3357
CONECT 3352 3348 3353
END
