# Supplementary material for: In silico docking yields small molecule negative allosteric modulators targeting the core of Frizzled 7
Source: Nat Commun. 2025 Dec 14;16:11138. doi: 10.1038/s41467-025-67147-z (PMC12705740; doi:10.1038/s41467-025-67147-z)
Supplement: Supplementary file 5 — Supplementary Data 3 [file 41467_2025_67147_MOESM5_ESM.cif]

data_9RHG
# 
_entry.id   9RHG 
# 
_audit_conform.dict_name       mmcif_pdbx.dic 
_audit_conform.dict_version    5.404 
_audit_conform.dict_location   http://mmcif.pdb.org/dictionaries/ascii/mmcif_pdbx.dic 
# 
loop_
_database_2.database_id 
_database_2.database_code 
_database_2.pdbx_database_accession 
_database_2.pdbx_DOI 
PDB   9RHG         pdb_00009rhg 10.2210/pdb9rhg/pdb 
WWPDB D_1292148360 ?            ?                   
EMDB  EMD-53969    ?            ?                   
# 
_pdbx_database_status.status_code                     AUTH 
_pdbx_database_status.status_code_sf                  ? 
_pdbx_database_status.status_code_mr                  ? 
_pdbx_database_status.entry_id                        9RHG 
_pdbx_database_status.recvd_initial_deposition_date   2025-06-09 
_pdbx_database_status.SG_entry                        N 
_pdbx_database_status.deposit_site                    PDBE 
_pdbx_database_status.process_site                    PDBE 
_pdbx_database_status.status_code_cs                  ? 
_pdbx_database_status.status_code_nmr_data            ? 
_pdbx_database_status.methods_development_category    ? 
_pdbx_database_status.pdb_format_compatible           N 
# 
_pdbx_database_related.db_name        EMDB 
_pdbx_database_related.details        'FZD7 in complex with negative allosteric modulator C407' 
_pdbx_database_related.db_id          EMD-53969 
_pdbx_database_related.content_type   'associated EM volume' 
# 
_pdbx_contact_author.id                 2 
_pdbx_contact_author.email              gunnar.schulte@ki.se 
_pdbx_contact_author.name_first         Gunnar 
_pdbx_contact_author.name_last          Schulte 
_pdbx_contact_author.name_mi            ? 
_pdbx_contact_author.role               'principal investigator/group leader' 
_pdbx_contact_author.identifier_ORCID   0000-0002-2700-7013 
# 
loop_
_audit_author.name 
_audit_author.pdbx_ordinal 
_audit_author.identifier_ORCID 
'Scharf, M.S.'          1 0000-0002-3305-3956 
'Graetz, L.'            2 0000-0001-6755-0742 
'Kinsolving, J.'        3 0000-0002-0431-8222 
'Voss, J.'              4 0000-0003-0595-4607 
'Carrasco-Busturia, D.' 5 ?                   
'Forsberg, B.'          6 0000-0002-6247-4063 
'Kolb, P.'              7 0000-0003-4089-614X 
'Schulte, G.'           8 0000-0002-2700-7013 
# 
_citation.abstract                  ? 
_citation.abstract_id_CAS           ? 
_citation.book_id_ISBN              ? 
_citation.book_publisher            ? 
_citation.book_publisher_city       ? 
_citation.book_title                ? 
_citation.coordinate_linkage        ? 
_citation.country                   ? 
_citation.database_id_Medline       ? 
_citation.details                   ? 
_citation.id                        primary 
_citation.journal_abbrev            'To Be Published' 
_citation.journal_id_ASTM           ? 
_citation.journal_id_CSD            0353 
_citation.journal_id_ISSN           ? 
_citation.journal_full              ? 
_citation.journal_issue             ? 
_citation.journal_volume            ? 
_citation.language                  ? 
_citation.page_first                ? 
_citation.page_last                 ? 
_citation.title                     'FZD7 in complex with negative allosteric modulator C407' 
_citation.year                      ? 
_citation.database_id_CSD           ? 
_citation.pdbx_database_id_DOI      ? 
_citation.pdbx_database_id_PubMed   ? 
_citation.pdbx_database_id_patent   ? 
_citation.unpublished_flag          ? 
# 
loop_
_citation_author.citation_id 
_citation_author.name 
_citation_author.ordinal 
_citation_author.identifier_ORCID 
primary 'Scharf, M.S.'          1 0000-0002-3305-3956 
primary 'Graetz, L.'            2 0000-0001-6755-0742 
primary 'Kinsolving, J.'        3 0000-0002-0431-8222 
primary 'Voss, J.'              4 0000-0003-0595-4607 
primary 'Carrasco-Busturia, D.' 5 ?                   
primary 'Forsberg, B.'          6 0000-0002-6247-4063 
primary 'Kolb, P.'              7 0000-0003-4089-614X 
primary 'Schulte, G.'           8 0000-0002-2700-7013 
# 
loop_
_entity.id 
_entity.type 
_entity.src_method 
_entity.pdbx_description 
_entity.formula_weight 
_entity.pdbx_number_of_molecules 
_entity.pdbx_ec 
_entity.pdbx_mutation 
_entity.pdbx_fragment 
_entity.details 
1 polymer     man Frizzled-7 67460.859 2 ? ? ? 'Expression tag position 1-24, expression tag 578-605' 
2 non-polymer syn 'CHOLESTEROL HEMISUCCINATE' 486.726   4 ? ? ? ?                                                      
3 non-polymer syn 
'ethyl 3-[2-[(2-fluorophenyl)amino]-2-oxidanylidene-ethyl]-5-methyl-4-oxidanylidene-thieno[2,3-d]pyrimidine-6-carboxylate' 389.401 
1 ? ? ? ?                                                      
# 
_entity_name_com.entity_id   1 
_entity_name_com.name        Fz-7,hFz7,FzE3 
# 
_entity_poly.entity_id                      1 
_entity_poly.type                           'polypeptide(L)' 
_entity_poly.nstd_linkage                   no 
_entity_poly.nstd_monomer                   no 
_entity_poly.pdbx_seq_one_letter_code       
;MKTIIALSYIFCLVFADYKDDDDQPYHGEKGISVPDHGFCQPISIPLCTDIAYNQTILPNLLGHTNQEDAGLEVHQFYPL
VKVQCSPELRFFLCSMYAPVCTVLDQAIPPCRSLCERARQGCEALMNKFGFQWPERLRCENFPVHGAGEICVGQNTSDGS
GGPGGGPTAYPTAPYLPDLPFTALPPGASDGRGRPAFPFSCPRQLKVPPYLGYRFLGERDCGAPCEPGRANGLMYFKEEE
RRFARLWVGVWSVLCCASTLFTVLTYLVDMRRFSYPERPIIFLSGCYFMVAVAHVAGFLLEDRAVCVERFSDDGYRTVAQ
GTKKEGCTILFMVLYFFGMASSIWWVILSLTWFLAAGMKWGHEAIEANSQYFHLAAWAVPAVKTITILAMGQVDGDLLSG
VCYVGLSSVDALRGFVLAPLFVYLFIGTSFLLAGFVSLFRIRTIMKHDGTKTEKLEKLMVRIGVFSVLYTVPATIVLACY
FYEQAFREHWERTWLLQTCKSYAVPCPPGHFPPMSPDFTVFMIKYLMTMIVGITTGFWIWSGKTLQSWRRFYHRLSHSSK
GETAVSRLEVLFQGPWSHPQFEKGGGSGGGSGGGSWSHPQFEK
;
_entity_poly.pdbx_seq_one_letter_code_can   
;MKTIIALSYIFCLVFADYKDDDDQPYHGEKGISVPDHGFCQPISIPLCTDIAYNQTILPNLLGHTNQEDAGLEVHQFYPL
VKVQCSPELRFFLCSMYAPVCTVLDQAIPPCRSLCERARQGCEALMNKFGFQWPERLRCENFPVHGAGEICVGQNTSDGS
GGPGGGPTAYPTAPYLPDLPFTALPPGASDGRGRPAFPFSCPRQLKVPPYLGYRFLGERDCGAPCEPGRANGLMYFKEEE
RRFARLWVGVWSVLCCASTLFTVLTYLVDMRRFSYPERPIIFLSGCYFMVAVAHVAGFLLEDRAVCVERFSDDGYRTVAQ
GTKKEGCTILFMVLYFFGMASSIWWVILSLTWFLAAGMKWGHEAIEANSQYFHLAAWAVPAVKTITILAMGQVDGDLLSG
VCYVGLSSVDALRGFVLAPLFVYLFIGTSFLLAGFVSLFRIRTIMKHDGTKTEKLEKLMVRIGVFSVLYTVPATIVLACY
FYEQAFREHWERTWLLQTCKSYAVPCPPGHFPPMSPDFTVFMIKYLMTMIVGITTGFWIWSGKTLQSWRRFYHRLSHSSK
GETAVSRLEVLFQGPWSHPQFEKGGGSGGGSGGGSWSHPQFEK
;
_entity_poly.pdbx_strand_id                 B,A 
_entity_poly.pdbx_target_identifier         ? 
# 
loop_
_pdbx_entity_nonpoly.entity_id 
_pdbx_entity_nonpoly.name 
_pdbx_entity_nonpoly.comp_id 
2 'CHOLESTEROL HEMISUCCINATE'                                                                                                Y01   
3 'ethyl 3-[2-[(2-fluorophenyl)amino]-2-oxidanylidene-ethyl]-5-methyl-4-oxidanylidene-thieno[2,3-d]pyrimidine-6-carboxylate' A1JGQ 
# 
loop_
_entity_poly_seq.entity_id 
_entity_poly_seq.num 
_entity_poly_seq.mon_id 
_entity_poly_seq.hetero 
1 1   MET n 
1 2   LYS n 
1 3   THR n 
1 4   ILE n 
1 5   ILE n 
1 6   ALA n 
1 7   LEU n 
1 8   SER n 
1 9   TYR n 
1 10  ILE n 
1 11  PHE n 
1 12  CYS n 
1 13  LEU n 
1 14  VAL n 
1 15  PHE n 
1 16  ALA n 
1 17  ASP n 
1 18  TYR n 
1 19  LYS n 
1 20  ASP n 
1 21  ASP n 
1 22  ASP n 
1 23  ASP n 
1 24  GLN n 
1 25  PRO n 
1 26  TYR n 
1 27  HIS n 
1 28  GLY n 
1 29  GLU n 
1 30  LYS n 
1 31  GLY n 
1 32  ILE n 
1 33  SER n 
1 34  VAL n 
1 35  PRO n 
1 36  ASP n 
1 37  HIS n 
1 38  GLY n 
1 39  PHE n 
1 40  CYS n 
1 41  GLN n 
1 42  PRO n 
1 43  ILE n 
1 44  SER n 
1 45  ILE n 
1 46  PRO n 
1 47  LEU n 
1 48  CYS n 
1 49  THR n 
1 50  ASP n 
1 51  ILE n 
1 52  ALA n 
1 53  TYR n 
1 54  ASN n 
1 55  GLN n 
1 56  THR n 
1 57  ILE n 
1 58  LEU n 
1 59  PRO n 
1 60  ASN n 
1 61  LEU n 
1 62  LEU n 
1 63  GLY n 
1 64  HIS n 
1 65  THR n 
1 66  ASN n 
1 67  GLN n 
1 68  GLU n 
1 69  ASP n 
1 70  ALA n 
1 71  GLY n 
1 72  LEU n 
1 73  GLU n 
1 74  VAL n 
1 75  HIS n 
1 76  GLN n 
1 77  PHE n 
1 78  TYR n 
1 79  PRO n 
1 80  LEU n 
1 81  VAL n 
1 82  LYS n 
1 83  VAL n 
1 84  GLN n 
1 85  CYS n 
1 86  SER n 
1 87  PRO n 
1 88  GLU n 
1 89  LEU n 
1 90  ARG n 
1 91  PHE n 
1 92  PHE n 
1 93  LEU n 
1 94  CYS n 
1 95  SER n 
1 96  MET n 
1 97  TYR n 
1 98  ALA n 
1 99  PRO n 
1 100 VAL n 
1 101 CYS n 
1 102 THR n 
1 103 VAL n 
1 104 LEU n 
1 105 ASP n 
1 106 GLN n 
1 107 ALA n 
1 108 ILE n 
1 109 PRO n 
1 110 PRO n 
1 111 CYS n 
1 112 ARG n 
1 113 SER n 
1 114 LEU n 
1 115 CYS n 
1 116 GLU n 
1 117 ARG n 
1 118 ALA n 
1 119 ARG n 
1 120 GLN n 
1 121 GLY n 
1 122 CYS n 
1 123 GLU n 
1 124 ALA n 
1 125 LEU n 
1 126 MET n 
1 127 ASN n 
1 128 LYS n 
1 129 PHE n 
1 130 GLY n 
1 131 PHE n 
1 132 GLN n 
1 133 TRP n 
1 134 PRO n 
1 135 GLU n 
1 136 ARG n 
1 137 LEU n 
1 138 ARG n 
1 139 CYS n 
1 140 GLU n 
1 141 ASN n 
1 142 PHE n 
1 143 PRO n 
1 144 VAL n 
1 145 HIS n 
1 146 GLY n 
1 147 ALA n 
1 148 GLY n 
1 149 GLU n 
1 150 ILE n 
1 151 CYS n 
1 152 VAL n 
1 153 GLY n 
1 154 GLN n 
1 155 ASN n 
1 156 THR n 
1 157 SER n 
1 158 ASP n 
1 159 GLY n 
1 160 SER n 
1 161 GLY n 
1 162 GLY n 
1 163 PRO n 
1 164 GLY n 
1 165 GLY n 
1 166 GLY n 
1 167 PRO n 
1 168 THR n 
1 169 ALA n 
1 170 TYR n 
1 171 PRO n 
1 172 THR n 
1 173 ALA n 
1 174 PRO n 
1 175 TYR n 
1 176 LEU n 
1 177 PRO n 
1 178 ASP n 
1 179 LEU n 
1 180 PRO n 
1 181 PHE n 
1 182 THR n 
1 183 ALA n 
1 184 LEU n 
1 185 PRO n 
1 186 PRO n 
1 187 GLY n 
1 188 ALA n 
1 189 SER n 
1 190 ASP n 
1 191 GLY n 
1 192 ARG n 
1 193 GLY n 
1 194 ARG n 
1 195 PRO n 
1 196 ALA n 
1 197 PHE n 
1 198 PRO n 
1 199 PHE n 
1 200 SER n 
1 201 CYS n 
1 202 PRO n 
1 203 ARG n 
1 204 GLN n 
1 205 LEU n 
1 206 LYS n 
1 207 VAL n 
1 208 PRO n 
1 209 PRO n 
1 210 TYR n 
1 211 LEU n 
1 212 GLY n 
1 213 TYR n 
1 214 ARG n 
1 215 PHE n 
1 216 LEU n 
1 217 GLY n 
1 218 GLU n 
1 219 ARG n 
1 220 ASP n 
1 221 CYS n 
1 222 GLY n 
1 223 ALA n 
1 224 PRO n 
1 225 CYS n 
1 226 GLU n 
1 227 PRO n 
1 228 GLY n 
1 229 ARG n 
1 230 ALA n 
1 231 ASN n 
1 232 GLY n 
1 233 LEU n 
1 234 MET n 
1 235 TYR n 
1 236 PHE n 
1 237 LYS n 
1 238 GLU n 
1 239 GLU n 
1 240 GLU n 
1 241 ARG n 
1 242 ARG n 
1 243 PHE n 
1 244 ALA n 
1 245 ARG n 
1 246 LEU n 
1 247 TRP n 
1 248 VAL n 
1 249 GLY n 
1 250 VAL n 
1 251 TRP n 
1 252 SER n 
1 253 VAL n 
1 254 LEU n 
1 255 CYS n 
1 256 CYS n 
1 257 ALA n 
1 258 SER n 
1 259 THR n 
1 260 LEU n 
1 261 PHE n 
1 262 THR n 
1 263 VAL n 
1 264 LEU n 
1 265 THR n 
1 266 TYR n 
1 267 LEU n 
1 268 VAL n 
1 269 ASP n 
1 270 MET n 
1 271 ARG n 
1 272 ARG n 
1 273 PHE n 
1 274 SER n 
1 275 TYR n 
1 276 PRO n 
1 277 GLU n 
1 278 ARG n 
1 279 PRO n 
1 280 ILE n 
1 281 ILE n 
1 282 PHE n 
1 283 LEU n 
1 284 SER n 
1 285 GLY n 
1 286 CYS n 
1 287 TYR n 
1 288 PHE n 
1 289 MET n 
1 290 VAL n 
1 291 ALA n 
1 292 VAL n 
1 293 ALA n 
1 294 HIS n 
1 295 VAL n 
1 296 ALA n 
1 297 GLY n 
1 298 PHE n 
1 299 LEU n 
1 300 LEU n 
1 301 GLU n 
1 302 ASP n 
1 303 ARG n 
1 304 ALA n 
1 305 VAL n 
1 306 CYS n 
1 307 VAL n 
1 308 GLU n 
1 309 ARG n 
1 310 PHE n 
1 311 SER n 
1 312 ASP n 
1 313 ASP n 
1 314 GLY n 
1 315 TYR n 
1 316 ARG n 
1 317 THR n 
1 318 VAL n 
1 319 ALA n 
1 320 GLN n 
1 321 GLY n 
1 322 THR n 
1 323 LYS n 
1 324 LYS n 
1 325 GLU n 
1 326 GLY n 
1 327 CYS n 
1 328 THR n 
1 329 ILE n 
1 330 LEU n 
1 331 PHE n 
1 332 MET n 
1 333 VAL n 
1 334 LEU n 
1 335 TYR n 
1 336 PHE n 
1 337 PHE n 
1 338 GLY n 
1 339 MET n 
1 340 ALA n 
1 341 SER n 
1 342 SER n 
1 343 ILE n 
1 344 TRP n 
1 345 TRP n 
1 346 VAL n 
1 347 ILE n 
1 348 LEU n 
1 349 SER n 
1 350 LEU n 
1 351 THR n 
1 352 TRP n 
1 353 PHE n 
1 354 LEU n 
1 355 ALA n 
1 356 ALA n 
1 357 GLY n 
1 358 MET n 
1 359 LYS n 
1 360 TRP n 
1 361 GLY n 
1 362 HIS n 
1 363 GLU n 
1 364 ALA n 
1 365 ILE n 
1 366 GLU n 
1 367 ALA n 
1 368 ASN n 
1 369 SER n 
1 370 GLN n 
1 371 TYR n 
1 372 PHE n 
1 373 HIS n 
1 374 LEU n 
1 375 ALA n 
1 376 ALA n 
1 377 TRP n 
1 378 ALA n 
1 379 VAL n 
1 380 PRO n 
1 381 ALA n 
1 382 VAL n 
1 383 LYS n 
1 384 THR n 
1 385 ILE n 
1 386 THR n 
1 387 ILE n 
1 388 LEU n 
1 389 ALA n 
1 390 MET n 
1 391 GLY n 
1 392 GLN n 
1 393 VAL n 
1 394 ASP n 
1 395 GLY n 
1 396 ASP n 
1 397 LEU n 
1 398 LEU n 
1 399 SER n 
1 400 GLY n 
1 401 VAL n 
1 402 CYS n 
1 403 TYR n 
1 404 VAL n 
1 405 GLY n 
1 406 LEU n 
1 407 SER n 
1 408 SER n 
1 409 VAL n 
1 410 ASP n 
1 411 ALA n 
1 412 LEU n 
1 413 ARG n 
1 414 GLY n 
1 415 PHE n 
1 416 VAL n 
1 417 LEU n 
1 418 ALA n 
1 419 PRO n 
1 420 LEU n 
1 421 PHE n 
1 422 VAL n 
1 423 TYR n 
1 424 LEU n 
1 425 PHE n 
1 426 ILE n 
1 427 GLY n 
1 428 THR n 
1 429 SER n 
1 430 PHE n 
1 431 LEU n 
1 432 LEU n 
1 433 ALA n 
1 434 GLY n 
1 435 PHE n 
1 436 VAL n 
1 437 SER n 
1 438 LEU n 
1 439 PHE n 
1 440 ARG n 
1 441 ILE n 
1 442 ARG n 
1 443 THR n 
1 444 ILE n 
1 445 MET n 
1 446 LYS n 
1 447 HIS n 
1 448 ASP n 
1 449 GLY n 
1 450 THR n 
1 451 LYS n 
1 452 THR n 
1 453 GLU n 
1 454 LYS n 
1 455 LEU n 
1 456 GLU n 
1 457 LYS n 
1 458 LEU n 
1 459 MET n 
1 460 VAL n 
1 461 ARG n 
1 462 ILE n 
1 463 GLY n 
1 464 VAL n 
1 465 PHE n 
1 466 SER n 
1 467 VAL n 
1 468 LEU n 
1 469 TYR n 
1 470 THR n 
1 471 VAL n 
1 472 PRO n 
1 473 ALA n 
1 474 THR n 
1 475 ILE n 
1 476 VAL n 
1 477 LEU n 
1 478 ALA n 
1 479 CYS n 
1 480 TYR n 
1 481 PHE n 
1 482 TYR n 
1 483 GLU n 
1 484 GLN n 
1 485 ALA n 
1 486 PHE n 
1 487 ARG n 
1 488 GLU n 
1 489 HIS n 
1 490 TRP n 
1 491 GLU n 
1 492 ARG n 
1 493 THR n 
1 494 TRP n 
1 495 LEU n 
1 496 LEU n 
1 497 GLN n 
1 498 THR n 
1 499 CYS n 
1 500 LYS n 
1 501 SER n 
1 502 TYR n 
1 503 ALA n 
1 504 VAL n 
1 505 PRO n 
1 506 CYS n 
1 507 PRO n 
1 508 PRO n 
1 509 GLY n 
1 510 HIS n 
1 511 PHE n 
1 512 PRO n 
1 513 PRO n 
1 514 MET n 
1 515 SER n 
1 516 PRO n 
1 517 ASP n 
1 518 PHE n 
1 519 THR n 
1 520 VAL n 
1 521 PHE n 
1 522 MET n 
1 523 ILE n 
1 524 LYS n 
1 525 TYR n 
1 526 LEU n 
1 527 MET n 
1 528 THR n 
1 529 MET n 
1 530 ILE n 
1 531 VAL n 
1 532 GLY n 
1 533 ILE n 
1 534 THR n 
1 535 THR n 
1 536 GLY n 
1 537 PHE n 
1 538 TRP n 
1 539 ILE n 
1 540 TRP n 
1 541 SER n 
1 542 GLY n 
1 543 LYS n 
1 544 THR n 
1 545 LEU n 
1 546 GLN n 
1 547 SER n 
1 548 TRP n 
1 549 ARG n 
1 550 ARG n 
1 551 PHE n 
1 552 TYR n 
1 553 HIS n 
1 554 ARG n 
1 555 LEU n 
1 556 SER n 
1 557 HIS n 
1 558 SER n 
1 559 SER n 
1 560 LYS n 
1 561 GLY n 
1 562 GLU n 
1 563 THR n 
1 564 ALA n 
1 565 VAL n 
1 566 SER n 
1 567 ARG n 
1 568 LEU n 
1 569 GLU n 
1 570 VAL n 
1 571 LEU n 
1 572 PHE n 
1 573 GLN n 
1 574 GLY n 
1 575 PRO n 
1 576 TRP n 
1 577 SER n 
1 578 HIS n 
1 579 PRO n 
1 580 GLN n 
1 581 PHE n 
1 582 GLU n 
1 583 LYS n 
1 584 GLY n 
1 585 GLY n 
1 586 GLY n 
1 587 SER n 
1 588 GLY n 
1 589 GLY n 
1 590 GLY n 
1 591 SER n 
1 592 GLY n 
1 593 GLY n 
1 594 GLY n 
1 595 SER n 
1 596 TRP n 
1 597 SER n 
1 598 HIS n 
1 599 PRO n 
1 600 GLN n 
1 601 PHE n 
1 602 GLU n 
1 603 LYS n 
# 
_entity_src_gen.entity_id                          1 
_entity_src_gen.pdbx_src_id                        1 
_entity_src_gen.pdbx_alt_source_flag               sample 
_entity_src_gen.pdbx_seq_type                      'Biological sequence' 
_entity_src_gen.pdbx_beg_seq_num                   1 
_entity_src_gen.pdbx_end_seq_num                   603 
_entity_src_gen.gene_src_common_name               human 
_entity_src_gen.gene_src_genus                     ? 
_entity_src_gen.pdbx_gene_src_gene                 FZD7 
_entity_src_gen.gene_src_species                   ? 
_entity_src_gen.gene_src_strain                    ? 
_entity_src_gen.gene_src_tissue                    ? 
_entity_src_gen.gene_src_tissue_fraction           ? 
_entity_src_gen.gene_src_details                   ? 
_entity_src_gen.pdbx_gene_src_fragment             ? 
_entity_src_gen.pdbx_gene_src_scientific_name      'Homo sapiens' 
_entity_src_gen.pdbx_gene_src_ncbi_taxonomy_id     9606 
_entity_src_gen.pdbx_gene_src_variant              ? 
_entity_src_gen.pdbx_gene_src_cell_line            ? 
_entity_src_gen.pdbx_gene_src_atcc                 ? 
_entity_src_gen.pdbx_gene_src_organ                ? 
_entity_src_gen.pdbx_gene_src_organelle            ? 
_entity_src_gen.pdbx_gene_src_cell                 ? 
_entity_src_gen.pdbx_gene_src_cellular_location    ? 
_entity_src_gen.host_org_common_name               ? 
_entity_src_gen.pdbx_host_org_scientific_name      'Spodoptera frugiperda' 
_entity_src_gen.pdbx_host_org_ncbi_taxonomy_id     7108 
_entity_src_gen.host_org_genus                     ? 
_entity_src_gen.pdbx_host_org_gene                 ? 
_entity_src_gen.pdbx_host_org_organ                ? 
_entity_src_gen.host_org_species                   ? 
_entity_src_gen.pdbx_host_org_tissue               ? 
_entity_src_gen.pdbx_host_org_tissue_fraction      ? 
_entity_src_gen.pdbx_host_org_strain               ? 
_entity_src_gen.pdbx_host_org_variant              ? 
_entity_src_gen.pdbx_host_org_cell_line            ? 
_entity_src_gen.pdbx_host_org_atcc                 ? 
_entity_src_gen.pdbx_host_org_culture_collection   ? 
_entity_src_gen.pdbx_host_org_cell                 ? 
_entity_src_gen.pdbx_host_org_organelle            ? 
_entity_src_gen.pdbx_host_org_cellular_location    ? 
_entity_src_gen.pdbx_host_org_vector_type          ? 
_entity_src_gen.pdbx_host_org_vector               ? 
_entity_src_gen.host_org_details                   ? 
_entity_src_gen.expression_system_id               ? 
_entity_src_gen.plasmid_name                       ? 
_entity_src_gen.plasmid_details                    ? 
_entity_src_gen.pdbx_description                   ? 
# 
loop_
_chem_comp.id 
_chem_comp.type 
_chem_comp.mon_nstd_flag 
_chem_comp.name 
_chem_comp.pdbx_synonyms 
_chem_comp.formula 
_chem_comp.formula_weight 
A1JGQ non-polymer         . 
'ethyl 3-[2-[(2-fluorophenyl)amino]-2-oxidanylidene-ethyl]-5-methyl-4-oxidanylidene-thieno[2,3-d]pyrimidine-6-carboxylate' ? 
'C18 H16 F N3 O4 S' 389.401 
ALA   'L-peptide linking' y ALANINE ? 'C3 H7 N O2'        89.093  
ARG   'L-peptide linking' y ARGININE ? 'C6 H15 N4 O2 1'    175.209 
ASN   'L-peptide linking' y ASPARAGINE ? 'C4 H8 N2 O3'       132.118 
ASP   'L-peptide linking' y 'ASPARTIC ACID' ? 'C4 H7 N O4'        133.103 
CYS   'L-peptide linking' y CYSTEINE ? 'C3 H7 N O2 S'      121.158 
GLN   'L-peptide linking' y GLUTAMINE ? 'C5 H10 N2 O3'      146.144 
GLU   'L-peptide linking' y 'GLUTAMIC ACID' ? 'C5 H9 N O4'        147.129 
GLY   'peptide linking'   y GLYCINE ? 'C2 H5 N O2'        75.067  
HIS   'L-peptide linking' y HISTIDINE ? 'C6 H10 N3 O2 1'    156.162 
ILE   'L-peptide linking' y ISOLEUCINE ? 'C6 H13 N O2'       131.173 
LEU   'L-peptide linking' y LEUCINE ? 'C6 H13 N O2'       131.173 
LYS   'L-peptide linking' y LYSINE ? 'C6 H15 N2 O2 1'    147.195 
MET   'L-peptide linking' y METHIONINE ? 'C5 H11 N O2 S'     149.211 
PHE   'L-peptide linking' y PHENYLALANINE ? 'C9 H11 N O2'       165.189 
PRO   'L-peptide linking' y PROLINE ? 'C5 H9 N O2'        115.130 
SER   'L-peptide linking' y SERINE ? 'C3 H7 N O3'        105.093 
THR   'L-peptide linking' y THREONINE ? 'C4 H9 N O3'        119.119 
TRP   'L-peptide linking' y TRYPTOPHAN ? 'C11 H12 N2 O2'     204.225 
TYR   'L-peptide linking' y TYROSINE ? 'C9 H11 N O3'       181.189 
VAL   'L-peptide linking' y VALINE ? 'C5 H11 N O2'       117.146 
Y01   non-polymer         . 'CHOLESTEROL HEMISUCCINATE' ? 'C31 H50 O4'        486.726 
# 
loop_
_pdbx_poly_seq_scheme.asym_id 
_pdbx_poly_seq_scheme.entity_id 
_pdbx_poly_seq_scheme.seq_id 
_pdbx_poly_seq_scheme.mon_id 
_pdbx_poly_seq_scheme.ndb_seq_num 
_pdbx_poly_seq_scheme.pdb_seq_num 
_pdbx_poly_seq_scheme.auth_seq_num 
_pdbx_poly_seq_scheme.pdb_mon_id 
_pdbx_poly_seq_scheme.auth_mon_id 
_pdbx_poly_seq_scheme.pdb_strand_id 
_pdbx_poly_seq_scheme.pdb_ins_code 
_pdbx_poly_seq_scheme.hetero 
A 1 1   MET 1   10  ?   ?   ?   B . n 
A 1 2   LYS 2   11  ?   ?   ?   B . n 
A 1 3   THR 3   12  ?   ?   ?   B . n 
A 1 4   ILE 4   13  ?   ?   ?   B . n 
A 1 5   ILE 5   14  ?   ?   ?   B . n 
A 1 6   ALA 6   15  ?   ?   ?   B . n 
A 1 7   LEU 7   16  ?   ?   ?   B . n 
A 1 8   SER 8   17  ?   ?   ?   B . n 
A 1 9   TYR 9   18  ?   ?   ?   B . n 
A 1 10  ILE 10  19  ?   ?   ?   B . n 
A 1 11  PHE 11  20  ?   ?   ?   B . n 
A 1 12  CYS 12  21  ?   ?   ?   B . n 
A 1 13  LEU 13  22  ?   ?   ?   B . n 
A 1 14  VAL 14  23  ?   ?   ?   B . n 
A 1 15  PHE 15  24  ?   ?   ?   B . n 
A 1 16  ALA 16  25  ?   ?   ?   B . n 
A 1 17  ASP 17  26  ?   ?   ?   B . n 
A 1 18  TYR 18  27  ?   ?   ?   B . n 
A 1 19  LYS 19  28  ?   ?   ?   B . n 
A 1 20  ASP 20  29  ?   ?   ?   B . n 
A 1 21  ASP 21  30  ?   ?   ?   B . n 
A 1 22  ASP 22  31  ?   ?   ?   B . n 
A 1 23  ASP 23  32  ?   ?   ?   B . n 
A 1 24  GLN 24  33  ?   ?   ?   B . n 
A 1 25  PRO 25  34  ?   ?   ?   B . n 
A 1 26  TYR 26  35  ?   ?   ?   B . n 
A 1 27  HIS 27  36  ?   ?   ?   B . n 
A 1 28  GLY 28  37  ?   ?   ?   B . n 
A 1 29  GLU 29  38  ?   ?   ?   B . n 
A 1 30  LYS 30  39  ?   ?   ?   B . n 
A 1 31  GLY 31  40  ?   ?   ?   B . n 
A 1 32  ILE 32  41  ?   ?   ?   B . n 
A 1 33  SER 33  42  ?   ?   ?   B . n 
A 1 34  VAL 34  43  ?   ?   ?   B . n 
A 1 35  PRO 35  44  ?   ?   ?   B . n 
A 1 36  ASP 36  45  ?   ?   ?   B . n 
A 1 37  HIS 37  46  ?   ?   ?   B . n 
A 1 38  GLY 38  47  ?   ?   ?   B . n 
A 1 39  PHE 39  48  ?   ?   ?   B . n 
A 1 40  CYS 40  49  ?   ?   ?   B . n 
A 1 41  GLN 41  50  ?   ?   ?   B . n 
A 1 42  PRO 42  51  ?   ?   ?   B . n 
A 1 43  ILE 43  52  ?   ?   ?   B . n 
A 1 44  SER 44  53  ?   ?   ?   B . n 
A 1 45  ILE 45  54  ?   ?   ?   B . n 
A 1 46  PRO 46  55  ?   ?   ?   B . n 
A 1 47  LEU 47  56  ?   ?   ?   B . n 
A 1 48  CYS 48  57  ?   ?   ?   B . n 
A 1 49  THR 49  58  ?   ?   ?   B . n 
A 1 50  ASP 50  59  ?   ?   ?   B . n 
A 1 51  ILE 51  60  ?   ?   ?   B . n 
A 1 52  ALA 52  61  ?   ?   ?   B . n 
A 1 53  TYR 53  62  ?   ?   ?   B . n 
A 1 54  ASN 54  63  ?   ?   ?   B . n 
A 1 55  GLN 55  64  ?   ?   ?   B . n 
A 1 56  THR 56  65  ?   ?   ?   B . n 
A 1 57  ILE 57  66  ?   ?   ?   B . n 
A 1 58  LEU 58  67  ?   ?   ?   B . n 
A 1 59  PRO 59  68  ?   ?   ?   B . n 
A 1 60  ASN 60  69  ?   ?   ?   B . n 
A 1 61  LEU 61  70  ?   ?   ?   B . n 
A 1 62  LEU 62  71  ?   ?   ?   B . n 
A 1 63  GLY 63  72  ?   ?   ?   B . n 
A 1 64  HIS 64  73  ?   ?   ?   B . n 
A 1 65  THR 65  74  ?   ?   ?   B . n 
A 1 66  ASN 66  75  ?   ?   ?   B . n 
A 1 67  GLN 67  76  ?   ?   ?   B . n 
A 1 68  GLU 68  77  ?   ?   ?   B . n 
A 1 69  ASP 69  78  ?   ?   ?   B . n 
A 1 70  ALA 70  79  ?   ?   ?   B . n 
A 1 71  GLY 71  80  ?   ?   ?   B . n 
A 1 72  LEU 72  81  ?   ?   ?   B . n 
A 1 73  GLU 73  82  ?   ?   ?   B . n 
A 1 74  VAL 74  83  ?   ?   ?   B . n 
A 1 75  HIS 75  84  ?   ?   ?   B . n 
A 1 76  GLN 76  85  ?   ?   ?   B . n 
A 1 77  PHE 77  86  ?   ?   ?   B . n 
A 1 78  TYR 78  87  ?   ?   ?   B . n 
A 1 79  PRO 79  88  ?   ?   ?   B . n 
A 1 80  LEU 80  89  ?   ?   ?   B . n 
A 1 81  VAL 81  90  ?   ?   ?   B . n 
A 1 82  LYS 82  91  ?   ?   ?   B . n 
A 1 83  VAL 83  92  ?   ?   ?   B . n 
A 1 84  GLN 84  93  ?   ?   ?   B . n 
A 1 85  CYS 85  94  ?   ?   ?   B . n 
A 1 86  SER 86  95  ?   ?   ?   B . n 
A 1 87  PRO 87  96  ?   ?   ?   B . n 
A 1 88  GLU 88  97  ?   ?   ?   B . n 
A 1 89  LEU 89  98  ?   ?   ?   B . n 
A 1 90  ARG 90  99  ?   ?   ?   B . n 
A 1 91  PHE 91  100 ?   ?   ?   B . n 
A 1 92  PHE 92  101 ?   ?   ?   B . n 
A 1 93  LEU 93  102 ?   ?   ?   B . n 
A 1 94  CYS 94  103 ?   ?   ?   B . n 
A 1 95  SER 95  104 ?   ?   ?   B . n 
A 1 96  MET 96  105 ?   ?   ?   B . n 
A 1 97  TYR 97  106 ?   ?   ?   B . n 
A 1 98  ALA 98  107 ?   ?   ?   B . n 
A 1 99  PRO 99  108 ?   ?   ?   B . n 
A 1 100 VAL 100 109 ?   ?   ?   B . n 
A 1 101 CYS 101 110 ?   ?   ?   B . n 
A 1 102 THR 102 111 ?   ?   ?   B . n 
A 1 103 VAL 103 112 ?   ?   ?   B . n 
A 1 104 LEU 104 113 ?   ?   ?   B . n 
A 1 105 ASP 105 114 ?   ?   ?   B . n 
A 1 106 GLN 106 115 ?   ?   ?   B . n 
A 1 107 ALA 107 116 ?   ?   ?   B . n 
A 1 108 ILE 108 117 ?   ?   ?   B . n 
A 1 109 PRO 109 118 ?   ?   ?   B . n 
A 1 110 PRO 110 119 ?   ?   ?   B . n 
A 1 111 CYS 111 120 ?   ?   ?   B . n 
A 1 112 ARG 112 121 ?   ?   ?   B . n 
A 1 113 SER 113 122 ?   ?   ?   B . n 
A 1 114 LEU 114 123 ?   ?   ?   B . n 
A 1 115 CYS 115 124 ?   ?   ?   B . n 
A 1 116 GLU 116 125 ?   ?   ?   B . n 
A 1 117 ARG 117 126 ?   ?   ?   B . n 
A 1 118 ALA 118 127 ?   ?   ?   B . n 
A 1 119 ARG 119 128 ?   ?   ?   B . n 
A 1 120 GLN 120 129 ?   ?   ?   B . n 
A 1 121 GLY 121 130 ?   ?   ?   B . n 
A 1 122 CYS 122 131 ?   ?   ?   B . n 
A 1 123 GLU 123 132 ?   ?   ?   B . n 
A 1 124 ALA 124 133 ?   ?   ?   B . n 
A 1 125 LEU 125 134 ?   ?   ?   B . n 
A 1 126 MET 126 135 ?   ?   ?   B . n 
A 1 127 ASN 127 136 ?   ?   ?   B . n 
A 1 128 LYS 128 137 ?   ?   ?   B . n 
A 1 129 PHE 129 138 ?   ?   ?   B . n 
A 1 130 GLY 130 139 ?   ?   ?   B . n 
A 1 131 PHE 131 140 ?   ?   ?   B . n 
A 1 132 GLN 132 141 ?   ?   ?   B . n 
A 1 133 TRP 133 142 ?   ?   ?   B . n 
A 1 134 PRO 134 143 ?   ?   ?   B . n 
A 1 135 GLU 135 144 ?   ?   ?   B . n 
A 1 136 ARG 136 145 ?   ?   ?   B . n 
A 1 137 LEU 137 146 ?   ?   ?   B . n 
A 1 138 ARG 138 147 ?   ?   ?   B . n 
A 1 139 CYS 139 148 ?   ?   ?   B . n 
A 1 140 GLU 140 149 ?   ?   ?   B . n 
A 1 141 ASN 141 150 ?   ?   ?   B . n 
A 1 142 PHE 142 151 ?   ?   ?   B . n 
A 1 143 PRO 143 152 ?   ?   ?   B . n 
A 1 144 VAL 144 153 ?   ?   ?   B . n 
A 1 145 HIS 145 154 ?   ?   ?   B . n 
A 1 146 GLY 146 155 ?   ?   ?   B . n 
A 1 147 ALA 147 156 ?   ?   ?   B . n 
A 1 148 GLY 148 157 ?   ?   ?   B . n 
A 1 149 GLU 149 158 ?   ?   ?   B . n 
A 1 150 ILE 150 159 ?   ?   ?   B . n 
A 1 151 CYS 151 160 ?   ?   ?   B . n 
A 1 152 VAL 152 161 ?   ?   ?   B . n 
A 1 153 GLY 153 162 ?   ?   ?   B . n 
A 1 154 GLN 154 163 ?   ?   ?   B . n 
A 1 155 ASN 155 164 ?   ?   ?   B . n 
A 1 156 THR 156 165 ?   ?   ?   B . n 
A 1 157 SER 157 166 ?   ?   ?   B . n 
A 1 158 ASP 158 167 ?   ?   ?   B . n 
A 1 159 GLY 159 168 ?   ?   ?   B . n 
A 1 160 SER 160 169 ?   ?   ?   B . n 
A 1 161 GLY 161 170 ?   ?   ?   B . n 
A 1 162 GLY 162 171 ?   ?   ?   B . n 
A 1 163 PRO 163 172 ?   ?   ?   B . n 
A 1 164 GLY 164 173 ?   ?   ?   B . n 
A 1 165 GLY 165 174 ?   ?   ?   B . n 
A 1 166 GLY 166 175 ?   ?   ?   B . n 
A 1 167 PRO 167 176 ?   ?   ?   B . n 
A 1 168 THR 168 177 ?   ?   ?   B . n 
A 1 169 ALA 169 178 ?   ?   ?   B . n 
A 1 170 TYR 170 179 ?   ?   ?   B . n 
A 1 171 PRO 171 180 ?   ?   ?   B . n 
A 1 172 THR 172 181 ?   ?   ?   B . n 
A 1 173 ALA 173 182 ?   ?   ?   B . n 
A 1 174 PRO 174 183 ?   ?   ?   B . n 
A 1 175 TYR 175 184 ?   ?   ?   B . n 
A 1 176 LEU 176 185 ?   ?   ?   B . n 
A 1 177 PRO 177 186 ?   ?   ?   B . n 
A 1 178 ASP 178 187 ?   ?   ?   B . n 
A 1 179 LEU 179 188 ?   ?   ?   B . n 
A 1 180 PRO 180 189 ?   ?   ?   B . n 
A 1 181 PHE 181 190 ?   ?   ?   B . n 
A 1 182 THR 182 191 ?   ?   ?   B . n 
A 1 183 ALA 183 192 ?   ?   ?   B . n 
A 1 184 LEU 184 193 ?   ?   ?   B . n 
A 1 185 PRO 185 194 ?   ?   ?   B . n 
A 1 186 PRO 186 195 ?   ?   ?   B . n 
A 1 187 GLY 187 196 ?   ?   ?   B . n 
A 1 188 ALA 188 197 ?   ?   ?   B . n 
A 1 189 SER 189 198 ?   ?   ?   B . n 
A 1 190 ASP 190 199 ?   ?   ?   B . n 
A 1 191 GLY 191 200 ?   ?   ?   B . n 
A 1 192 ARG 192 201 ?   ?   ?   B . n 
A 1 193 GLY 193 202 ?   ?   ?   B . n 
A 1 194 ARG 194 203 ?   ?   ?   B . n 
A 1 195 PRO 195 204 ?   ?   ?   B . n 
A 1 196 ALA 196 205 ?   ?   ?   B . n 
A 1 197 PHE 197 206 206 PHE PHE B . n 
A 1 198 PRO 198 207 207 PRO PRO B . n 
A 1 199 PHE 199 208 208 PHE PHE B . n 
A 1 200 SER 200 209 209 SER SER B . n 
A 1 201 CYS 201 210 210 CYS CYS B . n 
A 1 202 PRO 202 211 211 PRO PRO B . n 
A 1 203 ARG 203 212 212 ARG ARG B . n 
A 1 204 GLN 204 213 213 GLN GLN B . n 
A 1 205 LEU 205 214 214 LEU LEU B . n 
A 1 206 LYS 206 215 215 LYS LYS B . n 
A 1 207 VAL 207 216 216 VAL VAL B . n 
A 1 208 PRO 208 217 217 PRO PRO B . n 
A 1 209 PRO 209 218 218 PRO PRO B . n 
A 1 210 TYR 210 219 219 TYR TYR B . n 
A 1 211 LEU 211 220 220 LEU LEU B . n 
A 1 212 GLY 212 221 221 GLY GLY B . n 
A 1 213 TYR 213 222 222 TYR TYR B . n 
A 1 214 ARG 214 223 223 ARG ARG B . n 
A 1 215 PHE 215 224 224 PHE PHE B . n 
A 1 216 LEU 216 225 225 LEU LEU B . n 
A 1 217 GLY 217 226 226 GLY GLY B . n 
A 1 218 GLU 218 227 227 GLU GLU B . n 
A 1 219 ARG 219 228 228 ARG ARG B . n 
A 1 220 ASP 220 229 229 ASP ASP B . n 
A 1 221 CYS 221 230 230 CYS CYS B . n 
A 1 222 GLY 222 231 231 GLY GLY B . n 
A 1 223 ALA 223 232 232 ALA ALA B . n 
A 1 224 PRO 224 233 233 PRO PRO B . n 
A 1 225 CYS 225 234 234 CYS CYS B . n 
A 1 226 GLU 226 235 235 GLU GLU B . n 
A 1 227 PRO 227 236 236 PRO PRO B . n 
A 1 228 GLY 228 237 237 GLY GLY B . n 
A 1 229 ARG 229 238 238 ARG ARG B . n 
A 1 230 ALA 230 239 239 ALA ALA B . n 
A 1 231 ASN 231 240 240 ASN ASN B . n 
A 1 232 GLY 232 241 241 GLY GLY B . n 
A 1 233 LEU 233 242 242 LEU LEU B . n 
A 1 234 MET 234 243 243 MET MET B . n 
A 1 235 TYR 235 244 244 TYR TYR B . n 
A 1 236 PHE 236 245 245 PHE PHE B . n 
A 1 237 LYS 237 246 246 LYS LYS B . n 
A 1 238 GLU 238 247 247 GLU GLU B . n 
A 1 239 GLU 239 248 248 GLU GLU B . n 
A 1 240 GLU 240 249 249 GLU GLU B . n 
A 1 241 ARG 241 250 250 ARG ARG B . n 
A 1 242 ARG 242 251 251 ARG ARG B . n 
A 1 243 PHE 243 252 252 PHE PHE B . n 
A 1 244 ALA 244 253 253 ALA ALA B . n 
A 1 245 ARG 245 254 254 ARG ARG B . n 
A 1 246 LEU 246 255 255 LEU LEU B . n 
A 1 247 TRP 247 256 256 TRP TRP B . n 
A 1 248 VAL 248 257 257 VAL VAL B . n 
A 1 249 GLY 249 258 258 GLY GLY B . n 
A 1 250 VAL 250 259 259 VAL VAL B . n 
A 1 251 TRP 251 260 260 TRP TRP B . n 
A 1 252 SER 252 261 261 SER SER B . n 
A 1 253 VAL 253 262 262 VAL VAL B . n 
A 1 254 LEU 254 263 263 LEU LEU B . n 
A 1 255 CYS 255 264 264 CYS CYS B . n 
A 1 256 CYS 256 265 265 CYS CYS B . n 
A 1 257 ALA 257 266 266 ALA ALA B . n 
A 1 258 SER 258 267 267 SER SER B . n 
A 1 259 THR 259 268 268 THR THR B . n 
A 1 260 LEU 260 269 269 LEU LEU B . n 
A 1 261 PHE 261 270 270 PHE PHE B . n 
A 1 262 THR 262 271 271 THR THR B . n 
A 1 263 VAL 263 272 272 VAL VAL B . n 
A 1 264 LEU 264 273 273 LEU LEU B . n 
A 1 265 THR 265 274 274 THR THR B . n 
A 1 266 TYR 266 275 275 TYR TYR B . n 
A 1 267 LEU 267 276 276 LEU LEU B . n 
A 1 268 VAL 268 277 277 VAL VAL B . n 
A 1 269 ASP 269 278 278 ASP ASP B . n 
A 1 270 MET 270 279 279 MET MET B . n 
A 1 271 ARG 271 280 280 ARG ARG B . n 
A 1 272 ARG 272 281 281 ARG ARG B . n 
A 1 273 PHE 273 282 282 PHE PHE B . n 
A 1 274 SER 274 283 283 SER SER B . n 
A 1 275 TYR 275 284 284 TYR TYR B . n 
A 1 276 PRO 276 285 285 PRO PRO B . n 
A 1 277 GLU 277 286 286 GLU GLU B . n 
A 1 278 ARG 278 287 287 ARG ARG B . n 
A 1 279 PRO 279 288 288 PRO PRO B . n 
A 1 280 ILE 280 289 289 ILE ILE B . n 
A 1 281 ILE 281 290 290 ILE ILE B . n 
A 1 282 PHE 282 291 291 PHE PHE B . n 
A 1 283 LEU 283 292 292 LEU LEU B . n 
A 1 284 SER 284 293 293 SER SER B . n 
A 1 285 GLY 285 294 294 GLY GLY B . n 
A 1 286 CYS 286 295 295 CYS CYS B . n 
A 1 287 TYR 287 296 296 TYR TYR B . n 
A 1 288 PHE 288 297 297 PHE PHE B . n 
A 1 289 MET 289 298 298 MET MET B . n 
A 1 290 VAL 290 299 299 VAL VAL B . n 
A 1 291 ALA 291 300 300 ALA ALA B . n 
A 1 292 VAL 292 301 301 VAL VAL B . n 
A 1 293 ALA 293 302 302 ALA ALA B . n 
A 1 294 HIS 294 303 303 HIS HIS B . n 
A 1 295 VAL 295 304 304 VAL VAL B . n 
A 1 296 ALA 296 305 305 ALA ALA B . n 
A 1 297 GLY 297 306 306 GLY GLY B . n 
A 1 298 PHE 298 307 307 PHE PHE B . n 
A 1 299 LEU 299 308 308 LEU LEU B . n 
A 1 300 LEU 300 309 309 LEU LEU B . n 
A 1 301 GLU 301 310 310 GLU GLU B . n 
A 1 302 ASP 302 311 311 ASP ASP B . n 
A 1 303 ARG 303 312 312 ARG ARG B . n 
A 1 304 ALA 304 313 313 ALA ALA B . n 
A 1 305 VAL 305 314 314 VAL VAL B . n 
A 1 306 CYS 306 315 315 CYS CYS B . n 
A 1 307 VAL 307 316 316 VAL VAL B . n 
A 1 308 GLU 308 317 317 GLU GLU B . n 
A 1 309 ARG 309 318 318 ARG ARG B . n 
A 1 310 PHE 310 319 319 PHE PHE B . n 
A 1 311 SER 311 320 320 SER SER B . n 
A 1 312 ASP 312 321 321 ASP ASP B . n 
A 1 313 ASP 313 322 322 ASP ASP B . n 
A 1 314 GLY 314 323 323 GLY GLY B . n 
A 1 315 TYR 315 324 324 TYR TYR B . n 
A 1 316 ARG 316 325 325 ARG ARG B . n 
A 1 317 THR 317 326 326 THR THR B . n 
A 1 318 VAL 318 327 327 VAL VAL B . n 
A 1 319 ALA 319 328 328 ALA ALA B . n 
A 1 320 GLN 320 329 329 GLN GLN B . n 
A 1 321 GLY 321 330 330 GLY GLY B . n 
A 1 322 THR 322 331 331 THR THR B . n 
A 1 323 LYS 323 332 332 LYS LYS B . n 
A 1 324 LYS 324 333 333 LYS LYS B . n 
A 1 325 GLU 325 334 334 GLU GLU B . n 
A 1 326 GLY 326 335 335 GLY GLY B . n 
A 1 327 CYS 327 336 336 CYS CYS B . n 
A 1 328 THR 328 337 337 THR THR B . n 
A 1 329 ILE 329 338 338 ILE ILE B . n 
A 1 330 LEU 330 339 339 LEU LEU B . n 
A 1 331 PHE 331 340 340 PHE PHE B . n 
A 1 332 MET 332 341 341 MET MET B . n 
A 1 333 VAL 333 342 342 VAL VAL B . n 
A 1 334 LEU 334 343 343 LEU LEU B . n 
A 1 335 TYR 335 344 344 TYR TYR B . n 
A 1 336 PHE 336 345 345 PHE PHE B . n 
A 1 337 PHE 337 346 346 PHE PHE B . n 
A 1 338 GLY 338 347 347 GLY GLY B . n 
A 1 339 MET 339 348 348 MET MET B . n 
A 1 340 ALA 340 349 349 ALA ALA B . n 
A 1 341 SER 341 350 350 SER SER B . n 
A 1 342 SER 342 351 351 SER SER B . n 
A 1 343 ILE 343 352 352 ILE ILE B . n 
A 1 344 TRP 344 353 353 TRP TRP B . n 
A 1 345 TRP 345 354 354 TRP TRP B . n 
A 1 346 VAL 346 355 355 VAL VAL B . n 
A 1 347 ILE 347 356 356 ILE ILE B . n 
A 1 348 LEU 348 357 357 LEU LEU B . n 
A 1 349 SER 349 358 358 SER SER B . n 
A 1 350 LEU 350 359 359 LEU LEU B . n 
A 1 351 THR 351 360 360 THR THR B . n 
A 1 352 TRP 352 361 361 TRP TRP B . n 
A 1 353 PHE 353 362 362 PHE PHE B . n 
A 1 354 LEU 354 363 363 LEU LEU B . n 
A 1 355 ALA 355 364 364 ALA ALA B . n 
A 1 356 ALA 356 365 365 ALA ALA B . n 
A 1 357 GLY 357 366 366 GLY GLY B . n 
A 1 358 MET 358 367 367 MET MET B . n 
A 1 359 LYS 359 368 368 LYS LYS B . n 
A 1 360 TRP 360 369 369 TRP TRP B . n 
A 1 361 GLY 361 370 370 GLY GLY B . n 
A 1 362 HIS 362 371 371 HIS HIS B . n 
A 1 363 GLU 363 372 372 GLU GLU B . n 
A 1 364 ALA 364 373 373 ALA ALA B . n 
A 1 365 ILE 365 374 374 ILE ILE B . n 
A 1 366 GLU 366 375 375 GLU GLU B . n 
A 1 367 ALA 367 376 376 ALA ALA B . n 
A 1 368 ASN 368 377 377 ASN ASN B . n 
A 1 369 SER 369 378 378 SER SER B . n 
A 1 370 GLN 370 379 379 GLN GLN B . n 
A 1 371 TYR 371 380 380 TYR TYR B . n 
A 1 372 PHE 372 381 381 PHE PHE B . n 
A 1 373 HIS 373 382 382 HIS HIS B . n 
A 1 374 LEU 374 383 383 LEU LEU B . n 
A 1 375 ALA 375 384 384 ALA ALA B . n 
A 1 376 ALA 376 385 385 ALA ALA B . n 
A 1 377 TRP 377 386 386 TRP TRP B . n 
A 1 378 ALA 378 387 387 ALA ALA B . n 
A 1 379 VAL 379 388 388 VAL VAL B . n 
A 1 380 PRO 380 389 389 PRO PRO B . n 
A 1 381 ALA 381 390 390 ALA ALA B . n 
A 1 382 VAL 382 391 391 VAL VAL B . n 
A 1 383 LYS 383 392 392 LYS LYS B . n 
A 1 384 THR 384 393 393 THR THR B . n 
A 1 385 ILE 385 394 394 ILE ILE B . n 
A 1 386 THR 386 395 395 THR THR B . n 
A 1 387 ILE 387 396 396 ILE ILE B . n 
A 1 388 LEU 388 397 397 LEU LEU B . n 
A 1 389 ALA 389 398 398 ALA ALA B . n 
A 1 390 MET 390 399 399 MET MET B . n 
A 1 391 GLY 391 400 400 GLY GLY B . n 
A 1 392 GLN 392 401 401 GLN GLN B . n 
A 1 393 VAL 393 402 402 VAL VAL B . n 
A 1 394 ASP 394 403 403 ASP ASP B . n 
A 1 395 GLY 395 404 404 GLY GLY B . n 
A 1 396 ASP 396 405 405 ASP ASP B . n 
A 1 397 LEU 397 406 406 LEU LEU B . n 
A 1 398 LEU 398 407 407 LEU LEU B . n 
A 1 399 SER 399 408 408 SER SER B . n 
A 1 400 GLY 400 409 409 GLY GLY B . n 
A 1 401 VAL 401 410 410 VAL VAL B . n 
A 1 402 CYS 402 411 411 CYS CYS B . n 
A 1 403 TYR 403 412 412 TYR TYR B . n 
A 1 404 VAL 404 413 413 VAL VAL B . n 
A 1 405 GLY 405 414 414 GLY GLY B . n 
A 1 406 LEU 406 415 415 LEU LEU B . n 
A 1 407 SER 407 416 416 SER SER B . n 
A 1 408 SER 408 417 417 SER SER B . n 
A 1 409 VAL 409 418 418 VAL VAL B . n 
A 1 410 ASP 410 419 419 ASP ASP B . n 
A 1 411 ALA 411 420 420 ALA ALA B . n 
A 1 412 LEU 412 421 421 LEU LEU B . n 
A 1 413 ARG 413 422 422 ARG ARG B . n 
A 1 414 GLY 414 423 423 GLY GLY B . n 
A 1 415 PHE 415 424 424 PHE PHE B . n 
A 1 416 VAL 416 425 425 VAL VAL B . n 
A 1 417 LEU 417 426 426 LEU LEU B . n 
A 1 418 ALA 418 427 427 ALA ALA B . n 
A 1 419 PRO 419 428 428 PRO PRO B . n 
A 1 420 LEU 420 429 429 LEU LEU B . n 
A 1 421 PHE 421 430 430 PHE PHE B . n 
A 1 422 VAL 422 431 431 VAL VAL B . n 
A 1 423 TYR 423 432 432 TYR TYR B . n 
A 1 424 LEU 424 433 433 LEU LEU B . n 
A 1 425 PHE 425 434 434 PHE PHE B . n 
A 1 426 ILE 426 435 435 ILE ILE B . n 
A 1 427 GLY 427 436 436 GLY GLY B . n 
A 1 428 THR 428 437 437 THR THR B . n 
A 1 429 SER 429 438 438 SER SER B . n 
A 1 430 PHE 430 439 439 PHE PHE B . n 
A 1 431 LEU 431 440 440 LEU LEU B . n 
A 1 432 LEU 432 441 441 LEU LEU B . n 
A 1 433 ALA 433 442 442 ALA ALA B . n 
A 1 434 GLY 434 443 443 GLY GLY B . n 
A 1 435 PHE 435 444 444 PHE PHE B . n 
A 1 436 VAL 436 445 445 VAL VAL B . n 
A 1 437 SER 437 446 446 SER SER B . n 
A 1 438 LEU 438 447 447 LEU LEU B . n 
A 1 439 PHE 439 448 448 PHE PHE B . n 
A 1 440 ARG 440 449 449 ARG ARG B . n 
A 1 441 ILE 441 450 ?   ?   ?   B . n 
A 1 442 ARG 442 451 ?   ?   ?   B . n 
A 1 443 THR 443 452 ?   ?   ?   B . n 
A 1 444 ILE 444 453 ?   ?   ?   B . n 
A 1 445 MET 445 454 ?   ?   ?   B . n 
A 1 446 LYS 446 455 ?   ?   ?   B . n 
A 1 447 HIS 447 456 ?   ?   ?   B . n 
A 1 448 ASP 448 457 ?   ?   ?   B . n 
A 1 449 GLY 449 458 ?   ?   ?   B . n 
A 1 450 THR 450 459 ?   ?   ?   B . n 
A 1 451 LYS 451 460 ?   ?   ?   B . n 
A 1 452 THR 452 461 ?   ?   ?   B . n 
A 1 453 GLU 453 462 ?   ?   ?   B . n 
A 1 454 LYS 454 463 ?   ?   ?   B . n 
A 1 455 LEU 455 464 464 LEU LEU B . n 
A 1 456 GLU 456 465 465 GLU GLU B . n 
A 1 457 LYS 457 466 466 LYS LYS B . n 
A 1 458 LEU 458 467 467 LEU LEU B . n 
A 1 459 MET 459 468 468 MET MET B . n 
A 1 460 VAL 460 469 469 VAL VAL B . n 
A 1 461 ARG 461 470 470 ARG ARG B . n 
A 1 462 ILE 462 471 471 ILE ILE B . n 
A 1 463 GLY 463 472 472 GLY GLY B . n 
A 1 464 VAL 464 473 473 VAL VAL B . n 
A 1 465 PHE 465 474 474 PHE PHE B . n 
A 1 466 SER 466 475 475 SER SER B . n 
A 1 467 VAL 467 476 476 VAL VAL B . n 
A 1 468 LEU 468 477 477 LEU LEU B . n 
A 1 469 TYR 469 478 478 TYR TYR B . n 
A 1 470 THR 470 479 479 THR THR B . n 
A 1 471 VAL 471 480 480 VAL VAL B . n 
A 1 472 PRO 472 481 481 PRO PRO B . n 
A 1 473 ALA 473 482 482 ALA ALA B . n 
A 1 474 THR 474 483 483 THR THR B . n 
A 1 475 ILE 475 484 484 ILE ILE B . n 
A 1 476 VAL 476 485 485 VAL VAL B . n 
A 1 477 LEU 477 486 486 LEU LEU B . n 
A 1 478 ALA 478 487 487 ALA ALA B . n 
A 1 479 CYS 479 488 488 CYS CYS B . n 
A 1 480 TYR 480 489 489 TYR TYR B . n 
A 1 481 PHE 481 490 490 PHE PHE B . n 
A 1 482 TYR 482 491 491 TYR TYR B . n 
A 1 483 GLU 483 492 492 GLU GLU B . n 
A 1 484 GLN 484 493 493 GLN GLN B . n 
A 1 485 ALA 485 494 494 ALA ALA B . n 
A 1 486 PHE 486 495 495 PHE PHE B . n 
A 1 487 ARG 487 496 496 ARG ARG B . n 
A 1 488 GLU 488 497 497 GLU GLU B . n 
A 1 489 HIS 489 498 498 HIS HIS B . n 
A 1 490 TRP 490 499 499 TRP TRP B . n 
A 1 491 GLU 491 500 500 GLU GLU B . n 
A 1 492 ARG 492 501 501 ARG ARG B . n 
A 1 493 THR 493 502 502 THR THR B . n 
A 1 494 TRP 494 503 503 TRP TRP B . n 
A 1 495 LEU 495 504 504 LEU LEU B . n 
A 1 496 LEU 496 505 505 LEU LEU B . n 
A 1 497 GLN 497 506 506 GLN GLN B . n 
A 1 498 THR 498 507 507 THR THR B . n 
A 1 499 CYS 499 508 508 CYS CYS B . n 
A 1 500 LYS 500 509 509 LYS LYS B . n 
A 1 501 SER 501 510 510 SER SER B . n 
A 1 502 TYR 502 511 511 TYR TYR B . n 
A 1 503 ALA 503 512 512 ALA ALA B . n 
A 1 504 VAL 504 513 513 VAL VAL B . n 
A 1 505 PRO 505 514 514 PRO PRO B . n 
A 1 506 CYS 506 515 515 CYS CYS B . n 
A 1 507 PRO 507 516 516 PRO PRO B . n 
A 1 508 PRO 508 517 517 PRO PRO B . n 
A 1 509 GLY 509 518 518 GLY GLY B . n 
A 1 510 HIS 510 519 519 HIS HIS B . n 
A 1 511 PHE 511 520 520 PHE PHE B . n 
A 1 512 PRO 512 521 521 PRO PRO B . n 
A 1 513 PRO 513 522 522 PRO PRO B . n 
A 1 514 MET 514 523 523 MET MET B . n 
A 1 515 SER 515 524 524 SER SER B . n 
A 1 516 PRO 516 525 525 PRO PRO B . n 
A 1 517 ASP 517 526 526 ASP ASP B . n 
A 1 518 PHE 518 527 527 PHE PHE B . n 
A 1 519 THR 519 528 528 THR THR B . n 
A 1 520 VAL 520 529 529 VAL VAL B . n 
A 1 521 PHE 521 530 530 PHE PHE B . n 
A 1 522 MET 522 531 531 MET MET B . n 
A 1 523 ILE 523 532 532 ILE ILE B . n 
A 1 524 LYS 524 533 533 LYS LYS B . n 
A 1 525 TYR 525 534 534 TYR TYR B . n 
A 1 526 LEU 526 535 535 LEU LEU B . n 
A 1 527 MET 527 536 536 MET MET B . n 
A 1 528 THR 528 537 537 THR THR B . n 
A 1 529 MET 529 538 538 MET MET B . n 
A 1 530 ILE 530 539 539 ILE ILE B . n 
A 1 531 VAL 531 540 540 VAL VAL B . n 
A 1 532 GLY 532 541 541 GLY GLY B . n 
A 1 533 ILE 533 542 542 ILE ILE B . n 
A 1 534 THR 534 543 543 THR THR B . n 
A 1 535 THR 535 544 544 THR THR B . n 
A 1 536 GLY 536 545 545 GLY GLY B . n 
A 1 537 PHE 537 546 546 PHE PHE B . n 
A 1 538 TRP 538 547 547 TRP TRP B . n 
A 1 539 ILE 539 548 548 ILE ILE B . n 
A 1 540 TRP 540 549 549 TRP TRP B . n 
A 1 541 SER 541 550 550 SER SER B . n 
A 1 542 GLY 542 551 551 GLY GLY B . n 
A 1 543 LYS 543 552 552 LYS LYS B . n 
A 1 544 THR 544 553 553 THR THR B . n 
A 1 545 LEU 545 554 554 LEU LEU B . n 
A 1 546 GLN 546 555 555 GLN GLN B . n 
A 1 547 SER 547 556 556 SER SER B . n 
A 1 548 TRP 548 557 557 TRP TRP B . n 
A 1 549 ARG 549 558 558 ARG ARG B . n 
A 1 550 ARG 550 559 559 ARG ARG B . n 
A 1 551 PHE 551 560 560 PHE PHE B . n 
A 1 552 TYR 552 561 561 TYR TYR B . n 
A 1 553 HIS 553 562 562 HIS HIS B . n 
A 1 554 ARG 554 563 563 ARG ARG B . n 
A 1 555 LEU 555 564 564 LEU LEU B . n 
A 1 556 SER 556 565 565 SER SER B . n 
A 1 557 HIS 557 566 566 HIS HIS B . n 
A 1 558 SER 558 567 ?   ?   ?   B . n 
A 1 559 SER 559 568 ?   ?   ?   B . n 
A 1 560 LYS 560 569 ?   ?   ?   B . n 
A 1 561 GLY 561 570 ?   ?   ?   B . n 
A 1 562 GLU 562 571 ?   ?   ?   B . n 
A 1 563 THR 563 572 ?   ?   ?   B . n 
A 1 564 ALA 564 573 ?   ?   ?   B . n 
A 1 565 VAL 565 574 ?   ?   ?   B . n 
A 1 566 SER 566 575 ?   ?   ?   B . n 
A 1 567 ARG 567 576 ?   ?   ?   B . n 
A 1 568 LEU 568 577 ?   ?   ?   B . n 
A 1 569 GLU 569 578 ?   ?   ?   B . n 
A 1 570 VAL 570 579 ?   ?   ?   B . n 
A 1 571 LEU 571 580 ?   ?   ?   B . n 
A 1 572 PHE 572 581 ?   ?   ?   B . n 
A 1 573 GLN 573 582 ?   ?   ?   B . n 
A 1 574 GLY 574 583 ?   ?   ?   B . n 
A 1 575 PRO 575 584 ?   ?   ?   B . n 
A 1 576 TRP 576 585 ?   ?   ?   B . n 
A 1 577 SER 577 586 ?   ?   ?   B . n 
A 1 578 HIS 578 587 ?   ?   ?   B . n 
A 1 579 PRO 579 588 ?   ?   ?   B . n 
A 1 580 GLN 580 589 ?   ?   ?   B . n 
A 1 581 PHE 581 590 ?   ?   ?   B . n 
A 1 582 GLU 582 591 ?   ?   ?   B . n 
A 1 583 LYS 583 592 ?   ?   ?   B . n 
A 1 584 GLY 584 593 ?   ?   ?   B . n 
A 1 585 GLY 585 594 ?   ?   ?   B . n 
A 1 586 GLY 586 595 ?   ?   ?   B . n 
A 1 587 SER 587 596 ?   ?   ?   B . n 
A 1 588 GLY 588 597 ?   ?   ?   B . n 
A 1 589 GLY 589 598 ?   ?   ?   B . n 
A 1 590 GLY 590 599 ?   ?   ?   B . n 
A 1 591 SER 591 600 ?   ?   ?   B . n 
A 1 592 GLY 592 601 ?   ?   ?   B . n 
A 1 593 GLY 593 602 ?   ?   ?   B . n 
A 1 594 GLY 594 603 ?   ?   ?   B . n 
A 1 595 SER 595 604 ?   ?   ?   B . n 
A 1 596 TRP 596 605 ?   ?   ?   B . n 
A 1 597 SER 597 606 ?   ?   ?   B . n 
A 1 598 HIS 598 607 ?   ?   ?   B . n 
A 1 599 PRO 599 608 ?   ?   ?   B . n 
A 1 600 GLN 600 609 ?   ?   ?   B . n 
A 1 601 PHE 601 610 ?   ?   ?   B . n 
A 1 602 GLU 602 611 ?   ?   ?   B . n 
A 1 603 LYS 603 612 ?   ?   ?   B . n 
B 1 1   MET 1   10  ?   ?   ?   A . n 
B 1 2   LYS 2   11  ?   ?   ?   A . n 
B 1 3   THR 3   12  ?   ?   ?   A . n 
B 1 4   ILE 4   13  ?   ?   ?   A . n 
B 1 5   ILE 5   14  ?   ?   ?   A . n 
B 1 6   ALA 6   15  ?   ?   ?   A . n 
B 1 7   LEU 7   16  ?   ?   ?   A . n 
B 1 8   SER 8   17  ?   ?   ?   A . n 
B 1 9   TYR 9   18  ?   ?   ?   A . n 
B 1 10  ILE 10  19  ?   ?   ?   A . n 
B 1 11  PHE 11  20  ?   ?   ?   A . n 
B 1 12  CYS 12  21  ?   ?   ?   A . n 
B 1 13  LEU 13  22  ?   ?   ?   A . n 
B 1 14  VAL 14  23  ?   ?   ?   A . n 
B 1 15  PHE 15  24  ?   ?   ?   A . n 
B 1 16  ALA 16  25  ?   ?   ?   A . n 
B 1 17  ASP 17  26  ?   ?   ?   A . n 
B 1 18  TYR 18  27  ?   ?   ?   A . n 
B 1 19  LYS 19  28  ?   ?   ?   A . n 
B 1 20  ASP 20  29  ?   ?   ?   A . n 
B 1 21  ASP 21  30  ?   ?   ?   A . n 
B 1 22  ASP 22  31  ?   ?   ?   A . n 
B 1 23  ASP 23  32  ?   ?   ?   A . n 
B 1 24  GLN 24  33  ?   ?   ?   A . n 
B 1 25  PRO 25  34  ?   ?   ?   A . n 
B 1 26  TYR 26  35  ?   ?   ?   A . n 
B 1 27  HIS 27  36  ?   ?   ?   A . n 
B 1 28  GLY 28  37  ?   ?   ?   A . n 
B 1 29  GLU 29  38  ?   ?   ?   A . n 
B 1 30  LYS 30  39  ?   ?   ?   A . n 
B 1 31  GLY 31  40  ?   ?   ?   A . n 
B 1 32  ILE 32  41  ?   ?   ?   A . n 
B 1 33  SER 33  42  ?   ?   ?   A . n 
B 1 34  VAL 34  43  ?   ?   ?   A . n 
B 1 35  PRO 35  44  ?   ?   ?   A . n 
B 1 36  ASP 36  45  ?   ?   ?   A . n 
B 1 37  HIS 37  46  ?   ?   ?   A . n 
B 1 38  GLY 38  47  ?   ?   ?   A . n 
B 1 39  PHE 39  48  ?   ?   ?   A . n 
B 1 40  CYS 40  49  ?   ?   ?   A . n 
B 1 41  GLN 41  50  ?   ?   ?   A . n 
B 1 42  PRO 42  51  ?   ?   ?   A . n 
B 1 43  ILE 43  52  ?   ?   ?   A . n 
B 1 44  SER 44  53  ?   ?   ?   A . n 
B 1 45  ILE 45  54  ?   ?   ?   A . n 
B 1 46  PRO 46  55  ?   ?   ?   A . n 
B 1 47  LEU 47  56  ?   ?   ?   A . n 
B 1 48  CYS 48  57  ?   ?   ?   A . n 
B 1 49  THR 49  58  ?   ?   ?   A . n 
B 1 50  ASP 50  59  ?   ?   ?   A . n 
B 1 51  ILE 51  60  ?   ?   ?   A . n 
B 1 52  ALA 52  61  ?   ?   ?   A . n 
B 1 53  TYR 53  62  ?   ?   ?   A . n 
B 1 54  ASN 54  63  ?   ?   ?   A . n 
B 1 55  GLN 55  64  ?   ?   ?   A . n 
B 1 56  THR 56  65  ?   ?   ?   A . n 
B 1 57  ILE 57  66  ?   ?   ?   A . n 
B 1 58  LEU 58  67  ?   ?   ?   A . n 
B 1 59  PRO 59  68  ?   ?   ?   A . n 
B 1 60  ASN 60  69  ?   ?   ?   A . n 
B 1 61  LEU 61  70  ?   ?   ?   A . n 
B 1 62  LEU 62  71  ?   ?   ?   A . n 
B 1 63  GLY 63  72  ?   ?   ?   A . n 
B 1 64  HIS 64  73  ?   ?   ?   A . n 
B 1 65  THR 65  74  ?   ?   ?   A . n 
B 1 66  ASN 66  75  ?   ?   ?   A . n 
B 1 67  GLN 67  76  ?   ?   ?   A . n 
B 1 68  GLU 68  77  ?   ?   ?   A . n 
B 1 69  ASP 69  78  ?   ?   ?   A . n 
B 1 70  ALA 70  79  ?   ?   ?   A . n 
B 1 71  GLY 71  80  ?   ?   ?   A . n 
B 1 72  LEU 72  81  ?   ?   ?   A . n 
B 1 73  GLU 73  82  ?   ?   ?   A . n 
B 1 74  VAL 74  83  ?   ?   ?   A . n 
B 1 75  HIS 75  84  ?   ?   ?   A . n 
B 1 76  GLN 76  85  ?   ?   ?   A . n 
B 1 77  PHE 77  86  ?   ?   ?   A . n 
B 1 78  TYR 78  87  ?   ?   ?   A . n 
B 1 79  PRO 79  88  ?   ?   ?   A . n 
B 1 80  LEU 80  89  ?   ?   ?   A . n 
B 1 81  VAL 81  90  ?   ?   ?   A . n 
B 1 82  LYS 82  91  ?   ?   ?   A . n 
B 1 83  VAL 83  92  ?   ?   ?   A . n 
B 1 84  GLN 84  93  ?   ?   ?   A . n 
B 1 85  CYS 85  94  ?   ?   ?   A . n 
B 1 86  SER 86  95  ?   ?   ?   A . n 
B 1 87  PRO 87  96  ?   ?   ?   A . n 
B 1 88  GLU 88  97  ?   ?   ?   A . n 
B 1 89  LEU 89  98  ?   ?   ?   A . n 
B 1 90  ARG 90  99  ?   ?   ?   A . n 
B 1 91  PHE 91  100 ?   ?   ?   A . n 
B 1 92  PHE 92  101 ?   ?   ?   A . n 
B 1 93  LEU 93  102 ?   ?   ?   A . n 
B 1 94  CYS 94  103 ?   ?   ?   A . n 
B 1 95  SER 95  104 ?   ?   ?   A . n 
B 1 96  MET 96  105 ?   ?   ?   A . n 
B 1 97  TYR 97  106 ?   ?   ?   A . n 
B 1 98  ALA 98  107 ?   ?   ?   A . n 
B 1 99  PRO 99  108 ?   ?   ?   A . n 
B 1 100 VAL 100 109 ?   ?   ?   A . n 
B 1 101 CYS 101 110 ?   ?   ?   A . n 
B 1 102 THR 102 111 ?   ?   ?   A . n 
B 1 103 VAL 103 112 ?   ?   ?   A . n 
B 1 104 LEU 104 113 ?   ?   ?   A . n 
B 1 105 ASP 105 114 ?   ?   ?   A . n 
B 1 106 GLN 106 115 ?   ?   ?   A . n 
B 1 107 ALA 107 116 ?   ?   ?   A . n 
B 1 108 ILE 108 117 ?   ?   ?   A . n 
B 1 109 PRO 109 118 ?   ?   ?   A . n 
B 1 110 PRO 110 119 ?   ?   ?   A . n 
B 1 111 CYS 111 120 ?   ?   ?   A . n 
B 1 112 ARG 112 121 ?   ?   ?   A . n 
B 1 113 SER 113 122 ?   ?   ?   A . n 
B 1 114 LEU 114 123 ?   ?   ?   A . n 
B 1 115 CYS 115 124 ?   ?   ?   A . n 
B 1 116 GLU 116 125 ?   ?   ?   A . n 
B 1 117 ARG 117 126 ?   ?   ?   A . n 
B 1 118 ALA 118 127 ?   ?   ?   A . n 
B 1 119 ARG 119 128 ?   ?   ?   A . n 
B 1 120 GLN 120 129 ?   ?   ?   A . n 
B 1 121 GLY 121 130 ?   ?   ?   A . n 
B 1 122 CYS 122 131 ?   ?   ?   A . n 
B 1 123 GLU 123 132 ?   ?   ?   A . n 
B 1 124 ALA 124 133 ?   ?   ?   A . n 
B 1 125 LEU 125 134 ?   ?   ?   A . n 
B 1 126 MET 126 135 ?   ?   ?   A . n 
B 1 127 ASN 127 136 ?   ?   ?   A . n 
B 1 128 LYS 128 137 ?   ?   ?   A . n 
B 1 129 PHE 129 138 ?   ?   ?   A . n 
B 1 130 GLY 130 139 ?   ?   ?   A . n 
B 1 131 PHE 131 140 ?   ?   ?   A . n 
B 1 132 GLN 132 141 ?   ?   ?   A . n 
B 1 133 TRP 133 142 ?   ?   ?   A . n 
B 1 134 PRO 134 143 ?   ?   ?   A . n 
B 1 135 GLU 135 144 ?   ?   ?   A . n 
B 1 136 ARG 136 145 ?   ?   ?   A . n 
B 1 137 LEU 137 146 ?   ?   ?   A . n 
B 1 138 ARG 138 147 ?   ?   ?   A . n 
B 1 139 CYS 139 148 ?   ?   ?   A . n 
B 1 140 GLU 140 149 ?   ?   ?   A . n 
B 1 141 ASN 141 150 ?   ?   ?   A . n 
B 1 142 PHE 142 151 ?   ?   ?   A . n 
B 1 143 PRO 143 152 ?   ?   ?   A . n 
B 1 144 VAL 144 153 ?   ?   ?   A . n 
B 1 145 HIS 145 154 ?   ?   ?   A . n 
B 1 146 GLY 146 155 ?   ?   ?   A . n 
B 1 147 ALA 147 156 ?   ?   ?   A . n 
B 1 148 GLY 148 157 ?   ?   ?   A . n 
B 1 149 GLU 149 158 ?   ?   ?   A . n 
B 1 150 ILE 150 159 ?   ?   ?   A . n 
B 1 151 CYS 151 160 ?   ?   ?   A . n 
B 1 152 VAL 152 161 ?   ?   ?   A . n 
B 1 153 GLY 153 162 ?   ?   ?   A . n 
B 1 154 GLN 154 163 ?   ?   ?   A . n 
B 1 155 ASN 155 164 ?   ?   ?   A . n 
B 1 156 THR 156 165 ?   ?   ?   A . n 
B 1 157 SER 157 166 ?   ?   ?   A . n 
B 1 158 ASP 158 167 ?   ?   ?   A . n 
B 1 159 GLY 159 168 ?   ?   ?   A . n 
B 1 160 SER 160 169 ?   ?   ?   A . n 
B 1 161 GLY 161 170 ?   ?   ?   A . n 
B 1 162 GLY 162 171 ?   ?   ?   A . n 
B 1 163 PRO 163 172 ?   ?   ?   A . n 
B 1 164 GLY 164 173 ?   ?   ?   A . n 
B 1 165 GLY 165 174 ?   ?   ?   A . n 
B 1 166 GLY 166 175 ?   ?   ?   A . n 
B 1 167 PRO 167 176 ?   ?   ?   A . n 
B 1 168 THR 168 177 ?   ?   ?   A . n 
B 1 169 ALA 169 178 ?   ?   ?   A . n 
B 1 170 TYR 170 179 ?   ?   ?   A . n 
B 1 171 PRO 171 180 ?   ?   ?   A . n 
B 1 172 THR 172 181 ?   ?   ?   A . n 
B 1 173 ALA 173 182 ?   ?   ?   A . n 
B 1 174 PRO 174 183 ?   ?   ?   A . n 
B 1 175 TYR 175 184 ?   ?   ?   A . n 
B 1 176 LEU 176 185 ?   ?   ?   A . n 
B 1 177 PRO 177 186 ?   ?   ?   A . n 
B 1 178 ASP 178 187 ?   ?   ?   A . n 
B 1 179 LEU 179 188 ?   ?   ?   A . n 
B 1 180 PRO 180 189 ?   ?   ?   A . n 
B 1 181 PHE 181 190 ?   ?   ?   A . n 
B 1 182 THR 182 191 ?   ?   ?   A . n 
B 1 183 ALA 183 192 ?   ?   ?   A . n 
B 1 184 LEU 184 193 ?   ?   ?   A . n 
B 1 185 PRO 185 194 ?   ?   ?   A . n 
B 1 186 PRO 186 195 ?   ?   ?   A . n 
B 1 187 GLY 187 196 ?   ?   ?   A . n 
B 1 188 ALA 188 197 ?   ?   ?   A . n 
B 1 189 SER 189 198 ?   ?   ?   A . n 
B 1 190 ASP 190 199 ?   ?   ?   A . n 
B 1 191 GLY 191 200 ?   ?   ?   A . n 
B 1 192 ARG 192 201 ?   ?   ?   A . n 
B 1 193 GLY 193 202 ?   ?   ?   A . n 
B 1 194 ARG 194 203 ?   ?   ?   A . n 
B 1 195 PRO 195 204 ?   ?   ?   A . n 
B 1 196 ALA 196 205 ?   ?   ?   A . n 
B 1 197 PHE 197 206 206 PHE PHE A . n 
B 1 198 PRO 198 207 207 PRO PRO A . n 
B 1 199 PHE 199 208 208 PHE PHE A . n 
B 1 200 SER 200 209 209 SER SER A . n 
B 1 201 CYS 201 210 210 CYS CYS A . n 
B 1 202 PRO 202 211 211 PRO PRO A . n 
B 1 203 ARG 203 212 212 ARG ARG A . n 
B 1 204 GLN 204 213 213 GLN GLN A . n 
B 1 205 LEU 205 214 214 LEU LEU A . n 
B 1 206 LYS 206 215 215 LYS LYS A . n 
B 1 207 VAL 207 216 216 VAL VAL A . n 
B 1 208 PRO 208 217 217 PRO PRO A . n 
B 1 209 PRO 209 218 218 PRO PRO A . n 
B 1 210 TYR 210 219 219 TYR TYR A . n 
B 1 211 LEU 211 220 220 LEU LEU A . n 
B 1 212 GLY 212 221 221 GLY GLY A . n 
B 1 213 TYR 213 222 222 TYR TYR A . n 
B 1 214 ARG 214 223 223 ARG ARG A . n 
B 1 215 PHE 215 224 224 PHE PHE A . n 
B 1 216 LEU 216 225 225 LEU LEU A . n 
B 1 217 GLY 217 226 226 GLY GLY A . n 
B 1 218 GLU 218 227 227 GLU GLU A . n 
B 1 219 ARG 219 228 228 ARG ARG A . n 
B 1 220 ASP 220 229 229 ASP ASP A . n 
B 1 221 CYS 221 230 230 CYS CYS A . n 
B 1 222 GLY 222 231 231 GLY GLY A . n 
B 1 223 ALA 223 232 232 ALA ALA A . n 
B 1 224 PRO 224 233 233 PRO PRO A . n 
B 1 225 CYS 225 234 234 CYS CYS A . n 
B 1 226 GLU 226 235 235 GLU GLU A . n 
B 1 227 PRO 227 236 236 PRO PRO A . n 
B 1 228 GLY 228 237 237 GLY GLY A . n 
B 1 229 ARG 229 238 238 ARG ARG A . n 
B 1 230 ALA 230 239 239 ALA ALA A . n 
B 1 231 ASN 231 240 240 ASN ASN A . n 
B 1 232 GLY 232 241 241 GLY GLY A . n 
B 1 233 LEU 233 242 242 LEU LEU A . n 
B 1 234 MET 234 243 243 MET MET A . n 
B 1 235 TYR 235 244 244 TYR TYR A . n 
B 1 236 PHE 236 245 245 PHE PHE A . n 
B 1 237 LYS 237 246 246 LYS LYS A . n 
B 1 238 GLU 238 247 247 GLU GLU A . n 
B 1 239 GLU 239 248 248 GLU GLU A . n 
B 1 240 GLU 240 249 249 GLU GLU A . n 
B 1 241 ARG 241 250 250 ARG ARG A . n 
B 1 242 ARG 242 251 251 ARG ARG A . n 
B 1 243 PHE 243 252 252 PHE PHE A . n 
B 1 244 ALA 244 253 253 ALA ALA A . n 
B 1 245 ARG 245 254 254 ARG ARG A . n 
B 1 246 LEU 246 255 255 LEU LEU A . n 
B 1 247 TRP 247 256 256 TRP TRP A . n 
B 1 248 VAL 248 257 257 VAL VAL A . n 
B 1 249 GLY 249 258 258 GLY GLY A . n 
B 1 250 VAL 250 259 259 VAL VAL A . n 
B 1 251 TRP 251 260 260 TRP TRP A . n 
B 1 252 SER 252 261 261 SER SER A . n 
B 1 253 VAL 253 262 262 VAL VAL A . n 
B 1 254 LEU 254 263 263 LEU LEU A . n 
B 1 255 CYS 255 264 264 CYS CYS A . n 
B 1 256 CYS 256 265 265 CYS CYS A . n 
B 1 257 ALA 257 266 266 ALA ALA A . n 
B 1 258 SER 258 267 267 SER SER A . n 
B 1 259 THR 259 268 268 THR THR A . n 
B 1 260 LEU 260 269 269 LEU LEU A . n 
B 1 261 PHE 261 270 270 PHE PHE A . n 
B 1 262 THR 262 271 271 THR THR A . n 
B 1 263 VAL 263 272 272 VAL VAL A . n 
B 1 264 LEU 264 273 273 LEU LEU A . n 
B 1 265 THR 265 274 274 THR THR A . n 
B 1 266 TYR 266 275 275 TYR TYR A . n 
B 1 267 LEU 267 276 276 LEU LEU A . n 
B 1 268 VAL 268 277 277 VAL VAL A . n 
B 1 269 ASP 269 278 278 ASP ASP A . n 
B 1 270 MET 270 279 279 MET MET A . n 
B 1 271 ARG 271 280 280 ARG ARG A . n 
B 1 272 ARG 272 281 281 ARG ARG A . n 
B 1 273 PHE 273 282 282 PHE PHE A . n 
B 1 274 SER 274 283 283 SER SER A . n 
B 1 275 TYR 275 284 284 TYR TYR A . n 
B 1 276 PRO 276 285 285 PRO PRO A . n 
B 1 277 GLU 277 286 286 GLU GLU A . n 
B 1 278 ARG 278 287 287 ARG ARG A . n 
B 1 279 PRO 279 288 288 PRO PRO A . n 
B 1 280 ILE 280 289 289 ILE ILE A . n 
B 1 281 ILE 281 290 290 ILE ILE A . n 
B 1 282 PHE 282 291 291 PHE PHE A . n 
B 1 283 LEU 283 292 292 LEU LEU A . n 
B 1 284 SER 284 293 293 SER SER A . n 
B 1 285 GLY 285 294 294 GLY GLY A . n 
B 1 286 CYS 286 295 295 CYS CYS A . n 
B 1 287 TYR 287 296 296 TYR TYR A . n 
B 1 288 PHE 288 297 297 PHE PHE A . n 
B 1 289 MET 289 298 298 MET MET A . n 
B 1 290 VAL 290 299 299 VAL VAL A . n 
B 1 291 ALA 291 300 300 ALA ALA A . n 
B 1 292 VAL 292 301 301 VAL VAL A . n 
B 1 293 ALA 293 302 302 ALA ALA A . n 
B 1 294 HIS 294 303 303 HIS HIS A . n 
B 1 295 VAL 295 304 304 VAL VAL A . n 
B 1 296 ALA 296 305 305 ALA ALA A . n 
B 1 297 GLY 297 306 306 GLY GLY A . n 
B 1 298 PHE 298 307 307 PHE PHE A . n 
B 1 299 LEU 299 308 308 LEU LEU A . n 
B 1 300 LEU 300 309 309 LEU LEU A . n 
B 1 301 GLU 301 310 310 GLU GLU A . n 
B 1 302 ASP 302 311 311 ASP ASP A . n 
B 1 303 ARG 303 312 312 ARG ARG A . n 
B 1 304 ALA 304 313 313 ALA ALA A . n 
B 1 305 VAL 305 314 314 VAL VAL A . n 
B 1 306 CYS 306 315 315 CYS CYS A . n 
B 1 307 VAL 307 316 316 VAL VAL A . n 
B 1 308 GLU 308 317 317 GLU GLU A . n 
B 1 309 ARG 309 318 318 ARG ARG A . n 
B 1 310 PHE 310 319 319 PHE PHE A . n 
B 1 311 SER 311 320 320 SER SER A . n 
B 1 312 ASP 312 321 321 ASP ASP A . n 
B 1 313 ASP 313 322 322 ASP ASP A . n 
B 1 314 GLY 314 323 323 GLY GLY A . n 
B 1 315 TYR 315 324 324 TYR TYR A . n 
B 1 316 ARG 316 325 325 ARG ARG A . n 
B 1 317 THR 317 326 326 THR THR A . n 
B 1 318 VAL 318 327 327 VAL VAL A . n 
B 1 319 ALA 319 328 328 ALA ALA A . n 
B 1 320 GLN 320 329 329 GLN GLN A . n 
B 1 321 GLY 321 330 330 GLY GLY A . n 
B 1 322 THR 322 331 331 THR THR A . n 
B 1 323 LYS 323 332 332 LYS LYS A . n 
B 1 324 LYS 324 333 333 LYS LYS A . n 
B 1 325 GLU 325 334 334 GLU GLU A . n 
B 1 326 GLY 326 335 335 GLY GLY A . n 
B 1 327 CYS 327 336 336 CYS CYS A . n 
B 1 328 THR 328 337 337 THR THR A . n 
B 1 329 ILE 329 338 338 ILE ILE A . n 
B 1 330 LEU 330 339 339 LEU LEU A . n 
B 1 331 PHE 331 340 340 PHE PHE A . n 
B 1 332 MET 332 341 341 MET MET A . n 
B 1 333 VAL 333 342 342 VAL VAL A . n 
B 1 334 LEU 334 343 343 LEU LEU A . n 
B 1 335 TYR 335 344 344 TYR TYR A . n 
B 1 336 PHE 336 345 345 PHE PHE A . n 
B 1 337 PHE 337 346 346 PHE PHE A . n 
B 1 338 GLY 338 347 347 GLY GLY A . n 
B 1 339 MET 339 348 348 MET MET A . n 
B 1 340 ALA 340 349 349 ALA ALA A . n 
B 1 341 SER 341 350 350 SER SER A . n 
B 1 342 SER 342 351 351 SER SER A . n 
B 1 343 ILE 343 352 352 ILE ILE A . n 
B 1 344 TRP 344 353 353 TRP TRP A . n 
B 1 345 TRP 345 354 354 TRP TRP A . n 
B 1 346 VAL 346 355 355 VAL VAL A . n 
B 1 347 ILE 347 356 356 ILE ILE A . n 
B 1 348 LEU 348 357 357 LEU LEU A . n 
B 1 349 SER 349 358 358 SER SER A . n 
B 1 350 LEU 350 359 359 LEU LEU A . n 
B 1 351 THR 351 360 360 THR THR A . n 
B 1 352 TRP 352 361 361 TRP TRP A . n 
B 1 353 PHE 353 362 362 PHE PHE A . n 
B 1 354 LEU 354 363 363 LEU LEU A . n 
B 1 355 ALA 355 364 364 ALA ALA A . n 
B 1 356 ALA 356 365 365 ALA ALA A . n 
B 1 357 GLY 357 366 366 GLY GLY A . n 
B 1 358 MET 358 367 367 MET MET A . n 
B 1 359 LYS 359 368 368 LYS LYS A . n 
B 1 360 TRP 360 369 369 TRP TRP A . n 
B 1 361 GLY 361 370 370 GLY GLY A . n 
B 1 362 HIS 362 371 371 HIS HIS A . n 
B 1 363 GLU 363 372 372 GLU GLU A . n 
B 1 364 ALA 364 373 373 ALA ALA A . n 
B 1 365 ILE 365 374 374 ILE ILE A . n 
B 1 366 GLU 366 375 375 GLU GLU A . n 
B 1 367 ALA 367 376 376 ALA ALA A . n 
B 1 368 ASN 368 377 377 ASN ASN A . n 
B 1 369 SER 369 378 378 SER SER A . n 
B 1 370 GLN 370 379 379 GLN GLN A . n 
B 1 371 TYR 371 380 380 TYR TYR A . n 
B 1 372 PHE 372 381 381 PHE PHE A . n 
B 1 373 HIS 373 382 382 HIS HIS A . n 
B 1 374 LEU 374 383 383 LEU LEU A . n 
B 1 375 ALA 375 384 384 ALA ALA A . n 
B 1 376 ALA 376 385 385 ALA ALA A . n 
B 1 377 TRP 377 386 386 TRP TRP A . n 
B 1 378 ALA 378 387 387 ALA ALA A . n 
B 1 379 VAL 379 388 388 VAL VAL A . n 
B 1 380 PRO 380 389 389 PRO PRO A . n 
B 1 381 ALA 381 390 390 ALA ALA A . n 
B 1 382 VAL 382 391 391 VAL VAL A . n 
B 1 383 LYS 383 392 392 LYS LYS A . n 
B 1 384 THR 384 393 393 THR THR A . n 
B 1 385 ILE 385 394 394 ILE ILE A . n 
B 1 386 THR 386 395 395 THR THR A . n 
B 1 387 ILE 387 396 396 ILE ILE A . n 
B 1 388 LEU 388 397 397 LEU LEU A . n 
B 1 389 ALA 389 398 398 ALA ALA A . n 
B 1 390 MET 390 399 399 MET MET A . n 
B 1 391 GLY 391 400 400 GLY GLY A . n 
B 1 392 GLN 392 401 401 GLN GLN A . n 
B 1 393 VAL 393 402 402 VAL VAL A . n 
B 1 394 ASP 394 403 403 ASP ASP A . n 
B 1 395 GLY 395 404 404 GLY GLY A . n 
B 1 396 ASP 396 405 405 ASP ASP A . n 
B 1 397 LEU 397 406 406 LEU LEU A . n 
B 1 398 LEU 398 407 407 LEU LEU A . n 
B 1 399 SER 399 408 408 SER SER A . n 
B 1 400 GLY 400 409 409 GLY GLY A . n 
B 1 401 VAL 401 410 410 VAL VAL A . n 
B 1 402 CYS 402 411 411 CYS CYS A . n 
B 1 403 TYR 403 412 412 TYR TYR A . n 
B 1 404 VAL 404 413 413 VAL VAL A . n 
B 1 405 GLY 405 414 414 GLY GLY A . n 
B 1 406 LEU 406 415 415 LEU LEU A . n 
B 1 407 SER 407 416 416 SER SER A . n 
B 1 408 SER 408 417 417 SER SER A . n 
B 1 409 VAL 409 418 418 VAL VAL A . n 
B 1 410 ASP 410 419 419 ASP ASP A . n 
B 1 411 ALA 411 420 420 ALA ALA A . n 
B 1 412 LEU 412 421 421 LEU LEU A . n 
B 1 413 ARG 413 422 422 ARG ARG A . n 
B 1 414 GLY 414 423 423 GLY GLY A . n 
B 1 415 PHE 415 424 424 PHE PHE A . n 
B 1 416 VAL 416 425 425 VAL VAL A . n 
B 1 417 LEU 417 426 426 LEU LEU A . n 
B 1 418 ALA 418 427 427 ALA ALA A . n 
B 1 419 PRO 419 428 428 PRO PRO A . n 
B 1 420 LEU 420 429 429 LEU LEU A . n 
B 1 421 PHE 421 430 430 PHE PHE A . n 
B 1 422 VAL 422 431 431 VAL VAL A . n 
B 1 423 TYR 423 432 432 TYR TYR A . n 
B 1 424 LEU 424 433 433 LEU LEU A . n 
B 1 425 PHE 425 434 434 PHE PHE A . n 
B 1 426 ILE 426 435 435 ILE ILE A . n 
B 1 427 GLY 427 436 436 GLY GLY A . n 
B 1 428 THR 428 437 437 THR THR A . n 
B 1 429 SER 429 438 438 SER SER A . n 
B 1 430 PHE 430 439 439 PHE PHE A . n 
B 1 431 LEU 431 440 440 LEU LEU A . n 
B 1 432 LEU 432 441 441 LEU LEU A . n 
B 1 433 ALA 433 442 442 ALA ALA A . n 
B 1 434 GLY 434 443 443 GLY GLY A . n 
B 1 435 PHE 435 444 444 PHE PHE A . n 
B 1 436 VAL 436 445 445 VAL VAL A . n 
B 1 437 SER 437 446 446 SER SER A . n 
B 1 438 LEU 438 447 447 LEU LEU A . n 
B 1 439 PHE 439 448 448 PHE PHE A . n 
B 1 440 ARG 440 449 449 ARG ARG A . n 
B 1 441 ILE 441 450 ?   ?   ?   A . n 
B 1 442 ARG 442 451 ?   ?   ?   A . n 
B 1 443 THR 443 452 ?   ?   ?   A . n 
B 1 444 ILE 444 453 ?   ?   ?   A . n 
B 1 445 MET 445 454 ?   ?   ?   A . n 
B 1 446 LYS 446 455 ?   ?   ?   A . n 
B 1 447 HIS 447 456 ?   ?   ?   A . n 
B 1 448 ASP 448 457 ?   ?   ?   A . n 
B 1 449 GLY 449 458 ?   ?   ?   A . n 
B 1 450 THR 450 459 ?   ?   ?   A . n 
B 1 451 LYS 451 460 ?   ?   ?   A . n 
B 1 452 THR 452 461 ?   ?   ?   A . n 
B 1 453 GLU 453 462 ?   ?   ?   A . n 
B 1 454 LYS 454 463 ?   ?   ?   A . n 
B 1 455 LEU 455 464 464 LEU LEU A . n 
B 1 456 GLU 456 465 465 GLU GLU A . n 
B 1 457 LYS 457 466 466 LYS LYS A . n 
B 1 458 LEU 458 467 467 LEU LEU A . n 
B 1 459 MET 459 468 468 MET MET A . n 
B 1 460 VAL 460 469 469 VAL VAL A . n 
B 1 461 ARG 461 470 470 ARG ARG A . n 
B 1 462 ILE 462 471 471 ILE ILE A . n 
B 1 463 GLY 463 472 472 GLY GLY A . n 
B 1 464 VAL 464 473 473 VAL VAL A . n 
B 1 465 PHE 465 474 474 PHE PHE A . n 
B 1 466 SER 466 475 475 SER SER A . n 
B 1 467 VAL 467 476 476 VAL VAL A . n 
B 1 468 LEU 468 477 477 LEU LEU A . n 
B 1 469 TYR 469 478 478 TYR TYR A . n 
B 1 470 THR 470 479 479 THR THR A . n 
B 1 471 VAL 471 480 480 VAL VAL A . n 
B 1 472 PRO 472 481 481 PRO PRO A . n 
B 1 473 ALA 473 482 482 ALA ALA A . n 
B 1 474 THR 474 483 483 THR THR A . n 
B 1 475 ILE 475 484 484 ILE ILE A . n 
B 1 476 VAL 476 485 485 VAL VAL A . n 
B 1 477 LEU 477 486 486 LEU LEU A . n 
B 1 478 ALA 478 487 487 ALA ALA A . n 
B 1 479 CYS 479 488 488 CYS CYS A . n 
B 1 480 TYR 480 489 489 TYR TYR A . n 
B 1 481 PHE 481 490 490 PHE PHE A . n 
B 1 482 TYR 482 491 491 TYR TYR A . n 
B 1 483 GLU 483 492 492 GLU GLU A . n 
B 1 484 GLN 484 493 493 GLN GLN A . n 
B 1 485 ALA 485 494 494 ALA ALA A . n 
B 1 486 PHE 486 495 495 PHE PHE A . n 
B 1 487 ARG 487 496 496 ARG ARG A . n 
B 1 488 GLU 488 497 497 GLU GLU A . n 
B 1 489 HIS 489 498 498 HIS HIS A . n 
B 1 490 TRP 490 499 499 TRP TRP A . n 
B 1 491 GLU 491 500 500 GLU GLU A . n 
B 1 492 ARG 492 501 501 ARG ARG A . n 
B 1 493 THR 493 502 502 THR THR A . n 
B 1 494 TRP 494 503 503 TRP TRP A . n 
B 1 495 LEU 495 504 504 LEU LEU A . n 
B 1 496 LEU 496 505 505 LEU LEU A . n 
B 1 497 GLN 497 506 506 GLN GLN A . n 
B 1 498 THR 498 507 507 THR THR A . n 
B 1 499 CYS 499 508 508 CYS CYS A . n 
B 1 500 LYS 500 509 509 LYS LYS A . n 
B 1 501 SER 501 510 510 SER SER A . n 
B 1 502 TYR 502 511 511 TYR TYR A . n 
B 1 503 ALA 503 512 512 ALA ALA A . n 
B 1 504 VAL 504 513 513 VAL VAL A . n 
B 1 505 PRO 505 514 514 PRO PRO A . n 
B 1 506 CYS 506 515 515 CYS CYS A . n 
B 1 507 PRO 507 516 516 PRO PRO A . n 
B 1 508 PRO 508 517 517 PRO PRO A . n 
B 1 509 GLY 509 518 518 GLY GLY A . n 
B 1 510 HIS 510 519 519 HIS HIS A . n 
B 1 511 PHE 511 520 520 PHE PHE A . n 
B 1 512 PRO 512 521 521 PRO PRO A . n 
B 1 513 PRO 513 522 522 PRO PRO A . n 
B 1 514 MET 514 523 523 MET MET A . n 
B 1 515 SER 515 524 524 SER SER A . n 
B 1 516 PRO 516 525 525 PRO PRO A . n 
B 1 517 ASP 517 526 526 ASP ASP A . n 
B 1 518 PHE 518 527 527 PHE PHE A . n 
B 1 519 THR 519 528 528 THR THR A . n 
B 1 520 VAL 520 529 529 VAL VAL A . n 
B 1 521 PHE 521 530 530 PHE PHE A . n 
B 1 522 MET 522 531 531 MET MET A . n 
B 1 523 ILE 523 532 532 ILE ILE A . n 
B 1 524 LYS 524 533 533 LYS LYS A . n 
B 1 525 TYR 525 534 534 TYR TYR A . n 
B 1 526 LEU 526 535 535 LEU LEU A . n 
B 1 527 MET 527 536 536 MET MET A . n 
B 1 528 THR 528 537 537 THR THR A . n 
B 1 529 MET 529 538 538 MET MET A . n 
B 1 530 ILE 530 539 539 ILE ILE A . n 
B 1 531 VAL 531 540 540 VAL VAL A . n 
B 1 532 GLY 532 541 541 GLY GLY A . n 
B 1 533 ILE 533 542 542 ILE ILE A . n 
B 1 534 THR 534 543 543 THR THR A . n 
B 1 535 THR 535 544 544 THR THR A . n 
B 1 536 GLY 536 545 545 GLY GLY A . n 
B 1 537 PHE 537 546 546 PHE PHE A . n 
B 1 538 TRP 538 547 547 TRP TRP A . n 
B 1 539 ILE 539 548 548 ILE ILE A . n 
B 1 540 TRP 540 549 549 TRP TRP A . n 
B 1 541 SER 541 550 550 SER SER A . n 
B 1 542 GLY 542 551 551 GLY GLY A . n 
B 1 543 LYS 543 552 552 LYS LYS A . n 
B 1 544 THR 544 553 553 THR THR A . n 
B 1 545 LEU 545 554 554 LEU LEU A . n 
B 1 546 GLN 546 555 555 GLN GLN A . n 
B 1 547 SER 547 556 556 SER SER A . n 
B 1 548 TRP 548 557 557 TRP TRP A . n 
B 1 549 ARG 549 558 558 ARG ARG A . n 
B 1 550 ARG 550 559 559 ARG ARG A . n 
B 1 551 PHE 551 560 560 PHE PHE A . n 
B 1 552 TYR 552 561 561 TYR TYR A . n 
B 1 553 HIS 553 562 562 HIS HIS A . n 
B 1 554 ARG 554 563 563 ARG ARG A . n 
B 1 555 LEU 555 564 564 LEU LEU A . n 
B 1 556 SER 556 565 565 SER SER A . n 
B 1 557 HIS 557 566 566 HIS HIS A . n 
B 1 558 SER 558 567 ?   ?   ?   A . n 
B 1 559 SER 559 568 ?   ?   ?   A . n 
B 1 560 LYS 560 569 ?   ?   ?   A . n 
B 1 561 GLY 561 570 ?   ?   ?   A . n 
B 1 562 GLU 562 571 ?   ?   ?   A . n 
B 1 563 THR 563 572 ?   ?   ?   A . n 
B 1 564 ALA 564 573 ?   ?   ?   A . n 
B 1 565 VAL 565 574 ?   ?   ?   A . n 
B 1 566 SER 566 575 ?   ?   ?   A . n 
B 1 567 ARG 567 576 ?   ?   ?   A . n 
B 1 568 LEU 568 577 ?   ?   ?   A . n 
B 1 569 GLU 569 578 ?   ?   ?   A . n 
B 1 570 VAL 570 579 ?   ?   ?   A . n 
B 1 571 LEU 571 580 ?   ?   ?   A . n 
B 1 572 PHE 572 581 ?   ?   ?   A . n 
B 1 573 GLN 573 582 ?   ?   ?   A . n 
B 1 574 GLY 574 583 ?   ?   ?   A . n 
B 1 575 PRO 575 584 ?   ?   ?   A . n 
B 1 576 TRP 576 585 ?   ?   ?   A . n 
B 1 577 SER 577 586 ?   ?   ?   A . n 
B 1 578 HIS 578 587 ?   ?   ?   A . n 
B 1 579 PRO 579 588 ?   ?   ?   A . n 
B 1 580 GLN 580 589 ?   ?   ?   A . n 
B 1 581 PHE 581 590 ?   ?   ?   A . n 
B 1 582 GLU 582 591 ?   ?   ?   A . n 
B 1 583 LYS 583 592 ?   ?   ?   A . n 
B 1 584 GLY 584 593 ?   ?   ?   A . n 
B 1 585 GLY 585 594 ?   ?   ?   A . n 
B 1 586 GLY 586 595 ?   ?   ?   A . n 
B 1 587 SER 587 596 ?   ?   ?   A . n 
B 1 588 GLY 588 597 ?   ?   ?   A . n 
B 1 589 GLY 589 598 ?   ?   ?   A . n 
B 1 590 GLY 590 599 ?   ?   ?   A . n 
B 1 591 SER 591 600 ?   ?   ?   A . n 
B 1 592 GLY 592 601 ?   ?   ?   A . n 
B 1 593 GLY 593 602 ?   ?   ?   A . n 
B 1 594 GLY 594 603 ?   ?   ?   A . n 
B 1 595 SER 595 604 ?   ?   ?   A . n 
B 1 596 TRP 596 605 ?   ?   ?   A . n 
B 1 597 SER 597 606 ?   ?   ?   A . n 
B 1 598 HIS 598 607 ?   ?   ?   A . n 
B 1 599 PRO 599 608 ?   ?   ?   A . n 
B 1 600 GLN 600 609 ?   ?   ?   A . n 
B 1 601 PHE 601 610 ?   ?   ?   A . n 
B 1 602 GLU 602 611 ?   ?   ?   A . n 
B 1 603 LYS 603 612 ?   ?   ?   A . n 
# 
_pdbx_entity_instance_feature.ordinal        1 
_pdbx_entity_instance_feature.comp_id        A1JGQ 
_pdbx_entity_instance_feature.asym_id        ? 
_pdbx_entity_instance_feature.seq_num        ? 
_pdbx_entity_instance_feature.auth_comp_id   A1JGQ 
_pdbx_entity_instance_feature.auth_asym_id   ? 
_pdbx_entity_instance_feature.auth_seq_num   ? 
_pdbx_entity_instance_feature.feature_type   'SUBJECT OF INVESTIGATION' 
_pdbx_entity_instance_feature.details        ? 
# 
loop_
_pdbx_nonpoly_scheme.asym_id 
_pdbx_nonpoly_scheme.entity_id 
_pdbx_nonpoly_scheme.mon_id 
_pdbx_nonpoly_scheme.ndb_seq_num 
_pdbx_nonpoly_scheme.pdb_seq_num 
_pdbx_nonpoly_scheme.auth_seq_num 
_pdbx_nonpoly_scheme.pdb_mon_id 
_pdbx_nonpoly_scheme.auth_mon_id 
_pdbx_nonpoly_scheme.pdb_strand_id 
_pdbx_nonpoly_scheme.pdb_ins_code 
C 2 Y01   1 701 602 Y01   Y01 B . 
D 2 Y01   1 702 605 Y01   Y01 B . 
E 3 A1JGQ 1 703 606 A1JGQ LIG B . 
F 2 Y01   1 701 603 Y01   Y01 A . 
G 2 Y01   1 702 604 Y01   Y01 A . 
# 
_cell.angle_alpha                  90.00 
_cell.angle_alpha_esd              ? 
_cell.angle_beta                   90.00 
_cell.angle_beta_esd               ? 
_cell.angle_gamma                  90.00 
_cell.angle_gamma_esd              ? 
_cell.entry_id                     9RHG 
_cell.details                      ? 
_cell.formula_units_Z              ? 
_cell.length_a                     1.00 
_cell.length_a_esd                 ? 
_cell.length_b                     1.00 
_cell.length_b_esd                 ? 
_cell.length_c                     1.00 
_cell.length_c_esd                 ? 
_cell.volume                       ? 
_cell.volume_esd                   ? 
_cell.Z_PDB                        ? 
_cell.reciprocal_angle_alpha       ? 
_cell.reciprocal_angle_beta        ? 
_cell.reciprocal_angle_gamma       ? 
_cell.reciprocal_angle_alpha_esd   ? 
_cell.reciprocal_angle_beta_esd    ? 
_cell.reciprocal_angle_gamma_esd   ? 
_cell.reciprocal_length_a          ? 
_cell.reciprocal_length_b          ? 
_cell.reciprocal_length_c          ? 
_cell.reciprocal_length_a_esd      ? 
_cell.reciprocal_length_b_esd      ? 
_cell.reciprocal_length_c_esd      ? 
_cell.pdbx_unique_axis             ? 
_cell.pdbx_esd_method              ? 
# 
_symmetry.entry_id                         9RHG 
_symmetry.cell_setting                     ? 
_symmetry.Int_Tables_number                1 
_symmetry.space_group_name_Hall            ? 
_symmetry.space_group_name_H-M             'P 1' 
_symmetry.pdbx_full_space_group_name_H-M   ? 
# 
_exptl.absorpt_coefficient_mu     ? 
_exptl.absorpt_correction_T_max   ? 
_exptl.absorpt_correction_T_min   ? 
_exptl.absorpt_correction_type    ? 
_exptl.absorpt_process_details    ? 
_exptl.entry_id                   9RHG 
_exptl.crystals_number            ? 
_exptl.details                    ? 
_exptl.method                     'ELECTRON MICROSCOPY' 
_exptl.method_details             ? 
# 
_refine.aniso_B[1][1]                            ? 
_refine.aniso_B[1][2]                            ? 
_refine.aniso_B[1][3]                            ? 
_refine.aniso_B[2][2]                            ? 
_refine.aniso_B[2][3]                            ? 
_refine.aniso_B[3][3]                            ? 
_refine.B_iso_max                                ? 
_refine.B_iso_mean                               ? 
_refine.B_iso_min                                ? 
_refine.correlation_coeff_Fo_to_Fc               ? 
_refine.correlation_coeff_Fo_to_Fc_free          ? 
_refine.details                                  ? 
_refine.diff_density_max                         ? 
_refine.diff_density_max_esd                     ? 
_refine.diff_density_min                         ? 
_refine.diff_density_min_esd                     ? 
_refine.diff_density_rms                         ? 
_refine.diff_density_rms_esd                     ? 
_refine.entry_id                                 9RHG 
_refine.pdbx_refine_id                           'ELECTRON MICROSCOPY' 
_refine.ls_abs_structure_details                 ? 
_refine.ls_abs_structure_Flack                   ? 
_refine.ls_abs_structure_Flack_esd               ? 
_refine.ls_abs_structure_Rogers                  ? 
_refine.ls_abs_structure_Rogers_esd              ? 
_refine.ls_d_res_high                            2.50 
_refine.ls_d_res_low                             ? 
_refine.ls_extinction_coef                       ? 
_refine.ls_extinction_coef_esd                   ? 
_refine.ls_extinction_expression                 ? 
_refine.ls_extinction_method                     ? 
_refine.ls_goodness_of_fit_all                   ? 
_refine.ls_goodness_of_fit_all_esd               ? 
_refine.ls_goodness_of_fit_obs                   ? 
_refine.ls_goodness_of_fit_obs_esd               ? 
_refine.ls_hydrogen_treatment                    ? 
_refine.ls_matrix_type                           ? 
_refine.ls_number_constraints                    ? 
_refine.ls_number_parameters                     ? 
_refine.ls_number_reflns_all                     ? 
_refine.ls_number_reflns_obs                     ? 
_refine.ls_number_reflns_R_free                  ? 
_refine.ls_number_reflns_R_work                  ? 
_refine.ls_number_restraints                     ? 
_refine.ls_percent_reflns_obs                    ? 
_refine.ls_percent_reflns_R_free                 ? 
_refine.ls_R_factor_all                          ? 
_refine.ls_R_factor_obs                          ? 
_refine.ls_R_factor_R_free                       ? 
_refine.ls_R_factor_R_free_error                 ? 
_refine.ls_R_factor_R_free_error_details         ? 
_refine.ls_R_factor_R_work                       ? 
_refine.ls_R_Fsqd_factor_obs                     ? 
_refine.ls_R_I_factor_obs                        ? 
_refine.ls_redundancy_reflns_all                 ? 
_refine.ls_redundancy_reflns_obs                 ? 
_refine.ls_restrained_S_all                      ? 
_refine.ls_restrained_S_obs                      ? 
_refine.ls_shift_over_esd_max                    ? 
_refine.ls_shift_over_esd_mean                   ? 
_refine.ls_structure_factor_coef                 ? 
_refine.ls_weighting_details                     ? 
_refine.ls_weighting_scheme                      ? 
_refine.ls_wR_factor_all                         ? 
_refine.ls_wR_factor_obs                         ? 
_refine.ls_wR_factor_R_free                      ? 
_refine.ls_wR_factor_R_work                      ? 
_refine.occupancy_max                            ? 
_refine.occupancy_min                            ? 
_refine.solvent_model_details                    ? 
_refine.solvent_model_param_bsol                 ? 
_refine.solvent_model_param_ksol                 ? 
_refine.correlation_coeff_I_to_Fcsqd_work        ? 
_refine.correlation_coeff_I_to_Fcsqd_free        ? 
_refine.pdbx_R_complete                          ? 
_refine.ls_R_factor_gt                           ? 
_refine.ls_goodness_of_fit_gt                    ? 
_refine.ls_goodness_of_fit_ref                   ? 
_refine.ls_shift_over_su_max                     ? 
_refine.ls_shift_over_su_max_lt                  ? 
_refine.ls_shift_over_su_mean                    ? 
_refine.ls_shift_over_su_mean_lt                 ? 
_refine.pdbx_ls_sigma_I                          ? 
_refine.pdbx_ls_sigma_F                          ? 
_refine.pdbx_ls_sigma_Fsqd                       ? 
_refine.pdbx_data_cutoff_high_absF               ? 
_refine.pdbx_data_cutoff_high_rms_absF           ? 
_refine.pdbx_data_cutoff_low_absF                ? 
_refine.pdbx_isotropic_thermal_model             ? 
_refine.pdbx_ls_cross_valid_method               ? 
_refine.pdbx_method_to_determine_struct          ? 
_refine.pdbx_starting_model                      ? 
_refine.pdbx_stereochemistry_target_values       'REAL-SPACE (WEIGHTED MAP SUM AT ATOM CENTERS)' 
_refine.pdbx_R_Free_selection_details            ? 
_refine.pdbx_stereochem_target_val_spec_case     ? 
_refine.pdbx_overall_ESU_R                       ? 
_refine.pdbx_overall_ESU_R_Free                  ? 
_refine.pdbx_solvent_vdw_probe_radii             ? 
_refine.pdbx_solvent_ion_probe_radii             ? 
_refine.pdbx_solvent_shrinkage_radii             ? 
_refine.pdbx_real_space_R                        ? 
_refine.pdbx_density_correlation                 ? 
_refine.pdbx_pd_number_of_powder_patterns        ? 
_refine.pdbx_pd_number_of_points                 ? 
_refine.pdbx_pd_meas_number_of_points            ? 
_refine.pdbx_pd_proc_ls_prof_R_factor            ? 
_refine.pdbx_pd_proc_ls_prof_wR_factor           ? 
_refine.pdbx_pd_Marquardt_correlation_coeff      ? 
_refine.pdbx_pd_Fsqrd_R_factor                   ? 
_refine.pdbx_pd_ls_matrix_band_width             ? 
_refine.pdbx_overall_phase_error                 ? 
_refine.pdbx_overall_SU_R_free_Cruickshank_DPI   ? 
_refine.pdbx_overall_SU_R_free_Blow_DPI          ? 
_refine.pdbx_overall_SU_R_Blow_DPI               ? 
_refine.pdbx_TLS_residual_ADP_flag               ? 
_refine.pdbx_diffrn_id                           ? 
_refine.overall_SU_B                             ? 
_refine.overall_SU_ML                            ? 
_refine.overall_SU_R_Cruickshank_DPI             ? 
_refine.overall_SU_R_free                        ? 
_refine.overall_FOM_free_R_set                   ? 
_refine.overall_FOM_work_R_set                   ? 
_refine.pdbx_average_fsc_overall                 ? 
_refine.pdbx_average_fsc_work                    ? 
_refine.pdbx_average_fsc_free                    ? 
# 
loop_
_refine_ls_restr.pdbx_refine_id 
_refine_ls_restr.criterion 
_refine_ls_restr.dev_ideal 
_refine_ls_restr.dev_ideal_target 
_refine_ls_restr.number 
_refine_ls_restr.rejects 
_refine_ls_restr.type 
_refine_ls_restr.weight 
_refine_ls_restr.pdbx_Zscore 
_refine_ls_restr.pdbx_restraint_function 
'ELECTRON MICROSCOPY' ? 0.003  ? 5967 ? f_bond_d           ? ? ? 
'ELECTRON MICROSCOPY' ? 0.665  ? 8135 ? f_angle_d          ? ? ? 
'ELECTRON MICROSCOPY' ? 14.266 ? 2294 ? f_dihedral_angle_d ? ? ? 
'ELECTRON MICROSCOPY' ? 0.040  ? 880  ? f_chiral_restr     ? ? ? 
'ELECTRON MICROSCOPY' ? 0.006  ? 976  ? f_plane_restr      ? ? ? 
# 
_struct.entry_id                     9RHG 
_struct.title                        'FZD7 in complex with negative allosteric modulator C407' 
_struct.pdbx_model_details           ? 
_struct.pdbx_formula_weight          ? 
_struct.pdbx_formula_weight_method   ? 
_struct.pdbx_model_type_details      ? 
_struct.pdbx_CASP_flag               N 
# 
_struct_keywords.entry_id        9RHG 
_struct_keywords.text            
'G protein-coupled receptor, Frizzled, negative allosteric modulator, small molecule, MEMBRANE PROTEIN' 
_struct_keywords.pdbx_keywords   'MEMBRANE PROTEIN' 
# 
loop_
_struct_asym.id 
_struct_asym.pdbx_blank_PDB_chainid_flag 
_struct_asym.pdbx_modified 
_struct_asym.entity_id 
_struct_asym.details 
A N N 1 ? 
B N N 1 ? 
C N N 2 ? 
D N N 2 ? 
E N N 3 ? 
F N N 2 ? 
G N N 2 ? 
# 
_struct_ref.id                         1 
_struct_ref.db_name                    UNP 
_struct_ref.db_code                    FZD7_HUMAN 
_struct_ref.pdbx_db_accession          O75084 
_struct_ref.pdbx_db_isoform            ? 
_struct_ref.entity_id                  1 
_struct_ref.pdbx_seq_one_letter_code   
;QPYHGEKGISVPDHGFCQPISIPLCTDIAYNQTILPNLLGHTNQEDAGLEVHQFYPLVKVQCSPELRFFLCSMYAPVCTV
LDQAIPPCRSLCERARQGCEALMNKFGFQWPERLRCENFPVHGAGEICVGQNTSDGSGGPGGGPTAYPTAPYLPDLPFTA
LPPGASDGRGRPAFPFSCPRQLKVPPYLGYRFLGERDCGAPCEPGRANGLMYFKEEERRFARLWVGVWSVLCCASTLFTV
LTYLVDMRRFSYPERPIIFLSGCYFMVAVAHVAGFLLEDRAVCVERFSDDGYRTVAQGTKKEGCTILFMVLYFFGMASSI
WWVILSLTWFLAAGMKWGHEAIEANSQYFHLAAWAVPAVKTITILAMGQVDGDLLSGVCYVGLSSVDALRGFVLAPLFVY
LFIGTSFLLAGFVSLFRIRTIMKHDGTKTEKLEKLMVRIGVFSVLYTVPATIVLACYFYEQAFREHWERTWLLQTCKSYA
VPCPPGHFPPMSPDFTVFMIKYLMTMIVGITTGFWIWSGKTLQSWRRFYHRLSHSSKGETAV
;
_struct_ref.pdbx_align_begin           33 
# 
loop_
_struct_ref_seq.align_id 
_struct_ref_seq.ref_id 
_struct_ref_seq.pdbx_PDB_id_code 
_struct_ref_seq.pdbx_strand_id 
_struct_ref_seq.seq_align_beg 
_struct_ref_seq.pdbx_seq_align_beg_ins_code 
_struct_ref_seq.seq_align_end 
_struct_ref_seq.pdbx_seq_align_end_ins_code 
_struct_ref_seq.pdbx_db_accession 
_struct_ref_seq.db_align_beg 
_struct_ref_seq.pdbx_db_align_beg_ins_code 
_struct_ref_seq.db_align_end 
_struct_ref_seq.pdbx_db_align_end_ins_code 
_struct_ref_seq.pdbx_auth_seq_align_beg 
_struct_ref_seq.pdbx_auth_seq_align_end 
1 1 9RHG B 24 ? 565 ? O75084 33 ? 574 ? 33 574 
2 1 9RHG A 24 ? 565 ? O75084 33 ? 574 ? 33 574 
# 
loop_
_struct_ref_seq_dif.align_id 
_struct_ref_seq_dif.pdbx_pdb_id_code 
_struct_ref_seq_dif.mon_id 
_struct_ref_seq_dif.pdbx_pdb_strand_id 
_struct_ref_seq_dif.seq_num 
_struct_ref_seq_dif.pdbx_pdb_ins_code 
_struct_ref_seq_dif.pdbx_seq_db_name 
_struct_ref_seq_dif.pdbx_seq_db_accession_code 
_struct_ref_seq_dif.db_mon_id 
_struct_ref_seq_dif.pdbx_seq_db_seq_num 
_struct_ref_seq_dif.details 
_struct_ref_seq_dif.pdbx_auth_seq_num 
_struct_ref_seq_dif.pdbx_ordinal 
1 9RHG MET B 1   ? UNP O75084 ? ? 'initiating methionine' 10  1   
1 9RHG LYS B 2   ? UNP O75084 ? ? 'expression tag'        11  2   
1 9RHG THR B 3   ? UNP O75084 ? ? 'expression tag'        12  3   
1 9RHG ILE B 4   ? UNP O75084 ? ? 'expression tag'        13  4   
1 9RHG ILE B 5   ? UNP O75084 ? ? 'expression tag'        14  5   
1 9RHG ALA B 6   ? UNP O75084 ? ? 'expression tag'        15  6   
1 9RHG LEU B 7   ? UNP O75084 ? ? 'expression tag'        16  7   
1 9RHG SER B 8   ? UNP O75084 ? ? 'expression tag'        17  8   
1 9RHG TYR B 9   ? UNP O75084 ? ? 'expression tag'        18  9   
1 9RHG ILE B 10  ? UNP O75084 ? ? 'expression tag'        19  10  
1 9RHG PHE B 11  ? UNP O75084 ? ? 'expression tag'        20  11  
1 9RHG CYS B 12  ? UNP O75084 ? ? 'expression tag'        21  12  
1 9RHG LEU B 13  ? UNP O75084 ? ? 'expression tag'        22  13  
1 9RHG VAL B 14  ? UNP O75084 ? ? 'expression tag'        23  14  
1 9RHG PHE B 15  ? UNP O75084 ? ? 'expression tag'        24  15  
1 9RHG ALA B 16  ? UNP O75084 ? ? 'expression tag'        25  16  
1 9RHG ASP B 17  ? UNP O75084 ? ? 'expression tag'        26  17  
1 9RHG TYR B 18  ? UNP O75084 ? ? 'expression tag'        27  18  
1 9RHG LYS B 19  ? UNP O75084 ? ? 'expression tag'        28  19  
1 9RHG ASP B 20  ? UNP O75084 ? ? 'expression tag'        29  20  
1 9RHG ASP B 21  ? UNP O75084 ? ? 'expression tag'        30  21  
1 9RHG ASP B 22  ? UNP O75084 ? ? 'expression tag'        31  22  
1 9RHG ASP B 23  ? UNP O75084 ? ? 'expression tag'        32  23  
1 9RHG SER B 566 ? UNP O75084 ? ? 'expression tag'        575 24  
1 9RHG ARG B 567 ? UNP O75084 ? ? 'expression tag'        576 25  
1 9RHG LEU B 568 ? UNP O75084 ? ? 'expression tag'        577 26  
1 9RHG GLU B 569 ? UNP O75084 ? ? 'expression tag'        578 27  
1 9RHG VAL B 570 ? UNP O75084 ? ? 'expression tag'        579 28  
1 9RHG LEU B 571 ? UNP O75084 ? ? 'expression tag'        580 29  
1 9RHG PHE B 572 ? UNP O75084 ? ? 'expression tag'        581 30  
1 9RHG GLN B 573 ? UNP O75084 ? ? 'expression tag'        582 31  
1 9RHG GLY B 574 ? UNP O75084 ? ? 'expression tag'        583 32  
1 9RHG PRO B 575 ? UNP O75084 ? ? 'expression tag'        584 33  
1 9RHG TRP B 576 ? UNP O75084 ? ? 'expression tag'        585 34  
1 9RHG SER B 577 ? UNP O75084 ? ? 'expression tag'        586 35  
1 9RHG HIS B 578 ? UNP O75084 ? ? 'expression tag'        587 36  
1 9RHG PRO B 579 ? UNP O75084 ? ? 'expression tag'        588 37  
1 9RHG GLN B 580 ? UNP O75084 ? ? 'expression tag'        589 38  
1 9RHG PHE B 581 ? UNP O75084 ? ? 'expression tag'        590 39  
1 9RHG GLU B 582 ? UNP O75084 ? ? 'expression tag'        591 40  
1 9RHG LYS B 583 ? UNP O75084 ? ? 'expression tag'        592 41  
1 9RHG GLY B 584 ? UNP O75084 ? ? 'expression tag'        593 42  
1 9RHG GLY B 585 ? UNP O75084 ? ? 'expression tag'        594 43  
1 9RHG GLY B 586 ? UNP O75084 ? ? 'expression tag'        595 44  
1 9RHG SER B 587 ? UNP O75084 ? ? 'expression tag'        596 45  
1 9RHG GLY B 588 ? UNP O75084 ? ? 'expression tag'        597 46  
1 9RHG GLY B 589 ? UNP O75084 ? ? 'expression tag'        598 47  
1 9RHG GLY B 590 ? UNP O75084 ? ? 'expression tag'        599 48  
1 9RHG SER B 591 ? UNP O75084 ? ? 'expression tag'        600 49  
1 9RHG GLY B 592 ? UNP O75084 ? ? 'expression tag'        601 50  
1 9RHG GLY B 593 ? UNP O75084 ? ? 'expression tag'        602 51  
1 9RHG GLY B 594 ? UNP O75084 ? ? 'expression tag'        603 52  
1 9RHG SER B 595 ? UNP O75084 ? ? 'expression tag'        604 53  
1 9RHG TRP B 596 ? UNP O75084 ? ? 'expression tag'        605 54  
1 9RHG SER B 597 ? UNP O75084 ? ? 'expression tag'        606 55  
1 9RHG HIS B 598 ? UNP O75084 ? ? 'expression tag'        607 56  
1 9RHG PRO B 599 ? UNP O75084 ? ? 'expression tag'        608 57  
1 9RHG GLN B 600 ? UNP O75084 ? ? 'expression tag'        609 58  
1 9RHG PHE B 601 ? UNP O75084 ? ? 'expression tag'        610 59  
1 9RHG GLU B 602 ? UNP O75084 ? ? 'expression tag'        611 60  
1 9RHG LYS B 603 ? UNP O75084 ? ? 'expression tag'        612 61  
2 9RHG MET A 1   ? UNP O75084 ? ? 'initiating methionine' 10  62  
2 9RHG LYS A 2   ? UNP O75084 ? ? 'expression tag'        11  63  
2 9RHG THR A 3   ? UNP O75084 ? ? 'expression tag'        12  64  
2 9RHG ILE A 4   ? UNP O75084 ? ? 'expression tag'        13  65  
2 9RHG ILE A 5   ? UNP O75084 ? ? 'expression tag'        14  66  
2 9RHG ALA A 6   ? UNP O75084 ? ? 'expression tag'        15  67  
2 9RHG LEU A 7   ? UNP O75084 ? ? 'expression tag'        16  68  
2 9RHG SER A 8   ? UNP O75084 ? ? 'expression tag'        17  69  
2 9RHG TYR A 9   ? UNP O75084 ? ? 'expression tag'        18  70  
2 9RHG ILE A 10  ? UNP O75084 ? ? 'expression tag'        19  71  
2 9RHG PHE A 11  ? UNP O75084 ? ? 'expression tag'        20  72  
2 9RHG CYS A 12  ? UNP O75084 ? ? 'expression tag'        21  73  
2 9RHG LEU A 13  ? UNP O75084 ? ? 'expression tag'        22  74  
2 9RHG VAL A 14  ? UNP O75084 ? ? 'expression tag'        23  75  
2 9RHG PHE A 15  ? UNP O75084 ? ? 'expression tag'        24  76  
2 9RHG ALA A 16  ? UNP O75084 ? ? 'expression tag'        25  77  
2 9RHG ASP A 17  ? UNP O75084 ? ? 'expression tag'        26  78  
2 9RHG TYR A 18  ? UNP O75084 ? ? 'expression tag'        27  79  
2 9RHG LYS A 19  ? UNP O75084 ? ? 'expression tag'        28  80  
2 9RHG ASP A 20  ? UNP O75084 ? ? 'expression tag'        29  81  
2 9RHG ASP A 21  ? UNP O75084 ? ? 'expression tag'        30  82  
2 9RHG ASP A 22  ? UNP O75084 ? ? 'expression tag'        31  83  
2 9RHG ASP A 23  ? UNP O75084 ? ? 'expression tag'        32  84  
2 9RHG SER A 566 ? UNP O75084 ? ? 'expression tag'        575 85  
2 9RHG ARG A 567 ? UNP O75084 ? ? 'expression tag'        576 86  
2 9RHG LEU A 568 ? UNP O75084 ? ? 'expression tag'        577 87  
2 9RHG GLU A 569 ? UNP O75084 ? ? 'expression tag'        578 88  
2 9RHG VAL A 570 ? UNP O75084 ? ? 'expression tag'        579 89  
2 9RHG LEU A 571 ? UNP O75084 ? ? 'expression tag'        580 90  
2 9RHG PHE A 572 ? UNP O75084 ? ? 'expression tag'        581 91  
2 9RHG GLN A 573 ? UNP O75084 ? ? 'expression tag'        582 92  
2 9RHG GLY A 574 ? UNP O75084 ? ? 'expression tag'        583 93  
2 9RHG PRO A 575 ? UNP O75084 ? ? 'expression tag'        584 94  
2 9RHG TRP A 576 ? UNP O75084 ? ? 'expression tag'        585 95  
2 9RHG SER A 577 ? UNP O75084 ? ? 'expression tag'        586 96  
2 9RHG HIS A 578 ? UNP O75084 ? ? 'expression tag'        587 97  
2 9RHG PRO A 579 ? UNP O75084 ? ? 'expression tag'        588 98  
2 9RHG GLN A 580 ? UNP O75084 ? ? 'expression tag'        589 99  
2 9RHG PHE A 581 ? UNP O75084 ? ? 'expression tag'        590 100 
2 9RHG GLU A 582 ? UNP O75084 ? ? 'expression tag'        591 101 
2 9RHG LYS A 583 ? UNP O75084 ? ? 'expression tag'        592 102 
2 9RHG GLY A 584 ? UNP O75084 ? ? 'expression tag'        593 103 
2 9RHG GLY A 585 ? UNP O75084 ? ? 'expression tag'        594 104 
2 9RHG GLY A 586 ? UNP O75084 ? ? 'expression tag'        595 105 
2 9RHG SER A 587 ? UNP O75084 ? ? 'expression tag'        596 106 
2 9RHG GLY A 588 ? UNP O75084 ? ? 'expression tag'        597 107 
2 9RHG GLY A 589 ? UNP O75084 ? ? 'expression tag'        598 108 
2 9RHG GLY A 590 ? UNP O75084 ? ? 'expression tag'        599 109 
2 9RHG SER A 591 ? UNP O75084 ? ? 'expression tag'        600 110 
2 9RHG GLY A 592 ? UNP O75084 ? ? 'expression tag'        601 111 
2 9RHG GLY A 593 ? UNP O75084 ? ? 'expression tag'        602 112 
2 9RHG GLY A 594 ? UNP O75084 ? ? 'expression tag'        603 113 
2 9RHG SER A 595 ? UNP O75084 ? ? 'expression tag'        604 114 
2 9RHG TRP A 596 ? UNP O75084 ? ? 'expression tag'        605 115 
2 9RHG SER A 597 ? UNP O75084 ? ? 'expression tag'        606 116 
2 9RHG HIS A 598 ? UNP O75084 ? ? 'expression tag'        607 117 
2 9RHG PRO A 599 ? UNP O75084 ? ? 'expression tag'        608 118 
2 9RHG GLN A 600 ? UNP O75084 ? ? 'expression tag'        609 119 
2 9RHG PHE A 601 ? UNP O75084 ? ? 'expression tag'        610 120 
2 9RHG GLU A 602 ? UNP O75084 ? ? 'expression tag'        611 121 
2 9RHG LYS A 603 ? UNP O75084 ? ? 'expression tag'        612 122 
# 
_pdbx_struct_assembly.id                   1 
_pdbx_struct_assembly.details              author_and_software_defined_assembly 
_pdbx_struct_assembly.method_details       ? 
_pdbx_struct_assembly.oligomeric_details   dimeric 
_pdbx_struct_assembly.oligomeric_count     2 
# 
_pdbx_struct_assembly_gen.assembly_id       1 
_pdbx_struct_assembly_gen.oper_expression   1 
_pdbx_struct_assembly_gen.asym_id_list      A,B,C,D,E,F,G 
# 
_pdbx_struct_assembly_auth_evidence.id                     1 
_pdbx_struct_assembly_auth_evidence.assembly_id            1 
_pdbx_struct_assembly_auth_evidence.experimental_support   'electron microscopy' 
_pdbx_struct_assembly_auth_evidence.details                'not applicable' 
# 
_pdbx_struct_oper_list.id                   1 
_pdbx_struct_oper_list.type                 'identity operation' 
_pdbx_struct_oper_list.name                 1_555 
_pdbx_struct_oper_list.symmetry_operation   x,y,z 
_pdbx_struct_oper_list.matrix[1][1]         1.0 
_pdbx_struct_oper_list.matrix[1][2]         0.0 
_pdbx_struct_oper_list.matrix[1][3]         0.0 
_pdbx_struct_oper_list.vector[1]            0.0 
_pdbx_struct_oper_list.matrix[2][1]         0.0 
_pdbx_struct_oper_list.matrix[2][2]         1.0 
_pdbx_struct_oper_list.matrix[2][3]         0.0 
_pdbx_struct_oper_list.vector[2]            0.0 
_pdbx_struct_oper_list.matrix[3][1]         0.0 
_pdbx_struct_oper_list.matrix[3][2]         0.0 
_pdbx_struct_oper_list.matrix[3][3]         1.0 
_pdbx_struct_oper_list.vector[3]            0.0 
# 
loop_
_struct_conf.conf_type_id 
_struct_conf.id 
_struct_conf.pdbx_PDB_helix_id 
_struct_conf.beg_label_comp_id 
_struct_conf.beg_label_asym_id 
_struct_conf.beg_label_seq_id 
_struct_conf.pdbx_beg_PDB_ins_code 
_struct_conf.end_label_comp_id 
_struct_conf.end_label_asym_id 
_struct_conf.end_label_seq_id 
_struct_conf.pdbx_end_PDB_ins_code 
_struct_conf.beg_auth_comp_id 
_struct_conf.beg_auth_asym_id 
_struct_conf.beg_auth_seq_id 
_struct_conf.end_auth_comp_id 
_struct_conf.end_auth_asym_id 
_struct_conf.end_auth_seq_id 
_struct_conf.pdbx_PDB_helix_class 
_struct_conf.details 
_struct_conf.pdbx_PDB_helix_length 
HELX_P HELX_P1  AA1 LYS A 237 ? ASP A 269 ? LYS B 246 ASP B 278 1 ? 33 
HELX_P HELX_P2  AA2 PRO A 276 ? GLU A 301 ? PRO B 285 GLU B 310 1 ? 26 
HELX_P HELX_P3  AA3 LYS A 324 ? GLY A 357 ? LYS B 333 GLY B 366 1 ? 34 
HELX_P HELX_P4  AA4 GLY A 361 ? ALA A 367 ? GLY B 370 ALA B 376 1 ? 7  
HELX_P HELX_P5  AA5 ASN A 368 ? GLY A 391 ? ASN B 377 GLY B 400 1 ? 24 
HELX_P HELX_P6  AA6 SER A 408 ? VAL A 416 ? SER B 417 VAL B 425 1 ? 9  
HELX_P HELX_P7  AA7 VAL A 416 ? PHE A 439 ? VAL B 425 PHE B 448 1 ? 24 
HELX_P HELX_P8  AA8 GLU A 456 ? THR A 498 ? GLU B 465 THR B 507 1 ? 43 
HELX_P HELX_P9  AA9 ASP A 517 ? TRP A 540 ? ASP B 526 TRP B 549 1 ? 24 
HELX_P HELX_P10 AB1 SER A 541 ? HIS A 557 ? SER B 550 HIS B 566 1 ? 17 
HELX_P HELX_P11 AB2 LYS B 237 ? ASP B 269 ? LYS A 246 ASP A 278 1 ? 33 
HELX_P HELX_P12 AB3 PRO B 276 ? GLU B 301 ? PRO A 285 GLU A 310 1 ? 26 
HELX_P HELX_P13 AB4 LYS B 324 ? GLY B 357 ? LYS A 333 GLY A 366 1 ? 34 
HELX_P HELX_P14 AB5 GLY B 361 ? ALA B 367 ? GLY A 370 ALA A 376 1 ? 7  
HELX_P HELX_P15 AB6 ASN B 368 ? GLY B 391 ? ASN A 377 GLY A 400 1 ? 24 
HELX_P HELX_P16 AB7 SER B 408 ? VAL B 416 ? SER A 417 VAL A 425 1 ? 9  
HELX_P HELX_P17 AB8 VAL B 416 ? PHE B 439 ? VAL A 425 PHE A 448 1 ? 24 
HELX_P HELX_P18 AB9 GLU B 456 ? THR B 498 ? GLU A 465 THR A 507 1 ? 43 
HELX_P HELX_P19 AC1 ASP B 517 ? TRP B 540 ? ASP A 526 TRP A 549 1 ? 24 
HELX_P HELX_P20 AC2 SER B 541 ? HIS B 557 ? SER A 550 HIS A 566 1 ? 17 
# 
_struct_conf_type.id          HELX_P 
_struct_conf_type.criteria    ? 
_struct_conf_type.reference   ? 
# 
loop_
_struct_conn.id 
_struct_conn.conn_type_id 
_struct_conn.pdbx_leaving_atom_flag 
_struct_conn.pdbx_PDB_id 
_struct_conn.ptnr1_label_asym_id 
_struct_conn.ptnr1_label_comp_id 
_struct_conn.ptnr1_label_seq_id 
_struct_conn.ptnr1_label_atom_id 
_struct_conn.pdbx_ptnr1_label_alt_id 
_struct_conn.pdbx_ptnr1_PDB_ins_code 
_struct_conn.pdbx_ptnr1_standard_comp_id 
_struct_conn.ptnr1_symmetry 
_struct_conn.ptnr2_label_asym_id 
_struct_conn.ptnr2_label_comp_id 
_struct_conn.ptnr2_label_seq_id 
_struct_conn.ptnr2_label_atom_id 
_struct_conn.pdbx_ptnr2_label_alt_id 
_struct_conn.pdbx_ptnr2_PDB_ins_code 
_struct_conn.ptnr1_auth_asym_id 
_struct_conn.ptnr1_auth_comp_id 
_struct_conn.ptnr1_auth_seq_id 
_struct_conn.ptnr2_auth_asym_id 
_struct_conn.ptnr2_auth_comp_id 
_struct_conn.ptnr2_auth_seq_id 
_struct_conn.ptnr2_symmetry 
_struct_conn.pdbx_ptnr3_label_atom_id 
_struct_conn.pdbx_ptnr3_label_seq_id 
_struct_conn.pdbx_ptnr3_label_comp_id 
_struct_conn.pdbx_ptnr3_label_asym_id 
_struct_conn.pdbx_ptnr3_label_alt_id 
_struct_conn.pdbx_ptnr3_PDB_ins_code 
_struct_conn.details 
_struct_conn.pdbx_dist_value 
_struct_conn.pdbx_value_order 
_struct_conn.pdbx_role 
disulf1 disulf ? ? A CYS 201 SG ? ? ? 1_555 A CYS 221 SG ? ? B CYS 210 B CYS 230 1_555 ? ? ? ? ? ? ? 2.027 ? ? 
disulf2 disulf ? ? A CYS 225 SG ? ? ? 1_555 A CYS 306 SG ? ? B CYS 234 B CYS 315 1_555 ? ? ? ? ? ? ? 2.030 ? ? 
disulf3 disulf ? ? A CYS 327 SG ? ? ? 1_555 A CYS 402 SG ? ? B CYS 336 B CYS 411 1_555 ? ? ? ? ? ? ? 2.034 ? ? 
disulf4 disulf ? ? A CYS 499 SG ? ? ? 1_555 A CYS 506 SG ? ? B CYS 508 B CYS 515 1_555 ? ? ? ? ? ? ? 2.035 ? ? 
disulf5 disulf ? ? B CYS 201 SG ? ? ? 1_555 B CYS 221 SG ? ? A CYS 210 A CYS 230 1_555 ? ? ? ? ? ? ? 2.027 ? ? 
disulf6 disulf ? ? B CYS 225 SG ? ? ? 1_555 B CYS 306 SG ? ? A CYS 234 A CYS 315 1_555 ? ? ? ? ? ? ? 2.030 ? ? 
disulf7 disulf ? ? B CYS 327 SG ? ? ? 1_555 B CYS 402 SG ? ? A CYS 336 A CYS 411 1_555 ? ? ? ? ? ? ? 2.033 ? ? 
disulf8 disulf ? ? B CYS 499 SG ? ? ? 1_555 B CYS 506 SG ? ? A CYS 508 A CYS 515 1_555 ? ? ? ? ? ? ? 2.034 ? ? 
# 
_struct_conn_type.id          disulf 
_struct_conn_type.criteria    ? 
_struct_conn_type.reference   ? 
# 
loop_
_pdbx_modification_feature.ordinal 
_pdbx_modification_feature.label_comp_id 
_pdbx_modification_feature.label_asym_id 
_pdbx_modification_feature.label_seq_id 
_pdbx_modification_feature.label_alt_id 
_pdbx_modification_feature.modified_residue_label_comp_id 
_pdbx_modification_feature.modified_residue_label_asym_id 
_pdbx_modification_feature.modified_residue_label_seq_id 
_pdbx_modification_feature.modified_residue_label_alt_id 
_pdbx_modification_feature.auth_comp_id 
_pdbx_modification_feature.auth_asym_id 
_pdbx_modification_feature.auth_seq_id 
_pdbx_modification_feature.PDB_ins_code 
_pdbx_modification_feature.symmetry 
_pdbx_modification_feature.modified_residue_auth_comp_id 
_pdbx_modification_feature.modified_residue_auth_asym_id 
_pdbx_modification_feature.modified_residue_auth_seq_id 
_pdbx_modification_feature.modified_residue_PDB_ins_code 
_pdbx_modification_feature.modified_residue_symmetry 
_pdbx_modification_feature.comp_id_linking_atom 
_pdbx_modification_feature.modified_residue_id_linking_atom 
_pdbx_modification_feature.modified_residue_id 
_pdbx_modification_feature.ref_pcm_id 
_pdbx_modification_feature.ref_comp_id 
_pdbx_modification_feature.type 
_pdbx_modification_feature.category 
1 CYS A 201 ? CYS A 221 ? CYS B 210 ? 1_555 CYS B 230 ? 1_555 SG SG . . . None 'Disulfide bridge' 
2 CYS A 225 ? CYS A 306 ? CYS B 234 ? 1_555 CYS B 315 ? 1_555 SG SG . . . None 'Disulfide bridge' 
3 CYS A 327 ? CYS A 402 ? CYS B 336 ? 1_555 CYS B 411 ? 1_555 SG SG . . . None 'Disulfide bridge' 
4 CYS A 499 ? CYS A 506 ? CYS B 508 ? 1_555 CYS B 515 ? 1_555 SG SG . . . None 'Disulfide bridge' 
5 CYS B 201 ? CYS B 221 ? CYS A 210 ? 1_555 CYS A 230 ? 1_555 SG SG . . . None 'Disulfide bridge' 
6 CYS B 225 ? CYS B 306 ? CYS A 234 ? 1_555 CYS A 315 ? 1_555 SG SG . . . None 'Disulfide bridge' 
7 CYS B 327 ? CYS B 402 ? CYS A 336 ? 1_555 CYS A 411 ? 1_555 SG SG . . . None 'Disulfide bridge' 
8 CYS B 499 ? CYS B 506 ? CYS A 508 ? 1_555 CYS A 515 ? 1_555 SG SG . . . None 'Disulfide bridge' 
# 
loop_
_struct_mon_prot_cis.pdbx_id 
_struct_mon_prot_cis.label_comp_id 
_struct_mon_prot_cis.label_seq_id 
_struct_mon_prot_cis.label_asym_id 
_struct_mon_prot_cis.label_alt_id 
_struct_mon_prot_cis.pdbx_PDB_ins_code 
_struct_mon_prot_cis.auth_comp_id 
_struct_mon_prot_cis.auth_seq_id 
_struct_mon_prot_cis.auth_asym_id 
_struct_mon_prot_cis.pdbx_label_comp_id_2 
_struct_mon_prot_cis.pdbx_label_seq_id_2 
_struct_mon_prot_cis.pdbx_label_asym_id_2 
_struct_mon_prot_cis.pdbx_PDB_ins_code_2 
_struct_mon_prot_cis.pdbx_auth_comp_id_2 
_struct_mon_prot_cis.pdbx_auth_seq_id_2 
_struct_mon_prot_cis.pdbx_auth_asym_id_2 
_struct_mon_prot_cis.pdbx_PDB_model_num 
_struct_mon_prot_cis.pdbx_omega_angle 
1 TYR 275 A . ? TYR 284 B PRO 276 A ? PRO 285 B 1 -0.28 
2 TYR 275 B . ? TYR 284 A PRO 276 B ? PRO 285 A 1 -0.18 
# 
loop_
_struct_sheet.id 
_struct_sheet.type 
_struct_sheet.number_strands 
_struct_sheet.details 
AA1 ? 2 ? 
AA2 ? 2 ? 
AA3 ? 2 ? 
AA4 ? 2 ? 
# 
loop_
_struct_sheet_order.sheet_id 
_struct_sheet_order.range_id_1 
_struct_sheet_order.range_id_2 
_struct_sheet_order.offset 
_struct_sheet_order.sense 
AA1 1 2 ? anti-parallel 
AA2 1 2 ? anti-parallel 
AA3 1 2 ? anti-parallel 
AA4 1 2 ? anti-parallel 
# 
loop_
_struct_sheet_range.sheet_id 
_struct_sheet_range.id 
_struct_sheet_range.beg_label_comp_id 
_struct_sheet_range.beg_label_asym_id 
_struct_sheet_range.beg_label_seq_id 
_struct_sheet_range.pdbx_beg_PDB_ins_code 
_struct_sheet_range.end_label_comp_id 
_struct_sheet_range.end_label_asym_id 
_struct_sheet_range.end_label_seq_id 
_struct_sheet_range.pdbx_end_PDB_ins_code 
_struct_sheet_range.beg_auth_comp_id 
_struct_sheet_range.beg_auth_asym_id 
_struct_sheet_range.beg_auth_seq_id 
_struct_sheet_range.end_auth_comp_id 
_struct_sheet_range.end_auth_asym_id 
_struct_sheet_range.end_auth_seq_id 
AA1 1 ARG A 214 ? PHE A 215 ? ARG B 223 PHE B 224 
AA1 2 GLU A 218 ? ARG A 219 ? GLU B 227 ARG B 228 
AA2 1 VAL A 393 ? GLY A 395 ? VAL B 402 GLY B 404 
AA2 2 CYS A 402 ? VAL A 404 ? CYS B 411 VAL B 413 
AA3 1 ARG B 214 ? PHE B 215 ? ARG A 223 PHE A 224 
AA3 2 GLU B 218 ? ARG B 219 ? GLU A 227 ARG A 228 
AA4 1 VAL B 393 ? GLY B 395 ? VAL A 402 GLY A 404 
AA4 2 CYS B 402 ? VAL B 404 ? CYS A 411 VAL A 413 
# 
loop_
_pdbx_struct_sheet_hbond.sheet_id 
_pdbx_struct_sheet_hbond.range_id_1 
_pdbx_struct_sheet_hbond.range_id_2 
_pdbx_struct_sheet_hbond.range_1_label_atom_id 
_pdbx_struct_sheet_hbond.range_1_label_comp_id 
_pdbx_struct_sheet_hbond.range_1_label_asym_id 
_pdbx_struct_sheet_hbond.range_1_label_seq_id 
_pdbx_struct_sheet_hbond.range_1_PDB_ins_code 
_pdbx_struct_sheet_hbond.range_1_auth_atom_id 
_pdbx_struct_sheet_hbond.range_1_auth_comp_id 
_pdbx_struct_sheet_hbond.range_1_auth_asym_id 
_pdbx_struct_sheet_hbond.range_1_auth_seq_id 
_pdbx_struct_sheet_hbond.range_2_label_atom_id 
_pdbx_struct_sheet_hbond.range_2_label_comp_id 
_pdbx_struct_sheet_hbond.range_2_label_asym_id 
_pdbx_struct_sheet_hbond.range_2_label_seq_id 
_pdbx_struct_sheet_hbond.range_2_PDB_ins_code 
_pdbx_struct_sheet_hbond.range_2_auth_atom_id 
_pdbx_struct_sheet_hbond.range_2_auth_comp_id 
_pdbx_struct_sheet_hbond.range_2_auth_asym_id 
_pdbx_struct_sheet_hbond.range_2_auth_seq_id 
AA1 1 2 N PHE A 215 ? N PHE B 224 O GLU A 218 ? O GLU B 227 
AA2 1 2 N ASP A 394 ? N ASP B 403 O TYR A 403 ? O TYR B 412 
AA3 1 2 N PHE B 215 ? N PHE A 224 O GLU B 218 ? O GLU A 227 
AA4 1 2 N ASP B 394 ? N ASP A 403 O TYR B 403 ? O TYR A 412 
# 
_pdbx_entry_details.entry_id                   9RHG 
_pdbx_entry_details.nonpolymer_details         ? 
_pdbx_entry_details.sequence_details           ? 
_pdbx_entry_details.compound_details           ? 
_pdbx_entry_details.source_details             ? 
_pdbx_entry_details.has_ligand_of_interest     Y 
_pdbx_entry_details.has_protein_modification   Y 
# 
loop_
_pdbx_validate_torsion.id 
_pdbx_validate_torsion.PDB_model_num 
_pdbx_validate_torsion.auth_comp_id 
_pdbx_validate_torsion.auth_asym_id 
_pdbx_validate_torsion.auth_seq_id 
_pdbx_validate_torsion.PDB_ins_code 
_pdbx_validate_torsion.label_alt_id 
_pdbx_validate_torsion.phi 
_pdbx_validate_torsion.psi 
1 1 PRO B 285 ? ? -94.71 32.64   
2 1 GLU B 310 ? ? 52.74  -117.59 
3 1 PRO A 285 ? ? -94.74 32.64   
4 1 GLU A 310 ? ? 54.42  -118.24 
# 
_em_3d_fitting.id                1 
_em_3d_fitting.entry_id          9RHG 
_em_3d_fitting.method            ? 
_em_3d_fitting.target_criteria   ? 
_em_3d_fitting.details           ? 
_em_3d_fitting.overall_b_value   ? 
_em_3d_fitting.ref_space         REAL 
_em_3d_fitting.ref_protocol      'AB INITIO MODEL' 
# 
_em_3d_fitting_list.id                            1 
_em_3d_fitting_list.3d_fitting_id                 1 
_em_3d_fitting_list.pdb_entry_id                  9EPO 
_em_3d_fitting_list.pdb_chain_id                  ? 
_em_3d_fitting_list.pdb_chain_residue_range       ? 
_em_3d_fitting_list.details                       ? 
_em_3d_fitting_list.chain_id                      ? 
_em_3d_fitting_list.chain_residue_range           ? 
_em_3d_fitting_list.source_name                   PDB 
_em_3d_fitting_list.type                          'experimental model' 
_em_3d_fitting_list.accession_code                9EPO 
_em_3d_fitting_list.initial_refinement_model_id   1 
# 
_em_3d_reconstruction.entry_id                    9RHG 
_em_3d_reconstruction.id                          1 
_em_3d_reconstruction.method                      ? 
_em_3d_reconstruction.algorithm                   ? 
_em_3d_reconstruction.citation_id                 ? 
_em_3d_reconstruction.details                     ? 
_em_3d_reconstruction.resolution                  2.5 
_em_3d_reconstruction.resolution_method           'FSC 0.143 CUT-OFF' 
_em_3d_reconstruction.magnification_calibration   ? 
_em_3d_reconstruction.nominal_pixel_size          ? 
_em_3d_reconstruction.actual_pixel_size           ? 
_em_3d_reconstruction.num_particles               191045 
_em_3d_reconstruction.euler_angles_details        ? 
_em_3d_reconstruction.num_class_averages          ? 
_em_3d_reconstruction.refinement_type             ? 
_em_3d_reconstruction.image_processing_id         1 
_em_3d_reconstruction.symmetry_type               POINT 
# 
_em_buffer.id            1 
_em_buffer.specimen_id   1 
_em_buffer.name          ? 
_em_buffer.details       ? 
_em_buffer.pH            7.5 
# 
_em_entity_assembly.id                   1 
_em_entity_assembly.parent_id            0 
_em_entity_assembly.source               RECOMBINANT 
_em_entity_assembly.type                 COMPLEX 
_em_entity_assembly.name                 'FZD7 in complex with the negative allosteric modulator C407' 
_em_entity_assembly.details              ? 
_em_entity_assembly.synonym              ? 
_em_entity_assembly.oligomeric_details   ? 
_em_entity_assembly.entity_id_list       1 
# 
_em_imaging.entry_id                        9RHG 
_em_imaging.id                              1 
_em_imaging.astigmatism                     ? 
_em_imaging.electron_beam_tilt_params       ? 
_em_imaging.residual_tilt                   ? 
_em_imaging.microscope_model                'TFS KRIOS' 
_em_imaging.specimen_holder_type            ? 
_em_imaging.specimen_holder_model           ? 
_em_imaging.details                         ? 
_em_imaging.date                            ? 
_em_imaging.accelerating_voltage            300 
_em_imaging.illumination_mode               'FLOOD BEAM' 
_em_imaging.mode                            'BRIGHT FIELD' 
_em_imaging.nominal_cs                      2.7 
_em_imaging.nominal_defocus_min             400 
_em_imaging.nominal_defocus_max             1800 
_em_imaging.calibrated_defocus_min          ? 
_em_imaging.calibrated_defocus_max          ? 
_em_imaging.tilt_angle_min                  ? 
_em_imaging.tilt_angle_max                  ? 
_em_imaging.nominal_magnification           165000 
_em_imaging.calibrated_magnification        ? 
_em_imaging.electron_source                 'FIELD EMISSION GUN' 
_em_imaging.citation_id                     ? 
_em_imaging.temperature                     ? 
_em_imaging.detector_distance               ? 
_em_imaging.recording_temperature_minimum   ? 
_em_imaging.recording_temperature_maximum   ? 
_em_imaging.alignment_procedure             ? 
_em_imaging.c2_aperture_diameter            50.0 
_em_imaging.specimen_id                     1 
_em_imaging.cryogen                         NITROGEN 
_em_imaging.objective_aperture              ? 
_em_imaging.microscope_serial_number        ? 
_em_imaging.microscope_version              ? 
# 
_em_sample_support.id               1 
_em_sample_support.film_material    ? 
_em_sample_support.method           ? 
_em_sample_support.grid_material    GOLD 
_em_sample_support.grid_mesh_size   300 
_em_sample_support.grid_type        'UltrAuFoil R1.2/1.3' 
_em_sample_support.details          ? 
_em_sample_support.specimen_id      1 
_em_sample_support.citation_id      ? 
# 
_em_vitrification.entry_id              9RHG 
_em_vitrification.id                    1 
_em_vitrification.specimen_id           1 
_em_vitrification.cryogen_name          ETHANE 
_em_vitrification.humidity              100 
_em_vitrification.temp                  ? 
_em_vitrification.chamber_temperature   ? 
_em_vitrification.instrument            'FEI VITROBOT MARK IV' 
_em_vitrification.method                ? 
_em_vitrification.time_resolved_state   ? 
_em_vitrification.citation_id           ? 
_em_vitrification.details               ? 
# 
_em_experiment.entry_id                9RHG 
_em_experiment.id                      1 
_em_experiment.reconstruction_method   'SINGLE PARTICLE' 
_em_experiment.aggregation_state       PARTICLE 
_em_experiment.entity_assembly_id      1 
# 
_em_single_particle_entity.entry_id              9RHG 
_em_single_particle_entity.id                    1 
_em_single_particle_entity.image_processing_id   1 
_em_single_particle_entity.point_symmetry        C1 
# 
loop_
_pdbx_unobs_or_zero_occ_residues.id 
_pdbx_unobs_or_zero_occ_residues.PDB_model_num 
_pdbx_unobs_or_zero_occ_residues.polymer_flag 
_pdbx_unobs_or_zero_occ_residues.occupancy_flag 
_pdbx_unobs_or_zero_occ_residues.auth_asym_id 
_pdbx_unobs_or_zero_occ_residues.auth_comp_id 
_pdbx_unobs_or_zero_occ_residues.auth_seq_id 
_pdbx_unobs_or_zero_occ_residues.PDB_ins_code 
_pdbx_unobs_or_zero_occ_residues.label_asym_id 
_pdbx_unobs_or_zero_occ_residues.label_comp_id 
_pdbx_unobs_or_zero_occ_residues.label_seq_id 
1   1 Y 1 B MET 10  ? A MET 1   
2   1 Y 1 B LYS 11  ? A LYS 2   
3   1 Y 1 B THR 12  ? A THR 3   
4   1 Y 1 B ILE 13  ? A ILE 4   
5   1 Y 1 B ILE 14  ? A ILE 5   
6   1 Y 1 B ALA 15  ? A ALA 6   
7   1 Y 1 B LEU 16  ? A LEU 7   
8   1 Y 1 B SER 17  ? A SER 8   
9   1 Y 1 B TYR 18  ? A TYR 9   
10  1 Y 1 B ILE 19  ? A ILE 10  
11  1 Y 1 B PHE 20  ? A PHE 11  
12  1 Y 1 B CYS 21  ? A CYS 12  
13  1 Y 1 B LEU 22  ? A LEU 13  
14  1 Y 1 B VAL 23  ? A VAL 14  
15  1 Y 1 B PHE 24  ? A PHE 15  
16  1 Y 1 B ALA 25  ? A ALA 16  
17  1 Y 1 B ASP 26  ? A ASP 17  
18  1 Y 1 B TYR 27  ? A TYR 18  
19  1 Y 1 B LYS 28  ? A LYS 19  
20  1 Y 1 B ASP 29  ? A ASP 20  
21  1 Y 1 B ASP 30  ? A ASP 21  
22  1 Y 1 B ASP 31  ? A ASP 22  
23  1 Y 1 B ASP 32  ? A ASP 23  
24  1 Y 1 B GLN 33  ? A GLN 24  
25  1 Y 1 B PRO 34  ? A PRO 25  
26  1 Y 1 B TYR 35  ? A TYR 26  
27  1 Y 1 B HIS 36  ? A HIS 27  
28  1 Y 1 B GLY 37  ? A GLY 28  
29  1 Y 1 B GLU 38  ? A GLU 29  
30  1 Y 1 B LYS 39  ? A LYS 30  
31  1 Y 1 B GLY 40  ? A GLY 31  
32  1 Y 1 B ILE 41  ? A ILE 32  
33  1 Y 1 B SER 42  ? A SER 33  
34  1 Y 1 B VAL 43  ? A VAL 34  
35  1 Y 1 B PRO 44  ? A PRO 35  
36  1 Y 1 B ASP 45  ? A ASP 36  
37  1 Y 1 B HIS 46  ? A HIS 37  
38  1 Y 1 B GLY 47  ? A GLY 38  
39  1 Y 1 B PHE 48  ? A PHE 39  
40  1 Y 1 B CYS 49  ? A CYS 40  
41  1 Y 1 B GLN 50  ? A GLN 41  
42  1 Y 1 B PRO 51  ? A PRO 42  
43  1 Y 1 B ILE 52  ? A ILE 43  
44  1 Y 1 B SER 53  ? A SER 44  
45  1 Y 1 B ILE 54  ? A ILE 45  
46  1 Y 1 B PRO 55  ? A PRO 46  
47  1 Y 1 B LEU 56  ? A LEU 47  
48  1 Y 1 B CYS 57  ? A CYS 48  
49  1 Y 1 B THR 58  ? A THR 49  
50  1 Y 1 B ASP 59  ? A ASP 50  
51  1 Y 1 B ILE 60  ? A ILE 51  
52  1 Y 1 B ALA 61  ? A ALA 52  
53  1 Y 1 B TYR 62  ? A TYR 53  
54  1 Y 1 B ASN 63  ? A ASN 54  
55  1 Y 1 B GLN 64  ? A GLN 55  
56  1 Y 1 B THR 65  ? A THR 56  
57  1 Y 1 B ILE 66  ? A ILE 57  
58  1 Y 1 B LEU 67  ? A LEU 58  
59  1 Y 1 B PRO 68  ? A PRO 59  
60  1 Y 1 B ASN 69  ? A ASN 60  
61  1 Y 1 B LEU 70  ? A LEU 61  
62  1 Y 1 B LEU 71  ? A LEU 62  
63  1 Y 1 B GLY 72  ? A GLY 63  
64  1 Y 1 B HIS 73  ? A HIS 64  
65  1 Y 1 B THR 74  ? A THR 65  
66  1 Y 1 B ASN 75  ? A ASN 66  
67  1 Y 1 B GLN 76  ? A GLN 67  
68  1 Y 1 B GLU 77  ? A GLU 68  
69  1 Y 1 B ASP 78  ? A ASP 69  
70  1 Y 1 B ALA 79  ? A ALA 70  
71  1 Y 1 B GLY 80  ? A GLY 71  
72  1 Y 1 B LEU 81  ? A LEU 72  
73  1 Y 1 B GLU 82  ? A GLU 73  
74  1 Y 1 B VAL 83  ? A VAL 74  
75  1 Y 1 B HIS 84  ? A HIS 75  
76  1 Y 1 B GLN 85  ? A GLN 76  
77  1 Y 1 B PHE 86  ? A PHE 77  
78  1 Y 1 B TYR 87  ? A TYR 78  
79  1 Y 1 B PRO 88  ? A PRO 79  
80  1 Y 1 B LEU 89  ? A LEU 80  
81  1 Y 1 B VAL 90  ? A VAL 81  
82  1 Y 1 B LYS 91  ? A LYS 82  
83  1 Y 1 B VAL 92  ? A VAL 83  
84  1 Y 1 B GLN 93  ? A GLN 84  
85  1 Y 1 B CYS 94  ? A CYS 85  
86  1 Y 1 B SER 95  ? A SER 86  
87  1 Y 1 B PRO 96  ? A PRO 87  
88  1 Y 1 B GLU 97  ? A GLU 88  
89  1 Y 1 B LEU 98  ? A LEU 89  
90  1 Y 1 B ARG 99  ? A ARG 90  
91  1 Y 1 B PHE 100 ? A PHE 91  
92  1 Y 1 B PHE 101 ? A PHE 92  
93  1 Y 1 B LEU 102 ? A LEU 93  
94  1 Y 1 B CYS 103 ? A CYS 94  
95  1 Y 1 B SER 104 ? A SER 95  
96  1 Y 1 B MET 105 ? A MET 96  
97  1 Y 1 B TYR 106 ? A TYR 97  
98  1 Y 1 B ALA 107 ? A ALA 98  
99  1 Y 1 B PRO 108 ? A PRO 99  
100 1 Y 1 B VAL 109 ? A VAL 100 
101 1 Y 1 B CYS 110 ? A CYS 101 
102 1 Y 1 B THR 111 ? A THR 102 
103 1 Y 1 B VAL 112 ? A VAL 103 
104 1 Y 1 B LEU 113 ? A LEU 104 
105 1 Y 1 B ASP 114 ? A ASP 105 
106 1 Y 1 B GLN 115 ? A GLN 106 
107 1 Y 1 B ALA 116 ? A ALA 107 
108 1 Y 1 B ILE 117 ? A ILE 108 
109 1 Y 1 B PRO 118 ? A PRO 109 
110 1 Y 1 B PRO 119 ? A PRO 110 
111 1 Y 1 B CYS 120 ? A CYS 111 
112 1 Y 1 B ARG 121 ? A ARG 112 
113 1 Y 1 B SER 122 ? A SER 113 
114 1 Y 1 B LEU 123 ? A LEU 114 
115 1 Y 1 B CYS 124 ? A CYS 115 
116 1 Y 1 B GLU 125 ? A GLU 116 
117 1 Y 1 B ARG 126 ? A ARG 117 
118 1 Y 1 B ALA 127 ? A ALA 118 
119 1 Y 1 B ARG 128 ? A ARG 119 
120 1 Y 1 B GLN 129 ? A GLN 120 
121 1 Y 1 B GLY 130 ? A GLY 121 
122 1 Y 1 B CYS 131 ? A CYS 122 
123 1 Y 1 B GLU 132 ? A GLU 123 
124 1 Y 1 B ALA 133 ? A ALA 124 
125 1 Y 1 B LEU 134 ? A LEU 125 
126 1 Y 1 B MET 135 ? A MET 126 
127 1 Y 1 B ASN 136 ? A ASN 127 
128 1 Y 1 B LYS 137 ? A LYS 128 
129 1 Y 1 B PHE 138 ? A PHE 129 
130 1 Y 1 B GLY 139 ? A GLY 130 
131 1 Y 1 B PHE 140 ? A PHE 131 
132 1 Y 1 B GLN 141 ? A GLN 132 
133 1 Y 1 B TRP 142 ? A TRP 133 
134 1 Y 1 B PRO 143 ? A PRO 134 
135 1 Y 1 B GLU 144 ? A GLU 135 
136 1 Y 1 B ARG 145 ? A ARG 136 
137 1 Y 1 B LEU 146 ? A LEU 137 
138 1 Y 1 B ARG 147 ? A ARG 138 
139 1 Y 1 B CYS 148 ? A CYS 139 
140 1 Y 1 B GLU 149 ? A GLU 140 
141 1 Y 1 B ASN 150 ? A ASN 141 
142 1 Y 1 B PHE 151 ? A PHE 142 
143 1 Y 1 B PRO 152 ? A PRO 143 
144 1 Y 1 B VAL 153 ? A VAL 144 
145 1 Y 1 B HIS 154 ? A HIS 145 
146 1 Y 1 B GLY 155 ? A GLY 146 
147 1 Y 1 B ALA 156 ? A ALA 147 
148 1 Y 1 B GLY 157 ? A GLY 148 
149 1 Y 1 B GLU 158 ? A GLU 149 
150 1 Y 1 B ILE 159 ? A ILE 150 
151 1 Y 1 B CYS 160 ? A CYS 151 
152 1 Y 1 B VAL 161 ? A VAL 152 
153 1 Y 1 B GLY 162 ? A GLY 153 
154 1 Y 1 B GLN 163 ? A GLN 154 
155 1 Y 1 B ASN 164 ? A ASN 155 
156 1 Y 1 B THR 165 ? A THR 156 
157 1 Y 1 B SER 166 ? A SER 157 
158 1 Y 1 B ASP 167 ? A ASP 158 
159 1 Y 1 B GLY 168 ? A GLY 159 
160 1 Y 1 B SER 169 ? A SER 160 
161 1 Y 1 B GLY 170 ? A GLY 161 
162 1 Y 1 B GLY 171 ? A GLY 162 
163 1 Y 1 B PRO 172 ? A PRO 163 
164 1 Y 1 B GLY 173 ? A GLY 164 
165 1 Y 1 B GLY 174 ? A GLY 165 
166 1 Y 1 B GLY 175 ? A GLY 166 
167 1 Y 1 B PRO 176 ? A PRO 167 
168 1 Y 1 B THR 177 ? A THR 168 
169 1 Y 1 B ALA 178 ? A ALA 169 
170 1 Y 1 B TYR 179 ? A TYR 170 
171 1 Y 1 B PRO 180 ? A PRO 171 
172 1 Y 1 B THR 181 ? A THR 172 
173 1 Y 1 B ALA 182 ? A ALA 173 
174 1 Y 1 B PRO 183 ? A PRO 174 
175 1 Y 1 B TYR 184 ? A TYR 175 
176 1 Y 1 B LEU 185 ? A LEU 176 
177 1 Y 1 B PRO 186 ? A PRO 177 
178 1 Y 1 B ASP 187 ? A ASP 178 
179 1 Y 1 B LEU 188 ? A LEU 179 
180 1 Y 1 B PRO 189 ? A PRO 180 
181 1 Y 1 B PHE 190 ? A PHE 181 
182 1 Y 1 B THR 191 ? A THR 182 
183 1 Y 1 B ALA 192 ? A ALA 183 
184 1 Y 1 B LEU 193 ? A LEU 184 
185 1 Y 1 B PRO 194 ? A PRO 185 
186 1 Y 1 B PRO 195 ? A PRO 186 
187 1 Y 1 B GLY 196 ? A GLY 187 
188 1 Y 1 B ALA 197 ? A ALA 188 
189 1 Y 1 B SER 198 ? A SER 189 
190 1 Y 1 B ASP 199 ? A ASP 190 
191 1 Y 1 B GLY 200 ? A GLY 191 
192 1 Y 1 B ARG 201 ? A ARG 192 
193 1 Y 1 B GLY 202 ? A GLY 193 
194 1 Y 1 B ARG 203 ? A ARG 194 
195 1 Y 1 B PRO 204 ? A PRO 195 
196 1 Y 1 B ALA 205 ? A ALA 196 
197 1 Y 1 B ILE 450 ? A ILE 441 
198 1 Y 1 B ARG 451 ? A ARG 442 
199 1 Y 1 B THR 452 ? A THR 443 
200 1 Y 1 B ILE 453 ? A ILE 444 
201 1 Y 1 B MET 454 ? A MET 445 
202 1 Y 1 B LYS 455 ? A LYS 446 
203 1 Y 1 B HIS 456 ? A HIS 447 
204 1 Y 1 B ASP 457 ? A ASP 448 
205 1 Y 1 B GLY 458 ? A GLY 449 
206 1 Y 1 B THR 459 ? A THR 450 
207 1 Y 1 B LYS 460 ? A LYS 451 
208 1 Y 1 B THR 461 ? A THR 452 
209 1 Y 1 B GLU 462 ? A GLU 453 
210 1 Y 1 B LYS 463 ? A LYS 454 
211 1 Y 1 B SER 567 ? A SER 558 
212 1 Y 1 B SER 568 ? A SER 559 
213 1 Y 1 B LYS 569 ? A LYS 560 
214 1 Y 1 B GLY 570 ? A GLY 561 
215 1 Y 1 B GLU 571 ? A GLU 562 
216 1 Y 1 B THR 572 ? A THR 563 
217 1 Y 1 B ALA 573 ? A ALA 564 
218 1 Y 1 B VAL 574 ? A VAL 565 
219 1 Y 1 B SER 575 ? A SER 566 
220 1 Y 1 B ARG 576 ? A ARG 567 
221 1 Y 1 B LEU 577 ? A LEU 568 
222 1 Y 1 B GLU 578 ? A GLU 569 
223 1 Y 1 B VAL 579 ? A VAL 570 
224 1 Y 1 B LEU 580 ? A LEU 571 
225 1 Y 1 B PHE 581 ? A PHE 572 
226 1 Y 1 B GLN 582 ? A GLN 573 
227 1 Y 1 B GLY 583 ? A GLY 574 
228 1 Y 1 B PRO 584 ? A PRO 575 
229 1 Y 1 B TRP 585 ? A TRP 576 
230 1 Y 1 B SER 586 ? A SER 577 
231 1 Y 1 B HIS 587 ? A HIS 578 
232 1 Y 1 B PRO 588 ? A PRO 579 
233 1 Y 1 B GLN 589 ? A GLN 580 
234 1 Y 1 B PHE 590 ? A PHE 581 
235 1 Y 1 B GLU 591 ? A GLU 582 
236 1 Y 1 B LYS 592 ? A LYS 583 
237 1 Y 1 B GLY 593 ? A GLY 584 
238 1 Y 1 B GLY 594 ? A GLY 585 
239 1 Y 1 B GLY 595 ? A GLY 586 
240 1 Y 1 B SER 596 ? A SER 587 
241 1 Y 1 B GLY 597 ? A GLY 588 
242 1 Y 1 B GLY 598 ? A GLY 589 
243 1 Y 1 B GLY 599 ? A GLY 590 
244 1 Y 1 B SER 600 ? A SER 591 
245 1 Y 1 B GLY 601 ? A GLY 592 
246 1 Y 1 B GLY 602 ? A GLY 593 
247 1 Y 1 B GLY 603 ? A GLY 594 
248 1 Y 1 B SER 604 ? A SER 595 
249 1 Y 1 B TRP 605 ? A TRP 596 
250 1 Y 1 B SER 606 ? A SER 597 
251 1 Y 1 B HIS 607 ? A HIS 598 
252 1 Y 1 B PRO 608 ? A PRO 599 
253 1 Y 1 B GLN 609 ? A GLN 600 
254 1 Y 1 B PHE 610 ? A PHE 601 
255 1 Y 1 B GLU 611 ? A GLU 602 
256 1 Y 1 B LYS 612 ? A LYS 603 
257 1 Y 1 A MET 10  ? B MET 1   
258 1 Y 1 A LYS 11  ? B LYS 2   
259 1 Y 1 A THR 12  ? B THR 3   
260 1 Y 1 A ILE 13  ? B ILE 4   
261 1 Y 1 A ILE 14  ? B ILE 5   
262 1 Y 1 A ALA 15  ? B ALA 6   
263 1 Y 1 A LEU 16  ? B LEU 7   
264 1 Y 1 A SER 17  ? B SER 8   
265 1 Y 1 A TYR 18  ? B TYR 9   
266 1 Y 1 A ILE 19  ? B ILE 10  
267 1 Y 1 A PHE 20  ? B PHE 11  
268 1 Y 1 A CYS 21  ? B CYS 12  
269 1 Y 1 A LEU 22  ? B LEU 13  
270 1 Y 1 A VAL 23  ? B VAL 14  
271 1 Y 1 A PHE 24  ? B PHE 15  
272 1 Y 1 A ALA 25  ? B ALA 16  
273 1 Y 1 A ASP 26  ? B ASP 17  
274 1 Y 1 A TYR 27  ? B TYR 18  
275 1 Y 1 A LYS 28  ? B LYS 19  
276 1 Y 1 A ASP 29  ? B ASP 20  
277 1 Y 1 A ASP 30  ? B ASP 21  
278 1 Y 1 A ASP 31  ? B ASP 22  
279 1 Y 1 A ASP 32  ? B ASP 23  
280 1 Y 1 A GLN 33  ? B GLN 24  
281 1 Y 1 A PRO 34  ? B PRO 25  
282 1 Y 1 A TYR 35  ? B TYR 26  
283 1 Y 1 A HIS 36  ? B HIS 27  
284 1 Y 1 A GLY 37  ? B GLY 28  
285 1 Y 1 A GLU 38  ? B GLU 29  
286 1 Y 1 A LYS 39  ? B LYS 30  
287 1 Y 1 A GLY 40  ? B GLY 31  
288 1 Y 1 A ILE 41  ? B ILE 32  
289 1 Y 1 A SER 42  ? B SER 33  
290 1 Y 1 A VAL 43  ? B VAL 34  
291 1 Y 1 A PRO 44  ? B PRO 35  
292 1 Y 1 A ASP 45  ? B ASP 36  
293 1 Y 1 A HIS 46  ? B HIS 37  
294 1 Y 1 A GLY 47  ? B GLY 38  
295 1 Y 1 A PHE 48  ? B PHE 39  
296 1 Y 1 A CYS 49  ? B CYS 40  
297 1 Y 1 A GLN 50  ? B GLN 41  
298 1 Y 1 A PRO 51  ? B PRO 42  
299 1 Y 1 A ILE 52  ? B ILE 43  
300 1 Y 1 A SER 53  ? B SER 44  
301 1 Y 1 A ILE 54  ? B ILE 45  
302 1 Y 1 A PRO 55  ? B PRO 46  
303 1 Y 1 A LEU 56  ? B LEU 47  
304 1 Y 1 A CYS 57  ? B CYS 48  
305 1 Y 1 A THR 58  ? B THR 49  
306 1 Y 1 A ASP 59  ? B ASP 50  
307 1 Y 1 A ILE 60  ? B ILE 51  
308 1 Y 1 A ALA 61  ? B ALA 52  
309 1 Y 1 A TYR 62  ? B TYR 53  
310 1 Y 1 A ASN 63  ? B ASN 54  
311 1 Y 1 A GLN 64  ? B GLN 55  
312 1 Y 1 A THR 65  ? B THR 56  
313 1 Y 1 A ILE 66  ? B ILE 57  
314 1 Y 1 A LEU 67  ? B LEU 58  
315 1 Y 1 A PRO 68  ? B PRO 59  
316 1 Y 1 A ASN 69  ? B ASN 60  
317 1 Y 1 A LEU 70  ? B LEU 61  
318 1 Y 1 A LEU 71  ? B LEU 62  
319 1 Y 1 A GLY 72  ? B GLY 63  
320 1 Y 1 A HIS 73  ? B HIS 64  
321 1 Y 1 A THR 74  ? B THR 65  
322 1 Y 1 A ASN 75  ? B ASN 66  
323 1 Y 1 A GLN 76  ? B GLN 67  
324 1 Y 1 A GLU 77  ? B GLU 68  
325 1 Y 1 A ASP 78  ? B ASP 69  
326 1 Y 1 A ALA 79  ? B ALA 70  
327 1 Y 1 A GLY 80  ? B GLY 71  
328 1 Y 1 A LEU 81  ? B LEU 72  
329 1 Y 1 A GLU 82  ? B GLU 73  
330 1 Y 1 A VAL 83  ? B VAL 74  
331 1 Y 1 A HIS 84  ? B HIS 75  
332 1 Y 1 A GLN 85  ? B GLN 76  
333 1 Y 1 A PHE 86  ? B PHE 77  
334 1 Y 1 A TYR 87  ? B TYR 78  
335 1 Y 1 A PRO 88  ? B PRO 79  
336 1 Y 1 A LEU 89  ? B LEU 80  
337 1 Y 1 A VAL 90  ? B VAL 81  
338 1 Y 1 A LYS 91  ? B LYS 82  
339 1 Y 1 A VAL 92  ? B VAL 83  
340 1 Y 1 A GLN 93  ? B GLN 84  
341 1 Y 1 A CYS 94  ? B CYS 85  
342 1 Y 1 A SER 95  ? B SER 86  
343 1 Y 1 A PRO 96  ? B PRO 87  
344 1 Y 1 A GLU 97  ? B GLU 88  
345 1 Y 1 A LEU 98  ? B LEU 89  
346 1 Y 1 A ARG 99  ? B ARG 90  
347 1 Y 1 A PHE 100 ? B PHE 91  
348 1 Y 1 A PHE 101 ? B PHE 92  
349 1 Y 1 A LEU 102 ? B LEU 93  
350 1 Y 1 A CYS 103 ? B CYS 94  
351 1 Y 1 A SER 104 ? B SER 95  
352 1 Y 1 A MET 105 ? B MET 96  
353 1 Y 1 A TYR 106 ? B TYR 97  
354 1 Y 1 A ALA 107 ? B ALA 98  
355 1 Y 1 A PRO 108 ? B PRO 99  
356 1 Y 1 A VAL 109 ? B VAL 100 
357 1 Y 1 A CYS 110 ? B CYS 101 
358 1 Y 1 A THR 111 ? B THR 102 
359 1 Y 1 A VAL 112 ? B VAL 103 
360 1 Y 1 A LEU 113 ? B LEU 104 
361 1 Y 1 A ASP 114 ? B ASP 105 
362 1 Y 1 A GLN 115 ? B GLN 106 
363 1 Y 1 A ALA 116 ? B ALA 107 
364 1 Y 1 A ILE 117 ? B ILE 108 
365 1 Y 1 A PRO 118 ? B PRO 109 
366 1 Y 1 A PRO 119 ? B PRO 110 
367 1 Y 1 A CYS 120 ? B CYS 111 
368 1 Y 1 A ARG 121 ? B ARG 112 
369 1 Y 1 A SER 122 ? B SER 113 
370 1 Y 1 A LEU 123 ? B LEU 114 
371 1 Y 1 A CYS 124 ? B CYS 115 
372 1 Y 1 A GLU 125 ? B GLU 116 
373 1 Y 1 A ARG 126 ? B ARG 117 
374 1 Y 1 A ALA 127 ? B ALA 118 
375 1 Y 1 A ARG 128 ? B ARG 119 
376 1 Y 1 A GLN 129 ? B GLN 120 
377 1 Y 1 A GLY 130 ? B GLY 121 
378 1 Y 1 A CYS 131 ? B CYS 122 
379 1 Y 1 A GLU 132 ? B GLU 123 
380 1 Y 1 A ALA 133 ? B ALA 124 
381 1 Y 1 A LEU 134 ? B LEU 125 
382 1 Y 1 A MET 135 ? B MET 126 
383 1 Y 1 A ASN 136 ? B ASN 127 
384 1 Y 1 A LYS 137 ? B LYS 128 
385 1 Y 1 A PHE 138 ? B PHE 129 
386 1 Y 1 A GLY 139 ? B GLY 130 
387 1 Y 1 A PHE 140 ? B PHE 131 
388 1 Y 1 A GLN 141 ? B GLN 132 
389 1 Y 1 A TRP 142 ? B TRP 133 
390 1 Y 1 A PRO 143 ? B PRO 134 
391 1 Y 1 A GLU 144 ? B GLU 135 
392 1 Y 1 A ARG 145 ? B ARG 136 
393 1 Y 1 A LEU 146 ? B LEU 137 
394 1 Y 1 A ARG 147 ? B ARG 138 
395 1 Y 1 A CYS 148 ? B CYS 139 
396 1 Y 1 A GLU 149 ? B GLU 140 
397 1 Y 1 A ASN 150 ? B ASN 141 
398 1 Y 1 A PHE 151 ? B PHE 142 
399 1 Y 1 A PRO 152 ? B PRO 143 
400 1 Y 1 A VAL 153 ? B VAL 144 
401 1 Y 1 A HIS 154 ? B HIS 145 
402 1 Y 1 A GLY 155 ? B GLY 146 
403 1 Y 1 A ALA 156 ? B ALA 147 
404 1 Y 1 A GLY 157 ? B GLY 148 
405 1 Y 1 A GLU 158 ? B GLU 149 
406 1 Y 1 A ILE 159 ? B ILE 150 
407 1 Y 1 A CYS 160 ? B CYS 151 
408 1 Y 1 A VAL 161 ? B VAL 152 
409 1 Y 1 A GLY 162 ? B GLY 153 
410 1 Y 1 A GLN 163 ? B GLN 154 
411 1 Y 1 A ASN 164 ? B ASN 155 
412 1 Y 1 A THR 165 ? B THR 156 
413 1 Y 1 A SER 166 ? B SER 157 
414 1 Y 1 A ASP 167 ? B ASP 158 
415 1 Y 1 A GLY 168 ? B GLY 159 
416 1 Y 1 A SER 169 ? B SER 160 
417 1 Y 1 A GLY 170 ? B GLY 161 
418 1 Y 1 A GLY 171 ? B GLY 162 
419 1 Y 1 A PRO 172 ? B PRO 163 
420 1 Y 1 A GLY 173 ? B GLY 164 
421 1 Y 1 A GLY 174 ? B GLY 165 
422 1 Y 1 A GLY 175 ? B GLY 166 
423 1 Y 1 A PRO 176 ? B PRO 167 
424 1 Y 1 A THR 177 ? B THR 168 
425 1 Y 1 A ALA 178 ? B ALA 169 
426 1 Y 1 A TYR 179 ? B TYR 170 
427 1 Y 1 A PRO 180 ? B PRO 171 
428 1 Y 1 A THR 181 ? B THR 172 
429 1 Y 1 A ALA 182 ? B ALA 173 
430 1 Y 1 A PRO 183 ? B PRO 174 
431 1 Y 1 A TYR 184 ? B TYR 175 
432 1 Y 1 A LEU 185 ? B LEU 176 
433 1 Y 1 A PRO 186 ? B PRO 177 
434 1 Y 1 A ASP 187 ? B ASP 178 
435 1 Y 1 A LEU 188 ? B LEU 179 
436 1 Y 1 A PRO 189 ? B PRO 180 
437 1 Y 1 A PHE 190 ? B PHE 181 
438 1 Y 1 A THR 191 ? B THR 182 
439 1 Y 1 A ALA 192 ? B ALA 183 
440 1 Y 1 A LEU 193 ? B LEU 184 
441 1 Y 1 A PRO 194 ? B PRO 185 
442 1 Y 1 A PRO 195 ? B PRO 186 
443 1 Y 1 A GLY 196 ? B GLY 187 
444 1 Y 1 A ALA 197 ? B ALA 188 
445 1 Y 1 A SER 198 ? B SER 189 
446 1 Y 1 A ASP 199 ? B ASP 190 
447 1 Y 1 A GLY 200 ? B GLY 191 
448 1 Y 1 A ARG 201 ? B ARG 192 
449 1 Y 1 A GLY 202 ? B GLY 193 
450 1 Y 1 A ARG 203 ? B ARG 194 
451 1 Y 1 A PRO 204 ? B PRO 195 
452 1 Y 1 A ALA 205 ? B ALA 196 
453 1 Y 1 A ILE 450 ? B ILE 441 
454 1 Y 1 A ARG 451 ? B ARG 442 
455 1 Y 1 A THR 452 ? B THR 443 
456 1 Y 1 A ILE 453 ? B ILE 444 
457 1 Y 1 A MET 454 ? B MET 445 
458 1 Y 1 A LYS 455 ? B LYS 446 
459 1 Y 1 A HIS 456 ? B HIS 447 
460 1 Y 1 A ASP 457 ? B ASP 448 
461 1 Y 1 A GLY 458 ? B GLY 449 
462 1 Y 1 A THR 459 ? B THR 450 
463 1 Y 1 A LYS 460 ? B LYS 451 
464 1 Y 1 A THR 461 ? B THR 452 
465 1 Y 1 A GLU 462 ? B GLU 453 
466 1 Y 1 A LYS 463 ? B LYS 454 
467 1 Y 1 A SER 567 ? B SER 558 
468 1 Y 1 A SER 568 ? B SER 559 
469 1 Y 1 A LYS 569 ? B LYS 560 
470 1 Y 1 A GLY 570 ? B GLY 561 
471 1 Y 1 A GLU 571 ? B GLU 562 
472 1 Y 1 A THR 572 ? B THR 563 
473 1 Y 1 A ALA 573 ? B ALA 564 
474 1 Y 1 A VAL 574 ? B VAL 565 
475 1 Y 1 A SER 575 ? B SER 566 
476 1 Y 1 A ARG 576 ? B ARG 567 
477 1 Y 1 A LEU 577 ? B LEU 568 
478 1 Y 1 A GLU 578 ? B GLU 569 
479 1 Y 1 A VAL 579 ? B VAL 570 
480 1 Y 1 A LEU 580 ? B LEU 571 
481 1 Y 1 A PHE 581 ? B PHE 572 
482 1 Y 1 A GLN 582 ? B GLN 573 
483 1 Y 1 A GLY 583 ? B GLY 574 
484 1 Y 1 A PRO 584 ? B PRO 575 
485 1 Y 1 A TRP 585 ? B TRP 576 
486 1 Y 1 A SER 586 ? B SER 577 
487 1 Y 1 A HIS 587 ? B HIS 578 
488 1 Y 1 A PRO 588 ? B PRO 579 
489 1 Y 1 A GLN 589 ? B GLN 580 
490 1 Y 1 A PHE 590 ? B PHE 581 
491 1 Y 1 A GLU 591 ? B GLU 582 
492 1 Y 1 A LYS 592 ? B LYS 583 
493 1 Y 1 A GLY 593 ? B GLY 584 
494 1 Y 1 A GLY 594 ? B GLY 585 
495 1 Y 1 A GLY 595 ? B GLY 586 
496 1 Y 1 A SER 596 ? B SER 587 
497 1 Y 1 A GLY 597 ? B GLY 588 
498 1 Y 1 A GLY 598 ? B GLY 589 
499 1 Y 1 A GLY 599 ? B GLY 590 
500 1 Y 1 A SER 600 ? B SER 591 
501 1 Y 1 A GLY 601 ? B GLY 592 
502 1 Y 1 A GLY 602 ? B GLY 593 
503 1 Y 1 A GLY 603 ? B GLY 594 
504 1 Y 1 A SER 604 ? B SER 595 
505 1 Y 1 A TRP 605 ? B TRP 596 
506 1 Y 1 A SER 606 ? B SER 597 
507 1 Y 1 A HIS 607 ? B HIS 598 
508 1 Y 1 A PRO 608 ? B PRO 599 
509 1 Y 1 A GLN 609 ? B GLN 600 
510 1 Y 1 A PHE 610 ? B PHE 601 
511 1 Y 1 A GLU 611 ? B GLU 602 
512 1 Y 1 A LYS 612 ? B LYS 603 
# 
loop_
_chem_comp_atom.comp_id 
_chem_comp_atom.atom_id 
_chem_comp_atom.type_symbol 
_chem_comp_atom.pdbx_aromatic_flag 
_chem_comp_atom.pdbx_stereo_config 
_chem_comp_atom.pdbx_ordinal 
A1JGQ N3   N N N 1   
A1JGQ C4   C N N 2   
A1JGQ C6   C N N 3   
A1JGQ C8   C Y N 4   
A1JGQ C10  C Y N 5   
A1JGQ C15  C N N 6   
A1JGQ C17  C N N 7   
A1JGQ C21  C Y N 8   
A1JGQ C22  C Y N 9   
A1JGQ C24  C Y N 10  
A1JGQ C26  C Y N 11  
A1JGQ C11  C N N 12  
A1JGQ C14  C N N 13  
A1JGQ C16  C N N 14  
A1JGQ C18  C N N 15  
A1JGQ C2   C Y N 16  
A1JGQ C25  C Y N 17  
A1JGQ C27  C Y N 18  
A1JGQ C9   C Y N 19  
A1JGQ F23  F N N 20  
A1JGQ N20  N N N 21  
A1JGQ N5   N N N 22  
A1JGQ O12  O N N 23  
A1JGQ O13  O N N 24  
A1JGQ O19  O N N 25  
A1JGQ O7   O N N 26  
A1JGQ S1   S Y N 27  
A1JGQ H1   H N N 28  
A1JGQ H2   H N N 29  
A1JGQ H3   H N N 30  
A1JGQ H4   H N N 31  
A1JGQ H5   H N N 32  
A1JGQ H6   H N N 33  
A1JGQ H7   H N N 34  
A1JGQ H8   H N N 35  
A1JGQ H9   H N N 36  
A1JGQ H10  H N N 37  
A1JGQ H11  H N N 38  
A1JGQ H12  H N N 39  
A1JGQ H13  H N N 40  
A1JGQ H14  H N N 41  
A1JGQ H15  H N N 42  
A1JGQ H16  H N N 43  
ALA   N    N N N 44  
ALA   CA   C N S 45  
ALA   C    C N N 46  
ALA   O    O N N 47  
ALA   CB   C N N 48  
ALA   OXT  O N N 49  
ALA   H    H N N 50  
ALA   H2   H N N 51  
ALA   HA   H N N 52  
ALA   HB1  H N N 53  
ALA   HB2  H N N 54  
ALA   HB3  H N N 55  
ALA   HXT  H N N 56  
ARG   N    N N N 57  
ARG   CA   C N S 58  
ARG   C    C N N 59  
ARG   O    O N N 60  
ARG   CB   C N N 61  
ARG   CG   C N N 62  
ARG   CD   C N N 63  
ARG   NE   N N N 64  
ARG   CZ   C N N 65  
ARG   NH1  N N N 66  
ARG   NH2  N N N 67  
ARG   OXT  O N N 68  
ARG   H    H N N 69  
ARG   H2   H N N 70  
ARG   HA   H N N 71  
ARG   HB2  H N N 72  
ARG   HB3  H N N 73  
ARG   HG2  H N N 74  
ARG   HG3  H N N 75  
ARG   HD2  H N N 76  
ARG   HD3  H N N 77  
ARG   HE   H N N 78  
ARG   HH11 H N N 79  
ARG   HH12 H N N 80  
ARG   HH21 H N N 81  
ARG   HH22 H N N 82  
ARG   HXT  H N N 83  
ASN   N    N N N 84  
ASN   CA   C N S 85  
ASN   C    C N N 86  
ASN   O    O N N 87  
ASN   CB   C N N 88  
ASN   CG   C N N 89  
ASN   OD1  O N N 90  
ASN   ND2  N N N 91  
ASN   OXT  O N N 92  
ASN   H    H N N 93  
ASN   H2   H N N 94  
ASN   HA   H N N 95  
ASN   HB2  H N N 96  
ASN   HB3  H N N 97  
ASN   HD21 H N N 98  
ASN   HD22 H N N 99  
ASN   HXT  H N N 100 
ASP   N    N N N 101 
ASP   CA   C N S 102 
ASP   C    C N N 103 
ASP   O    O N N 104 
ASP   CB   C N N 105 
ASP   CG   C N N 106 
ASP   OD1  O N N 107 
ASP   OD2  O N N 108 
ASP   OXT  O N N 109 
ASP   H    H N N 110 
ASP   H2   H N N 111 
ASP   HA   H N N 112 
ASP   HB2  H N N 113 
ASP   HB3  H N N 114 
ASP   HD2  H N N 115 
ASP   HXT  H N N 116 
CYS   N    N N N 117 
CYS   CA   C N R 118 
CYS   C    C N N 119 
CYS   O    O N N 120 
CYS   CB   C N N 121 
CYS   SG   S N N 122 
CYS   OXT  O N N 123 
CYS   H    H N N 124 
CYS   H2   H N N 125 
CYS   HA   H N N 126 
CYS   HB2  H N N 127 
CYS   HB3  H N N 128 
CYS   HG   H N N 129 
CYS   HXT  H N N 130 
GLN   N    N N N 131 
GLN   CA   C N S 132 
GLN   C    C N N 133 
GLN   O    O N N 134 
GLN   CB   C N N 135 
GLN   CG   C N N 136 
GLN   CD   C N N 137 
GLN   OE1  O N N 138 
GLN   NE2  N N N 139 
GLN   OXT  O N N 140 
GLN   H    H N N 141 
GLN   H2   H N N 142 
GLN   HA   H N N 143 
GLN   HB2  H N N 144 
GLN   HB3  H N N 145 
GLN   HG2  H N N 146 
GLN   HG3  H N N 147 
GLN   HE21 H N N 148 
GLN   HE22 H N N 149 
GLN   HXT  H N N 150 
GLU   N    N N N 151 
GLU   CA   C N S 152 
GLU   C    C N N 153 
GLU   O    O N N 154 
GLU   CB   C N N 155 
GLU   CG   C N N 156 
GLU   CD   C N N 157 
GLU   OE1  O N N 158 
GLU   OE2  O N N 159 
GLU   OXT  O N N 160 
GLU   H    H N N 161 
GLU   H2   H N N 162 
GLU   HA   H N N 163 
GLU   HB2  H N N 164 
GLU   HB3  H N N 165 
GLU   HG2  H N N 166 
GLU   HG3  H N N 167 
GLU   HE2  H N N 168 
GLU   HXT  H N N 169 
GLY   N    N N N 170 
GLY   CA   C N N 171 
GLY   C    C N N 172 
GLY   O    O N N 173 
GLY   OXT  O N N 174 
GLY   H    H N N 175 
GLY   H2   H N N 176 
GLY   HA2  H N N 177 
GLY   HA3  H N N 178 
GLY   HXT  H N N 179 
HIS   N    N N N 180 
HIS   CA   C N S 181 
HIS   C    C N N 182 
HIS   O    O N N 183 
HIS   CB   C N N 184 
HIS   CG   C Y N 185 
HIS   ND1  N Y N 186 
HIS   CD2  C Y N 187 
HIS   CE1  C Y N 188 
HIS   NE2  N Y N 189 
HIS   OXT  O N N 190 
HIS   H    H N N 191 
HIS   H2   H N N 192 
HIS   HA   H N N 193 
HIS   HB2  H N N 194 
HIS   HB3  H N N 195 
HIS   HD1  H N N 196 
HIS   HD2  H N N 197 
HIS   HE1  H N N 198 
HIS   HE2  H N N 199 
HIS   HXT  H N N 200 
ILE   N    N N N 201 
ILE   CA   C N S 202 
ILE   C    C N N 203 
ILE   O    O N N 204 
ILE   CB   C N S 205 
ILE   CG1  C N N 206 
ILE   CG2  C N N 207 
ILE   CD1  C N N 208 
ILE   OXT  O N N 209 
ILE   H    H N N 210 
ILE   H2   H N N 211 
ILE   HA   H N N 212 
ILE   HB   H N N 213 
ILE   HG12 H N N 214 
ILE   HG13 H N N 215 
ILE   HG21 H N N 216 
ILE   HG22 H N N 217 
ILE   HG23 H N N 218 
ILE   HD11 H N N 219 
ILE   HD12 H N N 220 
ILE   HD13 H N N 221 
ILE   HXT  H N N 222 
LEU   N    N N N 223 
LEU   CA   C N S 224 
LEU   C    C N N 225 
LEU   O    O N N 226 
LEU   CB   C N N 227 
LEU   CG   C N N 228 
LEU   CD1  C N N 229 
LEU   CD2  C N N 230 
LEU   OXT  O N N 231 
LEU   H    H N N 232 
LEU   H2   H N N 233 
LEU   HA   H N N 234 
LEU   HB2  H N N 235 
LEU   HB3  H N N 236 
LEU   HG   H N N 237 
LEU   HD11 H N N 238 
LEU   HD12 H N N 239 
LEU   HD13 H N N 240 
LEU   HD21 H N N 241 
LEU   HD22 H N N 242 
LEU   HD23 H N N 243 
LEU   HXT  H N N 244 
LYS   N    N N N 245 
LYS   CA   C N S 246 
LYS   C    C N N 247 
LYS   O    O N N 248 
LYS   CB   C N N 249 
LYS   CG   C N N 250 
LYS   CD   C N N 251 
LYS   CE   C N N 252 
LYS   NZ   N N N 253 
LYS   OXT  O N N 254 
LYS   H    H N N 255 
LYS   H2   H N N 256 
LYS   HA   H N N 257 
LYS   HB2  H N N 258 
LYS   HB3  H N N 259 
LYS   HG2  H N N 260 
LYS   HG3  H N N 261 
LYS   HD2  H N N 262 
LYS   HD3  H N N 263 
LYS   HE2  H N N 264 
LYS   HE3  H N N 265 
LYS   HZ1  H N N 266 
LYS   HZ2  H N N 267 
LYS   HZ3  H N N 268 
LYS   HXT  H N N 269 
MET   N    N N N 270 
MET   CA   C N S 271 
MET   C    C N N 272 
MET   O    O N N 273 
MET   CB   C N N 274 
MET   CG   C N N 275 
MET   SD   S N N 276 
MET   CE   C N N 277 
MET   OXT  O N N 278 
MET   H    H N N 279 
MET   H2   H N N 280 
MET   HA   H N N 281 
MET   HB2  H N N 282 
MET   HB3  H N N 283 
MET   HG2  H N N 284 
MET   HG3  H N N 285 
MET   HE1  H N N 286 
MET   HE2  H N N 287 
MET   HE3  H N N 288 
MET   HXT  H N N 289 
PHE   N    N N N 290 
PHE   CA   C N S 291 
PHE   C    C N N 292 
PHE   O    O N N 293 
PHE   CB   C N N 294 
PHE   CG   C Y N 295 
PHE   CD1  C Y N 296 
PHE   CD2  C Y N 297 
PHE   CE1  C Y N 298 
PHE   CE2  C Y N 299 
PHE   CZ   C Y N 300 
PHE   OXT  O N N 301 
PHE   H    H N N 302 
PHE   H2   H N N 303 
PHE   HA   H N N 304 
PHE   HB2  H N N 305 
PHE   HB3  H N N 306 
PHE   HD1  H N N 307 
PHE   HD2  H N N 308 
PHE   HE1  H N N 309 
PHE   HE2  H N N 310 
PHE   HZ   H N N 311 
PHE   HXT  H N N 312 
PRO   N    N N N 313 
PRO   CA   C N S 314 
PRO   C    C N N 315 
PRO   O    O N N 316 
PRO   CB   C N N 317 
PRO   CG   C N N 318 
PRO   CD   C N N 319 
PRO   OXT  O N N 320 
PRO   H    H N N 321 
PRO   HA   H N N 322 
PRO   HB2  H N N 323 
PRO   HB3  H N N 324 
PRO   HG2  H N N 325 
PRO   HG3  H N N 326 
PRO   HD2  H N N 327 
PRO   HD3  H N N 328 
PRO   HXT  H N N 329 
SER   N    N N N 330 
SER   CA   C N S 331 
SER   C    C N N 332 
SER   O    O N N 333 
SER   CB   C N N 334 
SER   OG   O N N 335 
SER   OXT  O N N 336 
SER   H    H N N 337 
SER   H2   H N N 338 
SER   HA   H N N 339 
SER   HB2  H N N 340 
SER   HB3  H N N 341 
SER   HG   H N N 342 
SER   HXT  H N N 343 
THR   N    N N N 344 
THR   CA   C N S 345 
THR   C    C N N 346 
THR   O    O N N 347 
THR   CB   C N R 348 
THR   OG1  O N N 349 
THR   CG2  C N N 350 
THR   OXT  O N N 351 
THR   H    H N N 352 
THR   H2   H N N 353 
THR   HA   H N N 354 
THR   HB   H N N 355 
THR   HG1  H N N 356 
THR   HG21 H N N 357 
THR   HG22 H N N 358 
THR   HG23 H N N 359 
THR   HXT  H N N 360 
TRP   N    N N N 361 
TRP   CA   C N S 362 
TRP   C    C N N 363 
TRP   O    O N N 364 
TRP   CB   C N N 365 
TRP   CG   C Y N 366 
TRP   CD1  C Y N 367 
TRP   CD2  C Y N 368 
TRP   NE1  N Y N 369 
TRP   CE2  C Y N 370 
TRP   CE3  C Y N 371 
TRP   CZ2  C Y N 372 
TRP   CZ3  C Y N 373 
TRP   CH2  C Y N 374 
TRP   OXT  O N N 375 
TRP   H    H N N 376 
TRP   H2   H N N 377 
TRP   HA   H N N 378 
TRP   HB2  H N N 379 
TRP   HB3  H N N 380 
TRP   HD1  H N N 381 
TRP   HE1  H N N 382 
TRP   HE3  H N N 383 
TRP   HZ2  H N N 384 
TRP   HZ3  H N N 385 
TRP   HH2  H N N 386 
TRP   HXT  H N N 387 
TYR   N    N N N 388 
TYR   CA   C N S 389 
TYR   C    C N N 390 
TYR   O    O N N 391 
TYR   CB   C N N 392 
TYR   CG   C Y N 393 
TYR   CD1  C Y N 394 
TYR   CD2  C Y N 395 
TYR   CE1  C Y N 396 
TYR   CE2  C Y N 397 
TYR   CZ   C Y N 398 
TYR   OH   O N N 399 
TYR   OXT  O N N 400 
TYR   H    H N N 401 
TYR   H2   H N N 402 
TYR   HA   H N N 403 
TYR   HB2  H N N 404 
TYR   HB3  H N N 405 
TYR   HD1  H N N 406 
TYR   HD2  H N N 407 
TYR   HE1  H N N 408 
TYR   HE2  H N N 409 
TYR   HH   H N N 410 
TYR   HXT  H N N 411 
VAL   N    N N N 412 
VAL   CA   C N S 413 
VAL   C    C N N 414 
VAL   O    O N N 415 
VAL   CB   C N N 416 
VAL   CG1  C N N 417 
VAL   CG2  C N N 418 
VAL   OXT  O N N 419 
VAL   H    H N N 420 
VAL   H2   H N N 421 
VAL   HA   H N N 422 
VAL   HB   H N N 423 
VAL   HG11 H N N 424 
VAL   HG12 H N N 425 
VAL   HG13 H N N 426 
VAL   HG21 H N N 427 
VAL   HG22 H N N 428 
VAL   HG23 H N N 429 
VAL   HXT  H N N 430 
Y01   CAA  C N N 431 
Y01   CBA  C N N 432 
Y01   CAB  C N N 433 
Y01   CAN  C N N 434 
Y01   CAJ  C N N 435 
Y01   CAO  C N N 436 
Y01   CBB  C N R 437 
Y01   CAC  C N N 438 
Y01   CBE  C N R 439 
Y01   CAP  C N N 440 
Y01   CAQ  C N N 441 
Y01   CBG  C N S 442 
Y01   CBI  C N R 443 
Y01   CAE  C N N 444 
Y01   CAU  C N N 445 
Y01   CAS  C N N 446 
Y01   CBF  C N S 447 
Y01   CBD  C N S 448 
Y01   CAK  C N N 449 
Y01   CAI  C N N 450 
Y01   CAZ  C N N 451 
Y01   CAV  C N N 452 
Y01   CBH  C N R 453 
Y01   CAD  C N N 454 
Y01   CAT  C N N 455 
Y01   CAR  C N N 456 
Y01   CBC  C N S 457 
Y01   OAW  O N N 458 
Y01   CAY  C N N 459 
Y01   OAG  O N N 460 
Y01   CAM  C N N 461 
Y01   CAL  C N N 462 
Y01   CAX  C N N 463 
Y01   OAH  O N N 464 
Y01   OAF  O N N 465 
Y01   HAA1 H N N 466 
Y01   HAA2 H N N 467 
Y01   HAA3 H N N 468 
Y01   HBA  H N N 469 
Y01   HAB1 H N N 470 
Y01   HAB2 H N N 471 
Y01   HAB3 H N N 472 
Y01   HAN1 H N N 473 
Y01   HAN2 H N N 474 
Y01   HAJ1 H N N 475 
Y01   HAJ2 H N N 476 
Y01   HAO1 H N N 477 
Y01   HAO2 H N N 478 
Y01   HBB  H N N 479 
Y01   HAC1 H N N 480 
Y01   HAC2 H N N 481 
Y01   HAC3 H N N 482 
Y01   HBE  H N N 483 
Y01   HAP1 H N N 484 
Y01   HAP2 H N N 485 
Y01   HAQ1 H N N 486 
Y01   HAQ2 H N N 487 
Y01   HBG  H N N 488 
Y01   HBD  H N N 489 
Y01   HAE1 H N N 490 
Y01   HAE2 H N N 491 
Y01   HAE3 H N N 492 
Y01   HAU1 H N N 493 
Y01   HAU2 H N N 494 
Y01   HAS1 H N N 495 
Y01   HAS2 H N N 496 
Y01   HBF  H N N 497 
Y01   HAK1 H N N 498 
Y01   HAK2 H N N 499 
Y01   HAI  H N N 500 
Y01   HAV1 H N N 501 
Y01   HAV2 H N N 502 
Y01   HBC  H N N 503 
Y01   HAD1 H N N 504 
Y01   HAD2 H N N 505 
Y01   HAD3 H N N 506 
Y01   HAT1 H N N 507 
Y01   HAT2 H N N 508 
Y01   HAR1 H N N 509 
Y01   HAR2 H N N 510 
Y01   HAM1 H N N 511 
Y01   HAM2 H N N 512 
Y01   HAL1 H N N 513 
Y01   HAL2 H N N 514 
Y01   HAH  H N N 515 
# 
loop_
_chem_comp_bond.comp_id 
_chem_comp_bond.atom_id_1 
_chem_comp_bond.atom_id_2 
_chem_comp_bond.value_order 
_chem_comp_bond.pdbx_aromatic_flag 
_chem_comp_bond.pdbx_stereo_config 
_chem_comp_bond.pdbx_ordinal 
A1JGQ N3  C4   doub N N 1   
A1JGQ N3  C2   sing N N 2   
A1JGQ S1  C2   sing Y N 3   
A1JGQ S1  C10  sing Y N 4   
A1JGQ F23 C22  sing N N 5   
A1JGQ C4  N5   sing N N 6   
A1JGQ C15 C14  sing N N 7   
A1JGQ C24 C22  doub Y N 8   
A1JGQ C24 C25  sing Y N 9   
A1JGQ C2  C8   doub Y N 10  
A1JGQ O13 C11  sing N N 11  
A1JGQ O13 C14  sing N N 12  
A1JGQ C22 C21  sing Y N 13  
A1JGQ C10 C11  sing N N 14  
A1JGQ C10 C9   doub Y N 15  
A1JGQ C25 C26  doub Y N 16  
A1JGQ N5  C17  sing N N 17  
A1JGQ N5  C6   sing N N 18  
A1JGQ C11 O12  doub N N 19  
A1JGQ C8  C9   sing Y N 20  
A1JGQ C8  C6   sing N N 21  
A1JGQ C17 C18  sing N N 22  
A1JGQ C9  C16  sing N N 23  
A1JGQ C6  O7   doub N N 24  
A1JGQ C21 N20  sing N N 25  
A1JGQ C21 C27  doub Y N 26  
A1JGQ C26 C27  sing Y N 27  
A1JGQ C18 N20  sing N N 28  
A1JGQ C18 O19  doub N N 29  
A1JGQ C4  H1   sing N N 30  
A1JGQ C15 H2   sing N N 31  
A1JGQ C15 H3   sing N N 32  
A1JGQ C15 H4   sing N N 33  
A1JGQ C17 H5   sing N N 34  
A1JGQ C17 H6   sing N N 35  
A1JGQ C24 H7   sing N N 36  
A1JGQ C26 H8   sing N N 37  
A1JGQ C14 H9   sing N N 38  
A1JGQ C14 H10  sing N N 39  
A1JGQ C16 H11  sing N N 40  
A1JGQ C16 H12  sing N N 41  
A1JGQ C16 H13  sing N N 42  
A1JGQ C25 H14  sing N N 43  
A1JGQ C27 H15  sing N N 44  
A1JGQ N20 H16  sing N N 45  
ALA   N   CA   sing N N 46  
ALA   N   H    sing N N 47  
ALA   N   H2   sing N N 48  
ALA   CA  C    sing N N 49  
ALA   CA  CB   sing N N 50  
ALA   CA  HA   sing N N 51  
ALA   C   O    doub N N 52  
ALA   C   OXT  sing N N 53  
ALA   CB  HB1  sing N N 54  
ALA   CB  HB2  sing N N 55  
ALA   CB  HB3  sing N N 56  
ALA   OXT HXT  sing N N 57  
ARG   N   CA   sing N N 58  
ARG   N   H    sing N N 59  
ARG   N   H2   sing N N 60  
ARG   CA  C    sing N N 61  
ARG   CA  CB   sing N N 62  
ARG   CA  HA   sing N N 63  
ARG   C   O    doub N N 64  
ARG   C   OXT  sing N N 65  
ARG   CB  CG   sing N N 66  
ARG   CB  HB2  sing N N 67  
ARG   CB  HB3  sing N N 68  
ARG   CG  CD   sing N N 69  
ARG   CG  HG2  sing N N 70  
ARG   CG  HG3  sing N N 71  
ARG   CD  NE   sing N N 72  
ARG   CD  HD2  sing N N 73  
ARG   CD  HD3  sing N N 74  
ARG   NE  CZ   sing N N 75  
ARG   NE  HE   sing N N 76  
ARG   CZ  NH1  sing N N 77  
ARG   CZ  NH2  doub N N 78  
ARG   NH1 HH11 sing N N 79  
ARG   NH1 HH12 sing N N 80  
ARG   NH2 HH21 sing N N 81  
ARG   NH2 HH22 sing N N 82  
ARG   OXT HXT  sing N N 83  
ASN   N   CA   sing N N 84  
ASN   N   H    sing N N 85  
ASN   N   H2   sing N N 86  
ASN   CA  C    sing N N 87  
ASN   CA  CB   sing N N 88  
ASN   CA  HA   sing N N 89  
ASN   C   O    doub N N 90  
ASN   C   OXT  sing N N 91  
ASN   CB  CG   sing N N 92  
ASN   CB  HB2  sing N N 93  
ASN   CB  HB3  sing N N 94  
ASN   CG  OD1  doub N N 95  
ASN   CG  ND2  sing N N 96  
ASN   ND2 HD21 sing N N 97  
ASN   ND2 HD22 sing N N 98  
ASN   OXT HXT  sing N N 99  
ASP   N   CA   sing N N 100 
ASP   N   H    sing N N 101 
ASP   N   H2   sing N N 102 
ASP   CA  C    sing N N 103 
ASP   CA  CB   sing N N 104 
ASP   CA  HA   sing N N 105 
ASP   C   O    doub N N 106 
ASP   C   OXT  sing N N 107 
ASP   CB  CG   sing N N 108 
ASP   CB  HB2  sing N N 109 
ASP   CB  HB3  sing N N 110 
ASP   CG  OD1  doub N N 111 
ASP   CG  OD2  sing N N 112 
ASP   OD2 HD2  sing N N 113 
ASP   OXT HXT  sing N N 114 
CYS   N   CA   sing N N 115 
CYS   N   H    sing N N 116 
CYS   N   H2   sing N N 117 
CYS   CA  C    sing N N 118 
CYS   CA  CB   sing N N 119 
CYS   CA  HA   sing N N 120 
CYS   C   O    doub N N 121 
CYS   C   OXT  sing N N 122 
CYS   CB  SG   sing N N 123 
CYS   CB  HB2  sing N N 124 
CYS   CB  HB3  sing N N 125 
CYS   SG  HG   sing N N 126 
CYS   OXT HXT  sing N N 127 
GLN   N   CA   sing N N 128 
GLN   N   H    sing N N 129 
GLN   N   H2   sing N N 130 
GLN   CA  C    sing N N 131 
GLN   CA  CB   sing N N 132 
GLN   CA  HA   sing N N 133 
GLN   C   O    doub N N 134 
GLN   C   OXT  sing N N 135 
GLN   CB  CG   sing N N 136 
GLN   CB  HB2  sing N N 137 
GLN   CB  HB3  sing N N 138 
GLN   CG  CD   sing N N 139 
GLN   CG  HG2  sing N N 140 
GLN   CG  HG3  sing N N 141 
GLN   CD  OE1  doub N N 142 
GLN   CD  NE2  sing N N 143 
GLN   NE2 HE21 sing N N 144 
GLN   NE2 HE22 sing N N 145 
GLN   OXT HXT  sing N N 146 
GLU   N   CA   sing N N 147 
GLU   N   H    sing N N 148 
GLU   N   H2   sing N N 149 
GLU   CA  C    sing N N 150 
GLU   CA  CB   sing N N 151 
GLU   CA  HA   sing N N 152 
GLU   C   O    doub N N 153 
GLU   C   OXT  sing N N 154 
GLU   CB  CG   sing N N 155 
GLU   CB  HB2  sing N N 156 
GLU   CB  HB3  sing N N 157 
GLU   CG  CD   sing N N 158 
GLU   CG  HG2  sing N N 159 
GLU   CG  HG3  sing N N 160 
GLU   CD  OE1  doub N N 161 
GLU   CD  OE2  sing N N 162 
GLU   OE2 HE2  sing N N 163 
GLU   OXT HXT  sing N N 164 
GLY   N   CA   sing N N 165 
GLY   N   H    sing N N 166 
GLY   N   H2   sing N N 167 
GLY   CA  C    sing N N 168 
GLY   CA  HA2  sing N N 169 
GLY   CA  HA3  sing N N 170 
GLY   C   O    doub N N 171 
GLY   C   OXT  sing N N 172 
GLY   OXT HXT  sing N N 173 
HIS   N   CA   sing N N 174 
HIS   N   H    sing N N 175 
HIS   N   H2   sing N N 176 
HIS   CA  C    sing N N 177 
HIS   CA  CB   sing N N 178 
HIS   CA  HA   sing N N 179 
HIS   C   O    doub N N 180 
HIS   C   OXT  sing N N 181 
HIS   CB  CG   sing N N 182 
HIS   CB  HB2  sing N N 183 
HIS   CB  HB3  sing N N 184 
HIS   CG  ND1  sing Y N 185 
HIS   CG  CD2  doub Y N 186 
HIS   ND1 CE1  doub Y N 187 
HIS   ND1 HD1  sing N N 188 
HIS   CD2 NE2  sing Y N 189 
HIS   CD2 HD2  sing N N 190 
HIS   CE1 NE2  sing Y N 191 
HIS   CE1 HE1  sing N N 192 
HIS   NE2 HE2  sing N N 193 
HIS   OXT HXT  sing N N 194 
ILE   N   CA   sing N N 195 
ILE   N   H    sing N N 196 
ILE   N   H2   sing N N 197 
ILE   CA  C    sing N N 198 
ILE   CA  CB   sing N N 199 
ILE   CA  HA   sing N N 200 
ILE   C   O    doub N N 201 
ILE   C   OXT  sing N N 202 
ILE   CB  CG1  sing N N 203 
ILE   CB  CG2  sing N N 204 
ILE   CB  HB   sing N N 205 
ILE   CG1 CD1  sing N N 206 
ILE   CG1 HG12 sing N N 207 
ILE   CG1 HG13 sing N N 208 
ILE   CG2 HG21 sing N N 209 
ILE   CG2 HG22 sing N N 210 
ILE   CG2 HG23 sing N N 211 
ILE   CD1 HD11 sing N N 212 
ILE   CD1 HD12 sing N N 213 
ILE   CD1 HD13 sing N N 214 
ILE   OXT HXT  sing N N 215 
LEU   N   CA   sing N N 216 
LEU   N   H    sing N N 217 
LEU   N   H2   sing N N 218 
LEU   CA  C    sing N N 219 
LEU   CA  CB   sing N N 220 
LEU   CA  HA   sing N N 221 
LEU   C   O    doub N N 222 
LEU   C   OXT  sing N N 223 
LEU   CB  CG   sing N N 224 
LEU   CB  HB2  sing N N 225 
LEU   CB  HB3  sing N N 226 
LEU   CG  CD1  sing N N 227 
LEU   CG  CD2  sing N N 228 
LEU   CG  HG   sing N N 229 
LEU   CD1 HD11 sing N N 230 
LEU   CD1 HD12 sing N N 231 
LEU   CD1 HD13 sing N N 232 
LEU   CD2 HD21 sing N N 233 
LEU   CD2 HD22 sing N N 234 
LEU   CD2 HD23 sing N N 235 
LEU   OXT HXT  sing N N 236 
LYS   N   CA   sing N N 237 
LYS   N   H    sing N N 238 
LYS   N   H2   sing N N 239 
LYS   CA  C    sing N N 240 
LYS   CA  CB   sing N N 241 
LYS   CA  HA   sing N N 242 
LYS   C   O    doub N N 243 
LYS   C   OXT  sing N N 244 
LYS   CB  CG   sing N N 245 
LYS   CB  HB2  sing N N 246 
LYS   CB  HB3  sing N N 247 
LYS   CG  CD   sing N N 248 
LYS   CG  HG2  sing N N 249 
LYS   CG  HG3  sing N N 250 
LYS   CD  CE   sing N N 251 
LYS   CD  HD2  sing N N 252 
LYS   CD  HD3  sing N N 253 
LYS   CE  NZ   sing N N 254 
LYS   CE  HE2  sing N N 255 
LYS   CE  HE3  sing N N 256 
LYS   NZ  HZ1  sing N N 257 
LYS   NZ  HZ2  sing N N 258 
LYS   NZ  HZ3  sing N N 259 
LYS   OXT HXT  sing N N 260 
MET   N   CA   sing N N 261 
MET   N   H    sing N N 262 
MET   N   H2   sing N N 263 
MET   CA  C    sing N N 264 
MET   CA  CB   sing N N 265 
MET   CA  HA   sing N N 266 
MET   C   O    doub N N 267 
MET   C   OXT  sing N N 268 
MET   CB  CG   sing N N 269 
MET   CB  HB2  sing N N 270 
MET   CB  HB3  sing N N 271 
MET   CG  SD   sing N N 272 
MET   CG  HG2  sing N N 273 
MET   CG  HG3  sing N N 274 
MET   SD  CE   sing N N 275 
MET   CE  HE1  sing N N 276 
MET   CE  HE2  sing N N 277 
MET   CE  HE3  sing N N 278 
MET   OXT HXT  sing N N 279 
PHE   N   CA   sing N N 280 
PHE   N   H    sing N N 281 
PHE   N   H2   sing N N 282 
PHE   CA  C    sing N N 283 
PHE   CA  CB   sing N N 284 
PHE   CA  HA   sing N N 285 
PHE   C   O    doub N N 286 
PHE   C   OXT  sing N N 287 
PHE   CB  CG   sing N N 288 
PHE   CB  HB2  sing N N 289 
PHE   CB  HB3  sing N N 290 
PHE   CG  CD1  doub Y N 291 
PHE   CG  CD2  sing Y N 292 
PHE   CD1 CE1  sing Y N 293 
PHE   CD1 HD1  sing N N 294 
PHE   CD2 CE2  doub Y N 295 
PHE   CD2 HD2  sing N N 296 
PHE   CE1 CZ   doub Y N 297 
PHE   CE1 HE1  sing N N 298 
PHE   CE2 CZ   sing Y N 299 
PHE   CE2 HE2  sing N N 300 
PHE   CZ  HZ   sing N N 301 
PHE   OXT HXT  sing N N 302 
PRO   N   CA   sing N N 303 
PRO   N   CD   sing N N 304 
PRO   N   H    sing N N 305 
PRO   CA  C    sing N N 306 
PRO   CA  CB   sing N N 307 
PRO   CA  HA   sing N N 308 
PRO   C   O    doub N N 309 
PRO   C   OXT  sing N N 310 
PRO   CB  CG   sing N N 311 
PRO   CB  HB2  sing N N 312 
PRO   CB  HB3  sing N N 313 
PRO   CG  CD   sing N N 314 
PRO   CG  HG2  sing N N 315 
PRO   CG  HG3  sing N N 316 
PRO   CD  HD2  sing N N 317 
PRO   CD  HD3  sing N N 318 
PRO   OXT HXT  sing N N 319 
SER   N   CA   sing N N 320 
SER   N   H    sing N N 321 
SER   N   H2   sing N N 322 
SER   CA  C    sing N N 323 
SER   CA  CB   sing N N 324 
SER   CA  HA   sing N N 325 
SER   C   O    doub N N 326 
SER   C   OXT  sing N N 327 
SER   CB  OG   sing N N 328 
SER   CB  HB2  sing N N 329 
SER   CB  HB3  sing N N 330 
SER   OG  HG   sing N N 331 
SER   OXT HXT  sing N N 332 
THR   N   CA   sing N N 333 
THR   N   H    sing N N 334 
THR   N   H2   sing N N 335 
THR   CA  C    sing N N 336 
THR   CA  CB   sing N N 337 
THR   CA  HA   sing N N 338 
THR   C   O    doub N N 339 
THR   C   OXT  sing N N 340 
THR   CB  OG1  sing N N 341 
THR   CB  CG2  sing N N 342 
THR   CB  HB   sing N N 343 
THR   OG1 HG1  sing N N 344 
THR   CG2 HG21 sing N N 345 
THR   CG2 HG22 sing N N 346 
THR   CG2 HG23 sing N N 347 
THR   OXT HXT  sing N N 348 
TRP   N   CA   sing N N 349 
TRP   N   H    sing N N 350 
TRP   N   H2   sing N N 351 
TRP   CA  C    sing N N 352 
TRP   CA  CB   sing N N 353 
TRP   CA  HA   sing N N 354 
TRP   C   O    doub N N 355 
TRP   C   OXT  sing N N 356 
TRP   CB  CG   sing N N 357 
TRP   CB  HB2  sing N N 358 
TRP   CB  HB3  sing N N 359 
TRP   CG  CD1  doub Y N 360 
TRP   CG  CD2  sing Y N 361 
TRP   CD1 NE1  sing Y N 362 
TRP   CD1 HD1  sing N N 363 
TRP   CD2 CE2  doub Y N 364 
TRP   CD2 CE3  sing Y N 365 
TRP   NE1 CE2  sing Y N 366 
TRP   NE1 HE1  sing N N 367 
TRP   CE2 CZ2  sing Y N 368 
TRP   CE3 CZ3  doub Y N 369 
TRP   CE3 HE3  sing N N 370 
TRP   CZ2 CH2  doub Y N 371 
TRP   CZ2 HZ2  sing N N 372 
TRP   CZ3 CH2  sing Y N 373 
TRP   CZ3 HZ3  sing N N 374 
TRP   CH2 HH2  sing N N 375 
TRP   OXT HXT  sing N N 376 
TYR   N   CA   sing N N 377 
TYR   N   H    sing N N 378 
TYR   N   H2   sing N N 379 
TYR   CA  C    sing N N 380 
TYR   CA  CB   sing N N 381 
TYR   CA  HA   sing N N 382 
TYR   C   O    doub N N 383 
TYR   C   OXT  sing N N 384 
TYR   CB  CG   sing N N 385 
TYR   CB  HB2  sing N N 386 
TYR   CB  HB3  sing N N 387 
TYR   CG  CD1  doub Y N 388 
TYR   CG  CD2  sing Y N 389 
TYR   CD1 CE1  sing Y N 390 
TYR   CD1 HD1  sing N N 391 
TYR   CD2 CE2  doub Y N 392 
TYR   CD2 HD2  sing N N 393 
TYR   CE1 CZ   doub Y N 394 
TYR   CE1 HE1  sing N N 395 
TYR   CE2 CZ   sing Y N 396 
TYR   CE2 HE2  sing N N 397 
TYR   CZ  OH   sing N N 398 
TYR   OH  HH   sing N N 399 
TYR   OXT HXT  sing N N 400 
VAL   N   CA   sing N N 401 
VAL   N   H    sing N N 402 
VAL   N   H2   sing N N 403 
VAL   CA  C    sing N N 404 
VAL   CA  CB   sing N N 405 
VAL   CA  HA   sing N N 406 
VAL   C   O    doub N N 407 
VAL   C   OXT  sing N N 408 
VAL   CB  CG1  sing N N 409 
VAL   CB  CG2  sing N N 410 
VAL   CB  HB   sing N N 411 
VAL   CG1 HG11 sing N N 412 
VAL   CG1 HG12 sing N N 413 
VAL   CG1 HG13 sing N N 414 
VAL   CG2 HG21 sing N N 415 
VAL   CG2 HG22 sing N N 416 
VAL   CG2 HG23 sing N N 417 
VAL   OXT HXT  sing N N 418 
Y01   CAA CBA  sing N N 419 
Y01   CBA CAB  sing N N 420 
Y01   CBA CAN  sing N N 421 
Y01   CAN CAJ  sing N N 422 
Y01   CAJ CAO  sing N N 423 
Y01   CAO CBB  sing N N 424 
Y01   CBB CAC  sing N N 425 
Y01   CBB CBE  sing N N 426 
Y01   CBE CAP  sing N N 427 
Y01   CBE CBI  sing N N 428 
Y01   CAP CAQ  sing N N 429 
Y01   CAQ CBG  sing N N 430 
Y01   CBG CBI  sing N N 431 
Y01   CBG CBD  sing N N 432 
Y01   CBI CAE  sing N N 433 
Y01   CBI CAU  sing N N 434 
Y01   CAU CAS  sing N N 435 
Y01   CAS CBF  sing N N 436 
Y01   CBF CBD  sing N N 437 
Y01   CBF CBH  sing N N 438 
Y01   CBD CAK  sing N N 439 
Y01   CAK CAI  sing N N 440 
Y01   CAI CAZ  doub N N 441 
Y01   CAZ CAV  sing N N 442 
Y01   CAZ CBH  sing N N 443 
Y01   CAV CBC  sing N N 444 
Y01   CBH CAD  sing N N 445 
Y01   CBH CAT  sing N N 446 
Y01   CAT CAR  sing N N 447 
Y01   CAR CBC  sing N N 448 
Y01   CBC OAW  sing N N 449 
Y01   OAW CAY  sing N N 450 
Y01   CAY OAG  doub N N 451 
Y01   CAY CAM  sing N N 452 
Y01   CAM CAL  sing N N 453 
Y01   CAL CAX  sing N N 454 
Y01   CAX OAH  sing N N 455 
Y01   CAX OAF  doub N N 456 
Y01   CAA HAA1 sing N N 457 
Y01   CAA HAA2 sing N N 458 
Y01   CAA HAA3 sing N N 459 
Y01   CBA HBA  sing N N 460 
Y01   CAB HAB1 sing N N 461 
Y01   CAB HAB2 sing N N 462 
Y01   CAB HAB3 sing N N 463 
Y01   CAN HAN1 sing N N 464 
Y01   CAN HAN2 sing N N 465 
Y01   CAJ HAJ1 sing N N 466 
Y01   CAJ HAJ2 sing N N 467 
Y01   CAO HAO1 sing N N 468 
Y01   CAO HAO2 sing N N 469 
Y01   CBB HBB  sing N N 470 
Y01   CAC HAC1 sing N N 471 
Y01   CAC HAC2 sing N N 472 
Y01   CAC HAC3 sing N N 473 
Y01   CBE HBE  sing N N 474 
Y01   CAP HAP1 sing N N 475 
Y01   CAP HAP2 sing N N 476 
Y01   CAQ HAQ1 sing N N 477 
Y01   CAQ HAQ2 sing N N 478 
Y01   CBG HBG  sing N N 479 
Y01   CBD HBD  sing N N 480 
Y01   CAE HAE1 sing N N 481 
Y01   CAE HAE2 sing N N 482 
Y01   CAE HAE3 sing N N 483 
Y01   CAU HAU1 sing N N 484 
Y01   CAU HAU2 sing N N 485 
Y01   CAS HAS1 sing N N 486 
Y01   CAS HAS2 sing N N 487 
Y01   CBF HBF  sing N N 488 
Y01   CAK HAK1 sing N N 489 
Y01   CAK HAK2 sing N N 490 
Y01   CAI HAI  sing N N 491 
Y01   CAV HAV1 sing N N 492 
Y01   CAV HAV2 sing N N 493 
Y01   CBC HBC  sing N N 494 
Y01   CAD HAD1 sing N N 495 
Y01   CAD HAD2 sing N N 496 
Y01   CAD HAD3 sing N N 497 
Y01   CAT HAT1 sing N N 498 
Y01   CAT HAT2 sing N N 499 
Y01   CAR HAR1 sing N N 500 
Y01   CAR HAR2 sing N N 501 
Y01   CAM HAM1 sing N N 502 
Y01   CAM HAM2 sing N N 503 
Y01   CAL HAL1 sing N N 504 
Y01   CAL HAL2 sing N N 505 
Y01   OAH HAH  sing N N 506 
# 
_em_admin.current_status     AUTH 
_em_admin.deposition_date    2025-06-09 
_em_admin.deposition_site    PDBE 
_em_admin.entry_id           9RHG 
_em_admin.last_update        2025-06-09 
_em_admin.map_release_date   ? 
_em_admin.title              'FZD7 in complex with negative allosteric modulator C407' 
# 
loop_
_em_buffer_component.buffer_id 
_em_buffer_component.concentration 
_em_buffer_component.concentration_units 
_em_buffer_component.formula 
_em_buffer_component.id 
_em_buffer_component.name 
1 10     mM TRIS 1 TRIS                              
1 100    mM NaCl 2 'sodium chloride'                 
1 0.002  %  LMNG 3 'lauryl maltose neopentyl glycol' 
1 0.0002 %  CHS  4 'cholesterol hemisuccinate'       
1 0.0002 %  GDN  5 glyco-diosgenin                   
# 
_em_ctf_correction.details                  ? 
_em_ctf_correction.em_image_processing_id   1 
_em_ctf_correction.id                       1 
_em_ctf_correction.type                     'PHASE FLIPPING AND AMPLITUDE CORRECTION' 
# 
_em_entity_assembly_naturalsource.cell                 ? 
_em_entity_assembly_naturalsource.cellular_location    ? 
_em_entity_assembly_naturalsource.entity_assembly_id   1 
_em_entity_assembly_naturalsource.id                   2 
_em_entity_assembly_naturalsource.ncbi_tax_id          7108 
_em_entity_assembly_naturalsource.organism             'Spodoptera frugiperda' 
_em_entity_assembly_naturalsource.organelle            ? 
_em_entity_assembly_naturalsource.organ                ? 
_em_entity_assembly_naturalsource.strain               ? 
_em_entity_assembly_naturalsource.tissue               ? 
_em_entity_assembly_naturalsource.details              ? 
# 
_em_image_processing.details              ? 
_em_image_processing.id                   1 
_em_image_processing.image_recording_id   1 
# 
_em_image_recording.average_exposure_time               1.4 
_em_image_recording.avg_electron_dose_per_subtomogram   ? 
_em_image_recording.avg_electron_dose_per_image         80.1 
_em_image_recording.details                             ? 
_em_image_recording.detector_mode                       ? 
_em_image_recording.film_or_detector_model              'GATAN K3 (6k x 4k)' 
_em_image_recording.id                                  1 
_em_image_recording.imaging_id                          1 
_em_image_recording.num_diffraction_images              ? 
_em_image_recording.num_grids_imaged                    ? 
_em_image_recording.num_real_images                     19899 
# 
_em_imaging_optics.chr_aberration_corrector   ? 
_em_imaging_optics.energyfilter_lower         ? 
_em_imaging_optics.energyfilter_slit_width    20 
_em_imaging_optics.energyfilter_name          ? 
_em_imaging_optics.energyfilter_upper         ? 
_em_imaging_optics.id                         1 
_em_imaging_optics.imaging_id                 1 
_em_imaging_optics.phase_plate                ? 
_em_imaging_optics.sph_aberration_corrector   ? 
_em_imaging_optics.details                    ? 
# 
_em_particle_selection.details                  'Blob picker' 
_em_particle_selection.id                       1 
_em_particle_selection.image_processing_id      1 
_em_particle_selection.method                   ? 
_em_particle_selection.num_particles_selected   ? 
_em_particle_selection.reference_model          ? 
# 
loop_
_em_software.category 
_em_software.details 
_em_software.id 
_em_software.image_processing_id 
_em_software.fitting_id 
_em_software.imaging_id 
_em_software.name 
_em_software.version 
_em_software.reference_DOI 
'PARTICLE SELECTION'       ? 1  1 ? ? Topaz     0.2.5     ? 
'IMAGE ACQUISITION'        ? 2  ? ? 1 cryoSPARC 4.07      ? 
MASKING                    ? 3  ? ? ? ?         ?         ? 
'CTF CORRECTION'           ? 4  1 ? ? cryoSPARC v4.7.0    ? 
'LAYERLINE INDEXING'       ? 5  ? ? ? ?         ?         ? 
'DIFFRACTION INDEXING'     ? 6  ? ? ? ?         ?         ? 
'MODEL FITTING'            ? 7  ? 1 ? Coot      0.9.8.95  ? 
OTHER                      ? 8  ? ? ? ?         ?         ? 
'MODEL REFINEMENT'         ? 9  ? 1 ? PHENIX    1.21_5207 ? 
'INITIAL EULER ASSIGNMENT' ? 10 1 ? ? cryoSPARC v4.7.0    ? 
'FINAL EULER ASSIGNMENT'   ? 11 1 ? ? cryoSPARC v4.7.0    ? 
CLASSIFICATION             ? 12 1 ? ? cryoSPARC v4.7.0    ? 
RECONSTRUCTION             ? 13 1 ? ? cryoSPARC v4.7.0    ? 
# 
_em_specimen.concentration           2.88 
_em_specimen.details                 
'Purified protein sample was supplemented with a 10:1 molar ratio of C407 (prepared in DMSO) to FZD7 prior to grid freezing.' 
_em_specimen.embedding_applied       NO 
_em_specimen.experiment_id           1 
_em_specimen.id                      1 
_em_specimen.shadowing_applied       NO 
_em_specimen.staining_applied        NO 
_em_specimen.vitrification_applied   YES 
# 
loop_
_pdbx_audit_support.funding_organization 
_pdbx_audit_support.country 
_pdbx_audit_support.grant_number 
_pdbx_audit_support.ordinal 
'Swedish Research Council'             Sweden           2017-04676      1  
'Swedish Research Council'             Sweden           2019-01190      2  
'Swedish Research Council'             Sweden           2024-02515      3  
Cancerfonden                           Sweden           CAN2017/561     4  
Cancerfonden                           Sweden           '20 1102 PjF'   5  
Cancerfonden                           Sweden           '23 2825 Pj'    6  
'Novo Nordisk Foundation'              Denmark          NNF21OC0070008  7  
'Novo Nordisk Foundation'              Denmark          NNF22OC0078104  8  
'German Research Foundation (DFG)'     Germany          504098926       9  
'German Research Foundation (DFG)'     Germany          470002134       10 
'German Research Foundation (DFG)'     Germany          520506488       11 
'Knut and Alice Wallenberg Foundation' Sweden           'KAW 2020.0239' 12 
'European Union (EU)'                  'European Union' 101199012       13 
'Swedish Research Council'             Sweden           2022-06725      14 
# 
_pdbx_initial_refinement_model.id               1 
_pdbx_initial_refinement_model.type             'experimental model' 
_pdbx_initial_refinement_model.source_name      PDB 
_pdbx_initial_refinement_model.accession_code   9EPO 
# 
_atom_sites.entry_id                    9RHG 
_atom_sites.Cartn_transf_matrix[1][1]   ? 
_atom_sites.Cartn_transf_matrix[1][2]   ? 
_atom_sites.Cartn_transf_matrix[1][3]   ? 
_atom_sites.Cartn_transf_matrix[2][1]   ? 
_atom_sites.Cartn_transf_matrix[2][2]   ? 
_atom_sites.Cartn_transf_matrix[2][3]   ? 
_atom_sites.Cartn_transf_matrix[3][1]   ? 
_atom_sites.Cartn_transf_matrix[3][2]   ? 
_atom_sites.Cartn_transf_matrix[3][3]   ? 
_atom_sites.Cartn_transf_vector[1]      ? 
_atom_sites.Cartn_transf_vector[2]      ? 
_atom_sites.Cartn_transf_vector[3]      ? 
_atom_sites.Cartn_transform_axes        ? 
_atom_sites.fract_transf_matrix[1][1]   1.000000 
_atom_sites.fract_transf_matrix[1][2]   0.000000 
_atom_sites.fract_transf_matrix[1][3]   0.000000 
_atom_sites.fract_transf_matrix[2][1]   0.000000 
_atom_sites.fract_transf_matrix[2][2]   1.000000 
_atom_sites.fract_transf_matrix[2][3]   0.000000 
_atom_sites.fract_transf_matrix[3][1]   0.000000 
_atom_sites.fract_transf_matrix[3][2]   0.000000 
_atom_sites.fract_transf_matrix[3][3]   1.000000 
_atom_sites.fract_transf_vector[1]      0.00000 
_atom_sites.fract_transf_vector[2]      0.00000 
_atom_sites.fract_transf_vector[3]      0.00000 
_atom_sites.solution_primary            ? 
_atom_sites.solution_secondary          ? 
_atom_sites.solution_hydrogens          ? 
_atom_sites.special_details             ? 
# 
loop_
_atom_type.symbol 
C 
F 
N 
O 
S 
# 
loop_
_atom_site.group_PDB 
_atom_site.id 
_atom_site.type_symbol 
_atom_site.label_atom_id 
_atom_site.label_alt_id 
_atom_site.label_comp_id 
_atom_site.label_asym_id 
_atom_site.label_entity_id 
_atom_site.label_seq_id 
_atom_site.pdbx_PDB_ins_code 
_atom_site.Cartn_x 
_atom_site.Cartn_y 
_atom_site.Cartn_z 
_atom_site.occupancy 
_atom_site.B_iso_or_equiv 
_atom_site.pdbx_formal_charge 
_atom_site.auth_seq_id 
_atom_site.auth_comp_id 
_atom_site.auth_asym_id 
_atom_site.auth_atom_id 
_atom_site.pdbx_PDB_model_num 
ATOM   1    N N   . PHE   A 1 197 ? 125.559 90.627  136.095 1.00 84.61  ? 206 PHE   B N   1 
ATOM   2    C CA  . PHE   A 1 197 ? 126.325 91.049  134.928 1.00 82.33  ? 206 PHE   B CA  1 
ATOM   3    C C   . PHE   A 1 197 ? 127.802 91.222  135.282 1.00 86.11  ? 206 PHE   B C   1 
ATOM   4    O O   . PHE   A 1 197 ? 128.249 92.332  135.566 1.00 88.81  ? 206 PHE   B O   1 
ATOM   5    C CB  . PHE   A 1 197 ? 125.752 92.353  134.363 1.00 78.93  ? 206 PHE   B CB  1 
ATOM   6    C CG  . PHE   A 1 197 ? 126.342 92.760  133.040 1.00 77.71  ? 206 PHE   B CG  1 
ATOM   7    C CD1 . PHE   A 1 197 ? 125.977 92.107  131.873 1.00 71.66  ? 206 PHE   B CD1 1 
ATOM   8    C CD2 . PHE   A 1 197 ? 127.247 93.808  132.960 1.00 77.85  ? 206 PHE   B CD2 1 
ATOM   9    C CE1 . PHE   A 1 197 ? 126.513 92.483  130.654 1.00 68.72  ? 206 PHE   B CE1 1 
ATOM   10   C CE2 . PHE   A 1 197 ? 127.787 94.187  131.745 1.00 73.74  ? 206 PHE   B CE2 1 
ATOM   11   C CZ  . PHE   A 1 197 ? 127.418 93.524  130.591 1.00 67.26  ? 206 PHE   B CZ  1 
ATOM   12   N N   . PRO   A 1 198 ? 128.556 90.123  135.286 1.00 85.62  ? 207 PRO   B N   1 
ATOM   13   C CA  . PRO   A 1 198 ? 129.995 90.224  135.554 1.00 86.53  ? 207 PRO   B CA  1 
ATOM   14   C C   . PRO   A 1 198 ? 130.751 90.649  134.306 1.00 79.18  ? 207 PRO   B C   1 
ATOM   15   O O   . PRO   A 1 198 ? 130.483 90.172  133.201 1.00 76.94  ? 207 PRO   B O   1 
ATOM   16   C CB  . PRO   A 1 198 ? 130.381 88.799  135.979 1.00 89.79  ? 207 PRO   B CB  1 
ATOM   17   C CG  . PRO   A 1 198 ? 129.077 88.041  136.116 1.00 89.39  ? 207 PRO   B CG  1 
ATOM   18   C CD  . PRO   A 1 198 ? 128.126 88.721  135.192 1.00 84.28  ? 207 PRO   B CD  1 
ATOM   19   N N   . PHE   A 1 199 ? 131.710 91.552  134.491 1.00 77.99  ? 208 PHE   B N   1 
ATOM   20   C CA  . PHE   A 1 199 ? 132.472 92.083  133.366 1.00 80.22  ? 208 PHE   B CA  1 
ATOM   21   C C   . PHE   A 1 199 ? 133.882 92.418  133.821 1.00 80.33  ? 208 PHE   B C   1 
ATOM   22   O O   . PHE   A 1 199 ? 134.065 93.076  134.849 1.00 83.81  ? 208 PHE   B O   1 
ATOM   23   C CB  . PHE   A 1 199 ? 131.791 93.320  132.778 1.00 75.02  ? 208 PHE   B CB  1 
ATOM   24   C CG  . PHE   A 1 199 ? 132.524 93.913  131.612 1.00 76.87  ? 208 PHE   B CG  1 
ATOM   25   C CD1 . PHE   A 1 199 ? 132.751 93.164  130.468 1.00 77.78  ? 208 PHE   B CD1 1 
ATOM   26   C CD2 . PHE   A 1 199 ? 132.985 95.217  131.656 1.00 75.73  ? 208 PHE   B CD2 1 
ATOM   27   C CE1 . PHE   A 1 199 ? 133.426 93.704  129.390 1.00 72.05  ? 208 PHE   B CE1 1 
ATOM   28   C CE2 . PHE   A 1 199 ? 133.658 95.765  130.580 1.00 73.68  ? 208 PHE   B CE2 1 
ATOM   29   C CZ  . PHE   A 1 199 ? 133.879 95.007  129.446 1.00 69.73  ? 208 PHE   B CZ  1 
ATOM   30   N N   . SER   A 1 200 ? 134.871 91.965  133.053 1.00 75.89  ? 209 SER   B N   1 
ATOM   31   C CA  . SER   A 1 200 ? 136.280 92.273  133.285 1.00 78.05  ? 209 SER   B CA  1 
ATOM   32   C C   . SER   A 1 200 ? 136.893 92.628  131.934 1.00 79.48  ? 209 SER   B C   1 
ATOM   33   O O   . SER   A 1 200 ? 137.187 91.740  131.129 1.00 84.02  ? 209 SER   B O   1 
ATOM   34   C CB  . SER   A 1 200 ? 136.999 91.100  133.942 1.00 82.41  ? 209 SER   B CB  1 
ATOM   35   O OG  . SER   A 1 200 ? 136.415 90.785  135.194 1.00 87.46  ? 209 SER   B OG  1 
ATOM   36   N N   . CYS   A 1 201 ? 137.085 93.922  131.693 1.00 77.64  ? 210 CYS   B N   1 
ATOM   37   C CA  . CYS   A 1 201 ? 137.503 94.387  130.378 1.00 80.39  ? 210 CYS   B CA  1 
ATOM   38   C C   . CYS   A 1 201 ? 138.972 94.041  130.134 1.00 77.63  ? 210 CYS   B C   1 
ATOM   39   O O   . CYS   A 1 201 ? 139.749 93.924  131.090 1.00 78.59  ? 210 CYS   B O   1 
ATOM   40   C CB  . CYS   A 1 201 ? 137.272 95.898  130.262 1.00 81.13  ? 210 CYS   B CB  1 
ATOM   41   S SG  . CYS   A 1 201 ? 138.641 96.927  130.800 1.00 85.30  ? 210 CYS   B SG  1 
ATOM   42   N N   . PRO   A 1 202 ? 139.393 93.851  128.866 1.00 74.97  ? 211 PRO   B N   1 
ATOM   43   C CA  . PRO   A 1 202 ? 140.769 93.401  128.616 1.00 76.12  ? 211 PRO   B CA  1 
ATOM   44   C C   . PRO   A 1 202 ? 141.784 94.531  128.547 1.00 75.40  ? 211 PRO   B C   1 
ATOM   45   O O   . PRO   A 1 202 ? 141.481 95.691  128.842 1.00 74.25  ? 211 PRO   B O   1 
ATOM   46   C CB  . PRO   A 1 202 ? 140.665 92.675  127.268 1.00 73.96  ? 211 PRO   B CB  1 
ATOM   47   C CG  . PRO   A 1 202 ? 139.327 93.051  126.694 1.00 72.80  ? 211 PRO   B CG  1 
ATOM   48   C CD  . PRO   A 1 202 ? 138.665 94.035  127.601 1.00 68.68  ? 211 PRO   B CD  1 
ATOM   49   N N   . ARG   A 1 203 ? 143.003 94.174  128.141 1.00 71.51  ? 212 ARG   B N   1 
ATOM   50   C CA  . ARG   A 1 203 ? 144.133 95.094  128.100 1.00 68.97  ? 212 ARG   B CA  1 
ATOM   51   C C   . ARG   A 1 203 ? 144.010 96.160  127.017 1.00 69.89  ? 212 ARG   B C   1 
ATOM   52   O O   . ARG   A 1 203 ? 144.673 97.197  127.118 1.00 70.91  ? 212 ARG   B O   1 
ATOM   53   C CB  . ARG   A 1 203 ? 145.438 94.313  127.896 1.00 72.40  ? 212 ARG   B CB  1 
ATOM   54   C CG  . ARG   A 1 203 ? 145.845 93.409  129.068 1.00 78.00  ? 212 ARG   B CG  1 
ATOM   55   C CD  . ARG   A 1 203 ? 147.173 92.697  128.826 1.00 78.68  ? 212 ARG   B CD  1 
ATOM   56   N NE  . ARG   A 1 203 ? 147.520 91.787  129.910 1.00 80.77  ? 212 ARG   B NE  1 
ATOM   57   C CZ  . ARG   A 1 203 ? 148.562 90.966  129.892 1.00 85.32  ? 212 ARG   B CZ  1 
ATOM   58   N NH1 . ARG   A 1 203 ? 149.389 90.923  128.860 1.00 82.70  ? 212 ARG   B NH1 1 
ATOM   59   N NH2 . ARG   A 1 203 ? 148.783 90.174  130.937 1.00 83.22  ? 212 ARG   B NH2 1 
ATOM   60   N N   . GLN   A 1 204 ? 143.189 95.935  125.990 1.00 67.10  ? 213 GLN   B N   1 
ATOM   61   C CA  . GLN   A 1 204 ? 143.127 96.874  124.876 1.00 64.34  ? 213 GLN   B CA  1 
ATOM   62   C C   . GLN   A 1 204 ? 142.383 98.153  125.233 1.00 62.58  ? 213 GLN   B C   1 
ATOM   63   O O   . GLN   A 1 204 ? 142.708 99.220  124.701 1.00 68.07  ? 213 GLN   B O   1 
ATOM   64   C CB  . GLN   A 1 204 ? 142.474 96.213  123.661 1.00 62.63  ? 213 GLN   B CB  1 
ATOM   65   C CG  . GLN   A 1 204 ? 143.335 95.153  122.998 1.00 64.93  ? 213 GLN   B CG  1 
ATOM   66   C CD  . GLN   A 1 204 ? 142.653 94.511  121.808 1.00 69.36  ? 213 GLN   B CD  1 
ATOM   67   O OE1 . GLN   A 1 204 ? 141.444 94.647  121.624 1.00 73.88  ? 213 GLN   B OE1 1 
ATOM   68   N NE2 . GLN   A 1 204 ? 143.427 93.807  120.991 1.00 72.85  ? 213 GLN   B NE2 1 
ATOM   69   N N   . LEU   A 1 205 ? 141.396 98.077  126.123 1.00 59.80  ? 214 LEU   B N   1 
ATOM   70   C CA  . LEU   A 1 205 ? 140.598 99.237  126.492 1.00 61.17  ? 214 LEU   B CA  1 
ATOM   71   C C   . LEU   A 1 205 ? 140.943 99.772  127.877 1.00 62.54  ? 214 LEU   B C   1 
ATOM   72   O O   . LEU   A 1 205 ? 140.288 100.707 128.350 1.00 59.16  ? 214 LEU   B O   1 
ATOM   73   C CB  . LEU   A 1 205 ? 139.110 98.893  126.413 1.00 59.52  ? 214 LEU   B CB  1 
ATOM   74   C CG  . LEU   A 1 205 ? 138.654 98.246  125.103 1.00 59.23  ? 214 LEU   B CG  1 
ATOM   75   C CD1 . LEU   A 1 205 ? 137.173 97.913  125.147 1.00 54.11  ? 214 LEU   B CD1 1 
ATOM   76   C CD2 . LEU   A 1 205 ? 138.971 99.151  123.928 1.00 58.22  ? 214 LEU   B CD2 1 
ATOM   77   N N   . LYS   A 1 206 ? 141.957 99.213  128.531 1.00 64.62  ? 215 LYS   B N   1 
ATOM   78   C CA  . LYS   A 1 206 ? 142.320 99.629  129.877 1.00 64.79  ? 215 LYS   B CA  1 
ATOM   79   C C   . LYS   A 1 206 ? 143.160 100.901 129.841 1.00 63.69  ? 215 LYS   B C   1 
ATOM   80   O O   . LYS   A 1 206 ? 143.878 101.173 128.874 1.00 59.80  ? 215 LYS   B O   1 
ATOM   81   C CB  . LYS   A 1 206 ? 143.077 98.510  130.592 1.00 65.23  ? 215 LYS   B CB  1 
ATOM   82   C CG  . LYS   A 1 206 ? 142.977 98.553  132.106 1.00 69.62  ? 215 LYS   B CG  1 
ATOM   83   C CD  . LYS   A 1 206 ? 143.351 97.214  132.717 1.00 74.09  ? 215 LYS   B CD  1 
ATOM   84   C CE  . LYS   A 1 206 ? 142.361 96.132  132.319 1.00 75.17  ? 215 LYS   B CE  1 
ATOM   85   N NZ  . LYS   A 1 206 ? 140.987 96.421  132.818 1.00 81.41  ? 215 LYS   B NZ  1 
ATOM   86   N N   . VAL   A 1 207 ? 143.059 101.684 130.911 1.00 67.75  ? 216 VAL   B N   1 
ATOM   87   C CA  . VAL   A 1 207 ? 143.690 103.001 130.990 1.00 66.93  ? 216 VAL   B CA  1 
ATOM   88   C C   . VAL   A 1 207 ? 144.520 103.064 132.266 1.00 69.11  ? 216 VAL   B C   1 
ATOM   89   O O   . VAL   A 1 207 ? 144.355 102.225 133.167 1.00 68.29  ? 216 VAL   B O   1 
ATOM   90   C CB  . VAL   A 1 207 ? 142.638 104.136 130.953 1.00 61.22  ? 216 VAL   B CB  1 
ATOM   91   C CG1 . VAL   A 1 207 ? 141.920 104.149 129.615 1.00 62.06  ? 216 VAL   B CG1 1 
ATOM   92   C CG2 . VAL   A 1 207 ? 141.655 103.981 132.095 1.00 65.06  ? 216 VAL   B CG2 1 
ATOM   93   N N   . PRO   A 1 208 ? 145.455 104.013 132.354 1.00 71.09  ? 217 PRO   B N   1 
ATOM   94   C CA  . PRO   A 1 208 ? 146.145 104.239 133.622 1.00 69.29  ? 217 PRO   B CA  1 
ATOM   95   C C   . PRO   A 1 208 ? 145.169 104.652 134.704 1.00 69.63  ? 217 PRO   B C   1 
ATOM   96   O O   . PRO   A 1 208 ? 144.158 105.326 134.431 1.00 72.71  ? 217 PRO   B O   1 
ATOM   97   C CB  . PRO   A 1 208 ? 147.130 105.368 133.289 1.00 65.41  ? 217 PRO   B CB  1 
ATOM   98   C CG  . PRO   A 1 208 ? 147.429 105.171 131.859 1.00 66.78  ? 217 PRO   B CG  1 
ATOM   99   C CD  . PRO   A 1 208 ? 146.148 104.687 131.237 1.00 67.66  ? 217 PRO   B CD  1 
ATOM   100  N N   . PRO   A 1 209 ? 145.433 104.268 135.959 1.00 67.19  ? 218 PRO   B N   1 
ATOM   101  C CA  . PRO   A 1 209 ? 144.439 104.474 137.029 1.00 69.33  ? 218 PRO   B CA  1 
ATOM   102  C C   . PRO   A 1 209 ? 144.206 105.927 137.417 1.00 66.97  ? 218 PRO   B C   1 
ATOM   103  O O   . PRO   A 1 209 ? 143.214 106.203 138.103 1.00 63.42  ? 218 PRO   B O   1 
ATOM   104  C CB  . PRO   A 1 209 ? 145.027 103.686 138.210 1.00 74.33  ? 218 PRO   B CB  1 
ATOM   105  C CG  . PRO   A 1 209 ? 146.011 102.737 137.597 1.00 72.09  ? 218 PRO   B CG  1 
ATOM   106  C CD  . PRO   A 1 209 ? 146.576 103.464 136.421 1.00 71.15  ? 218 PRO   B CD  1 
ATOM   107  N N   . TYR   A 1 210 ? 145.070 106.861 137.015 1.00 67.52  ? 219 TYR   B N   1 
ATOM   108  C CA  . TYR   A 1 210 ? 144.873 108.250 137.414 1.00 66.39  ? 219 TYR   B CA  1 
ATOM   109  C C   . TYR   A 1 210 ? 143.782 108.938 136.601 1.00 66.85  ? 219 TYR   B C   1 
ATOM   110  O O   . TYR   A 1 210 ? 143.348 110.033 136.972 1.00 65.55  ? 219 TYR   B O   1 
ATOM   111  C CB  . TYR   A 1 210 ? 146.187 109.026 137.304 1.00 63.25  ? 219 TYR   B CB  1 
ATOM   112  C CG  . TYR   A 1 210 ? 146.457 109.625 135.941 1.00 64.72  ? 219 TYR   B CG  1 
ATOM   113  C CD1 . TYR   A 1 210 ? 146.916 108.838 134.893 1.00 65.32  ? 219 TYR   B CD1 1 
ATOM   114  C CD2 . TYR   A 1 210 ? 146.265 110.983 135.707 1.00 63.97  ? 219 TYR   B CD2 1 
ATOM   115  C CE1 . TYR   A 1 210 ? 147.167 109.386 133.647 1.00 66.51  ? 219 TYR   B CE1 1 
ATOM   116  C CE2 . TYR   A 1 210 ? 146.515 111.537 134.466 1.00 63.22  ? 219 TYR   B CE2 1 
ATOM   117  C CZ  . TYR   A 1 210 ? 146.965 110.734 133.441 1.00 67.01  ? 219 TYR   B CZ  1 
ATOM   118  O OH  . TYR   A 1 210 ? 147.214 111.282 132.204 1.00 69.25  ? 219 TYR   B OH  1 
ATOM   119  N N   . LEU   A 1 211 ? 143.335 108.326 135.502 1.00 67.13  ? 220 LEU   B N   1 
ATOM   120  C CA  . LEU   A 1 211 ? 142.255 108.914 134.717 1.00 62.54  ? 220 LEU   B CA  1 
ATOM   121  C C   . LEU   A 1 211 ? 140.906 108.719 135.400 1.00 66.53  ? 220 LEU   B C   1 
ATOM   122  O O   . LEU   A 1 211 ? 140.038 109.597 135.335 1.00 67.23  ? 220 LEU   B O   1 
ATOM   123  C CB  . LEU   A 1 211 ? 142.245 108.314 133.312 1.00 60.50  ? 220 LEU   B CB  1 
ATOM   124  C CG  . LEU   A 1 211 ? 143.461 108.651 132.447 1.00 60.37  ? 220 LEU   B CG  1 
ATOM   125  C CD1 . LEU   A 1 211 ? 143.438 107.862 131.151 1.00 62.55  ? 220 LEU   B CD1 1 
ATOM   126  C CD2 . LEU   A 1 211 ? 143.510 110.142 132.163 1.00 58.13  ? 220 LEU   B CD2 1 
ATOM   127  N N   . GLY   A 1 212 ? 140.715 107.579 136.059 1.00 71.74  ? 221 GLY   B N   1 
ATOM   128  C CA  . GLY   A 1 212 ? 139.471 107.302 136.749 1.00 69.85  ? 221 GLY   B CA  1 
ATOM   129  C C   . GLY   A 1 212 ? 138.325 106.992 135.810 1.00 69.55  ? 221 GLY   B C   1 
ATOM   130  O O   . GLY   A 1 212 ? 137.277 107.644 135.861 1.00 69.69  ? 221 GLY   B O   1 
ATOM   131  N N   . TYR   A 1 213 ? 138.513 105.999 134.948 1.00 66.90  ? 222 TYR   B N   1 
ATOM   132  C CA  . TYR   A 1 213 ? 137.491 105.601 133.994 1.00 65.10  ? 222 TYR   B CA  1 
ATOM   133  C C   . TYR   A 1 213 ? 136.619 104.490 134.573 1.00 69.98  ? 222 TYR   B C   1 
ATOM   134  O O   . TYR   A 1 213 ? 136.902 103.928 135.633 1.00 74.16  ? 222 TYR   B O   1 
ATOM   135  C CB  . TYR   A 1 213 ? 138.127 105.134 132.684 1.00 62.52  ? 222 TYR   B CB  1 
ATOM   136  C CG  . TYR   A 1 213 ? 138.556 106.235 131.734 1.00 61.68  ? 222 TYR   B CG  1 
ATOM   137  C CD1 . TYR   A 1 213 ? 138.553 107.568 132.121 1.00 59.04  ? 222 TYR   B CD1 1 
ATOM   138  C CD2 . TYR   A 1 213 ? 138.952 105.932 130.439 1.00 57.28  ? 222 TYR   B CD2 1 
ATOM   139  C CE1 . TYR   A 1 213 ? 138.947 108.565 131.249 1.00 58.68  ? 222 TYR   B CE1 1 
ATOM   140  C CE2 . TYR   A 1 213 ? 139.344 106.920 129.560 1.00 54.41  ? 222 TYR   B CE2 1 
ATOM   141  C CZ  . TYR   A 1 213 ? 139.338 108.234 129.968 1.00 57.85  ? 222 TYR   B CZ  1 
ATOM   142  O OH  . TYR   A 1 213 ? 139.729 109.218 129.090 1.00 57.99  ? 222 TYR   B OH  1 
ATOM   143  N N   . ARG   A 1 214 ? 135.537 104.181 133.859 1.00 65.09  ? 223 ARG   B N   1 
ATOM   144  C CA  . ARG   A 1 214 ? 134.707 103.025 134.168 1.00 67.61  ? 223 ARG   B CA  1 
ATOM   145  C C   . ARG   A 1 214 ? 133.967 102.604 132.906 1.00 66.35  ? 223 ARG   B C   1 
ATOM   146  O O   . ARG   A 1 214 ? 133.599 103.446 132.083 1.00 67.58  ? 223 ARG   B O   1 
ATOM   147  C CB  . ARG   A 1 214 ? 133.722 103.310 135.314 1.00 71.98  ? 223 ARG   B CB  1 
ATOM   148  C CG  . ARG   A 1 214 ? 132.636 104.333 135.011 1.00 70.61  ? 223 ARG   B CG  1 
ATOM   149  C CD  . ARG   A 1 214 ? 131.856 104.730 136.261 1.00 70.72  ? 223 ARG   B CD  1 
ATOM   150  N NE  . ARG   A 1 214 ? 131.390 103.584 137.033 1.00 73.33  ? 223 ARG   B NE  1 
ATOM   151  C CZ  . ARG   A 1 214 ? 131.834 103.264 138.242 1.00 75.85  ? 223 ARG   B CZ  1 
ATOM   152  N NH1 . ARG   A 1 214 ? 132.753 103.991 138.855 1.00 73.68  ? 223 ARG   B NH1 1 
ATOM   153  N NH2 . ARG   A 1 214 ? 131.342 102.188 138.850 1.00 77.19  ? 223 ARG   B NH2 1 
ATOM   154  N N   . PHE   A 1 215 ? 133.767 101.298 132.749 1.00 65.86  ? 224 PHE   B N   1 
ATOM   155  C CA  . PHE   A 1 215 ? 133.110 100.750 131.564 1.00 66.17  ? 224 PHE   B CA  1 
ATOM   156  C C   . PHE   A 1 215 ? 132.337 99.508  131.981 1.00 71.10  ? 224 PHE   B C   1 
ATOM   157  O O   . PHE   A 1 215 ? 132.945 98.484  132.309 1.00 76.18  ? 224 PHE   B O   1 
ATOM   158  C CB  . PHE   A 1 215 ? 134.127 100.424 130.469 1.00 59.51  ? 224 PHE   B CB  1 
ATOM   159  C CG  . PHE   A 1 215 ? 133.511 99.948  129.183 1.00 57.08  ? 224 PHE   B CG  1 
ATOM   160  C CD1 . PHE   A 1 215 ? 132.592 100.735 128.504 1.00 53.33  ? 224 PHE   B CD1 1 
ATOM   161  C CD2 . PHE   A 1 215 ? 133.867 98.724  128.641 1.00 58.62  ? 224 PHE   B CD2 1 
ATOM   162  C CE1 . PHE   A 1 215 ? 132.027 100.301 127.318 1.00 52.42  ? 224 PHE   B CE1 1 
ATOM   163  C CE2 . PHE   A 1 215 ? 133.308 98.285  127.454 1.00 58.53  ? 224 PHE   B CE2 1 
ATOM   164  C CZ  . PHE   A 1 215 ? 132.387 99.075  126.792 1.00 51.51  ? 224 PHE   B CZ  1 
ATOM   165  N N   . LEU   A 1 216 ? 131.004 99.613  131.964 1.00 70.11  ? 225 LEU   B N   1 
ATOM   166  C CA  . LEU   A 1 216 ? 130.078 98.542  132.349 1.00 70.94  ? 225 LEU   B CA  1 
ATOM   167  C C   . LEU   A 1 216 ? 130.349 98.061  133.777 1.00 70.68  ? 225 LEU   B C   1 
ATOM   168  O O   . LEU   A 1 216 ? 130.512 96.869  134.046 1.00 73.97  ? 225 LEU   B O   1 
ATOM   169  C CB  . LEU   A 1 216 ? 130.126 97.379  131.350 1.00 66.88  ? 225 LEU   B CB  1 
ATOM   170  C CG  . LEU   A 1 216 ? 129.919 97.740  129.878 1.00 64.04  ? 225 LEU   B CG  1 
ATOM   171  C CD1 . LEU   A 1 216 ? 129.894 96.488  129.016 1.00 58.97  ? 225 LEU   B CD1 1 
ATOM   172  C CD2 . LEU   A 1 216 ? 128.647 98.551  129.694 1.00 61.30  ? 225 LEU   B CD2 1 
ATOM   173  N N   . GLY   A 1 217 ? 130.398 99.015  134.688 1.00 67.22  ? 226 GLY   B N   1 
ATOM   174  C CA  . GLY   A 1 217 ? 130.634 98.719  136.097 1.00 69.41  ? 226 GLY   B CA  1 
ATOM   175  C C   . GLY   A 1 217 ? 132.085 98.674  136.520 1.00 75.58  ? 226 GLY   B C   1 
ATOM   176  O O   . GLY   A 1 217 ? 132.458 99.281  137.523 1.00 84.57  ? 226 GLY   B O   1 
ATOM   177  N N   . GLU   A 1 218 ? 132.911 97.950  135.769 1.00 67.88  ? 227 GLU   B N   1 
ATOM   178  C CA  . GLU   A 1 218 ? 134.325 97.838  136.096 1.00 71.45  ? 227 GLU   B CA  1 
ATOM   179  C C   . GLU   A 1 218 ? 135.037 99.163  135.853 1.00 71.44  ? 227 GLU   B C   1 
ATOM   180  O O   . GLU   A 1 218 ? 134.794 99.840  134.851 1.00 69.45  ? 227 GLU   B O   1 
ATOM   181  C CB  . GLU   A 1 218 ? 134.970 96.734  135.264 1.00 73.05  ? 227 GLU   B CB  1 
ATOM   182  C CG  . GLU   A 1 218 ? 136.433 96.492  135.576 1.00 81.63  ? 227 GLU   B CG  1 
ATOM   183  C CD  . GLU   A 1 218 ? 137.260 96.315  134.321 1.00 82.55  ? 227 GLU   B CD  1 
ATOM   184  O OE1 . GLU   A 1 218 ? 138.289 97.007  134.176 1.00 73.98  ? 227 GLU   B OE1 1 
ATOM   185  O OE2 . GLU   A 1 218 ? 136.867 95.492  133.472 1.00 79.39  ? 227 GLU   B OE2 1 
ATOM   186  N N   . ARG   A 1 219 ? 135.920 99.530  136.777 1.00 72.99  ? 228 ARG   B N   1 
ATOM   187  C CA  . ARG   A 1 219 ? 136.617 100.804 136.727 1.00 74.35  ? 228 ARG   B CA  1 
ATOM   188  C C   . ARG   A 1 219 ? 137.826 100.737 135.793 1.00 76.19  ? 228 ARG   B C   1 
ATOM   189  O O   . ARG   A 1 219 ? 138.237 99.666  135.341 1.00 74.01  ? 228 ARG   B O   1 
ATOM   190  C CB  . ARG   A 1 219 ? 137.048 101.229 138.131 1.00 77.13  ? 228 ARG   B CB  1 
ATOM   191  C CG  . ARG   A 1 219 ? 137.923 100.215 138.848 1.00 78.71  ? 228 ARG   B CG  1 
ATOM   192  C CD  . ARG   A 1 219 ? 138.447 100.766 140.163 1.00 84.04  ? 228 ARG   B CD  1 
ATOM   193  N NE  . ARG   A 1 219 ? 137.385 100.939 141.146 1.00 89.47  ? 228 ARG   B NE  1 
ATOM   194  C CZ  . ARG   A 1 219 ? 137.576 101.367 142.386 1.00 96.02  ? 228 ARG   B CZ  1 
ATOM   195  N NH1 . ARG   A 1 219 ? 138.781 101.687 142.829 1.00 95.47  ? 228 ARG   B NH1 1 
ATOM   196  N NH2 . ARG   A 1 219 ? 136.532 101.478 143.202 1.00 101.38 ? 228 ARG   B NH2 1 
ATOM   197  N N   . ASP   A 1 220 ? 138.408 101.916 135.552 1.00 74.98  ? 229 ASP   B N   1 
ATOM   198  C CA  . ASP   A 1 220 ? 139.524 102.189 134.627 1.00 73.78  ? 229 ASP   B CA  1 
ATOM   199  C C   . ASP   A 1 220 ? 139.418 101.413 133.308 1.00 68.21  ? 229 ASP   B C   1 
ATOM   200  O O   . ASP   A 1 220 ? 140.257 100.580 132.965 1.00 68.39  ? 229 ASP   B O   1 
ATOM   201  C CB  . ASP   A 1 220 ? 140.896 101.983 135.297 1.00 76.60  ? 229 ASP   B CB  1 
ATOM   202  C CG  . ASP   A 1 220 ? 141.098 100.593 135.884 1.00 78.97  ? 229 ASP   B CG  1 
ATOM   203  O OD1 . ASP   A 1 220 ? 140.600 100.330 136.997 1.00 83.43  ? 229 ASP   B OD1 1 
ATOM   204  O OD2 . ASP   A 1 220 ? 141.776 99.766  135.238 1.00 77.43  ? 229 ASP   B OD2 1 
ATOM   205  N N   . CYS   A 1 221 ? 138.367 101.730 132.551 1.00 63.26  ? 230 CYS   B N   1 
ATOM   206  C CA  . CYS   A 1 221 ? 138.201 101.162 131.219 1.00 62.86  ? 230 CYS   B CA  1 
ATOM   207  C C   . CYS   A 1 221 ? 137.286 102.056 130.393 1.00 63.68  ? 230 CYS   B C   1 
ATOM   208  O O   . CYS   A 1 221 ? 136.543 102.881 130.929 1.00 66.60  ? 230 CYS   B O   1 
ATOM   209  C CB  . CYS   A 1 221 ? 137.647 99.738  131.278 1.00 63.90  ? 230 CYS   B CB  1 
ATOM   210  S SG  . CYS   A 1 221 ? 138.250 98.718  129.935 1.00 73.62  ? 230 CYS   B SG  1 
ATOM   211  N N   . GLY   A 1 222 ? 137.346 101.871 129.075 1.00 61.35  ? 231 GLY   B N   1 
ATOM   212  C CA  . GLY   A 1 222 ? 136.522 102.638 128.158 1.00 55.00  ? 231 GLY   B CA  1 
ATOM   213  C C   . GLY   A 1 222 ? 136.059 101.852 126.945 1.00 55.80  ? 231 GLY   B C   1 
ATOM   214  O O   . GLY   A 1 222 ? 136.290 100.643 126.858 1.00 51.81  ? 231 GLY   B O   1 
ATOM   215  N N   . ALA   A 1 223 ? 135.408 102.531 125.998 1.00 53.44  ? 232 ALA   B N   1 
ATOM   216  C CA  . ALA   A 1 223 ? 134.807 101.975 124.789 1.00 47.02  ? 232 ALA   B CA  1 
ATOM   217  C C   . ALA   A 1 223 ? 135.778 102.069 123.611 1.00 55.74  ? 232 ALA   B C   1 
ATOM   218  O O   . ALA   A 1 223 ? 136.542 103.033 123.516 1.00 59.01  ? 232 ALA   B O   1 
ATOM   219  C CB  . ALA   A 1 223 ? 133.514 102.711 124.448 1.00 42.48  ? 232 ALA   B CB  1 
ATOM   220  N N   . PRO   A 1 224 ? 135.775 101.094 122.702 1.00 54.76  ? 233 PRO   B N   1 
ATOM   221  C CA  . PRO   A 1 224 ? 136.752 101.100 121.608 1.00 50.33  ? 233 PRO   B CA  1 
ATOM   222  C C   . PRO   A 1 224 ? 136.414 102.114 120.524 1.00 54.29  ? 233 PRO   B C   1 
ATOM   223  O O   . PRO   A 1 224 ? 135.280 102.577 120.387 1.00 52.54  ? 233 PRO   B O   1 
ATOM   224  C CB  . PRO   A 1 224 ? 136.677 99.672  121.062 1.00 53.58  ? 233 PRO   B CB  1 
ATOM   225  C CG  . PRO   A 1 224 ? 135.294 99.237  121.377 1.00 55.80  ? 233 PRO   B CG  1 
ATOM   226  C CD  . PRO   A 1 224 ? 134.958 99.867  122.697 1.00 56.10  ? 233 PRO   B CD  1 
ATOM   227  N N   . CYS   A 1 225 ? 137.441 102.453 119.738 1.00 55.71  ? 234 CYS   B N   1 
ATOM   228  C CA  . CYS   A 1 225 ? 137.294 103.348 118.587 1.00 51.83  ? 234 CYS   B CA  1 
ATOM   229  C C   . CYS   A 1 225 ? 138.322 102.912 117.538 1.00 53.17  ? 234 CYS   B C   1 
ATOM   230  O O   . CYS   A 1 225 ? 139.465 103.373 117.541 1.00 57.76  ? 234 CYS   B O   1 
ATOM   231  C CB  . CYS   A 1 225 ? 137.474 104.803 118.994 1.00 51.63  ? 234 CYS   B CB  1 
ATOM   232  S SG  . CYS   A 1 225 ? 137.667 105.989 117.638 1.00 68.14  ? 234 CYS   B SG  1 
ATOM   233  N N   . GLU   A 1 226 ? 137.896 102.017 116.648 1.00 58.44  ? 235 GLU   B N   1 
ATOM   234  C CA  . GLU   A 1 226 ? 138.753 101.507 115.576 1.00 62.00  ? 235 GLU   B CA  1 
ATOM   235  C C   . GLU   A 1 226 ? 137.874 101.210 114.373 1.00 66.97  ? 235 GLU   B C   1 
ATOM   236  O O   . GLU   A 1 226 ? 137.315 100.112 114.250 1.00 67.34  ? 235 GLU   B O   1 
ATOM   237  C CB  . GLU   A 1 226 ? 139.523 100.255 115.997 1.00 60.55  ? 235 GLU   B CB  1 
ATOM   238  C CG  . GLU   A 1 226 ? 140.760 100.500 116.851 1.00 63.73  ? 235 GLU   B CG  1 
ATOM   239  C CD  . GLU   A 1 226 ? 141.898 101.134 116.077 1.00 67.40  ? 235 GLU   B CD  1 
ATOM   240  O OE1 . GLU   A 1 226 ? 142.006 100.885 114.858 1.00 68.19  ? 235 GLU   B OE1 1 
ATOM   241  O OE2 . GLU   A 1 226 ? 142.687 101.883 116.691 1.00 65.91  ? 235 GLU   B OE2 1 
ATOM   242  N N   . PRO   A 1 227 ? 137.714 102.178 113.465 1.00 67.42  ? 236 PRO   B N   1 
ATOM   243  C CA  . PRO   A 1 227 ? 136.864 101.943 112.283 1.00 65.68  ? 236 PRO   B CA  1 
ATOM   244  C C   . PRO   A 1 227 ? 137.391 100.867 111.349 1.00 68.85  ? 236 PRO   B C   1 
ATOM   245  O O   . PRO   A 1 227 ? 136.598 100.224 110.652 1.00 73.87  ? 236 PRO   B O   1 
ATOM   246  C CB  . PRO   A 1 227 ? 136.832 103.317 111.599 1.00 70.89  ? 236 PRO   B CB  1 
ATOM   247  C CG  . PRO   A 1 227 ? 137.173 104.291 112.681 1.00 67.49  ? 236 PRO   B CG  1 
ATOM   248  C CD  . PRO   A 1 227 ? 138.158 103.579 113.553 1.00 69.38  ? 236 PRO   B CD  1 
ATOM   249  N N   . GLY   A 1 228 ? 138.702 100.643 111.320 1.00 69.58  ? 237 GLY   B N   1 
ATOM   250  C CA  . GLY   A 1 228 ? 139.279 99.605  110.495 1.00 72.48  ? 237 GLY   B CA  1 
ATOM   251  C C   . GLY   A 1 228 ? 139.248 98.217  111.088 1.00 75.53  ? 237 GLY   B C   1 
ATOM   252  O O   . GLY   A 1 228 ? 139.783 97.282  110.486 1.00 77.05  ? 237 GLY   B O   1 
ATOM   253  N N   . ARG   A 1 229 ? 138.637 98.052  112.258 1.00 72.31  ? 238 ARG   B N   1 
ATOM   254  C CA  . ARG   A 1 229 ? 138.568 96.774  112.945 1.00 67.17  ? 238 ARG   B CA  1 
ATOM   255  C C   . ARG   A 1 229 ? 137.115 96.348  113.109 1.00 66.97  ? 238 ARG   B C   1 
ATOM   256  O O   . ARG   A 1 229 ? 136.193 97.168  113.066 1.00 68.05  ? 238 ARG   B O   1 
ATOM   257  C CB  . ARG   A 1 229 ? 139.253 96.848  114.315 1.00 72.33  ? 238 ARG   B CB  1 
ATOM   258  C CG  . ARG   A 1 229 ? 140.760 97.042  114.243 1.00 74.42  ? 238 ARG   B CG  1 
ATOM   259  C CD  . ARG   A 1 229 ? 141.486 95.728  113.999 1.00 70.68  ? 238 ARG   B CD  1 
ATOM   260  N NE  . ARG   A 1 229 ? 141.606 94.933  115.217 1.00 72.65  ? 238 ARG   B NE  1 
ATOM   261  C CZ  . ARG   A 1 229 ? 140.811 93.921  115.539 1.00 76.82  ? 238 ARG   B CZ  1 
ATOM   262  N NH1 . ARG   A 1 229 ? 139.821 93.541  114.748 1.00 73.49  ? 238 ARG   B NH1 1 
ATOM   263  N NH2 . ARG   A 1 229 ? 141.015 93.275  116.683 1.00 77.60  ? 238 ARG   B NH2 1 
ATOM   264  N N   . ALA   A 1 230 ? 136.922 95.041  113.297 1.00 72.99  ? 239 ALA   B N   1 
ATOM   265  C CA  . ALA   A 1 230 ? 135.577 94.501  113.455 1.00 73.40  ? 239 ALA   B CA  1 
ATOM   266  C C   . ALA   A 1 230 ? 134.978 94.827  114.817 1.00 75.76  ? 239 ALA   B C   1 
ATOM   267  O O   . ALA   A 1 230 ? 133.760 95.006  114.924 1.00 77.10  ? 239 ALA   B O   1 
ATOM   268  C CB  . ALA   A 1 230 ? 135.590 92.987  113.237 1.00 66.02  ? 239 ALA   B CB  1 
ATOM   269  N N   . ASN   A 1 231 ? 135.805 94.909  115.858 1.00 74.15  ? 240 ASN   B N   1 
ATOM   270  C CA  . ASN   A 1 231 ? 135.339 95.172  117.212 1.00 69.15  ? 240 ASN   B CA  1 
ATOM   271  C C   . ASN   A 1 231 ? 135.483 96.631  117.623 1.00 67.70  ? 240 ASN   B C   1 
ATOM   272  O O   . ASN   A 1 231 ? 135.109 96.982  118.745 1.00 66.24  ? 240 ASN   B O   1 
ATOM   273  C CB  . ASN   A 1 231 ? 136.096 94.289  118.210 1.00 72.87  ? 240 ASN   B CB  1 
ATOM   274  C CG  . ASN   A 1 231 ? 136.201 92.849  117.753 1.00 78.43  ? 240 ASN   B CG  1 
ATOM   275  O OD1 . ASN   A 1 231 ? 137.290 92.279  117.709 1.00 82.36  ? 240 ASN   B OD1 1 
ATOM   276  N ND2 . ASN   A 1 231 ? 135.067 92.254  117.403 1.00 77.74  ? 240 ASN   B ND2 1 
ATOM   277  N N   . GLY   A 1 232 ? 136.012 97.485  116.750 1.00 68.43  ? 241 GLY   B N   1 
ATOM   278  C CA  . GLY   A 1 232 ? 136.266 98.867  117.112 1.00 64.43  ? 241 GLY   B CA  1 
ATOM   279  C C   . GLY   A 1 232 ? 135.052 99.765  117.155 1.00 60.96  ? 241 GLY   B C   1 
ATOM   280  O O   . GLY   A 1 232 ? 135.113 100.834 117.768 1.00 60.86  ? 241 GLY   B O   1 
ATOM   281  N N   . LEU   A 1 233 ? 133.955 99.365  116.522 1.00 61.78  ? 242 LEU   B N   1 
ATOM   282  C CA  . LEU   A 1 233 ? 132.719 100.130 116.534 1.00 63.26  ? 242 LEU   B CA  1 
ATOM   283  C C   . LEU   A 1 233 ? 131.626 99.313  117.205 1.00 68.39  ? 242 LEU   B C   1 
ATOM   284  O O   . LEU   A 1 233 ? 131.513 98.104  116.985 1.00 73.18  ? 242 LEU   B O   1 
ATOM   285  C CB  . LEU   A 1 233 ? 132.288 100.521 115.117 1.00 70.82  ? 242 LEU   B CB  1 
ATOM   286  C CG  . LEU   A 1 233 ? 133.232 101.449 114.352 1.00 71.05  ? 242 LEU   B CG  1 
ATOM   287  C CD1 . LEU   A 1 233 ? 132.664 101.774 112.981 1.00 67.92  ? 242 LEU   B CD1 1 
ATOM   288  C CD2 . LEU   A 1 233 ? 133.487 102.720 115.145 1.00 64.69  ? 242 LEU   B CD2 1 
ATOM   289  N N   . MET   A 1 234 ? 130.824 99.982  118.029 1.00 67.94  ? 243 MET   B N   1 
ATOM   290  C CA  . MET   A 1 234 ? 129.751 99.323  118.763 1.00 68.88  ? 243 MET   B CA  1 
ATOM   291  C C   . MET   A 1 234 ? 128.545 99.172  117.845 1.00 70.57  ? 243 MET   B C   1 
ATOM   292  O O   . MET   A 1 234 ? 127.951 100.174 117.432 1.00 71.75  ? 243 MET   B O   1 
ATOM   293  C CB  . MET   A 1 234 ? 129.390 100.113 120.018 1.00 70.29  ? 243 MET   B CB  1 
ATOM   294  C CG  . MET   A 1 234 ? 130.554 100.340 120.969 1.00 79.03  ? 243 MET   B CG  1 
ATOM   295  S SD  . MET   A 1 234 ? 130.028 100.887 122.605 1.00 92.05  ? 243 MET   B SD  1 
ATOM   296  C CE  . MET   A 1 234 ? 129.221 99.407  123.209 1.00 64.65  ? 243 MET   B CE  1 
ATOM   297  N N   . TYR   A 1 235 ? 128.195 97.909  117.548 1.00 68.95  ? 244 TYR   B N   1 
ATOM   298  C CA  . TYR   A 1 235 ? 127.027 97.476  116.752 1.00 69.88  ? 244 TYR   B CA  1 
ATOM   299  C C   . TYR   A 1 235 ? 126.748 98.357  115.532 1.00 74.17  ? 244 TYR   B C   1 
ATOM   300  O O   . TYR   A 1 235 ? 125.613 98.766  115.282 1.00 71.29  ? 244 TYR   B O   1 
ATOM   301  C CB  . TYR   A 1 235 ? 125.766 97.332  117.619 1.00 68.05  ? 244 TYR   B CB  1 
ATOM   302  C CG  . TYR   A 1 235 ? 125.607 98.300  118.774 1.00 65.31  ? 244 TYR   B CG  1 
ATOM   303  C CD1 . TYR   A 1 235 ? 125.140 99.592  118.568 1.00 63.52  ? 244 TYR   B CD1 1 
ATOM   304  C CD2 . TYR   A 1 235 ? 125.901 97.909  120.077 1.00 62.77  ? 244 TYR   B CD2 1 
ATOM   305  C CE1 . TYR   A 1 235 ? 124.989 100.475 119.621 1.00 68.73  ? 244 TYR   B CE1 1 
ATOM   306  C CE2 . TYR   A 1 235 ? 125.751 98.784  121.137 1.00 61.52  ? 244 TYR   B CE2 1 
ATOM   307  C CZ  . TYR   A 1 235 ? 125.294 100.065 120.903 1.00 66.85  ? 244 TYR   B CZ  1 
ATOM   308  O OH  . TYR   A 1 235 ? 125.141 100.941 121.951 1.00 64.71  ? 244 TYR   B OH  1 
ATOM   309  N N   . PHE   A 1 236 ? 127.795 98.643  114.761 1.00 76.91  ? 245 PHE   B N   1 
ATOM   310  C CA  . PHE   A 1 236 ? 127.654 99.324  113.481 1.00 82.05  ? 245 PHE   B CA  1 
ATOM   311  C C   . PHE   A 1 236 ? 128.735 98.815  112.538 1.00 83.15  ? 245 PHE   B C   1 
ATOM   312  O O   . PHE   A 1 236 ? 129.779 98.324  112.976 1.00 78.97  ? 245 PHE   B O   1 
ATOM   313  C CB  . PHE   A 1 236 ? 127.745 100.851 113.615 1.00 73.94  ? 245 PHE   B CB  1 
ATOM   314  C CG  . PHE   A 1 236 ? 126.490 101.493 114.139 1.00 66.79  ? 245 PHE   B CG  1 
ATOM   315  C CD1 . PHE   A 1 236 ? 125.304 101.404 113.430 1.00 64.04  ? 245 PHE   B CD1 1 
ATOM   316  C CD2 . PHE   A 1 236 ? 126.499 102.193 115.334 1.00 72.57  ? 245 PHE   B CD2 1 
ATOM   317  C CE1 . PHE   A 1 236 ? 124.148 101.992 113.911 1.00 63.11  ? 245 PHE   B CE1 1 
ATOM   318  C CE2 . PHE   A 1 236 ? 125.346 102.788 115.818 1.00 63.77  ? 245 PHE   B CE2 1 
ATOM   319  C CZ  . PHE   A 1 236 ? 124.170 102.687 115.104 1.00 56.35  ? 245 PHE   B CZ  1 
ATOM   320  N N   . LYS   A 1 237 ? 128.473 98.933  111.240 1.00 78.22  ? 246 LYS   B N   1 
ATOM   321  C CA  . LYS   A 1 237 ? 129.402 98.480  110.217 1.00 82.23  ? 246 LYS   B CA  1 
ATOM   322  C C   . LYS   A 1 237 ? 130.062 99.667  109.525 1.00 80.39  ? 246 LYS   B C   1 
ATOM   323  O O   . LYS   A 1 237 ? 129.634 100.815 109.661 1.00 76.38  ? 246 LYS   B O   1 
ATOM   324  C CB  . LYS   A 1 237 ? 128.690 97.584  109.199 1.00 87.23  ? 246 LYS   B CB  1 
ATOM   325  C CG  . LYS   A 1 237 ? 128.299 96.226  109.759 1.00 90.67  ? 246 LYS   B CG  1 
ATOM   326  C CD  . LYS   A 1 237 ? 129.496 95.539  110.401 1.00 88.30  ? 246 LYS   B CD  1 
ATOM   327  C CE  . LYS   A 1 237 ? 129.081 94.298  111.171 1.00 89.87  ? 246 LYS   B CE  1 
ATOM   328  N NZ  . LYS   A 1 237 ? 130.216 93.734  111.953 1.00 91.12  ? 246 LYS   B NZ  1 
ATOM   329  N N   . GLU   A 1 238 ? 131.121 99.366  108.767 1.00 81.23  ? 247 GLU   B N   1 
ATOM   330  C CA  . GLU   A 1 238 ? 131.958 100.415 108.189 1.00 75.78  ? 247 GLU   B CA  1 
ATOM   331  C C   . GLU   A 1 238 ? 131.233 101.170 107.080 1.00 72.81  ? 247 GLU   B C   1 
ATOM   332  O O   . GLU   A 1 238 ? 131.334 102.400 106.997 1.00 70.96  ? 247 GLU   B O   1 
ATOM   333  C CB  . GLU   A 1 238 ? 133.265 99.812  107.671 1.00 79.13  ? 247 GLU   B CB  1 
ATOM   334  C CG  . GLU   A 1 238 ? 134.188 100.806 106.979 1.00 80.44  ? 247 GLU   B CG  1 
ATOM   335  C CD  . GLU   A 1 238 ? 134.512 102.014 107.839 1.00 80.12  ? 247 GLU   B CD  1 
ATOM   336  O OE1 . GLU   A 1 238 ? 134.794 101.839 109.043 1.00 73.68  ? 247 GLU   B OE1 1 
ATOM   337  O OE2 . GLU   A 1 238 ? 134.480 103.144 107.309 1.00 84.04  ? 247 GLU   B OE2 1 
ATOM   338  N N   . GLU   A 1 239 ? 130.507 100.456 106.215 1.00 77.47  ? 248 GLU   B N   1 
ATOM   339  C CA  . GLU   A 1 239 ? 129.675 101.128 105.220 1.00 75.09  ? 248 GLU   B CA  1 
ATOM   340  C C   . GLU   A 1 239 ? 128.559 101.915 105.893 1.00 74.25  ? 248 GLU   B C   1 
ATOM   341  O O   . GLU   A 1 239 ? 128.245 103.042 105.485 1.00 67.09  ? 248 GLU   B O   1 
ATOM   342  C CB  . GLU   A 1 239 ? 129.106 100.105 104.235 1.00 78.83  ? 248 GLU   B CB  1 
ATOM   343  C CG  . GLU   A 1 239 ? 128.161 100.682 103.187 1.00 81.84  ? 248 GLU   B CG  1 
ATOM   344  C CD  . GLU   A 1 239 ? 126.698 100.485 103.543 1.00 83.70  ? 248 GLU   B CD  1 
ATOM   345  O OE1 . GLU   A 1 239 ? 126.416 99.910  104.615 1.00 77.64  ? 248 GLU   B OE1 1 
ATOM   346  O OE2 . GLU   A 1 239 ? 125.830 100.906 102.749 1.00 88.13  ? 248 GLU   B OE2 1 
ATOM   347  N N   . GLU   A 1 240 ? 127.962 101.340 106.940 1.00 80.85  ? 249 GLU   B N   1 
ATOM   348  C CA  . GLU   A 1 240 ? 126.968 102.061 107.728 1.00 73.84  ? 249 GLU   B CA  1 
ATOM   349  C C   . GLU   A 1 240 ? 127.591 103.257 108.436 1.00 72.20  ? 249 GLU   B C   1 
ATOM   350  O O   . GLU   A 1 240 ? 126.953 104.306 108.566 1.00 69.14  ? 249 GLU   B O   1 
ATOM   351  C CB  . GLU   A 1 240 ? 126.318 101.119 108.740 1.00 76.90  ? 249 GLU   B CB  1 
ATOM   352  C CG  . GLU   A 1 240 ? 125.598 99.938  108.112 1.00 77.27  ? 249 GLU   B CG  1 
ATOM   353  C CD  . GLU   A 1 240 ? 125.112 98.939  109.141 1.00 84.56  ? 249 GLU   B CD  1 
ATOM   354  O OE1 . GLU   A 1 240 ? 125.542 99.030  110.310 1.00 82.67  ? 249 GLU   B OE1 1 
ATOM   355  O OE2 . GLU   A 1 240 ? 124.300 98.061  108.781 1.00 88.29  ? 249 GLU   B OE2 1 
ATOM   356  N N   . ARG   A 1 241 ? 128.844 103.123 108.886 1.00 75.50  ? 250 ARG   B N   1 
ATOM   357  C CA  . ARG   A 1 241 ? 129.538 104.246 109.512 1.00 66.43  ? 250 ARG   B CA  1 
ATOM   358  C C   . ARG   A 1 241 ? 129.777 105.378 108.519 1.00 68.69  ? 250 ARG   B C   1 
ATOM   359  O O   . ARG   A 1 241 ? 129.568 106.552 108.847 1.00 70.49  ? 250 ARG   B O   1 
ATOM   360  C CB  . ARG   A 1 241 ? 130.863 103.779 110.114 1.00 64.44  ? 250 ARG   B CB  1 
ATOM   361  C CG  . ARG   A 1 241 ? 131.732 104.903 110.658 1.00 66.11  ? 250 ARG   B CG  1 
ATOM   362  C CD  . ARG   A 1 241 ? 131.103 105.558 111.879 1.00 66.60  ? 250 ARG   B CD  1 
ATOM   363  N NE  . ARG   A 1 241 ? 131.813 106.765 112.285 1.00 62.84  ? 250 ARG   B NE  1 
ATOM   364  C CZ  . ARG   A 1 241 ? 132.919 106.777 113.016 1.00 59.22  ? 250 ARG   B CZ  1 
ATOM   365  N NH1 . ARG   A 1 241 ? 133.491 105.657 113.425 1.00 60.25  ? 250 ARG   B NH1 1 
ATOM   366  N NH2 . ARG   A 1 241 ? 133.465 107.943 113.346 1.00 57.45  ? 250 ARG   B NH2 1 
ATOM   367  N N   . ARG   A 1 242 ? 130.206 105.044 107.298 1.00 67.13  ? 251 ARG   B N   1 
ATOM   368  C CA  . ARG   A 1 242 ? 130.426 106.068 106.279 1.00 67.10  ? 251 ARG   B CA  1 
ATOM   369  C C   . ARG   A 1 242 ? 129.118 106.737 105.873 1.00 63.80  ? 251 ARG   B C   1 
ATOM   370  O O   . ARG   A 1 242 ? 129.071 107.961 105.692 1.00 57.38  ? 251 ARG   B O   1 
ATOM   371  C CB  . ARG   A 1 242 ? 131.115 105.464 105.055 1.00 76.91  ? 251 ARG   B CB  1 
ATOM   372  C CG  . ARG   A 1 242 ? 132.534 104.976 105.297 1.00 75.84  ? 251 ARG   B CG  1 
ATOM   373  C CD  . ARG   A 1 242 ? 133.235 104.662 103.984 1.00 74.06  ? 251 ARG   B CD  1 
ATOM   374  N NE  . ARG   A 1 242 ? 132.491 103.701 103.179 1.00 82.94  ? 251 ARG   B NE  1 
ATOM   375  C CZ  . ARG   A 1 242 ? 132.759 102.404 103.120 1.00 86.28  ? 251 ARG   B CZ  1 
ATOM   376  N NH1 . ARG   A 1 242 ? 133.758 101.873 103.804 1.00 82.45  ? 251 ARG   B NH1 1 
ATOM   377  N NH2 . ARG   A 1 242 ? 132.007 101.619 102.353 1.00 82.27  ? 251 ARG   B NH2 1 
ATOM   378  N N   . PHE   A 1 243 ? 128.045 105.951 105.734 1.00 68.05  ? 252 PHE   B N   1 
ATOM   379  C CA  . PHE   A 1 243 ? 126.751 106.528 105.382 1.00 64.94  ? 252 PHE   B CA  1 
ATOM   380  C C   . PHE   A 1 243 ? 126.211 107.406 106.505 1.00 63.05  ? 252 PHE   B C   1 
ATOM   381  O O   . PHE   A 1 243 ? 125.627 108.462 106.242 1.00 55.75  ? 252 PHE   B O   1 
ATOM   382  C CB  . PHE   A 1 243 ? 125.752 105.426 105.036 1.00 68.87  ? 252 PHE   B CB  1 
ATOM   383  C CG  . PHE   A 1 243 ? 124.413 105.947 104.600 1.00 69.89  ? 252 PHE   B CG  1 
ATOM   384  C CD1 . PHE   A 1 243 ? 124.264 106.557 103.366 1.00 73.19  ? 252 PHE   B CD1 1 
ATOM   385  C CD2 . PHE   A 1 243 ? 123.305 105.832 105.425 1.00 69.02  ? 252 PHE   B CD2 1 
ATOM   386  C CE1 . PHE   A 1 243 ? 123.037 107.043 102.959 1.00 77.65  ? 252 PHE   B CE1 1 
ATOM   387  C CE2 . PHE   A 1 243 ? 122.074 106.314 105.024 1.00 71.20  ? 252 PHE   B CE2 1 
ATOM   388  C CZ  . PHE   A 1 243 ? 121.940 106.921 103.789 1.00 75.76  ? 252 PHE   B CZ  1 
ATOM   389  N N   . ALA   A 1 244 ? 126.406 106.988 107.761 1.00 67.62  ? 253 ALA   B N   1 
ATOM   390  C CA  . ALA   A 1 244 ? 125.994 107.799 108.901 1.00 62.10  ? 253 ALA   B CA  1 
ATOM   391  C C   . ALA   A 1 244 ? 126.785 109.097 108.971 1.00 60.14  ? 253 ALA   B C   1 
ATOM   392  O O   . ALA   A 1 244 ? 126.219 110.156 109.260 1.00 51.73  ? 253 ALA   B O   1 
ATOM   393  C CB  . ALA   A 1 244 ? 126.164 107.002 110.193 1.00 57.32  ? 253 ALA   B CB  1 
ATOM   394  N N   . ARG   A 1 245 ? 128.094 109.028 108.705 1.00 64.14  ? 254 ARG   B N   1 
ATOM   395  C CA  . ARG   A 1 245 ? 128.924 110.227 108.682 1.00 56.85  ? 254 ARG   B CA  1 
ATOM   396  C C   . ARG   A 1 245 ? 128.479 111.190 107.590 1.00 53.45  ? 254 ARG   B C   1 
ATOM   397  O O   . ARG   A 1 245 ? 128.367 112.396 107.832 1.00 51.47  ? 254 ARG   B O   1 
ATOM   398  C CB  . ARG   A 1 245 ? 130.390 109.842 108.494 1.00 54.71  ? 254 ARG   B CB  1 
ATOM   399  C CG  . ARG   A 1 245 ? 131.114 109.486 109.779 1.00 52.18  ? 254 ARG   B CG  1 
ATOM   400  C CD  . ARG   A 1 245 ? 131.400 110.733 110.596 1.00 59.19  ? 254 ARG   B CD  1 
ATOM   401  N NE  . ARG   A 1 245 ? 132.143 110.440 111.815 1.00 55.05  ? 254 ARG   B NE  1 
ATOM   402  C CZ  . ARG   A 1 245 ? 132.617 111.362 112.642 1.00 46.78  ? 254 ARG   B CZ  1 
ATOM   403  N NH1 . ARG   A 1 245 ? 132.450 112.653 112.407 1.00 46.84  ? 254 ARG   B NH1 1 
ATOM   404  N NH2 . ARG   A 1 245 ? 133.277 110.979 113.731 1.00 45.82  ? 254 ARG   B NH2 1 
ATOM   405  N N   . LEU   A 1 246 ? 128.190 110.671 106.392 1.00 49.59  ? 255 LEU   B N   1 
ATOM   406  C CA  . LEU   A 1 246 ? 127.730 111.535 105.306 1.00 55.34  ? 255 LEU   B CA  1 
ATOM   407  C C   . LEU   A 1 246 ? 126.353 112.123 105.600 1.00 50.90  ? 255 LEU   B C   1 
ATOM   408  O O   . LEU   A 1 246 ? 126.105 113.299 105.310 1.00 39.78  ? 255 LEU   B O   1 
ATOM   409  C CB  . LEU   A 1 246 ? 127.715 110.766 103.985 1.00 60.58  ? 255 LEU   B CB  1 
ATOM   410  C CG  . LEU   A 1 246 ? 129.071 110.522 103.321 1.00 56.56  ? 255 LEU   B CG  1 
ATOM   411  C CD1 . LEU   A 1 246 ? 128.891 109.835 101.977 1.00 50.71  ? 255 LEU   B CD1 1 
ATOM   412  C CD2 . LEU   A 1 246 ? 129.835 111.827 103.162 1.00 50.51  ? 255 LEU   B CD2 1 
ATOM   413  N N   . TRP   A 1 247 ? 125.455 111.328 106.189 1.00 55.07  ? 256 TRP   B N   1 
ATOM   414  C CA  . TRP   A 1 247 ? 124.115 111.805 106.523 1.00 46.96  ? 256 TRP   B CA  1 
ATOM   415  C C   . TRP   A 1 247 ? 124.171 112.907 107.573 1.00 49.62  ? 256 TRP   B C   1 
ATOM   416  O O   . TRP   A 1 247 ? 123.550 113.969 107.414 1.00 43.66  ? 256 TRP   B O   1 
ATOM   417  C CB  . TRP   A 1 247 ? 123.269 110.630 107.018 1.00 45.35  ? 256 TRP   B CB  1 
ATOM   418  C CG  . TRP   A 1 247 ? 121.824 110.948 107.277 1.00 46.58  ? 256 TRP   B CG  1 
ATOM   419  C CD1 . TRP   A 1 247 ? 121.293 111.517 108.401 1.00 39.74  ? 256 TRP   B CD1 1 
ATOM   420  C CD2 . TRP   A 1 247 ? 120.721 110.687 106.403 1.00 43.60  ? 256 TRP   B CD2 1 
ATOM   421  N NE1 . TRP   A 1 247 ? 119.933 111.638 108.272 1.00 41.78  ? 256 TRP   B NE1 1 
ATOM   422  C CE2 . TRP   A 1 247 ? 119.555 111.132 107.056 1.00 42.48  ? 256 TRP   B CE2 1 
ATOM   423  C CE3 . TRP   A 1 247 ? 120.606 110.123 105.129 1.00 42.32  ? 256 TRP   B CE3 1 
ATOM   424  C CZ2 . TRP   A 1 247 ? 118.293 111.037 106.476 1.00 40.24  ? 256 TRP   B CZ2 1 
ATOM   425  C CZ3 . TRP   A 1 247 ? 119.352 110.028 104.556 1.00 44.64  ? 256 TRP   B CZ3 1 
ATOM   426  C CH2 . TRP   A 1 247 ? 118.213 110.483 105.229 1.00 41.58  ? 256 TRP   B CH2 1 
ATOM   427  N N   . VAL   A 1 248 ? 124.922 112.668 108.654 1.00 51.76  ? 257 VAL   B N   1 
ATOM   428  C CA  . VAL   A 1 248 ? 125.061 113.655 109.719 1.00 49.33  ? 257 VAL   B CA  1 
ATOM   429  C C   . VAL   A 1 248 ? 125.751 114.908 109.198 1.00 49.67  ? 257 VAL   B C   1 
ATOM   430  O O   . VAL   A 1 248 ? 125.334 116.026 109.509 1.00 55.84  ? 257 VAL   B O   1 
ATOM   431  C CB  . VAL   A 1 248 ? 125.805 113.039 110.920 1.00 46.28  ? 257 VAL   B CB  1 
ATOM   432  C CG1 . VAL   A 1 248 ? 126.224 114.111 111.913 1.00 46.85  ? 257 VAL   B CG1 1 
ATOM   433  C CG2 . VAL   A 1 248 ? 124.921 112.015 111.611 1.00 46.75  ? 257 VAL   B CG2 1 
ATOM   434  N N   . GLY   A 1 249 ? 126.771 114.746 108.349 1.00 42.09  ? 258 GLY   B N   1 
ATOM   435  C CA  . GLY   A 1 249 ? 127.453 115.905 107.796 1.00 42.00  ? 258 GLY   B CA  1 
ATOM   436  C C   . GLY   A 1 249 ? 126.580 116.739 106.876 1.00 46.18  ? 258 GLY   B C   1 
ATOM   437  O O   . GLY   A 1 249 ? 126.584 117.969 106.960 1.00 46.59  ? 258 GLY   B O   1 
ATOM   438  N N   . VAL   A 1 250 ? 125.805 116.087 106.005 1.00 48.35  ? 259 VAL   B N   1 
ATOM   439  C CA  . VAL   A 1 250 ? 124.955 116.817 105.068 1.00 46.86  ? 259 VAL   B CA  1 
ATOM   440  C C   . VAL   A 1 250 ? 123.828 117.530 105.809 1.00 47.37  ? 259 VAL   B C   1 
ATOM   441  O O   . VAL   A 1 250 ? 123.566 118.719 105.577 1.00 43.88  ? 259 VAL   B O   1 
ATOM   442  C CB  . VAL   A 1 250 ? 124.416 115.867 103.981 1.00 47.30  ? 259 VAL   B CB  1 
ATOM   443  C CG1 . VAL   A 1 250 ? 123.236 116.489 103.248 1.00 46.57  ? 259 VAL   B CG1 1 
ATOM   444  C CG2 . VAL   A 1 250 ? 125.518 115.524 102.993 1.00 52.54  ? 259 VAL   B CG2 1 
ATOM   445  N N   . TRP   A 1 251 ? 123.161 116.829 106.732 1.00 52.79  ? 260 TRP   B N   1 
ATOM   446  C CA  . TRP   A 1 251 ? 122.080 117.473 107.471 1.00 49.16  ? 260 TRP   B CA  1 
ATOM   447  C C   . TRP   A 1 251 ? 122.608 118.514 108.452 1.00 50.83  ? 260 TRP   B C   1 
ATOM   448  O O   . TRP   A 1 251 ? 121.920 119.502 108.723 1.00 49.74  ? 260 TRP   B O   1 
ATOM   449  C CB  . TRP   A 1 251 ? 121.227 116.425 108.184 1.00 44.77  ? 260 TRP   B CB  1 
ATOM   450  C CG  . TRP   A 1 251 ? 120.342 115.665 107.237 1.00 47.13  ? 260 TRP   B CG  1 
ATOM   451  C CD1 . TRP   A 1 251 ? 120.529 114.395 106.784 1.00 49.24  ? 260 TRP   B CD1 1 
ATOM   452  C CD2 . TRP   A 1 251 ? 119.143 116.140 106.612 1.00 47.42  ? 260 TRP   B CD2 1 
ATOM   453  N NE1 . TRP   A 1 251 ? 119.519 114.046 105.923 1.00 46.24  ? 260 TRP   B NE1 1 
ATOM   454  C CE2 . TRP   A 1 251 ? 118.654 115.099 105.801 1.00 47.81  ? 260 TRP   B CE2 1 
ATOM   455  C CE3 . TRP   A 1 251 ? 118.433 117.343 106.663 1.00 52.44  ? 260 TRP   B CE3 1 
ATOM   456  C CZ2 . TRP   A 1 251 ? 117.489 115.223 105.048 1.00 51.00  ? 260 TRP   B CZ2 1 
ATOM   457  C CZ3 . TRP   A 1 251 ? 117.275 117.464 105.915 1.00 54.28  ? 260 TRP   B CZ3 1 
ATOM   458  C CH2 . TRP   A 1 251 ? 116.815 116.410 105.118 1.00 48.36  ? 260 TRP   B CH2 1 
ATOM   459  N N   . SER   A 1 252 ? 123.841 118.352 108.940 1.00 54.23  ? 261 SER   B N   1 
ATOM   460  C CA  . SER   A 1 252 ? 124.449 119.355 109.803 1.00 47.86  ? 261 SER   B CA  1 
ATOM   461  C C   . SER   A 1 252 ? 124.837 120.601 109.022 1.00 48.27  ? 261 SER   B C   1 
ATOM   462  O O   . SER   A 1 252 ? 124.678 121.713 109.526 1.00 52.21  ? 261 SER   B O   1 
ATOM   463  C CB  . SER   A 1 252 ? 125.670 118.769 110.509 1.00 37.51  ? 261 SER   B CB  1 
ATOM   464  O OG  . SER   A 1 252 ? 125.324 117.604 111.235 1.00 44.88  ? 261 SER   B OG  1 
ATOM   465  N N   . VAL   A 1 253 ? 125.332 120.440 107.792 1.00 43.76  ? 262 VAL   B N   1 
ATOM   466  C CA  . VAL   A 1 253 ? 125.615 121.596 106.945 1.00 43.03  ? 262 VAL   B CA  1 
ATOM   467  C C   . VAL   A 1 253 ? 124.320 122.313 106.572 1.00 43.06  ? 262 VAL   B C   1 
ATOM   468  O O   . VAL   A 1 253 ? 124.257 123.551 106.573 1.00 37.24  ? 262 VAL   B O   1 
ATOM   469  C CB  . VAL   A 1 253 ? 126.422 121.158 105.705 1.00 48.73  ? 262 VAL   B CB  1 
ATOM   470  C CG1 . VAL   A 1 253 ? 126.389 122.214 104.610 1.00 46.67  ? 262 VAL   B CG1 1 
ATOM   471  C CG2 . VAL   A 1 253 ? 127.862 120.868 106.093 1.00 46.32  ? 262 VAL   B CG2 1 
ATOM   472  N N   . LEU   A 1 254 ? 123.259 121.550 106.283 1.00 47.07  ? 263 LEU   B N   1 
ATOM   473  C CA  . LEU   A 1 254 ? 121.973 122.163 105.956 1.00 45.15  ? 263 LEU   B CA  1 
ATOM   474  C C   . LEU   A 1 254 ? 121.383 122.904 107.152 1.00 45.67  ? 263 LEU   B C   1 
ATOM   475  O O   . LEU   A 1 254 ? 120.883 124.025 107.007 1.00 45.99  ? 263 LEU   B O   1 
ATOM   476  C CB  . LEU   A 1 254 ? 120.997 121.103 105.444 1.00 45.32  ? 263 LEU   B CB  1 
ATOM   477  C CG  . LEU   A 1 254 ? 119.621 121.620 105.015 1.00 48.58  ? 263 LEU   B CG  1 
ATOM   478  C CD1 . LEU   A 1 254 ? 119.755 122.736 103.988 1.00 50.00  ? 263 LEU   B CD1 1 
ATOM   479  C CD2 . LEU   A 1 254 ? 118.773 120.487 104.465 1.00 48.98  ? 263 LEU   B CD2 1 
ATOM   480  N N   . CYS   A 1 255 ? 121.446 122.303 108.345 1.00 46.65  ? 264 CYS   B N   1 
ATOM   481  C CA  . CYS   A 1 255 ? 120.966 122.978 109.546 1.00 43.73  ? 264 CYS   B CA  1 
ATOM   482  C C   . CYS   A 1 255 ? 121.845 124.168 109.912 1.00 46.40  ? 264 CYS   B C   1 
ATOM   483  O O   . CYS   A 1 255 ? 121.338 125.165 110.430 1.00 42.41  ? 264 CYS   B O   1 
ATOM   484  C CB  . CYS   A 1 255 ? 120.894 121.991 110.711 1.00 41.58  ? 264 CYS   B CB  1 
ATOM   485  S SG  . CYS   A 1 255 ? 120.244 122.691 112.248 1.00 54.54  ? 264 CYS   B SG  1 
ATOM   486  N N   . CYS   A 1 256 ? 123.152 124.084 109.638 1.00 46.60  ? 265 CYS   B N   1 
ATOM   487  C CA  . CYS   A 1 256 ? 124.051 125.213 109.846 1.00 37.41  ? 265 CYS   B CA  1 
ATOM   488  C C   . CYS   A 1 256 ? 123.665 126.387 108.962 1.00 36.54  ? 265 CYS   B C   1 
ATOM   489  O O   . CYS   A 1 256 ? 123.558 127.524 109.435 1.00 38.90  ? 265 CYS   B O   1 
ATOM   490  C CB  . CYS   A 1 256 ? 125.491 124.787 109.559 1.00 34.99  ? 265 CYS   B CB  1 
ATOM   491  S SG  . CYS   A 1 256 ? 126.180 123.545 110.668 1.00 38.45  ? 265 CYS   B SG  1 
ATOM   492  N N   . ALA   A 1 257 ? 123.433 126.123 107.672 1.00 33.03  ? 266 ALA   B N   1 
ATOM   493  C CA  . ALA   A 1 257 ? 123.026 127.183 106.754 1.00 37.89  ? 266 ALA   B CA  1 
ATOM   494  C C   . ALA   A 1 257 ? 121.651 127.733 107.116 1.00 41.19  ? 266 ALA   B C   1 
ATOM   495  O O   . ALA   A 1 257 ? 121.423 128.944 107.047 1.00 37.36  ? 266 ALA   B O   1 
ATOM   496  C CB  . ALA   A 1 257 ? 123.039 126.668 105.315 1.00 30.88  ? 266 ALA   B CB  1 
ATOM   497  N N   . SER   A 1 258 ? 120.736 126.858 107.542 1.00 41.66  ? 267 SER   B N   1 
ATOM   498  C CA  . SER   A 1 258 ? 119.387 127.280 107.905 1.00 40.39  ? 267 SER   B CA  1 
ATOM   499  C C   . SER   A 1 258 ? 119.396 128.165 109.147 1.00 41.29  ? 267 SER   B C   1 
ATOM   500  O O   . SER   A 1 258 ? 118.794 129.249 109.159 1.00 43.67  ? 267 SER   B O   1 
ATOM   501  C CB  . SER   A 1 258 ? 118.519 126.042 108.131 1.00 42.57  ? 267 SER   B CB  1 
ATOM   502  O OG  . SER   A 1 258 ? 118.349 125.300 106.942 1.00 42.55  ? 267 SER   B OG  1 
ATOM   503  N N   . THR   A 1 259 ? 120.084 127.720 110.202 1.00 41.18  ? 268 THR   B N   1 
ATOM   504  C CA  . THR   A 1 259 ? 120.161 128.495 111.432 1.00 36.61  ? 268 THR   B CA  1 
ATOM   505  C C   . THR   A 1 259 ? 120.958 129.778 111.243 1.00 33.49  ? 268 THR   B C   1 
ATOM   506  O O   . THR   A 1 259 ? 120.610 130.804 111.833 1.00 35.89  ? 268 THR   B O   1 
ATOM   507  C CB  . THR   A 1 259 ? 120.766 127.648 112.548 1.00 31.68  ? 268 THR   B CB  1 
ATOM   508  O OG1 . THR   A 1 259 ? 121.915 126.955 112.050 1.00 36.44  ? 268 THR   B OG1 1 
ATOM   509  C CG2 . THR   A 1 259 ? 119.751 126.637 113.049 1.00 32.29  ? 268 THR   B CG2 1 
ATOM   510  N N   . LEU   A 1 260 ? 122.006 129.752 110.412 1.00 32.64  ? 269 LEU   B N   1 
ATOM   511  C CA  . LEU   A 1 260 ? 122.736 130.976 110.107 1.00 32.71  ? 269 LEU   B CA  1 
ATOM   512  C C   . LEU   A 1 260 ? 121.871 131.948 109.316 1.00 39.45  ? 269 LEU   B C   1 
ATOM   513  O O   . LEU   A 1 260 ? 121.948 133.161 109.531 1.00 43.06  ? 269 LEU   B O   1 
ATOM   514  C CB  . LEU   A 1 260 ? 124.019 130.646 109.345 1.00 38.70  ? 269 LEU   B CB  1 
ATOM   515  C CG  . LEU   A 1 260 ? 124.918 131.816 108.934 1.00 39.43  ? 269 LEU   B CG  1 
ATOM   516  C CD1 . LEU   A 1 260 ? 125.268 132.683 110.133 1.00 34.77  ? 269 LEU   B CD1 1 
ATOM   517  C CD2 . LEU   A 1 260 ? 126.179 131.307 108.253 1.00 40.12  ? 269 LEU   B CD2 1 
ATOM   518  N N   . PHE   A 1 261 ? 121.031 131.433 108.413 1.00 36.38  ? 270 PHE   B N   1 
ATOM   519  C CA  . PHE   A 1 261 ? 120.098 132.283 107.679 1.00 37.06  ? 270 PHE   B CA  1 
ATOM   520  C C   . PHE   A 1 261 ? 119.101 132.947 108.621 1.00 35.80  ? 270 PHE   B C   1 
ATOM   521  O O   . PHE   A 1 261 ? 118.844 134.153 108.513 1.00 36.02  ? 270 PHE   B O   1 
ATOM   522  C CB  . PHE   A 1 261 ? 119.376 131.448 106.618 1.00 40.72  ? 270 PHE   B CB  1 
ATOM   523  C CG  . PHE   A 1 261 ? 118.580 132.258 105.632 1.00 41.40  ? 270 PHE   B CG  1 
ATOM   524  C CD1 . PHE   A 1 261 ? 119.174 132.744 104.480 1.00 44.73  ? 270 PHE   B CD1 1 
ATOM   525  C CD2 . PHE   A 1 261 ? 117.235 132.517 105.848 1.00 45.79  ? 270 PHE   B CD2 1 
ATOM   526  C CE1 . PHE   A 1 261 ? 118.447 133.483 103.567 1.00 47.17  ? 270 PHE   B CE1 1 
ATOM   527  C CE2 . PHE   A 1 261 ? 116.503 133.258 104.942 1.00 48.85  ? 270 PHE   B CE2 1 
ATOM   528  C CZ  . PHE   A 1 261 ? 117.110 133.742 103.799 1.00 52.75  ? 270 PHE   B CZ  1 
ATOM   529  N N   . THR   A 1 262 ? 118.550 132.179 109.567 1.00 38.06  ? 271 THR   B N   1 
ATOM   530  C CA  . THR   A 1 262 ? 117.618 132.747 110.542 1.00 36.67  ? 271 THR   B CA  1 
ATOM   531  C C   . THR   A 1 262 ? 118.301 133.783 111.428 1.00 38.50  ? 271 THR   B C   1 
ATOM   532  O O   . THR   A 1 262 ? 117.742 134.857 111.685 1.00 37.88  ? 271 THR   B O   1 
ATOM   533  C CB  . THR   A 1 262 ? 117.009 131.646 111.407 1.00 35.39  ? 271 THR   B CB  1 
ATOM   534  O OG1 . THR   A 1 262 ? 118.055 130.927 112.070 1.00 41.37  ? 271 THR   B OG1 1 
ATOM   535  C CG2 . THR   A 1 262 ? 116.203 130.695 110.567 1.00 37.17  ? 271 THR   B CG2 1 
ATOM   536  N N   . VAL   A 1 263 ? 119.515 133.478 111.898 1.00 36.81  ? 272 VAL   B N   1 
ATOM   537  C CA  . VAL   A 1 263 ? 120.232 134.392 112.781 1.00 34.44  ? 272 VAL   B CA  1 
ATOM   538  C C   . VAL   A 1 263 ? 120.589 135.681 112.050 1.00 40.02  ? 272 VAL   B C   1 
ATOM   539  O O   . VAL   A 1 263 ? 120.384 136.779 112.580 1.00 46.70  ? 272 VAL   B O   1 
ATOM   540  C CB  . VAL   A 1 263 ? 121.474 133.696 113.371 1.00 31.08  ? 272 VAL   B CB  1 
ATOM   541  C CG1 . VAL   A 1 263 ? 122.442 134.711 113.957 1.00 34.11  ? 272 VAL   B CG1 1 
ATOM   542  C CG2 . VAL   A 1 263 ? 121.055 132.710 114.446 1.00 32.82  ? 272 VAL   B CG2 1 
ATOM   543  N N   . LEU   A 1 264 ? 121.083 135.578 110.811 1.00 36.45  ? 273 LEU   B N   1 
ATOM   544  C CA  . LEU   A 1 264 ? 121.416 136.773 110.042 1.00 33.58  ? 273 LEU   B CA  1 
ATOM   545  C C   . LEU   A 1 264 ? 120.174 137.570 109.665 1.00 38.89  ? 273 LEU   B C   1 
ATOM   546  O O   . LEU   A 1 264 ? 120.248 138.799 109.558 1.00 44.13  ? 273 LEU   B O   1 
ATOM   547  C CB  . LEU   A 1 264 ? 122.198 136.402 108.783 1.00 43.81  ? 273 LEU   B CB  1 
ATOM   548  C CG  . LEU   A 1 264 ? 123.633 135.886 108.918 1.00 44.47  ? 273 LEU   B CG  1 
ATOM   549  C CD1 . LEU   A 1 264 ? 124.276 135.740 107.547 1.00 34.65  ? 273 LEU   B CD1 1 
ATOM   550  C CD2 . LEU   A 1 264 ? 124.462 136.790 109.811 1.00 43.24  ? 273 LEU   B CD2 1 
ATOM   551  N N   . THR   A 1 265 ? 119.035 136.902 109.451 1.00 36.92  ? 274 THR   B N   1 
ATOM   552  C CA  . THR   A 1 265 ? 117.789 137.628 109.225 1.00 36.22  ? 274 THR   B CA  1 
ATOM   553  C C   . THR   A 1 265 ? 117.363 138.386 110.476 1.00 39.91  ? 274 THR   B C   1 
ATOM   554  O O   . THR   A 1 265 ? 116.880 139.521 110.388 1.00 44.69  ? 274 THR   B O   1 
ATOM   555  C CB  . THR   A 1 265 ? 116.686 136.665 108.787 1.00 39.18  ? 274 THR   B CB  1 
ATOM   556  O OG1 . THR   A 1 265 ? 117.179 135.807 107.753 1.00 42.90  ? 274 THR   B OG1 1 
ATOM   557  C CG2 . THR   A 1 265 ? 115.486 137.438 108.263 1.00 41.85  ? 274 THR   B CG2 1 
ATOM   558  N N   . TYR   A 1 266 ? 117.534 137.772 111.649 1.00 41.64  ? 275 TYR   B N   1 
ATOM   559  C CA  . TYR   A 1 266 ? 117.249 138.470 112.899 1.00 41.46  ? 275 TYR   B CA  1 
ATOM   560  C C   . TYR   A 1 266 ? 118.217 139.623 113.134 1.00 41.20  ? 275 TYR   B C   1 
ATOM   561  O O   . TYR   A 1 266 ? 117.847 140.623 113.761 1.00 42.76  ? 275 TYR   B O   1 
ATOM   562  C CB  . TYR   A 1 266 ? 117.289 137.485 114.069 1.00 37.80  ? 275 TYR   B CB  1 
ATOM   563  C CG  . TYR   A 1 266 ? 116.038 136.644 114.203 1.00 35.50  ? 275 TYR   B CG  1 
ATOM   564  C CD1 . TYR   A 1 266 ? 114.780 137.228 114.181 1.00 35.43  ? 275 TYR   B CD1 1 
ATOM   565  C CD2 . TYR   A 1 266 ? 116.116 135.265 114.347 1.00 35.93  ? 275 TYR   B CD2 1 
ATOM   566  C CE1 . TYR   A 1 266 ? 113.634 136.465 114.303 1.00 38.61  ? 275 TYR   B CE1 1 
ATOM   567  C CE2 . TYR   A 1 266 ? 114.976 134.493 114.465 1.00 30.01  ? 275 TYR   B CE2 1 
ATOM   568  C CZ  . TYR   A 1 266 ? 113.739 135.098 114.443 1.00 38.26  ? 275 TYR   B CZ  1 
ATOM   569  O OH  . TYR   A 1 266 ? 112.602 134.335 114.563 1.00 46.90  ? 275 TYR   B OH  1 
ATOM   570  N N   . LEU   A 1 267 ? 119.453 139.507 112.643 1.00 38.54  ? 276 LEU   B N   1 
ATOM   571  C CA  . LEU   A 1 267 ? 120.409 140.604 112.756 1.00 41.85  ? 276 LEU   B CA  1 
ATOM   572  C C   . LEU   A 1 267 ? 120.121 141.706 111.743 1.00 47.68  ? 276 LEU   B C   1 
ATOM   573  O O   . LEU   A 1 267 ? 120.280 142.892 112.054 1.00 53.60  ? 276 LEU   B O   1 
ATOM   574  C CB  . LEU   A 1 267 ? 121.836 140.085 112.577 1.00 29.34  ? 276 LEU   B CB  1 
ATOM   575  C CG  . LEU   A 1 267 ? 122.378 139.109 113.623 1.00 29.00  ? 276 LEU   B CG  1 
ATOM   576  C CD1 . LEU   A 1 267 ? 123.810 138.721 113.304 1.00 32.44  ? 276 LEU   B CD1 1 
ATOM   577  C CD2 . LEU   A 1 267 ? 122.273 139.684 115.022 1.00 33.69  ? 276 LEU   B CD2 1 
ATOM   578  N N   . VAL   A 1 268 ? 119.706 141.334 110.529 1.00 41.29  ? 277 VAL   B N   1 
ATOM   579  C CA  . VAL   A 1 268 ? 119.454 142.320 109.480 1.00 41.60  ? 277 VAL   B CA  1 
ATOM   580  C C   . VAL   A 1 268 ? 118.189 143.119 109.777 1.00 49.80  ? 277 VAL   B C   1 
ATOM   581  O O   . VAL   A 1 268 ? 118.154 144.341 109.584 1.00 58.72  ? 277 VAL   B O   1 
ATOM   582  C CB  . VAL   A 1 268 ? 119.394 141.617 108.107 1.00 51.23  ? 277 VAL   B CB  1 
ATOM   583  C CG1 . VAL   A 1 268 ? 118.516 142.371 107.116 1.00 56.51  ? 277 VAL   B CG1 1 
ATOM   584  C CG2 . VAL   A 1 268 ? 120.797 141.447 107.544 1.00 57.29  ? 277 VAL   B CG2 1 
ATOM   585  N N   . ASP   A 1 269 ? 117.151 142.454 110.288 1.00 50.76  ? 278 ASP   B N   1 
ATOM   586  C CA  . ASP   A 1 269 ? 115.826 143.047 110.421 1.00 53.50  ? 278 ASP   B CA  1 
ATOM   587  C C   . ASP   A 1 269 ? 115.826 144.184 111.443 1.00 46.05  ? 278 ASP   B C   1 
ATOM   588  O O   . ASP   A 1 269 ? 116.691 144.282 112.316 1.00 49.72  ? 278 ASP   B O   1 
ATOM   589  C CB  . ASP   A 1 269 ? 114.802 141.985 110.821 1.00 57.35  ? 278 ASP   B CB  1 
ATOM   590  C CG  . ASP   A 1 269 ? 113.396 142.333 110.372 1.00 64.20  ? 278 ASP   B CG  1 
ATOM   591  O OD1 . ASP   A 1 269 ? 113.243 143.291 109.587 1.00 63.44  ? 278 ASP   B OD1 1 
ATOM   592  O OD2 . ASP   A 1 269 ? 112.444 141.650 110.805 1.00 66.44  ? 278 ASP   B OD2 1 
ATOM   593  N N   . MET   A 1 270 ? 114.831 145.061 111.314 1.00 53.22  ? 279 MET   B N   1 
ATOM   594  C CA  . MET   A 1 270 ? 114.706 146.244 112.157 1.00 61.61  ? 279 MET   B CA  1 
ATOM   595  C C   . MET   A 1 270 ? 113.460 146.185 113.034 1.00 63.44  ? 279 MET   B C   1 
ATOM   596  O O   . MET   A 1 270 ? 112.992 147.221 113.516 1.00 69.63  ? 279 MET   B O   1 
ATOM   597  C CB  . MET   A 1 270 ? 114.697 147.506 111.291 1.00 71.32  ? 279 MET   B CB  1 
ATOM   598  C CG  . MET   A 1 270 ? 115.441 148.690 111.889 1.00 76.93  ? 279 MET   B CG  1 
ATOM   599  S SD  . MET   A 1 270 ? 115.734 150.006 110.691 1.00 105.77 ? 279 MET   B SD  1 
ATOM   600  C CE  . MET   A 1 270 ? 116.697 149.135 109.455 1.00 80.95  ? 279 MET   B CE  1 
ATOM   601  N N   . ARG   A 1 271 ? 112.917 144.991 113.253 1.00 59.67  ? 280 ARG   B N   1 
ATOM   602  C CA  . ARG   A 1 271 ? 111.696 144.807 114.023 1.00 61.89  ? 280 ARG   B CA  1 
ATOM   603  C C   . ARG   A 1 271 ? 112.032 144.375 115.444 1.00 68.21  ? 280 ARG   B C   1 
ATOM   604  O O   . ARG   A 1 271 ? 112.898 143.521 115.656 1.00 66.49  ? 280 ARG   B O   1 
ATOM   605  C CB  . ARG   A 1 271 ? 110.790 143.767 113.360 1.00 58.37  ? 280 ARG   B CB  1 
ATOM   606  C CG  . ARG   A 1 271 ? 109.428 143.607 114.017 1.00 62.08  ? 280 ARG   B CG  1 
ATOM   607  C CD  . ARG   A 1 271 ? 108.646 142.443 113.423 1.00 66.84  ? 280 ARG   B CD  1 
ATOM   608  N NE  . ARG   A 1 271 ? 109.171 141.146 113.837 1.00 67.05  ? 280 ARG   B NE  1 
ATOM   609  C CZ  . ARG   A 1 271 ? 109.922 140.361 113.077 1.00 64.75  ? 280 ARG   B CZ  1 
ATOM   610  N NH1 . ARG   A 1 271 ? 110.262 140.709 111.847 1.00 61.91  ? 280 ARG   B NH1 1 
ATOM   611  N NH2 . ARG   A 1 271 ? 110.340 139.195 113.561 1.00 57.93  ? 280 ARG   B NH2 1 
ATOM   612  N N   . ARG   A 1 272 ? 111.347 144.977 116.414 1.00 69.99  ? 281 ARG   B N   1 
ATOM   613  C CA  . ARG   A 1 272 ? 111.515 144.587 117.807 1.00 65.62  ? 281 ARG   B CA  1 
ATOM   614  C C   . ARG   A 1 272 ? 110.919 143.204 118.039 1.00 64.73  ? 281 ARG   B C   1 
ATOM   615  O O   . ARG   A 1 272 ? 109.772 142.939 117.664 1.00 65.88  ? 281 ARG   B O   1 
ATOM   616  C CB  . ARG   A 1 272 ? 110.856 145.614 118.726 1.00 79.97  ? 281 ARG   B CB  1 
ATOM   617  C CG  . ARG   A 1 272 ? 111.519 146.980 118.698 1.00 88.06  ? 281 ARG   B CG  1 
ATOM   618  C CD  . ARG   A 1 272 ? 110.607 148.049 119.276 1.00 93.21  ? 281 ARG   B CD  1 
ATOM   619  N NE  . ARG   A 1 272 ? 109.431 148.263 118.441 1.00 97.57  ? 281 ARG   B NE  1 
ATOM   620  C CZ  . ARG   A 1 272 ? 108.473 149.140 118.707 1.00 103.70 ? 281 ARG   B CZ  1 
ATOM   621  N NH1 . ARG   A 1 272 ? 108.514 149.903 119.786 1.00 105.27 ? 281 ARG   B NH1 1 
ATOM   622  N NH2 . ARG   A 1 272 ? 107.447 149.254 117.867 1.00 108.00 ? 281 ARG   B NH2 1 
ATOM   623  N N   . PHE   A 1 273 ? 111.698 142.322 118.657 1.00 58.00  ? 282 PHE   B N   1 
ATOM   624  C CA  . PHE   A 1 273 ? 111.299 140.935 118.870 1.00 52.18  ? 282 PHE   B CA  1 
ATOM   625  C C   . PHE   A 1 273 ? 110.784 140.784 120.296 1.00 53.20  ? 282 PHE   B C   1 
ATOM   626  O O   . PHE   A 1 273 ? 111.516 141.033 121.259 1.00 56.85  ? 282 PHE   B O   1 
ATOM   627  C CB  . PHE   A 1 273 ? 112.468 139.991 118.608 1.00 53.05  ? 282 PHE   B CB  1 
ATOM   628  C CG  . PHE   A 1 273 ? 113.209 140.283 117.335 1.00 54.07  ? 282 PHE   B CG  1 
ATOM   629  C CD1 . PHE   A 1 273 ? 112.618 140.054 116.104 1.00 54.38  ? 282 PHE   B CD1 1 
ATOM   630  C CD2 . PHE   A 1 273 ? 114.504 140.778 117.370 1.00 50.24  ? 282 PHE   B CD2 1 
ATOM   631  C CE1 . PHE   A 1 273 ? 113.300 140.322 114.932 1.00 52.91  ? 282 PHE   B CE1 1 
ATOM   632  C CE2 . PHE   A 1 273 ? 115.192 141.044 116.201 1.00 43.08  ? 282 PHE   B CE2 1 
ATOM   633  C CZ  . PHE   A 1 273 ? 114.589 140.816 114.981 1.00 49.57  ? 282 PHE   B CZ  1 
ATOM   634  N N   . SER   A 1 274 ? 109.528 140.373 120.428 1.00 50.21  ? 283 SER   B N   1 
ATOM   635  C CA  . SER   A 1 274 ? 108.893 140.185 121.722 1.00 49.16  ? 283 SER   B CA  1 
ATOM   636  C C   . SER   A 1 274 ? 108.615 138.706 121.969 1.00 42.78  ? 283 SER   B C   1 
ATOM   637  O O   . SER   A 1 274 ? 108.814 137.853 121.103 1.00 52.26  ? 283 SER   B O   1 
ATOM   638  C CB  . SER   A 1 274 ? 107.597 140.995 121.805 1.00 49.85  ? 283 SER   B CB  1 
ATOM   639  O OG  . SER   A 1 274 ? 106.692 140.611 120.785 1.00 44.57  ? 283 SER   B OG  1 
ATOM   640  N N   . TYR   A 1 275 ? 108.154 138.411 123.179 1.00 36.19  ? 284 TYR   B N   1 
ATOM   641  C CA  . TYR   A 1 275 ? 107.796 137.048 123.529 1.00 36.76  ? 284 TYR   B CA  1 
ATOM   642  C C   . TYR   A 1 275 ? 106.481 136.655 122.855 1.00 40.87  ? 284 TYR   B C   1 
ATOM   643  O O   . TYR   A 1 275 ? 105.573 137.480 122.723 1.00 45.24  ? 284 TYR   B O   1 
ATOM   644  C CB  . TYR   A 1 275 ? 107.674 136.907 125.044 1.00 38.80  ? 284 TYR   B CB  1 
ATOM   645  C CG  . TYR   A 1 275 ? 108.989 136.646 125.741 1.00 38.05  ? 284 TYR   B CG  1 
ATOM   646  C CD1 . TYR   A 1 275 ? 109.832 137.691 126.089 1.00 36.81  ? 284 TYR   B CD1 1 
ATOM   647  C CD2 . TYR   A 1 275 ? 109.385 135.354 126.053 1.00 29.26  ? 284 TYR   B CD2 1 
ATOM   648  C CE1 . TYR   A 1 275 ? 111.034 137.456 126.725 1.00 32.60  ? 284 TYR   B CE1 1 
ATOM   649  C CE2 . TYR   A 1 275 ? 110.587 135.109 126.688 1.00 28.66  ? 284 TYR   B CE2 1 
ATOM   650  C CZ  . TYR   A 1 275 ? 111.406 136.165 127.021 1.00 30.04  ? 284 TYR   B CZ  1 
ATOM   651  O OH  . TYR   A 1 275 ? 112.603 135.929 127.655 1.00 35.77  ? 284 TYR   B OH  1 
ATOM   652  N N   . PRO   A 1 276 ? 106.346 135.390 122.424 1.00 39.56  ? 285 PRO   B N   1 
ATOM   653  C CA  . PRO   A 1 276 ? 107.314 134.285 122.502 1.00 35.01  ? 285 PRO   B CA  1 
ATOM   654  C C   . PRO   A 1 276 ? 108.188 134.081 121.262 1.00 38.33  ? 285 PRO   B C   1 
ATOM   655  O O   . PRO   A 1 276 ? 108.553 132.950 120.962 1.00 38.14  ? 285 PRO   B O   1 
ATOM   656  C CB  . PRO   A 1 276 ? 106.404 133.075 122.724 1.00 34.36  ? 285 PRO   B CB  1 
ATOM   657  C CG  . PRO   A 1 276 ? 105.189 133.403 121.911 1.00 37.97  ? 285 PRO   B CG  1 
ATOM   658  C CD  . PRO   A 1 276 ? 105.012 134.902 122.026 1.00 36.54  ? 285 PRO   B CD  1 
ATOM   659  N N   . GLU   A 1 277 ? 108.552 135.127 120.521 1.00 38.61  ? 286 GLU   B N   1 
ATOM   660  C CA  . GLU   A 1 277 ? 109.478 134.971 119.405 1.00 36.66  ? 286 GLU   B CA  1 
ATOM   661  C C   . GLU   A 1 277 ? 110.935 135.036 119.849 1.00 36.23  ? 286 GLU   B C   1 
ATOM   662  O O   . GLU   A 1 277 ? 111.815 134.493 119.168 1.00 41.27  ? 286 GLU   B O   1 
ATOM   663  C CB  . GLU   A 1 277 ? 109.205 136.043 118.344 1.00 46.91  ? 286 GLU   B CB  1 
ATOM   664  C CG  . GLU   A 1 277 ? 109.759 135.725 116.962 1.00 52.28  ? 286 GLU   B CG  1 
ATOM   665  C CD  . GLU   A 1 277 ? 109.475 136.822 115.959 1.00 54.19  ? 286 GLU   B CD  1 
ATOM   666  O OE1 . GLU   A 1 277 ? 108.816 137.814 116.335 1.00 55.22  ? 286 GLU   B OE1 1 
ATOM   667  O OE2 . GLU   A 1 277 ? 109.910 136.695 114.796 1.00 56.11  ? 286 GLU   B OE2 1 
ATOM   668  N N   . ARG   A 1 278 ? 111.208 135.699 120.971 1.00 33.95  ? 287 ARG   B N   1 
ATOM   669  C CA  . ARG   A 1 278 ? 112.554 135.677 121.538 1.00 33.47  ? 287 ARG   B CA  1 
ATOM   670  C C   . ARG   A 1 278 ? 113.017 134.281 121.961 1.00 29.87  ? 287 ARG   B C   1 
ATOM   671  O O   . ARG   A 1 278 ? 114.209 133.979 121.760 1.00 29.49  ? 287 ARG   B O   1 
ATOM   672  C CB  . ARG   A 1 278 ? 112.639 136.682 122.697 1.00 31.51  ? 287 ARG   B CB  1 
ATOM   673  C CG  . ARG   A 1 278 ? 114.029 137.228 122.943 1.00 33.41  ? 287 ARG   B CG  1 
ATOM   674  C CD  . ARG   A 1 278 ? 114.000 138.386 123.924 1.00 26.83  ? 287 ARG   B CD  1 
ATOM   675  N NE  . ARG   A 1 278 ? 115.297 139.044 124.017 1.00 26.24  ? 287 ARG   B NE  1 
ATOM   676  C CZ  . ARG   A 1 278 ? 115.661 140.085 123.283 1.00 34.65  ? 287 ARG   B CZ  1 
ATOM   677  N NH1 . ARG   A 1 278 ? 114.842 140.627 122.397 1.00 41.97  ? 287 ARG   B NH1 1 
ATOM   678  N NH2 . ARG   A 1 278 ? 116.879 140.597 123.441 1.00 28.06  ? 287 ARG   B NH2 1 
ATOM   679  N N   . PRO   A 1 279 ? 112.183 133.403 122.550 1.00 28.92  ? 288 PRO   B N   1 
ATOM   680  C CA  . PRO   A 1 279 ? 112.611 132.001 122.676 1.00 24.47  ? 288 PRO   B CA  1 
ATOM   681  C C   . PRO   A 1 279 ? 112.890 131.324 121.348 1.00 29.58  ? 288 PRO   B C   1 
ATOM   682  O O   . PRO   A 1 279 ? 113.739 130.431 121.304 1.00 28.43  ? 288 PRO   B O   1 
ATOM   683  C CB  . PRO   A 1 279 ? 111.437 131.341 123.408 1.00 25.35  ? 288 PRO   B CB  1 
ATOM   684  C CG  . PRO   A 1 279 ? 110.877 132.414 124.220 1.00 26.70  ? 288 PRO   B CG  1 
ATOM   685  C CD  . PRO   A 1 279 ? 110.974 133.639 123.368 1.00 29.21  ? 288 PRO   B CD  1 
ATOM   686  N N   . ILE   A 1 280 ? 112.223 131.726 120.262 1.00 31.23  ? 289 ILE   B N   1 
ATOM   687  C CA  . ILE   A 1 280 ? 112.541 131.167 118.950 1.00 26.94  ? 289 ILE   B CA  1 
ATOM   688  C C   . ILE   A 1 280 ? 113.920 131.633 118.490 1.00 29.12  ? 289 ILE   B C   1 
ATOM   689  O O   . ILE   A 1 280 ? 114.687 130.858 117.906 1.00 30.29  ? 289 ILE   B O   1 
ATOM   690  C CB  . ILE   A 1 280 ? 111.435 131.522 117.935 1.00 31.03  ? 289 ILE   B CB  1 
ATOM   691  C CG1 . ILE   A 1 280 ? 110.119 130.848 118.329 1.00 33.26  ? 289 ILE   B CG1 1 
ATOM   692  C CG2 . ILE   A 1 280 ? 111.824 131.123 116.517 1.00 32.08  ? 289 ILE   B CG2 1 
ATOM   693  C CD1 . ILE   A 1 280 ? 108.983 131.096 117.359 1.00 34.49  ? 289 ILE   B CD1 1 
ATOM   694  N N   . ILE   A 1 281 ? 114.270 132.892 118.775 1.00 28.81  ? 290 ILE   B N   1 
ATOM   695  C CA  . ILE   A 1 281 ? 115.610 133.387 118.452 1.00 24.24  ? 290 ILE   B CA  1 
ATOM   696  C C   . ILE   A 1 281 ? 116.674 132.636 119.246 1.00 21.81  ? 290 ILE   B C   1 
ATOM   697  O O   . ILE   A 1 281 ? 117.701 132.214 118.695 1.00 19.97  ? 290 ILE   B O   1 
ATOM   698  C CB  . ILE   A 1 281 ? 115.700 134.902 118.707 1.00 26.54  ? 290 ILE   B CB  1 
ATOM   699  C CG1 . ILE   A 1 281 ? 114.643 135.652 117.905 1.00 32.30  ? 290 ILE   B CG1 1 
ATOM   700  C CG2 . ILE   A 1 281 ? 117.090 135.421 118.365 1.00 30.11  ? 290 ILE   B CG2 1 
ATOM   701  C CD1 . ILE   A 1 281 ? 114.680 137.134 118.134 1.00 37.04  ? 290 ILE   B CD1 1 
ATOM   702  N N   . PHE   A 1 282 ? 116.447 132.459 120.551 1.00 29.42  ? 291 PHE   B N   1 
ATOM   703  C CA  . PHE   A 1 282 ? 117.407 131.723 121.372 1.00 25.10  ? 291 PHE   B CA  1 
ATOM   704  C C   . PHE   A 1 282 ? 117.478 130.252 120.979 1.00 23.57  ? 291 PHE   B C   1 
ATOM   705  O O   . PHE   A 1 282 ? 118.556 129.650 121.037 1.00 21.54  ? 291 PHE   B O   1 
ATOM   706  C CB  . PHE   A 1 282 ? 117.059 131.869 122.852 1.00 19.80  ? 291 PHE   B CB  1 
ATOM   707  C CG  . PHE   A 1 282 ? 117.514 133.167 123.454 1.00 18.82  ? 291 PHE   B CG  1 
ATOM   708  C CD1 . PHE   A 1 282 ? 118.864 133.428 123.621 1.00 17.84  ? 291 PHE   B CD1 1 
ATOM   709  C CD2 . PHE   A 1 282 ? 116.597 134.120 123.856 1.00 22.88  ? 291 PHE   B CD2 1 
ATOM   710  C CE1 . PHE   A 1 282 ? 119.290 134.620 124.172 1.00 20.50  ? 291 PHE   B CE1 1 
ATOM   711  C CE2 . PHE   A 1 282 ? 117.017 135.314 124.409 1.00 24.62  ? 291 PHE   B CE2 1 
ATOM   712  C CZ  . PHE   A 1 282 ? 118.365 135.564 124.567 1.00 24.12  ? 291 PHE   B CZ  1 
ATOM   713  N N   . LEU   A 1 283 ? 116.353 129.671 120.557 1.00 23.59  ? 292 LEU   B N   1 
ATOM   714  C CA  . LEU   A 1 283 ? 116.339 128.300 120.062 1.00 21.02  ? 292 LEU   B CA  1 
ATOM   715  C C   . LEU   A 1 283 ? 117.146 128.170 118.777 1.00 26.22  ? 292 LEU   B C   1 
ATOM   716  O O   . LEU   A 1 283 ? 117.893 127.203 118.602 1.00 24.30  ? 292 LEU   B O   1 
ATOM   717  C CB  . LEU   A 1 283 ? 114.893 127.856 119.838 1.00 25.26  ? 292 LEU   B CB  1 
ATOM   718  C CG  . LEU   A 1 283 ? 114.605 126.424 119.391 1.00 28.92  ? 292 LEU   B CG  1 
ATOM   719  C CD1 . LEU   A 1 283 ? 114.501 125.501 120.590 1.00 27.62  ? 292 LEU   B CD1 1 
ATOM   720  C CD2 . LEU   A 1 283 ? 113.336 126.376 118.561 1.00 35.70  ? 292 LEU   B CD2 1 
ATOM   721  N N   . SER   A 1 284 ? 117.014 129.145 117.872 1.00 29.67  ? 293 SER   B N   1 
ATOM   722  C CA  . SER   A 1 284 ? 117.791 129.134 116.636 1.00 23.19  ? 293 SER   B CA  1 
ATOM   723  C C   . SER   A 1 284 ? 119.279 129.306 116.915 1.00 26.05  ? 293 SER   B C   1 
ATOM   724  O O   . SER   A 1 284 ? 120.112 128.677 116.257 1.00 32.16  ? 293 SER   B O   1 
ATOM   725  C CB  . SER   A 1 284 ? 117.293 130.227 115.692 1.00 22.60  ? 293 SER   B CB  1 
ATOM   726  O OG  . SER   A 1 284 ? 115.915 130.065 115.410 1.00 41.60  ? 293 SER   B OG  1 
ATOM   727  N N   . GLY   A 1 285 ? 119.630 130.139 117.897 1.00 23.62  ? 294 GLY   B N   1 
ATOM   728  C CA  . GLY   A 1 285 ? 121.031 130.269 118.276 1.00 20.45  ? 294 GLY   B CA  1 
ATOM   729  C C   . GLY   A 1 285 ? 121.604 129.003 118.890 1.00 22.00  ? 294 GLY   B C   1 
ATOM   730  O O   . GLY   A 1 285 ? 122.733 128.605 118.579 1.00 25.18  ? 294 GLY   B O   1 
ATOM   731  N N   . CYS   A 1 286 ? 120.835 128.349 119.767 1.00 22.26  ? 295 CYS   B N   1 
ATOM   732  C CA  . CYS   A 1 286 ? 121.281 127.090 120.358 1.00 18.75  ? 295 CYS   B CA  1 
ATOM   733  C C   . CYS   A 1 286 ? 121.401 125.994 119.305 1.00 24.63  ? 295 CYS   B C   1 
ATOM   734  O O   . CYS   A 1 286 ? 122.330 125.179 119.352 1.00 24.41  ? 295 CYS   B O   1 
ATOM   735  C CB  . CYS   A 1 286 ? 120.325 126.664 121.473 1.00 24.63  ? 295 CYS   B CB  1 
ATOM   736  S SG  . CYS   A 1 286 ? 120.323 127.739 122.927 1.00 26.82  ? 295 CYS   B SG  1 
ATOM   737  N N   . TYR   A 1 287 ? 120.483 125.971 118.334 1.00 26.83  ? 296 TYR   B N   1 
ATOM   738  C CA  . TYR   A 1 287 ? 120.584 125.001 117.249 1.00 27.07  ? 296 TYR   B CA  1 
ATOM   739  C C   . TYR   A 1 287 ? 121.740 125.322 116.313 1.00 23.07  ? 296 TYR   B C   1 
ATOM   740  O O   . TYR   A 1 287 ? 122.332 124.408 115.733 1.00 22.76  ? 296 TYR   B O   1 
ATOM   741  C CB  . TYR   A 1 287 ? 119.269 124.926 116.475 1.00 31.35  ? 296 TYR   B CB  1 
ATOM   742  C CG  . TYR   A 1 287 ? 118.303 123.920 117.052 1.00 26.32  ? 296 TYR   B CG  1 
ATOM   743  C CD1 . TYR   A 1 287 ? 118.593 122.565 117.022 1.00 27.28  ? 296 TYR   B CD1 1 
ATOM   744  C CD2 . TYR   A 1 287 ? 117.105 124.321 117.626 1.00 26.28  ? 296 TYR   B CD2 1 
ATOM   745  C CE1 . TYR   A 1 287 ? 117.721 121.640 117.548 1.00 32.12  ? 296 TYR   B CE1 1 
ATOM   746  C CE2 . TYR   A 1 287 ? 116.226 123.401 118.156 1.00 26.90  ? 296 TYR   B CE2 1 
ATOM   747  C CZ  . TYR   A 1 287 ? 116.539 122.062 118.114 1.00 31.76  ? 296 TYR   B CZ  1 
ATOM   748  O OH  . TYR   A 1 287 ? 115.669 121.136 118.638 1.00 32.49  ? 296 TYR   B OH  1 
ATOM   749  N N   . PHE   A 1 288 ? 122.086 126.602 116.163 1.00 24.29  ? 297 PHE   B N   1 
ATOM   750  C CA  . PHE   A 1 288 ? 123.284 126.956 115.412 1.00 26.60  ? 297 PHE   B CA  1 
ATOM   751  C C   . PHE   A 1 288 ? 124.536 126.465 116.125 1.00 25.26  ? 297 PHE   B C   1 
ATOM   752  O O   . PHE   A 1 288 ? 125.474 125.991 115.479 1.00 23.62  ? 297 PHE   B O   1 
ATOM   753  C CB  . PHE   A 1 288 ? 123.345 128.468 115.194 1.00 27.75  ? 297 PHE   B CB  1 
ATOM   754  C CG  . PHE   A 1 288 ? 124.340 128.893 114.149 1.00 38.99  ? 297 PHE   B CG  1 
ATOM   755  C CD1 . PHE   A 1 288 ? 124.713 128.029 113.129 1.00 38.60  ? 297 PHE   B CD1 1 
ATOM   756  C CD2 . PHE   A 1 288 ? 124.909 130.155 114.191 1.00 41.77  ? 297 PHE   B CD2 1 
ATOM   757  C CE1 . PHE   A 1 288 ? 125.626 128.416 112.169 1.00 36.23  ? 297 PHE   B CE1 1 
ATOM   758  C CE2 . PHE   A 1 288 ? 125.826 130.549 113.232 1.00 46.98  ? 297 PHE   B CE2 1 
ATOM   759  C CZ  . PHE   A 1 288 ? 126.185 129.676 112.221 1.00 42.65  ? 297 PHE   B CZ  1 
ATOM   760  N N   . MET   A 1 289 ? 124.564 126.567 117.457 1.00 28.22  ? 298 MET   B N   1 
ATOM   761  C CA  . MET   A 1 289 ? 125.693 126.028 118.215 1.00 26.17  ? 298 MET   B CA  1 
ATOM   762  C C   . MET   A 1 289 ? 125.769 124.509 118.098 1.00 26.93  ? 298 MET   B C   1 
ATOM   763  O O   . MET   A 1 289 ? 126.862 123.943 117.966 1.00 28.37  ? 298 MET   B O   1 
ATOM   764  C CB  . MET   A 1 289 ? 125.602 126.458 119.679 1.00 18.17  ? 298 MET   B CB  1 
ATOM   765  C CG  . MET   A 1 289 ? 125.764 127.957 119.884 1.00 21.71  ? 298 MET   B CG  1 
ATOM   766  S SD  . MET   A 1 289 ? 127.294 128.599 119.172 1.00 30.60  ? 298 MET   B SD  1 
ATOM   767  C CE  . MET   A 1 289 ? 128.520 127.727 120.144 1.00 28.31  ? 298 MET   B CE  1 
ATOM   768  N N   . VAL   A 1 290 ? 124.616 123.837 118.121 1.00 27.06  ? 299 VAL   B N   1 
ATOM   769  C CA  . VAL   A 1 290 ? 124.580 122.385 117.940 1.00 25.54  ? 299 VAL   B CA  1 
ATOM   770  C C   . VAL   A 1 290 ? 125.078 122.007 116.548 1.00 30.61  ? 299 VAL   B C   1 
ATOM   771  O O   . VAL   A 1 290 ? 125.862 121.063 116.383 1.00 32.82  ? 299 VAL   B O   1 
ATOM   772  C CB  . VAL   A 1 290 ? 123.156 121.853 118.202 1.00 29.49  ? 299 VAL   B CB  1 
ATOM   773  C CG1 . VAL   A 1 290 ? 123.005 120.426 117.720 1.00 28.11  ? 299 VAL   B CG1 1 
ATOM   774  C CG2 . VAL   A 1 290 ? 122.828 121.933 119.685 1.00 22.66  ? 299 VAL   B CG2 1 
ATOM   775  N N   . ALA   A 1 291 ? 124.662 122.761 115.528 1.00 30.59  ? 300 ALA   B N   1 
ATOM   776  C CA  . ALA   A 1 291 ? 125.055 122.447 114.160 1.00 26.35  ? 300 ALA   B CA  1 
ATOM   777  C C   . ALA   A 1 291 ? 126.527 122.748 113.907 1.00 27.45  ? 300 ALA   B C   1 
ATOM   778  O O   . ALA   A 1 291 ? 127.188 122.005 113.176 1.00 29.58  ? 300 ALA   B O   1 
ATOM   779  C CB  . ALA   A 1 291 ? 124.163 123.207 113.179 1.00 29.97  ? 300 ALA   B CB  1 
ATOM   780  N N   . VAL   A 1 292 ? 127.076 123.813 114.501 1.00 30.35  ? 301 VAL   B N   1 
ATOM   781  C CA  . VAL   A 1 292 ? 128.506 124.055 114.310 1.00 30.16  ? 301 VAL   B CA  1 
ATOM   782  C C   . VAL   A 1 292 ? 129.323 123.038 115.095 1.00 29.33  ? 301 VAL   B C   1 
ATOM   783  O O   . VAL   A 1 292 ? 130.420 122.660 114.663 1.00 28.74  ? 301 VAL   B O   1 
ATOM   784  C CB  . VAL   A 1 292 ? 128.919 125.504 114.657 1.00 27.79  ? 301 VAL   B CB  1 
ATOM   785  C CG1 . VAL   A 1 292 ? 128.207 126.502 113.756 1.00 37.73  ? 301 VAL   B CG1 1 
ATOM   786  C CG2 . VAL   A 1 292 ? 128.716 125.827 116.127 1.00 19.40  ? 301 VAL   B CG2 1 
ATOM   787  N N   . ALA   A 1 293 ? 128.800 122.539 116.221 1.00 26.90  ? 302 ALA   B N   1 
ATOM   788  C CA  . ALA   A 1 293 ? 129.463 121.439 116.911 1.00 24.43  ? 302 ALA   B CA  1 
ATOM   789  C C   . ALA   A 1 293 ? 129.448 120.170 116.067 1.00 30.15  ? 302 ALA   B C   1 
ATOM   790  O O   . ALA   A 1 293 ? 130.452 119.452 115.998 1.00 34.00  ? 302 ALA   B O   1 
ATOM   791  C CB  . ALA   A 1 293 ? 128.805 121.191 118.266 1.00 24.85  ? 302 ALA   B CB  1 
ATOM   792  N N   . HIS   A 1 294 ? 128.327 119.889 115.398 1.00 27.47  ? 303 HIS   B N   1 
ATOM   793  C CA  . HIS   A 1 294 ? 128.246 118.693 114.561 1.00 29.50  ? 303 HIS   B CA  1 
ATOM   794  C C   . HIS   A 1 294 ? 129.104 118.824 113.305 1.00 33.88  ? 303 HIS   B C   1 
ATOM   795  O O   . HIS   A 1 294 ? 129.706 117.844 112.854 1.00 39.04  ? 303 HIS   B O   1 
ATOM   796  C CB  . HIS   A 1 294 ? 126.790 118.405 114.196 1.00 34.88  ? 303 HIS   B CB  1 
ATOM   797  C CG  . HIS   A 1 294 ? 126.025 117.684 115.263 1.00 35.23  ? 303 HIS   B CG  1 
ATOM   798  N ND1 . HIS   A 1 294 ? 126.347 116.410 115.676 1.00 40.24  ? 303 HIS   B ND1 1 
ATOM   799  C CD2 . HIS   A 1 294 ? 124.940 118.050 115.985 1.00 29.88  ? 303 HIS   B CD2 1 
ATOM   800  C CE1 . HIS   A 1 294 ? 125.500 116.025 116.613 1.00 28.88  ? 303 HIS   B CE1 1 
ATOM   801  N NE2 . HIS   A 1 294 ? 124.636 117.002 116.819 1.00 27.37  ? 303 HIS   B NE2 1 
ATOM   802  N N   . VAL   A 1 295 ? 129.179 120.027 112.732 1.00 32.35  ? 304 VAL   B N   1 
ATOM   803  C CA  . VAL   A 1 295 ? 130.035 120.260 111.572 1.00 29.26  ? 304 VAL   B CA  1 
ATOM   804  C C   . VAL   A 1 295 ? 131.503 120.150 111.969 1.00 30.53  ? 304 VAL   B C   1 
ATOM   805  O O   . VAL   A 1 295 ? 132.317 119.579 111.234 1.00 36.33  ? 304 VAL   B O   1 
ATOM   806  C CB  . VAL   A 1 295 ? 129.699 121.626 110.933 1.00 33.65  ? 304 VAL   B CB  1 
ATOM   807  C CG1 . VAL   A 1 295 ? 130.801 122.105 109.980 1.00 32.44  ? 304 VAL   B CG1 1 
ATOM   808  C CG2 . VAL   A 1 295 ? 128.373 121.554 110.187 1.00 37.30  ? 304 VAL   B CG2 1 
ATOM   809  N N   . ALA   A 1 296 ? 131.859 120.661 113.153 1.00 30.87  ? 305 ALA   B N   1 
ATOM   810  C CA  . ALA   A 1 296 ? 133.215 120.482 113.661 1.00 33.59  ? 305 ALA   B CA  1 
ATOM   811  C C   . ALA   A 1 296 ? 133.526 119.017 113.935 1.00 35.21  ? 305 ALA   B C   1 
ATOM   812  O O   . ALA   A 1 296 ? 134.667 118.586 113.752 1.00 36.69  ? 305 ALA   B O   1 
ATOM   813  C CB  . ALA   A 1 296 ? 133.415 121.315 114.926 1.00 27.34  ? 305 ALA   B CB  1 
ATOM   814  N N   . GLY   A 1 297 ? 132.534 118.240 114.375 1.00 32.65  ? 306 GLY   B N   1 
ATOM   815  C CA  . GLY   A 1 297 ? 132.742 116.809 114.522 1.00 34.91  ? 306 GLY   B CA  1 
ATOM   816  C C   . GLY   A 1 297 ? 132.925 116.101 113.194 1.00 40.34  ? 306 GLY   B C   1 
ATOM   817  O O   . GLY   A 1 297 ? 133.698 115.144 113.094 1.00 40.30  ? 306 GLY   B O   1 
ATOM   818  N N   . PHE   A 1 298 ? 132.209 116.553 112.163 1.00 42.97  ? 307 PHE   B N   1 
ATOM   819  C CA  . PHE   A 1 298 ? 132.372 115.990 110.827 1.00 39.58  ? 307 PHE   B CA  1 
ATOM   820  C C   . PHE   A 1 298 ? 133.723 116.354 110.225 1.00 38.53  ? 307 PHE   B C   1 
ATOM   821  O O   . PHE   A 1 298 ? 134.294 115.564 109.464 1.00 44.01  ? 307 PHE   B O   1 
ATOM   822  C CB  . PHE   A 1 298 ? 131.231 116.465 109.927 1.00 40.85  ? 307 PHE   B CB  1 
ATOM   823  C CG  . PHE   A 1 298 ? 131.328 115.983 108.507 1.00 51.74  ? 307 PHE   B CG  1 
ATOM   824  C CD1 . PHE   A 1 298 ? 131.463 114.631 108.224 1.00 55.73  ? 307 PHE   B CD1 1 
ATOM   825  C CD2 . PHE   A 1 298 ? 131.262 116.881 107.453 1.00 51.15  ? 307 PHE   B CD2 1 
ATOM   826  C CE1 . PHE   A 1 298 ? 131.547 114.186 106.915 1.00 54.84  ? 307 PHE   B CE1 1 
ATOM   827  C CE2 . PHE   A 1 298 ? 131.343 116.444 106.143 1.00 43.04  ? 307 PHE   B CE2 1 
ATOM   828  C CZ  . PHE   A 1 298 ? 131.484 115.096 105.873 1.00 48.59  ? 307 PHE   B CZ  1 
ATOM   829  N N   . LEU   A 1 299 ? 134.245 117.540 110.548 1.00 38.18  ? 308 LEU   B N   1 
ATOM   830  C CA  . LEU   A 1 299 ? 135.578 117.920 110.086 1.00 36.27  ? 308 LEU   B CA  1 
ATOM   831  C C   . LEU   A 1 299 ? 136.666 117.184 110.859 1.00 33.05  ? 308 LEU   B C   1 
ATOM   832  O O   . LEU   A 1 299 ? 137.661 116.742 110.274 1.00 37.56  ? 308 LEU   B O   1 
ATOM   833  C CB  . LEU   A 1 299 ? 135.768 119.432 110.211 1.00 37.56  ? 308 LEU   B CB  1 
ATOM   834  C CG  . LEU   A 1 299 ? 134.895 120.335 109.338 1.00 37.66  ? 308 LEU   B CG  1 
ATOM   835  C CD1 . LEU   A 1 299 ? 134.608 121.634 110.060 1.00 37.00  ? 308 LEU   B CD1 1 
ATOM   836  C CD2 . LEU   A 1 299 ? 135.558 120.617 108.007 1.00 30.72  ? 308 LEU   B CD2 1 
ATOM   837  N N   . LEU   A 1 300 ? 136.494 117.043 112.173 1.00 32.48  ? 309 LEU   B N   1 
ATOM   838  C CA  . LEU   A 1 300 ? 137.482 116.409 113.034 1.00 31.74  ? 309 LEU   B CA  1 
ATOM   839  C C   . LEU   A 1 300 ? 137.472 114.892 112.942 1.00 34.35  ? 309 LEU   B C   1 
ATOM   840  O O   . LEU   A 1 300 ? 138.435 114.266 113.401 1.00 37.64  ? 309 LEU   B O   1 
ATOM   841  C CB  . LEU   A 1 300 ? 137.252 116.825 114.490 1.00 32.66  ? 309 LEU   B CB  1 
ATOM   842  C CG  . LEU   A 1 300 ? 137.743 118.205 114.929 1.00 34.32  ? 309 LEU   B CG  1 
ATOM   843  C CD1 . LEU   A 1 300 ? 137.017 118.654 116.183 1.00 30.49  ? 309 LEU   B CD1 1 
ATOM   844  C CD2 . LEU   A 1 300 ? 139.241 118.177 115.167 1.00 34.92  ? 309 LEU   B CD2 1 
ATOM   845  N N   . GLU   A 1 301 ? 136.382 114.376 112.382 1.00 34.24  ? 310 GLU   B N   1 
ATOM   846  C CA  . GLU   A 1 301 ? 136.205 112.908 112.297 1.00 40.10  ? 310 GLU   B CA  1 
ATOM   847  C C   . GLU   A 1 301 ? 136.387 112.290 113.687 1.00 45.06  ? 310 GLU   B C   1 
ATOM   848  O O   . GLU   A 1 301 ? 135.596 112.628 114.588 1.00 45.58  ? 310 GLU   B O   1 
ATOM   849  C CB  . GLU   A 1 301 ? 137.153 112.330 111.248 1.00 40.04  ? 310 GLU   B CB  1 
ATOM   850  C CG  . GLU   A 1 301 ? 137.030 113.019 109.892 1.00 40.16  ? 310 GLU   B CG  1 
ATOM   851  C CD  . GLU   A 1 301 ? 138.351 113.299 109.199 1.00 45.64  ? 310 GLU   B CD  1 
ATOM   852  O OE1 . GLU   A 1 301 ? 139.387 112.784 109.672 1.00 40.71  ? 310 GLU   B OE1 1 
ATOM   853  O OE2 . GLU   A 1 301 ? 138.346 114.029 108.184 1.00 50.00  ? 310 GLU   B OE2 1 
ATOM   854  N N   . ASP   A 1 302 ? 137.388 111.434 113.855 1.00 44.06  ? 311 ASP   B N   1 
ATOM   855  C CA  . ASP   A 1 302 ? 137.585 110.709 115.106 1.00 40.46  ? 311 ASP   B CA  1 
ATOM   856  C C   . ASP   A 1 302 ? 138.783 111.241 115.888 1.00 42.98  ? 311 ASP   B C   1 
ATOM   857  O O   . ASP   A 1 302 ? 139.425 110.507 116.641 1.00 47.77  ? 311 ASP   B O   1 
ATOM   858  C CB  . ASP   A 1 302 ? 137.747 109.215 114.845 1.00 45.61  ? 311 ASP   B CB  1 
ATOM   859  C CG  . ASP   A 1 302 ? 136.429 108.530 114.548 1.00 59.92  ? 311 ASP   B CG  1 
ATOM   860  O OD1 . ASP   A 1 302 ? 135.388 109.219 114.530 1.00 60.08  ? 311 ASP   B OD1 1 
ATOM   861  O OD2 . ASP   A 1 302 ? 136.433 107.298 114.338 1.00 66.51  ? 311 ASP   B OD2 1 
ATOM   862  N N   . ARG   A 1 303 ? 139.097 112.524 115.723 1.00 36.10  ? 312 ARG   B N   1 
ATOM   863  C CA  . ARG   A 1 303 ? 140.221 113.139 116.415 1.00 34.70  ? 312 ARG   B CA  1 
ATOM   864  C C   . ARG   A 1 303 ? 139.808 113.918 117.656 1.00 41.63  ? 312 ARG   B C   1 
ATOM   865  O O   . ARG   A 1 303 ? 140.676 114.458 118.348 1.00 49.64  ? 312 ARG   B O   1 
ATOM   866  C CB  . ARG   A 1 303 ? 140.992 114.062 115.465 1.00 39.46  ? 312 ARG   B CB  1 
ATOM   867  C CG  . ARG   A 1 303 ? 141.740 113.334 114.361 1.00 39.24  ? 312 ARG   B CG  1 
ATOM   868  C CD  . ARG   A 1 303 ? 142.634 114.283 113.584 1.00 29.64  ? 312 ARG   B CD  1 
ATOM   869  N NE  . ARG   A 1 303 ? 141.878 115.366 112.967 1.00 28.97  ? 312 ARG   B NE  1 
ATOM   870  C CZ  . ARG   A 1 303 ? 141.316 115.297 111.769 1.00 33.42  ? 312 ARG   B CZ  1 
ATOM   871  N NH1 . ARG   A 1 303 ? 141.404 114.205 111.027 1.00 34.19  ? 312 ARG   B NH1 1 
ATOM   872  N NH2 . ARG   A 1 303 ? 140.648 116.348 111.304 1.00 36.51  ? 312 ARG   B NH2 1 
ATOM   873  N N   . ALA   A 1 304 ? 138.512 113.990 117.958 1.00 40.28  ? 313 ALA   B N   1 
ATOM   874  C CA  . ALA   A 1 304 ? 138.043 114.671 119.156 1.00 38.13  ? 313 ALA   B CA  1 
ATOM   875  C C   . ALA   A 1 304 ? 137.270 113.774 120.109 1.00 44.14  ? 313 ALA   B C   1 
ATOM   876  O O   . ALA   A 1 304 ? 137.040 114.179 121.252 1.00 45.90  ? 313 ALA   B O   1 
ATOM   877  C CB  . ALA   A 1 304 ? 137.163 115.874 118.785 1.00 40.13  ? 313 ALA   B CB  1 
ATOM   878  N N   . VAL   A 1 305 ? 136.865 112.578 119.685 1.00 43.76  ? 314 VAL   B N   1 
ATOM   879  C CA  . VAL   A 1 305 ? 136.116 111.654 120.524 1.00 44.38  ? 314 VAL   B CA  1 
ATOM   880  C C   . VAL   A 1 305 ? 136.892 110.387 120.833 1.00 44.34  ? 314 VAL   B C   1 
ATOM   881  O O   . VAL   A 1 305 ? 136.388 109.531 121.565 1.00 46.60  ? 314 VAL   B O   1 
ATOM   882  C CB  . VAL   A 1 305 ? 134.755 111.299 119.891 1.00 38.97  ? 314 VAL   B CB  1 
ATOM   883  C CG1 . VAL   A 1 305 ? 133.916 112.544 119.729 1.00 32.55  ? 314 VAL   B CG1 1 
ATOM   884  C CG2 . VAL   A 1 305 ? 134.956 110.615 118.550 1.00 43.62  ? 314 VAL   B CG2 1 
ATOM   885  N N   . CYS   A 1 306 ? 138.097 110.235 120.294 1.00 44.38  ? 315 CYS   B N   1 
ATOM   886  C CA  . CYS   A 1 306 ? 138.910 109.049 120.516 1.00 49.94  ? 315 CYS   B CA  1 
ATOM   887  C C   . CYS   A 1 306 ? 140.283 109.476 121.006 1.00 53.94  ? 315 CYS   B C   1 
ATOM   888  O O   . CYS   A 1 306 ? 140.953 110.286 120.358 1.00 58.40  ? 315 CYS   B O   1 
ATOM   889  C CB  . CYS   A 1 306 ? 139.019 108.211 119.237 1.00 49.63  ? 315 CYS   B CB  1 
ATOM   890  S SG  . CYS   A 1 306 ? 137.403 107.790 118.536 1.00 65.29  ? 315 CYS   B SG  1 
ATOM   891  N N   . VAL   A 1 307 ? 140.696 108.936 122.152 1.00 50.66  ? 316 VAL   B N   1 
ATOM   892  C CA  . VAL   A 1 307 ? 141.960 109.318 122.770 1.00 52.44  ? 316 VAL   B CA  1 
ATOM   893  C C   . VAL   A 1 307 ? 143.106 108.605 122.067 1.00 58.46  ? 316 VAL   B C   1 
ATOM   894  O O   . VAL   A 1 307 ? 142.890 107.665 121.295 1.00 59.41  ? 316 VAL   B O   1 
ATOM   895  C CB  . VAL   A 1 307 ? 141.966 109.011 124.280 1.00 50.68  ? 316 VAL   B CB  1 
ATOM   896  C CG1 . VAL   A 1 307 ? 140.753 109.631 124.954 1.00 47.33  ? 316 VAL   B CG1 1 
ATOM   897  C CG2 . VAL   A 1 307 ? 142.016 107.513 124.522 1.00 49.86  ? 316 VAL   B CG2 1 
ATOM   898  N N   . GLU   A 1 308 ? 144.330 109.055 122.328 1.00 63.06  ? 317 GLU   B N   1 
ATOM   899  C CA  . GLU   A 1 308 ? 145.504 108.441 121.730 1.00 66.50  ? 317 GLU   B CA  1 
ATOM   900  C C   . GLU   A 1 308 ? 145.747 107.060 122.330 1.00 64.73  ? 317 GLU   B C   1 
ATOM   901  O O   . GLU   A 1 308 ? 145.414 106.793 123.488 1.00 59.38  ? 317 GLU   B O   1 
ATOM   902  C CB  . GLU   A 1 308 ? 146.729 109.339 121.931 1.00 64.84  ? 317 GLU   B CB  1 
ATOM   903  C CG  . GLU   A 1 308 ? 147.972 108.965 121.122 1.00 67.04  ? 317 GLU   B CG  1 
ATOM   904  C CD  . GLU   A 1 308 ? 147.743 109.002 119.621 1.00 73.40  ? 317 GLU   B CD  1 
ATOM   905  O OE1 . GLU   A 1 308 ? 147.317 107.976 119.049 1.00 73.13  ? 317 GLU   B OE1 1 
ATOM   906  O OE2 . GLU   A 1 308 ? 147.992 110.062 119.009 1.00 76.46  ? 317 GLU   B OE2 1 
ATOM   907  N N   . ARG   A 1 309 ? 146.312 106.174 121.514 1.00 67.49  ? 318 ARG   B N   1 
ATOM   908  C CA  . ARG   A 1 309 ? 146.624 104.816 121.939 1.00 68.20  ? 318 ARG   B CA  1 
ATOM   909  C C   . ARG   A 1 309 ? 147.680 104.830 123.038 1.00 72.80  ? 318 ARG   B C   1 
ATOM   910  O O   . ARG   A 1 309 ? 148.774 105.373 122.853 1.00 75.89  ? 318 ARG   B O   1 
ATOM   911  C CB  . ARG   A 1 309 ? 147.110 104.012 120.736 1.00 66.04  ? 318 ARG   B CB  1 
ATOM   912  C CG  . ARG   A 1 309 ? 146.856 102.523 120.817 1.00 70.16  ? 318 ARG   B CG  1 
ATOM   913  C CD  . ARG   A 1 309 ? 147.250 101.821 119.521 1.00 68.93  ? 318 ARG   B CD  1 
ATOM   914  N NE  . ARG   A 1 309 ? 146.371 102.167 118.409 1.00 68.97  ? 318 ARG   B NE  1 
ATOM   915  C CZ  . ARG   A 1 309 ? 146.678 103.026 117.446 1.00 73.10  ? 318 ARG   B CZ  1 
ATOM   916  N NH1 . ARG   A 1 309 ? 147.846 103.647 117.420 1.00 72.90  ? 318 ARG   B NH1 1 
ATOM   917  N NH2 . ARG   A 1 309 ? 145.790 103.269 116.486 1.00 74.33  ? 318 ARG   B NH2 1 
ATOM   918  N N   . PHE   A 1 310 ? 147.348 104.235 124.187 1.00 68.17  ? 319 PHE   B N   1 
ATOM   919  C CA  . PHE   A 1 310 ? 148.251 104.271 125.331 1.00 66.69  ? 319 PHE   B CA  1 
ATOM   920  C C   . PHE   A 1 310 ? 149.428 103.315 125.183 1.00 71.41  ? 319 PHE   B C   1 
ATOM   921  O O   . PHE   A 1 310 ? 150.426 103.471 125.894 1.00 71.65  ? 319 PHE   B O   1 
ATOM   922  C CB  . PHE   A 1 310 ? 147.487 103.954 126.618 1.00 64.46  ? 319 PHE   B CB  1 
ATOM   923  C CG  . PHE   A 1 310 ? 146.503 105.017 127.018 1.00 63.20  ? 319 PHE   B CG  1 
ATOM   924  C CD1 . PHE   A 1 310 ? 146.938 106.206 127.580 1.00 63.04  ? 319 PHE   B CD1 1 
ATOM   925  C CD2 . PHE   A 1 310 ? 145.143 104.823 126.844 1.00 62.85  ? 319 PHE   B CD2 1 
ATOM   926  C CE1 . PHE   A 1 310 ? 146.036 107.185 127.952 1.00 60.22  ? 319 PHE   B CE1 1 
ATOM   927  C CE2 . PHE   A 1 310 ? 144.235 105.797 127.215 1.00 56.93  ? 319 PHE   B CE2 1 
ATOM   928  C CZ  . PHE   A 1 310 ? 144.683 106.979 127.769 1.00 55.90  ? 319 PHE   B CZ  1 
ATOM   929  N N   . SER   A 1 311 ? 149.338 102.337 124.287 1.00 70.01  ? 320 SER   B N   1 
ATOM   930  C CA  . SER   A 1 311 ? 150.411 101.382 124.060 1.00 78.17  ? 320 SER   B CA  1 
ATOM   931  C C   . SER   A 1 311 ? 150.642 101.226 122.563 1.00 81.19  ? 320 SER   B C   1 
ATOM   932  O O   . SER   A 1 311 ? 149.886 101.740 121.736 1.00 79.51  ? 320 SER   B O   1 
ATOM   933  C CB  . SER   A 1 311 ? 150.097 100.021 124.696 1.00 81.50  ? 320 SER   B CB  1 
ATOM   934  O OG  . SER   A 1 311 ? 149.976 100.129 126.103 1.00 82.47  ? 320 SER   B OG  1 
ATOM   935  N N   . ASP   A 1 312 ? 151.712 100.510 122.218 1.00 86.31  ? 321 ASP   B N   1 
ATOM   936  C CA  . ASP   A 1 312 ? 152.018 100.251 120.817 1.00 90.40  ? 321 ASP   B CA  1 
ATOM   937  C C   . ASP   A 1 312 ? 151.107 99.197  120.205 1.00 90.81  ? 321 ASP   B C   1 
ATOM   938  O O   . ASP   A 1 312 ? 150.988 99.139  118.976 1.00 92.69  ? 321 ASP   B O   1 
ATOM   939  C CB  . ASP   A 1 312 ? 153.478 99.821  120.667 1.00 92.84  ? 321 ASP   B CB  1 
ATOM   940  C CG  . ASP   A 1 312 ? 154.451 100.884 121.139 1.00 97.08  ? 321 ASP   B CG  1 
ATOM   941  O OD1 . ASP   A 1 312 ? 154.097 102.081 121.085 1.00 96.23  ? 321 ASP   B OD1 1 
ATOM   942  O OD2 . ASP   A 1 312 ? 155.569 100.523 121.563 1.00 102.14 ? 321 ASP   B OD2 1 
ATOM   943  N N   . ASP   A 1 313 ? 150.465 98.368  121.027 1.00 91.95  ? 322 ASP   B N   1 
ATOM   944  C CA  . ASP   A 1 313 ? 149.556 97.329  120.557 1.00 91.82  ? 322 ASP   B CA  1 
ATOM   945  C C   . ASP   A 1 313 ? 148.177 97.470  121.193 1.00 89.99  ? 322 ASP   B C   1 
ATOM   946  O O   . ASP   A 1 313 ? 147.412 96.506  121.257 1.00 91.90  ? 322 ASP   B O   1 
ATOM   947  C CB  . ASP   A 1 313 ? 150.136 95.942  120.830 1.00 94.19  ? 322 ASP   B CB  1 
ATOM   948  C CG  . ASP   A 1 313 ? 150.422 95.706  122.303 1.00 95.33  ? 322 ASP   B CG  1 
ATOM   949  O OD1 . ASP   A 1 313 ? 149.494 95.305  123.037 1.00 87.73  ? 322 ASP   B OD1 1 
ATOM   950  O OD2 . ASP   A 1 313 ? 151.576 95.924  122.726 1.00 97.84  ? 322 ASP   B OD2 1 
ATOM   951  N N   . GLY   A 1 314 ? 147.849 98.666  121.662 1.00 84.12  ? 323 GLY   B N   1 
ATOM   952  C CA  . GLY   A 1 314 ? 146.588 98.928  122.325 1.00 73.46  ? 323 GLY   B CA  1 
ATOM   953  C C   . GLY   A 1 314 ? 145.490 99.327  121.366 1.00 70.61  ? 323 GLY   B C   1 
ATOM   954  O O   . GLY   A 1 314 ? 145.498 98.967  120.185 1.00 73.86  ? 323 GLY   B O   1 
ATOM   955  N N   . TYR   A 1 315 ? 144.529 100.088 121.885 1.00 64.88  ? 324 TYR   B N   1 
ATOM   956  C CA  . TYR   A 1 315 ? 143.370 100.522 121.121 1.00 62.89  ? 324 TYR   B CA  1 
ATOM   957  C C   . TYR   A 1 315 ? 143.122 101.998 121.379 1.00 56.00  ? 324 TYR   B C   1 
ATOM   958  O O   . TYR   A 1 315 ? 143.402 102.508 122.467 1.00 58.44  ? 324 TYR   B O   1 
ATOM   959  C CB  . TYR   A 1 315 ? 142.115 99.726  121.501 1.00 67.32  ? 324 TYR   B CB  1 
ATOM   960  C CG  . TYR   A 1 315 ? 141.584 98.803  120.429 1.00 62.43  ? 324 TYR   B CG  1 
ATOM   961  C CD1 . TYR   A 1 315 ? 142.420 97.913  119.770 1.00 58.74  ? 324 TYR   B CD1 1 
ATOM   962  C CD2 . TYR   A 1 315 ? 140.235 98.801  120.102 1.00 63.53  ? 324 TYR   B CD2 1 
ATOM   963  C CE1 . TYR   A 1 315 ? 141.930 97.062  118.800 1.00 64.07  ? 324 TYR   B CE1 1 
ATOM   964  C CE2 . TYR   A 1 315 ? 139.736 97.951  119.137 1.00 66.28  ? 324 TYR   B CE2 1 
ATOM   965  C CZ  . TYR   A 1 315 ? 140.588 97.086  118.489 1.00 65.45  ? 324 TYR   B CZ  1 
ATOM   966  O OH  . TYR   A 1 315 ? 140.092 96.241  117.526 1.00 69.62  ? 324 TYR   B OH  1 
ATOM   967  N N   . ARG   A 1 316 ? 142.592 102.682 120.371 1.00 58.38  ? 325 ARG   B N   1 
ATOM   968  C CA  . ARG   A 1 316 ? 142.095 104.033 120.575 1.00 50.93  ? 325 ARG   B CA  1 
ATOM   969  C C   . ARG   A 1 316 ? 140.757 103.962 121.297 1.00 46.65  ? 325 ARG   B C   1 
ATOM   970  O O   . ARG   A 1 316 ? 139.834 103.276 120.849 1.00 50.46  ? 325 ARG   B O   1 
ATOM   971  C CB  . ARG   A 1 316 ? 141.955 104.769 119.244 1.00 53.70  ? 325 ARG   B CB  1 
ATOM   972  C CG  . ARG   A 1 316 ? 143.261 104.932 118.485 1.00 56.66  ? 325 ARG   B CG  1 
ATOM   973  C CD  . ARG   A 1 316 ? 143.120 105.945 117.363 1.00 66.02  ? 325 ARG   B CD  1 
ATOM   974  N NE  . ARG   A 1 316 ? 142.833 107.279 117.874 1.00 68.97  ? 325 ARG   B NE  1 
ATOM   975  C CZ  . ARG   A 1 316 ? 142.610 108.343 117.115 1.00 69.52  ? 325 ARG   B CZ  1 
ATOM   976  N NH1 . ARG   A 1 316 ? 142.627 108.266 115.794 1.00 67.79  ? 325 ARG   B NH1 1 
ATOM   977  N NH2 . ARG   A 1 316 ? 142.364 109.514 117.695 1.00 63.29  ? 325 ARG   B NH2 1 
ATOM   978  N N   . THR   A 1 317 ? 140.658 104.661 122.421 1.00 48.73  ? 326 THR   B N   1 
ATOM   979  C CA  . THR   A 1 317 ? 139.532 104.535 123.331 1.00 50.73  ? 326 THR   B CA  1 
ATOM   980  C C   . THR   A 1 317 ? 138.632 105.758 123.215 1.00 49.36  ? 326 THR   B C   1 
ATOM   981  O O   . THR   A 1 317 ? 139.111 106.874 122.995 1.00 53.51  ? 326 THR   B O   1 
ATOM   982  C CB  . THR   A 1 317 ? 140.024 104.371 124.775 1.00 46.75  ? 326 THR   B CB  1 
ATOM   983  O OG1 . THR   A 1 317 ? 141.132 103.464 124.800 1.00 52.72  ? 326 THR   B OG1 1 
ATOM   984  C CG2 . THR   A 1 317 ? 138.933 103.817 125.662 1.00 46.11  ? 326 THR   B CG2 1 
ATOM   985  N N   . VAL   A 1 318 ? 137.321 105.533 123.336 1.00 42.50  ? 327 VAL   B N   1 
ATOM   986  C CA  . VAL   A 1 318 ? 136.374 106.636 123.428 1.00 38.13  ? 327 VAL   B CA  1 
ATOM   987  C C   . VAL   A 1 318 ? 136.641 107.411 124.710 1.00 41.03  ? 327 VAL   B C   1 
ATOM   988  O O   . VAL   A 1 318 ? 136.826 106.822 125.782 1.00 47.74  ? 327 VAL   B O   1 
ATOM   989  C CB  . VAL   A 1 318 ? 134.935 106.098 123.370 1.00 47.60  ? 327 VAL   B CB  1 
ATOM   990  C CG1 . VAL   A 1 318 ? 133.929 107.216 123.540 1.00 45.90  ? 327 VAL   B CG1 1 
ATOM   991  C CG2 . VAL   A 1 318 ? 134.693 105.373 122.059 1.00 51.09  ? 327 VAL   B CG2 1 
ATOM   992  N N   . ALA   A 1 319 ? 136.686 108.737 124.598 1.00 41.71  ? 328 ALA   B N   1 
ATOM   993  C CA  . ALA   A 1 319 ? 137.029 109.585 125.732 1.00 47.67  ? 328 ALA   B CA  1 
ATOM   994  C C   . ALA   A 1 319 ? 135.957 109.526 126.814 1.00 50.05  ? 328 ALA   B C   1 
ATOM   995  O O   . ALA   A 1 319 ? 134.758 109.493 126.524 1.00 48.60  ? 328 ALA   B O   1 
ATOM   996  C CB  . ALA   A 1 319 ? 137.224 111.029 125.271 1.00 45.92  ? 328 ALA   B CB  1 
ATOM   997  N N   . GLN   A 1 320 ? 136.399 109.512 128.071 1.00 47.67  ? 329 GLN   B N   1 
ATOM   998  C CA  . GLN   A 1 320 ? 135.483 109.420 129.200 1.00 47.51  ? 329 GLN   B CA  1 
ATOM   999  C C   . GLN   A 1 320 ? 135.748 110.497 130.243 1.00 46.43  ? 329 GLN   B C   1 
ATOM   1000 O O   . GLN   A 1 320 ? 134.851 110.861 131.009 1.00 51.41  ? 329 GLN   B O   1 
ATOM   1001 C CB  . GLN   A 1 320 ? 135.575 108.045 129.856 1.00 51.74  ? 329 GLN   B CB  1 
ATOM   1002 C CG  . GLN   A 1 320 ? 134.451 107.109 129.486 1.00 53.47  ? 329 GLN   B CG  1 
ATOM   1003 C CD  . GLN   A 1 320 ? 134.299 105.990 130.485 1.00 60.31  ? 329 GLN   B CD  1 
ATOM   1004 O OE1 . GLN   A 1 320 ? 135.030 105.924 131.472 1.00 64.19  ? 329 GLN   B OE1 1 
ATOM   1005 N NE2 . GLN   A 1 320 ? 133.342 105.104 130.242 1.00 63.92  ? 329 GLN   B NE2 1 
ATOM   1006 N N   . GLY   A 1 321 ? 136.970 111.004 130.293 1.00 51.35  ? 330 GLY   B N   1 
ATOM   1007 C CA  . GLY   A 1 321 ? 137.363 111.971 131.293 1.00 57.81  ? 330 GLY   B CA  1 
ATOM   1008 C C   . GLY   A 1 321 ? 136.996 113.388 130.910 1.00 54.08  ? 330 GLY   B C   1 
ATOM   1009 O O   . GLY   A 1 321 ? 136.269 113.636 129.945 1.00 53.13  ? 330 GLY   B O   1 
ATOM   1010 N N   . THR   A 1 322 ? 137.505 114.333 131.699 1.00 51.06  ? 331 THR   B N   1 
ATOM   1011 C CA  . THR   A 1 322 ? 137.388 115.752 131.395 1.00 46.98  ? 331 THR   B CA  1 
ATOM   1012 C C   . THR   A 1 322 ? 138.742 116.379 131.095 1.00 46.06  ? 331 THR   B C   1 
ATOM   1013 O O   . THR   A 1 322 ? 138.831 117.603 130.962 1.00 44.54  ? 331 THR   B O   1 
ATOM   1014 C CB  . THR   A 1 322 ? 136.712 116.499 132.548 1.00 44.95  ? 331 THR   B CB  1 
ATOM   1015 O OG1 . THR   A 1 322 ? 137.486 116.337 133.743 1.00 56.62  ? 331 THR   B OG1 1 
ATOM   1016 C CG2 . THR   A 1 322 ? 135.312 115.959 132.781 1.00 46.23  ? 331 THR   B CG2 1 
ATOM   1017 N N   . LYS   A 1 323 ? 139.796 115.570 130.984 1.00 43.90  ? 332 LYS   B N   1 
ATOM   1018 C CA  . LYS   A 1 323 ? 141.135 116.090 130.750 1.00 45.13  ? 332 LYS   B CA  1 
ATOM   1019 C C   . LYS   A 1 323 ? 141.438 116.294 129.272 1.00 42.63  ? 332 LYS   B C   1 
ATOM   1020 O O   . LYS   A 1 323 ? 142.441 116.935 128.942 1.00 45.51  ? 332 LYS   B O   1 
ATOM   1021 C CB  . LYS   A 1 323 ? 142.167 115.153 131.380 1.00 44.38  ? 332 LYS   B CB  1 
ATOM   1022 C CG  . LYS   A 1 323 ? 141.978 114.986 132.879 1.00 48.18  ? 332 LYS   B CG  1 
ATOM   1023 C CD  . LYS   A 1 323 ? 142.855 113.893 133.458 1.00 55.49  ? 332 LYS   B CD  1 
ATOM   1024 C CE  . LYS   A 1 323 ? 142.613 113.752 134.955 1.00 60.15  ? 332 LYS   B CE  1 
ATOM   1025 N NZ  . LYS   A 1 323 ? 143.372 112.619 135.554 1.00 60.80  ? 332 LYS   B NZ  1 
ATOM   1026 N N   . LYS   A 1 324 ? 140.600 115.767 128.383 1.00 40.66  ? 333 LYS   B N   1 
ATOM   1027 C CA  . LYS   A 1 324 ? 140.732 116.025 126.955 1.00 39.31  ? 333 LYS   B CA  1 
ATOM   1028 C C   . LYS   A 1 324 ? 139.961 117.295 126.622 1.00 38.58  ? 333 LYS   B C   1 
ATOM   1029 O O   . LYS   A 1 324 ? 138.752 117.370 126.860 1.00 41.79  ? 333 LYS   B O   1 
ATOM   1030 C CB  . LYS   A 1 324 ? 140.210 114.836 126.151 1.00 42.93  ? 333 LYS   B CB  1 
ATOM   1031 C CG  . LYS   A 1 324 ? 140.770 114.721 124.743 1.00 49.08  ? 333 LYS   B CG  1 
ATOM   1032 C CD  . LYS   A 1 324 ? 140.265 113.458 124.058 1.00 52.76  ? 333 LYS   B CD  1 
ATOM   1033 C CE  . LYS   A 1 324 ? 140.933 113.245 122.709 1.00 54.28  ? 333 LYS   B CE  1 
ATOM   1034 N NZ  . LYS   A 1 324 ? 142.405 113.070 122.840 1.00 57.72  ? 333 LYS   B NZ  1 
ATOM   1035 N N   . GLU   A 1 325 ? 140.661 118.294 126.078 1.00 41.34  ? 334 GLU   B N   1 
ATOM   1036 C CA  . GLU   A 1 325 ? 140.070 119.621 125.921 1.00 36.31  ? 334 GLU   B CA  1 
ATOM   1037 C C   . GLU   A 1 325 ? 138.985 119.638 124.852 1.00 33.47  ? 334 GLU   B C   1 
ATOM   1038 O O   . GLU   A 1 325 ? 137.917 120.225 125.060 1.00 35.31  ? 334 GLU   B O   1 
ATOM   1039 C CB  . GLU   A 1 325 ? 141.156 120.644 125.590 1.00 40.05  ? 334 GLU   B CB  1 
ATOM   1040 C CG  . GLU   A 1 325 ? 142.181 120.848 126.690 1.00 49.93  ? 334 GLU   B CG  1 
ATOM   1041 C CD  . GLU   A 1 325 ? 143.171 121.949 126.363 1.00 61.92  ? 334 GLU   B CD  1 
ATOM   1042 O OE1 . GLU   A 1 325 ? 143.078 122.524 125.258 1.00 66.60  ? 334 GLU   B OE1 1 
ATOM   1043 O OE2 . GLU   A 1 325 ? 144.041 122.240 127.209 1.00 57.11  ? 334 GLU   B OE2 1 
ATOM   1044 N N   . GLY   A 1 326 ? 139.239 119.004 123.705 1.00 32.86  ? 335 GLY   B N   1 
ATOM   1045 C CA  . GLY   A 1 326 ? 138.284 119.061 122.608 1.00 29.99  ? 335 GLY   B CA  1 
ATOM   1046 C C   . GLY   A 1 326 ? 136.979 118.353 122.918 1.00 36.60  ? 335 GLY   B C   1 
ATOM   1047 O O   . GLY   A 1 326 ? 135.897 118.877 122.634 1.00 33.19  ? 335 GLY   B O   1 
ATOM   1048 N N   . CYS   A 1 327 ? 137.063 117.160 123.514 1.00 38.24  ? 336 CYS   B N   1 
ATOM   1049 C CA  . CYS   A 1 327 ? 135.859 116.424 123.886 1.00 32.90  ? 336 CYS   B CA  1 
ATOM   1050 C C   . CYS   A 1 327 ? 135.076 117.155 124.966 1.00 29.85  ? 336 CYS   B C   1 
ATOM   1051 O O   . CYS   A 1 327 ? 133.843 117.188 124.921 1.00 32.60  ? 336 CYS   B O   1 
ATOM   1052 C CB  . CYS   A 1 327 ? 136.226 115.014 124.349 1.00 39.99  ? 336 CYS   B CB  1 
ATOM   1053 S SG  . CYS   A 1 327 ? 134.871 114.028 125.055 1.00 58.30  ? 336 CYS   B SG  1 
ATOM   1054 N N   . THR   A 1 328 ? 135.774 117.762 125.930 1.00 32.47  ? 337 THR   B N   1 
ATOM   1055 C CA  . THR   A 1 328 ? 135.096 118.520 126.978 1.00 31.27  ? 337 THR   B CA  1 
ATOM   1056 C C   . THR   A 1 328 ? 134.380 119.739 126.408 1.00 25.55  ? 337 THR   B C   1 
ATOM   1057 O O   . THR   A 1 328 ? 133.230 120.013 126.769 1.00 27.03  ? 337 THR   B O   1 
ATOM   1058 C CB  . THR   A 1 328 ? 136.098 118.940 128.055 1.00 30.37  ? 337 THR   B CB  1 
ATOM   1059 O OG1 . THR   A 1 328 ? 136.788 117.782 128.541 1.00 31.40  ? 337 THR   B OG1 1 
ATOM   1060 C CG2 . THR   A 1 328 ? 135.391 119.616 129.216 1.00 31.58  ? 337 THR   B CG2 1 
ATOM   1061 N N   . ILE   A 1 329 ? 135.033 120.462 125.494 1.00 26.09  ? 338 ILE   B N   1 
ATOM   1062 C CA  . ILE   A 1 329 ? 134.419 121.644 124.891 1.00 27.33  ? 338 ILE   B CA  1 
ATOM   1063 C C   . ILE   A 1 329 ? 133.212 121.253 124.043 1.00 31.01  ? 338 ILE   B C   1 
ATOM   1064 O O   . ILE   A 1 329 ? 132.145 121.875 124.134 1.00 33.48  ? 338 ILE   B O   1 
ATOM   1065 C CB  . ILE   A 1 329 ? 135.463 122.429 124.075 1.00 29.74  ? 338 ILE   B CB  1 
ATOM   1066 C CG1 . ILE   A 1 329 ? 136.475 123.082 125.014 1.00 25.61  ? 338 ILE   B CG1 1 
ATOM   1067 C CG2 . ILE   A 1 329 ? 134.802 123.493 123.214 1.00 30.75  ? 338 ILE   B CG2 1 
ATOM   1068 C CD1 . ILE   A 1 329 ? 137.689 123.635 124.317 1.00 30.74  ? 338 ILE   B CD1 1 
ATOM   1069 N N   . LEU   A 1 330 ? 133.354 120.201 123.226 1.00 34.14  ? 339 LEU   B N   1 
ATOM   1070 C CA  . LEU   A 1 330 ? 132.246 119.754 122.385 1.00 31.53  ? 339 LEU   B CA  1 
ATOM   1071 C C   . LEU   A 1 330 ? 131.079 119.239 123.220 1.00 30.93  ? 339 LEU   B C   1 
ATOM   1072 O O   . LEU   A 1 330 ? 129.918 119.533 122.911 1.00 33.68  ? 339 LEU   B O   1 
ATOM   1073 C CB  . LEU   A 1 330 ? 132.723 118.676 121.410 1.00 31.28  ? 339 LEU   B CB  1 
ATOM   1074 C CG  . LEU   A 1 330 ? 133.619 119.120 120.252 1.00 30.64  ? 339 LEU   B CG  1 
ATOM   1075 C CD1 . LEU   A 1 330 ? 133.991 117.932 119.383 1.00 30.53  ? 339 LEU   B CD1 1 
ATOM   1076 C CD2 . LEU   A 1 330 ? 132.943 120.199 119.426 1.00 31.03  ? 339 LEU   B CD2 1 
ATOM   1077 N N   . PHE   A 1 331 ? 131.368 118.487 124.289 1.00 27.22  ? 340 PHE   B N   1 
ATOM   1078 C CA  . PHE   A 1 331 ? 130.315 118.002 125.174 1.00 26.97  ? 340 PHE   B CA  1 
ATOM   1079 C C   . PHE   A 1 331 ? 129.593 119.149 125.859 1.00 24.75  ? 340 PHE   B C   1 
ATOM   1080 O O   . PHE   A 1 331 ? 128.361 119.139 125.959 1.00 23.71  ? 340 PHE   B O   1 
ATOM   1081 C CB  . PHE   A 1 331 ? 130.896 117.049 126.222 1.00 29.21  ? 340 PHE   B CB  1 
ATOM   1082 C CG  . PHE   A 1 331 ? 130.143 117.048 127.528 1.00 30.46  ? 340 PHE   B CG  1 
ATOM   1083 C CD1 . PHE   A 1 331 ? 128.926 116.392 127.643 1.00 29.40  ? 340 PHE   B CD1 1 
ATOM   1084 C CD2 . PHE   A 1 331 ? 130.654 117.702 128.641 1.00 29.12  ? 340 PHE   B CD2 1 
ATOM   1085 C CE1 . PHE   A 1 331 ? 128.231 116.401 128.835 1.00 25.70  ? 340 PHE   B CE1 1 
ATOM   1086 C CE2 . PHE   A 1 331 ? 129.959 117.714 129.834 1.00 30.32  ? 340 PHE   B CE2 1 
ATOM   1087 C CZ  . PHE   A 1 331 ? 128.749 117.060 129.931 1.00 32.91  ? 340 PHE   B CZ  1 
ATOM   1088 N N   . MET   A 1 332 ? 130.344 120.129 126.365 1.00 24.83  ? 341 MET   B N   1 
ATOM   1089 C CA  . MET   A 1 332 ? 129.717 121.242 127.063 1.00 23.93  ? 341 MET   B CA  1 
ATOM   1090 C C   . MET   A 1 332 ? 128.852 122.065 126.118 1.00 26.95  ? 341 MET   B C   1 
ATOM   1091 O O   . MET   A 1 332 ? 127.721 122.413 126.471 1.00 25.79  ? 341 MET   B O   1 
ATOM   1092 C CB  . MET   A 1 332 ? 130.781 122.103 127.738 1.00 24.99  ? 341 MET   B CB  1 
ATOM   1093 C CG  . MET   A 1 332 ? 131.389 121.488 128.989 1.00 31.74  ? 341 MET   B CG  1 
ATOM   1094 S SD  . MET   A 1 332 ? 132.741 122.472 129.671 1.00 34.40  ? 341 MET   B SD  1 
ATOM   1095 C CE  . MET   A 1 332 ? 131.861 123.918 130.251 1.00 34.31  ? 341 MET   B CE  1 
ATOM   1096 N N   . VAL   A 1 333 ? 129.337 122.317 124.892 1.00 29.71  ? 342 VAL   B N   1 
ATOM   1097 C CA  . VAL   A 1 333 ? 128.529 123.009 123.884 1.00 25.59  ? 342 VAL   B CA  1 
ATOM   1098 C C   . VAL   A 1 333 ? 127.248 122.234 123.600 1.00 25.67  ? 342 VAL   B C   1 
ATOM   1099 O O   . VAL   A 1 333 ? 126.140 122.776 123.704 1.00 27.19  ? 342 VAL   B O   1 
ATOM   1100 C CB  . VAL   A 1 333 ? 129.338 123.224 122.589 1.00 29.82  ? 342 VAL   B CB  1 
ATOM   1101 C CG1 . VAL   A 1 333 ? 128.419 123.637 121.446 1.00 26.87  ? 342 VAL   B CG1 1 
ATOM   1102 C CG2 . VAL   A 1 333 ? 130.403 124.273 122.780 1.00 24.86  ? 342 VAL   B CG2 1 
ATOM   1103 N N   . LEU   A 1 334 ? 127.384 120.937 123.299 1.00 29.05  ? 343 LEU   B N   1 
ATOM   1104 C CA  . LEU   A 1 334 ? 126.244 120.133 122.869 1.00 24.19  ? 343 LEU   B CA  1 
ATOM   1105 C C   . LEU   A 1 334 ? 125.200 120.008 123.972 1.00 24.22  ? 343 LEU   B C   1 
ATOM   1106 O O   . LEU   A 1 334 ? 124.026 120.329 123.761 1.00 29.36  ? 343 LEU   B O   1 
ATOM   1107 C CB  . LEU   A 1 334 ? 126.726 118.753 122.426 1.00 24.71  ? 343 LEU   B CB  1 
ATOM   1108 C CG  . LEU   A 1 334 ? 125.880 118.038 121.376 1.00 24.65  ? 343 LEU   B CG  1 
ATOM   1109 C CD1 . LEU   A 1 334 ? 125.973 118.766 120.051 1.00 26.76  ? 343 LEU   B CD1 1 
ATOM   1110 C CD2 . LEU   A 1 334 ? 126.330 116.600 121.232 1.00 27.17  ? 343 LEU   B CD2 1 
ATOM   1111 N N   . TYR   A 1 335 ? 125.618 119.584 125.169 1.00 23.03  ? 344 TYR   B N   1 
ATOM   1112 C CA  . TYR   A 1 335 ? 124.667 119.386 126.258 1.00 23.97  ? 344 TYR   B CA  1 
ATOM   1113 C C   . TYR   A 1 335 ? 124.078 120.704 126.741 1.00 20.23  ? 344 TYR   B C   1 
ATOM   1114 O O   . TYR   A 1 335 ? 122.861 120.795 126.952 1.00 21.01  ? 344 TYR   B O   1 
ATOM   1115 C CB  . TYR   A 1 335 ? 125.330 118.645 127.420 1.00 23.73  ? 344 TYR   B CB  1 
ATOM   1116 C CG  . TYR   A 1 335 ? 124.412 118.455 128.610 1.00 22.93  ? 344 TYR   B CG  1 
ATOM   1117 C CD1 . TYR   A 1 335 ? 123.437 117.466 128.606 1.00 22.26  ? 344 TYR   B CD1 1 
ATOM   1118 C CD2 . TYR   A 1 335 ? 124.516 119.267 129.734 1.00 22.62  ? 344 TYR   B CD2 1 
ATOM   1119 C CE1 . TYR   A 1 335 ? 122.595 117.289 129.687 1.00 25.39  ? 344 TYR   B CE1 1 
ATOM   1120 C CE2 . TYR   A 1 335 ? 123.675 119.100 130.816 1.00 22.40  ? 344 TYR   B CE2 1 
ATOM   1121 C CZ  . TYR   A 1 335 ? 122.718 118.109 130.788 1.00 28.68  ? 344 TYR   B CZ  1 
ATOM   1122 O OH  . TYR   A 1 335 ? 121.880 117.937 131.865 1.00 29.72  ? 344 TYR   B OH  1 
ATOM   1123 N N   . PHE   A 1 336 ? 124.919 121.730 126.926 1.00 19.91  ? 345 PHE   B N   1 
ATOM   1124 C CA  . PHE   A 1 336 ? 124.450 123.012 127.434 1.00 22.41  ? 345 PHE   B CA  1 
ATOM   1125 C C   . PHE   A 1 336 ? 123.437 123.638 126.487 1.00 22.27  ? 345 PHE   B C   1 
ATOM   1126 O O   . PHE   A 1 336 ? 122.349 124.040 126.910 1.00 21.88  ? 345 PHE   B O   1 
ATOM   1127 C CB  . PHE   A 1 336 ? 125.647 123.940 127.652 1.00 18.97  ? 345 PHE   B CB  1 
ATOM   1128 C CG  . PHE   A 1 336 ? 125.320 125.195 128.405 1.00 13.95  ? 345 PHE   B CG  1 
ATOM   1129 C CD1 . PHE   A 1 336 ? 125.279 125.197 129.789 1.00 17.54  ? 345 PHE   B CD1 1 
ATOM   1130 C CD2 . PHE   A 1 336 ? 125.071 126.377 127.729 1.00 18.25  ? 345 PHE   B CD2 1 
ATOM   1131 C CE1 . PHE   A 1 336 ? 124.982 126.352 130.483 1.00 23.97  ? 345 PHE   B CE1 1 
ATOM   1132 C CE2 . PHE   A 1 336 ? 124.773 127.534 128.416 1.00 16.81  ? 345 PHE   B CE2 1 
ATOM   1133 C CZ  . PHE   A 1 336 ? 124.729 127.523 129.796 1.00 21.14  ? 345 PHE   B CZ  1 
ATOM   1134 N N   . PHE   A 1 337 ? 123.744 123.673 125.187 1.00 20.99  ? 346 PHE   B N   1 
ATOM   1135 C CA  . PHE   A 1 337 ? 122.818 124.314 124.265 1.00 20.70  ? 346 PHE   B CA  1 
ATOM   1136 C C   . PHE   A 1 337 ? 121.626 123.429 123.918 1.00 21.70  ? 346 PHE   B C   1 
ATOM   1137 O O   . PHE   A 1 337 ? 120.554 123.959 123.621 1.00 24.33  ? 346 PHE   B O   1 
ATOM   1138 C CB  . PHE   A 1 337 ? 123.565 124.767 123.014 1.00 21.74  ? 346 PHE   B CB  1 
ATOM   1139 C CG  . PHE   A 1 337 ? 124.419 125.979 123.245 1.00 23.09  ? 346 PHE   B CG  1 
ATOM   1140 C CD1 . PHE   A 1 337 ? 123.837 127.221 123.423 1.00 26.65  ? 346 PHE   B CD1 1 
ATOM   1141 C CD2 . PHE   A 1 337 ? 125.797 125.875 123.308 1.00 27.57  ? 346 PHE   B CD2 1 
ATOM   1142 C CE1 . PHE   A 1 337 ? 124.610 128.338 123.648 1.00 21.83  ? 346 PHE   B CE1 1 
ATOM   1143 C CE2 . PHE   A 1 337 ? 126.577 126.989 123.531 1.00 25.77  ? 346 PHE   B CE2 1 
ATOM   1144 C CZ  . PHE   A 1 337 ? 125.981 128.223 123.700 1.00 20.95  ? 346 PHE   B CZ  1 
ATOM   1145 N N   . GLY   A 1 338 ? 121.752 122.102 124.005 1.00 20.32  ? 347 GLY   B N   1 
ATOM   1146 C CA  . GLY   A 1 338 ? 120.584 121.255 123.813 1.00 20.92  ? 347 GLY   B CA  1 
ATOM   1147 C C   . GLY   A 1 338 ? 119.581 121.381 124.944 1.00 23.20  ? 347 GLY   B C   1 
ATOM   1148 O O   . GLY   A 1 338 ? 118.374 121.520 124.711 1.00 23.10  ? 347 GLY   B O   1 
ATOM   1149 N N   . MET   A 1 339 ? 120.066 121.349 126.190 1.00 22.94  ? 348 MET   B N   1 
ATOM   1150 C CA  . MET   A 1 339 ? 119.167 121.551 127.320 1.00 21.60  ? 348 MET   B CA  1 
ATOM   1151 C C   . MET   A 1 339 ? 118.649 122.980 127.371 1.00 21.44  ? 348 MET   B C   1 
ATOM   1152 O O   . MET   A 1 339 ? 117.506 123.205 127.783 1.00 26.27  ? 348 MET   B O   1 
ATOM   1153 C CB  . MET   A 1 339 ? 119.865 121.177 128.625 1.00 24.85  ? 348 MET   B CB  1 
ATOM   1154 C CG  . MET   A 1 339 ? 120.003 119.680 128.817 1.00 30.45  ? 348 MET   B CG  1 
ATOM   1155 S SD  . MET   A 1 339 ? 118.416 118.840 128.658 1.00 45.91  ? 348 MET   B SD  1 
ATOM   1156 C CE  . MET   A 1 339 ? 118.928 117.127 128.664 1.00 33.90  ? 348 MET   B CE  1 
ATOM   1157 N N   . ALA   A 1 340 ? 119.456 123.950 126.931 1.00 19.20  ? 349 ALA   B N   1 
ATOM   1158 C CA  . ALA   A 1 340 ? 118.973 125.318 126.818 1.00 17.88  ? 349 ALA   B CA  1 
ATOM   1159 C C   . ALA   A 1 340 ? 117.861 125.425 125.785 1.00 23.08  ? 349 ALA   B C   1 
ATOM   1160 O O   . ALA   A 1 340 ? 116.869 126.116 126.013 1.00 28.94  ? 349 ALA   B O   1 
ATOM   1161 C CB  . ALA   A 1 340 ? 120.127 126.256 126.471 1.00 23.16  ? 349 ALA   B CB  1 
ATOM   1162 N N   . SER   A 1 341 ? 117.994 124.725 124.654 1.00 21.99  ? 350 SER   B N   1 
ATOM   1163 C CA  . SER   A 1 341 ? 116.946 124.742 123.637 1.00 20.36  ? 350 SER   B CA  1 
ATOM   1164 C C   . SER   A 1 341 ? 115.674 124.065 124.136 1.00 23.24  ? 350 SER   B C   1 
ATOM   1165 O O   . SER   A 1 341 ? 114.566 124.519 123.832 1.00 26.55  ? 350 SER   B O   1 
ATOM   1166 C CB  . SER   A 1 341 ? 117.447 124.071 122.360 1.00 23.99  ? 350 SER   B CB  1 
ATOM   1167 O OG  . SER   A 1 341 ? 117.759 122.710 122.590 1.00 27.45  ? 350 SER   B OG  1 
ATOM   1168 N N   . SER   A 1 342 ? 115.815 122.992 124.918 1.00 25.21  ? 351 SER   B N   1 
ATOM   1169 C CA  . SER   A 1 342 ? 114.643 122.333 125.493 1.00 19.03  ? 351 SER   B CA  1 
ATOM   1170 C C   . SER   A 1 342 ? 113.923 123.240 126.489 1.00 22.81  ? 351 SER   B C   1 
ATOM   1171 O O   . SER   A 1 342 ? 112.691 123.372 126.449 1.00 29.06  ? 351 SER   B O   1 
ATOM   1172 C CB  . SER   A 1 342 ? 115.057 121.023 126.162 1.00 18.98  ? 351 SER   B CB  1 
ATOM   1173 O OG  . SER   A 1 342 ? 115.697 120.162 125.238 1.00 33.53  ? 351 SER   B OG  1 
ATOM   1174 N N   . ILE   A 1 343 ? 114.676 123.887 127.382 1.00 23.66  ? 352 ILE   B N   1 
ATOM   1175 C CA  . ILE   A 1 343 ? 114.057 124.781 128.357 1.00 24.51  ? 352 ILE   B CA  1 
ATOM   1176 C C   . ILE   A 1 343 ? 113.507 126.032 127.673 1.00 20.84  ? 352 ILE   B C   1 
ATOM   1177 O O   . ILE   A 1 343 ? 112.481 126.575 128.096 1.00 21.97  ? 352 ILE   B O   1 
ATOM   1178 C CB  . ILE   A 1 343 ? 115.061 125.107 129.483 1.00 21.38  ? 352 ILE   B CB  1 
ATOM   1179 C CG1 . ILE   A 1 343 ? 115.475 123.821 130.198 1.00 23.62  ? 352 ILE   B CG1 1 
ATOM   1180 C CG2 . ILE   A 1 343 ? 114.462 126.045 130.516 1.00 21.40  ? 352 ILE   B CG2 1 
ATOM   1181 C CD1 . ILE   A 1 343 ? 116.556 124.012 131.232 1.00 29.03  ? 352 ILE   B CD1 1 
ATOM   1182 N N   . TRP   A 1 344 ? 114.135 126.482 126.583 1.00 17.22  ? 353 TRP   B N   1 
ATOM   1183 C CA  . TRP   A 1 344 ? 113.582 127.605 125.834 1.00 21.24  ? 353 TRP   B CA  1 
ATOM   1184 C C   . TRP   A 1 344 ? 112.314 127.211 125.088 1.00 25.04  ? 353 TRP   B C   1 
ATOM   1185 O O   . TRP   A 1 344 ? 111.427 128.047 124.912 1.00 26.34  ? 353 TRP   B O   1 
ATOM   1186 C CB  . TRP   A 1 344 ? 114.618 128.181 124.862 1.00 21.35  ? 353 TRP   B CB  1 
ATOM   1187 C CG  . TRP   A 1 344 ? 115.611 129.150 125.488 1.00 21.47  ? 353 TRP   B CG  1 
ATOM   1188 C CD1 . TRP   A 1 344 ? 116.973 129.044 125.482 1.00 17.99  ? 353 TRP   B CD1 1 
ATOM   1189 C CD2 . TRP   A 1 344 ? 115.313 130.364 126.197 1.00 20.99  ? 353 TRP   B CD2 1 
ATOM   1190 N NE1 . TRP   A 1 344 ? 117.537 130.101 126.146 1.00 20.41  ? 353 TRP   B NE1 1 
ATOM   1191 C CE2 . TRP   A 1 344 ? 116.542 130.927 126.593 1.00 21.97  ? 353 TRP   B CE2 1 
ATOM   1192 C CE3 . TRP   A 1 344 ? 114.129 131.027 126.535 1.00 19.81  ? 353 TRP   B CE3 1 
ATOM   1193 C CZ2 . TRP   A 1 344 ? 116.621 132.118 127.309 1.00 19.60  ? 353 TRP   B CZ2 1 
ATOM   1194 C CZ3 . TRP   A 1 344 ? 114.211 132.208 127.248 1.00 22.92  ? 353 TRP   B CZ3 1 
ATOM   1195 C CH2 . TRP   A 1 344 ? 115.448 132.742 127.626 1.00 21.23  ? 353 TRP   B CH2 1 
ATOM   1196 N N   . TRP   A 1 345 ? 112.189 125.949 124.666 1.00 27.40  ? 354 TRP   B N   1 
ATOM   1197 C CA  . TRP   A 1 345 ? 110.906 125.499 124.130 1.00 24.65  ? 354 TRP   B CA  1 
ATOM   1198 C C   . TRP   A 1 345 ? 109.842 125.416 125.218 1.00 24.83  ? 354 TRP   B C   1 
ATOM   1199 O O   . TRP   A 1 345 ? 108.669 125.696 124.952 1.00 26.31  ? 354 TRP   B O   1 
ATOM   1200 C CB  . TRP   A 1 345 ? 111.037 124.144 123.434 1.00 23.39  ? 354 TRP   B CB  1 
ATOM   1201 C CG  . TRP   A 1 345 ? 109.696 123.613 123.002 1.00 23.29  ? 354 TRP   B CG  1 
ATOM   1202 C CD1 . TRP   A 1 345 ? 108.969 124.012 121.919 1.00 25.17  ? 354 TRP   B CD1 1 
ATOM   1203 C CD2 . TRP   A 1 345 ? 108.906 122.620 123.670 1.00 23.65  ? 354 TRP   B CD2 1 
ATOM   1204 N NE1 . TRP   A 1 345 ? 107.785 123.319 121.862 1.00 23.96  ? 354 TRP   B NE1 1 
ATOM   1205 C CE2 . TRP   A 1 345 ? 107.722 122.459 122.926 1.00 22.29  ? 354 TRP   B CE2 1 
ATOM   1206 C CE3 . TRP   A 1 345 ? 109.089 121.846 124.821 1.00 27.58  ? 354 TRP   B CE3 1 
ATOM   1207 C CZ2 . TRP   A 1 345 ? 106.727 121.556 123.293 1.00 27.26  ? 354 TRP   B CZ2 1 
ATOM   1208 C CZ3 . TRP   A 1 345 ? 108.100 120.952 125.183 1.00 25.07  ? 354 TRP   B CZ3 1 
ATOM   1209 C CH2 . TRP   A 1 345 ? 106.935 120.814 124.422 1.00 29.65  ? 354 TRP   B CH2 1 
ATOM   1210 N N   . VAL   A 1 346 ? 110.225 125.024 126.436 1.00 24.61  ? 355 VAL   B N   1 
ATOM   1211 C CA  . VAL   A 1 346 ? 109.275 125.029 127.551 1.00 25.96  ? 355 VAL   B CA  1 
ATOM   1212 C C   . VAL   A 1 346 ? 108.813 126.452 127.854 1.00 24.07  ? 355 VAL   B C   1 
ATOM   1213 O O   . VAL   A 1 346 ? 107.625 126.698 128.101 1.00 28.24  ? 355 VAL   B O   1 
ATOM   1214 C CB  . VAL   A 1 346 ? 109.899 124.353 128.787 1.00 27.90  ? 355 VAL   B CB  1 
ATOM   1215 C CG1 . VAL   A 1 346 ? 108.987 124.478 129.999 1.00 22.52  ? 355 VAL   B CG1 1 
ATOM   1216 C CG2 . VAL   A 1 346 ? 110.170 122.899 128.497 1.00 28.95  ? 355 VAL   B CG2 1 
ATOM   1217 N N   . ILE   A 1 347 ? 109.742 127.408 127.823 1.00 23.83  ? 356 ILE   B N   1 
ATOM   1218 C CA  . ILE   A 1 347 ? 109.399 128.814 128.023 1.00 27.77  ? 356 ILE   B CA  1 
ATOM   1219 C C   . ILE   A 1 347 ? 108.537 129.325 126.870 1.00 28.33  ? 356 ILE   B C   1 
ATOM   1220 O O   . ILE   A 1 347 ? 107.604 130.110 127.076 1.00 33.66  ? 356 ILE   B O   1 
ATOM   1221 C CB  . ILE   A 1 347 ? 110.689 129.640 128.206 1.00 21.11  ? 356 ILE   B CB  1 
ATOM   1222 C CG1 . ILE   A 1 347 ? 111.366 129.263 129.525 1.00 23.63  ? 356 ILE   B CG1 1 
ATOM   1223 C CG2 . ILE   A 1 347 ? 110.414 131.136 128.183 1.00 22.70  ? 356 ILE   B CG2 1 
ATOM   1224 C CD1 . ILE   A 1 347 ? 112.742 129.852 129.701 1.00 28.57  ? 356 ILE   B CD1 1 
ATOM   1225 N N   . LEU   A 1 348 ? 108.808 128.855 125.650 1.00 27.88  ? 357 LEU   B N   1 
ATOM   1226 C CA  . LEU   A 1 348 ? 107.984 129.195 124.493 1.00 26.68  ? 357 LEU   B CA  1 
ATOM   1227 C C   . LEU   A 1 348 ? 106.561 128.672 124.645 1.00 31.50  ? 357 LEU   B C   1 
ATOM   1228 O O   . LEU   A 1 348 ? 105.598 129.380 124.338 1.00 38.42  ? 357 LEU   B O   1 
ATOM   1229 C CB  . LEU   A 1 348 ? 108.633 128.632 123.227 1.00 28.46  ? 357 LEU   B CB  1 
ATOM   1230 C CG  . LEU   A 1 348 ? 107.813 128.485 121.944 1.00 34.22  ? 357 LEU   B CG  1 
ATOM   1231 C CD1 . LEU   A 1 348 ? 107.528 129.835 121.324 1.00 30.68  ? 357 LEU   B CD1 1 
ATOM   1232 C CD2 . LEU   A 1 348 ? 108.538 127.586 120.957 1.00 28.36  ? 357 LEU   B CD2 1 
ATOM   1233 N N   . SER   A 1 349 ? 106.412 127.437 125.131 1.00 29.60  ? 358 SER   B N   1 
ATOM   1234 C CA  . SER   A 1 349 ? 105.085 126.861 125.332 1.00 30.85  ? 358 SER   B CA  1 
ATOM   1235 C C   . SER   A 1 349 ? 104.334 127.567 126.454 1.00 33.55  ? 358 SER   B C   1 
ATOM   1236 O O   . SER   A 1 349 ? 103.133 127.837 126.328 1.00 38.01  ? 358 SER   B O   1 
ATOM   1237 C CB  . SER   A 1 349 ? 105.203 125.368 125.625 1.00 27.39  ? 358 SER   B CB  1 
ATOM   1238 O OG  . SER   A 1 349 ? 105.847 124.694 124.561 1.00 26.56  ? 358 SER   B OG  1 
ATOM   1239 N N   . LEU   A 1 350 ? 105.027 127.880 127.554 1.00 32.11  ? 359 LEU   B N   1 
ATOM   1240 C CA  . LEU   A 1 350 ? 104.404 128.618 128.650 1.00 35.34  ? 359 LEU   B CA  1 
ATOM   1241 C C   . LEU   A 1 350 ? 103.987 130.015 128.210 1.00 36.65  ? 359 LEU   B C   1 
ATOM   1242 O O   . LEU   A 1 350 ? 102.905 130.490 128.572 1.00 41.76  ? 359 LEU   B O   1 
ATOM   1243 C CB  . LEU   A 1 350 ? 105.361 128.690 129.841 1.00 35.01  ? 359 LEU   B CB  1 
ATOM   1244 C CG  . LEU   A 1 350 ? 105.071 129.702 130.956 1.00 40.19  ? 359 LEU   B CG  1 
ATOM   1245 C CD1 . LEU   A 1 350 ? 103.759 129.399 131.665 1.00 40.42  ? 359 LEU   B CD1 1 
ATOM   1246 C CD2 . LEU   A 1 350 ? 106.222 129.746 131.949 1.00 42.98  ? 359 LEU   B CD2 1 
ATOM   1247 N N   . THR   A 1 351 ? 104.819 130.677 127.405 1.00 31.62  ? 360 THR   B N   1 
ATOM   1248 C CA  . THR   A 1 351 ? 104.496 132.020 126.943 1.00 35.65  ? 360 THR   B CA  1 
ATOM   1249 C C   . THR   A 1 351 ? 103.370 131.998 125.915 1.00 39.02  ? 360 THR   B C   1 
ATOM   1250 O O   . THR   A 1 351 ? 102.532 132.905 125.891 1.00 41.27  ? 360 THR   B O   1 
ATOM   1251 C CB  . THR   A 1 351 ? 105.750 132.678 126.370 1.00 37.90  ? 360 THR   B CB  1 
ATOM   1252 O OG1 . THR   A 1 351 ? 106.839 132.496 127.283 1.00 39.02  ? 360 THR   B OG1 1 
ATOM   1253 C CG2 . THR   A 1 351 ? 105.528 134.160 126.166 1.00 40.23  ? 360 THR   B CG2 1 
ATOM   1254 N N   . TRP   A 1 352 ? 103.322 130.964 125.071 1.00 38.25  ? 361 TRP   B N   1 
ATOM   1255 C CA  . TRP   A 1 352 ? 102.206 130.819 124.141 1.00 36.60  ? 361 TRP   B CA  1 
ATOM   1256 C C   . TRP   A 1 352 ? 100.906 130.551 124.887 1.00 46.00  ? 361 TRP   B C   1 
ATOM   1257 O O   . TRP   A 1 352 ? 99.855  131.086 124.518 1.00 51.28  ? 361 TRP   B O   1 
ATOM   1258 C CB  . TRP   A 1 352 ? 102.495 129.701 123.138 1.00 38.34  ? 361 TRP   B CB  1 
ATOM   1259 C CG  . TRP   A 1 352 ? 101.559 129.688 121.957 1.00 42.34  ? 361 TRP   B CG  1 
ATOM   1260 C CD1 . TRP   A 1 352 ? 101.645 130.461 120.836 1.00 39.71  ? 361 TRP   B CD1 1 
ATOM   1261 C CD2 . TRP   A 1 352 ? 100.403 128.858 121.782 1.00 37.74  ? 361 TRP   B CD2 1 
ATOM   1262 N NE1 . TRP   A 1 352 ? 100.615 130.168 119.977 1.00 34.96  ? 361 TRP   B NE1 1 
ATOM   1263 C CE2 . TRP   A 1 352 ? 99.838  129.187 120.535 1.00 31.54  ? 361 TRP   B CE2 1 
ATOM   1264 C CE3 . TRP   A 1 352 ? 99.790  127.871 122.561 1.00 39.87  ? 361 TRP   B CE3 1 
ATOM   1265 C CZ2 . TRP   A 1 352 ? 98.691  128.565 120.048 1.00 34.26  ? 361 TRP   B CZ2 1 
ATOM   1266 C CZ3 . TRP   A 1 352 ? 98.651  127.254 122.075 1.00 41.35  ? 361 TRP   B CZ3 1 
ATOM   1267 C CH2 . TRP   A 1 352 ? 98.114  127.604 120.831 1.00 38.22  ? 361 TRP   B CH2 1 
ATOM   1268 N N   . PHE   A 1 353 ? 100.965 129.744 125.953 1.00 42.81  ? 362 PHE   B N   1 
ATOM   1269 C CA  . PHE   A 1 353 ? 99.788  129.520 126.789 1.00 41.60  ? 362 PHE   B CA  1 
ATOM   1270 C C   . PHE   A 1 353 ? 99.339  130.804 127.478 1.00 44.43  ? 362 PHE   B C   1 
ATOM   1271 O O   . PHE   A 1 353 ? 98.138  131.087 127.549 1.00 51.20  ? 362 PHE   B O   1 
ATOM   1272 C CB  . PHE   A 1 353 ? 100.079 128.426 127.820 1.00 40.35  ? 362 PHE   B CB  1 
ATOM   1273 C CG  . PHE   A 1 353 ? 99.137  128.428 128.992 1.00 45.94  ? 362 PHE   B CG  1 
ATOM   1274 C CD1 . PHE   A 1 353 ? 97.797  128.109 128.828 1.00 48.95  ? 362 PHE   B CD1 1 
ATOM   1275 C CD2 . PHE   A 1 353 ? 99.595  128.739 130.262 1.00 46.70  ? 362 PHE   B CD2 1 
ATOM   1276 C CE1 . PHE   A 1 353 ? 96.931  128.116 129.907 1.00 45.86  ? 362 PHE   B CE1 1 
ATOM   1277 C CE2 . PHE   A 1 353 ? 98.734  128.743 131.344 1.00 45.45  ? 362 PHE   B CE2 1 
ATOM   1278 C CZ  . PHE   A 1 353 ? 97.402  128.430 131.165 1.00 48.19  ? 362 PHE   B CZ  1 
ATOM   1279 N N   . LEU   A 1 354 ? 100.289 131.599 127.977 1.00 42.70  ? 363 LEU   B N   1 
ATOM   1280 C CA  . LEU   A 1 354 ? 99.938  132.853 128.641 1.00 45.51  ? 363 LEU   B CA  1 
ATOM   1281 C C   . LEU   A 1 354 ? 99.366  133.869 127.658 1.00 50.88  ? 363 LEU   B C   1 
ATOM   1282 O O   . LEU   A 1 354 ? 98.451  134.625 128.002 1.00 57.12  ? 363 LEU   B O   1 
ATOM   1283 C CB  . LEU   A 1 354 ? 101.159 133.430 129.355 1.00 49.27  ? 363 LEU   B CB  1 
ATOM   1284 C CG  . LEU   A 1 354 ? 101.625 132.721 130.628 1.00 55.56  ? 363 LEU   B CG  1 
ATOM   1285 C CD1 . LEU   A 1 354 ? 102.911 133.341 131.149 1.00 48.62  ? 363 LEU   B CD1 1 
ATOM   1286 C CD2 . LEU   A 1 354 ? 100.541 132.757 131.693 1.00 55.94  ? 363 LEU   B CD2 1 
ATOM   1287 N N   . ALA   A 1 355 ? 99.887  133.902 126.429 1.00 48.36  ? 364 ALA   B N   1 
ATOM   1288 C CA  . ALA   A 1 355 ? 99.442  134.891 125.456 1.00 52.05  ? 364 ALA   B CA  1 
ATOM   1289 C C   . ALA   A 1 355 ? 98.175  134.467 124.724 1.00 56.39  ? 364 ALA   B C   1 
ATOM   1290 O O   . ALA   A 1 355 ? 97.474  135.323 124.173 1.00 62.82  ? 364 ALA   B O   1 
ATOM   1291 C CB  . ALA   A 1 355 ? 100.557 135.169 124.446 1.00 55.98  ? 364 ALA   B CB  1 
ATOM   1292 N N   . ALA   A 1 356 ? 97.864  133.171 124.696 1.00 53.42  ? 365 ALA   B N   1 
ATOM   1293 C CA  . ALA   A 1 356 ? 96.687  132.703 123.977 1.00 57.07  ? 365 ALA   B CA  1 
ATOM   1294 C C   . ALA   A 1 356 ? 95.519  132.399 124.909 1.00 63.85  ? 365 ALA   B C   1 
ATOM   1295 O O   . ALA   A 1 356 ? 94.392  132.835 124.654 1.00 66.76  ? 365 ALA   B O   1 
ATOM   1296 C CB  . ALA   A 1 356 ? 97.041  131.462 123.152 1.00 51.64  ? 365 ALA   B CB  1 
ATOM   1297 N N   . GLY   A 1 357 ? 95.767  131.647 125.983 1.00 54.75  ? 366 GLY   B N   1 
ATOM   1298 C CA  . GLY   A 1 357 ? 94.678  131.249 126.860 1.00 57.46  ? 366 GLY   B CA  1 
ATOM   1299 C C   . GLY   A 1 357 ? 94.149  132.391 127.708 1.00 72.36  ? 366 GLY   B C   1 
ATOM   1300 O O   . GLY   A 1 357 ? 92.936  132.534 127.889 1.00 79.10  ? 366 GLY   B O   1 
ATOM   1301 N N   . MET   A 1 358 ? 95.044  133.216 128.239 1.00 68.26  ? 367 MET   B N   1 
ATOM   1302 C CA  . MET   A 1 358 ? 94.670  134.286 129.149 1.00 71.67  ? 367 MET   B CA  1 
ATOM   1303 C C   . MET   A 1 358 ? 95.060  135.642 128.575 1.00 75.95  ? 367 MET   B C   1 
ATOM   1304 O O   . MET   A 1 358 ? 95.779  135.746 127.578 1.00 67.61  ? 367 MET   B O   1 
ATOM   1305 C CB  . MET   A 1 358 ? 95.316  134.080 130.524 1.00 73.03  ? 367 MET   B CB  1 
ATOM   1306 C CG  . MET   A 1 358 ? 94.865  132.810 131.225 1.00 84.56  ? 367 MET   B CG  1 
ATOM   1307 S SD  . MET   A 1 358 ? 95.465  132.692 132.922 1.00 109.11 ? 367 MET   B SD  1 
ATOM   1308 C CE  . MET   A 1 358 ? 94.790  131.100 133.398 1.00 100.05 ? 367 MET   B CE  1 
ATOM   1309 N N   . LYS   A 1 359 ? 94.559  136.693 129.226 1.00 87.32  ? 368 LYS   B N   1 
ATOM   1310 C CA  . LYS   A 1 359 ? 94.824  138.072 128.819 1.00 86.60  ? 368 LYS   B CA  1 
ATOM   1311 C C   . LYS   A 1 359 ? 96.119  138.532 129.482 1.00 76.82  ? 368 LYS   B C   1 
ATOM   1312 O O   . LYS   A 1 359 ? 96.130  139.222 130.504 1.00 73.28  ? 368 LYS   B O   1 
ATOM   1313 C CB  . LYS   A 1 359 ? 93.653  138.976 129.187 1.00 91.39  ? 368 LYS   B CB  1 
ATOM   1314 C CG  . LYS   A 1 359 ? 92.310  138.518 128.641 1.00 92.37  ? 368 LYS   B CG  1 
ATOM   1315 C CD  . LYS   A 1 359 ? 91.186  139.428 129.112 1.00 98.88  ? 368 LYS   B CD  1 
ATOM   1316 C CE  . LYS   A 1 359 ? 89.833  138.937 128.621 1.00 103.74 ? 368 LYS   B CE  1 
ATOM   1317 N NZ  . LYS   A 1 359 ? 88.721  139.806 129.096 1.00 111.40 ? 368 LYS   B NZ  1 
ATOM   1318 N N   . TRP   A 1 360 ? 97.236  138.131 128.881 1.00 71.44  ? 369 TRP   B N   1 
ATOM   1319 C CA  . TRP   A 1 360 ? 98.563  138.486 129.363 1.00 68.47  ? 369 TRP   B CA  1 
ATOM   1320 C C   . TRP   A 1 360 ? 99.310  139.242 128.276 1.00 68.04  ? 369 TRP   B C   1 
ATOM   1321 O O   . TRP   A 1 360 ? 99.370  138.789 127.129 1.00 71.05  ? 369 TRP   B O   1 
ATOM   1322 C CB  . TRP   A 1 360 ? 99.356  137.242 129.771 1.00 67.99  ? 369 TRP   B CB  1 
ATOM   1323 C CG  . TRP   A 1 360 ? 99.160  136.826 131.194 1.00 69.99  ? 369 TRP   B CG  1 
ATOM   1324 C CD1 . TRP   A 1 360 ? 97.980  136.523 131.807 1.00 71.98  ? 369 TRP   B CD1 1 
ATOM   1325 C CD2 . TRP   A 1 360 ? 100.183 136.644 132.180 1.00 66.71  ? 369 TRP   B CD2 1 
ATOM   1326 N NE1 . TRP   A 1 360 ? 98.204  136.175 133.117 1.00 67.90  ? 369 TRP   B NE1 1 
ATOM   1327 C CE2 . TRP   A 1 360 ? 99.548  136.240 133.371 1.00 62.33  ? 369 TRP   B CE2 1 
ATOM   1328 C CE3 . TRP   A 1 360 ? 101.574 136.789 132.172 1.00 64.99  ? 369 TRP   B CE3 1 
ATOM   1329 C CZ2 . TRP   A 1 360 ? 100.256 135.979 134.541 1.00 61.22  ? 369 TRP   B CZ2 1 
ATOM   1330 C CZ3 . TRP   A 1 360 ? 102.274 136.529 133.336 1.00 63.89  ? 369 TRP   B CZ3 1 
ATOM   1331 C CH2 . TRP   A 1 360 ? 101.615 136.128 134.503 1.00 64.65  ? 369 TRP   B CH2 1 
ATOM   1332 N N   . GLY   A 1 361 ? 99.871  140.393 128.638 1.00 68.84  ? 370 GLY   B N   1 
ATOM   1333 C CA  . GLY   A 1 361 ? 100.730 141.123 127.733 1.00 70.56  ? 370 GLY   B CA  1 
ATOM   1334 C C   . GLY   A 1 361 ? 102.170 140.659 127.825 1.00 69.88  ? 370 GLY   B C   1 
ATOM   1335 O O   . GLY   A 1 361 ? 102.525 139.813 128.642 1.00 68.59  ? 370 GLY   B O   1 
ATOM   1336 N N   . HIS   A 1 362 ? 103.009 141.230 126.964 1.00 70.15  ? 371 HIS   B N   1 
ATOM   1337 C CA  . HIS   A 1 362 ? 104.425 140.894 126.982 1.00 67.38  ? 371 HIS   B CA  1 
ATOM   1338 C C   . HIS   A 1 362 ? 105.182 141.564 128.121 1.00 61.30  ? 371 HIS   B C   1 
ATOM   1339 O O   . HIS   A 1 362 ? 106.314 141.164 128.403 1.00 53.87  ? 371 HIS   B O   1 
ATOM   1340 C CB  . HIS   A 1 362 ? 105.075 141.254 125.642 1.00 70.19  ? 371 HIS   B CB  1 
ATOM   1341 C CG  . HIS   A 1 362 ? 104.459 142.440 124.969 1.00 72.03  ? 371 HIS   B CG  1 
ATOM   1342 N ND1 . HIS   A 1 362 ? 104.471 143.702 125.523 1.00 72.99  ? 371 HIS   B ND1 1 
ATOM   1343 C CD2 . HIS   A 1 362 ? 103.811 142.555 123.785 1.00 70.91  ? 371 HIS   B CD2 1 
ATOM   1344 C CE1 . HIS   A 1 362 ? 103.857 144.543 124.710 1.00 75.66  ? 371 HIS   B CE1 1 
ATOM   1345 N NE2 . HIS   A 1 362 ? 103.447 143.873 123.648 1.00 77.72  ? 371 HIS   B NE2 1 
ATOM   1346 N N   . GLU   A 1 363 ? 104.587 142.556 128.789 1.00 67.35  ? 372 GLU   B N   1 
ATOM   1347 C CA  . GLU   A 1 363 ? 105.258 143.189 129.922 1.00 65.41  ? 372 GLU   B CA  1 
ATOM   1348 C C   . GLU   A 1 363 ? 105.252 142.285 131.149 1.00 61.91  ? 372 GLU   B C   1 
ATOM   1349 O O   . GLU   A 1 363 ? 106.259 142.186 131.860 1.00 61.54  ? 372 GLU   B O   1 
ATOM   1350 C CB  . GLU   A 1 363 ? 104.599 144.532 130.243 1.00 62.83  ? 372 GLU   B CB  1 
ATOM   1351 C CG  . GLU   A 1 363 ? 104.872 145.634 129.228 1.00 69.52  ? 372 GLU   B CG  1 
ATOM   1352 C CD  . GLU   A 1 363 ? 103.918 145.610 128.048 1.00 75.85  ? 372 GLU   B CD  1 
ATOM   1353 O OE1 . GLU   A 1 363 ? 103.060 144.704 127.984 1.00 74.67  ? 372 GLU   B OE1 1 
ATOM   1354 O OE2 . GLU   A 1 363 ? 104.026 146.503 127.181 1.00 77.48  ? 372 GLU   B OE2 1 
ATOM   1355 N N   . ALA   A 1 364 ? 104.127 141.611 131.410 1.00 60.46  ? 373 ALA   B N   1 
ATOM   1356 C CA  . ALA   A 1 364 ? 104.050 140.708 132.554 1.00 60.14  ? 373 ALA   B CA  1 
ATOM   1357 C C   . ALA   A 1 364 ? 104.910 139.468 132.353 1.00 56.09  ? 373 ALA   B C   1 
ATOM   1358 O O   . ALA   A 1 364 ? 105.332 138.842 133.331 1.00 56.70  ? 373 ALA   B O   1 
ATOM   1359 C CB  . ALA   A 1 364 ? 102.598 140.309 132.813 1.00 62.10  ? 373 ALA   B CB  1 
ATOM   1360 N N   . ILE   A 1 365 ? 105.173 139.098 131.102 1.00 56.67  ? 374 ILE   B N   1 
ATOM   1361 C CA  . ILE   A 1 365 ? 106.078 137.989 130.831 1.00 58.94  ? 374 ILE   B CA  1 
ATOM   1362 C C   . ILE   A 1 365 ? 107.527 138.467 130.835 1.00 58.61  ? 374 ILE   B C   1 
ATOM   1363 O O   . ILE   A 1 365 ? 108.428 137.726 131.244 1.00 58.28  ? 374 ILE   B O   1 
ATOM   1364 C CB  . ILE   A 1 365 ? 105.690 137.323 129.500 1.00 54.91  ? 374 ILE   B CB  1 
ATOM   1365 C CG1 . ILE   A 1 365 ? 104.179 137.095 129.462 1.00 53.94  ? 374 ILE   B CG1 1 
ATOM   1366 C CG2 . ILE   A 1 365 ? 106.419 136.004 129.321 1.00 45.07  ? 374 ILE   B CG2 1 
ATOM   1367 C CD1 . ILE   A 1 365 ? 103.652 136.642 128.123 1.00 53.90  ? 374 ILE   B CD1 1 
ATOM   1368 N N   . GLU   A 1 366 ? 107.773 139.705 130.399 1.00 56.91  ? 375 GLU   B N   1 
ATOM   1369 C CA  . GLU   A 1 366 ? 109.111 140.282 130.437 1.00 57.53  ? 375 GLU   B CA  1 
ATOM   1370 C C   . GLU   A 1 366 ? 109.569 140.576 131.860 1.00 57.49  ? 375 GLU   B C   1 
ATOM   1371 O O   . GLU   A 1 366 ? 110.777 140.625 132.112 1.00 61.99  ? 375 GLU   B O   1 
ATOM   1372 C CB  . GLU   A 1 366 ? 109.143 141.562 129.596 1.00 62.59  ? 375 GLU   B CB  1 
ATOM   1373 C CG  . GLU   A 1 366 ? 110.535 142.066 129.236 1.00 59.83  ? 375 GLU   B CG  1 
ATOM   1374 C CD  . GLU   A 1 366 ? 111.231 141.184 128.219 1.00 61.72  ? 375 GLU   B CD  1 
ATOM   1375 O OE1 . GLU   A 1 366 ? 110.532 140.562 127.394 1.00 62.49  ? 375 GLU   B OE1 1 
ATOM   1376 O OE2 . GLU   A 1 366 ? 112.478 141.112 128.246 1.00 65.76  ? 375 GLU   B OE2 1 
ATOM   1377 N N   . ALA   A 1 367 ? 108.632 140.776 132.791 1.00 53.64  ? 376 ALA   B N   1 
ATOM   1378 C CA  . ALA   A 1 367 ? 108.998 140.999 134.186 1.00 52.93  ? 376 ALA   B CA  1 
ATOM   1379 C C   . ALA   A 1 367 ? 109.646 139.777 134.828 1.00 51.51  ? 376 ALA   B C   1 
ATOM   1380 O O   . ALA   A 1 367 ? 110.365 139.925 135.822 1.00 53.31  ? 376 ALA   B O   1 
ATOM   1381 C CB  . ALA   A 1 367 ? 107.769 141.420 134.991 1.00 49.67  ? 376 ALA   B CB  1 
ATOM   1382 N N   . ASN   A 1 368 ? 109.414 138.579 134.288 1.00 46.05  ? 377 ASN   B N   1 
ATOM   1383 C CA  . ASN   A 1 368 ? 110.032 137.354 134.780 1.00 42.24  ? 377 ASN   B CA  1 
ATOM   1384 C C   . ASN   A 1 368 ? 111.210 136.914 133.916 1.00 40.25  ? 377 ASN   B C   1 
ATOM   1385 O O   . ASN   A 1 368 ? 111.543 135.723 133.881 1.00 37.20  ? 377 ASN   B O   1 
ATOM   1386 C CB  . ASN   A 1 368 ? 108.995 136.235 134.868 1.00 44.52  ? 377 ASN   B CB  1 
ATOM   1387 C CG  . ASN   A 1 368 ? 107.843 136.576 135.792 1.00 49.74  ? 377 ASN   B CG  1 
ATOM   1388 O OD1 . ASN   A 1 368 ? 107.897 136.313 136.993 1.00 51.97  ? 377 ASN   B OD1 1 
ATOM   1389 N ND2 . ASN   A 1 368 ? 106.791 137.162 135.234 1.00 49.93  ? 377 ASN   B ND2 1 
ATOM   1390 N N   . SER   A 1 369 ? 111.846 137.857 133.214 1.00 48.01  ? 378 SER   B N   1 
ATOM   1391 C CA  . SER   A 1 369 ? 112.957 137.513 132.333 1.00 43.42  ? 378 SER   B CA  1 
ATOM   1392 C C   . SER   A 1 369 ? 114.178 137.044 133.111 1.00 43.67  ? 378 SER   B C   1 
ATOM   1393 O O   . SER   A 1 369 ? 114.932 136.201 132.615 1.00 46.62  ? 378 SER   B O   1 
ATOM   1394 C CB  . SER   A 1 369 ? 113.327 138.705 131.453 1.00 41.55  ? 378 SER   B CB  1 
ATOM   1395 O OG  . SER   A 1 369 ? 112.227 139.110 130.659 1.00 46.89  ? 378 SER   B OG  1 
ATOM   1396 N N   . GLN   A 1 370 ? 114.389 137.574 134.320 1.00 44.98  ? 379 GLN   B N   1 
ATOM   1397 C CA  . GLN   A 1 370 ? 115.496 137.112 135.153 1.00 42.54  ? 379 GLN   B CA  1 
ATOM   1398 C C   . GLN   A 1 370 ? 115.322 135.648 135.533 1.00 39.14  ? 379 GLN   B C   1 
ATOM   1399 O O   . GLN   A 1 370 ? 116.270 134.860 135.458 1.00 36.28  ? 379 GLN   B O   1 
ATOM   1400 C CB  . GLN   A 1 370 ? 115.616 137.982 136.406 1.00 51.64  ? 379 GLN   B CB  1 
ATOM   1401 C CG  . GLN   A 1 370 ? 116.307 139.322 136.189 1.00 61.45  ? 379 GLN   B CG  1 
ATOM   1402 C CD  . GLN   A 1 370 ? 115.393 140.377 135.595 1.00 74.75  ? 379 GLN   B CD  1 
ATOM   1403 O OE1 . GLN   A 1 370 ? 114.209 140.133 135.359 1.00 70.68  ? 379 GLN   B OE1 1 
ATOM   1404 N NE2 . GLN   A 1 370 ? 115.940 141.563 135.357 1.00 74.25  ? 379 GLN   B NE2 1 
ATOM   1405 N N   . TYR   A 1 371 ? 114.103 135.257 135.912 1.00 40.09  ? 380 TYR   B N   1 
ATOM   1406 C CA  . TYR   A 1 371 ? 113.847 133.859 136.242 1.00 36.76  ? 380 TYR   B CA  1 
ATOM   1407 C C   . TYR   A 1 371 ? 113.866 132.972 135.003 1.00 35.32  ? 380 TYR   B C   1 
ATOM   1408 O O   . TYR   A 1 371 ? 114.275 131.809 135.090 1.00 32.44  ? 380 TYR   B O   1 
ATOM   1409 C CB  . TYR   A 1 371 ? 112.512 133.724 136.974 1.00 38.80  ? 380 TYR   B CB  1 
ATOM   1410 C CG  . TYR   A 1 371 ? 112.456 134.475 138.284 1.00 42.58  ? 380 TYR   B CG  1 
ATOM   1411 C CD1 . TYR   A 1 371 ? 113.016 133.941 139.436 1.00 43.89  ? 380 TYR   B CD1 1 
ATOM   1412 C CD2 . TYR   A 1 371 ? 111.849 135.723 138.366 1.00 45.18  ? 380 TYR   B CD2 1 
ATOM   1413 C CE1 . TYR   A 1 371 ? 112.969 134.625 140.636 1.00 47.72  ? 380 TYR   B CE1 1 
ATOM   1414 C CE2 . TYR   A 1 371 ? 111.797 136.415 139.561 1.00 44.15  ? 380 TYR   B CE2 1 
ATOM   1415 C CZ  . TYR   A 1 371 ? 112.358 135.862 140.692 1.00 50.59  ? 380 TYR   B CZ  1 
ATOM   1416 O OH  . TYR   A 1 371 ? 112.309 136.547 141.884 1.00 59.46  ? 380 TYR   B OH  1 
ATOM   1417 N N   . PHE   A 1 372 ? 113.436 133.499 133.851 1.00 35.66  ? 381 PHE   B N   1 
ATOM   1418 C CA  . PHE   A 1 372 ? 113.528 132.740 132.604 1.00 36.83  ? 381 PHE   B CA  1 
ATOM   1419 C C   . PHE   A 1 372 ? 114.980 132.454 132.241 1.00 34.94  ? 381 PHE   B C   1 
ATOM   1420 O O   . PHE   A 1 372 ? 115.338 131.314 131.922 1.00 29.34  ? 381 PHE   B O   1 
ATOM   1421 C CB  . PHE   A 1 372 ? 112.838 133.494 131.466 1.00 29.80  ? 381 PHE   B CB  1 
ATOM   1422 C CG  . PHE   A 1 372 ? 111.341 133.445 131.523 1.00 33.03  ? 381 PHE   B CG  1 
ATOM   1423 C CD1 . PHE   A 1 372 ? 110.691 132.466 132.255 1.00 35.04  ? 381 PHE   B CD1 1 
ATOM   1424 C CD2 . PHE   A 1 372 ? 110.583 134.378 130.838 1.00 28.10  ? 381 PHE   B CD2 1 
ATOM   1425 C CE1 . PHE   A 1 372 ? 109.314 132.422 132.308 1.00 28.62  ? 381 PHE   B CE1 1 
ATOM   1426 C CE2 . PHE   A 1 372 ? 109.207 134.339 130.888 1.00 30.20  ? 381 PHE   B CE2 1 
ATOM   1427 C CZ  . PHE   A 1 372 ? 108.571 133.360 131.623 1.00 30.65  ? 381 PHE   B CZ  1 
ATOM   1428 N N   . HIS   A 1 373 ? 115.834 133.481 132.297 1.00 34.14  ? 382 HIS   B N   1 
ATOM   1429 C CA  . HIS   A 1 373 ? 117.258 133.292 132.043 1.00 26.97  ? 382 HIS   B CA  1 
ATOM   1430 C C   . HIS   A 1 373 ? 117.906 132.403 133.095 1.00 29.25  ? 382 HIS   B C   1 
ATOM   1431 O O   . HIS   A 1 373 ? 118.797 131.614 132.765 1.00 28.95  ? 382 HIS   B O   1 
ATOM   1432 C CB  . HIS   A 1 373 ? 117.971 134.643 131.980 1.00 26.72  ? 382 HIS   B CB  1 
ATOM   1433 C CG  . HIS   A 1 373 ? 117.769 135.378 130.691 1.00 23.47  ? 382 HIS   B CG  1 
ATOM   1434 N ND1 . HIS   A 1 373 ? 118.314 134.954 129.499 1.00 24.43  ? 382 HIS   B ND1 1 
ATOM   1435 C CD2 . HIS   A 1 373 ? 117.094 136.518 130.410 1.00 31.01  ? 382 HIS   B CD2 1 
ATOM   1436 C CE1 . HIS   A 1 373 ? 117.977 135.794 128.538 1.00 25.39  ? 382 HIS   B CE1 1 
ATOM   1437 N NE2 . HIS   A 1 373 ? 117.237 136.752 129.064 1.00 32.66  ? 382 HIS   B NE2 1 
ATOM   1438 N N   . LEU   A 1 374 ? 117.456 132.492 134.351 1.00 28.32  ? 383 LEU   B N   1 
ATOM   1439 C CA  . LEU   A 1 374 ? 117.984 131.624 135.399 1.00 30.60  ? 383 LEU   B CA  1 
ATOM   1440 C C   . LEU   A 1 374 ? 117.669 130.161 135.110 1.00 32.50  ? 383 LEU   B C   1 
ATOM   1441 O O   . LEU   A 1 374 ? 118.574 129.323 135.062 1.00 30.26  ? 383 LEU   B O   1 
ATOM   1442 C CB  . LEU   A 1 374 ? 117.418 132.043 136.756 1.00 32.33  ? 383 LEU   B CB  1 
ATOM   1443 C CG  . LEU   A 1 374 ? 118.055 131.412 137.995 1.00 30.22  ? 383 LEU   B CG  1 
ATOM   1444 C CD1 . LEU   A 1 374 ? 119.481 131.909 138.174 1.00 29.97  ? 383 LEU   B CD1 1 
ATOM   1445 C CD2 . LEU   A 1 374 ? 117.224 131.701 139.233 1.00 25.53  ? 383 LEU   B CD2 1 
ATOM   1446 N N   . ALA   A 1 375 ? 116.396 129.849 134.852 1.00 28.36  ? 384 ALA   B N   1 
ATOM   1447 C CA  . ALA   A 1 375 ? 116.007 128.471 134.569 1.00 24.81  ? 384 ALA   B CA  1 
ATOM   1448 C C   . ALA   A 1 375 ? 116.583 127.968 133.250 1.00 26.59  ? 384 ALA   B C   1 
ATOM   1449 O O   . ALA   A 1 375 ? 116.821 126.764 133.104 1.00 28.60  ? 384 ALA   B O   1 
ATOM   1450 C CB  . ALA   A 1 375 ? 114.484 128.349 134.559 1.00 27.11  ? 384 ALA   B CB  1 
ATOM   1451 N N   . ALA   A 1 376 ? 116.832 128.861 132.290 1.00 28.50  ? 385 ALA   B N   1 
ATOM   1452 C CA  . ALA   A 1 376 ? 117.318 128.446 130.983 1.00 25.33  ? 385 ALA   B CA  1 
ATOM   1453 C C   . ALA   A 1 376 ? 118.834 128.356 130.892 1.00 26.26  ? 385 ALA   B C   1 
ATOM   1454 O O   . ALA   A 1 376 ? 119.340 127.688 129.985 1.00 25.33  ? 385 ALA   B O   1 
ATOM   1455 C CB  . ALA   A 1 376 ? 116.810 129.407 129.904 1.00 22.06  ? 385 ALA   B CB  1 
ATOM   1456 N N   . TRP   A 1 377 ? 119.571 129.007 131.791 1.00 27.31  ? 386 TRP   B N   1 
ATOM   1457 C CA  . TRP   A 1 377 ? 121.026 128.964 131.736 1.00 23.92  ? 386 TRP   B CA  1 
ATOM   1458 C C   . TRP   A 1 377 ? 121.652 128.324 132.964 1.00 29.26  ? 386 TRP   B C   1 
ATOM   1459 O O   . TRP   A 1 377 ? 122.536 127.475 132.819 1.00 27.14  ? 386 TRP   B O   1 
ATOM   1460 C CB  . TRP   A 1 377 ? 121.593 130.383 131.532 1.00 20.62  ? 386 TRP   B CB  1 
ATOM   1461 C CG  . TRP   A 1 377 ? 121.107 131.077 130.280 1.00 18.59  ? 386 TRP   B CG  1 
ATOM   1462 C CD1 . TRP   A 1 377 ? 120.373 132.225 130.215 1.00 15.69  ? 386 TRP   B CD1 1 
ATOM   1463 C CD2 . TRP   A 1 377 ? 121.322 130.666 128.922 1.00 21.70  ? 386 TRP   B CD2 1 
ATOM   1464 N NE1 . TRP   A 1 377 ? 120.115 132.552 128.908 1.00 16.49  ? 386 TRP   B NE1 1 
ATOM   1465 C CE2 . TRP   A 1 377 ? 120.688 131.612 128.094 1.00 21.03  ? 386 TRP   B CE2 1 
ATOM   1466 C CE3 . TRP   A 1 377 ? 121.987 129.591 128.327 1.00 16.93  ? 386 TRP   B CE3 1 
ATOM   1467 C CZ2 . TRP   A 1 377 ? 120.699 131.515 126.705 1.00 18.36  ? 386 TRP   B CZ2 1 
ATOM   1468 C CZ3 . TRP   A 1 377 ? 121.998 129.496 126.950 1.00 16.23  ? 386 TRP   B CZ3 1 
ATOM   1469 C CH2 . TRP   A 1 377 ? 121.359 130.452 126.154 1.00 18.96  ? 386 TRP   B CH2 1 
ATOM   1470 N N   . ALA   A 1 378 ? 121.223 128.700 134.175 1.00 29.25  ? 387 ALA   B N   1 
ATOM   1471 C CA  . ALA   A 1 378 ? 121.899 128.232 135.381 1.00 28.56  ? 387 ALA   B CA  1 
ATOM   1472 C C   . ALA   A 1 378 ? 121.562 126.780 135.694 1.00 29.04  ? 387 ALA   B C   1 
ATOM   1473 O O   . ALA   A 1 378 ? 122.419 126.038 136.185 1.00 29.88  ? 387 ALA   B O   1 
ATOM   1474 C CB  . ALA   A 1 378 ? 121.537 129.128 136.564 1.00 22.30  ? 387 ALA   B CB  1 
ATOM   1475 N N   . VAL   A 1 379 ? 120.318 126.360 135.444 1.00 28.20  ? 388 VAL   B N   1 
ATOM   1476 C CA  . VAL   A 1 379 ? 119.947 124.961 135.679 1.00 30.31  ? 388 VAL   B CA  1 
ATOM   1477 C C   . VAL   A 1 379 ? 120.705 124.002 134.762 1.00 30.40  ? 388 VAL   B C   1 
ATOM   1478 O O   . VAL   A 1 379 ? 121.245 123.001 135.266 1.00 31.66  ? 388 VAL   B O   1 
ATOM   1479 C CB  . VAL   A 1 379 ? 118.418 124.797 135.617 1.00 28.98  ? 388 VAL   B CB  1 
ATOM   1480 C CG1 . VAL   A 1 379 ? 118.024 123.336 135.764 1.00 25.64  ? 388 VAL   B CG1 1 
ATOM   1481 C CG2 . VAL   A 1 379 ? 117.748 125.641 136.688 1.00 28.39  ? 388 VAL   B CG2 1 
ATOM   1482 N N   . PRO   A 1 380 ? 120.822 124.242 133.441 1.00 32.92  ? 389 PRO   B N   1 
ATOM   1483 C CA  . PRO   A 1 380 ? 121.792 123.440 132.682 1.00 28.52  ? 389 PRO   B CA  1 
ATOM   1484 C C   . PRO   A 1 380 ? 123.231 123.698 133.088 1.00 30.47  ? 389 PRO   B C   1 
ATOM   1485 O O   . PRO   A 1 380 ? 124.054 122.791 132.950 1.00 29.10  ? 389 PRO   B O   1 
ATOM   1486 C CB  . PRO   A 1 380 ? 121.530 123.838 131.221 1.00 29.44  ? 389 PRO   B CB  1 
ATOM   1487 C CG  . PRO   A 1 380 ? 120.868 125.125 131.290 1.00 29.85  ? 389 PRO   B CG  1 
ATOM   1488 C CD  . PRO   A 1 380 ? 120.027 125.077 132.516 1.00 34.35  ? 389 PRO   B CD  1 
ATOM   1489 N N   . ALA   A 1 381 ? 123.561 124.883 133.615 1.00 32.41  ? 390 ALA   B N   1 
ATOM   1490 C CA  . ALA   A 1 381 ? 124.911 125.097 134.137 1.00 29.88  ? 390 ALA   B CA  1 
ATOM   1491 C C   . ALA   A 1 381 ? 125.154 124.281 135.400 1.00 30.09  ? 390 ALA   B C   1 
ATOM   1492 O O   . ALA   A 1 381 ? 126.237 123.712 135.573 1.00 33.38  ? 390 ALA   B O   1 
ATOM   1493 C CB  . ALA   A 1 381 ? 125.159 126.579 134.414 1.00 26.68  ? 390 ALA   B CB  1 
ATOM   1494 N N   . VAL   A 1 382 ? 124.160 124.212 136.291 1.00 28.81  ? 391 VAL   B N   1 
ATOM   1495 C CA  . VAL   A 1 382 ? 124.284 123.395 137.498 1.00 30.39  ? 391 VAL   B CA  1 
ATOM   1496 C C   . VAL   A 1 382 ? 124.410 121.921 137.132 1.00 27.70  ? 391 VAL   B C   1 
ATOM   1497 O O   . VAL   A 1 382 ? 125.251 121.199 137.683 1.00 30.32  ? 391 VAL   B O   1 
ATOM   1498 C CB  . VAL   A 1 382 ? 123.096 123.659 138.447 1.00 35.46  ? 391 VAL   B CB  1 
ATOM   1499 C CG1 . VAL   A 1 382 ? 122.952 122.550 139.478 1.00 31.78  ? 391 VAL   B CG1 1 
ATOM   1500 C CG2 . VAL   A 1 382 ? 123.267 124.996 139.153 1.00 32.54  ? 391 VAL   B CG2 1 
ATOM   1501 N N   . LYS   A 1 383 ? 123.607 121.460 136.166 1.00 28.15  ? 392 LYS   B N   1 
ATOM   1502 C CA  . LYS   A 1 383 ? 123.716 120.073 135.717 1.00 28.81  ? 392 LYS   B CA  1 
ATOM   1503 C C   . LYS   A 1 383 ? 125.044 119.806 135.015 1.00 27.90  ? 392 LYS   B C   1 
ATOM   1504 O O   . LYS   A 1 383 ? 125.622 118.726 135.169 1.00 28.94  ? 392 LYS   B O   1 
ATOM   1505 C CB  . LYS   A 1 383 ? 122.547 119.723 134.801 1.00 28.56  ? 392 LYS   B CB  1 
ATOM   1506 C CG  . LYS   A 1 383 ? 121.343 119.159 135.530 1.00 25.29  ? 392 LYS   B CG  1 
ATOM   1507 C CD  . LYS   A 1 383 ? 120.171 118.981 134.584 1.00 27.20  ? 392 LYS   B CD  1 
ATOM   1508 C CE  . LYS   A 1 383 ? 119.709 120.322 134.036 1.00 32.76  ? 392 LYS   B CE  1 
ATOM   1509 N NZ  . LYS   A 1 383 ? 118.615 120.176 133.041 1.00 30.36  ? 392 LYS   B NZ  1 
ATOM   1510 N N   . THR   A 1 384 ? 125.548 120.779 134.252 1.00 28.89  ? 393 THR   B N   1 
ATOM   1511 C CA  . THR   A 1 384 ? 126.833 120.626 133.579 1.00 26.23  ? 393 THR   B CA  1 
ATOM   1512 C C   . THR   A 1 384 ? 127.972 120.533 134.583 1.00 32.81  ? 393 THR   B C   1 
ATOM   1513 O O   . THR   A 1 384 ? 128.867 119.694 134.436 1.00 34.22  ? 393 THR   B O   1 
ATOM   1514 C CB  . THR   A 1 384 ? 127.061 121.799 132.624 1.00 27.41  ? 393 THR   B CB  1 
ATOM   1515 O OG1 . THR   A 1 384 ? 125.892 121.999 131.820 1.00 26.34  ? 393 THR   B OG1 1 
ATOM   1516 C CG2 . THR   A 1 384 ? 128.256 121.534 131.718 1.00 33.58  ? 393 THR   B CG2 1 
ATOM   1517 N N   . ILE   A 1 385 ? 127.940 121.373 135.620 1.00 32.73  ? 394 ILE   B N   1 
ATOM   1518 C CA  . ILE   A 1 385 ? 128.956 121.326 136.667 1.00 28.87  ? 394 ILE   B CA  1 
ATOM   1519 C C   . ILE   A 1 385 ? 128.850 120.026 137.462 1.00 30.92  ? 394 ILE   B C   1 
ATOM   1520 O O   . ILE   A 1 385 ? 129.866 119.446 137.862 1.00 33.72  ? 394 ILE   B O   1 
ATOM   1521 C CB  . ILE   A 1 385 ? 128.840 122.577 137.560 1.00 33.69  ? 394 ILE   B CB  1 
ATOM   1522 C CG1 . ILE   A 1 385 ? 129.244 123.823 136.768 1.00 31.79  ? 394 ILE   B CG1 1 
ATOM   1523 C CG2 . ILE   A 1 385 ? 129.705 122.462 138.807 1.00 32.85  ? 394 ILE   B CG2 1 
ATOM   1524 C CD1 . ILE   A 1 385 ? 129.055 125.117 137.522 1.00 30.30  ? 394 ILE   B CD1 1 
ATOM   1525 N N   . THR   A 1 386 ? 127.630 119.521 137.667 1.00 29.20  ? 395 THR   B N   1 
ATOM   1526 C CA  . THR   A 1 386 ? 127.466 118.248 138.368 1.00 28.71  ? 395 THR   B CA  1 
ATOM   1527 C C   . THR   A 1 386 ? 128.003 117.078 137.545 1.00 29.85  ? 395 THR   B C   1 
ATOM   1528 O O   . THR   A 1 386 ? 128.612 116.152 138.095 1.00 35.13  ? 395 THR   B O   1 
ATOM   1529 C CB  . THR   A 1 386 ? 125.992 118.032 138.713 1.00 32.88  ? 395 THR   B CB  1 
ATOM   1530 O OG1 . THR   A 1 386 ? 125.423 119.266 139.169 1.00 35.67  ? 395 THR   B OG1 1 
ATOM   1531 C CG2 . THR   A 1 386 ? 125.843 116.992 139.805 1.00 38.80  ? 395 THR   B CG2 1 
ATOM   1532 N N   . ILE   A 1 387 ? 127.789 117.101 136.226 1.00 30.16  ? 396 ILE   B N   1 
ATOM   1533 C CA  . ILE   A 1 387 ? 128.330 116.054 135.358 1.00 29.46  ? 396 ILE   B CA  1 
ATOM   1534 C C   . ILE   A 1 387 ? 129.850 116.155 135.290 1.00 33.10  ? 396 ILE   B C   1 
ATOM   1535 O O   . ILE   A 1 387 ? 130.554 115.137 135.269 1.00 37.19  ? 396 ILE   B O   1 
ATOM   1536 C CB  . ILE   A 1 387 ? 127.683 116.129 133.960 1.00 38.11  ? 396 ILE   B CB  1 
ATOM   1537 C CG1 . ILE   A 1 387 ? 126.195 115.795 134.035 1.00 34.84  ? 396 ILE   B CG1 1 
ATOM   1538 C CG2 . ILE   A 1 387 ? 128.350 115.168 132.980 1.00 38.71  ? 396 ILE   B CG2 1 
ATOM   1539 C CD1 . ILE   A 1 387 ? 125.402 116.318 132.860 1.00 21.66  ? 396 ILE   B CD1 1 
ATOM   1540 N N   . LEU   A 1 388 ? 130.382 117.382 135.274 1.00 33.29  ? 397 LEU   B N   1 
ATOM   1541 C CA  . LEU   A 1 388 ? 131.831 117.563 135.297 1.00 33.43  ? 397 LEU   B CA  1 
ATOM   1542 C C   . LEU   A 1 388 ? 132.435 117.097 136.616 1.00 37.66  ? 397 LEU   B C   1 
ATOM   1543 O O   . LEU   A 1 388 ? 133.567 116.599 136.639 1.00 40.36  ? 397 LEU   B O   1 
ATOM   1544 C CB  . LEU   A 1 388 ? 132.186 119.029 135.036 1.00 28.33  ? 397 LEU   B CB  1 
ATOM   1545 C CG  . LEU   A 1 388 ? 132.001 119.559 133.610 1.00 30.90  ? 397 LEU   B CG  1 
ATOM   1546 C CD1 . LEU   A 1 388 ? 132.156 121.071 133.564 1.00 29.24  ? 397 LEU   B CD1 1 
ATOM   1547 C CD2 . LEU   A 1 388 ? 132.963 118.893 132.638 1.00 30.34  ? 397 LEU   B CD2 1 
ATOM   1548 N N   . ALA   A 1 389 ? 131.699 117.250 137.719 1.00 34.73  ? 398 ALA   B N   1 
ATOM   1549 C CA  . ALA   A 1 389 ? 132.171 116.759 139.009 1.00 30.35  ? 398 ALA   B CA  1 
ATOM   1550 C C   . ALA   A 1 389 ? 132.126 115.239 139.074 1.00 34.51  ? 398 ALA   B C   1 
ATOM   1551 O O   . ALA   A 1 389 ? 133.042 114.610 139.616 1.00 39.66  ? 398 ALA   B O   1 
ATOM   1552 C CB  . ALA   A 1 389 ? 131.339 117.368 140.136 1.00 24.94  ? 398 ALA   B CB  1 
ATOM   1553 N N   . MET   A 1 390 ? 131.067 114.628 138.535 1.00 36.56  ? 399 MET   B N   1 
ATOM   1554 C CA  . MET   A 1 390 ? 130.970 113.174 138.521 1.00 34.98  ? 399 MET   B CA  1 
ATOM   1555 C C   . MET   A 1 390 ? 131.770 112.536 137.393 1.00 37.62  ? 399 MET   B C   1 
ATOM   1556 O O   . MET   A 1 390 ? 131.989 111.321 137.421 1.00 39.08  ? 399 MET   B O   1 
ATOM   1557 C CB  . MET   A 1 390 ? 129.507 112.734 138.412 1.00 35.68  ? 399 MET   B CB  1 
ATOM   1558 C CG  . MET   A 1 390 ? 128.664 112.977 139.658 1.00 44.94  ? 399 MET   B CG  1 
ATOM   1559 S SD  . MET   A 1 390 ? 127.063 112.154 139.521 1.00 63.56  ? 399 MET   B SD  1 
ATOM   1560 C CE  . MET   A 1 390 ? 126.049 113.236 140.530 1.00 53.04  ? 399 MET   B CE  1 
ATOM   1561 N N   . GLY   A 1 391 ? 132.208 113.320 136.409 1.00 39.08  ? 400 GLY   B N   1 
ATOM   1562 C CA  . GLY   A 1 391 ? 132.941 112.793 135.273 1.00 39.20  ? 400 GLY   B CA  1 
ATOM   1563 C C   . GLY   A 1 391 ? 132.134 111.867 134.385 1.00 40.81  ? 400 GLY   B C   1 
ATOM   1564 O O   . GLY   A 1 391 ? 132.610 110.792 134.005 1.00 42.41  ? 400 GLY   B O   1 
ATOM   1565 N N   . GLN   A 1 392 ? 130.908 112.267 134.044 1.00 36.85  ? 401 GLN   B N   1 
ATOM   1566 C CA  . GLN   A 1 392 ? 130.009 111.441 133.246 1.00 38.70  ? 401 GLN   B CA  1 
ATOM   1567 C C   . GLN   A 1 392 ? 130.027 111.818 131.767 1.00 40.60  ? 401 GLN   B C   1 
ATOM   1568 O O   . GLN   A 1 392 ? 129.026 111.632 131.069 1.00 44.81  ? 401 GLN   B O   1 
ATOM   1569 C CB  . GLN   A 1 392 ? 128.585 111.518 133.797 1.00 39.31  ? 401 GLN   B CB  1 
ATOM   1570 C CG  . GLN   A 1 392 ? 128.432 111.051 135.241 1.00 37.08  ? 401 GLN   B CG  1 
ATOM   1571 C CD  . GLN   A 1 392 ? 128.625 109.554 135.413 1.00 34.44  ? 401 GLN   B CD  1 
ATOM   1572 O OE1 . GLN   A 1 392 ? 128.483 108.780 134.466 1.00 36.67  ? 401 GLN   B OE1 1 
ATOM   1573 N NE2 . GLN   A 1 392 ? 128.948 109.139 136.631 1.00 38.70  ? 401 GLN   B NE2 1 
ATOM   1574 N N   . VAL   A 1 393 ? 131.144 112.339 131.274 1.00 46.38  ? 402 VAL   B N   1 
ATOM   1575 C CA  . VAL   A 1 393 ? 131.274 112.689 129.864 1.00 38.81  ? 402 VAL   B CA  1 
ATOM   1576 C C   . VAL   A 1 393 ? 131.630 111.441 129.066 1.00 42.36  ? 402 VAL   B C   1 
ATOM   1577 O O   . VAL   A 1 393 ? 132.435 110.613 129.507 1.00 49.30  ? 402 VAL   B O   1 
ATOM   1578 C CB  . VAL   A 1 393 ? 132.330 113.793 129.684 1.00 39.87  ? 402 VAL   B CB  1 
ATOM   1579 C CG1 . VAL   A 1 393 ? 132.339 114.309 128.256 1.00 35.64  ? 402 VAL   B CG1 1 
ATOM   1580 C CG2 . VAL   A 1 393 ? 132.077 114.925 130.663 1.00 39.48  ? 402 VAL   B CG2 1 
ATOM   1581 N N   . ASP   A 1 394 ? 131.010 111.284 127.897 1.00 39.18  ? 403 ASP   B N   1 
ATOM   1582 C CA  . ASP   A 1 394 ? 131.306 110.190 126.980 1.00 38.11  ? 403 ASP   B CA  1 
ATOM   1583 C C   . ASP   A 1 394 ? 131.386 110.740 125.562 1.00 43.15  ? 403 ASP   B C   1 
ATOM   1584 O O   . ASP   A 1 394 ? 131.009 111.881 125.298 1.00 42.74  ? 403 ASP   B O   1 
ATOM   1585 C CB  . ASP   A 1 394 ? 130.250 109.079 127.062 1.00 39.57  ? 403 ASP   B CB  1 
ATOM   1586 C CG  . ASP   A 1 394 ? 129.953 108.661 128.487 1.00 45.80  ? 403 ASP   B CG  1 
ATOM   1587 O OD1 . ASP   A 1 394 ? 130.784 107.944 129.078 1.00 54.68  ? 403 ASP   B OD1 1 
ATOM   1588 O OD2 . ASP   A 1 394 ? 128.901 109.069 129.021 1.00 46.04  ? 403 ASP   B OD2 1 
ATOM   1589 N N   . GLY   A 1 395 ? 131.876 109.915 124.641 1.00 44.61  ? 404 GLY   B N   1 
ATOM   1590 C CA  . GLY   A 1 395 ? 132.023 110.310 123.252 1.00 37.63  ? 404 GLY   B CA  1 
ATOM   1591 C C   . GLY   A 1 395 ? 131.151 109.477 122.331 1.00 41.29  ? 404 GLY   B C   1 
ATOM   1592 O O   . GLY   A 1 395 ? 130.826 108.327 122.630 1.00 47.43  ? 404 GLY   B O   1 
ATOM   1593 N N   . ASP   A 1 396 ? 130.781 110.070 121.197 1.00 40.44  ? 405 ASP   B N   1 
ATOM   1594 C CA  . ASP   A 1 396 ? 129.907 109.442 120.214 1.00 34.59  ? 405 ASP   B CA  1 
ATOM   1595 C C   . ASP   A 1 396 ? 130.671 109.152 118.928 1.00 35.68  ? 405 ASP   B C   1 
ATOM   1596 O O   . ASP   A 1 396 ? 131.427 109.995 118.438 1.00 37.21  ? 405 ASP   B O   1 
ATOM   1597 C CB  . ASP   A 1 396 ? 128.695 110.332 119.916 1.00 34.06  ? 405 ASP   B CB  1 
ATOM   1598 C CG  . ASP   A 1 396 ? 128.011 109.976 118.609 1.00 40.19  ? 405 ASP   B CG  1 
ATOM   1599 O OD1 . ASP   A 1 396 ? 127.167 109.057 118.606 1.00 39.58  ? 405 ASP   B OD1 1 
ATOM   1600 O OD2 . ASP   A 1 396 ? 128.327 110.607 117.579 1.00 43.80  ? 405 ASP   B OD2 1 
ATOM   1601 N N   . LEU   A 1 397 ? 130.455 107.957 118.378 1.00 40.96  ? 406 LEU   B N   1 
ATOM   1602 C CA  . LEU   A 1 397 ? 131.132 107.504 117.171 1.00 39.94  ? 406 LEU   B CA  1 
ATOM   1603 C C   . LEU   A 1 397 ? 130.254 107.606 115.928 1.00 40.51  ? 406 LEU   B C   1 
ATOM   1604 O O   . LEU   A 1 397 ? 130.480 106.876 114.958 1.00 49.52  ? 406 LEU   B O   1 
ATOM   1605 C CB  . LEU   A 1 397 ? 131.621 106.067 117.353 1.00 37.96  ? 406 LEU   B CB  1 
ATOM   1606 C CG  . LEU   A 1 397 ? 132.680 105.857 118.434 1.00 39.65  ? 406 LEU   B CG  1 
ATOM   1607 C CD1 . LEU   A 1 397 ? 133.060 104.390 118.542 1.00 52.33  ? 406 LEU   B CD1 1 
ATOM   1608 C CD2 . LEU   A 1 397 ? 133.901 106.707 118.143 1.00 50.91  ? 406 LEU   B CD2 1 
ATOM   1609 N N   . LEU   A 1 398 ? 129.256 108.491 115.935 1.00 38.81  ? 407 LEU   B N   1 
ATOM   1610 C CA  . LEU   A 1 398 ? 128.398 108.695 114.778 1.00 36.83  ? 407 LEU   B CA  1 
ATOM   1611 C C   . LEU   A 1 398 ? 128.353 110.132 114.285 1.00 38.17  ? 407 LEU   B C   1 
ATOM   1612 O O   . LEU   A 1 398 ? 128.011 110.350 113.118 1.00 41.77  ? 407 LEU   B O   1 
ATOM   1613 C CB  . LEU   A 1 398 ? 126.961 108.238 115.080 1.00 38.20  ? 407 LEU   B CB  1 
ATOM   1614 C CG  . LEU   A 1 398 ? 126.511 106.899 114.491 1.00 44.31  ? 407 LEU   B CG  1 
ATOM   1615 C CD1 . LEU   A 1 398 ? 127.347 105.746 115.025 1.00 51.59  ? 407 LEU   B CD1 1 
ATOM   1616 C CD2 . LEU   A 1 398 ? 125.038 106.666 114.775 1.00 47.04  ? 407 LEU   B CD2 1 
ATOM   1617 N N   . SER   A 1 399 ? 128.689 111.113 115.124 1.00 38.90  ? 408 SER   B N   1 
ATOM   1618 C CA  . SER   A 1 399 ? 128.660 112.512 114.720 1.00 39.94  ? 408 SER   B CA  1 
ATOM   1619 C C   . SER   A 1 399 ? 129.927 113.267 115.105 1.00 37.98  ? 408 SER   B C   1 
ATOM   1620 O O   . SER   A 1 399 ? 130.015 114.473 114.848 1.00 37.17  ? 408 SER   B O   1 
ATOM   1621 C CB  . SER   A 1 399 ? 127.432 113.213 115.311 1.00 38.22  ? 408 SER   B CB  1 
ATOM   1622 O OG  . SER   A 1 399 ? 127.191 112.790 116.639 1.00 37.26  ? 408 SER   B OG  1 
ATOM   1623 N N   . GLY   A 1 400 ? 130.908 112.597 115.705 1.00 35.10  ? 409 GLY   B N   1 
ATOM   1624 C CA  . GLY   A 1 400 ? 132.160 113.246 116.043 1.00 35.21  ? 409 GLY   B CA  1 
ATOM   1625 C C   . GLY   A 1 400 ? 132.090 114.209 117.206 1.00 35.06  ? 409 GLY   B C   1 
ATOM   1626 O O   . GLY   A 1 400 ? 132.932 115.106 117.308 1.00 38.28  ? 409 GLY   B O   1 
ATOM   1627 N N   . VAL   A 1 401 ? 131.117 114.039 118.101 1.00 35.98  ? 410 VAL   B N   1 
ATOM   1628 C CA  . VAL   A 1 401 ? 130.934 114.922 119.243 1.00 30.95  ? 410 VAL   B CA  1 
ATOM   1629 C C   . VAL   A 1 401 ? 130.855 114.085 120.514 1.00 28.84  ? 410 VAL   B C   1 
ATOM   1630 O O   . VAL   A 1 401 ? 130.684 112.867 120.478 1.00 29.63  ? 410 VAL   B O   1 
ATOM   1631 C CB  . VAL   A 1 401 ? 129.681 115.806 119.100 1.00 30.90  ? 410 VAL   B CB  1 
ATOM   1632 C CG1 . VAL   A 1 401 ? 129.916 116.893 118.072 1.00 31.71  ? 410 VAL   B CG1 1 
ATOM   1633 C CG2 . VAL   A 1 401 ? 128.491 114.956 118.708 1.00 33.92  ? 410 VAL   B CG2 1 
ATOM   1634 N N   . CYS   A 1 402 ? 130.993 114.763 121.649 1.00 34.69  ? 411 CYS   B N   1 
ATOM   1635 C CA  . CYS   A 1 402 ? 130.921 114.140 122.961 1.00 36.51  ? 411 CYS   B CA  1 
ATOM   1636 C C   . CYS   A 1 402 ? 129.609 114.514 123.644 1.00 33.45  ? 411 CYS   B C   1 
ATOM   1637 O O   . CYS   A 1 402 ? 129.056 115.591 123.404 1.00 33.43  ? 411 CYS   B O   1 
ATOM   1638 C CB  . CYS   A 1 402 ? 132.120 114.551 123.825 1.00 36.58  ? 411 CYS   B CB  1 
ATOM   1639 S SG  . CYS   A 1 402 ? 133.632 113.600 123.500 1.00 42.96  ? 411 CYS   B SG  1 
ATOM   1640 N N   . TYR   A 1 403 ? 129.103 113.610 124.485 1.00 30.65  ? 412 TYR   B N   1 
ATOM   1641 C CA  . TYR   A 1 403 ? 127.797 113.806 125.107 1.00 32.74  ? 412 TYR   B CA  1 
ATOM   1642 C C   . TYR   A 1 403 ? 127.684 112.939 126.357 1.00 36.39  ? 412 TYR   B C   1 
ATOM   1643 O O   . TYR   A 1 403 ? 128.452 111.995 126.553 1.00 42.68  ? 412 TYR   B O   1 
ATOM   1644 C CB  . TYR   A 1 403 ? 126.663 113.492 124.121 1.00 32.82  ? 412 TYR   B CB  1 
ATOM   1645 C CG  . TYR   A 1 403 ? 125.330 114.076 124.523 1.00 28.13  ? 412 TYR   B CG  1 
ATOM   1646 C CD1 . TYR   A 1 403 ? 125.231 115.399 124.922 1.00 25.02  ? 412 TYR   B CD1 1 
ATOM   1647 C CD2 . TYR   A 1 403 ? 124.176 113.305 124.509 1.00 30.71  ? 412 TYR   B CD2 1 
ATOM   1648 C CE1 . TYR   A 1 403 ? 124.024 115.938 125.302 1.00 26.14  ? 412 TYR   B CE1 1 
ATOM   1649 C CE2 . TYR   A 1 403 ? 122.960 113.838 124.882 1.00 28.98  ? 412 TYR   B CE2 1 
ATOM   1650 C CZ  . TYR   A 1 403 ? 122.891 115.156 125.275 1.00 24.98  ? 412 TYR   B CZ  1 
ATOM   1651 O OH  . TYR   A 1 403 ? 121.684 115.697 125.648 1.00 30.83  ? 412 TYR   B OH  1 
ATOM   1652 N N   . VAL   A 1 404 ? 126.699 113.275 127.204 1.00 33.38  ? 413 VAL   B N   1 
ATOM   1653 C CA  . VAL   A 1 404 ? 126.444 112.587 128.467 1.00 31.14  ? 413 VAL   B CA  1 
ATOM   1654 C C   . VAL   A 1 404 ? 125.371 111.522 128.259 1.00 35.33  ? 413 VAL   B C   1 
ATOM   1655 O O   . VAL   A 1 404 ? 124.497 111.645 127.393 1.00 34.37  ? 413 VAL   B O   1 
ATOM   1656 C CB  . VAL   A 1 404 ? 126.042 113.602 129.567 1.00 36.91  ? 413 VAL   B CB  1 
ATOM   1657 C CG1 . VAL   A 1 404 ? 124.676 114.224 129.287 1.00 32.68  ? 413 VAL   B CG1 1 
ATOM   1658 C CG2 . VAL   A 1 404 ? 126.084 112.981 130.963 1.00 33.79  ? 413 VAL   B CG2 1 
ATOM   1659 N N   . GLY   A 1 405 ? 125.451 110.451 129.046 1.00 39.16  ? 414 GLY   B N   1 
ATOM   1660 C CA  . GLY   A 1 405 ? 124.435 109.421 129.045 1.00 36.05  ? 414 GLY   B CA  1 
ATOM   1661 C C   . GLY   A 1 405 ? 124.649 108.295 128.063 1.00 35.34  ? 414 GLY   B C   1 
ATOM   1662 O O   . GLY   A 1 405 ? 123.710 107.532 127.809 1.00 40.31  ? 414 GLY   B O   1 
ATOM   1663 N N   . LEU   A 1 406 ? 125.849 108.160 127.506 1.00 35.17  ? 415 LEU   B N   1 
ATOM   1664 C CA  . LEU   A 1 406 ? 126.126 107.137 126.510 1.00 32.64  ? 415 LEU   B CA  1 
ATOM   1665 C C   . LEU   A 1 406 ? 126.774 105.893 127.097 1.00 39.47  ? 415 LEU   B C   1 
ATOM   1666 O O   . LEU   A 1 406 ? 126.957 104.910 126.371 1.00 44.84  ? 415 LEU   B O   1 
ATOM   1667 C CB  . LEU   A 1 406 ? 127.028 107.711 125.413 1.00 36.32  ? 415 LEU   B CB  1 
ATOM   1668 C CG  . LEU   A 1 406 ? 126.717 109.141 124.965 1.00 34.83  ? 415 LEU   B CG  1 
ATOM   1669 C CD1 . LEU   A 1 406 ? 127.744 109.621 123.956 1.00 37.57  ? 415 LEU   B CD1 1 
ATOM   1670 C CD2 . LEU   A 1 406 ? 125.312 109.254 124.394 1.00 33.95  ? 415 LEU   B CD2 1 
ATOM   1671 N N   . SER   A 1 407 ? 127.130 105.909 128.380 1.00 38.39  ? 416 SER   B N   1 
ATOM   1672 C CA  . SER   A 1 407 ? 127.779 104.775 129.026 1.00 38.96  ? 416 SER   B CA  1 
ATOM   1673 C C   . SER   A 1 407 ? 126.972 104.218 130.187 1.00 42.59  ? 416 SER   B C   1 
ATOM   1674 O O   . SER   A 1 407 ? 126.800 102.998 130.285 1.00 52.96  ? 416 SER   B O   1 
ATOM   1675 C CB  . SER   A 1 407 ? 129.179 105.174 129.512 1.00 44.06  ? 416 SER   B CB  1 
ATOM   1676 O OG  . SER   A 1 407 ? 129.108 106.257 130.422 1.00 44.07  ? 416 SER   B OG  1 
ATOM   1677 N N   . SER   A 1 408 ? 126.473 105.075 131.071 1.00 39.32  ? 417 SER   B N   1 
ATOM   1678 C CA  . SER   A 1 408 ? 125.751 104.649 132.262 1.00 42.89  ? 417 SER   B CA  1 
ATOM   1679 C C   . SER   A 1 408 ? 124.265 104.944 132.103 1.00 43.00  ? 417 SER   B C   1 
ATOM   1680 O O   . SER   A 1 408 ? 123.883 106.056 131.721 1.00 41.16  ? 417 SER   B O   1 
ATOM   1681 C CB  . SER   A 1 408 ? 126.305 105.342 133.508 1.00 48.14  ? 417 SER   B CB  1 
ATOM   1682 O OG  . SER   A 1 408 ? 126.478 106.728 133.281 1.00 52.84  ? 417 SER   B OG  1 
ATOM   1683 N N   . VAL   A 1 409 ? 123.436 103.941 132.398 1.00 44.98  ? 418 VAL   B N   1 
ATOM   1684 C CA  . VAL   A 1 409 ? 121.992 104.071 132.223 1.00 41.04  ? 418 VAL   B CA  1 
ATOM   1685 C C   . VAL   A 1 409 ? 121.400 105.009 133.269 1.00 42.71  ? 418 VAL   B C   1 
ATOM   1686 O O   . VAL   A 1 409 ? 120.487 105.791 132.973 1.00 45.38  ? 418 VAL   B O   1 
ATOM   1687 C CB  . VAL   A 1 409 ? 121.336 102.677 132.260 1.00 46.32  ? 418 VAL   B CB  1 
ATOM   1688 C CG1 . VAL   A 1 409 ? 119.824 102.776 132.105 1.00 45.09  ? 418 VAL   B CG1 1 
ATOM   1689 C CG2 . VAL   A 1 409 ? 121.923 101.794 131.170 1.00 52.69  ? 418 VAL   B CG2 1 
ATOM   1690 N N   . ASP   A 1 410 ? 121.905 104.948 134.506 1.00 39.26  ? 419 ASP   B N   1 
ATOM   1691 C CA  . ASP   A 1 410 ? 121.358 105.775 135.581 1.00 35.87  ? 419 ASP   B CA  1 
ATOM   1692 C C   . ASP   A 1 410 ? 121.615 107.257 135.340 1.00 36.37  ? 419 ASP   B C   1 
ATOM   1693 O O   . ASP   A 1 410 ? 120.733 108.089 135.580 1.00 36.34  ? 419 ASP   B O   1 
ATOM   1694 C CB  . ASP   A 1 410 ? 121.938 105.345 136.928 1.00 41.44  ? 419 ASP   B CB  1 
ATOM   1695 C CG  . ASP   A 1 410 ? 121.047 104.363 137.659 1.00 51.58  ? 419 ASP   B CG  1 
ATOM   1696 O OD1 . ASP   A 1 410 ? 120.055 103.898 137.060 1.00 54.61  ? 419 ASP   B OD1 1 
ATOM   1697 O OD2 . ASP   A 1 410 ? 121.333 104.062 138.837 1.00 56.88  ? 419 ASP   B OD2 1 
ATOM   1698 N N   . ALA   A 1 411 ? 122.812 107.608 134.862 1.00 40.97  ? 420 ALA   B N   1 
ATOM   1699 C CA  . ALA   A 1 411 ? 123.083 109.000 134.518 1.00 43.19  ? 420 ALA   B CA  1 
ATOM   1700 C C   . ALA   A 1 411 ? 122.260 109.450 133.320 1.00 38.87  ? 420 ALA   B C   1 
ATOM   1701 O O   . ALA   A 1 411 ? 121.856 110.616 133.256 1.00 32.52  ? 420 ALA   B O   1 
ATOM   1702 C CB  . ALA   A 1 411 ? 124.571 109.203 134.244 1.00 41.77  ? 420 ALA   B CB  1 
ATOM   1703 N N   . LEU   A 1 412 ? 121.999 108.541 132.374 1.00 44.42  ? 421 LEU   B N   1 
ATOM   1704 C CA  . LEU   A 1 412 ? 121.099 108.845 131.265 1.00 39.29  ? 421 LEU   B CA  1 
ATOM   1705 C C   . LEU   A 1 412 ? 119.707 109.192 131.774 1.00 39.64  ? 421 LEU   B C   1 
ATOM   1706 O O   . LEU   A 1 412 ? 119.154 110.237 131.420 1.00 39.88  ? 421 LEU   B O   1 
ATOM   1707 C CB  . LEU   A 1 412 ? 121.035 107.663 130.296 1.00 35.19  ? 421 LEU   B CB  1 
ATOM   1708 C CG  . LEU   A 1 412 ? 119.982 107.745 129.187 1.00 41.90  ? 421 LEU   B CG  1 
ATOM   1709 C CD1 . LEU   A 1 412 ? 120.338 108.821 128.177 1.00 43.82  ? 421 LEU   B CD1 1 
ATOM   1710 C CD2 . LEU   A 1 412 ? 119.805 106.402 128.498 1.00 38.42  ? 421 LEU   B CD2 1 
ATOM   1711 N N   . ARG   A 1 413 ? 119.151 108.348 132.651 1.00 38.83  ? 422 ARG   B N   1 
ATOM   1712 C CA  . ARG   A 1 413 ? 117.827 108.609 133.211 1.00 37.38  ? 422 ARG   B CA  1 
ATOM   1713 C C   . ARG   A 1 413 ? 117.808 109.894 134.030 1.00 40.63  ? 422 ARG   B C   1 
ATOM   1714 O O   . ARG   A 1 413 ? 116.839 110.658 133.973 1.00 38.94  ? 422 ARG   B O   1 
ATOM   1715 C CB  . ARG   A 1 413 ? 117.371 107.435 134.078 1.00 42.80  ? 422 ARG   B CB  1 
ATOM   1716 C CG  . ARG   A 1 413 ? 117.082 106.153 133.326 1.00 43.92  ? 422 ARG   B CG  1 
ATOM   1717 C CD  . ARG   A 1 413 ? 116.202 105.238 134.160 1.00 43.50  ? 422 ARG   B CD  1 
ATOM   1718 N NE  . ARG   A 1 413 ? 116.037 103.923 133.553 1.00 49.41  ? 422 ARG   B NE  1 
ATOM   1719 C CZ  . ARG   A 1 413 ? 116.695 102.837 133.935 1.00 50.23  ? 422 ARG   B CZ  1 
ATOM   1720 N NH1 . ARG   A 1 413 ? 117.563 102.870 134.932 1.00 48.05  ? 422 ARG   B NH1 1 
ATOM   1721 N NH2 . ARG   A 1 413 ? 116.472 101.688 133.303 1.00 44.83  ? 422 ARG   B NH2 1 
ATOM   1722 N N   . GLY   A 1 414 ? 118.876 110.160 134.783 1.00 37.81  ? 423 GLY   B N   1 
ATOM   1723 C CA  . GLY   A 1 414 ? 118.892 111.331 135.640 1.00 34.43  ? 423 GLY   B CA  1 
ATOM   1724 C C   . GLY   A 1 414 ? 119.109 112.645 134.920 1.00 35.94  ? 423 GLY   B C   1 
ATOM   1725 O O   . GLY   A 1 414 ? 118.594 113.678 135.358 1.00 36.80  ? 423 GLY   B O   1 
ATOM   1726 N N   . PHE   A 1 415 ? 119.861 112.640 133.816 1.00 38.42  ? 424 PHE   B N   1 
ATOM   1727 C CA  . PHE   A 1 415 ? 120.261 113.885 133.180 1.00 34.23  ? 424 PHE   B CA  1 
ATOM   1728 C C   . PHE   A 1 415 ? 119.635 114.139 131.816 1.00 35.90  ? 424 PHE   B C   1 
ATOM   1729 O O   . PHE   A 1 415 ? 119.566 115.301 131.405 1.00 36.13  ? 424 PHE   B O   1 
ATOM   1730 C CB  . PHE   A 1 415 ? 121.790 113.942 133.033 1.00 34.65  ? 424 PHE   B CB  1 
ATOM   1731 C CG  . PHE   A 1 415 ? 122.517 114.150 134.332 1.00 33.26  ? 424 PHE   B CG  1 
ATOM   1732 C CD1 . PHE   A 1 415 ? 122.484 115.379 134.969 1.00 33.17  ? 424 PHE   B CD1 1 
ATOM   1733 C CD2 . PHE   A 1 415 ? 123.240 113.121 134.910 1.00 30.06  ? 424 PHE   B CD2 1 
ATOM   1734 C CE1 . PHE   A 1 415 ? 123.153 115.576 136.162 1.00 30.92  ? 424 PHE   B CE1 1 
ATOM   1735 C CE2 . PHE   A 1 415 ? 123.912 113.312 136.102 1.00 33.05  ? 424 PHE   B CE2 1 
ATOM   1736 C CZ  . PHE   A 1 415 ? 123.867 114.541 136.728 1.00 33.09  ? 424 PHE   B CZ  1 
ATOM   1737 N N   . VAL   A 1 416 ? 119.179 113.106 131.100 1.00 37.34  ? 425 VAL   B N   1 
ATOM   1738 C CA  . VAL   A 1 416 ? 118.636 113.254 129.757 1.00 36.03  ? 425 VAL   B CA  1 
ATOM   1739 C C   . VAL   A 1 416 ? 117.161 112.879 129.709 1.00 32.60  ? 425 VAL   B C   1 
ATOM   1740 O O   . VAL   A 1 416 ? 116.324 113.673 129.279 1.00 32.58  ? 425 VAL   B O   1 
ATOM   1741 C CB  . VAL   A 1 416 ? 119.441 112.425 128.731 1.00 33.24  ? 425 VAL   B CB  1 
ATOM   1742 C CG1 . VAL   A 1 416 ? 118.848 112.577 127.342 1.00 31.83  ? 425 VAL   B CG1 1 
ATOM   1743 C CG2 . VAL   A 1 416 ? 120.903 112.837 128.741 1.00 32.07  ? 425 VAL   B CG2 1 
ATOM   1744 N N   . LEU   A 1 417 ? 116.821 111.671 130.166 1.00 32.94  ? 426 LEU   B N   1 
ATOM   1745 C CA  . LEU   A 1 417 ? 115.478 111.141 129.945 1.00 33.14  ? 426 LEU   B CA  1 
ATOM   1746 C C   . LEU   A 1 417 ? 114.446 111.836 130.826 1.00 32.68  ? 426 LEU   B C   1 
ATOM   1747 O O   . LEU   A 1 417 ? 113.502 112.454 130.323 1.00 39.66  ? 426 LEU   B O   1 
ATOM   1748 C CB  . LEU   A 1 417 ? 115.462 109.633 130.189 1.00 31.05  ? 426 LEU   B CB  1 
ATOM   1749 C CG  . LEU   A 1 417 ? 114.100 108.972 129.982 1.00 34.13  ? 426 LEU   B CG  1 
ATOM   1750 C CD1 . LEU   A 1 417 ? 113.799 108.806 128.502 1.00 29.41  ? 426 LEU   B CD1 1 
ATOM   1751 C CD2 . LEU   A 1 417 ? 114.030 107.642 130.709 1.00 48.03  ? 426 LEU   B CD2 1 
ATOM   1752 N N   . ALA   A 1 418 ? 114.598 111.730 132.147 1.00 31.07  ? 427 ALA   B N   1 
ATOM   1753 C CA  . ALA   A 1 418 ? 113.654 112.344 133.080 1.00 29.58  ? 427 ALA   B CA  1 
ATOM   1754 C C   . ALA   A 1 418 ? 113.624 113.875 133.018 1.00 29.13  ? 427 ALA   B C   1 
ATOM   1755 O O   . ALA   A 1 418 ? 112.534 114.442 133.170 1.00 29.92  ? 427 ALA   B O   1 
ATOM   1756 C CB  . ALA   A 1 418 ? 113.921 111.878 134.517 1.00 35.97  ? 427 ALA   B CB  1 
ATOM   1757 N N   . PRO   A 1 419 ? 114.750 114.592 132.827 1.00 31.18  ? 428 PRO   B N   1 
ATOM   1758 C CA  . PRO   A 1 419 ? 114.616 116.030 132.525 1.00 28.64  ? 428 PRO   B CA  1 
ATOM   1759 C C   . PRO   A 1 419 ? 113.810 116.320 131.271 1.00 31.12  ? 428 PRO   B C   1 
ATOM   1760 O O   . PRO   A 1 419 ? 112.907 117.161 131.317 1.00 35.11  ? 428 PRO   B O   1 
ATOM   1761 C CB  . PRO   A 1 419 ? 116.071 116.492 132.396 1.00 30.62  ? 428 PRO   B CB  1 
ATOM   1762 C CG  . PRO   A 1 419 ? 116.791 115.631 133.316 1.00 29.77  ? 428 PRO   B CG  1 
ATOM   1763 C CD  . PRO   A 1 419 ? 116.157 114.281 133.166 1.00 35.79  ? 428 PRO   B CD  1 
ATOM   1764 N N   . LEU   A 1 420 ? 114.091 115.635 130.157 1.00 33.45  ? 429 LEU   B N   1 
ATOM   1765 C CA  . LEU   A 1 420 ? 113.315 115.863 128.940 1.00 31.49  ? 429 LEU   B CA  1 
ATOM   1766 C C   . LEU   A 1 420 ? 111.875 115.394 129.091 1.00 29.92  ? 429 LEU   B C   1 
ATOM   1767 O O   . LEU   A 1 420 ? 110.973 115.988 128.493 1.00 34.54  ? 429 LEU   B O   1 
ATOM   1768 C CB  . LEU   A 1 420 ? 113.965 115.172 127.741 1.00 32.10  ? 429 LEU   B CB  1 
ATOM   1769 C CG  . LEU   A 1 420 ? 115.185 115.858 127.119 1.00 39.09  ? 429 LEU   B CG  1 
ATOM   1770 C CD1 . LEU   A 1 420 ? 115.722 115.043 125.956 1.00 28.83  ? 429 LEU   B CD1 1 
ATOM   1771 C CD2 . LEU   A 1 420 ? 114.844 117.269 126.675 1.00 32.13  ? 429 LEU   B CD2 1 
ATOM   1772 N N   . PHE   A 1 421 ? 111.638 114.347 129.888 1.00 30.98  ? 430 PHE   B N   1 
ATOM   1773 C CA  . PHE   A 1 421 ? 110.268 113.922 130.159 1.00 28.67  ? 430 PHE   B CA  1 
ATOM   1774 C C   . PHE   A 1 421 ? 109.504 114.983 130.939 1.00 30.01  ? 430 PHE   B C   1 
ATOM   1775 O O   . PHE   A 1 421 ? 108.348 115.275 130.618 1.00 31.09  ? 430 PHE   B O   1 
ATOM   1776 C CB  . PHE   A 1 421 ? 110.262 112.595 130.915 1.00 31.64  ? 430 PHE   B CB  1 
ATOM   1777 C CG  . PHE   A 1 421 ? 108.891 112.143 131.331 1.00 33.39  ? 430 PHE   B CG  1 
ATOM   1778 C CD1 . PHE   A 1 421 ? 107.914 111.890 130.383 1.00 34.56  ? 430 PHE   B CD1 1 
ATOM   1779 C CD2 . PHE   A 1 421 ? 108.583 111.963 132.670 1.00 34.20  ? 430 PHE   B CD2 1 
ATOM   1780 C CE1 . PHE   A 1 421 ? 106.651 111.472 130.761 1.00 31.50  ? 430 PHE   B CE1 1 
ATOM   1781 C CE2 . PHE   A 1 421 ? 107.322 111.544 133.055 1.00 37.07  ? 430 PHE   B CE2 1 
ATOM   1782 C CZ  . PHE   A 1 421 ? 106.356 111.298 132.099 1.00 34.17  ? 430 PHE   B CZ  1 
ATOM   1783 N N   . VAL   A 1 422 ? 110.141 115.584 131.950 1.00 32.12  ? 431 VAL   B N   1 
ATOM   1784 C CA  . VAL   A 1 422 ? 109.508 116.662 132.709 1.00 30.59  ? 431 VAL   B CA  1 
ATOM   1785 C C   . VAL   A 1 422 ? 109.265 117.876 131.818 1.00 28.83  ? 431 VAL   B C   1 
ATOM   1786 O O   . VAL   A 1 422 ? 108.199 118.504 131.875 1.00 31.18  ? 431 VAL   B O   1 
ATOM   1787 C CB  . VAL   A 1 422 ? 110.366 117.012 133.943 1.00 30.04  ? 431 VAL   B CB  1 
ATOM   1788 C CG1 . VAL   A 1 422 ? 109.971 118.357 134.534 1.00 27.93  ? 431 VAL   B CG1 1 
ATOM   1789 C CG2 . VAL   A 1 422 ? 110.236 115.927 134.998 1.00 31.33  ? 431 VAL   B CG2 1 
ATOM   1790 N N   . TYR   A 1 423 ? 110.238 118.204 130.962 1.00 29.84  ? 432 TYR   B N   1 
ATOM   1791 C CA  . TYR   A 1 423 ? 110.112 119.355 130.070 1.00 30.47  ? 432 TYR   B CA  1 
ATOM   1792 C C   . TYR   A 1 423 ? 108.972 119.163 129.077 1.00 32.63  ? 432 TYR   B C   1 
ATOM   1793 O O   . TYR   A 1 423 ? 108.153 120.068 128.871 1.00 32.94  ? 432 TYR   B O   1 
ATOM   1794 C CB  . TYR   A 1 423 ? 111.431 119.591 129.327 1.00 30.36  ? 432 TYR   B CB  1 
ATOM   1795 C CG  . TYR   A 1 423 ? 112.604 119.959 130.210 1.00 32.36  ? 432 TYR   B CG  1 
ATOM   1796 C CD1 . TYR   A 1 423 ? 112.411 120.562 131.448 1.00 30.63  ? 432 TYR   B CD1 1 
ATOM   1797 C CD2 . TYR   A 1 423 ? 113.908 119.695 129.805 1.00 31.76  ? 432 TYR   B CD2 1 
ATOM   1798 C CE1 . TYR   A 1 423 ? 113.483 120.890 132.256 1.00 31.56  ? 432 TYR   B CE1 1 
ATOM   1799 C CE2 . TYR   A 1 423 ? 114.984 120.017 130.607 1.00 29.20  ? 432 TYR   B CE2 1 
ATOM   1800 C CZ  . TYR   A 1 423 ? 114.766 120.615 131.830 1.00 29.36  ? 432 TYR   B CZ  1 
ATOM   1801 O OH  . TYR   A 1 423 ? 115.837 120.941 132.629 1.00 29.56  ? 432 TYR   B OH  1 
ATOM   1802 N N   . LEU   A 1 424 ? 108.895 117.979 128.461 1.00 32.02  ? 433 LEU   B N   1 
ATOM   1803 C CA  . LEU   A 1 424 ? 107.827 117.702 127.508 1.00 28.86  ? 433 LEU   B CA  1 
ATOM   1804 C C   . LEU   A 1 424 ? 106.476 117.617 128.203 1.00 30.23  ? 433 LEU   B C   1 
ATOM   1805 O O   . LEU   A 1 424 ? 105.467 118.053 127.645 1.00 36.69  ? 433 LEU   B O   1 
ATOM   1806 C CB  . LEU   A 1 424 ? 108.122 116.413 126.740 1.00 29.47  ? 433 LEU   B CB  1 
ATOM   1807 C CG  . LEU   A 1 424 ? 107.141 116.051 125.621 1.00 30.87  ? 433 LEU   B CG  1 
ATOM   1808 C CD1 . LEU   A 1 424 ? 107.034 117.181 124.611 1.00 33.94  ? 433 LEU   B CD1 1 
ATOM   1809 C CD2 . LEU   A 1 424 ? 107.551 114.765 124.932 1.00 23.61  ? 433 LEU   B CD2 1 
ATOM   1810 N N   . PHE   A 1 425 ? 106.440 117.085 129.430 1.00 30.90  ? 434 PHE   B N   1 
ATOM   1811 C CA  . PHE   A 1 425 ? 105.192 117.023 130.185 1.00 31.54  ? 434 PHE   B CA  1 
ATOM   1812 C C   . PHE   A 1 425 ? 104.669 118.419 130.501 1.00 31.83  ? 434 PHE   B C   1 
ATOM   1813 O O   . PHE   A 1 425 ? 103.483 118.704 130.304 1.00 34.78  ? 434 PHE   B O   1 
ATOM   1814 C CB  . PHE   A 1 425 ? 105.410 116.220 131.469 1.00 35.05  ? 434 PHE   B CB  1 
ATOM   1815 C CG  . PHE   A 1 425 ? 104.142 115.864 132.193 1.00 38.76  ? 434 PHE   B CG  1 
ATOM   1816 C CD1 . PHE   A 1 425 ? 103.420 114.736 131.838 1.00 41.70  ? 434 PHE   B CD1 1 
ATOM   1817 C CD2 . PHE   A 1 425 ? 103.680 116.647 133.240 1.00 37.07  ? 434 PHE   B CD2 1 
ATOM   1818 C CE1 . PHE   A 1 425 ? 102.256 114.402 132.504 1.00 41.87  ? 434 PHE   B CE1 1 
ATOM   1819 C CE2 . PHE   A 1 425 ? 102.517 116.319 133.909 1.00 38.82  ? 434 PHE   B CE2 1 
ATOM   1820 C CZ  . PHE   A 1 425 ? 101.805 115.194 133.541 1.00 38.65  ? 434 PHE   B CZ  1 
ATOM   1821 N N   . ILE   A 1 426 ? 105.553 119.313 130.951 1.00 30.54  ? 435 ILE   B N   1 
ATOM   1822 C CA  . ILE   A 1 426 ? 105.148 120.677 131.285 1.00 34.59  ? 435 ILE   B CA  1 
ATOM   1823 C C   . ILE   A 1 426 ? 104.734 121.446 130.032 1.00 37.22  ? 435 ILE   B C   1 
ATOM   1824 O O   . ILE   A 1 426 ? 103.701 122.132 130.020 1.00 42.42  ? 435 ILE   B O   1 
ATOM   1825 C CB  . ILE   A 1 426 ? 106.283 121.383 132.051 1.00 34.32  ? 435 ILE   B CB  1 
ATOM   1826 C CG1 . ILE   A 1 426 ? 106.434 120.784 133.450 1.00 32.93  ? 435 ILE   B CG1 1 
ATOM   1827 C CG2 . ILE   A 1 426 ? 106.038 122.875 132.148 1.00 32.17  ? 435 ILE   B CG2 1 
ATOM   1828 C CD1 . ILE   A 1 426 ? 107.557 121.396 134.258 1.00 32.86  ? 435 ILE   B CD1 1 
ATOM   1829 N N   . GLY   A 1 427 ? 105.513 121.327 128.952 1.00 34.90  ? 436 GLY   B N   1 
ATOM   1830 C CA  . GLY   A 1 427 ? 105.171 122.022 127.721 1.00 30.06  ? 436 GLY   B CA  1 
ATOM   1831 C C   . GLY   A 1 427 ? 103.888 121.518 127.086 1.00 31.40  ? 436 GLY   B C   1 
ATOM   1832 O O   . GLY   A 1 427 ? 103.073 122.311 126.608 1.00 37.27  ? 436 GLY   B O   1 
ATOM   1833 N N   . THR   A 1 428 ? 103.680 120.199 127.087 1.00 33.17  ? 437 THR   B N   1 
ATOM   1834 C CA  . THR   A 1 428 ? 102.452 119.635 126.546 1.00 32.65  ? 437 THR   B CA  1 
ATOM   1835 C C   . THR   A 1 428 ? 101.253 119.964 127.423 1.00 40.18  ? 437 THR   B C   1 
ATOM   1836 O O   . THR   A 1 428 ? 100.153 120.165 126.903 1.00 44.46  ? 437 THR   B O   1 
ATOM   1837 C CB  . THR   A 1 428 ? 102.599 118.122 126.382 1.00 30.56  ? 437 THR   B CB  1 
ATOM   1838 O OG1 . THR   A 1 428 ? 103.871 117.829 125.794 1.00 35.79  ? 437 THR   B OG1 1 
ATOM   1839 C CG2 . THR   A 1 428 ? 101.505 117.568 125.482 1.00 32.01  ? 437 THR   B CG2 1 
ATOM   1840 N N   . SER   A 1 429 ? 101.444 120.044 128.745 1.00 36.56  ? 438 SER   B N   1 
ATOM   1841 C CA  . SER   A 1 429 ? 100.362 120.480 129.621 1.00 35.08  ? 438 SER   B CA  1 
ATOM   1842 C C   . SER   A 1 429 ? 99.976  121.925 129.341 1.00 37.32  ? 438 SER   B C   1 
ATOM   1843 O O   . SER   A 1 429 ? 98.786  122.258 129.306 1.00 38.23  ? 438 SER   B O   1 
ATOM   1844 C CB  . SER   A 1 429 ? 100.768 120.306 131.083 1.00 37.94  ? 438 SER   B CB  1 
ATOM   1845 O OG  . SER   A 1 429 ? 101.117 118.961 131.358 1.00 45.19  ? 438 SER   B OG  1 
ATOM   1846 N N   . PHE   A 1 430 ? 100.967 122.792 129.115 1.00 36.72  ? 439 PHE   B N   1 
ATOM   1847 C CA  . PHE   A 1 430 ? 100.666 124.185 128.791 1.00 41.84  ? 439 PHE   B CA  1 
ATOM   1848 C C   . PHE   A 1 430 ? 100.001 124.314 127.423 1.00 41.22  ? 439 PHE   B C   1 
ATOM   1849 O O   . PHE   A 1 430 ? 99.080  125.122 127.252 1.00 41.70  ? 439 PHE   B O   1 
ATOM   1850 C CB  . PHE   A 1 430 ? 101.939 125.025 128.863 1.00 40.79  ? 439 PHE   B CB  1 
ATOM   1851 C CG  . PHE   A 1 430 ? 102.346 125.377 130.265 1.00 44.55  ? 439 PHE   B CG  1 
ATOM   1852 C CD1 . PHE   A 1 430 ? 101.386 125.606 131.238 1.00 42.28  ? 439 PHE   B CD1 1 
ATOM   1853 C CD2 . PHE   A 1 430 ? 103.682 125.479 130.613 1.00 45.82  ? 439 PHE   B CD2 1 
ATOM   1854 C CE1 . PHE   A 1 430 ? 101.750 125.929 132.531 1.00 40.84  ? 439 PHE   B CE1 1 
ATOM   1855 C CE2 . PHE   A 1 430 ? 104.051 125.804 131.906 1.00 43.39  ? 439 PHE   B CE2 1 
ATOM   1856 C CZ  . PHE   A 1 430 ? 103.084 126.026 132.865 1.00 38.10  ? 439 PHE   B CZ  1 
ATOM   1857 N N   . LEU   A 1 431 ? 100.432 123.511 126.446 1.00 39.96  ? 440 LEU   B N   1 
ATOM   1858 C CA  . LEU   A 1 431 ? 99.800  123.540 125.128 1.00 37.62  ? 440 LEU   B CA  1 
ATOM   1859 C C   . LEU   A 1 431 ? 98.370  123.011 125.179 1.00 43.93  ? 440 LEU   B C   1 
ATOM   1860 O O   . LEU   A 1 431 ? 97.476  123.565 124.527 1.00 50.82  ? 440 LEU   B O   1 
ATOM   1861 C CB  . LEU   A 1 431 ? 100.633 122.741 124.125 1.00 37.05  ? 440 LEU   B CB  1 
ATOM   1862 C CG  . LEU   A 1 431 ? 101.972 123.348 123.699 1.00 38.84  ? 440 LEU   B CG  1 
ATOM   1863 C CD1 . LEU   A 1 431 ? 102.659 122.460 122.676 1.00 37.86  ? 440 LEU   B CD1 1 
ATOM   1864 C CD2 . LEU   A 1 431 ? 101.790 124.758 123.156 1.00 36.62  ? 440 LEU   B CD2 1 
ATOM   1865 N N   . LEU   A 1 432 ? 98.130  121.948 125.953 1.00 43.40  ? 441 LEU   B N   1 
ATOM   1866 C CA  . LEU   A 1 432 ? 96.779  121.418 126.100 1.00 43.61  ? 441 LEU   B CA  1 
ATOM   1867 C C   . LEU   A 1 432 ? 95.878  122.396 126.842 1.00 48.15  ? 441 LEU   B C   1 
ATOM   1868 O O   . LEU   A 1 432 ? 94.699  122.538 126.500 1.00 57.16  ? 441 LEU   B O   1 
ATOM   1869 C CB  . LEU   A 1 432 ? 96.815  120.071 126.820 1.00 46.94  ? 441 LEU   B CB  1 
ATOM   1870 C CG  . LEU   A 1 432 ? 97.245  118.860 125.989 1.00 52.86  ? 441 LEU   B CG  1 
ATOM   1871 C CD1 . LEU   A 1 432 ? 97.373  117.627 126.866 1.00 48.63  ? 441 LEU   B CD1 1 
ATOM   1872 C CD2 . LEU   A 1 432 ? 96.263  118.612 124.855 1.00 55.08  ? 441 LEU   B CD2 1 
ATOM   1873 N N   . ALA   A 1 433 ? 96.414  123.084 127.855 1.00 42.78  ? 442 ALA   B N   1 
ATOM   1874 C CA  . ALA   A 1 433 ? 95.636  124.106 128.545 1.00 45.93  ? 442 ALA   B CA  1 
ATOM   1875 C C   . ALA   A 1 433 ? 95.322  125.285 127.633 1.00 48.01  ? 442 ALA   B C   1 
ATOM   1876 O O   . ALA   A 1 433 ? 94.220  125.843 127.702 1.00 55.07  ? 442 ALA   B O   1 
ATOM   1877 C CB  . ALA   A 1 433 ? 96.379  124.574 129.795 1.00 45.86  ? 442 ALA   B CB  1 
ATOM   1878 N N   . GLY   A 1 434 ? 96.265  125.666 126.766 1.00 46.13  ? 443 GLY   B N   1 
ATOM   1879 C CA  . GLY   A 1 434 ? 95.983  126.702 125.786 1.00 50.45  ? 443 GLY   B CA  1 
ATOM   1880 C C   . GLY   A 1 434 ? 94.924  126.288 124.781 1.00 53.03  ? 443 GLY   B C   1 
ATOM   1881 O O   . GLY   A 1 434 ? 94.066  127.091 124.405 1.00 57.92  ? 443 GLY   B O   1 
ATOM   1882 N N   . PHE   A 1 435 ? 94.965  125.028 124.339 1.00 52.05  ? 444 PHE   B N   1 
ATOM   1883 C CA  . PHE   A 1 435 ? 93.950  124.527 123.416 1.00 54.67  ? 444 PHE   B CA  1 
ATOM   1884 C C   . PHE   A 1 435 ? 92.579  124.447 124.080 1.00 58.69  ? 444 PHE   B C   1 
ATOM   1885 O O   . PHE   A 1 435 ? 91.555  124.686 123.429 1.00 64.55  ? 444 PHE   B O   1 
ATOM   1886 C CB  . PHE   A 1 435 ? 94.360  123.159 122.874 1.00 53.41  ? 444 PHE   B CB  1 
ATOM   1887 C CG  . PHE   A 1 435 ? 95.497  123.209 121.895 1.00 59.49  ? 444 PHE   B CG  1 
ATOM   1888 C CD1 . PHE   A 1 435 ? 95.672  124.312 121.073 1.00 60.89  ? 444 PHE   B CD1 1 
ATOM   1889 C CD2 . PHE   A 1 435 ? 96.390  122.155 121.796 1.00 59.30  ? 444 PHE   B CD2 1 
ATOM   1890 C CE1 . PHE   A 1 435 ? 96.718  124.361 120.169 1.00 58.38  ? 444 PHE   B CE1 1 
ATOM   1891 C CE2 . PHE   A 1 435 ? 97.439  122.198 120.896 1.00 63.64  ? 444 PHE   B CE2 1 
ATOM   1892 C CZ  . PHE   A 1 435 ? 97.603  123.303 120.081 1.00 60.80  ? 444 PHE   B CZ  1 
ATOM   1893 N N   . VAL   A 1 436 ? 92.539  124.103 125.369 1.00 54.58  ? 445 VAL   B N   1 
ATOM   1894 C CA  . VAL   A 1 436 ? 91.271  124.062 126.091 1.00 56.73  ? 445 VAL   B CA  1 
ATOM   1895 C C   . VAL   A 1 436 ? 90.714  125.470 126.278 1.00 60.57  ? 445 VAL   B C   1 
ATOM   1896 O O   . VAL   A 1 436 ? 89.519  125.712 126.070 1.00 68.11  ? 445 VAL   B O   1 
ATOM   1897 C CB  . VAL   A 1 436 ? 91.449  123.326 127.434 1.00 59.50  ? 445 VAL   B CB  1 
ATOM   1898 C CG1 . VAL   A 1 436 ? 90.285  123.605 128.376 1.00 59.96  ? 445 VAL   B CG1 1 
ATOM   1899 C CG2 . VAL   A 1 436 ? 91.577  121.829 127.199 1.00 53.64  ? 445 VAL   B CG2 1 
ATOM   1900 N N   . SER   A 1 437 ? 91.570  126.426 126.645 1.00 56.63  ? 446 SER   B N   1 
ATOM   1901 C CA  . SER   A 1 437 ? 91.111  127.797 126.839 1.00 59.85  ? 446 SER   B CA  1 
ATOM   1902 C C   . SER   A 1 437 ? 90.761  128.492 125.528 1.00 62.68  ? 446 SER   B C   1 
ATOM   1903 O O   . SER   A 1 437 ? 89.988  129.456 125.543 1.00 67.94  ? 446 SER   B O   1 
ATOM   1904 C CB  . SER   A 1 437 ? 92.167  128.598 127.596 1.00 60.11  ? 446 SER   B CB  1 
ATOM   1905 O OG  . SER   A 1 437 ? 93.465  128.246 127.164 1.00 59.47  ? 446 SER   B OG  1 
ATOM   1906 N N   . LEU   A 1 438 ? 91.309  128.036 124.397 1.00 64.88  ? 447 LEU   B N   1 
ATOM   1907 C CA  . LEU   A 1 438 ? 90.858  128.556 123.109 1.00 63.22  ? 447 LEU   B CA  1 
ATOM   1908 C C   . LEU   A 1 438 ? 89.477  128.023 122.748 1.00 67.65  ? 447 LEU   B C   1 
ATOM   1909 O O   . LEU   A 1 438 ? 88.752  128.656 121.972 1.00 71.50  ? 447 LEU   B O   1 
ATOM   1910 C CB  . LEU   A 1 438 ? 91.867  128.214 122.013 1.00 63.33  ? 447 LEU   B CB  1 
ATOM   1911 C CG  . LEU   A 1 438 ? 93.128  129.079 121.944 1.00 64.97  ? 447 LEU   B CG  1 
ATOM   1912 C CD1 . LEU   A 1 438 ? 94.089  128.549 120.894 1.00 59.02  ? 447 LEU   B CD1 1 
ATOM   1913 C CD2 . LEU   A 1 438 ? 92.772  130.529 121.662 1.00 59.99  ? 447 LEU   B CD2 1 
ATOM   1914 N N   . PHE   A 1 439 ? 89.100  126.866 123.294 1.00 72.92  ? 448 PHE   B N   1 
ATOM   1915 C CA  . PHE   A 1 439 ? 87.758  126.319 123.141 1.00 75.24  ? 448 PHE   B CA  1 
ATOM   1916 C C   . PHE   A 1 439 ? 86.741  127.011 124.042 1.00 75.75  ? 448 PHE   B C   1 
ATOM   1917 O O   . PHE   A 1 439 ? 85.534  126.829 123.837 1.00 78.22  ? 448 PHE   B O   1 
ATOM   1918 C CB  . PHE   A 1 439 ? 87.793  124.809 123.423 1.00 74.66  ? 448 PHE   B CB  1 
ATOM   1919 C CG  . PHE   A 1 439 ? 86.503  124.093 123.126 1.00 82.21  ? 448 PHE   B CG  1 
ATOM   1920 C CD1 . PHE   A 1 439 ? 86.125  123.826 121.820 1.00 86.36  ? 448 PHE   B CD1 1 
ATOM   1921 C CD2 . PHE   A 1 439 ? 85.674  123.677 124.158 1.00 81.76  ? 448 PHE   B CD2 1 
ATOM   1922 C CE1 . PHE   A 1 439 ? 84.939  123.165 121.547 1.00 88.35  ? 448 PHE   B CE1 1 
ATOM   1923 C CE2 . PHE   A 1 439 ? 84.488  123.017 123.893 1.00 84.74  ? 448 PHE   B CE2 1 
ATOM   1924 C CZ  . PHE   A 1 439 ? 84.120  122.760 122.586 1.00 88.86  ? 448 PHE   B CZ  1 
ATOM   1925 N N   . ARG   A 1 440 ? 87.206  127.820 124.998 1.00 72.44  ? 449 ARG   B N   1 
ATOM   1926 C CA  . ARG   A 1 440 ? 86.383  128.520 125.993 1.00 72.52  ? 449 ARG   B CA  1 
ATOM   1927 C C   . ARG   A 1 440 ? 85.525  127.546 126.796 1.00 74.83  ? 449 ARG   B C   1 
ATOM   1928 O O   . ARG   A 1 440 ? 86.036  126.795 127.626 1.00 75.07  ? 449 ARG   B O   1 
ATOM   1929 C CB  . ARG   A 1 440 ? 85.492  129.584 125.336 1.00 79.25  ? 449 ARG   B CB  1 
ATOM   1930 C CG  . ARG   A 1 440 ? 86.189  130.447 124.298 1.00 80.86  ? 449 ARG   B CG  1 
ATOM   1931 C CD  . ARG   A 1 440 ? 85.172  131.238 123.494 1.00 81.35  ? 449 ARG   B CD  1 
ATOM   1932 N NE  . ARG   A 1 440 ? 84.016  130.421 123.139 1.00 84.68  ? 449 ARG   B NE  1 
ATOM   1933 C CZ  . ARG   A 1 440 ? 83.951  129.632 122.076 1.00 84.61  ? 449 ARG   B CZ  1 
ATOM   1934 N NH1 . ARG   A 1 440 ? 84.962  129.528 121.228 1.00 77.40  ? 449 ARG   B NH1 1 
ATOM   1935 N NH2 . ARG   A 1 440 ? 82.844  128.927 121.858 1.00 85.44  ? 449 ARG   B NH2 1 
ATOM   1936 N N   . LEU   A 1 455 ? 93.108  134.049 115.948 1.00 65.93  ? 464 LEU   B N   1 
ATOM   1937 C CA  . LEU   A 1 455 ? 94.486  134.458 116.198 1.00 69.04  ? 464 LEU   B CA  1 
ATOM   1938 C C   . LEU   A 1 455 ? 95.043  135.226 115.006 1.00 68.75  ? 464 LEU   B C   1 
ATOM   1939 O O   . LEU   A 1 455 ? 94.392  135.339 113.967 1.00 73.33  ? 464 LEU   B O   1 
ATOM   1940 C CB  . LEU   A 1 455 ? 95.377  133.247 116.496 1.00 61.08  ? 464 LEU   B CB  1 
ATOM   1941 C CG  . LEU   A 1 455 ? 95.179  132.438 117.784 1.00 64.60  ? 464 LEU   B CG  1 
ATOM   1942 C CD1 . LEU   A 1 455 ? 94.867  133.347 118.969 1.00 61.51  ? 464 LEU   B CD1 1 
ATOM   1943 C CD2 . LEU   A 1 455 ? 94.120  131.351 117.625 1.00 60.70  ? 464 LEU   B CD2 1 
ATOM   1944 N N   . GLU   A 1 456 ? 96.253  135.753 115.166 1.00 65.59  ? 465 GLU   B N   1 
ATOM   1945 C CA  . GLU   A 1 456 ? 96.930  136.464 114.097 1.00 68.05  ? 465 GLU   B CA  1 
ATOM   1946 C C   . GLU   A 1 456 ? 97.840  135.503 113.332 1.00 62.63  ? 465 GLU   B C   1 
ATOM   1947 O O   . GLU   A 1 456 ? 97.902  134.306 113.618 1.00 64.73  ? 465 GLU   B O   1 
ATOM   1948 C CB  . GLU   A 1 456 ? 97.708  137.650 114.664 1.00 67.65  ? 465 GLU   B CB  1 
ATOM   1949 C CG  . GLU   A 1 456 ? 96.869  138.557 115.552 1.00 77.91  ? 465 GLU   B CG  1 
ATOM   1950 C CD  . GLU   A 1 456 ? 97.632  139.771 116.041 1.00 87.95  ? 465 GLU   B CD  1 
ATOM   1951 O OE1 . GLU   A 1 456 ? 98.659  140.120 115.421 1.00 82.96  ? 465 GLU   B OE1 1 
ATOM   1952 O OE2 . GLU   A 1 456 ? 97.206  140.376 117.048 1.00 87.88  ? 465 GLU   B OE2 1 
ATOM   1953 N N   . LYS   A 1 457 ? 98.550  136.037 112.336 1.00 59.63  ? 466 LYS   B N   1 
ATOM   1954 C CA  . LYS   A 1 457 ? 99.419  135.209 111.505 1.00 58.40  ? 466 LYS   B CA  1 
ATOM   1955 C C   . LYS   A 1 457 ? 100.621 134.706 112.296 1.00 56.04  ? 466 LYS   B C   1 
ATOM   1956 O O   . LYS   A 1 457 ? 100.975 133.522 112.225 1.00 52.53  ? 466 LYS   B O   1 
ATOM   1957 C CB  . LYS   A 1 457 ? 99.872  136.011 110.283 1.00 54.87  ? 466 LYS   B CB  1 
ATOM   1958 C CG  . LYS   A 1 457 ? 100.686 135.235 109.257 1.00 57.99  ? 466 LYS   B CG  1 
ATOM   1959 C CD  . LYS   A 1 457 ? 99.815  134.298 108.437 1.00 58.48  ? 466 LYS   B CD  1 
ATOM   1960 C CE  . LYS   A 1 457 ? 100.460 133.976 107.096 1.00 55.69  ? 466 LYS   B CE  1 
ATOM   1961 N NZ  . LYS   A 1 457 ? 101.817 133.386 107.242 1.00 51.29  ? 466 LYS   B NZ  1 
ATOM   1962 N N   . LEU   A 1 458 ? 101.252 135.596 113.067 1.00 54.42  ? 467 LEU   B N   1 
ATOM   1963 C CA  . LEU   A 1 458 ? 102.442 135.221 113.825 1.00 48.20  ? 467 LEU   B CA  1 
ATOM   1964 C C   . LEU   A 1 458 ? 102.109 134.224 114.927 1.00 49.72  ? 467 LEU   B C   1 
ATOM   1965 O O   . LEU   A 1 458 ? 102.860 133.269 115.149 1.00 46.00  ? 467 LEU   B O   1 
ATOM   1966 C CB  . LEU   A 1 458 ? 103.099 136.472 114.409 1.00 53.98  ? 467 LEU   B CB  1 
ATOM   1967 C CG  . LEU   A 1 458 ? 104.377 136.281 115.227 1.00 49.90  ? 467 LEU   B CG  1 
ATOM   1968 C CD1 . LEU   A 1 458 ? 105.452 135.606 114.395 1.00 51.79  ? 467 LEU   B CD1 1 
ATOM   1969 C CD2 . LEU   A 1 458 ? 104.873 137.614 115.767 1.00 42.97  ? 467 LEU   B CD2 1 
ATOM   1970 N N   . MET   A 1 459 ? 100.982 134.423 115.618 1.00 55.75  ? 468 MET   B N   1 
ATOM   1971 C CA  . MET   A 1 459 ? 100.586 133.509 116.688 1.00 48.00  ? 468 MET   B CA  1 
ATOM   1972 C C   . MET   A 1 459 ? 100.239 132.128 116.147 1.00 44.34  ? 468 MET   B C   1 
ATOM   1973 O O   . MET   A 1 459 ? 100.611 131.111 116.748 1.00 43.79  ? 468 MET   B O   1 
ATOM   1974 C CB  . MET   A 1 459 ? 99.403  134.087 117.463 1.00 45.61  ? 468 MET   B CB  1 
ATOM   1975 C CG  . MET   A 1 459 ? 99.772  134.971 118.644 1.00 44.52  ? 468 MET   B CG  1 
ATOM   1976 S SD  . MET   A 1 459 ? 100.163 134.046 120.145 1.00 65.04  ? 468 MET   B SD  1 
ATOM   1977 C CE  . MET   A 1 459 ? 101.951 133.980 120.080 1.00 46.65  ? 468 MET   B CE  1 
ATOM   1978 N N   . VAL   A 1 460 ? 99.527  132.071 115.016 1.00 45.74  ? 469 VAL   B N   1 
ATOM   1979 C CA  . VAL   A 1 460 ? 99.200  130.790 114.391 1.00 45.90  ? 469 VAL   B CA  1 
ATOM   1980 C C   . VAL   A 1 460 ? 100.473 130.087 113.935 1.00 43.74  ? 469 VAL   B C   1 
ATOM   1981 O O   . VAL   A 1 460 ? 100.641 128.881 114.145 1.00 38.28  ? 469 VAL   B O   1 
ATOM   1982 C CB  . VAL   A 1 460 ? 98.200  130.994 113.234 1.00 49.08  ? 469 VAL   B CB  1 
ATOM   1983 C CG1 . VAL   A 1 460 ? 98.235  129.830 112.254 1.00 44.92  ? 469 VAL   B CG1 1 
ATOM   1984 C CG2 . VAL   A 1 460 ? 96.792  131.164 113.783 1.00 50.61  ? 469 VAL   B CG2 1 
ATOM   1985 N N   . ARG   A 1 461 ? 101.409 130.834 113.347 1.00 47.70  ? 470 ARG   B N   1 
ATOM   1986 C CA  . ARG   A 1 461 ? 102.670 130.235 112.914 1.00 42.09  ? 470 ARG   B CA  1 
ATOM   1987 C C   . ARG   A 1 461 ? 103.484 129.713 114.096 1.00 42.29  ? 470 ARG   B C   1 
ATOM   1988 O O   . ARG   A 1 461 ? 104.056 128.622 114.020 1.00 41.06  ? 470 ARG   B O   1 
ATOM   1989 C CB  . ARG   A 1 461 ? 103.476 131.254 112.108 1.00 43.27  ? 470 ARG   B CB  1 
ATOM   1990 C CG  . ARG   A 1 461 ? 102.980 131.430 110.681 1.00 45.29  ? 470 ARG   B CG  1 
ATOM   1991 C CD  . ARG   A 1 461 ? 103.625 132.625 109.985 1.00 45.65  ? 470 ARG   B CD  1 
ATOM   1992 N NE  . ARG   A 1 461 ? 105.053 132.445 109.749 1.00 41.33  ? 470 ARG   B NE  1 
ATOM   1993 C CZ  . ARG   A 1 461 ? 106.009 133.161 110.326 1.00 40.84  ? 470 ARG   B CZ  1 
ATOM   1994 N NH1 . ARG   A 1 461 ? 105.728 134.130 111.182 1.00 43.50  ? 470 ARG   B NH1 1 
ATOM   1995 N NH2 . ARG   A 1 461 ? 107.280 132.902 110.032 1.00 34.04  ? 470 ARG   B NH2 1 
ATOM   1996 N N   . ILE   A 1 462 ? 103.519 130.460 115.206 1.00 45.05  ? 471 ILE   B N   1 
ATOM   1997 C CA  . ILE   A 1 462 ? 104.283 130.035 116.379 1.00 41.05  ? 471 ILE   B CA  1 
ATOM   1998 C C   . ILE   A 1 462 ? 103.644 128.810 117.028 1.00 39.79  ? 471 ILE   B C   1 
ATOM   1999 O O   . ILE   A 1 462 ? 104.341 127.869 117.430 1.00 39.14  ? 471 ILE   B O   1 
ATOM   2000 C CB  . ILE   A 1 462 ? 104.426 131.207 117.371 1.00 39.76  ? 471 ILE   B CB  1 
ATOM   2001 C CG1 . ILE   A 1 462 ? 105.415 132.245 116.839 1.00 40.61  ? 471 ILE   B CG1 1 
ATOM   2002 C CG2 . ILE   A 1 462 ? 104.891 130.732 118.744 1.00 40.18  ? 471 ILE   B CG2 1 
ATOM   2003 C CD1 . ILE   A 1 462 ? 105.599 133.448 117.736 1.00 37.59  ? 471 ILE   B CD1 1 
ATOM   2004 N N   . GLY   A 1 463 ? 102.312 128.789 117.120 1.00 40.80  ? 472 GLY   B N   1 
ATOM   2005 C CA  . GLY   A 1 463 ? 101.637 127.636 117.692 1.00 36.62  ? 472 GLY   B CA  1 
ATOM   2006 C C   . GLY   A 1 463 ? 101.778 126.386 116.843 1.00 37.64  ? 472 GLY   B C   1 
ATOM   2007 O O   . GLY   A 1 463 ? 101.988 125.290 117.371 1.00 42.00  ? 472 GLY   B O   1 
ATOM   2008 N N   . VAL   A 1 464 ? 101.663 126.531 115.519 1.00 41.16  ? 473 VAL   B N   1 
ATOM   2009 C CA  . VAL   A 1 464 ? 101.871 125.395 114.628 1.00 41.02  ? 473 VAL   B CA  1 
ATOM   2010 C C   . VAL   A 1 464 ? 103.326 124.943 114.685 1.00 40.92  ? 473 VAL   B C   1 
ATOM   2011 O O   . VAL   A 1 464 ? 103.610 123.743 114.625 1.00 40.53  ? 473 VAL   B O   1 
ATOM   2012 C CB  . VAL   A 1 464 ? 101.408 125.759 113.198 1.00 39.57  ? 473 VAL   B CB  1 
ATOM   2013 C CG1 . VAL   A 1 464 ? 101.835 124.717 112.172 1.00 42.31  ? 473 VAL   B CG1 1 
ATOM   2014 C CG2 . VAL   A 1 464 ? 99.892  125.916 113.156 1.00 43.90  ? 473 VAL   B CG2 1 
ATOM   2015 N N   . PHE   A 1 465 ? 104.261 125.882 114.864 1.00 40.11  ? 474 PHE   B N   1 
ATOM   2016 C CA  . PHE   A 1 465 ? 105.666 125.525 115.024 1.00 39.84  ? 474 PHE   B CA  1 
ATOM   2017 C C   . PHE   A 1 465 ? 105.897 124.738 116.310 1.00 42.16  ? 474 PHE   B C   1 
ATOM   2018 O O   . PHE   A 1 465 ? 106.679 123.784 116.325 1.00 37.80  ? 474 PHE   B O   1 
ATOM   2019 C CB  . PHE   A 1 465 ? 106.519 126.792 114.998 1.00 42.30  ? 474 PHE   B CB  1 
ATOM   2020 C CG  . PHE   A 1 465 ? 107.988 126.538 114.831 1.00 46.67  ? 474 PHE   B CG  1 
ATOM   2021 C CD1 . PHE   A 1 465 ? 108.534 126.344 113.573 1.00 48.62  ? 474 PHE   B CD1 1 
ATOM   2022 C CD2 . PHE   A 1 465 ? 108.828 126.517 115.931 1.00 46.43  ? 474 PHE   B CD2 1 
ATOM   2023 C CE1 . PHE   A 1 465 ? 109.889 126.120 113.416 1.00 47.22  ? 474 PHE   B CE1 1 
ATOM   2024 C CE2 . PHE   A 1 465 ? 110.182 126.294 115.782 1.00 48.57  ? 474 PHE   B CE2 1 
ATOM   2025 C CZ  . PHE   A 1 465 ? 110.714 126.095 114.523 1.00 48.53  ? 474 PHE   B CZ  1 
ATOM   2026 N N   . SER   A 1 466 ? 105.206 125.105 117.392 1.00 40.80  ? 475 SER   B N   1 
ATOM   2027 C CA  . SER   A 1 466 ? 105.333 124.362 118.645 1.00 36.04  ? 475 SER   B CA  1 
ATOM   2028 C C   . SER   A 1 466 ? 104.727 122.965 118.530 1.00 41.89  ? 475 SER   B C   1 
ATOM   2029 O O   . SER   A 1 466 ? 105.316 121.981 119.005 1.00 37.39  ? 475 SER   B O   1 
ATOM   2030 C CB  . SER   A 1 466 ? 104.672 125.137 119.782 1.00 33.24  ? 475 SER   B CB  1 
ATOM   2031 O OG  . SER   A 1 466 ? 105.206 126.443 119.891 1.00 44.92  ? 475 SER   B OG  1 
ATOM   2032 N N   . VAL   A 1 467 ? 103.554 122.861 117.896 1.00 42.08  ? 476 VAL   B N   1 
ATOM   2033 C CA  . VAL   A 1 467 ? 102.918 121.561 117.694 1.00 37.91  ? 476 VAL   B CA  1 
ATOM   2034 C C   . VAL   A 1 467 ? 103.775 120.673 116.799 1.00 37.19  ? 476 VAL   B C   1 
ATOM   2035 O O   . VAL   A 1 467 ? 103.931 119.475 117.065 1.00 36.83  ? 476 VAL   B O   1 
ATOM   2036 C CB  . VAL   A 1 467 ? 101.493 121.750 117.130 1.00 43.85  ? 476 VAL   B CB  1 
ATOM   2037 C CG1 . VAL   A 1 467 ? 100.873 120.415 116.743 1.00 45.37  ? 476 VAL   B CG1 1 
ATOM   2038 C CG2 . VAL   A 1 467 ? 100.611 122.450 118.151 1.00 46.02  ? 476 VAL   B CG2 1 
ATOM   2039 N N   . LEU   A 1 468 ? 104.380 121.243 115.757 1.00 37.67  ? 477 LEU   B N   1 
ATOM   2040 C CA  . LEU   A 1 468 ? 105.275 120.481 114.897 1.00 42.23  ? 477 LEU   B CA  1 
ATOM   2041 C C   . LEU   A 1 468 ? 106.665 120.318 115.493 1.00 40.26  ? 477 LEU   B C   1 
ATOM   2042 O O   . LEU   A 1 468 ? 107.500 119.651 114.881 1.00 47.82  ? 477 LEU   B O   1 
ATOM   2043 C CB  . LEU   A 1 468 ? 105.386 121.135 113.516 1.00 47.61  ? 477 LEU   B CB  1 
ATOM   2044 C CG  . LEU   A 1 468 ? 104.461 120.621 112.406 1.00 48.79  ? 477 LEU   B CG  1 
ATOM   2045 C CD1 . LEU   A 1 468 ? 104.661 119.129 112.178 1.00 46.33  ? 477 LEU   B CD1 1 
ATOM   2046 C CD2 . LEU   A 1 468 ? 103.002 120.932 112.708 1.00 44.74  ? 477 LEU   B CD2 1 
ATOM   2047 N N   . TYR   A 1 469 ? 106.952 120.969 116.622 1.00 38.53  ? 478 TYR   B N   1 
ATOM   2048 C CA  . TYR   A 1 469 ? 108.111 120.605 117.429 1.00 34.43  ? 478 TYR   B CA  1 
ATOM   2049 C C   . TYR   A 1 469 ? 107.816 119.390 118.291 1.00 35.33  ? 478 TYR   B C   1 
ATOM   2050 O O   . TYR   A 1 469 ? 108.719 118.585 118.544 1.00 30.68  ? 478 TYR   B O   1 
ATOM   2051 C CB  . TYR   A 1 469 ? 108.538 121.780 118.321 1.00 31.19  ? 478 TYR   B CB  1 
ATOM   2052 C CG  . TYR   A 1 469 ? 109.740 121.518 119.224 1.00 29.16  ? 478 TYR   B CG  1 
ATOM   2053 C CD1 . TYR   A 1 469 ? 109.588 120.972 120.499 1.00 26.59  ? 478 TYR   B CD1 1 
ATOM   2054 C CD2 . TYR   A 1 469 ? 111.025 121.844 118.812 1.00 30.77  ? 478 TYR   B CD2 1 
ATOM   2055 C CE1 . TYR   A 1 469 ? 110.673 120.736 121.316 1.00 21.91  ? 478 TYR   B CE1 1 
ATOM   2056 C CE2 . TYR   A 1 469 ? 112.118 121.617 119.629 1.00 29.81  ? 478 TYR   B CE2 1 
ATOM   2057 C CZ  . TYR   A 1 469 ? 111.934 121.064 120.879 1.00 26.26  ? 478 TYR   B CZ  1 
ATOM   2058 O OH  . TYR   A 1 469 ? 113.017 120.836 121.696 1.00 30.62  ? 478 TYR   B OH  1 
ATOM   2059 N N   . THR   A 1 470 ? 106.574 119.270 118.773 1.00 38.88  ? 479 THR   B N   1 
ATOM   2060 C CA  . THR   A 1 470 ? 106.225 118.175 119.677 1.00 30.46  ? 479 THR   B CA  1 
ATOM   2061 C C   . THR   A 1 470 ? 106.367 116.799 119.036 1.00 31.16  ? 479 THR   B C   1 
ATOM   2062 O O   . THR   A 1 470 ? 106.538 115.816 119.761 1.00 35.51  ? 479 THR   B O   1 
ATOM   2063 C CB  . THR   A 1 470 ? 104.794 118.325 120.199 1.00 25.75  ? 479 THR   B CB  1 
ATOM   2064 O OG1 . THR   A 1 470 ? 103.886 118.421 119.096 1.00 34.06  ? 479 THR   B OG1 1 
ATOM   2065 C CG2 . THR   A 1 470 ? 104.664 119.554 121.079 1.00 31.49  ? 479 THR   B CG2 1 
ATOM   2066 N N   . VAL   A 1 471 ? 106.307 116.694 117.712 1.00 32.47  ? 480 VAL   B N   1 
ATOM   2067 C CA  . VAL   A 1 471 ? 106.406 115.385 117.064 1.00 32.98  ? 480 VAL   B CA  1 
ATOM   2068 C C   . VAL   A 1 471 ? 107.862 114.916 116.986 1.00 34.09  ? 480 VAL   B C   1 
ATOM   2069 O O   . VAL   A 1 471 ? 108.122 113.758 117.352 1.00 31.31  ? 480 VAL   B O   1 
ATOM   2070 C CB  . VAL   A 1 471 ? 105.712 115.385 115.687 1.00 34.85  ? 480 VAL   B CB  1 
ATOM   2071 C CG1 . VAL   A 1 471 ? 105.742 113.995 115.073 1.00 32.16  ? 480 VAL   B CG1 1 
ATOM   2072 C CG2 . VAL   A 1 471 ? 104.286 115.892 115.811 1.00 30.74  ? 480 VAL   B CG2 1 
ATOM   2073 N N   . PRO   A 1 472 ? 108.848 115.721 116.538 1.00 35.20  ? 481 PRO   B N   1 
ATOM   2074 C CA  . PRO   A 1 472 ? 110.242 115.285 116.722 1.00 31.01  ? 481 PRO   B CA  1 
ATOM   2075 C C   . PRO   A 1 472 ? 110.645 115.161 118.175 1.00 37.18  ? 481 PRO   B C   1 
ATOM   2076 O O   . PRO   A 1 472 ? 111.481 114.313 118.494 1.00 34.68  ? 481 PRO   B O   1 
ATOM   2077 C CB  . PRO   A 1 472 ? 111.054 116.376 116.012 1.00 32.70  ? 481 PRO   B CB  1 
ATOM   2078 C CG  . PRO   A 1 472 ? 110.140 116.952 115.046 1.00 36.91  ? 481 PRO   B CG  1 
ATOM   2079 C CD  . PRO   A 1 472 ? 108.822 116.955 115.732 1.00 33.28  ? 481 PRO   B CD  1 
ATOM   2080 N N   . ALA   A 1 473 ? 110.079 115.983 119.065 1.00 35.40  ? 482 ALA   B N   1 
ATOM   2081 C CA  . ALA   A 1 473 ? 110.350 115.835 120.492 1.00 28.03  ? 482 ALA   B CA  1 
ATOM   2082 C C   . ALA   A 1 473 ? 109.847 114.494 121.011 1.00 30.11  ? 482 ALA   B C   1 
ATOM   2083 O O   . ALA   A 1 473 ? 110.541 113.816 121.777 1.00 31.36  ? 482 ALA   B O   1 
ATOM   2084 C CB  . ALA   A 1 473 ? 109.714 116.985 121.270 1.00 23.64  ? 482 ALA   B CB  1 
ATOM   2085 N N   . THR   A 1 474 ? 108.650 114.084 120.580 1.00 30.84  ? 483 THR   B N   1 
ATOM   2086 C CA  . THR   A 1 474 ? 108.114 112.790 120.986 1.00 30.40  ? 483 THR   B CA  1 
ATOM   2087 C C   . THR   A 1 474 ? 108.913 111.646 120.374 1.00 33.39  ? 483 THR   B C   1 
ATOM   2088 O O   . THR   A 1 474 ? 109.133 110.625 121.030 1.00 32.49  ? 483 THR   B O   1 
ATOM   2089 C CB  . THR   A 1 474 ? 106.638 112.683 120.601 1.00 33.43  ? 483 THR   B CB  1 
ATOM   2090 O OG1 . THR   A 1 474 ? 105.945 113.853 121.052 1.00 36.59  ? 483 THR   B OG1 1 
ATOM   2091 C CG2 . THR   A 1 474 ? 105.997 111.457 121.234 1.00 35.14  ? 483 THR   B CG2 1 
ATOM   2092 N N   . ILE   A 1 475 ? 109.382 111.806 119.133 1.00 30.53  ? 484 ILE   B N   1 
ATOM   2093 C CA  . ILE   A 1 475 ? 110.185 110.756 118.508 1.00 30.86  ? 484 ILE   B CA  1 
ATOM   2094 C C   . ILE   A 1 475 ? 111.549 110.640 119.189 1.00 35.18  ? 484 ILE   B C   1 
ATOM   2095 O O   . ILE   A 1 475 ? 112.052 109.532 119.411 1.00 38.15  ? 484 ILE   B O   1 
ATOM   2096 C CB  . ILE   A 1 475 ? 110.304 111.009 116.992 1.00 32.43  ? 484 ILE   B CB  1 
ATOM   2097 C CG1 . ILE   A 1 475 ? 108.943 110.814 116.321 1.00 31.16  ? 484 ILE   B CG1 1 
ATOM   2098 C CG2 . ILE   A 1 475 ? 111.315 110.076 116.343 1.00 37.51  ? 484 ILE   B CG2 1 
ATOM   2099 C CD1 . ILE   A 1 475 ? 108.941 111.088 114.835 1.00 31.68  ? 484 ILE   B CD1 1 
ATOM   2100 N N   . VAL   A 1 476 ? 112.145 111.772 119.573 1.00 33.52  ? 485 VAL   B N   1 
ATOM   2101 C CA  . VAL   A 1 476 ? 113.426 111.755 120.274 1.00 29.94  ? 485 VAL   B CA  1 
ATOM   2102 C C   . VAL   A 1 476 ? 113.274 111.149 121.666 1.00 33.73  ? 485 VAL   B C   1 
ATOM   2103 O O   . VAL   A 1 476 ? 114.099 110.331 122.093 1.00 36.05  ? 485 VAL   B O   1 
ATOM   2104 C CB  . VAL   A 1 476 ? 114.018 113.178 120.321 1.00 30.22  ? 485 VAL   B CB  1 
ATOM   2105 C CG1 . VAL   A 1 476 ? 115.085 113.298 121.393 1.00 32.02  ? 485 VAL   B CG1 1 
ATOM   2106 C CG2 . VAL   A 1 476 ? 114.606 113.547 118.969 1.00 36.35  ? 485 VAL   B CG2 1 
ATOM   2107 N N   . LEU   A 1 477 ? 112.207 111.514 122.386 1.00 32.46  ? 486 LEU   B N   1 
ATOM   2108 C CA  . LEU   A 1 477 ? 111.969 110.919 123.698 1.00 29.07  ? 486 LEU   B CA  1 
ATOM   2109 C C   . LEU   A 1 477 ? 111.614 109.441 123.589 1.00 29.74  ? 486 LEU   B C   1 
ATOM   2110 O O   . LEU   A 1 477 ? 111.957 108.660 124.481 1.00 33.52  ? 486 LEU   B O   1 
ATOM   2111 C CB  . LEU   A 1 477 ? 110.869 111.680 124.436 1.00 26.64  ? 486 LEU   B CB  1 
ATOM   2112 C CG  . LEU   A 1 477 ? 110.770 111.402 125.938 1.00 27.39  ? 486 LEU   B CG  1 
ATOM   2113 C CD1 . LEU   A 1 477 ? 112.048 111.818 126.648 1.00 29.68  ? 486 LEU   B CD1 1 
ATOM   2114 C CD2 . LEU   A 1 477 ? 109.569 112.101 126.547 1.00 25.10  ? 486 LEU   B CD2 1 
ATOM   2115 N N   . ALA   A 1 478 ? 110.960 109.032 122.499 1.00 29.69  ? 487 ALA   B N   1 
ATOM   2116 C CA  . ALA   A 1 478 ? 110.689 107.617 122.278 1.00 31.05  ? 487 ALA   B CA  1 
ATOM   2117 C C   . ALA   A 1 478 ? 111.969 106.851 121.979 1.00 35.50  ? 487 ALA   B C   1 
ATOM   2118 O O   . ALA   A 1 478 ? 112.134 105.716 122.433 1.00 37.24  ? 487 ALA   B O   1 
ATOM   2119 C CB  . ALA   A 1 478 ? 109.683 107.445 121.141 1.00 29.78  ? 487 ALA   B CB  1 
ATOM   2120 N N   . CYS   A 1 479 ? 112.891 107.460 121.229 1.00 33.15  ? 488 CYS   B N   1 
ATOM   2121 C CA  . CYS   A 1 479 ? 114.186 106.828 120.987 1.00 33.60  ? 488 CYS   B CA  1 
ATOM   2122 C C   . CYS   A 1 479 ? 115.011 106.748 122.267 1.00 35.81  ? 488 CYS   B C   1 
ATOM   2123 O O   . CYS   A 1 479 ? 115.733 105.771 122.486 1.00 31.39  ? 488 CYS   B O   1 
ATOM   2124 C CB  . CYS   A 1 479 ? 114.951 107.589 119.904 1.00 41.41  ? 488 CYS   B CB  1 
ATOM   2125 S SG  . CYS   A 1 479 ? 114.244 107.468 118.245 1.00 49.54  ? 488 CYS   B SG  1 
ATOM   2126 N N   . TYR   A 1 480 ? 114.903 107.759 123.133 1.00 39.24  ? 489 TYR   B N   1 
ATOM   2127 C CA  . TYR   A 1 480 ? 115.618 107.722 124.407 1.00 31.49  ? 489 TYR   B CA  1 
ATOM   2128 C C   . TYR   A 1 480 ? 115.014 106.693 125.358 1.00 34.48  ? 489 TYR   B C   1 
ATOM   2129 O O   . TYR   A 1 480 ? 115.744 106.027 126.101 1.00 34.78  ? 489 TYR   B O   1 
ATOM   2130 C CB  . TYR   A 1 480 ? 115.627 109.109 125.045 1.00 26.04  ? 489 TYR   B CB  1 
ATOM   2131 C CG  . TYR   A 1 480 ? 116.700 110.018 124.496 1.00 28.29  ? 489 TYR   B CG  1 
ATOM   2132 C CD1 . TYR   A 1 480 ? 117.923 109.507 124.083 1.00 28.54  ? 489 TYR   B CD1 1 
ATOM   2133 C CD2 . TYR   A 1 480 ? 116.491 111.386 124.386 1.00 30.08  ? 489 TYR   B CD2 1 
ATOM   2134 C CE1 . TYR   A 1 480 ? 118.907 110.332 123.579 1.00 29.44  ? 489 TYR   B CE1 1 
ATOM   2135 C CE2 . TYR   A 1 480 ? 117.470 112.219 123.884 1.00 27.08  ? 489 TYR   B CE2 1 
ATOM   2136 C CZ  . TYR   A 1 480 ? 118.675 111.686 123.481 1.00 27.99  ? 489 TYR   B CZ  1 
ATOM   2137 O OH  . TYR   A 1 480 ? 119.653 112.511 122.981 1.00 30.07  ? 489 TYR   B OH  1 
ATOM   2138 N N   . PHE   A 1 481 ? 113.686 106.548 125.350 1.00 32.46  ? 490 PHE   B N   1 
ATOM   2139 C CA  . PHE   A 1 481 ? 113.043 105.491 126.124 1.00 31.60  ? 490 PHE   B CA  1 
ATOM   2140 C C   . PHE   A 1 481 ? 113.406 104.118 125.573 1.00 34.72  ? 490 PHE   B C   1 
ATOM   2141 O O   . PHE   A 1 481 ? 113.604 103.168 126.337 1.00 40.32  ? 490 PHE   B O   1 
ATOM   2142 C CB  . PHE   A 1 481 ? 111.528 105.694 126.123 1.00 32.04  ? 490 PHE   B CB  1 
ATOM   2143 C CG  . PHE   A 1 481 ? 110.805 104.910 127.181 1.00 37.45  ? 490 PHE   B CG  1 
ATOM   2144 C CD1 . PHE   A 1 481 ? 110.618 105.442 128.446 1.00 38.08  ? 490 PHE   B CD1 1 
ATOM   2145 C CD2 . PHE   A 1 481 ? 110.302 103.647 126.909 1.00 41.31  ? 490 PHE   B CD2 1 
ATOM   2146 C CE1 . PHE   A 1 481 ? 109.949 104.727 129.422 1.00 42.78  ? 490 PHE   B CE1 1 
ATOM   2147 C CE2 . PHE   A 1 481 ? 109.634 102.927 127.880 1.00 38.42  ? 490 PHE   B CE2 1 
ATOM   2148 C CZ  . PHE   A 1 481 ? 109.457 103.467 129.138 1.00 43.04  ? 490 PHE   B CZ  1 
ATOM   2149 N N   . TYR   A 1 482 ? 113.510 104.010 124.248 1.00 31.85  ? 491 TYR   B N   1 
ATOM   2150 C CA  . TYR   A 1 482 ? 113.975 102.793 123.590 1.00 31.06  ? 491 TYR   B CA  1 
ATOM   2151 C C   . TYR   A 1 482 ? 115.394 102.440 124.028 1.00 36.29  ? 491 TYR   B C   1 
ATOM   2152 O O   . TYR   A 1 482 ? 115.685 101.280 124.356 1.00 43.58  ? 491 TYR   B O   1 
ATOM   2153 C CB  . TYR   A 1 482 ? 113.876 103.018 122.077 1.00 36.26  ? 491 TYR   B CB  1 
ATOM   2154 C CG  . TYR   A 1 482 ? 114.295 101.897 121.155 1.00 38.10  ? 491 TYR   B CG  1 
ATOM   2155 C CD1 . TYR   A 1 482 ? 113.702 100.646 121.224 1.00 42.08  ? 491 TYR   B CD1 1 
ATOM   2156 C CD2 . TYR   A 1 482 ? 115.242 102.119 120.163 1.00 35.80  ? 491 TYR   B CD2 1 
ATOM   2157 C CE1 . TYR   A 1 482 ? 114.077 99.632  120.359 1.00 40.00  ? 491 TYR   B CE1 1 
ATOM   2158 C CE2 . TYR   A 1 482 ? 115.619 101.118 119.294 1.00 33.38  ? 491 TYR   B CE2 1 
ATOM   2159 C CZ  . TYR   A 1 482 ? 115.036 99.876  119.397 1.00 36.72  ? 491 TYR   B CZ  1 
ATOM   2160 O OH  . TYR   A 1 482 ? 115.415 98.878  118.530 1.00 40.93  ? 491 TYR   B OH  1 
ATOM   2161 N N   . GLU   A 1 483 ? 116.273 103.446 124.091 1.00 35.82  ? 492 GLU   B N   1 
ATOM   2162 C CA  . GLU   A 1 483 ? 117.645 103.234 124.546 1.00 37.39  ? 492 GLU   B CA  1 
ATOM   2163 C C   . GLU   A 1 483 ? 117.693 102.822 126.013 1.00 37.98  ? 492 GLU   B C   1 
ATOM   2164 O O   . GLU   A 1 483 ? 118.368 101.854 126.369 1.00 40.64  ? 492 GLU   B O   1 
ATOM   2165 C CB  . GLU   A 1 483 ? 118.476 104.498 124.330 1.00 40.38  ? 492 GLU   B CB  1 
ATOM   2166 C CG  . GLU   A 1 483 ? 119.111 104.614 122.963 1.00 43.01  ? 492 GLU   B CG  1 
ATOM   2167 C CD  . GLU   A 1 483 ? 120.433 105.353 123.010 1.00 55.48  ? 492 GLU   B CD  1 
ATOM   2168 O OE1 . GLU   A 1 483 ? 121.461 104.713 123.316 1.00 58.92  ? 492 GLU   B OE1 1 
ATOM   2169 O OE2 . GLU   A 1 483 ? 120.441 106.576 122.759 1.00 58.86  ? 492 GLU   B OE2 1 
ATOM   2170 N N   . GLN   A 1 484 ? 116.983 103.545 126.883 1.00 39.67  ? 493 GLN   B N   1 
ATOM   2171 C CA  . GLN   A 1 484 ? 117.026 103.224 128.306 1.00 38.69  ? 493 GLN   B CA  1 
ATOM   2172 C C   . GLN   A 1 484 ? 116.326 101.910 128.624 1.00 41.94  ? 493 GLN   B C   1 
ATOM   2173 O O   . GLN   A 1 484 ? 116.613 101.307 129.664 1.00 49.27  ? 493 GLN   B O   1 
ATOM   2174 C CB  . GLN   A 1 484 ? 116.417 104.362 129.133 1.00 37.54  ? 493 GLN   B CB  1 
ATOM   2175 C CG  . GLN   A 1 484 ? 114.897 104.432 129.125 1.00 40.48  ? 493 GLN   B CG  1 
ATOM   2176 C CD  . GLN   A 1 484 ? 114.263 103.768 130.336 1.00 46.87  ? 493 GLN   B CD  1 
ATOM   2177 O OE1 . GLN   A 1 484 ? 114.954 103.206 131.184 1.00 54.90  ? 493 GLN   B OE1 1 
ATOM   2178 N NE2 . GLN   A 1 484 ? 112.941 103.826 130.416 1.00 46.14  ? 493 GLN   B NE2 1 
ATOM   2179 N N   . ALA   A 1 485 ? 115.427 101.448 127.756 1.00 39.14  ? 494 ALA   B N   1 
ATOM   2180 C CA  . ALA   A 1 485 ? 114.755 100.179 127.974 1.00 37.16  ? 494 ALA   B CA  1 
ATOM   2181 C C   . ALA   A 1 485 ? 115.541 98.997  127.436 1.00 44.91  ? 494 ALA   B C   1 
ATOM   2182 O O   . ALA   A 1 485 ? 115.458 97.904  128.008 1.00 55.48  ? 494 ALA   B O   1 
ATOM   2183 C CB  . ALA   A 1 485 ? 113.366 100.202 127.332 1.00 36.73  ? 494 ALA   B CB  1 
ATOM   2184 N N   . PHE   A 1 486 ? 116.307 99.175  126.358 1.00 41.07  ? 495 PHE   B N   1 
ATOM   2185 C CA  . PHE   A 1 486 ? 116.981 98.038  125.743 1.00 41.31  ? 495 PHE   B CA  1 
ATOM   2186 C C   . PHE   A 1 486 ? 118.498 98.165  125.687 1.00 46.06  ? 495 PHE   B C   1 
ATOM   2187 O O   . PHE   A 1 486 ? 119.135 97.354  125.012 1.00 49.47  ? 495 PHE   B O   1 
ATOM   2188 C CB  . PHE   A 1 486 ? 116.434 97.804  124.332 1.00 41.55  ? 495 PHE   B CB  1 
ATOM   2189 C CG  . PHE   A 1 486 ? 114.966 97.497  124.296 1.00 46.31  ? 495 PHE   B CG  1 
ATOM   2190 C CD1 . PHE   A 1 486 ? 114.504 96.226  124.589 1.00 54.20  ? 495 PHE   B CD1 1 
ATOM   2191 C CD2 . PHE   A 1 486 ? 114.048 98.479  123.967 1.00 46.33  ? 495 PHE   B CD2 1 
ATOM   2192 C CE1 . PHE   A 1 486 ? 113.154 95.940  124.557 1.00 56.01  ? 495 PHE   B CE1 1 
ATOM   2193 C CE2 . PHE   A 1 486 ? 112.697 98.200  123.932 1.00 46.66  ? 495 PHE   B CE2 1 
ATOM   2194 C CZ  . PHE   A 1 486 ? 112.249 96.928  124.228 1.00 54.49  ? 495 PHE   B CZ  1 
ATOM   2195 N N   . ARG   A 1 487 ? 119.105 99.128  126.390 1.00 46.90  ? 496 ARG   B N   1 
ATOM   2196 C CA  . ARG   A 1 487 ? 120.551 99.297  126.291 1.00 45.90  ? 496 ARG   B CA  1 
ATOM   2197 C C   . ARG   A 1 487 ? 121.304 98.179  126.997 1.00 49.60  ? 496 ARG   B C   1 
ATOM   2198 O O   . ARG   A 1 487 ? 122.377 97.778  126.536 1.00 53.30  ? 496 ARG   B O   1 
ATOM   2199 C CB  . ARG   A 1 487 ? 120.969 100.658 126.853 1.00 50.05  ? 496 ARG   B CB  1 
ATOM   2200 C CG  . ARG   A 1 487 ? 122.442 100.991 126.636 1.00 54.03  ? 496 ARG   B CG  1 
ATOM   2201 C CD  . ARG   A 1 487 ? 122.827 102.336 127.230 1.00 59.17  ? 496 ARG   B CD  1 
ATOM   2202 N NE  . ARG   A 1 487 ? 122.338 103.454 126.433 1.00 49.20  ? 496 ARG   B NE  1 
ATOM   2203 C CZ  . ARG   A 1 487 ? 122.556 104.730 126.720 1.00 39.30  ? 496 ARG   B CZ  1 
ATOM   2204 N NH1 . ARG   A 1 487 ? 123.253 105.088 127.785 1.00 35.45  ? 496 ARG   B NH1 1 
ATOM   2205 N NH2 . ARG   A 1 487 ? 122.063 105.669 125.919 1.00 38.75  ? 496 ARG   B NH2 1 
ATOM   2206 N N   . GLU   A 1 488 ? 120.762 97.658  128.099 1.00 48.26  ? 497 GLU   B N   1 
ATOM   2207 C CA  . GLU   A 1 488 ? 121.390 96.514  128.750 1.00 53.03  ? 497 GLU   B CA  1 
ATOM   2208 C C   . GLU   A 1 488 ? 121.340 95.282  127.855 1.00 58.10  ? 497 GLU   B C   1 
ATOM   2209 O O   . GLU   A 1 488 ? 122.309 94.519  127.782 1.00 62.82  ? 497 GLU   B O   1 
ATOM   2210 C CB  . GLU   A 1 488 ? 120.718 96.239  130.094 1.00 61.08  ? 497 GLU   B CB  1 
ATOM   2211 C CG  . GLU   A 1 488 ? 121.519 95.327  131.005 1.00 67.63  ? 497 GLU   B CG  1 
ATOM   2212 C CD  . GLU   A 1 488 ? 120.857 95.120  132.353 1.00 75.87  ? 497 GLU   B CD  1 
ATOM   2213 O OE1 . GLU   A 1 488 ? 119.719 95.600  132.537 1.00 74.25  ? 497 GLU   B OE1 1 
ATOM   2214 O OE2 . GLU   A 1 488 ? 121.475 94.477  133.227 1.00 77.27  ? 497 GLU   B OE2 1 
ATOM   2215 N N   . HIS   A 1 489 ? 120.229 95.092  127.137 1.00 55.04  ? 498 HIS   B N   1 
ATOM   2216 C CA  . HIS   A 1 489 ? 120.134 93.985  126.189 1.00 54.38  ? 498 HIS   B CA  1 
ATOM   2217 C C   . HIS   A 1 489 ? 121.077 94.183  125.006 1.00 51.15  ? 498 HIS   B C   1 
ATOM   2218 O O   . HIS   A 1 489 ? 121.676 93.218  124.517 1.00 57.34  ? 498 HIS   B O   1 
ATOM   2219 C CB  . HIS   A 1 489 ? 118.694 93.833  125.704 1.00 55.98  ? 498 HIS   B CB  1 
ATOM   2220 C CG  . HIS   A 1 489 ? 117.682 93.800  126.807 1.00 61.65  ? 498 HIS   B CG  1 
ATOM   2221 N ND1 . HIS   A 1 489 ? 117.136 94.943  127.350 1.00 58.71  ? 498 HIS   B ND1 1 
ATOM   2222 C CD2 . HIS   A 1 489 ? 117.115 92.762  127.466 1.00 66.65  ? 498 HIS   B CD2 1 
ATOM   2223 C CE1 . HIS   A 1 489 ? 116.277 94.610  128.297 1.00 57.39  ? 498 HIS   B CE1 1 
ATOM   2224 N NE2 . HIS   A 1 489 ? 116.246 93.293  128.387 1.00 60.81  ? 498 HIS   B NE2 1 
ATOM   2225 N N   . TRP   A 1 490 ? 121.216 95.425  124.533 1.00 50.21  ? 499 TRP   B N   1 
ATOM   2226 C CA  . TRP   A 1 490 ? 122.140 95.713  123.438 1.00 47.46  ? 499 TRP   B CA  1 
ATOM   2227 C C   . TRP   A 1 490 ? 123.583 95.468  123.855 1.00 55.78  ? 499 TRP   B C   1 
ATOM   2228 O O   . TRP   A 1 490 ? 124.374 94.925  123.078 1.00 58.77  ? 499 TRP   B O   1 
ATOM   2229 C CB  . TRP   A 1 490 ? 121.975 97.155  122.963 1.00 42.21  ? 499 TRP   B CB  1 
ATOM   2230 C CG  . TRP   A 1 490 ? 120.631 97.473  122.409 1.00 46.16  ? 499 TRP   B CG  1 
ATOM   2231 C CD1 . TRP   A 1 490 ? 119.670 96.587  122.021 1.00 50.27  ? 499 TRP   B CD1 1 
ATOM   2232 C CD2 . TRP   A 1 490 ? 120.083 98.777  122.201 1.00 42.21  ? 499 TRP   B CD2 1 
ATOM   2233 N NE1 . TRP   A 1 490 ? 118.559 97.260  121.576 1.00 46.63  ? 499 TRP   B NE1 1 
ATOM   2234 C CE2 . TRP   A 1 490 ? 118.789 98.606  121.676 1.00 39.00  ? 499 TRP   B CE2 1 
ATOM   2235 C CE3 . TRP   A 1 490 ? 120.563 100.073 122.403 1.00 39.52  ? 499 TRP   B CE3 1 
ATOM   2236 C CZ2 . TRP   A 1 490 ? 117.972 99.680  121.352 1.00 34.59  ? 499 TRP   B CZ2 1 
ATOM   2237 C CZ3 . TRP   A 1 490 ? 119.750 101.137 122.080 1.00 36.13  ? 499 TRP   B CZ3 1 
ATOM   2238 C CH2 . TRP   A 1 490 ? 118.469 100.936 121.560 1.00 36.10  ? 499 TRP   B CH2 1 
ATOM   2239 N N   . GLU   A 1 491 ? 123.941 95.861  125.079 1.00 54.25  ? 500 GLU   B N   1 
ATOM   2240 C CA  . GLU   A 1 491 ? 125.285 95.607  125.581 1.00 48.79  ? 500 GLU   B CA  1 
ATOM   2241 C C   . GLU   A 1 491 ? 125.520 94.124  125.827 1.00 55.36  ? 500 GLU   B C   1 
ATOM   2242 O O   . GLU   A 1 491 ? 126.634 93.639  125.615 1.00 61.44  ? 500 GLU   B O   1 
ATOM   2243 C CB  . GLU   A 1 491 ? 125.530 96.410  126.857 1.00 52.93  ? 500 GLU   B CB  1 
ATOM   2244 C CG  . GLU   A 1 491 ? 125.656 97.904  126.622 1.00 56.45  ? 500 GLU   B CG  1 
ATOM   2245 C CD  . GLU   A 1 491 ? 125.581 98.704  127.904 1.00 62.98  ? 500 GLU   B CD  1 
ATOM   2246 O OE1 . GLU   A 1 491 ? 125.392 98.092  128.976 1.00 68.98  ? 500 GLU   B OE1 1 
ATOM   2247 O OE2 . GLU   A 1 491 ? 125.708 99.945  127.841 1.00 67.32  ? 500 GLU   B OE2 1 
ATOM   2248 N N   . ARG   A 1 492 ? 124.488 93.388  126.252 1.00 52.80  ? 501 ARG   B N   1 
ATOM   2249 C CA  . ARG   A 1 492 ? 124.617 91.940  126.384 1.00 55.58  ? 501 ARG   B CA  1 
ATOM   2250 C C   . ARG   A 1 492 ? 124.833 91.274  125.029 1.00 60.03  ? 501 ARG   B C   1 
ATOM   2251 O O   . ARG   A 1 492 ? 125.655 90.361  124.905 1.00 58.89  ? 501 ARG   B O   1 
ATOM   2252 C CB  . ARG   A 1 492 ? 123.383 91.360  127.074 1.00 57.25  ? 501 ARG   B CB  1 
ATOM   2253 C CG  . ARG   A 1 492 ? 123.498 91.263  128.585 1.00 64.38  ? 501 ARG   B CG  1 
ATOM   2254 C CD  . ARG   A 1 492 ? 122.322 90.502  129.173 1.00 71.37  ? 501 ARG   B CD  1 
ATOM   2255 N NE  . ARG   A 1 492 ? 121.083 91.267  129.099 1.00 70.54  ? 501 ARG   B NE  1 
ATOM   2256 C CZ  . ARG   A 1 492 ? 120.566 91.951  130.111 1.00 69.44  ? 501 ARG   B CZ  1 
ATOM   2257 N NH1 . ARG   A 1 492 ? 121.149 91.973  131.299 1.00 68.14  ? 501 ARG   B NH1 1 
ATOM   2258 N NH2 . ARG   A 1 492 ? 119.435 92.625  129.928 1.00 66.25  ? 501 ARG   B NH2 1 
ATOM   2259 N N   . THR   A 1 493 ? 124.112 91.727  123.999 1.00 59.55  ? 502 THR   B N   1 
ATOM   2260 C CA  . THR   A 1 493 ? 124.302 91.179  122.658 1.00 60.15  ? 502 THR   B CA  1 
ATOM   2261 C C   . THR   A 1 493 ? 125.677 91.537  122.102 1.00 61.88  ? 502 THR   B C   1 
ATOM   2262 O O   . THR   A 1 493 ? 126.341 90.696  121.479 1.00 67.33  ? 502 THR   B O   1 
ATOM   2263 C CB  . THR   A 1 493 ? 123.195 91.681  121.727 1.00 53.96  ? 502 THR   B CB  1 
ATOM   2264 O OG1 . THR   A 1 493 ? 121.918 91.435  122.327 1.00 53.59  ? 502 THR   B OG1 1 
ATOM   2265 C CG2 . THR   A 1 493 ? 123.255 90.966  120.387 1.00 55.98  ? 502 THR   B CG2 1 
ATOM   2266 N N   . TRP   A 1 494 ? 126.127 92.774  122.337 1.00 56.38  ? 503 TRP   B N   1 
ATOM   2267 C CA  . TRP   A 1 494 ? 127.451 93.199  121.896 1.00 55.35  ? 503 TRP   B CA  1 
ATOM   2268 C C   . TRP   A 1 494 ? 128.550 92.416  122.605 1.00 62.87  ? 503 TRP   B C   1 
ATOM   2269 O O   . TRP   A 1 494 ? 129.556 92.051  121.988 1.00 65.98  ? 503 TRP   B O   1 
ATOM   2270 C CB  . TRP   A 1 494 ? 127.619 94.700  122.132 1.00 54.85  ? 503 TRP   B CB  1 
ATOM   2271 C CG  . TRP   A 1 494 ? 128.875 95.277  121.550 1.00 60.26  ? 503 TRP   B CG  1 
ATOM   2272 C CD1 . TRP   A 1 494 ? 129.052 95.738  120.279 1.00 61.64  ? 503 TRP   B CD1 1 
ATOM   2273 C CD2 . TRP   A 1 494 ? 130.127 95.465  122.222 1.00 62.82  ? 503 TRP   B CD2 1 
ATOM   2274 N NE1 . TRP   A 1 494 ? 130.336 96.197  120.115 1.00 62.03  ? 503 TRP   B NE1 1 
ATOM   2275 C CE2 . TRP   A 1 494 ? 131.016 96.041  121.294 1.00 65.88  ? 503 TRP   B CE2 1 
ATOM   2276 C CE3 . TRP   A 1 494 ? 130.582 95.201  123.518 1.00 64.56  ? 503 TRP   B CE3 1 
ATOM   2277 C CZ2 . TRP   A 1 494 ? 132.334 96.356  121.619 1.00 69.26  ? 503 TRP   B CZ2 1 
ATOM   2278 C CZ3 . TRP   A 1 494 ? 131.890 95.516  123.839 1.00 63.97  ? 503 TRP   B CZ3 1 
ATOM   2279 C CH2 . TRP   A 1 494 ? 132.751 96.087  122.894 1.00 62.29  ? 503 TRP   B CH2 1 
ATOM   2280 N N   . LEU   A 1 495 ? 128.370 92.138  123.898 1.00 62.10  ? 504 LEU   B N   1 
ATOM   2281 C CA  . LEU   A 1 495 ? 129.352 91.344  124.625 1.00 61.55  ? 504 LEU   B CA  1 
ATOM   2282 C C   . LEU   A 1 495 ? 129.325 89.890  124.176 1.00 65.80  ? 504 LEU   B C   1 
ATOM   2283 O O   . LEU   A 1 495 ? 130.371 89.239  124.119 1.00 69.47  ? 504 LEU   B O   1 
ATOM   2284 C CB  . LEU   A 1 495 ? 129.107 91.452  126.128 1.00 65.06  ? 504 LEU   B CB  1 
ATOM   2285 C CG  . LEU   A 1 495 ? 130.273 91.043  127.025 1.00 70.84  ? 504 LEU   B CG  1 
ATOM   2286 C CD1 . LEU   A 1 495 ? 131.508 91.856  126.673 1.00 73.81  ? 504 LEU   B CD1 1 
ATOM   2287 C CD2 . LEU   A 1 495 ? 129.901 91.222  128.489 1.00 64.59  ? 504 LEU   B CD2 1 
ATOM   2288 N N   . LEU   A 1 496 ? 128.139 89.362  123.852 1.00 67.27  ? 505 LEU   B N   1 
ATOM   2289 C CA  . LEU   A 1 496 ? 128.047 87.996  123.346 1.00 70.17  ? 505 LEU   B CA  1 
ATOM   2290 C C   . LEU   A 1 496 ? 128.708 87.853  121.982 1.00 64.86  ? 505 LEU   B C   1 
ATOM   2291 O O   . LEU   A 1 496 ? 129.287 86.803  121.683 1.00 67.77  ? 505 LEU   B O   1 
ATOM   2292 C CB  . LEU   A 1 496 ? 126.585 87.556  123.267 1.00 73.10  ? 505 LEU   B CB  1 
ATOM   2293 C CG  . LEU   A 1 496 ? 125.926 87.060  124.554 1.00 79.11  ? 505 LEU   B CG  1 
ATOM   2294 C CD1 . LEU   A 1 496 ? 124.443 86.815  124.333 1.00 79.67  ? 505 LEU   B CD1 1 
ATOM   2295 C CD2 . LEU   A 1 496 ? 126.610 85.796  125.050 1.00 79.81  ? 505 LEU   B CD2 1 
ATOM   2296 N N   . GLN   A 1 497 ? 128.634 88.885  121.147 1.00 64.41  ? 506 GLN   B N   1 
ATOM   2297 C CA  . GLN   A 1 497 ? 129.263 88.824  119.835 1.00 65.12  ? 506 GLN   B CA  1 
ATOM   2298 C C   . GLN   A 1 497 ? 130.701 89.330  119.830 1.00 67.35  ? 506 GLN   B C   1 
ATOM   2299 O O   . GLN   A 1 497 ? 131.371 89.218  118.798 1.00 69.49  ? 506 GLN   B O   1 
ATOM   2300 C CB  . GLN   A 1 497 ? 128.437 89.611  118.811 1.00 64.54  ? 506 GLN   B CB  1 
ATOM   2301 C CG  . GLN   A 1 497 ? 128.451 91.114  119.008 1.00 60.33  ? 506 GLN   B CG  1 
ATOM   2302 C CD  . GLN   A 1 497 ? 127.304 91.803  118.294 1.00 61.36  ? 506 GLN   B CD  1 
ATOM   2303 O OE1 . GLN   A 1 497 ? 126.564 91.177  117.535 1.00 68.22  ? 506 GLN   B OE1 1 
ATOM   2304 N NE2 . GLN   A 1 497 ? 127.155 93.101  118.530 1.00 61.65  ? 506 GLN   B NE2 1 
ATOM   2305 N N   . THR   A 1 498 ? 131.196 89.888  120.944 1.00 70.23  ? 507 THR   B N   1 
ATOM   2306 C CA  . THR   A 1 498 ? 132.577 90.356  121.012 1.00 66.19  ? 507 THR   B CA  1 
ATOM   2307 C C   . THR   A 1 498 ? 133.321 89.837  122.241 1.00 70.01  ? 507 THR   B C   1 
ATOM   2308 O O   . THR   A 1 498 ? 134.263 90.488  122.699 1.00 76.23  ? 507 THR   B O   1 
ATOM   2309 C CB  . THR   A 1 498 ? 132.650 91.888  120.987 1.00 62.79  ? 507 THR   B CB  1 
ATOM   2310 O OG1 . THR   A 1 498 ? 131.813 92.431  122.014 1.00 70.38  ? 507 THR   B OG1 1 
ATOM   2311 C CG2 . THR   A 1 498 ? 132.224 92.441  119.633 1.00 62.39  ? 507 THR   B CG2 1 
ATOM   2312 N N   . CYS   A 1 499 ? 132.935 88.687  122.791 1.00 69.77  ? 508 CYS   B N   1 
ATOM   2313 C CA  . CYS   A 1 499 ? 133.710 88.087  123.871 1.00 74.50  ? 508 CYS   B CA  1 
ATOM   2314 C C   . CYS   A 1 499 ? 134.771 87.120  123.369 1.00 79.05  ? 508 CYS   B C   1 
ATOM   2315 O O   . CYS   A 1 499 ? 135.454 86.495  124.186 1.00 83.94  ? 508 CYS   B O   1 
ATOM   2316 C CB  . CYS   A 1 499 ? 132.802 87.362  124.875 1.00 80.97  ? 508 CYS   B CB  1 
ATOM   2317 S SG  . CYS   A 1 499 ? 131.634 86.167  124.180 1.00 89.13  ? 508 CYS   B SG  1 
ATOM   2318 N N   . LYS   A 1 500 ? 134.926 86.982  122.054 1.00 76.66  ? 509 LYS   B N   1 
ATOM   2319 C CA  . LYS   A 1 500 ? 135.911 86.068  121.492 1.00 74.81  ? 509 LYS   B CA  1 
ATOM   2320 C C   . LYS   A 1 500 ? 137.278 86.729  121.344 1.00 73.66  ? 509 LYS   B C   1 
ATOM   2321 O O   . LYS   A 1 500 ? 138.270 86.236  121.889 1.00 77.65  ? 509 LYS   B O   1 
ATOM   2322 C CB  . LYS   A 1 500 ? 135.424 85.542  120.139 1.00 78.48  ? 509 LYS   B CB  1 
ATOM   2323 C CG  . LYS   A 1 500 ? 133.996 85.018  120.158 1.00 79.79  ? 509 LYS   B CG  1 
ATOM   2324 C CD  . LYS   A 1 500 ? 133.824 83.895  121.169 1.00 76.17  ? 509 LYS   B CD  1 
ATOM   2325 C CE  . LYS   A 1 500 ? 132.371 83.455  121.260 1.00 79.21  ? 509 LYS   B CE  1 
ATOM   2326 N NZ  . LYS   A 1 500 ? 132.179 82.369  122.261 1.00 78.38  ? 509 LYS   B NZ  1 
ATOM   2327 N N   . SER   A 1 501 ? 137.341 87.843  120.611 1.00 70.63  ? 510 SER   B N   1 
ATOM   2328 C CA  . SER   A 1 501 ? 138.604 88.545  120.412 1.00 72.00  ? 510 SER   B CA  1 
ATOM   2329 C C   . SER   A 1 501 ? 139.093 89.218  121.686 1.00 76.89  ? 510 SER   B C   1 
ATOM   2330 O O   . SER   A 1 501 ? 140.305 89.291  121.918 1.00 81.13  ? 510 SER   B O   1 
ATOM   2331 C CB  . SER   A 1 501 ? 138.456 89.586  119.303 1.00 77.06  ? 510 SER   B CB  1 
ATOM   2332 O OG  . SER   A 1 501 ? 137.534 90.594  119.680 1.00 73.39  ? 510 SER   B OG  1 
ATOM   2333 N N   . TYR   A 1 502 ? 138.174 89.710  122.517 1.00 76.74  ? 511 TYR   B N   1 
ATOM   2334 C CA  . TYR   A 1 502 ? 138.543 90.373  123.760 1.00 73.23  ? 511 TYR   B CA  1 
ATOM   2335 C C   . TYR   A 1 502 ? 138.993 89.401  124.843 1.00 75.92  ? 511 TYR   B C   1 
ATOM   2336 O O   . TYR   A 1 502 ? 139.592 89.850  125.828 1.00 78.39  ? 511 TYR   B O   1 
ATOM   2337 C CB  . TYR   A 1 502 ? 137.366 91.208  124.267 1.00 67.88  ? 511 TYR   B CB  1 
ATOM   2338 C CG  . TYR   A 1 502 ? 137.213 92.535  123.563 1.00 63.32  ? 511 TYR   B CG  1 
ATOM   2339 C CD1 . TYR   A 1 502 ? 138.320 93.219  123.081 1.00 66.69  ? 511 TYR   B CD1 1 
ATOM   2340 C CD2 . TYR   A 1 502 ? 135.961 93.105  123.379 1.00 61.91  ? 511 TYR   B CD2 1 
ATOM   2341 C CE1 . TYR   A 1 502 ? 138.184 94.436  122.436 1.00 62.90  ? 511 TYR   B CE1 1 
ATOM   2342 C CE2 . TYR   A 1 502 ? 135.815 94.320  122.735 1.00 61.26  ? 511 TYR   B CE2 1 
ATOM   2343 C CZ  . TYR   A 1 502 ? 136.929 94.979  122.266 1.00 60.96  ? 511 TYR   B CZ  1 
ATOM   2344 O OH  . TYR   A 1 502 ? 136.787 96.187  121.626 1.00 61.37  ? 511 TYR   B OH  1 
ATOM   2345 N N   . ALA   A 1 503 ? 138.728 88.099  124.673 1.00 75.57  ? 512 ALA   B N   1 
ATOM   2346 C CA  . ALA   A 1 503 ? 139.041 87.054  125.655 1.00 74.77  ? 512 ALA   B CA  1 
ATOM   2347 C C   . ALA   A 1 503 ? 138.428 87.370  127.019 1.00 79.07  ? 512 ALA   B C   1 
ATOM   2348 O O   . ALA   A 1 503 ? 139.083 87.283  128.060 1.00 80.82  ? 512 ALA   B O   1 
ATOM   2349 C CB  . ALA   A 1 503 ? 140.552 86.820  125.765 1.00 77.85  ? 512 ALA   B CB  1 
ATOM   2350 N N   . VAL   A 1 504 ? 137.153 87.746  127.003 1.00 80.81  ? 513 VAL   B N   1 
ATOM   2351 C CA  . VAL   A 1 504 ? 136.418 88.079  128.220 1.00 81.32  ? 513 VAL   B CA  1 
ATOM   2352 C C   . VAL   A 1 504 ? 135.266 87.091  128.371 1.00 84.45  ? 513 VAL   B C   1 
ATOM   2353 O O   . VAL   A 1 504 ? 134.812 86.517  127.369 1.00 81.86  ? 513 VAL   B O   1 
ATOM   2354 C CB  . VAL   A 1 504 ? 135.923 89.535  128.190 1.00 77.84  ? 513 VAL   B CB  1 
ATOM   2355 C CG1 . VAL   A 1 504 ? 137.099 90.482  128.107 1.00 74.14  ? 513 VAL   B CG1 1 
ATOM   2356 C CG2 . VAL   A 1 504 ? 134.976 89.763  127.022 1.00 75.49  ? 513 VAL   B CG2 1 
ATOM   2357 N N   . PRO   A 1 505 ? 134.788 86.830  129.589 1.00 82.87  ? 514 PRO   B N   1 
ATOM   2358 C CA  . PRO   A 1 505 ? 133.645 85.922  129.746 1.00 82.72  ? 514 PRO   B CA  1 
ATOM   2359 C C   . PRO   A 1 505 ? 132.361 86.529  129.201 1.00 84.56  ? 514 PRO   B C   1 
ATOM   2360 O O   . PRO   A 1 505 ? 132.001 87.665  129.519 1.00 82.45  ? 514 PRO   B O   1 
ATOM   2361 C CB  . PRO   A 1 505 ? 133.562 85.714  131.263 1.00 76.00  ? 514 PRO   B CB  1 
ATOM   2362 C CG  . PRO   A 1 505 ? 134.930 86.030  131.764 1.00 77.06  ? 514 PRO   B CG  1 
ATOM   2363 C CD  . PRO   A 1 505 ? 135.424 87.134  130.882 1.00 77.68  ? 514 PRO   B CD  1 
ATOM   2364 N N   . CYS   A 1 506 ? 131.672 85.752  128.371 1.00 85.82  ? 515 CYS   B N   1 
ATOM   2365 C CA  . CYS   A 1 506 ? 130.385 86.146  127.827 1.00 85.95  ? 515 CYS   B CA  1 
ATOM   2366 C C   . CYS   A 1 506 ? 129.312 86.056  128.911 1.00 84.75  ? 515 CYS   B C   1 
ATOM   2367 O O   . CYS   A 1 506 ? 129.473 85.323  129.891 1.00 82.00  ? 515 CYS   B O   1 
ATOM   2368 C CB  . CYS   A 1 506 ? 130.031 85.253  126.640 1.00 85.35  ? 515 CYS   B CB  1 
ATOM   2369 S SG  . CYS   A 1 506 ? 131.453 84.748  125.628 1.00 89.51  ? 515 CYS   B SG  1 
ATOM   2370 N N   . PRO   A 1 507 ? 128.228 86.822  128.784 1.00 86.24  ? 516 PRO   B N   1 
ATOM   2371 C CA  . PRO   A 1 507 ? 127.133 86.736  129.764 1.00 89.27  ? 516 PRO   B CA  1 
ATOM   2372 C C   . PRO   A 1 507 ? 126.477 85.367  129.751 1.00 93.28  ? 516 PRO   B C   1 
ATOM   2373 O O   . PRO   A 1 507 ? 126.301 84.761  128.683 1.00 95.10  ? 516 PRO   B O   1 
ATOM   2374 C CB  . PRO   A 1 507 ? 126.155 87.824  129.296 1.00 87.80  ? 516 PRO   B CB  1 
ATOM   2375 C CG  . PRO   A 1 507 ? 127.003 88.795  128.577 1.00 77.61  ? 516 PRO   B CG  1 
ATOM   2376 C CD  . PRO   A 1 507 ? 128.058 87.979  127.887 1.00 80.52  ? 516 PRO   B CD  1 
ATOM   2377 N N   . PRO   A 1 508 ? 126.108 84.844  130.915 1.00 94.97  ? 517 PRO   B N   1 
ATOM   2378 C CA  . PRO   A 1 508 ? 125.455 83.535  130.986 1.00 96.00  ? 517 PRO   B CA  1 
ATOM   2379 C C   . PRO   A 1 508 ? 123.956 83.657  130.729 1.00 95.34  ? 517 PRO   B C   1 
ATOM   2380 O O   . PRO   A 1 508 ? 123.413 84.746  130.556 1.00 94.54  ? 517 PRO   B O   1 
ATOM   2381 C CB  . PRO   A 1 508 ? 125.744 83.087  132.419 1.00 99.12  ? 517 PRO   B CB  1 
ATOM   2382 C CG  . PRO   A 1 508 ? 125.793 84.363  133.186 1.00 96.91  ? 517 PRO   B CG  1 
ATOM   2383 C CD  . PRO   A 1 508 ? 126.391 85.391  132.255 1.00 91.99  ? 517 PRO   B CD  1 
ATOM   2384 N N   . GLY   A 1 509 ? 123.290 82.504  130.711 1.00 97.42  ? 518 GLY   B N   1 
ATOM   2385 C CA  . GLY   A 1 509 ? 121.857 82.459  130.510 1.00 100.57 ? 518 GLY   B CA  1 
ATOM   2386 C C   . GLY   A 1 509 ? 121.469 82.538  129.046 1.00 101.87 ? 518 GLY   B C   1 
ATOM   2387 O O   . GLY   A 1 509 ? 122.302 82.600  128.140 1.00 99.77  ? 518 GLY   B O   1 
ATOM   2388 N N   . HIS   A 1 510 ? 120.159 82.533  128.818 1.00 101.25 ? 519 HIS   B N   1 
ATOM   2389 C CA  . HIS   A 1 510 ? 119.589 82.617  127.480 1.00 101.69 ? 519 HIS   B CA  1 
ATOM   2390 C C   . HIS   A 1 510 ? 118.742 83.876  127.363 1.00 101.56 ? 519 HIS   B C   1 
ATOM   2391 O O   . HIS   A 1 510 ? 117.837 84.099  128.175 1.00 101.63 ? 519 HIS   B O   1 
ATOM   2392 C CB  . HIS   A 1 510 ? 118.745 81.380  127.166 1.00 104.49 ? 519 HIS   B CB  1 
ATOM   2393 C CG  . HIS   A 1 510 ? 118.115 81.407  125.809 1.00 106.49 ? 519 HIS   B CG  1 
ATOM   2394 N ND1 . HIS   A 1 510 ? 118.854 81.424  124.645 1.00 109.04 ? 519 HIS   B ND1 1 
ATOM   2395 C CD2 . HIS   A 1 510 ? 116.816 81.421  125.429 1.00 106.30 ? 519 HIS   B CD2 1 
ATOM   2396 C CE1 . HIS   A 1 510 ? 118.036 81.447  123.608 1.00 109.92 ? 519 HIS   B CE1 1 
ATOM   2397 N NE2 . HIS   A 1 510 ? 116.794 81.445  124.056 1.00 109.23 ? 519 HIS   B NE2 1 
ATOM   2398 N N   . PHE   A 1 511 ? 119.036 84.690  126.356 1.00 99.16  ? 520 PHE   B N   1 
ATOM   2399 C CA  . PHE   A 1 511 ? 118.308 85.917  126.082 1.00 93.32  ? 520 PHE   B CA  1 
ATOM   2400 C C   . PHE   A 1 511 ? 117.997 86.012  124.597 1.00 93.01  ? 520 PHE   B C   1 
ATOM   2401 O O   . PHE   A 1 511 ? 118.772 85.529  123.765 1.00 95.21  ? 520 PHE   B O   1 
ATOM   2402 C CB  . PHE   A 1 511 ? 119.114 87.151  126.516 1.00 94.83  ? 520 PHE   B CB  1 
ATOM   2403 C CG  . PHE   A 1 511 ? 119.098 87.399  127.997 1.00 100.74 ? 520 PHE   B CG  1 
ATOM   2404 C CD1 . PHE   A 1 511 ? 120.032 86.798  128.827 1.00 101.02 ? 520 PHE   B CD1 1 
ATOM   2405 C CD2 . PHE   A 1 511 ? 118.151 88.241  128.559 1.00 96.34  ? 520 PHE   B CD2 1 
ATOM   2406 C CE1 . PHE   A 1 511 ? 120.018 87.029  130.192 1.00 97.79  ? 520 PHE   B CE1 1 
ATOM   2407 C CE2 . PHE   A 1 511 ? 118.132 88.477  129.921 1.00 93.16  ? 520 PHE   B CE2 1 
ATOM   2408 C CZ  . PHE   A 1 511 ? 119.066 87.870  130.739 1.00 92.67  ? 520 PHE   B CZ  1 
ATOM   2409 N N   . PRO   A 1 512 ? 116.867 86.614  124.235 1.00 90.03  ? 521 PRO   B N   1 
ATOM   2410 C CA  . PRO   A 1 512 ? 116.576 86.856  122.818 1.00 85.32  ? 521 PRO   B CA  1 
ATOM   2411 C C   . PRO   A 1 512 ? 117.499 87.919  122.252 1.00 80.92  ? 521 PRO   B C   1 
ATOM   2412 O O   . PRO   A 1 512 ? 117.819 88.903  122.936 1.00 76.86  ? 521 PRO   B O   1 
ATOM   2413 C CB  . PRO   A 1 512 ? 115.115 87.330  122.832 1.00 84.04  ? 521 PRO   B CB  1 
ATOM   2414 C CG  . PRO   A 1 512 ? 114.907 87.869  124.206 1.00 86.70  ? 521 PRO   B CG  1 
ATOM   2415 C CD  . PRO   A 1 512 ? 115.745 87.012  125.105 1.00 90.12  ? 521 PRO   B CD  1 
ATOM   2416 N N   . PRO   A 1 513 ? 117.959 87.752  121.012 1.00 79.75  ? 522 PRO   B N   1 
ATOM   2417 C CA  . PRO   A 1 513 ? 118.871 88.742  120.426 1.00 73.89  ? 522 PRO   B CA  1 
ATOM   2418 C C   . PRO   A 1 513 ? 118.157 90.047  120.111 1.00 69.01  ? 522 PRO   B C   1 
ATOM   2419 O O   . PRO   A 1 513 ? 117.063 90.059  119.543 1.00 74.86  ? 522 PRO   B O   1 
ATOM   2420 C CB  . PRO   A 1 513 ? 119.368 88.057  119.146 1.00 69.13  ? 522 PRO   B CB  1 
ATOM   2421 C CG  . PRO   A 1 513 ? 119.048 86.602  119.328 1.00 77.36  ? 522 PRO   B CG  1 
ATOM   2422 C CD  . PRO   A 1 513 ? 117.800 86.572  120.148 1.00 81.50  ? 522 PRO   B CD  1 
ATOM   2423 N N   . MET   A 1 514 ? 118.793 91.153  120.489 1.00 61.55  ? 523 MET   B N   1 
ATOM   2424 C CA  . MET   A 1 514 ? 118.241 92.481  120.243 1.00 59.51  ? 523 MET   B CA  1 
ATOM   2425 C C   . MET   A 1 514 ? 119.376 93.430  119.898 1.00 55.19  ? 523 MET   B C   1 
ATOM   2426 O O   . MET   A 1 514 ? 120.239 93.700  120.739 1.00 57.05  ? 523 MET   B O   1 
ATOM   2427 C CB  . MET   A 1 514 ? 117.461 92.991  121.457 1.00 55.86  ? 523 MET   B CB  1 
ATOM   2428 C CG  . MET   A 1 514 ? 116.007 92.555  121.483 1.00 62.74  ? 523 MET   B CG  1 
ATOM   2429 S SD  . MET   A 1 514 ? 115.127 93.086  122.962 1.00 70.10  ? 523 MET   B SD  1 
ATOM   2430 C CE  . MET   A 1 514 ? 115.856 92.009  124.191 1.00 64.41  ? 523 MET   B CE  1 
ATOM   2431 N N   . SER   A 1 515 ? 119.373 93.928  118.665 1.00 53.41  ? 524 SER   B N   1 
ATOM   2432 C CA  . SER   A 1 515 ? 120.334 94.909  118.204 1.00 50.02  ? 524 SER   B CA  1 
ATOM   2433 C C   . SER   A 1 515 ? 119.604 96.170  117.760 1.00 47.57  ? 524 SER   B C   1 
ATOM   2434 O O   . SER   A 1 515 ? 118.513 96.078  117.188 1.00 52.32  ? 524 SER   B O   1 
ATOM   2435 C CB  . SER   A 1 515 ? 121.170 94.360  117.037 1.00 49.70  ? 524 SER   B CB  1 
ATOM   2436 O OG  . SER   A 1 515 ? 120.350 94.040  115.927 1.00 50.82  ? 524 SER   B OG  1 
ATOM   2437 N N   . PRO   A 1 516 ? 120.163 97.350  118.015 1.00 43.45  ? 525 PRO   B N   1 
ATOM   2438 C CA  . PRO   A 1 516 ? 119.468 98.585  117.641 1.00 45.07  ? 525 PRO   B CA  1 
ATOM   2439 C C   . PRO   A 1 516 ? 119.454 98.793  116.136 1.00 46.16  ? 525 PRO   B C   1 
ATOM   2440 O O   . PRO   A 1 516 ? 120.345 98.345  115.410 1.00 47.97  ? 525 PRO   B O   1 
ATOM   2441 C CB  . PRO   A 1 516 ? 120.281 99.673  118.346 1.00 43.45  ? 525 PRO   B CB  1 
ATOM   2442 C CG  . PRO   A 1 516 ? 121.636 99.097  118.459 1.00 44.19  ? 525 PRO   B CG  1 
ATOM   2443 C CD  . PRO   A 1 516 ? 121.449 97.624  118.679 1.00 46.24  ? 525 PRO   B CD  1 
ATOM   2444 N N   . ASP   A 1 517 ? 118.422 99.490  115.673 1.00 49.10  ? 526 ASP   B N   1 
ATOM   2445 C CA  . ASP   A 1 517 ? 118.221 99.697  114.248 1.00 50.57  ? 526 ASP   B CA  1 
ATOM   2446 C C   . ASP   A 1 517 ? 118.952 100.948 113.779 1.00 50.55  ? 526 ASP   B C   1 
ATOM   2447 O O   . ASP   A 1 517 ? 119.001 101.960 114.484 1.00 54.23  ? 526 ASP   B O   1 
ATOM   2448 C CB  . ASP   A 1 517 ? 116.728 99.812  113.937 1.00 49.05  ? 526 ASP   B CB  1 
ATOM   2449 C CG  . ASP   A 1 517 ? 116.398 99.482  112.492 1.00 60.53  ? 526 ASP   B CG  1 
ATOM   2450 O OD1 . ASP   A 1 517 ? 117.318 99.454  111.648 1.00 60.71  ? 526 ASP   B OD1 1 
ATOM   2451 O OD2 . ASP   A 1 517 ? 115.206 99.254  112.197 1.00 64.15  ? 526 ASP   B OD2 1 
ATOM   2452 N N   . PHE   A 1 518 ? 119.525 100.864 112.577 1.00 47.17  ? 527 PHE   B N   1 
ATOM   2453 C CA  . PHE   A 1 518 ? 120.224 101.993 111.970 1.00 50.15  ? 527 PHE   B CA  1 
ATOM   2454 C C   . PHE   A 1 518 ? 119.265 103.135 111.648 1.00 48.13  ? 527 PHE   B C   1 
ATOM   2455 O O   . PHE   A 1 518 ? 119.593 104.308 111.870 1.00 45.18  ? 527 PHE   B O   1 
ATOM   2456 C CB  . PHE   A 1 518 ? 120.950 101.513 110.709 1.00 54.55  ? 527 PHE   B CB  1 
ATOM   2457 C CG  . PHE   A 1 518 ? 121.905 102.515 110.120 1.00 53.01  ? 527 PHE   B CG  1 
ATOM   2458 C CD1 . PHE   A 1 518 ? 123.165 102.698 110.667 1.00 55.69  ? 527 PHE   B CD1 1 
ATOM   2459 C CD2 . PHE   A 1 518 ? 121.560 103.241 108.993 1.00 56.23  ? 527 PHE   B CD2 1 
ATOM   2460 C CE1 . PHE   A 1 518 ? 124.051 103.611 110.123 1.00 57.50  ? 527 PHE   B CE1 1 
ATOM   2461 C CE2 . PHE   A 1 518 ? 122.448 104.148 108.436 1.00 61.83  ? 527 PHE   B CE2 1 
ATOM   2462 C CZ  . PHE   A 1 518 ? 123.691 104.337 109.006 1.00 61.24  ? 527 PHE   B CZ  1 
ATOM   2463 N N   . THR   A 1 519 ? 118.073 102.799 111.141 1.00 49.79  ? 528 THR   B N   1 
ATOM   2464 C CA  . THR   A 1 519 ? 117.085 103.809 110.774 1.00 49.34  ? 528 THR   B CA  1 
ATOM   2465 C C   . THR   A 1 519 ? 116.593 104.588 111.987 1.00 49.61  ? 528 THR   B C   1 
ATOM   2466 O O   . THR   A 1 519 ? 116.309 105.785 111.875 1.00 42.44  ? 528 THR   B O   1 
ATOM   2467 C CB  . THR   A 1 519 ? 115.904 103.148 110.060 1.00 45.21  ? 528 THR   B CB  1 
ATOM   2468 O OG1 . THR   A 1 519 ? 116.393 102.183 109.121 1.00 53.69  ? 528 THR   B OG1 1 
ATOM   2469 C CG2 . THR   A 1 519 ? 115.079 104.186 109.314 1.00 39.70  ? 528 THR   B CG2 1 
ATOM   2470 N N   . VAL   A 1 520 ? 116.506 103.936 113.149 1.00 52.68  ? 529 VAL   B N   1 
ATOM   2471 C CA  . VAL   A 1 520 ? 116.080 104.624 114.364 1.00 46.46  ? 529 VAL   B CA  1 
ATOM   2472 C C   . VAL   A 1 520 ? 117.114 105.664 114.784 1.00 47.07  ? 529 VAL   B C   1 
ATOM   2473 O O   . VAL   A 1 520 ? 116.762 106.785 115.164 1.00 48.31  ? 529 VAL   B O   1 
ATOM   2474 C CB  . VAL   A 1 520 ? 115.802 103.600 115.480 1.00 45.62  ? 529 VAL   B CB  1 
ATOM   2475 C CG1 . VAL   A 1 520 ? 115.457 104.298 116.781 1.00 47.65  ? 529 VAL   B CG1 1 
ATOM   2476 C CG2 . VAL   A 1 520 ? 114.669 102.675 115.069 1.00 44.76  ? 529 VAL   B CG2 1 
ATOM   2477 N N   . PHE   A 1 521 ? 118.403 105.329 114.685 1.00 47.96  ? 530 PHE   B N   1 
ATOM   2478 C CA  . PHE   A 1 521 ? 119.442 106.300 115.020 1.00 46.84  ? 530 PHE   B CA  1 
ATOM   2479 C C   . PHE   A 1 521 ? 119.495 107.437 114.006 1.00 47.81  ? 530 PHE   B C   1 
ATOM   2480 O O   . PHE   A 1 521 ? 119.682 108.604 114.383 1.00 52.37  ? 530 PHE   B O   1 
ATOM   2481 C CB  . PHE   A 1 521 ? 120.797 105.604 115.127 1.00 46.22  ? 530 PHE   B CB  1 
ATOM   2482 C CG  . PHE   A 1 521 ? 121.038 104.960 116.461 1.00 44.07  ? 530 PHE   B CG  1 
ATOM   2483 C CD1 . PHE   A 1 521 ? 120.449 103.749 116.780 1.00 42.79  ? 530 PHE   B CD1 1 
ATOM   2484 C CD2 . PHE   A 1 521 ? 121.849 105.572 117.400 1.00 47.43  ? 530 PHE   B CD2 1 
ATOM   2485 C CE1 . PHE   A 1 521 ? 120.666 103.161 118.011 1.00 43.79  ? 530 PHE   B CE1 1 
ATOM   2486 C CE2 . PHE   A 1 521 ? 122.071 104.988 118.632 1.00 50.40  ? 530 PHE   B CE2 1 
ATOM   2487 C CZ  . PHE   A 1 521 ? 121.480 103.780 118.937 1.00 46.29  ? 530 PHE   B CZ  1 
ATOM   2488 N N   . MET   A 1 522 ? 119.315 107.122 112.718 1.00 46.81  ? 531 MET   B N   1 
ATOM   2489 C CA  . MET   A 1 522 ? 119.308 108.169 111.699 1.00 45.85  ? 531 MET   B CA  1 
ATOM   2490 C C   . MET   A 1 522 ? 118.127 109.118 111.879 1.00 43.80  ? 531 MET   B C   1 
ATOM   2491 O O   . MET   A 1 522 ? 118.287 110.340 111.789 1.00 39.98  ? 531 MET   B O   1 
ATOM   2492 C CB  . MET   A 1 522 ? 119.285 107.553 110.301 1.00 45.38  ? 531 MET   B CB  1 
ATOM   2493 C CG  . MET   A 1 522 ? 120.527 106.768 109.939 1.00 48.20  ? 531 MET   B CG  1 
ATOM   2494 S SD  . MET   A 1 522 ? 122.056 107.684 110.217 1.00 51.46  ? 531 MET   B SD  1 
ATOM   2495 C CE  . MET   A 1 522 ? 122.746 106.775 111.601 1.00 48.87  ? 531 MET   B CE  1 
ATOM   2496 N N   . ILE   A 1 523 ? 116.937 108.579 112.162 1.00 46.16  ? 532 ILE   B N   1 
ATOM   2497 C CA  . ILE   A 1 523 ? 115.790 109.445 112.389 1.00 45.17  ? 532 ILE   B CA  1 
ATOM   2498 C C   . ILE   A 1 523 ? 115.905 110.163 113.729 1.00 46.69  ? 532 ILE   B C   1 
ATOM   2499 O O   . ILE   A 1 523 ? 115.351 111.253 113.880 1.00 42.48  ? 532 ILE   B O   1 
ATOM   2500 C CB  . ILE   A 1 523 ? 114.470 108.650 112.259 1.00 45.92  ? 532 ILE   B CB  1 
ATOM   2501 C CG1 . ILE   A 1 523 ? 113.289 109.596 112.022 1.00 46.41  ? 532 ILE   B CG1 1 
ATOM   2502 C CG2 . ILE   A 1 523 ? 114.199 107.785 113.477 1.00 47.41  ? 532 ILE   B CG2 1 
ATOM   2503 C CD1 . ILE   A 1 523 ? 111.951 108.898 111.912 1.00 46.18  ? 532 ILE   B CD1 1 
ATOM   2504 N N   . LYS   A 1 524 ? 116.656 109.611 114.689 1.00 49.47  ? 533 LYS   B N   1 
ATOM   2505 C CA  . LYS   A 1 524 ? 116.914 110.326 115.935 1.00 44.48  ? 533 LYS   B CA  1 
ATOM   2506 C C   . LYS   A 1 524 ? 117.764 111.562 115.682 1.00 42.94  ? 533 LYS   B C   1 
ATOM   2507 O O   . LYS   A 1 524 ? 117.439 112.655 116.156 1.00 38.17  ? 533 LYS   B O   1 
ATOM   2508 C CB  . LYS   A 1 524 ? 117.604 109.409 116.946 1.00 48.21  ? 533 LYS   B CB  1 
ATOM   2509 C CG  . LYS   A 1 524 ? 117.831 110.063 118.307 1.00 55.15  ? 533 LYS   B CG  1 
ATOM   2510 C CD  . LYS   A 1 524 ? 119.276 109.942 118.770 1.00 50.68  ? 533 LYS   B CD  1 
ATOM   2511 C CE  . LYS   A 1 524 ? 119.643 108.504 119.089 1.00 60.28  ? 533 LYS   B CE  1 
ATOM   2512 N NZ  . LYS   A 1 524 ? 121.023 108.395 119.635 1.00 65.39  ? 533 LYS   B NZ  1 
ATOM   2513 N N   . TYR   A 1 525 ? 118.846 111.408 114.911 1.00 43.07  ? 534 TYR   B N   1 
ATOM   2514 C CA  . TYR   A 1 525 ? 119.678 112.560 114.566 1.00 42.23  ? 534 TYR   B CA  1 
ATOM   2515 C C   . TYR   A 1 525 ? 118.917 113.558 113.696 1.00 42.93  ? 534 TYR   B C   1 
ATOM   2516 O O   . TYR   A 1 525 ? 119.082 114.778 113.844 1.00 46.99  ? 534 TYR   B O   1 
ATOM   2517 C CB  . TYR   A 1 525 ? 120.958 112.102 113.867 1.00 37.28  ? 534 TYR   B CB  1 
ATOM   2518 C CG  . TYR   A 1 525 ? 122.015 111.581 114.812 1.00 38.61  ? 534 TYR   B CG  1 
ATOM   2519 C CD1 . TYR   A 1 525 ? 122.702 112.444 115.652 1.00 37.48  ? 534 TYR   B CD1 1 
ATOM   2520 C CD2 . TYR   A 1 525 ? 122.332 110.230 114.858 1.00 44.98  ? 534 TYR   B CD2 1 
ATOM   2521 C CE1 . TYR   A 1 525 ? 123.665 111.977 116.517 1.00 42.27  ? 534 TYR   B CE1 1 
ATOM   2522 C CE2 . TYR   A 1 525 ? 123.296 109.752 115.722 1.00 41.86  ? 534 TYR   B CE2 1 
ATOM   2523 C CZ  . TYR   A 1 525 ? 123.959 110.630 116.548 1.00 43.63  ? 534 TYR   B CZ  1 
ATOM   2524 O OH  . TYR   A 1 525 ? 124.922 110.160 117.410 1.00 43.80  ? 534 TYR   B OH  1 
ATOM   2525 N N   . LEU   A 1 526 ? 118.060 113.058 112.799 1.00 40.74  ? 535 LEU   B N   1 
ATOM   2526 C CA  . LEU   A 1 526 ? 117.276 113.940 111.941 1.00 40.57  ? 535 LEU   B CA  1 
ATOM   2527 C C   . LEU   A 1 526 ? 116.253 114.742 112.742 1.00 42.75  ? 535 LEU   B C   1 
ATOM   2528 O O   . LEU   A 1 526 ? 116.099 115.945 112.523 1.00 40.90  ? 535 LEU   B O   1 
ATOM   2529 C CB  . LEU   A 1 526 ? 116.592 113.121 110.845 1.00 43.13  ? 535 LEU   B CB  1 
ATOM   2530 C CG  . LEU   A 1 526 ? 115.924 113.897 109.710 1.00 40.23  ? 535 LEU   B CG  1 
ATOM   2531 C CD1 . LEU   A 1 526 ? 116.878 114.931 109.152 1.00 42.13  ? 535 LEU   B CD1 1 
ATOM   2532 C CD2 . LEU   A 1 526 ? 115.472 112.947 108.617 1.00 35.13  ? 535 LEU   B CD2 1 
ATOM   2533 N N   . MET   A 1 527 ? 115.548 114.100 113.676 1.00 40.75  ? 536 MET   B N   1 
ATOM   2534 C CA  . MET   A 1 527 ? 114.633 114.830 114.544 1.00 39.24  ? 536 MET   B CA  1 
ATOM   2535 C C   . MET   A 1 527 ? 115.367 115.729 115.528 1.00 44.30  ? 536 MET   B C   1 
ATOM   2536 O O   . MET   A 1 527 ? 114.780 116.704 116.010 1.00 46.72  ? 536 MET   B O   1 
ATOM   2537 C CB  . MET   A 1 527 ? 113.734 113.860 115.309 1.00 38.90  ? 536 MET   B CB  1 
ATOM   2538 C CG  . MET   A 1 527 ? 112.797 113.036 114.432 1.00 40.34  ? 536 MET   B CG  1 
ATOM   2539 S SD  . MET   A 1 527 ? 111.590 114.017 113.513 1.00 60.47  ? 536 MET   B SD  1 
ATOM   2540 C CE  . MET   A 1 527 ? 112.315 114.010 111.873 1.00 36.39  ? 536 MET   B CE  1 
ATOM   2541 N N   . THR   A 1 528 ? 116.619 115.410 115.852 1.00 43.72  ? 537 THR   B N   1 
ATOM   2542 C CA  . THR   A 1 528 ? 117.423 116.300 116.682 1.00 42.19  ? 537 THR   B CA  1 
ATOM   2543 C C   . THR   A 1 528 ? 117.759 117.587 115.938 1.00 47.90  ? 537 THR   B C   1 
ATOM   2544 O O   . THR   A 1 528 ? 117.604 118.687 116.480 1.00 59.19  ? 537 THR   B O   1 
ATOM   2545 C CB  . THR   A 1 528 ? 118.697 115.580 117.135 1.00 44.77  ? 537 THR   B CB  1 
ATOM   2546 O OG1 . THR   A 1 528 ? 118.361 114.551 118.074 1.00 43.74  ? 537 THR   B OG1 1 
ATOM   2547 C CG2 . THR   A 1 528 ? 119.674 116.545 117.783 1.00 45.35  ? 537 THR   B CG2 1 
ATOM   2548 N N   . MET   A 1 529 ? 118.197 117.476 114.684 1.00 42.58  ? 538 MET   B N   1 
ATOM   2549 C CA  . MET   A 1 529 ? 118.686 118.635 113.945 1.00 43.24  ? 538 MET   B CA  1 
ATOM   2550 C C   . MET   A 1 529 ? 117.697 119.184 112.916 1.00 45.73  ? 538 MET   B C   1 
ATOM   2551 O O   . MET   A 1 529 ? 118.087 120.013 112.089 1.00 53.44  ? 538 MET   B O   1 
ATOM   2552 C CB  . MET   A 1 529 ? 120.011 118.299 113.256 1.00 47.04  ? 538 MET   B CB  1 
ATOM   2553 C CG  . MET   A 1 529 ? 121.238 118.726 114.040 1.00 45.87  ? 538 MET   B CG  1 
ATOM   2554 S SD  . MET   A 1 529 ? 122.775 118.274 113.222 1.00 54.84  ? 538 MET   B SD  1 
ATOM   2555 C CE  . MET   A 1 529 ? 122.664 116.488 113.267 1.00 41.45  ? 538 MET   B CE  1 
ATOM   2556 N N   . ILE   A 1 530 ? 116.431 118.753 112.942 1.00 45.96  ? 539 ILE   B N   1 
ATOM   2557 C CA  . ILE   A 1 530 ? 115.465 119.219 111.947 1.00 48.09  ? 539 ILE   B CA  1 
ATOM   2558 C C   . ILE   A 1 530 ? 114.729 120.491 112.354 1.00 45.42  ? 539 ILE   B C   1 
ATOM   2559 O O   . ILE   A 1 530 ? 114.113 121.139 111.492 1.00 46.13  ? 539 ILE   B O   1 
ATOM   2560 C CB  . ILE   A 1 530 ? 114.459 118.087 111.635 1.00 48.50  ? 539 ILE   B CB  1 
ATOM   2561 C CG1 . ILE   A 1 530 ? 113.953 118.182 110.193 1.00 46.76  ? 539 ILE   B CG1 1 
ATOM   2562 C CG2 . ILE   A 1 530 ? 113.289 118.100 112.612 1.00 47.56  ? 539 ILE   B CG2 1 
ATOM   2563 C CD1 . ILE   A 1 530 ? 113.024 117.056 109.797 1.00 37.74  ? 539 ILE   B CD1 1 
ATOM   2564 N N   . VAL   A 1 531 ? 114.789 120.886 113.627 1.00 44.02  ? 540 VAL   B N   1 
ATOM   2565 C CA  . VAL   A 1 531 ? 114.035 122.051 114.079 1.00 42.51  ? 540 VAL   B CA  1 
ATOM   2566 C C   . VAL   A 1 531 ? 114.640 123.335 113.520 1.00 46.42  ? 540 VAL   B C   1 
ATOM   2567 O O   . VAL   A 1 531 ? 113.916 124.268 113.155 1.00 55.56  ? 540 VAL   B O   1 
ATOM   2568 C CB  . VAL   A 1 531 ? 113.958 122.069 115.616 1.00 45.34  ? 540 VAL   B CB  1 
ATOM   2569 C CG1 . VAL   A 1 531 ? 113.011 123.158 116.095 1.00 37.69  ? 540 VAL   B CG1 1 
ATOM   2570 C CG2 . VAL   A 1 531 ? 113.516 120.707 116.133 1.00 43.63  ? 540 VAL   B CG2 1 
ATOM   2571 N N   . GLY   A 1 532 ? 115.969 123.397 113.418 1.00 41.14  ? 541 GLY   B N   1 
ATOM   2572 C CA  . GLY   A 1 532 ? 116.601 124.559 112.810 1.00 43.78  ? 541 GLY   B CA  1 
ATOM   2573 C C   . GLY   A 1 532 ? 116.308 124.684 111.326 1.00 46.65  ? 541 GLY   B C   1 
ATOM   2574 O O   . GLY   A 1 532 ? 116.130 125.791 110.808 1.00 47.83  ? 541 GLY   B O   1 
ATOM   2575 N N   . ILE   A 1 533 ? 116.247 123.552 110.622 1.00 47.64  ? 542 ILE   B N   1 
ATOM   2576 C CA  . ILE   A 1 533 ? 115.894 123.574 109.206 1.00 46.84  ? 542 ILE   B CA  1 
ATOM   2577 C C   . ILE   A 1 533 ? 114.441 123.995 109.030 1.00 49.27  ? 542 ILE   B C   1 
ATOM   2578 O O   . ILE   A 1 533 ? 114.097 124.723 108.087 1.00 57.48  ? 542 ILE   B O   1 
ATOM   2579 C CB  . ILE   A 1 533 ? 116.166 122.200 108.573 1.00 45.27  ? 542 ILE   B CB  1 
ATOM   2580 C CG1 . ILE   A 1 533 ? 117.454 121.600 109.136 1.00 45.65  ? 542 ILE   B CG1 1 
ATOM   2581 C CG2 . ILE   A 1 533 ? 116.246 122.321 107.066 1.00 46.21  ? 542 ILE   B CG2 1 
ATOM   2582 C CD1 . ILE   A 1 533 ? 117.654 120.148 108.754 1.00 47.12  ? 542 ILE   B CD1 1 
ATOM   2583 N N   . THR   A 1 534 ? 113.568 123.548 109.936 1.00 45.73  ? 543 THR   B N   1 
ATOM   2584 C CA  . THR   A 1 534 ? 112.182 124.001 109.917 1.00 49.73  ? 543 THR   B CA  1 
ATOM   2585 C C   . THR   A 1 534 ? 112.095 125.497 110.197 1.00 50.33  ? 543 THR   B C   1 
ATOM   2586 O O   . THR   A 1 534 ? 111.267 126.195 109.608 1.00 53.65  ? 543 THR   B O   1 
ATOM   2587 C CB  . THR   A 1 534 ? 111.359 123.206 110.931 1.00 50.96  ? 543 THR   B CB  1 
ATOM   2588 O OG1 . THR   A 1 534 ? 111.589 121.805 110.736 1.00 57.34  ? 543 THR   B OG1 1 
ATOM   2589 C CG2 . THR   A 1 534 ? 109.874 123.489 110.762 1.00 52.26  ? 543 THR   B CG2 1 
ATOM   2590 N N   . THR   A 1 535 ? 112.964 126.009 111.072 1.00 52.82  ? 544 THR   B N   1 
ATOM   2591 C CA  . THR   A 1 535 ? 113.006 127.445 111.336 1.00 51.30  ? 544 THR   B CA  1 
ATOM   2592 C C   . THR   A 1 535 ? 113.455 128.224 110.105 1.00 48.59  ? 544 THR   B C   1 
ATOM   2593 O O   . THR   A 1 535 ? 112.928 129.306 109.821 1.00 52.68  ? 544 THR   B O   1 
ATOM   2594 C CB  . THR   A 1 535 ? 113.937 127.734 112.513 1.00 54.26  ? 544 THR   B CB  1 
ATOM   2595 O OG1 . THR   A 1 535 ? 113.679 126.802 113.569 1.00 62.69  ? 544 THR   B OG1 1 
ATOM   2596 C CG2 . THR   A 1 535 ? 113.713 129.143 113.032 1.00 49.50  ? 544 THR   B CG2 1 
ATOM   2597 N N   . GLY   A 1 536 ? 114.430 127.688 109.370 1.00 49.33  ? 545 GLY   B N   1 
ATOM   2598 C CA  . GLY   A 1 536 ? 114.874 128.342 108.148 1.00 47.52  ? 545 GLY   B CA  1 
ATOM   2599 C C   . GLY   A 1 536 ? 113.818 128.351 107.059 1.00 53.07  ? 545 GLY   B C   1 
ATOM   2600 O O   . GLY   A 1 536 ? 113.644 129.354 106.361 1.00 55.40  ? 545 GLY   B O   1 
ATOM   2601 N N   . PHE   A 1 537 ? 113.105 127.233 106.890 1.00 53.92  ? 546 PHE   B N   1 
ATOM   2602 C CA  . PHE   A 1 537 ? 111.987 127.204 105.951 1.00 48.92  ? 546 PHE   B CA  1 
ATOM   2603 C C   . PHE   A 1 537 ? 110.799 128.026 106.441 1.00 49.30  ? 546 PHE   B C   1 
ATOM   2604 O O   . PHE   A 1 537 ? 109.976 128.456 105.627 1.00 49.27  ? 546 PHE   B O   1 
ATOM   2605 C CB  . PHE   A 1 537 ? 111.562 125.758 105.693 1.00 57.96  ? 546 PHE   B CB  1 
ATOM   2606 C CG  . PHE   A 1 537 ? 112.503 125.002 104.799 1.00 63.40  ? 546 PHE   B CG  1 
ATOM   2607 C CD1 . PHE   A 1 537 ? 113.072 125.615 103.693 1.00 64.52  ? 546 PHE   B CD1 1
[truncated: 293,884 more chars]
