# Supplementary material for: In silico docking yields small molecule negative allosteric modulators targeting the core of Frizzled 7
Source: Nat Commun. 2025 Dec 14;16:11138. doi: 10.1038/s41467-025-67147-z (PMC12705740; doi:10.1038/s41467-025-67147-z)
Supplement: Supplementary file 6 — Supplementary Data 4 [file 41467_2025_67147_MOESM6_ESM.zip]

Archive with 13 entries (12 files):
- MD_cluster-poses/
- MD_cluster-poses/docking-pose_FZD7-C407-c407.c0.pdb
- MD_cluster-poses/docking-pose_FZD7-C407-c407.c1.pdb
- MD_cluster-poses/docking-pose_FZD7-C407-c407.c2.pdb
- MD_cluster-poses/docking-pose_FZD7-C407-c407.c3.pdb
- MD_cluster-poses/docking-pose_FZD7-C407-c407.c4.pdb
- MD_cluster-poses/docking-pose_FZD7-C407_sumclust_C407.dat
- MD_cluster-poses/structure-pose_FZD7-C407-c407.c0.pdb
- MD_cluster-poses/structure-pose_FZD7-C407-c407.c1.pdb
- MD_cluster-poses/structure-pose_FZD7-C407-c407.c2.pdb
- MD_cluster-poses/structure-pose_FZD7-C407-c407.c3.pdb
- MD_cluster-poses/structure-pose_FZD7-C407-c407.c4.pdb
- MD_cluster-poses/structure-pose_FZD7-C407_sumclust_C407.dat
