# Supplementary material for: In silico docking yields small molecule negative allosteric modulators targeting the core of Frizzled 7
Source: Nat Commun. 2025 Dec 14;16:11138. doi: 10.1038/s41467-025-67147-z (PMC12705740; doi:10.1038/s41467-025-67147-z)
Supplement: Supplementary file 6 — Supplementary Data 4 [file 41467_2025_67147_MOESM6_ESM.zip › MD_cluster-poses/docking-pose_FZD7-C407-c407.c0.pdb]

CRYST1   81.261   81.261  121.947  90.00  90.00  60.00               1
ATOM      1  H1  ACE   209      60.352  25.432  99.562  1.00  0.00           H  
ATOM      2  CH3 ACE   209      60.944  26.224 100.027  1.00  0.00           C  
ATOM      3  H2  ACE   209      61.703  26.629  99.355  1.00  0.00           H  
ATOM      4  H3  ACE   209      61.237  25.891 101.015  1.00  0.00           H  
ATOM      5  C   ACE   209      59.937  27.362 100.256  1.00  0.00           C  
ATOM      6  O   ACE   209      59.837  27.904 101.415  1.00  0.00           O  
ATOM      7  N   CYX   210      59.201  27.626  99.183  1.00  0.00           N  
ATOM      8  H   CYX   210      59.511  27.122  98.366  1.00  0.00           H  
ATOM      9  CA  CYX   210      58.490  28.881  98.960  1.00  0.00           C  
ATOM     10  HA  CYX   210      59.273  29.647  99.053  1.00  0.00           H  
ATOM     11  CB  CYX   210      57.880  28.871  97.577  1.00  0.00           C  
ATOM     12  HB2 CYX   210      57.681  27.851  97.217  1.00  0.00           H  
ATOM     13  HB3 CYX   210      56.956  29.434  97.585  1.00  0.00           H  
ATOM     14  SG  CYX   210      58.945  29.750  96.345  1.00  0.00           S  
ATOM     15  C   CYX   210      57.367  29.125  99.944  1.00  0.00           C  
ATOM     16  O   CYX   210      56.728  28.158 100.238  1.00  0.00           O  
ATOM     17  N   PRO   211      57.131  30.355 100.455  1.00  0.00           N  
ATOM     18  CD  PRO   211      57.720  31.601  99.964  1.00  0.00           C  
ATOM     19  HD2 PRO   211      57.887  31.602  98.889  1.00  0.00           H  
ATOM     20  HD3 PRO   211      58.550  31.869 100.611  1.00  0.00           H  
ATOM     21  CG  PRO   211      56.648  32.674 100.185  1.00  0.00           C  
ATOM     22  HG2 PRO   211      56.108  32.895  99.259  1.00  0.00           H  
ATOM     23  HG3 PRO   211      57.168  33.579 100.503  1.00  0.00           H  
ATOM     24  CB  PRO   211      55.746  32.200 101.378  1.00  0.00           C  
ATOM     25  HB2 PRO   211      54.708  32.535 101.368  1.00  0.00           H  
ATOM     26  HB3 PRO   211      56.228  32.486 102.320  1.00  0.00           H  
ATOM     27  CA  PRO   211      55.821  30.622 101.140  1.00  0.00           C  
ATOM     28  HA  PRO   211      55.791  29.979 102.023  1.00  0.00           H  
ATOM     29  C   PRO   211      54.598  30.159 100.221  1.00  0.00           C  
ATOM     30  O   PRO   211      54.500  30.427  99.039  1.00  0.00           O  
ATOM     31  N   ARG   212      53.606  29.604 100.934  1.00  0.00           N  
ATOM     32  H   ARG   212      53.789  29.424 101.915  1.00  0.00           H  
ATOM     33  CA  ARG   212      52.266  29.222 100.406  1.00  0.00           C  
ATOM     34  HA  ARG   212      52.321  28.237  99.940  1.00  0.00           H  
ATOM     35  CB  ARG   212      51.360  29.176 101.663  1.00  0.00           C  
ATOM     36  HB2 ARG   212      51.921  28.547 102.366  1.00  0.00           H  
ATOM     37  HB3 ARG   212      51.158  30.163 102.062  1.00  0.00           H  
ATOM     38  CG  ARG   212      50.057  28.392 101.545  1.00  0.00           C  
ATOM     39  HG2 ARG   212      49.406  28.690 100.719  1.00  0.00           H  
ATOM     40  HG3 ARG   212      50.331  27.347 101.387  1.00  0.00           H  
ATOM     41  CD  ARG   212      49.292  28.455 102.846  1.00  0.00           C  
ATOM     42  HD2 ARG   212      48.558  27.648 102.824  1.00  0.00           H  
ATOM     43  HD3 ARG   212      49.940  28.446 103.719  1.00  0.00           H  
ATOM     44  NE  ARG   212      48.543  29.675 103.021  1.00  0.00           N  
ATOM     45  HE  ARG   212      48.733  30.427 102.382  1.00  0.00           H  
ATOM     46  CZ  ARG   212      47.641  29.938 103.966  1.00  0.00           C  
ATOM     47  NH1 ARG   212      47.173  29.004 104.802  1.00  0.00           N  
ATOM     48 HH11 ARG   212      47.642  28.118 104.923  1.00  0.00           H  
ATOM     49 HH12 ARG   212      46.531  29.329 105.502  1.00  0.00           H  
ATOM     50  NH2 ARG   212      46.938  30.974 104.082  1.00  0.00           N  
ATOM     51 HH21 ARG   212      47.217  31.796 103.572  1.00  0.00           H  
ATOM     52 HH22 ARG   212      46.101  30.900 104.650  1.00  0.00           H  
ATOM     53  C   ARG   212      51.651  30.242  99.443  1.00  0.00           C  
ATOM     54  O   ARG   212      51.271  29.902  98.342  1.00  0.00           O  
ATOM     55  N   GLN   213      51.771  31.506  99.823  1.00  0.00           N  
ATOM     56  H   GLN   213      52.202  31.700 100.727  1.00  0.00           H  
ATOM     57  CA  GLN   213      51.350  32.676  98.978  1.00  0.00           C  
ATOM     58  HA  GLN   213      50.288  32.496  98.796  1.00  0.00           H  
ATOM     59  CB  GLN   213      51.596  34.041  99.691  1.00  0.00           C  
ATOM     60  HB2 GLN   213      52.620  34.036 100.071  1.00  0.00           H  
ATOM     61  HB3 GLN   213      51.398  34.819  98.954  1.00  0.00           H  
ATOM     62  CG  GLN   213      50.759  34.248 101.016  1.00  0.00           C  
ATOM     63  HG2 GLN   213      51.001  35.274 101.318  1.00  0.00           H  
ATOM     64  HG3 GLN   213      49.677  34.153 100.909  1.00  0.00           H  
ATOM     65  CD  GLN   213      51.125  33.327 102.194  1.00  0.00           C  
ATOM     66  OE1 GLN   213      52.227  32.829 102.348  1.00  0.00           O  
ATOM     67  NE2 GLN   213      50.193  33.080 103.067  1.00  0.00           N  
ATOM     68 HE21 GLN   213      50.492  32.741 103.975  1.00  0.00           H  
ATOM     69 HE22 GLN   213      49.252  33.407 102.961  1.00  0.00           H  
ATOM     70  C   GLN   213      52.003  32.700  97.577  1.00  0.00           C  
ATOM     71  O   GLN   213      51.291  33.100  96.633  1.00  0.00           O  
ATOM     72  N   LEU   214      53.245  32.288  97.442  1.00  0.00           N  
ATOM     73  H   LEU   214      53.649  32.019  98.328  1.00  0.00           H  
ATOM     74  CA  LEU   214      53.962  32.040  96.148  1.00  0.00           C  
ATOM     75  HA  LEU   214      53.349  32.479  95.372  1.00  0.00           H  
ATOM     76  CB  LEU   214      55.359  32.641  96.260  1.00  0.00           C  
ATOM     77  HB2 LEU   214      55.986  32.174  97.016  1.00  0.00           H  
ATOM     78  HB3 LEU   214      55.784  32.475  95.268  1.00  0.00           H  
ATOM     79  CG  LEU   214      55.608  34.140  96.550  1.00  0.00           C  
ATOM     80  HG  LEU   214      55.048  34.442  97.433  1.00  0.00           H  
ATOM     81  CD1 LEU   214      57.110  34.440  96.780  1.00  0.00           C  
ATOM     82 HD11 LEU   214      57.805  33.915  96.121  1.00  0.00           H  
ATOM     83 HD12 LEU   214      57.333  35.509  96.823  1.00  0.00           H  
ATOM     84 HD13 LEU   214      57.321  34.120  97.794  1.00  0.00           H  
ATOM     85  CD2 LEU   214      55.161  35.161  95.444  1.00  0.00           C  
ATOM     86 HD21 LEU   214      54.177  34.790  95.185  1.00  0.00           H  
ATOM     87 HD22 LEU   214      55.129  36.195  95.784  1.00  0.00           H  
ATOM     88 HD23 LEU   214      55.846  35.027  94.607  1.00  0.00           H  
ATOM     89  C   LEU   214      53.999  30.602  95.686  1.00  0.00           C  
ATOM     90  O   LEU   214      54.487  30.368  94.562  1.00  0.00           O  
ATOM     91  N   LYS   215      53.636  29.551  96.409  1.00  0.00           N  
ATOM     92  H   LYS   215      53.229  29.804  97.307  1.00  0.00           H  
ATOM     93  CA  LYS   215      53.608  28.135  96.005  1.00  0.00           C  
ATOM     94  HA  LYS   215      54.555  27.849  95.553  1.00  0.00           H  
ATOM     95  CB  LYS   215      53.244  27.235  97.289  1.00  0.00           C  
ATOM     96  HB2 LYS   215      52.355  27.676  97.743  1.00  0.00           H  
ATOM     97  HB3 LYS   215      53.096  26.243  96.863  1.00  0.00           H  
ATOM     98  CG  LYS   215      54.467  27.156  98.206  1.00  0.00           C  
ATOM     99  HG2 LYS   215      55.361  26.851  97.649  1.00  0.00           H  
ATOM    100  HG3 LYS   215      54.571  28.043  98.834  1.00  0.00           H  
ATOM    101  CD  LYS   215      54.113  26.029  99.226  1.00  0.00           C  
ATOM    102  HD2 LYS   215      53.433  26.420  99.978  1.00  0.00           H  
ATOM    103  HD3 LYS   215      53.507  25.177  98.927  1.00  0.00           H  
ATOM    104  CE  LYS   215      55.342  25.579  99.951  1.00  0.00           C  
ATOM    105  HE2 LYS   215      56.177  25.499  99.255  1.00  0.00           H  
ATOM    106  HE3 LYS   215      55.643  26.272 100.738  1.00  0.00           H  
ATOM    107  NZ  LYS   215      55.071  24.312 100.547  1.00  0.00           N  
ATOM    108  HZ1 LYS   215      54.156  24.301 100.963  1.00  0.00           H  
ATOM    109  HZ2 LYS   215      55.080  23.534  99.900  1.00  0.00           H  
ATOM    110  HZ3 LYS   215      55.615  24.096 101.373  1.00  0.00           H  
ATOM    111  C   LYS   215      52.523  28.137  94.850  1.00  0.00           C  
ATOM    112  O   LYS   215      51.533  28.829  94.802  1.00  0.00           O  
ATOM    113  N   VAL   216      52.785  27.145  93.892  1.00  0.00           N  
ATOM    114  H   VAL   216      53.632  26.600  93.992  1.00  0.00           H  
ATOM    115  CA  VAL   216      51.916  26.941  92.756  1.00  0.00           C  
ATOM    116  HA  VAL   216      50.913  27.283  93.028  1.00  0.00           H  
ATOM    117  CB  VAL   216      52.340  27.728  91.428  1.00  0.00           C  
ATOM    118  HB  VAL   216      53.389  27.558  91.187  1.00  0.00           H  
ATOM    119  CG1 VAL   216      51.468  27.304  90.258  1.00  0.00           C  
ATOM    120 HG11 VAL   216      50.431  27.401  90.565  1.00  0.00           H  
ATOM    121 HG12 VAL   216      51.496  27.870  89.319  1.00  0.00           H  
ATOM    122 HG13 VAL   216      51.598  26.266  89.963  1.00  0.00           H  
ATOM    123  CG2 VAL   216      52.177  29.194  91.385  1.00  0.00           C  
ATOM    124 HG21 VAL   216      52.502  29.563  90.409  1.00  0.00           H  
ATOM    125 HG22 VAL   216      51.134  29.447  91.580  1.00  0.00           H  
ATOM    126 HG23 VAL   216      52.716  29.589  92.246  1.00  0.00           H  
ATOM    127  C   VAL   216      51.909  25.451  92.438  1.00  0.00           C  
ATOM    128  O   VAL   216      53.031  24.857  92.528  1.00  0.00           O  
ATOM    129  N   PRO   217      50.762  24.795  92.224  1.00  0.00           N  
ATOM    130  CD  PRO   217      49.419  25.327  92.602  1.00  0.00           C  
ATOM    131  HD2 PRO   217      49.139  26.021  91.817  1.00  0.00           H  
ATOM    132  HD3 PRO   217      49.534  25.815  93.569  1.00  0.00           H  
ATOM    133  CG  PRO   217      48.390  24.189  92.727  1.00  0.00           C  
ATOM    134  HG2 PRO   217      47.509  24.338  92.092  1.00  0.00           H  
ATOM    135  HG3 PRO   217      48.035  24.056  93.745  1.00  0.00           H  
ATOM    136  CB  PRO   217      49.078  23.007  92.140  1.00  0.00           C  
ATOM    137  HB2 PRO   217      48.913  22.851  91.080  1.00  0.00           H  
ATOM    138  HB3 PRO   217      48.746  22.091  92.643  1.00  0.00           H  
ATOM    139  CA  PRO   217      50.591  23.330  92.332  1.00  0.00           C  
ATOM    140  HA  PRO   217      50.916  23.099  93.337  1.00  0.00           H  
ATOM    141  C   PRO   217      51.451  22.619  91.259  1.00  0.00           C  
ATOM    142  O   PRO   217      51.756  23.192  90.194  1.00  0.00           O  
ATOM    143  N   PRO   218      51.940  21.379  91.471  1.00  0.00           N  
ATOM    144  CD  PRO   218      51.723  20.594  92.679  1.00  0.00           C  
ATOM    145  HD2 PRO   218      50.808  20.033  92.502  1.00  0.00           H  
ATOM    146  HD3 PRO   218      51.704  21.154  93.613  1.00  0.00           H  
ATOM    147  CG  PRO   218      52.914  19.690  92.824  1.00  0.00           C  
ATOM    148  HG2 PRO   218      52.641  18.842  93.463  1.00  0.00           H  
ATOM    149  HG3 PRO   218      53.657  20.355  93.259  1.00  0.00           H  
ATOM    150  CB  PRO   218      53.316  19.337  91.379  1.00  0.00           C  
ATOM    151  HB2 PRO   218      52.558  18.579  91.178  1.00  0.00           H  
ATOM    152  HB3 PRO   218      54.358  19.073  91.213  1.00  0.00           H  
ATOM    153  CA  PRO   218      52.992  20.716  90.701  1.00  0.00           C  
ATOM    154  HA  PRO   218      53.876  21.339  90.790  1.00  0.00           H  
ATOM    155  C   PRO   218      52.661  20.509  89.249  1.00  0.00           C  
ATOM    156  O   PRO   218      53.525  20.300  88.366  1.00  0.00           O  
ATOM    157  N   TYR   219      51.360  20.518  88.956  1.00  0.00           N  
ATOM    158  H   TYR   219      50.732  20.752  89.712  1.00  0.00           H  
ATOM    159  CA  TYR   219      50.823  20.180  87.607  1.00  0.00           C  
ATOM    160  HA  TYR   219      51.500  19.484  87.118  1.00  0.00           H  
ATOM    161  CB  TYR   219      49.530  19.354  87.728  1.00  0.00           C  
ATOM    162  HB2 TYR   219      49.098  19.245  86.738  1.00  0.00           H  
ATOM    163  HB3 TYR   219      49.770  18.430  88.247  1.00  0.00           H  
ATOM    164  CG  TYR   219      48.474  20.098  88.482  1.00  0.00           C  
ATOM    165  CD1 TYR   219      48.235  19.775  89.836  1.00  0.00           C  
ATOM    166  HD1 TYR   219      48.770  18.965  90.316  1.00  0.00           H  
ATOM    167  CE1 TYR   219      47.290  20.561  90.528  1.00  0.00           C  
ATOM    168  HE1 TYR   219      47.143  20.302  91.569  1.00  0.00           H  
ATOM    169  CZ  TYR   219      46.651  21.684  89.861  1.00  0.00           C  
ATOM    170  OH  TYR   219      45.798  22.545  90.401  1.00  0.00           O  
ATOM    171  HH  TYR   219      45.691  22.267  91.312  1.00  0.00           H  
ATOM    172  CE2 TYR   219      46.944  21.940  88.516  1.00  0.00           C  
ATOM    173  HE2 TYR   219      46.452  22.810  88.101  1.00  0.00           H  
ATOM    174  CD2 TYR   219      47.830  21.139  87.840  1.00  0.00           C  
ATOM    175  HD2 TYR   219      47.939  21.246  86.768  1.00  0.00           H  
ATOM    176  C   TYR   219      50.642  21.444  86.639  1.00  0.00           C  
ATOM    177  O   TYR   219      50.203  21.253  85.504  1.00  0.00           O  
ATOM    178  N   LEU   220      51.226  22.607  86.935  1.00  0.00           N  
ATOM    179  H   LEU   220      51.641  22.577  87.866  1.00  0.00           H  
ATOM    180  CA  LEU   220      51.260  23.817  86.155  1.00  0.00           C  
ATOM    181  HA  LEU   220      50.561  23.659  85.330  1.00  0.00           H  
ATOM    182  CB  LEU   220      50.792  25.036  86.905  1.00  0.00           C  
ATOM    183  HB2 LEU   220      51.353  25.230  87.816  1.00  0.00           H  
ATOM    184  HB3 LEU   220      51.092  25.905  86.308  1.00  0.00           H  
ATOM    185  CG  LEU   220      49.256  24.944  87.227  1.00  0.00           C  
ATOM    186  HG  LEU   220      48.860  23.978  86.911  1.00  0.00           H  
ATOM    187  CD1 LEU   220      49.085  25.122  88.713  1.00  0.00           C  
ATOM    188 HD11 LEU   220      48.019  25.002  88.906  1.00  0.00           H  
ATOM    189 HD12 LEU   220      49.624  24.424  89.350  1.00  0.00           H  
ATOM    190 HD13 LEU   220      49.429  26.104  89.037  1.00  0.00           H  
ATOM    191  CD2 LEU   220      48.415  25.996  86.495  1.00  0.00           C  
ATOM    192 HD21 LEU   220      48.906  26.931  86.774  1.00  0.00           H  
ATOM    193 HD22 LEU   220      48.532  25.852  85.420  1.00  0.00           H  
ATOM    194 HD23 LEU   220      47.363  25.826  86.696  1.00  0.00           H  
ATOM    195  C   LEU   220      52.556  24.140  85.494  1.00  0.00           C  
ATOM    196  O   LEU   220      52.561  25.078  84.686  1.00  0.00           O  
ATOM    197  N   GLY   221      53.708  23.612  85.889  1.00  0.00           N  
ATOM    198  H   GLY   221      53.833  22.987  86.661  1.00  0.00           H  
ATOM    199  CA  GLY   221      54.966  23.946  85.177  1.00  0.00           C  
ATOM    200  HA2 GLY   221      55.665  23.110  85.252  1.00  0.00           H  
ATOM    201  HA3 GLY   221      54.749  24.097  84.122  1.00  0.00           H  
ATOM    202  C   GLY   221      55.742  25.222  85.669  1.00  0.00           C  
ATOM    203  O   GLY   221      56.608  25.707  84.957  1.00  0.00           O  
ATOM    204  N   TYR   222      55.353  25.721  86.853  1.00  0.00           N  
ATOM    205  H   TYR   222      54.865  25.165  87.539  1.00  0.00           H  
ATOM    206  CA  TYR   222      55.956  27.023  87.369  1.00  0.00           C  
ATOM    207  HA  TYR   222      56.190  27.708  86.547  1.00  0.00           H  
ATOM    208  CB  TYR   222      54.813  27.569  88.318  1.00  0.00           C  
ATOM    209  HB2 TYR   222      54.209  26.750  88.703  1.00  0.00           H  
ATOM    210  HB3 TYR   222      55.229  28.158  89.145  1.00  0.00           H  
ATOM    211  CG  TYR   222      53.795  28.415  87.616  1.00  0.00           C  
ATOM    212  CD1 TYR   222      52.872  27.847  86.837  1.00  0.00           C  
ATOM    213  HD1 TYR   222      52.985  26.776  86.740  1.00  0.00           H  
ATOM    214  CE1 TYR   222      51.980  28.622  86.137  1.00  0.00           C  
ATOM    215  HE1 TYR   222      51.277  28.112  85.502  1.00  0.00           H  
ATOM    216  CZ  TYR   222      52.028  30.008  86.190  1.00  0.00           C  
ATOM    217  OH  TYR   222      51.168  30.777  85.461  1.00  0.00           O  
ATOM    218  HH  TYR   222      50.289  30.398  85.317  1.00  0.00           H  
ATOM    219  CE2 TYR   222      52.930  30.661  87.053  1.00  0.00           C  
ATOM    220  HE2 TYR   222      52.788  31.719  87.168  1.00  0.00           H  
ATOM    221  CD2 TYR   222      53.773  29.817  87.847  1.00  0.00           C  
ATOM    222  HD2 TYR   222      54.489  30.256  88.519  1.00  0.00           H  
ATOM    223  C   TYR   222      57.281  26.771  88.100  1.00  0.00           C  
ATOM    224  O   TYR   222      57.622  25.608  88.349  1.00  0.00           O  
ATOM    225  N   ARG   223      58.009  27.840  88.457  1.00  0.00           N  
ATOM    226  H   ARG   223      57.709  28.750  88.135  1.00  0.00           H  
ATOM    227  CA  ARG   223      59.366  27.950  89.041  1.00  0.00           C  
ATOM    228  HA  ARG   223      59.301  27.451  90.001  1.00  0.00           H  
ATOM    229  CB  ARG   223      60.483  27.255  88.221  1.00  0.00           C  
ATOM    230  HB2 ARG   223      61.430  27.648  88.571  1.00  0.00           H  
ATOM    231  HB3 ARG   223      60.541  26.186  88.383  1.00  0.00           H  
ATOM    232  CG  ARG   223      60.599  27.469  86.655  1.00  0.00           C  
ATOM    233  HG2 ARG   223      59.731  27.082  86.120  1.00  0.00           H  
ATOM    234  HG3 ARG   223      60.557  28.525  86.393  1.00  0.00           H  
ATOM    235  CD  ARG   223      61.885  26.926  86.034  1.00  0.00           C  
ATOM    236  HD2 ARG   223      62.764  27.532  86.251  1.00  0.00           H  
ATOM    237  HD3 ARG   223      61.938  25.872  86.286  1.00  0.00           H  
ATOM    238  NE  ARG   223      61.755  27.027  84.549  1.00  0.00           N  
ATOM    239  HE  ARG   223      61.041  27.619  84.148  1.00  0.00           H  
ATOM    240  CZ  ARG   223      62.490  26.366  83.683  1.00  0.00           C  
ATOM    241  NH1 ARG   223      63.333  25.459  83.972  1.00  0.00           N  
ATOM    242 HH11 ARG   223      63.702  25.246  84.890  1.00  0.00           H  
ATOM    243 HH12 ARG   223      63.837  24.995  83.237  1.00  0.00           H  
ATOM    244  NH2 ARG   223      62.410  26.699  82.445  1.00  0.00           N  
ATOM    245 HH21 ARG   223      61.636  27.252  82.099  1.00  0.00           H  
ATOM    246 HH22 ARG   223      62.906  26.193  81.718  1.00  0.00           H  
ATOM    247  C   ARG   223      59.568  29.406  89.315  1.00  0.00           C  
ATOM    248  O   ARG   223      59.230  30.315  88.590  1.00  0.00           O  
ATOM    249  N   PHE   224      60.248  29.617  90.433  1.00  0.00           N  
ATOM    250  H   PHE   224      60.614  28.796  90.895  1.00  0.00           H  
ATOM    251  CA  PHE   224      60.766  30.941  90.996  1.00  0.00           C  
ATOM    252  HA  PHE   224      61.402  31.430  90.253  1.00  0.00           H  
ATOM    253  CB  PHE   224      59.523  31.763  91.355  1.00  0.00           C  
ATOM    254  HB2 PHE   224      58.862  31.821  90.485  1.00  0.00           H  
ATOM    255  HB3 PHE   224      59.012  31.287  92.186  1.00  0.00           H  
ATOM    256  CG  PHE   224      59.850  33.146  91.842  1.00  0.00           C  
ATOM    257  CD1 PHE   224      59.458  33.673  93.058  1.00  0.00           C  
ATOM    258  HD1 PHE   224      58.926  33.034  93.747  1.00  0.00           H  
ATOM    259  CE1 PHE   224      59.784  34.959  93.499  1.00  0.00           C  
ATOM    260  HE1 PHE   224      59.596  35.302  94.513  1.00  0.00           H  
ATOM    261  CZ  PHE   224      60.405  35.821  92.546  1.00  0.00           C  
ATOM    262  HZ  PHE   224      60.629  36.847  92.807  1.00  0.00           H  
ATOM    263  CE2 PHE   224      60.770  35.284  91.289  1.00  0.00           C  
ATOM    264  HE2 PHE   224      61.182  35.957  90.545  1.00  0.00           H  
ATOM    265  CD2 PHE   224      60.491  33.987  90.919  1.00  0.00           C  
ATOM    266  HD2 PHE   224      60.866  33.645  89.975  1.00  0.00           H  
ATOM    267  C   PHE   224      61.699  30.656  92.158  1.00  0.00           C  
ATOM    268  O   PHE   224      61.817  29.590  92.713  1.00  0.00           O  
ATOM    269  N   LEU   225      62.449  31.620  92.631  1.00  0.00           N  
ATOM    270  H   LEU   225      62.276  32.524  92.204  1.00  0.00           H  
ATOM    271  CA  LEU   225      63.529  31.635  93.656  1.00  0.00           C  
ATOM    272  HA  LEU   225      63.971  32.623  93.635  1.00  0.00           H  
ATOM    273  CB  LEU   225      62.991  31.604  95.153  1.00  0.00           C  
ATOM    274  HB2 LEU   225      62.493  30.712  95.529  1.00  0.00           H  
ATOM    275  HB3 LEU   225      63.828  31.750  95.834  1.00  0.00           H  
ATOM    276  CG  LEU   225      62.067  32.794  95.448  1.00  0.00           C  
ATOM    277  HG  LEU   225      61.303  32.809  94.671  1.00  0.00           H  
ATOM    278  CD1 LEU   225      61.485  32.755  96.842  1.00  0.00           C  
ATOM    279 HD11 LEU   225      60.536  33.279  96.797  1.00  0.00           H  
ATOM    280 HD12 LEU   225      61.245  31.720  97.082  1.00  0.00           H  
ATOM    281 HD13 LEU   225      62.184  33.066  97.626  1.00  0.00           H  
ATOM    282  CD2 LEU   225      62.698  34.099  95.404  1.00  0.00           C  
ATOM    283 HD21 LEU   225      63.523  34.273  96.096  1.00  0.00           H  
ATOM    284 HD22 LEU   225      62.994  34.357  94.390  1.00  0.00           H  
ATOM    285 HD23 LEU   225      61.945  34.892  95.474  1.00  0.00           H  
ATOM    286  C   LEU   225      64.568  30.480  93.419  1.00  0.00           C  
ATOM    287  O   LEU   225      65.239  29.958  94.343  1.00  0.00           O  
ATOM    288  N   GLY   226      64.916  30.194  92.135  1.00  0.00           N  
ATOM    289  H   GLY   226      64.381  30.723  91.468  1.00  0.00           H  
ATOM    290  CA  GLY   226      65.828  29.131  91.706  1.00  0.00           C  
ATOM    291  HA2 GLY   226      66.160  29.431  90.707  1.00  0.00           H  
ATOM    292  HA3 GLY   226      66.550  29.110  92.522  1.00  0.00           H  
ATOM    293  C   GLY   226      65.239  27.767  91.599  1.00  0.00           C  
ATOM    294  O   GLY   226      65.930  26.816  91.206  1.00  0.00           O  
ATOM    295  N   GLU   227      63.969  27.572  91.968  1.00  0.00           N  
ATOM    296  H   GLU   227      63.489  28.368  92.362  1.00  0.00           H  
ATOM    297  CA  GLU   227      63.421  26.277  92.127  1.00  0.00           C  
ATOM    298  HA  GLU   227      64.071  25.636  91.519  1.00  0.00           H  
ATOM    299  CB  GLU   227      63.744  25.772  93.547  1.00  0.00           C  
ATOM    300  HB2 GLU   227      63.749  26.565  94.295  1.00  0.00           H  
ATOM    301  HB3 GLU   227      62.911  25.131  93.851  1.00  0.00           H  
ATOM    302  CG  GLU   227      65.053  24.983  93.785  1.00  0.00           C  
ATOM    303  HG2 GLU   227      65.920  25.641  93.774  1.00  0.00           H  
ATOM    304  HG3 GLU   227      64.944  24.530  94.766  1.00  0.00           H  
ATOM    305  CD  GLU   227      65.177  23.884  92.744  1.00  0.00           C  
ATOM    306  OE1 GLU   227      66.342  23.557  92.410  1.00  0.00           O  
ATOM    307  OE2 GLU   227      64.098  23.426  92.305  1.00  0.00           O  
ATOM    308  C   GLU   227      61.953  25.985  91.598  1.00  0.00           C  
ATOM    309  O   GLU   227      61.209  26.942  91.277  1.00  0.00           O  
ATOM    310  N   ARG   228      61.651  24.662  91.517  1.00  0.00           N  
ATOM    311  H   ARG   228      62.383  23.983  91.703  1.00  0.00           H  
ATOM    312  CA  ARG   228      60.368  24.173  90.995  1.00  0.00           C  
ATOM    313  HA  ARG   228      60.177  24.613  90.019  1.00  0.00           H  
ATOM    314  CB  ARG   228      60.286  22.650  90.632  1.00  0.00           C  
ATOM    315  HB2 ARG   228      59.334  22.414  90.152  1.00  0.00           H  
ATOM    316  HB3 ARG   228      61.037  22.548  89.850  1.00  0.00           H  
ATOM    317  CG  ARG   228      60.412  21.690  91.836  1.00  0.00           C  
ATOM    318  HG2 ARG   228      61.356  21.873  92.344  1.00  0.00           H  
ATOM    319  HG3 ARG   228      59.560  21.892  92.489  1.00  0.00           H  
ATOM    320  CD  ARG   228      60.472  20.202  91.392  1.00  0.00           C  
ATOM    321  HD2 ARG   228      61.105  20.137  90.506  1.00  0.00           H  
ATOM    322  HD3 ARG   228      60.894  19.607  92.200  1.00  0.00           H  
ATOM    323  NE  ARG   228      59.168  19.753  91.022  1.00  0.00           N  
ATOM    324  HE  ARG   228      58.407  20.277  91.427  1.00  0.00           H  
ATOM    325  CZ  ARG   228      58.764  19.039  89.938  1.00  0.00           C  
ATOM    326  NH1 ARG   228      59.563  18.408  89.158  1.00  0.00           N  
ATOM    327 HH11 ARG   228      60.549  18.566  89.275  1.00  0.00           H  
ATOM    328 HH12 ARG   228      59.223  18.038  88.288  1.00  0.00           H  
ATOM    329  NH2 ARG   228      57.527  18.971  89.684  1.00  0.00           N  
ATOM    330 HH21 ARG   228      56.868  19.537  90.187  1.00  0.00           H  
ATOM    331 HH22 ARG   228      57.286  18.477  88.832  1.00  0.00           H  
ATOM    332  C   ARG   228      59.128  24.498  91.807  1.00  0.00           C  
ATOM    333  O   ARG   228      59.023  24.395  92.999  1.00  0.00           O  
ATOM    334  N   ASP   229      58.040  24.819  91.051  1.00  0.00           N  
ATOM    335  H   ASP   229      58.213  25.066  90.081  1.00  0.00           H  
ATOM    336  CA  ASP   229      56.630  24.862  91.467  1.00  0.00           C  
ATOM    337  HA  ASP   229      55.997  25.073  90.597  1.00  0.00           H  
ATOM    338  CB  ASP   229      56.199  23.410  91.904  1.00  0.00           C  
ATOM    339  HB2 ASP   229      56.753  23.152  92.798  1.00  0.00           H  
ATOM    340  HB3 ASP   229      55.141  23.418  92.164  1.00  0.00           H  
ATOM    341  CG  ASP   229      56.400  22.380  90.811  1.00  0.00           C  
ATOM    342  OD1 ASP   229      56.123  22.506  89.602  1.00  0.00           O  
ATOM    343  OD2 ASP   229      56.806  21.247  91.336  1.00  0.00           O  
ATOM    344  C   ASP   229      56.370  25.998  92.574  1.00  0.00           C  
ATOM    345  O   ASP   229      55.894  25.768  93.741  1.00  0.00           O  
ATOM    346  N   CYX   230      56.743  27.254  92.153  1.00  0.00           N  
ATOM    347  H   CYX   230      57.250  27.279  91.267  1.00  0.00           H  
ATOM    348  CA  CYX   230      56.558  28.542  92.771  1.00  0.00           C  
ATOM    349  HA  CYX   230      55.651  28.582  93.361  1.00  0.00           H  
ATOM    350  CB  CYX   230      57.714  28.752  93.811  1.00  0.00           C  
ATOM    351  HB2 CYX   230      57.703  27.873  94.452  1.00  0.00           H  
ATOM    352  HB3 CYX   230      58.688  28.929  93.377  1.00  0.00           H  
ATOM    353  SG  CYX   230      57.654  30.260  94.808  1.00  0.00           S  
ATOM    354  C   CYX   230      56.478  29.728  91.713  1.00  0.00           C  
ATOM    355  O   CYX   230      56.988  29.628  90.558  1.00  0.00           O  
ATOM    356  N   GLY   231      55.821  30.805  92.064  1.00  0.00           N  
ATOM    357  H   GLY   231      55.512  30.911  93.018  1.00  0.00           H  
ATOM    358  CA  GLY   231      55.458  31.934  91.120  1.00  0.00           C  
ATOM    359  HA2 GLY   231      55.498  31.550  90.107  1.00  0.00           H  
ATOM    360  HA3 GLY   231      54.388  32.090  91.208  1.00  0.00           H  
ATOM    361  C   GLY   231      56.275  33.183  91.252  1.00  0.00           C  
ATOM    362  O   GLY   231      56.484  33.650  92.362  1.00  0.00           O  
ATOM    363  N   ALA   232      56.626  33.842  90.143  1.00  0.00           N  
ATOM    364  H   ALA   232      56.297  33.484  89.254  1.00  0.00           H  
ATOM    365  CA  ALA   232      57.112  35.280  90.220  1.00  0.00           C  
ATOM    366  HA  ALA   232      57.768  35.291  91.095  1.00  0.00           H  
ATOM    367  CB  ALA   232      57.908  35.610  88.944  1.00  0.00           C  
ATOM    368  HB1 ALA   232      58.910  35.180  88.977  1.00  0.00           H  
ATOM    369  HB2 ALA   232      57.391  35.165  88.101  1.00  0.00           H  
ATOM    370  HB3 ALA   232      58.026  36.688  88.842  1.00  0.00           H  
ATOM    371  C   ALA   232      56.002  36.309  90.447  1.00  0.00           C  
ATOM    372  O   ALA   232      54.945  36.288  89.753  1.00  0.00           O  
ATOM    373  N   PRO   233      56.187  37.280  91.325  1.00  0.00           N  
ATOM    374  CD  PRO   233      57.102  37.276  92.462  1.00  0.00           C  
ATOM    375  HD2 PRO   233      58.085  37.646  92.169  1.00  0.00           H  
ATOM    376  HD3 PRO   233      57.125  36.263  92.845  1.00  0.00           H  
ATOM    377  CG  PRO   233      56.405  38.154  93.462  1.00  0.00           C  
ATOM    378  HG2 PRO   233      57.108  38.610  94.164  1.00  0.00           H  
ATOM    379  HG3 PRO   233      55.732  37.557  94.087  1.00  0.00           H  
ATOM    380  CB  PRO   233      55.634  39.125  92.649  1.00  0.00           C  
ATOM    381  HB2 PRO   233      56.195  39.980  92.274  1.00  0.00           H  
ATOM    382  HB3 PRO   233      54.702  39.461  93.115  1.00  0.00           H  
ATOM    383  CA  PRO   233      55.267  38.313  91.381  1.00  0.00           C  
ATOM    384  HA  PRO   233      54.241  37.957  91.521  1.00  0.00           H  
ATOM    385  C   PRO   233      55.219  39.234  90.078  1.00  0.00           C  
ATOM    386  O   PRO   233      56.206  39.437  89.355  1.00  0.00           O  
ATOM    387  N   CYX   234      54.085  39.923  89.883  1.00  0.00           N  
ATOM    388  H   CYX   234      53.385  39.921  90.611  1.00  0.00           H  
ATOM    389  CA  CYX   234      53.925  40.962  88.832  1.00  0.00           C  
ATOM    390  HA  CYX   234      54.588  40.726  87.998  1.00  0.00           H  
ATOM    391  CB  CYX   234      52.469  40.814  88.272  1.00  0.00           C  
ATOM    392  HB2 CYX   234      51.738  41.318  88.898  1.00  0.00           H  
ATOM    393  HB3 CYX   234      52.465  41.396  87.353  1.00  0.00           H  
ATOM    394  SG  CYX   234      51.884  39.153  87.907  1.00  0.00           S  
ATOM    395  C   CYX   234      54.124  42.436  89.339  1.00  0.00           C  
ATOM    396  O   CYX   234      54.313  43.263  88.423  1.00  0.00           O  
ATOM    397  N   GLU   235      54.219  42.716  90.603  1.00  0.00           N  
ATOM    398  H   GLU   235      54.124  41.988  91.298  1.00  0.00           H  
ATOM    399  CA  GLU   235      54.383  43.986  91.286  1.00  0.00           C  
ATOM    400  HA  GLU   235      53.580  44.701  91.069  1.00  0.00           H  
ATOM    401  CB  GLU   235      54.142  43.877  92.783  1.00  0.00           C  
ATOM    402  HB2 GLU   235      53.218  43.304  92.805  1.00  0.00           H  
ATOM    403  HB3 GLU   235      54.855  43.155  93.186  1.00  0.00           H  
ATOM    404  CG  GLU   235      54.098  45.165  93.587  1.00  0.00           C  
ATOM    405  HG2 GLU   235      55.090  45.622  93.561  1.00  0.00           H  
ATOM    406  HG3 GLU   235      53.410  45.917  93.217  1.00  0.00           H  
ATOM    407  CD  GLU   235      53.844  45.073  95.114  1.00  0.00           C  
ATOM    408  OE1 GLU   235      53.202  44.069  95.526  1.00  0.00           O  
ATOM    409  OE2 GLU   235      54.359  45.993  95.894  1.00  0.00           O  
ATOM    410  C   GLU   235      55.734  44.761  91.075  1.00  0.00           C  
ATOM    411  O   GLU   235      56.800  44.135  91.130  1.00  0.00           O  
ATOM    412  N   PRO   236      55.821  46.097  90.826  1.00  0.00           N  
ATOM    413  CD  PRO   236      54.718  47.016  90.516  1.00  0.00           C  
ATOM    414  HD2 PRO   236      54.413  47.299  91.530  1.00  0.00           H  
ATOM    415  HD3 PRO   236      53.816  46.622  90.058  1.00  0.00           H  
ATOM    416  CG  PRO   236      55.341  48.226  89.793  1.00  0.00           C  
ATOM    417  HG2 PRO   236      54.834  49.066  90.279  1.00  0.00           H  
ATOM    418  HG3 PRO   236      55.233  48.147  88.711  1.00  0.00           H  
ATOM    419  CB  PRO   236      56.809  48.292  90.229  1.00  0.00           C  
ATOM    420  HB2 PRO   236      56.958  48.960  91.077  1.00  0.00           H  
ATOM    421  HB3 PRO   236      57.518  48.627  89.470  1.00  0.00           H  
ATOM    422  CA  PRO   236      57.077  46.837  90.759  1.00  0.00           C  
ATOM    423  HA  PRO   236      57.638  46.266  90.021  1.00  0.00           H  
ATOM    424  C   PRO   236      57.944  46.734  91.988  1.00  0.00           C  
ATOM    425  O   PRO   236      57.408  46.814  93.110  1.00  0.00           O  
ATOM    426  N   GLY   237      59.203  46.397  91.788  1.00  0.00           N  
ATOM    427  H   GLY   237      59.571  46.295  90.847  1.00  0.00           H  
ATOM    428  CA  GLY   237      60.140  46.159  92.832  1.00  0.00           C  
ATOM    429  HA2 GLY   237      61.177  46.323  92.541  1.00  0.00           H  
ATOM    430  HA3 GLY   237      59.996  46.857  93.658  1.00  0.00           H  
ATOM    431  C   GLY   237      60.034  44.780  93.489  1.00  0.00           C  
ATOM    432  O   GLY   237      60.828  44.411  94.348  1.00  0.00           O  
ATOM    433  N   ARG   238      59.062  43.937  93.073  1.00  0.00           N  
ATOM    434  H   ARG   238      58.284  44.357  92.588  1.00  0.00           H  
ATOM    435  CA  ARG   238      58.990  42.468  93.395  1.00  0.00           C  
ATOM    436  HA  ARG   238      59.835  42.136  94.008  1.00  0.00           H  
ATOM    437  CB  ARG   238      57.723  42.189  94.191  1.00  0.00           C  
ATOM    438  HB2 ARG   238      56.943  42.844  93.820  1.00  0.00           H  
ATOM    439  HB3 ARG   238      57.459  41.170  93.918  1.00  0.00           H  
ATOM    440  CG  ARG   238      57.981  42.246  95.711  1.00  0.00           C  
ATOM    441  HG2 ARG   238      58.758  41.501  95.895  1.00  0.00           H  
ATOM    442  HG3 ARG   238      58.368  43.234  95.987  1.00  0.00           H  
ATOM    443  CD  ARG   238      56.693  42.072  96.591  1.00  0.00           C  
ATOM    444  HD2 ARG   238      56.107  42.973  96.385  1.00  0.00           H  
ATOM    445  HD3 ARG   238      56.180  41.143  96.342  1.00  0.00           H  
ATOM    446  NE  ARG   238      57.128  41.999  97.972  1.00  0.00           N  
ATOM    447  HE  ARG   238      58.075  42.143  98.286  1.00  0.00           H  
ATOM    448  CZ  ARG   238      56.375  41.785  99.026  1.00  0.00           C  
ATOM    449  NH1 ARG   238      55.106  41.548  99.052  1.00  0.00           N  
ATOM    450 HH11 ARG   238      54.598  41.558  98.186  1.00  0.00           H  
ATOM    451 HH12 ARG   238      54.683  41.219  99.915  1.00  0.00           H  
ATOM    452  NH2 ARG   238      56.894  41.799 100.225  1.00  0.00           N  
ATOM    453 HH21 ARG   238      57.901  41.872 100.258  1.00  0.00           H  
ATOM    454 HH22 ARG   238      56.321  41.641 101.041  1.00  0.00           H  
ATOM    455  C   ARG   238      59.078  41.578  92.154  1.00  0.00           C  
ATOM    456  O   ARG   238      59.357  40.407  92.280  1.00  0.00           O  
ATOM    457  N   ALA   239      58.794  42.161  91.021  1.00  0.00           N  
ATOM    458  H   ALA   239      58.382  43.078  91.125  1.00  0.00           H  
ATOM    459  CA  ALA   239      58.921  41.520  89.676  1.00  0.00           C  
ATOM    460  HA  ALA   239      58.589  40.487  89.761  1.00  0.00           H  
ATOM    461  CB  ALA   239      57.912  42.151  88.702  1.00  0.00           C  
ATOM    462  HB1 ALA   239      57.733  41.501  87.843  1.00  0.00           H  
ATOM    463  HB2 ALA   239      56.973  42.273  89.225  1.00  0.00           H  
ATOM    464  HB3 ALA   239      58.275  43.156  88.447  1.00  0.00           H  
ATOM    465  C   ALA   239      60.398  41.534  89.237  1.00  0.00           C  
ATOM    466  O   ALA   239      60.963  42.588  88.904  1.00  0.00           O  
ATOM    467  N   ASN   240      61.076  40.381  89.383  1.00  0.00           N  
ATOM    468  H   ASN   240      60.591  39.645  89.879  1.00  0.00           H  
ATOM    469  CA  ASN   240      62.492  40.096  89.194  1.00  0.00           C  
ATOM    470  HA  ASN   240      63.084  40.802  89.765  1.00  0.00           H  
ATOM    471  CB  ASN   240      62.753  38.698  89.948  1.00  0.00           C  
ATOM    472  HB2 ASN   240      61.939  38.005  89.768  1.00  0.00           H  
ATOM    473  HB3 ASN   240      63.719  38.400  89.556  1.00  0.00           H  
ATOM    474  CG  ASN   240      62.976  38.844  91.451  1.00  0.00           C  
ATOM    475  OD1 ASN   240      62.851  39.856  92.055  1.00  0.00           O  
ATOM    476  ND2 ASN   240      63.273  37.748  92.073  1.00  0.00           N  
ATOM    477 HD21 ASN   240      63.385  37.692  93.068  1.00  0.00           H  
ATOM    478 HD22 ASN   240      63.382  36.946  91.461  1.00  0.00           H  
ATOM    479  C   ASN   240      62.944  40.169  87.736  1.00  0.00           C  
ATOM    480  O   ASN   240      64.152  40.302  87.501  1.00  0.00           O  
ATOM    481  N   GLY   241      62.058  40.097  86.736  1.00  0.00           N  
ATOM    482  H   GLY   241      61.069  39.915  86.879  1.00  0.00           H  
ATOM    483  CA  GLY   241      62.426  40.321  85.333  1.00  0.00           C  
ATOM    484  HA2 GLY   241      63.403  39.873  85.123  1.00  0.00           H  
ATOM    485  HA3 GLY   241      61.758  39.733  84.705  1.00  0.00           H  
ATOM    486  C   GLY   241      62.495  41.776  84.899  1.00  0.00           C  
ATOM    487  O   GLY   241      61.751  42.269  84.050  1.00  0.00           O  
ATOM    488  N   LEU   242      63.482  42.409  85.505  1.00  0.00           N  
ATOM    489  H   LEU   242      63.913  41.879  86.247  1.00  0.00           H  
ATOM    490  CA  LEU   242      64.020  43.812  85.381  1.00  0.00           C  
ATOM    491  HA  LEU   242      64.684  43.864  86.249  1.00  0.00           H  
ATOM    492  CB  LEU   242      64.952  43.930  84.109  1.00  0.00           C  
ATOM    493  HB2 LEU   242      64.343  44.104  83.228  1.00  0.00           H  
ATOM    494  HB3 LEU   242      65.416  44.912  84.249  1.00  0.00           H  
ATOM    495  CG  LEU   242      65.988  42.859  83.806  1.00  0.00           C  
ATOM    496  HG  LEU   242      65.559  41.887  83.549  1.00  0.00           H  
ATOM    497  CD1 LEU   242      66.762  43.304  82.596  1.00  0.00           C  
ATOM    498 HD11 LEU   242      67.514  42.607  82.230  1.00  0.00           H  
ATOM    499 HD12 LEU   242      66.143  43.476  81.723  1.00  0.00           H  
ATOM    500 HD13 LEU   242      67.380  44.170  82.846  1.00  0.00           H  
ATOM    501  CD2 LEU   242      66.925  42.676  84.954  1.00  0.00           C  
ATOM    502 HD21 LEU   242      67.464  43.614  85.064  1.00  0.00           H  
ATOM    503 HD22 LEU   242      66.542  42.393  85.942  1.00  0.00           H  
ATOM    504 HD23 LEU   242      67.609  41.856  84.718  1.00  0.00           H  
ATOM    505  C   LEU   242      63.031  45.035  85.535  1.00  0.00           C  
ATOM    506  O   LEU   242      63.440  46.158  85.199  1.00  0.00           O  
ATOM    507  N   MET   243      61.919  44.795  86.210  1.00  0.00           N  
ATOM    508  H   MET   243      61.729  43.818  86.375  1.00  0.00           H  
ATOM    509  CA  MET   243      60.901  45.823  86.401  1.00  0.00           C  
ATOM    510  HA  MET   243      61.002  46.624  85.670  1.00  0.00           H  
ATOM    511  CB  MET   243      59.495  45.223  86.088  1.00  0.00           C  
ATOM    512  HB2 MET   243      59.689  44.476  85.322  1.00  0.00           H  
ATOM    513  HB3 MET   243      59.102  44.636  86.928  1.00  0.00           H  
ATOM    514  CG  MET   243      58.504  46.274  85.540  1.00  0.00           C  
ATOM    515  HG2 MET   243      58.470  47.032  86.314  1.00  0.00           H  
ATOM    516  HG3 MET   243      58.840  46.838  84.676  1.00  0.00           H  
ATOM    517  SD  MET   243      56.876  45.634  85.104  1.00  0.00           S  
ATOM    518  CE  MET   243      56.112  45.491  86.683  1.00  0.00           C  
ATOM    519  HE1 MET   243      56.026  46.473  87.157  1.00  0.00           H  
ATOM    520  HE2 MET   243      55.059  45.203  86.656  1.00  0.00           H  
ATOM    521  HE3 MET   243      56.602  44.845  87.411  1.00  0.00           H  
ATOM    522  C   MET   243      60.862  46.489  87.772  1.00  0.00           C  
ATOM    523  O   MET   243      59.924  46.364  88.602  1.00  0.00           O  
ATOM    524  N   TYR   244      61.955  47.245  88.099  1.00  0.00           N  
ATOM    525  H   TYR   244      62.677  47.358  87.398  1.00  0.00           H  
ATOM    526  CA  TYR   244      62.143  48.121  89.252  1.00  0.00           C  
ATOM    527  HA  TYR   244      62.247  47.546  90.176  1.00  0.00           H  
ATOM    528  CB  TYR   244      63.530  48.872  89.152  1.00  0.00           C  
ATOM    529  HB2 TYR   244      63.425  49.640  88.379  1.00  0.00           H  
ATOM    530  HB3 TYR   244      63.656  49.340  90.137  1.00  0.00           H  
ATOM    531  CG  TYR   244      64.692  48.012  88.847  1.00  0.00           C  
ATOM    532  CD1 TYR   244      65.368  47.374  89.855  1.00  0.00           C  
ATOM    533  HD1 TYR   244      64.921  47.438  90.840  1.00  0.00           H  
ATOM    534  CE1 TYR   244      66.506  46.562  89.552  1.00  0.00           C  
ATOM    535  HE1 TYR   244      67.004  45.947  90.282  1.00  0.00           H  
ATOM    536  CZ  TYR   244      66.931  46.505  88.225  1.00  0.00           C  
ATOM    537  OH  TYR   244      67.952  45.665  87.904  1.00  0.00           O  
ATOM    538  HH  TYR   244      67.967  45.598  86.938  1.00  0.00           H  
ATOM    539  CE2 TYR   244      66.323  47.210  87.174  1.00  0.00           C  
ATOM    540  HE2 TYR   244      66.730  47.165  86.168  1.00  0.00           H  
ATOM    541  CD2 TYR   244      65.156  47.989  87.494  1.00  0.00           C  
ATOM    542  HD2 TYR   244      64.743  48.671  86.771  1.00  0.00           H  
ATOM    543  C   TYR   244      61.036  49.175  89.390  1.00  0.00           C  
ATOM    544  O   TYR   244      60.713  49.490  90.546  1.00  0.00           O  
ATOM    545  N   PHE   245      60.334  49.673  88.322  1.00  0.00           N  
ATOM    546  H   PHE   245      60.627  49.312  87.423  1.00  0.00           H  
ATOM    547  CA  PHE   245      59.319  50.759  88.377  1.00  0.00           C  
ATOM    548  HA  PHE   245      58.817  50.760  89.345  1.00  0.00           H  
ATOM    549  CB  PHE   245      59.897  52.175  88.256  1.00  0.00           C  
ATOM    550  HB2 PHE   245      60.503  52.219  87.355  1.00  0.00           H  
ATOM    551  HB3 PHE   245      59.035  52.843  88.263  1.00  0.00           H  
ATOM    552  CG  PHE   245      60.790  52.633  89.358  1.00  0.00           C  
ATOM    553  CD1 PHE   245      62.157  52.237  89.291  1.00  0.00           C  
ATOM    554  HD1 PHE   245      62.421  51.755  88.353  1.00  0.00           H  
ATOM    555  CE1 PHE   245      63.105  52.651  90.183  1.00  0.00           C  
ATOM    556  HE1 PHE   245      64.129  52.388  89.966  1.00  0.00           H  
ATOM    557  CZ  PHE   245      62.726  53.476  91.296  1.00  0.00           C  
ATOM    558  HZ  PHE   245      63.474  53.702  92.047  1.00  0.00           H  
ATOM    559  CE2 PHE   245      61.355  53.705  91.474  1.00  0.00           C  
ATOM    560  HE2 PHE   245      60.971  54.253  92.319  1.00  0.00           H  
ATOM    561  CD2 PHE   245      60.395  53.440  90.419  1.00  0.00           C  
ATOM    562  HD2 PHE   245      59.372  53.726  90.587  1.00  0.00           H  
ATOM    563  C   PHE   245      58.207  50.512  87.336  1.00  0.00           C  
ATOM    564  O   PHE   245      58.444  50.140  86.193  1.00  0.00           O  
ATOM    565  N   LYS   246      56.943  50.790  87.693  1.00  0.00           N  
ATOM    566  H   LYS   246      56.764  51.056  88.652  1.00  0.00           H  
ATOM    567  CA  LYS   246      55.832  50.771  86.706  1.00  0.00           C  
ATOM    568  HA  LYS   246      55.651  49.740  86.386  1.00  0.00           H  
ATOM    569  CB  LYS   246      54.553  51.138  87.428  1.00  0.00           C  
ATOM    570  HB2 LYS   246      54.267  50.308  88.078  1.00  0.00           H  
ATOM    571  HB3 LYS   246      54.780  52.038  87.992  1.00  0.00           H  
ATOM    572  CG  LYS   246      53.391  51.450  86.557  1.00  0.00           C  
ATOM    573  HG2 LYS   246      53.536  52.366  85.986  1.00  0.00           H  
ATOM    574  HG3 LYS   246      53.266  50.615  85.871  1.00  0.00           H  
ATOM    575  CD  LYS   246      52.073  51.458  87.377  1.00  0.00           C  
ATOM    576  HD2 LYS   246      51.895  50.505  87.855  1.00  0.00           H  
ATOM    577  HD3 LYS   246      52.087  52.241  88.135  1.00  0.00           H  
ATOM    578  CE  LYS   246      50.877  51.633  86.397  1.00  0.00           C  
ATOM    579  HE2 LYS   246      51.156  51.039  85.524  1.00  0.00           H  
ATOM    580  HE3 LYS   246      49.970  51.209  86.850  1.00  0.00           H  
ATOM    581  NZ  LYS   246      50.587  52.986  85.860  1.00  0.00           N  
ATOM    582  HZ1 LYS   246      49.913  52.836  85.117  1.00  0.00           H  
ATOM    583  HZ2 LYS   246      50.158  53.538  86.583  1.00  0.00           H  
ATOM    584  HZ3 LYS   246      51.380  53.506  85.527  1.00  0.00           H  
ATOM    585  C   LYS   246      56.049  51.610  85.421  1.00  0.00           C  
ATOM    586  O   LYS   246      56.086  51.050  84.327  1.00  0.00           O  
ATOM    587  N   GLU   247      56.292  52.908  85.528  1.00  0.00           N  
ATOM    588  H   GLU   247      56.500  53.244  86.460  1.00  0.00           H  
ATOM    589  CA  GLU   247      56.407  53.942  84.410  1.00  0.00           C  
ATOM    590  HA  GLU   247      55.557  53.825  83.731  1.00  0.00           H  
ATOM    591  CB  GLU   247      56.347  55.320  85.199  1.00  0.00           C  
ATOM    592  HB2 GLU   247      57.120  55.457  85.966  1.00  0.00           H  
ATOM    593  HB3 GLU   247      56.529  56.020  84.396  1.00  0.00           H  
ATOM    594  CG  GLU   247      55.038  55.588  86.045  1.00  0.00           C  
ATOM    595  HG2 GLU   247      55.139  55.043  86.980  1.00  0.00           H  
ATOM    596  HG3 GLU   247      55.102  56.667  86.231  1.00  0.00           H  
ATOM    597  CD  GLU   247      53.753  55.227  85.390  1.00  0.00           C  
ATOM    598  OE1 GLU   247      53.615  55.535  84.148  1.00  0.00           O  
ATOM    599  OE2 GLU   247      52.806  54.723  85.967  1.00  0.00           O  
ATOM    600  C   GLU   247      57.733  53.759  83.681  1.00  0.00           C  
ATOM    601  O   GLU   247      57.873  53.329  82.550  1.00  0.00           O  
ATOM    602  N   GLU   248      58.756  54.043  84.469  1.00  0.00           N  
ATOM    603  H   GLU   248      58.612  54.362  85.423  1.00  0.00           H  
ATOM    604  CA  GLU   248      60.203  54.130  84.122  1.00  0.00           C  
ATOM    605  HA  GLU   248      60.322  54.789  83.254  1.00  0.00           H  
ATOM    606  CB  GLU   248      61.125  54.763  85.206  1.00  0.00           C  
ATOM    607  HB2 GLU   248      61.145  54.221  86.148  1.00  0.00           H  
ATOM    608  HB3 GLU   248      62.142  54.740  84.802  1.00  0.00           H  
ATOM    609  CG  GLU   248      60.953  56.261  85.485  1.00  0.00           C  
ATOM    610  HG2 GLU   248      61.865  56.634  85.962  1.00  0.00           H  
ATOM    611  HG3 GLU   248      60.874  56.789  84.529  1.00  0.00           H  
ATOM    612  CD  GLU   248      59.731  56.564  86.357  1.00  0.00           C  
ATOM    613  OE1 GLU   248      59.278  55.724  87.149  1.00  0.00           O  
ATOM    614  OE2 GLU   248      59.240  57.760  86.232  1.00  0.00           O  
ATOM    615  C   GLU   248      60.709  52.781  83.587  1.00  0.00           C  
ATOM    616  O   GLU   248      61.745  52.781  82.985  1.00  0.00           O  
ATOM    617  N   GLU   249      60.040  51.638  83.739  1.00  0.00           N  
ATOM    618  H   GLU   249      59.124  51.647  84.167  1.00  0.00           H  
ATOM    619  CA  GLU   249      60.506  50.351  83.125  1.00  0.00           C  
ATOM    620  HA  GLU   249      61.320  50.450  82.408  1.00  0.00           H  
ATOM    621  CB  GLU   249      61.004  49.421  84.288  1.00  0.00           C  
ATOM    622  HB2 GLU   249      60.159  49.133  84.913  1.00  0.00           H  
ATOM    623  HB3 GLU   249      61.277  48.483  83.816  1.00  0.00           H  
ATOM    624  CG  GLU   249      62.103  49.793  85.235  1.00  0.00           C  
ATOM    625  HG2 GLU   249      61.672  50.624  85.794  1.00  0.00           H  
ATOM    626  HG3 GLU   249      62.388  49.050  85.978  1.00  0.00           H  
ATOM    627  CD  GLU   249      63.417  50.288  84.575  1.00  0.00           C  
ATOM    628  OE1 GLU   249      64.240  50.785  85.436  1.00  0.00           O  
ATOM    629  OE2 GLU   249      63.702  50.232  83.412  1.00  0.00           O  
ATOM    630  C   GLU   249      59.416  49.576  82.386  1.00  0.00           C  
ATOM    631  O   GLU   249      59.594  49.222  81.201  1.00  0.00           O  
ATOM    632  N   ARG   250      58.195  49.471  82.843  1.00  0.00           N  
ATOM    633  H   ARG   250      57.888  49.903  83.705  1.00  0.00           H  
ATOM    634  CA  ARG   250      57.169  48.836  82.024  1.00  0.00           C  
ATOM    635  HA  ARG   250      57.539  47.924  81.578  1.00  0.00           H  
ATOM    636  CB  ARG   250      55.937  48.467  82.866  1.00  0.00           C  
ATOM    637  HB2 ARG   250      56.307  48.439  83.895  1.00  0.00           H  
ATOM    638  HB3 ARG   250      55.238  49.291  83.001  1.00  0.00           H  
ATOM    639  CG  ARG   250      55.314  47.196  82.301  1.00  0.00           C  
ATOM    640  HG2 ARG   250      54.941  47.404  81.293  1.00  0.00           H  
ATOM    641  HG3 ARG   250      56.151  46.499  82.241  1.00  0.00           H  
ATOM    642  CD  ARG   250      54.221  46.664  83.201  1.00  0.00           C  
ATOM    643  HD2 ARG   250      54.631  46.292  84.141  1.00  0.00           H  
ATOM    644  HD3 ARG   250      53.446  47.410  83.377  1.00  0.00           H  
ATOM    645  NE  ARG   250      53.608  45.447  82.579  1.00  0.00           N  
ATOM    646  HE  ARG   250      54.013  45.041  81.743  1.00  0.00           H  
ATOM    647  CZ  ARG   250      52.726  44.694  83.205  1.00  0.00           C  
ATOM    648  NH1 ARG   250      52.322  44.938  84.453  1.00  0.00           N  
ATOM    649 HH11 ARG   250      52.580  45.852  84.790  1.00  0.00           H  
ATOM    650 HH12 ARG   250      51.520  44.408  84.775  1.00  0.00           H  
ATOM    651  NH2 ARG   250      52.256  43.621  82.538  1.00  0.00           N  
ATOM    652 HH21 ARG   250      52.149  43.737  81.547  1.00  0.00           H  
ATOM    653 HH22 ARG   250      51.616  42.976  82.992  1.00  0.00           H  
ATOM    654  C   ARG   250      56.669  49.677  80.836  1.00  0.00           C  
ATOM    655  O   ARG   250      56.505  49.133  79.723  1.00  0.00           O  
ATOM    656  N   ARG   251      56.382  50.956  81.107  1.00  0.00           N  
ATOM    657  H   ARG   251      56.407  51.329  82.042  1.00  0.00           H  
ATOM    658  CA  ARG   251      56.065  51.965  80.027  1.00  0.00           C  
ATOM    659  HA  ARG   251      55.491  51.379  79.314  1.00  0.00           H  
ATOM    660  CB  ARG   251      55.200  53.105  80.603  1.00  0.00           C  
ATOM    661  HB2 ARG   251      55.713  53.600  81.429  1.00  0.00           H  
ATOM    662  HB3 ARG   251      54.937  53.830  79.830  1.00  0.00           H  
ATOM    663  CG  ARG   251      53.978  52.510  81.362  1.00  0.00           C  
ATOM    664  HG2 ARG   251      54.264  52.039  82.301  1.00  0.00           H  
ATOM    665  HG3 ARG   251      53.428  53.419  81.619  1.00  0.00           H  
ATOM    666  CD  ARG   251      53.121  51.649  80.509  1.00  0.00           C  
ATOM    667  HD2 ARG   251      53.599  50.820  79.982  1.00  0.00           H  
ATOM    668  HD3 ARG   251      52.319  51.293  81.162  1.00  0.00           H  
ATOM    669  NE  ARG   251      52.514  52.508  79.406  1.00  0.00           N  
ATOM    670  HE  ARG   251      52.908  53.429  79.258  1.00  0.00           H  
ATOM    671  CZ  ARG   251      51.435  52.309  78.631  1.00  0.00           C  
ATOM    672  NH1 ARG   251      50.758  51.243  78.827  1.00  0.00           N  
ATOM    673 HH11 ARG   251      51.009  50.580  79.543  1.00  0.00           H  
ATOM    674 HH12 ARG   251      49.920  51.151  78.270  1.00  0.00           H  
ATOM    675  NH2 ARG   251      50.991  53.236  77.771  1.00  0.00           N  
ATOM    676 HH21 ARG   251      51.477  54.112  77.655  1.00  0.00           H  
ATOM    677 HH22 ARG   251      50.067  53.087  77.407  1.00  0.00           H  
ATOM    678  C   ARG   251      57.297  52.409  79.280  1.00  0.00           C  
ATOM    679  O   ARG   251      57.185  52.857  78.107  1.00  0.00           O  
ATOM    680  N   PHE   252      58.520  52.440  79.842  1.00  0.00           N  
ATOM    681  H   PHE   252      58.612  52.263  80.828  1.00  0.00           H  
ATOM    682  CA  PHE   252      59.719  52.468  78.948  1.00  0.00           C  
ATOM    683  HA  PHE   252      59.945  53.433  78.494  1.00  0.00           H  
ATOM    684  CB  PHE   252      61.024  52.267  79.811  1.00  0.00           C  
ATOM    685  HB2 PHE   252      61.406  53.141  80.332  1.00  0.00           H  
ATOM    686  HB3 PHE   252      60.851  51.481  80.550  1.00  0.00           H  
ATOM    687  CG  PHE   252      62.310  51.952  79.063  1.00  0.00           C  
ATOM    688  CD1 PHE   252      62.951  52.891  78.195  1.00  0.00           C  
ATOM    689  HD1 PHE   252      62.331  53.742  77.934  1.00  0.00           H  
ATOM    690  CE1 PHE   252      64.232  52.678  77.593  1.00  0.00           C  
ATOM    691  HE1 PHE   252      64.727  53.458  77.040  1.00  0.00           H  
ATOM    692  CZ  PHE   252      64.876  51.464  77.894  1.00  0.00           C  
ATOM    693  HZ  PHE   252      65.845  51.299  77.450  1.00  0.00           H  
ATOM    694  CE2 PHE   252      64.300  50.546  78.836  1.00  0.00           C  
ATOM    695  HE2 PHE   252      64.846  49.684  79.183  1.00  0.00           H  
ATOM    696  CD2 PHE   252      63.007  50.832  79.372  1.00  0.00           C  
ATOM    697  HD2 PHE   252      62.654  50.076  80.053  1.00  0.00           H  
ATOM    698  C   PHE   252      59.753  51.460  77.768  1.00  0.00           C  
ATOM    699  O   PHE   252      59.791  51.767  76.604  1.00  0.00           O  
ATOM    700  N   ALA   253      59.646  50.189  78.090  1.00  0.00           N  
ATOM    701  H   ALA   253      59.602  49.951  79.077  1.00  0.00           H  
ATOM    702  CA  ALA   253      59.523  49.031  77.235  1.00  0.00           C  
ATOM    703  HA  ALA   253      60.464  48.889  76.710  1.00  0.00           H  
ATOM    704  CB  ALA   253      59.389  47.738  78.126  1.00  0.00           C  
ATOM    705  HB1 ALA   253      60.280  47.740  78.751  1.00  0.00           H  
ATOM    706  HB2 ALA   253      58.454  47.628  78.677  1.00  0.00           H  
ATOM    707  HB3 ALA   253      59.465  46.832  77.526  1.00  0.00           H  
ATOM    708  C   ALA   253      58.351  49.191  76.205  1.00  0.00           C  
ATOM    709  O   ALA   253      58.570  48.983  74.980  1.00  0.00           O  
ATOM    710  N   ARG   254      57.174  49.579  76.683  1.00  0.00           N  
ATOM    711  H   ARG   254      57.194  49.686  77.693  1.00  0.00           H  
ATOM    712  CA  ARG   254      55.898  49.510  76.016  1.00  0.00           C  
ATOM    713  HA  ARG   254      55.803  48.535  75.533  1.00  0.00           H  
ATOM    714  CB  ARG   254      54.695  49.748  77.004  1.00  0.00           C  
ATOM    715  HB2 ARG   254      54.745  49.112  77.882  1.00  0.00           H  
ATOM    716  HB3 ARG   254      54.781  50.723  77.486  1.00  0.00           H  
ATOM    717  CG  ARG   254      53.294  49.339  76.512  1.00  0.00           C  
ATOM    718  HG2 ARG   254      52.571  49.646  77.257  1.00  0.00           H  
ATOM    719  HG3 ARG   254      53.157  49.853  75.563  1.00  0.00           H  
ATOM    720  CD  ARG   254      53.115  47.855  76.227  1.00  0.00           C  
ATOM    721  HD2 ARG   254      52.157  47.699  75.741  1.00  0.00           H  
ATOM    722  HD3 ARG   254      53.870  47.498  75.520  1.00  0.00           H  
ATOM    723  NE  ARG   254      53.180  47.116  77.521  1.00  0.00           N  
ATOM    724  HE  ARG   254      52.860  47.642  78.318  1.00  0.00           H  
ATOM    725  CZ  ARG   254      54.020  46.217  77.860  1.00  0.00           C  
ATOM    726  NH1 ARG   254      54.645  45.406  77.011  1.00  0.00           N  
ATOM    727 HH11 ARG   254      54.287  45.350  76.068  1.00  0.00           H  
ATOM    728 HH12 ARG   254      55.542  44.973  77.159  1.00  0.00           H  
ATOM    729  NH2 ARG   254      54.263  46.127  79.100  1.00  0.00           N  
ATOM    730 HH21 ARG   254      53.919  46.949  79.572  1.00  0.00           H  
ATOM    731 HH22 ARG   254      54.979  45.527  79.481  1.00  0.00           H  
ATOM    732  C   ARG   254      55.890  50.553  74.932  1.00  0.00           C  
ATOM    733  O   ARG   254      55.287  50.344  73.878  1.00  0.00           O  
ATOM    734  N   LEU   255      56.581  51.699  75.112  1.00  0.00           N  
ATOM    735  H   LEU   255      57.106  51.732  75.972  1.00  0.00           H  
ATOM    736  CA  LEU   255      56.894  52.713  74.083  1.00  0.00           C  
ATOM    737  HA  LEU   255      55.961  53.127  73.681  1.00  0.00           H  
ATOM    738  CB  LEU   255      57.661  53.827  74.776  1.00  0.00           C  
ATOM    739  HB2 LEU   255      56.918  54.545  75.133  1.00  0.00           H  
ATOM    740  HB3 LEU   255      58.284  53.496  75.609  1.00  0.00           H  
ATOM    741  CG  LEU   255      58.649  54.746  74.005  1.00  0.00           C  
ATOM    742  HG  LEU   255      59.476  54.200  73.541  1.00  0.00           H  
ATOM    743  CD1 LEU   255      57.964  55.676  72.963  1.00  0.00           C  
ATOM    744 HD11 LEU   255      57.286  56.360  73.471  1.00  0.00           H  
ATOM    745 HD12 LEU   255      58.756  56.129  72.365  1.00  0.00           H  
ATOM    746 HD13 LEU   255      57.434  55.084  72.211  1.00  0.00           H  
ATOM    747  CD2 LEU   255      59.396  55.662  74.986  1.00  0.00           C  
ATOM    748 HD21 LEU   255      60.163  55.089  75.501  1.00  0.00           H  
ATOM    749 HD22 LEU   255      59.896  56.405  74.382  1.00  0.00           H  
ATOM    750 HD23 LEU   255      58.691  56.208  75.616  1.00  0.00           H  
ATOM    751  C   LEU   255      57.647  52.160  72.914  1.00  0.00           C  
ATOM    752  O   LEU   255      57.115  52.293  71.763  1.00  0.00           O  
ATOM    753  N   TRP   256      58.743  51.546  73.142  1.00  0.00           N  
ATOM    754  H   TRP   256      58.975  51.271  74.089  1.00  0.00           H  
ATOM    755  CA  TRP   256      59.603  50.997  72.048  1.00  0.00           C  
ATOM    756  HA  TRP   256      59.497  51.764  71.285  1.00  0.00           H  
ATOM    757  CB  TRP   256      61.157  50.946  72.350  1.00  0.00           C  
ATOM    758  HB2 TRP   256      61.398  50.412  73.274  1.00  0.00           H  
ATOM    759  HB3 TRP   256      61.720  50.573  71.493  1.00  0.00           H  
ATOM    760  CG  TRP   256      61.679  52.351  72.527  1.00  0.00           C  
ATOM    761  CD1 TRP   256      62.135  52.843  73.701  1.00  0.00           C  
ATOM    762  HD1 TRP   256      62.170  52.254  74.611  1.00  0.00           H  
ATOM    763  NE1 TRP   256      62.700  54.094  73.460  1.00  0.00           N  
ATOM    764  HE1 TRP   256      62.803  54.828  74.139  1.00  0.00           H  
ATOM    765  CE2 TRP   256      62.542  54.476  72.120  1.00  0.00           C  
ATOM    766  CZ2 TRP   256      62.648  55.727  71.436  1.00  0.00           C  
ATOM    767  HZ2 TRP   256      63.062  56.529  72.024  1.00  0.00           H  
ATOM    768  CH2 TRP   256      62.552  55.727  70.007  1.00  0.00           C  
ATOM    769  HH2 TRP   256      62.736  56.579  69.364  1.00  0.00           H  
ATOM    770  CZ3 TRP   256      62.088  54.552  69.365  1.00  0.00           C  
ATOM    771  HZ3 TRP   256      62.124  54.564  68.285  1.00  0.00           H  
ATOM    772  CE3 TRP   256      61.668  53.447  70.083  1.00  0.00           C  
ATOM    773  HE3 TRP   256      61.244  52.590  69.572  1.00  0.00           H  
ATOM    774  CD2 TRP   256      61.862  53.366  71.482  1.00  0.00           C  
ATOM    775  C   TRP   256      59.111  49.682  71.356  1.00  0.00           C  
ATOM    776  O   TRP   256      59.206  49.525  70.138  1.00  0.00           O  
ATOM    777  N   VAL   257      58.459  48.829  72.128  1.00  0.00           N  
ATOM    778  H   VAL   257      58.527  48.829  73.134  1.00  0.00           H  
ATOM    779  CA  VAL   257      57.503  47.819  71.652  1.00  0.00           C  
ATOM    780  HA  VAL   257      58.114  47.057  71.176  1.00  0.00           H  
ATOM    781  CB  VAL   257      56.827  47.207  72.928  1.00  0.00           C  
ATOM    782  HB  VAL   257      56.417  48.061  73.459  1.00  0.00           H  
ATOM    783  CG1 VAL   257      55.584  46.428  72.622  1.00  0.00           C  
ATOM    784 HG11 VAL   257      55.838  45.609  71.955  1.00  0.00           H  
ATOM    785 HG12 VAL   257      55.162  46.034  73.552  1.00  0.00           H  
ATOM    786 HG13 VAL   257      54.766  47.051  72.238  1.00  0.00           H  
ATOM    787  CG2 VAL   257      57.757  46.324  73.824  1.00  0.00           C  
ATOM    788 HG21 VAL   257      58.825  46.564  73.819  1.00  0.00           H  
ATOM    789 HG22 VAL   257      57.248  46.154  74.772  1.00  0.00           H  
ATOM    790 HG23 VAL   257      57.759  45.288  73.483  1.00  0.00           H  
ATOM    791  C   VAL   257      56.475  48.405  70.724  1.00  0.00           C  
ATOM    792  O   VAL   257      56.339  47.893  69.615  1.00  0.00           O  
ATOM    793  N   GLY   258      55.843  49.533  71.090  1.00  0.00           N  
ATOM    794  H   GLY   258      55.947  49.738  72.080  1.00  0.00           H  
ATOM    795  CA  GLY   258      54.942  50.332  70.321  1.00  0.00           C  
ATOM    796  HA2 GLY   258      54.053  49.757  70.065  1.00  0.00           H  
ATOM    797  HA3 GLY   258      54.707  51.270  70.836  1.00  0.00           H  
ATOM    798  C   GLY   258      55.541  50.682  68.946  1.00  0.00           C  
ATOM    799  O   GLY   258      55.002  50.310  67.856  1.00  0.00           O  
ATOM    800  N   VAL   259      56.613  51.394  68.969  1.00  0.00           N  
ATOM    801  H   VAL   259      56.939  51.649  69.882  1.00  0.00           H  
ATOM    802  CA  VAL   259      57.302  51.784  67.731  1.00  0.00           C  
ATOM    803  HA  VAL   259      56.778  52.530  67.137  1.00  0.00           H  
ATOM    804  CB  VAL   259      58.537  52.509  68.083  1.00  0.00           C  
ATOM    805  HB  VAL   259      59.201  51.902  68.702  1.00  0.00           H  
ATOM    806  CG1 VAL   259      59.299  52.919  66.760  1.00  0.00           C  
ATOM    807 HG11 VAL   259      59.700  52.043  66.257  1.00  0.00           H  
ATOM    808 HG12 VAL   259      58.660  53.490  66.100  1.00  0.00           H  
ATOM    809 HG13 VAL   259      60.155  53.575  66.959  1.00  0.00           H  
ATOM    810  CG2 VAL   259      58.344  53.799  68.851  1.00  0.00           C  
ATOM    811 HG21 VAL   259      59.226  54.419  68.989  1.00  0.00           H  
ATOM    812 HG22 VAL   259      57.610  54.367  68.287  1.00  0.00           H  
ATOM    813 HG23 VAL   259      57.940  53.545  69.829  1.00  0.00           H  
ATOM    814  C   VAL   259      57.683  50.669  66.772  1.00  0.00           C  
ATOM    815  O   VAL   259      57.342  50.840  65.572  1.00  0.00           O  
ATOM    816  N   TRP   260      58.425  49.645  67.240  1.00  0.00           N  
ATOM    817  H   TRP   260      58.764  49.688  68.191  1.00  0.00           H  
ATOM    818  CA  TRP   260      59.072  48.687  66.353  1.00  0.00           C  
ATOM    819  HA  TRP   260      59.430  49.135  65.433  1.00  0.00           H  
ATOM    820  CB  TRP   260      60.419  48.297  67.057  1.00  0.00           C  
ATOM    821  HB2 TRP   260      60.220  47.946  68.070  1.00  0.00           H  
ATOM    822  HB3 TRP   260      60.859  47.499  66.450  1.00  0.00           H  
ATOM    823  CG  TRP   260      61.400  49.412  67.108  1.00  0.00           C  
ATOM    824  CD1 TRP   260      61.755  50.101  68.208  1.00  0.00           C  
ATOM    825  HD1 TRP   260      61.383  49.939  69.204  1.00  0.00           H  
ATOM    826  NE1 TRP   260      62.682  51.036  67.816  1.00  0.00           N  
ATOM    827  HE1 TRP   260      63.177  51.672  68.418  1.00  0.00           H  
ATOM    828  CE2 TRP   260      62.917  51.083  66.536  1.00  0.00           C  
ATOM    829  CZ2 TRP   260      63.714  51.911  65.700  1.00  0.00           C  
ATOM    830  HZ2 TRP   260      64.182  52.798  66.085  1.00  0.00           H  
ATOM    831  CH2 TRP   260      63.647  51.642  64.267  1.00  0.00           C  
ATOM    832  HH2 TRP   260      64.062  52.297  63.513  1.00  0.00           H  
ATOM    833  CZ3 TRP   260      62.869  50.579  63.727  1.00  0.00           C  
ATOM    834  HZ3 TRP   260      62.852  50.314  62.678  1.00  0.00           H  
ATOM    835  CE3 TRP   260      62.142  49.822  64.651  1.00  0.00           C  
ATOM    836  HE3 TRP   260      61.558  48.995  64.284  1.00  0.00           H  
ATOM    837  CD2 TRP   260      62.159  49.979  66.034  1.00  0.00           C  
ATOM    838  C   TRP   260      58.148  47.422  65.994  1.00  0.00           C  
ATOM    839  O   TRP   260      58.394  46.866  64.931  1.00  0.00           O  
ATOM    840  N   SER   261      57.152  46.991  66.824  1.00  0.00           N  
ATOM    841  H   SER   261      56.987  47.610  67.594  1.00  0.00           H  
ATOM    842  CA  SER   261      56.221  45.936  66.477  1.00  0.00           C  
ATOM    843  HA  SER   261      56.746  45.052  66.110  1.00  0.00           H  
ATOM    844  CB  SER   261      55.486  45.363  67.702  1.00  0.00           C  
ATOM    845  HB2 SER   261      55.000  44.520  67.209  1.00  0.00           H  
ATOM    846  HB3 SER   261      56.201  44.859  68.349  1.00  0.00           H  
ATOM    847  OG  SER   261      54.518  46.199  68.356  1.00  0.00           O  
ATOM    848  HG  SER   261      54.882  46.987  68.770  1.00  0.00           H  
ATOM    849  C   SER   261      55.247  46.423  65.426  1.00  0.00           C  
ATOM    850  O   SER   261      55.055  45.770  64.436  1.00  0.00           O  
ATOM    851  N   VAL   262      54.713  47.633  65.530  1.00  0.00           N  
ATOM    852  H   VAL   262      54.784  48.091  66.433  1.00  0.00           H  
ATOM    853  CA  VAL   262      54.066  48.325  64.476  1.00  0.00           C  
ATOM    854  HA  VAL   262      53.166  47.802  64.172  1.00  0.00           H  
ATOM    855  CB  VAL   262      53.510  49.692  64.980  1.00  0.00           C  
ATOM    856  HB  VAL   262      54.387  50.307  65.219  1.00  0.00           H  
ATOM    857  CG1 VAL   262      52.720  50.413  63.931  1.00  0.00           C  
ATOM    858 HG11 VAL   262      52.274  51.368  64.236  1.00  0.00           H  
ATOM    859 HG12 VAL   262      53.342  50.628  63.061  1.00  0.00           H  
ATOM    860 HG13 VAL   262      51.978  49.771  63.457  1.00  0.00           H  
ATOM    861  CG2 VAL   262      52.494  49.562  66.167  1.00  0.00           C  
ATOM    862 HG21 VAL   262      52.959  49.254  67.105  1.00  0.00           H  
ATOM    863 HG22 VAL   262      52.157  50.567  66.420  1.00  0.00           H  
ATOM    864 HG23 VAL   262      51.682  48.882  65.918  1.00  0.00           H  
ATOM    865  C   VAL   262      54.896  48.445  63.220  1.00  0.00           C  
ATOM    866  O   VAL   262      54.458  48.059  62.143  1.00  0.00           O  
ATOM    867  N   LEU   263      56.114  48.925  63.276  1.00  0.00           N  
ATOM    868  H   LEU   263      56.451  49.150  64.208  1.00  0.00           H  
ATOM    869  CA  LEU   263      57.003  49.048  62.042  1.00  0.00           C  
ATOM    870  HA  LEU   263      56.418  49.607  61.314  1.00  0.00           H  
ATOM    871  CB  LEU   263      58.183  49.949  62.231  1.00  0.00           C  
ATOM    872  HB2 LEU   263      58.734  49.503  63.064  1.00  0.00           H  
ATOM    873  HB3 LEU   263      58.826  49.722  61.387  1.00  0.00           H  
ATOM    874  CG  LEU   263      58.038  51.523  62.466  1.00  0.00           C  
ATOM    875  HG  LEU   263      57.259  51.777  63.186  1.00  0.00           H  
ATOM    876  CD1 LEU   263      59.428  52.028  62.833  1.00  0.00           C  
ATOM    877 HD11 LEU   263      60.185  51.608  62.173  1.00  0.00           H  
ATOM    878 HD12 LEU   263      59.442  53.116  62.797  1.00  0.00           H  
ATOM    879 HD13 LEU   263      59.759  51.727  63.834  1.00  0.00           H  
ATOM    880  CD2 LEU   263      57.592  52.254  61.153  1.00  0.00           C  
ATOM    881 HD21 LEU   263      58.236  51.996  60.317  1.00  0.00           H  
ATOM    882 HD22 LEU   263      56.573  51.897  60.963  1.00  0.00           H  
ATOM    883 HD23 LEU   263      57.438  53.331  61.269  1.00  0.00           H  
ATOM    884  C   LEU   263      57.445  47.712  61.374  1.00  0.00           C  
ATOM    885  O   LEU   263      57.537  47.606  60.129  1.00  0.00           O  
ATOM    886  N   CYS   264      57.747  46.696  62.182  1.00  0.00           N  
ATOM    887  H   CYS   264      57.736  46.801  63.191  1.00  0.00           H  
ATOM    888  CA  CYS   264      58.031  45.393  61.609  1.00  0.00           C  
ATOM    889  HA  CYS   264      58.812  45.531  60.872  1.00  0.00           H  
ATOM    890  CB  CYS   264      58.694  44.459  62.689  1.00  0.00           C  
ATOM    891  HB2 CYS   264      59.503  44.963  63.219  1.00  0.00           H  
ATOM    892  HB3 CYS   264      57.941  44.095  63.374  1.00  0.00           H  
ATOM    893  SG  CYS   264      59.510  43.243  61.796  1.00  0.00           S  
ATOM    894  HG  CYS   264      59.768  42.414  62.813  1.00  0.00           H  
ATOM    895  C   CYS   264      56.801  44.825  60.945  1.00  0.00           C  
ATOM    896  O   CYS   264      56.825  44.488  59.793  1.00  0.00           O  
ATOM    897  N   CYS   265      55.578  44.921  61.554  1.00  0.00           N  
ATOM    898  H   CYS   265      55.427  45.394  62.436  1.00  0.00           H  
ATOM    899  CA  CYS   265      54.320  44.407  60.972  1.00  0.00           C  
ATOM    900  HA  CYS   265      54.446  43.332  60.795  1.00  0.00           H  
ATOM    901  CB  CYS   265      53.175  44.637  62.013  1.00  0.00           C  
ATOM    902  HB2 CYS   265      53.544  44.143  62.915  1.00  0.00           H  
ATOM    903  HB3 CYS   265      53.057  45.690  62.239  1.00  0.00           H  
ATOM    904  SG  CYS   265      51.521  44.064  61.409  1.00  0.00           S  
ATOM    905  HG  CYS   265      51.849  42.822  61.062  1.00  0.00           H  
ATOM    906  C   CYS   265      53.940  45.150  59.723  1.00  0.00           C  
ATOM    907  O   CYS   265      53.573  44.565  58.709  1.00  0.00           O  
ATOM    908  N   ALA   266      54.124  46.521  59.691  1.00  0.00           N  
ATOM    909  H   ALA   266      54.367  46.994  60.553  1.00  0.00           H  
ATOM    910  CA  ALA   266      53.941  47.231  58.390  1.00  0.00           C  
ATOM    911  HA  ALA   266      53.050  46.861  57.884  1.00  0.00           H  
ATOM    912  CB  ALA   266      53.749  48.750  58.629  1.00  0.00           C  
ATOM    913  HB1 ALA   266      53.585  49.223  57.656  1.00  0.00           H  
ATOM    914  HB2 ALA   266      52.864  48.871  59.256  1.00  0.00           H  
ATOM    915  HB3 ALA   266      54.549  49.200  59.215  1.00  0.00           H  
ATOM    916  C   ALA   266      55.000  47.098  57.310  1.00  0.00           C  
ATOM    917  O   ALA   266      54.681  46.957  56.133  1.00  0.00           O  
ATOM    918  N   SER   267      56.284  47.026  57.628  1.00  0.00           N  
ATOM    919  H   SER   267      56.447  47.114  58.624  1.00  0.00           H  
ATOM    920  CA  SER   267      57.318  46.808  56.592  1.00  0.00           C  
ATOM    921  HA  SER   267      57.077  47.430  55.724  1.00  0.00           H  
ATOM    922  CB  SER   267      58.724  47.072  57.177  1.00  0.00           C  
ATOM    923  HB2 SER   267      59.471  46.867  56.418  1.00  0.00           H  
ATOM    924  HB3 SER   267      58.749  48.150  57.331  1.00  0.00           H  
ATOM    925  OG  SER   267      59.020  46.514  58.422  1.00  0.00           O  
ATOM    926  HG  SER   267      58.424  46.979  59.012  1.00  0.00           H  
ATOM    927  C   SER   267      57.377  45.396  56.042  1.00  0.00           C  
ATOM    928  O   SER   267      57.590  45.256  54.850  1.00  0.00           O  
ATOM    929  N   THR   268      57.041  44.377  56.779  1.00  0.00           N  
ATOM    930  H   THR   268      56.978  44.518  57.777  1.00  0.00           H  
ATOM    931  CA  THR   268      56.736  43.019  56.404  1.00  0.00           C  
ATOM    932  HA  THR   268      57.496  42.775  55.655  1.00  0.00           H  
ATOM    933  CB  THR   268      56.904  42.052  57.600  1.00  0.00           C  
ATOM    934  HB  THR   268      56.703  41.041  57.261  1.00  0.00           H  
ATOM    935  CG2 THR   268      58.234  42.163  58.312  1.00  0.00           C  
ATOM    936 HG21 THR   268      58.498  43.193  58.565  1.00  0.00           H  
ATOM    937 HG22 THR   268      58.126  41.592  59.237  1.00  0.00           H  
ATOM    938 HG23 THR   268      59.056  41.753  57.736  1.00  0.00           H  
ATOM    939  OG1 THR   268      55.936  42.368  58.585  1.00  0.00           O  
ATOM    940  HG1 THR   268      56.127  43.248  58.916  1.00  0.00           H  
ATOM    941  C   THR   268      55.447  42.923  55.655  1.00  0.00           C  
ATOM    942  O   THR   268      55.500  42.425  54.546  1.00  0.00           O  
ATOM    943  N   LEU   269      54.329  43.521  56.057  1.00  0.00           N  
ATOM    944  H   LEU   269      54.253  43.906  56.988  1.00  0.00           H  
ATOM    945  CA  LEU   269      53.079  43.622  55.241  1.00  0.00           C  
ATOM    946  HA  LEU   269      52.763  42.618  54.987  1.00  0.00           H  
ATOM    947  CB  LEU   269      51.973  44.265  56.127  1.00  0.00           C  
ATOM    948  HB2 LEU   269      51.729  43.580  56.938  1.00  0.00           H  
ATOM    949  HB3 LEU   269      52.387  45.176  56.561  1.00  0.00           H  
ATOM    950  CG  LEU   269      50.674  44.655  55.476  1.00  0.00           C  
ATOM    951  HG  LEU   269      50.903  45.204  54.566  1.00  0.00           H  
ATOM    952  CD1 LEU   269      49.779  43.447  55.042  1.00  0.00           C  
ATOM    953 HD11 LEU   269      50.258  43.009  54.157  1.00  0.00           H  
ATOM    954 HD12 LEU   269      49.807  42.655  55.790  1.00  0.00           H  
ATOM    955 HD13 LEU   269      48.770  43.718  54.768  1.00  0.00           H  
ATOM    956  CD2 LEU   269      49.908  45.585  56.356  1.00  0.00           C  
ATOM    957 HD21 LEU   269      49.162  46.171  55.812  1.00  0.00           H  
ATOM    958 HD22 LEU   269      49.417  45.100  57.206  1.00  0.00           H  
ATOM    959 HD23 LEU   269      50.469  46.417  56.782  1.00  0.00           H  
ATOM    960  C   LEU   269      53.260  44.236  53.811  1.00  0.00           C  
ATOM    961  O   LEU   269      52.713  43.821  52.748  1.00  0.00           O  
ATOM    962  N   PHE   270      54.062  45.348  53.854  1.00  0.00           N  
ATOM    963  H   PHE   270      54.264  45.818  54.723  1.00  0.00           H  
ATOM    964  CA  PHE   270      54.575  45.934  52.649  1.00  0.00           C  
ATOM    965  HA  PHE   270      53.790  46.303  51.981  1.00  0.00           H  
ATOM    966  CB  PHE   270      55.347  47.163  53.088  1.00  0.00           C  
ATOM    967  HB2 PHE   270      54.746  48.013  53.430  1.00  0.00           H  
ATOM    968  HB3 PHE   270      55.979  46.844  53.913  1.00  0.00           H  
ATOM    969  CG  PHE   270      56.274  47.816  52.128  1.00  0.00           C  
ATOM    970  CD1 PHE   270      55.863  48.944  51.321  1.00  0.00           C  
ATOM    971  HD1 PHE   270      54.871  49.375  51.278  1.00  0.00           H  
ATOM    972  CE1 PHE   270      56.850  49.429  50.414  1.00  0.00           C  
ATOM    973  HE1 PHE   270      56.563  50.170  49.691  1.00  0.00           H  
ATOM    974  CZ  PHE   270      58.200  48.980  50.363  1.00  0.00           C  
ATOM    975  HZ  PHE   270      58.895  49.441  49.681  1.00  0.00           H  
ATOM    976  CE2 PHE   270      58.573  47.929  51.192  1.00  0.00           C  
ATOM    977  HE2 PHE   270      59.564  47.507  51.075  1.00  0.00           H  
ATOM    978  CD2 PHE   270      57.631  47.398  52.089  1.00  0.00           C  
ATOM    979  HD2 PHE   270      57.966  46.604  52.731  1.00  0.00           H  
ATOM    980  C   PHE   270      55.222  44.879  51.706  1.00  0.00           C  
ATOM    981  O   PHE   270      54.804  44.679  50.551  1.00  0.00           O  
ATOM    982  N   THR   271      56.205  44.198  52.276  1.00  0.00           N  
ATOM    983  H   THR   271      56.494  44.358  53.231  1.00  0.00           H  
ATOM    984  CA  THR   271      57.030  43.284  51.560  1.00  0.00           C  
ATOM    985  HA  THR   271      57.348  43.838  50.675  1.00  0.00           H  
ATOM    986  CB  THR   271      58.339  42.948  52.336  1.00  0.00           C  
ATOM    987  HB  THR   271      58.174  42.268  53.161  1.00  0.00           H  
ATOM    988  CG2 THR   271      59.361  42.294  51.555  1.00  0.00           C  
ATOM    989 HG21 THR   271      60.154  41.945  52.214  1.00  0.00           H  
ATOM    990 HG22 THR   271      58.948  41.439  51.014  1.00  0.00           H  
ATOM    991 HG23 THR   271      59.766  42.938  50.779  1.00  0.00           H  
ATOM    992  OG1 THR   271      58.870  44.211  52.745  1.00  0.00           O  
ATOM    993  HG1 THR   271      58.337  44.522  53.480  1.00  0.00           H  
ATOM    994  C   THR   271      56.267  42.023  50.999  1.00  0.00           C  
ATOM    995  O   THR   271      56.536  41.634  49.836  1.00  0.00           O  
ATOM    996  N   VAL   272      55.413  41.324  51.770  1.00  0.00           N  
ATOM    997  H   VAL   272      55.286  41.727  52.690  1.00  0.00           H  
ATOM    998  CA  VAL   272      54.709  40.186  51.239  1.00  0.00           C  
ATOM    999  HA  VAL   272      55.349  39.489  50.708  1.00  0.00           H  
ATOM   1000  CB  VAL   272      54.018  39.329  52.389  1.00  0.00           C  
ATOM   1001  HB  VAL   272      53.426  38.492  52.001  1.00  0.00           H  
ATOM   1002  CG1 VAL   272      55.056  38.636  53.261  1.00  0.00           C  
ATOM   1003 HG11 VAL   272      55.637  38.087  52.515  1.00  0.00           H  
ATOM   1004 HG12 VAL   272      55.733  39.299  53.804  1.00  0.00           H  
ATOM   1005 HG13 VAL   272      54.594  37.893  53.908  1.00  0.00           H  
ATOM   1006  CG2 VAL   272      53.128  40.124  53.345  1.00  0.00           C  
ATOM   1007 HG21 VAL   272      52.352  39.473  53.731  1.00  0.00           H  
ATOM   1008 HG22 VAL   272      53.698  40.533  54.179  1.00  0.00           H  
ATOM   1009 HG23 VAL   272      52.610  40.900  52.774  1.00  0.00           H  
ATOM   1010  C   VAL   272      53.636  40.439  50.109  1.00  0.00           C  
ATOM   1011  O   VAL   272      53.452  39.513  49.334  1.00  0.00           O  
ATOM   1012  N   LEU   273      53.049  41.619  50.119  1.00  0.00           N  
ATOM   1013  H   LEU   273      53.263  42.321  50.812  1.00  0.00           H  
ATOM   1014  CA  LEU   273      51.865  41.820  49.241  1.00  0.00           C  
ATOM   1015  HA  LEU   273      51.472  40.890  48.817  1.00  0.00           H  
ATOM   1016  CB  LEU   273      50.706  42.455  50.005  1.00  0.00           C  
ATOM   1017  HB2 LEU   273      51.107  43.276  50.603  1.00  0.00           H  
ATOM   1018  HB3 LEU   273      50.009  42.797  49.229  1.00  0.00           H  
ATOM   1019  CG  LEU   273      50.043  41.631  51.138  1.00  0.00           C  
ATOM   1020  HG  LEU   273      50.766  41.590  51.953  1.00  0.00           H  
ATOM   1021  CD1 LEU   273      48.763  42.355  51.580  1.00  0.00           C  
ATOM   1022 HD11 LEU   273      49.116  43.314  51.964  1.00  0.00           H  
ATOM   1023 HD12 LEU   273      48.130  42.575  50.720  1.00  0.00           H  
ATOM   1024 HD13 LEU   273      48.102  41.923  52.336  1.00  0.00           H  
ATOM   1025  CD2 LEU   273      49.760  40.221  50.812  1.00  0.00           C  
ATOM   1026 HD21 LEU   273      49.214  39.794  51.654  1.00  0.00           H  
ATOM   1027 HD22 LEU   273      49.179  40.168  49.899  1.00  0.00           H  
ATOM   1028 HD23 LEU   273      50.661  39.621  50.721  1.00  0.00           H  
ATOM   1029  C   LEU   273      52.295  42.624  47.975  1.00  0.00           C  
ATOM   1030  O   LEU   273      51.642  42.432  46.909  1.00  0.00           O  
ATOM   1031  N   THR   274      53.341  43.413  48.011  1.00  0.00           N  
ATOM   1032  H   THR   274      53.859  43.405  48.878  1.00  0.00           H  
ATOM   1033  CA  THR   274      53.941  44.035  46.822  1.00  0.00           C  
ATOM   1034  HA  THR   274      53.171  44.541  46.253  1.00  0.00           H  
ATOM   1035  CB  THR   274      54.965  45.079  47.313  1.00  0.00           C  
ATOM   1036  HB  THR   274      55.619  45.481  46.546  1.00  0.00           H  
ATOM   1037  CG2 THR   274      54.310  46.353  47.907  1.00  0.00           C  
ATOM   1038 HG21 THR   274      55.032  47.036  48.342  1.00  0.00           H  
ATOM   1039 HG22 THR   274      53.634  46.805  47.169  1.00  0.00           H  
ATOM   1040 HG23 THR   274      53.642  45.999  48.697  1.00  0.00           H  
ATOM   1041  OG1 THR   274      55.960  44.444  48.156  1.00  0.00           O  
ATOM   1042  HG1 THR   274      55.621  44.330  49.046  1.00  0.00           H  
ATOM   1043  C   THR   274      54.511  43.096  45.852  1.00  0.00           C  
ATOM   1044  O   THR   274      54.138  43.251  44.700  1.00  0.00           O  
ATOM   1045  N   TYR   275      55.288  42.025  46.289  1.00  0.00           N  
ATOM   1046  H   TYR   275      55.431  41.951  47.294  1.00  0.00           H  
ATOM   1047  CA  TYR   275      55.924  40.935  45.414  1.00  0.00           C  
ATOM   1048  HA  TYR   275      56.822  41.252  44.884  1.00  0.00           H  
ATOM   1049  CB  TYR   275      56.371  39.850  46.415  1.00  0.00           C  
ATOM   1050  HB2 TYR   275      57.150  40.286  47.040  1.00  0.00           H  
ATOM   1051  HB3 TYR   275      55.542  39.710  47.109  1.00  0.00           H  
ATOM   1052  CG  TYR   275      56.751  38.495  45.813  1.00  0.00           C  
ATOM   1053  CD1 TYR   275      57.790  38.283  44.858  1.00  0.00           C  
ATOM   1054  HD1 TYR   275      58.234  39.145  44.398  1.00  0.00           H  
ATOM   1055  CE1 TYR   275      58.220  36.997  44.543  1.00  0.00           C  
ATOM   1056  HE1 TYR   275      59.058  36.865  43.864  1.00  0.00           H  
ATOM   1057  CZ  TYR   275      57.600  35.888  45.051  1.00  0.00           C  
ATOM   1058  OH  TYR   275      58.061  34.659  44.841  1.00  0.00           O  
ATOM   1059  HH  TYR   275      57.394  34.005  45.052  1.00  0.00           H  
ATOM   1060  CE2 TYR   275      56.456  36.109  45.891  1.00  0.00           C  
ATOM   1061  HE2 TYR   275      55.926  35.245  46.267  1.00  0.00           H  
ATOM   1062  CD2 TYR   275      56.035  37.362  46.275  1.00  0.00           C  
ATOM   1063  HD2 TYR   275      55.267  37.423  47.044  1.00  0.00           H  
ATOM   1064  C   TYR   275      54.905  40.299  44.455  1.00  0.00           C  
ATOM   1065  O   TYR   275      55.202  40.126  43.236  1.00  0.00           O  
ATOM   1066  N   LEU   276      53.670  40.090  44.936  1.00  0.00           N  
ATOM   1067  H   LEU   276      53.540  40.370  45.898  1.00  0.00           H  
ATOM   1068  CA  LEU   276      52.687  39.365  44.184  1.00  0.00           C  
ATOM   1069  HA  LEU   276      52.992  38.344  43.979  1.00  0.00           H  
ATOM   1070  CB  LEU   276      51.354  39.182  44.982  1.00  0.00           C  
ATOM   1071  HB2 LEU   276      51.007  40.186  45.244  1.00  0.00           H  
ATOM   1072  HB3 LEU   276      50.585  38.748  44.338  1.00  0.00           H  
ATOM   1073  CG  LEU   276      51.456  38.453  46.329  1.00  0.00           C  
ATOM   1074  HG  LEU   276      52.113  39.061  46.947  1.00  0.00           H  
ATOM   1075  CD1 LEU   276      50.042  38.351  46.816  1.00  0.00           C  
ATOM   1076 HD11 LEU   276      49.419  37.652  46.254  1.00  0.00           H  
ATOM   1077 HD12 LEU   276      50.050  37.925  47.825  1.00  0.00           H  
ATOM   1078 HD13 LEU   276      49.560  39.329  46.820  1.00  0.00           H  
ATOM   1079  CD2 LEU   276      51.916  37.017  46.217  1.00  0.00           C  
ATOM   1080 HD21 LEU   276      51.174  36.408  45.695  1.00  0.00           H  
ATOM   1081 HD22 LEU   276      52.856  37.047  45.672  1.00  0.00           H  
ATOM   1082 HD23 LEU   276      52.030  36.541  47.188  1.00  0.00           H  
ATOM   1083  C   LEU   276      52.420  40.044  42.787  1.00  0.00           C  
ATOM   1084  O   LEU   276      51.905  39.286  41.976  1.00  0.00           O  
ATOM   1085  N   VAL   277      52.727  41.383  42.579  1.00  0.00           N  
ATOM   1086  H   VAL   277      53.074  41.795  43.431  1.00  0.00           H  
ATOM   1087  CA  VAL   277      52.506  42.105  41.386  1.00  0.00           C  
ATOM   1088  HA  VAL   277      51.574  41.620  41.073  1.00  0.00           H  
ATOM   1089  CB  VAL   277      52.300  43.672  41.638  1.00  0.00           C  
ATOM   1090  HB  VAL   277      51.679  43.698  42.532  1.00  0.00           H  
ATOM   1091  CG1 VAL   277      53.621  44.412  41.855  1.00  0.00           C  
ATOM   1092 HG11 VAL   277      53.505  45.282  42.501  1.00  0.00           H  
ATOM   1093 HG12 VAL   277      54.375  43.780  42.326  1.00  0.00           H  
ATOM   1094 HG13 VAL   277      54.104  44.779  40.946  1.00  0.00           H  
ATOM   1095  CG2 VAL   277      51.555  44.402  40.491  1.00  0.00           C  
ATOM   1096 HG21 VAL   277      52.049  44.382  39.521  1.00  0.00           H  
ATOM   1097 HG22 VAL   277      50.566  43.949  40.447  1.00  0.00           H  
ATOM   1098 HG23 VAL   277      51.565  45.452  40.783  1.00  0.00           H  
ATOM   1099  C   VAL   277      53.530  41.789  40.294  1.00  0.00           C  
ATOM   1100  O   VAL   277      53.306  42.106  39.148  1.00  0.00           O  
ATOM   1101  N   ASP   278      54.649  41.169  40.663  1.00  0.00           N  
ATOM   1102  H   ASP   278      54.757  41.033  41.663  1.00  0.00           H  
ATOM   1103  CA  ASP   278      55.830  41.057  39.740  1.00  0.00           C  
ATOM   1104  HA  ASP   278      55.356  41.094  38.767  1.00  0.00           H  
ATOM   1105  CB  ASP   278      56.556  42.427  39.724  1.00  0.00           C  
ATOM   1106  HB2 ASP   278      55.824  43.236  39.736  1.00  0.00           H  
ATOM   1107  HB3 ASP   278      57.141  42.562  40.633  1.00  0.00           H  
ATOM   1108  CG  ASP   278      57.325  42.585  38.427  1.00  0.00           C  
ATOM   1109  OD1 ASP   278      58.301  43.446  38.353  1.00  0.00           O  
ATOM   1110  OD2 ASP   278      56.980  41.983  37.402  1.00  0.00           O  
ATOM   1111  C   ASP   278      56.626  39.760  39.934  1.00  0.00           C  
ATOM   1112  O   ASP   278      57.782  39.726  39.556  1.00  0.00           O  
ATOM   1113  N   MET   279      56.063  38.663  40.495  1.00  0.00           N  
ATOM   1114  H   MET   279      55.074  38.708  40.711  1.00  0.00           H  
ATOM   1115  CA  MET   279      56.731  37.456  40.888  1.00  0.00           C  
ATOM   1116  HA  MET   279      57.422  37.756  41.671  1.00  0.00           H  
ATOM   1117  CB  MET   279      55.781  36.430  41.465  1.00  0.00           C  
ATOM   1118  HB2 MET   279      55.041  36.083  40.737  1.00  0.00           H  
ATOM   1119  HB3 MET   279      56.380  35.565  41.754  1.00  0.00           H  
ATOM   1120  CG  MET   279      55.025  36.990  42.675  1.00  0.00           C  
ATOM   1121  HG2 MET   279      55.683  37.307  43.477  1.00  0.00           H  
ATOM   1122  HG3 MET   279      54.457  37.860  42.347  1.00  0.00           H  
ATOM   1123  SD  MET   279      53.915  35.779  43.484  1.00  0.00           S  
ATOM   1124  CE  MET   279      52.820  35.412  42.086  1.00  0.00           C  
ATOM   1125  HE1 MET   279      52.386  36.252  41.552  1.00  0.00           H  
ATOM   1126  HE2 MET   279      53.354  34.777  41.373  1.00  0.00           H  
ATOM   1127  HE3 MET   279      52.004  34.780  42.431  1.00  0.00           H  
ATOM   1128  C   MET   279      57.610  36.745  39.846  1.00  0.00           C  
ATOM   1129  O   MET   279      58.660  36.251  40.209  1.00  0.00           O  
ATOM   1130  N   ARG   280      57.327  36.756  38.520  1.00  0.00           N  
ATOM   1131  H   ARG   280      56.547  37.261  38.140  1.00  0.00           H  
ATOM   1132  CA  ARG   280      58.167  36.140  37.511  1.00  0.00           C  
ATOM   1133  HA  ARG   280      58.464  35.132  37.808  1.00  0.00           H  
ATOM   1134  CB  ARG   280      57.476  35.939  36.203  1.00  0.00           C  
ATOM   1135  HB2 ARG   280      57.133  36.917  35.852  1.00  0.00           H  
ATOM   1136  HB3 ARG   280      58.269  35.571  35.558  1.00  0.00           H  
ATOM   1137  CG  ARG   280      56.296  34.962  36.300  1.00  0.00           C  
ATOM   1138  HG2 ARG   280      56.507  34.165  37.016  1.00  0.00           H  
ATOM   1139  HG3 ARG   280      55.321  35.389  36.519  1.00  0.00           H  
ATOM   1140  CD  ARG   280      56.033  34.477  34.895  1.00  0.00           C  
ATOM   1141  HD2 ARG   280      55.707  35.290  34.265  1.00  0.00           H  
ATOM   1142  HD3 ARG   280      56.873  34.130  34.294  1.00  0.00           H  
ATOM   1143  NE  ARG   280      55.002  33.498  35.030  1.00  0.00           N  
ATOM   1144  HE  ARG   280      54.024  33.719  34.996  1.00  0.00           H  
ATOM   1145  CZ  ARG   280      55.193  32.237  35.407  1.00  0.00           C  
ATOM   1146  NH1 ARG   280      56.333  31.739  35.794  1.00  0.00           N  
ATOM   1147 HH11 ARG   280      57.230  32.214  35.855  1.00  0.00           H  
ATOM   1148 HH12 ARG   280      56.349  30.761  36.069  1.00  0.00           H  
ATOM   1149  NH2 ARG   280      54.133  31.485  35.413  1.00  0.00           N  
ATOM   1150 HH21 ARG   280      53.280  31.797  34.969  1.00  0.00           H  
ATOM   1151 HH22 ARG   280      54.251  30.507  35.642  1.00  0.00           H  
ATOM   1152  C   ARG   280      59.525  36.935  37.312  1.00  0.00           C  
ATOM   1153  O   ARG   280      60.520  36.347  36.945  1.00  0.00           O  
ATOM   1154  N   ARG   281      59.556  38.247  37.620  1.00  0.00           N  
ATOM   1155  H   ARG   281      58.696  38.678  37.925  1.00  0.00           H  
ATOM   1156  CA  ARG   281      60.771  39.103  37.578  1.00  0.00           C  
ATOM   1157  HA  ARG   281      61.138  39.076  36.551  1.00  0.00           H  
ATOM   1158  CB  ARG   281      60.330  40.571  37.853  1.00  0.00           C  
ATOM   1159  HB2 ARG   281      59.446  40.739  37.248  1.00  0.00           H  
ATOM   1160  HB3 ARG   281      60.034  40.734  38.891  1.00  0.00           H  
ATOM   1161  CG  ARG   281      61.280  41.726  37.504  1.00  0.00           C  
ATOM   1162  HG2 ARG   281      61.285  41.886  36.420  1.00  0.00           H  
ATOM   1163  HG3 ARG   281      60.892  42.672  37.861  1.00  0.00           H  
ATOM   1164  CD  ARG   281      62.691  41.703  38.202  1.00  0.00           C  
ATOM   1165  HD2 ARG   281      63.387  40.974  37.792  1.00  0.00           H  
ATOM   1166  HD3 ARG   281      63.270  42.601  37.981  1.00  0.00           H  
ATOM   1167  NE  ARG   281      62.541  41.580  39.692  1.00  0.00           N  
ATOM   1168  HE  ARG   281      61.735  42.041  40.081  1.00  0.00           H  
ATOM   1169  CZ  ARG   281      63.394  41.051  40.615  1.00  0.00           C  
ATOM   1170  NH1 ARG   281      64.374  40.250  40.265  1.00  0.00           N  
ATOM   1171 HH11 ARG   281      64.358  39.899  39.311  1.00  0.00           H  
ATOM   1172 HH12 ARG   281      64.869  39.804  41.015  1.00  0.00           H  
ATOM   1173  NH2 ARG   281      63.233  41.240  41.902  1.00  0.00           N  
ATOM   1174 HH21 ARG   281      62.382  41.650  42.256  1.00  0.00           H  
ATOM   1175 HH22 ARG   281      63.940  40.878  42.517  1.00  0.00           H  
ATOM   1176  C   ARG   281      61.944  38.501  38.442  1.00  0.00           C  
ATOM   1177  O   ARG   281      63.142  38.417  38.113  1.00  0.00           O  
ATOM   1178  N   PHE   282      61.551  38.064  39.651  1.00  0.00           N  
ATOM   1179  H   PHE   282      60.598  38.269  39.928  1.00  0.00           H  
ATOM   1180  CA  PHE   282      62.297  37.335  40.597  1.00  0.00           C  
ATOM   1181  HA  PHE   282      63.333  37.658  40.696  1.00  0.00           H  
ATOM   1182  CB  PHE   282      61.580  37.389  41.940  1.00  0.00           C  
ATOM   1183  HB2 PHE   282      60.567  36.994  41.898  1.00  0.00           H  
ATOM   1184  HB3 PHE   282      62.115  36.643  42.534  1.00  0.00           H  
ATOM   1185  CG  PHE   282      61.425  38.733  42.682  1.00  0.00           C  
ATOM   1186  CD1 PHE   282      61.937  38.923  43.951  1.00  0.00           C  
ATOM   1187  HD1 PHE   282      62.477  38.152  44.474  1.00  0.00           H  
ATOM   1188  CE1 PHE   282      61.613  40.104  44.686  1.00  0.00           C  
ATOM   1189  HE1 PHE   282      62.015  40.210  45.685  1.00  0.00           H  
ATOM   1190  CZ  PHE   282      60.692  41.007  44.173  1.00  0.00           C  
ATOM   1191  HZ  PHE   282      60.360  41.898  44.690  1.00  0.00           H  
ATOM   1192  CE2 PHE   282      60.123  40.795  42.870  1.00  0.00           C  
ATOM   1193  HE2 PHE   282      59.433  41.425  42.332  1.00  0.00           H  
ATOM   1194  CD2 PHE   282      60.563  39.683  42.124  1.00  0.00           C  
ATOM   1195  HD2 PHE   282      60.196  39.499  41.133  1.00  0.00           H  
ATOM   1196  C   PHE   282      62.501  35.863  40.241  1.00  0.00           C  
ATOM   1197  O   PHE   282      61.586  35.040  40.450  1.00  0.00           O  
ATOM   1198  N   SER   283      63.686  35.592  39.650  1.00  0.00           N  
ATOM   1199  H   SER   283      64.366  36.315  39.474  1.00  0.00           H  
ATOM   1200  CA  SER   283      64.254  34.237  39.679  1.00  0.00           C  
ATOM   1201  HA  SER   283      63.724  33.593  38.974  1.00  0.00           H  
ATOM   1202  CB  SER   283      65.693  34.303  39.140  1.00  0.00           C  
ATOM   1203  HB2 SER   283      65.684  34.620  38.105  1.00  0.00           H  
ATOM   1204  HB3 SER   283      66.199  35.072  39.731  1.00  0.00           H  
ATOM   1205  OG  SER   283      66.441  33.071  39.195  1.00  0.00           O  
ATOM   1206  HG  SER   283      67.362  33.326  39.284  1.00  0.00           H  
ATOM   1207  C   SER   283      64.190  33.543  41.080  1.00  0.00           C  
ATOM   1208  O   SER   283      64.401  34.239  42.053  1.00  0.00           O  
ATOM   1209  N   TYR   284      63.998  32.206  41.214  1.00  0.00           N  
ATOM   1210  H   TYR   284      64.060  31.707  40.325  1.00  0.00           H  
ATOM   1211  CA  TYR   284      63.808  31.409  42.492  1.00  0.00           C  
ATOM   1212  HA  TYR   284      62.823  31.739  42.835  1.00  0.00           H  
ATOM   1213  CB  TYR   284      63.666  29.893  42.297  1.00  0.00           C  
ATOM   1214  HB2 TYR   284      62.730  29.773  41.743  1.00  0.00           H  
ATOM   1215  HB3 TYR   284      64.328  29.450  41.561  1.00  0.00           H  
ATOM   1216  CG  TYR   284      63.743  29.039  43.525  1.00  0.00           C  
ATOM   1217  CD1 TYR   284      62.978  29.383  44.631  1.00  0.00           C  
ATOM   1218  HD1 TYR   284      62.211  30.139  44.638  1.00  0.00           H  
ATOM   1219  CE1 TYR   284      63.137  28.764  45.896  1.00  0.00           C  
ATOM   1220  HE1 TYR   284      62.415  29.051  46.640  1.00  0.00           H  
ATOM   1221  CZ  TYR   284      64.075  27.675  45.959  1.00  0.00           C  
ATOM   1222  OH  TYR   284      64.247  27.081  47.146  1.00  0.00           O  
ATOM   1223  HH  TYR   284      63.437  27.083  47.658  1.00  0.00           H  
ATOM   1224  CE2 TYR   284      64.831  27.341  44.832  1.00  0.00           C  
ATOM   1225  HE2 TYR   284      65.622  26.613  44.908  1.00  0.00           H  
ATOM   1226  CD2 TYR   284      64.689  28.013  43.551  1.00  0.00           C  
ATOM   1227  HD2 TYR   284      65.276  27.732  42.690  1.00  0.00           H  
ATOM   1228  C   TYR   284      64.670  31.821  43.681  1.00  0.00           C  
ATOM   1229  O   TYR   284      64.178  32.201  44.692  1.00  0.00           O  
ATOM   1230  N   PRO   285      66.056  31.933  43.523  1.00  0.00           N  
ATOM   1231  CD  PRO   285      66.724  31.400  42.411  1.00  0.00           C  
ATOM   1232  HD2 PRO   285      66.985  32.191  41.707  1.00  0.00           H  
ATOM   1233  HD3 PRO   285      66.174  30.613  41.918  1.00  0.00           H  
ATOM   1234  CG  PRO   285      68.042  30.902  42.857  1.00  0.00           C  
ATOM   1235  HG2 PRO   285      68.870  30.922  42.155  1.00  0.00           H  
ATOM   1236  HG3 PRO   285      67.975  29.872  43.235  1.00  0.00           H  
ATOM   1237  CB  PRO   285      68.308  31.943  44.023  1.00  0.00           C  
ATOM   1238  HB2 PRO   285      68.709  32.842  43.563  1.00  0.00           H  
ATOM   1239  HB3 PRO   285      68.940  31.515  44.811  1.00  0.00           H  
ATOM   1240  CA  PRO   285      66.886  32.286  44.636  1.00  0.00           C  
ATOM   1241  HA  PRO   285      66.559  31.548  45.370  1.00  0.00           H  
ATOM   1242  C   PRO   285      66.764  33.712  45.205  1.00  0.00           C  
ATOM   1243  O   PRO   285      67.236  33.877  46.320  1.00  0.00           O  
ATOM   1244  N   GLU   286      66.154  34.695  44.571  1.00  0.00           N  
ATOM   1245  H   GLU   286      65.865  34.515  43.614  1.00  0.00           H  
ATOM   1246  CA  GLU   286      65.839  35.973  45.191  1.00  0.00           C  
ATOM   1247  HA  GLU   286      66.617  36.223  45.905  1.00  0.00           H  
ATOM   1248  CB  GLU   286      65.718  37.037  44.124  1.00  0.00           C  
ATOM   1249  HB2 GLU   286      66.501  36.875  43.380  1.00  0.00           H  
ATOM   1250  HB3 GLU   286      64.815  36.912  43.522  1.00  0.00           H  
ATOM   1251  CG  GLU   286      65.937  38.436  44.727  1.00  0.00           C  
ATOM   1252  HG2 GLU   286      65.297  38.623  45.590  1.00  0.00           H  
ATOM   1253  HG3 GLU   286      66.951  38.593  45.086  1.00  0.00           H  
ATOM   1254  CD  GLU   286      65.583  39.424  43.624  1.00  0.00           C  
ATOM   1255  OE1 GLU   286      65.135  40.571  43.890  1.00  0.00           O  
ATOM   1256  OE2 GLU   286      65.800  39.115  42.393  1.00  0.00           O  
ATOM   1257  C   GLU   286      64.562  35.845  45.985  1.00  0.00           C  
ATOM   1258  O   GLU   286      64.501  36.507  47.013  1.00  0.00           O  
ATOM   1259  N   ARG   287      63.571  35.044  45.690  1.00  0.00           N  
ATOM   1260  H   ARG   287      63.777  34.386  44.950  1.00  0.00           H  
ATOM   1261  CA  ARG   287      62.301  35.000  46.419  1.00  0.00           C  
ATOM   1262  HA  ARG   287      61.897  35.993  46.256  1.00  0.00           H  
ATOM   1263  CB  ARG   287      61.356  33.972  45.732  1.00  0.00           C  
ATOM   1264  HB2 ARG   287      61.710  32.965  45.911  1.00  0.00           H  
ATOM   1265  HB3 ARG   287      60.326  34.077  46.090  1.00  0.00           H  
ATOM   1266  CG  ARG   287      61.280  34.082  44.160  1.00  0.00           C  
ATOM   1267  HG2 ARG   287      60.792  35.033  43.921  1.00  0.00           H  
ATOM   1268  HG3 ARG   287      62.286  34.070  43.747  1.00  0.00           H  
ATOM   1269  CD  ARG   287      60.429  32.991  43.494  1.00  0.00           C  
ATOM   1270  HD2 ARG   287      60.913  32.024  43.642  1.00  0.00           H  
ATOM   1271  HD3 ARG   287      59.460  32.863  43.962  1.00  0.00           H  
ATOM   1272  NE  ARG   287      60.414  33.182  41.981  1.00  0.00           N  
ATOM   1273  HE  ARG   287      60.739  34.079  41.637  1.00  0.00           H  
ATOM   1274  CZ  ARG   287      59.945  32.360  41.138  1.00  0.00           C  
ATOM   1275  NH1 ARG   287      59.382  31.241  41.547  1.00  0.00           N  
ATOM   1276 HH11 ARG   287      59.272  31.068  42.535  1.00  0.00           H  
ATOM   1277 HH12 ARG   287      58.927  30.662  40.860  1.00  0.00           H  
ATOM   1278  NH2 ARG   287      59.988  32.672  39.885  1.00  0.00           N  
ATOM   1279 HH21 ARG   287      60.355  33.595  39.675  1.00  0.00           H  
ATOM   1280 HH22 ARG   287      59.649  32.054  39.161  1.00  0.00           H  
ATOM   1281  C   ARG   287      62.432  34.835  47.970  1.00  0.00           C  
ATOM   1282  O   ARG   287      61.665  35.469  48.722  1.00  0.00           O  
ATOM   1283  N   PRO   288      63.321  33.959  48.493  1.00  0.00           N  
ATOM   1284  CD  PRO   288      63.957  32.857  47.828  1.00  0.00           C  
ATOM   1285  HD2 PRO   288      64.651  33.241  47.081  1.00  0.00           H  
ATOM   1286  HD3 PRO   288      63.203  32.234  47.365  1.00  0.00           H  
ATOM   1287  CG  PRO   288      64.644  31.930  48.830  1.00  0.00           C  
ATOM   1288  HG2 PRO   288      65.580  31.717  48.311  1.00  0.00           H  
ATOM   1289  HG3 PRO   288      64.121  31.020  49.143  1.00  0.00           H  
ATOM   1290  CB  PRO   288      64.819  32.822  50.024  1.00  0.00           C  
ATOM   1291  HB2 PRO   288      65.767  33.347  49.989  1.00  0.00           H  
ATOM   1292  HB3 PRO   288      64.825  32.221  50.932  1.00  0.00           H  
ATOM   1293  CA  PRO   288      63.535  33.705  49.933  1.00  0.00           C  
ATOM   1294  HA  PRO   288      62.692  33.074  50.227  1.00  0.00           H  
ATOM   1295  C   PRO   288      63.530  35.017  50.741  1.00  0.00           C  
ATOM   1296  O   PRO   288      63.044  35.079  51.874  1.00  0.00           O  
ATOM   1297  N   ILE   289      64.103  36.104  50.180  1.00  0.00           N  
ATOM   1298  H   ILE   289      64.472  36.122  49.246  1.00  0.00           H  
ATOM   1299  CA  ILE   289      63.950  37.462  50.863  1.00  0.00           C  
ATOM   1300  HA  ILE   289      64.470  37.358  51.814  1.00  0.00           H  
ATOM   1301  CB  ILE   289      64.672  38.624  50.052  1.00  0.00           C  
ATOM   1302  HB  ILE   289      65.614  38.212  49.683  1.00  0.00           H  
ATOM   1303  CG2 ILE   289      63.797  39.150  48.968  1.00  0.00           C  
ATOM   1304 HG21 ILE   289      64.408  39.783  48.322  1.00  0.00           H  
ATOM   1305 HG22 ILE   289      63.184  38.377  48.502  1.00  0.00           H  
ATOM   1306 HG23 ILE   289      63.083  39.847  49.385  1.00  0.00           H  
ATOM   1307  CG1 ILE   289      65.062  39.745  51.029  1.00  0.00           C  
ATOM   1308 HG12 ILE   289      65.379  40.632  50.474  1.00  0.00           H  
ATOM   1309 HG13 ILE   289      64.254  40.019  51.708  1.00  0.00           H  
ATOM   1310  CD1 ILE   289      66.311  39.468  51.925  1.00  0.00           C  
ATOM   1311 HD11 ILE   289      66.287  38.542  52.492  1.00  0.00           H  
ATOM   1312 HD12 ILE   289      67.121  39.467  51.202  1.00  0.00           H  
ATOM   1313 HD13 ILE   289      66.629  40.257  52.618  1.00  0.00           H  
ATOM   1314  C   ILE   289      62.503  37.862  51.308  1.00  0.00           C  
ATOM   1315  O   ILE   289      62.251  38.314  52.425  1.00  0.00           O  
ATOM   1316  N   ILE   290      61.502  37.560  50.500  1.00  0.00           N  
ATOM   1317  H   ILE   290      61.650  37.148  49.591  1.00  0.00           H  
ATOM   1318  CA  ILE   290      60.054  37.602  50.874  1.00  0.00           C  
ATOM   1319  HA  ILE   290      59.793  38.564  51.289  1.00  0.00           H  
ATOM   1320  CB  ILE   290      59.084  37.455  49.666  1.00  0.00           C  
ATOM   1321  HB  ILE   290      59.229  36.521  49.127  1.00  0.00           H  
ATOM   1322  CG2 ILE   290      57.634  37.344  50.091  1.00  0.00           C  
ATOM   1323 HG21 ILE   290      57.419  38.229  50.684  1.00  0.00           H  
ATOM   1324 HG22 ILE   290      56.989  37.454  49.214  1.00  0.00           H  
ATOM   1325 HG23 ILE   290      57.298  36.456  50.625  1.00  0.00           H  
ATOM   1326  CG1 ILE   290      59.224  38.691  48.741  1.00  0.00           C  
ATOM   1327 HG12 ILE   290      58.265  38.944  48.299  1.00  0.00           H  
ATOM   1328 HG13 ILE   290      59.451  39.590  49.316  1.00  0.00           H  
ATOM   1329  CD1 ILE   290      60.246  38.611  47.552  1.00  0.00           C  
ATOM   1330 HD11 ILE   290      59.998  37.720  46.977  1.00  0.00           H  
ATOM   1331 HD12 ILE   290      60.024  39.491  46.941  1.00  0.00           H  
ATOM   1332 HD13 ILE   290      61.286  38.571  47.861  1.00  0.00           H  
ATOM   1333  C   ILE   290      59.617  36.606  51.969  1.00  0.00           C  
ATOM   1334  O   ILE   290      59.039  36.941  52.963  1.00  0.00           O  
ATOM   1335  N   PHE   291      59.960  35.349  51.732  1.00  0.00           N  
ATOM   1336  H   PHE   291      60.223  35.180  50.772  1.00  0.00           H  
ATOM   1337  CA  PHE   291      59.683  34.236  52.617  1.00  0.00           C  
ATOM   1338  HA  PHE   291      58.588  34.223  52.643  1.00  0.00           H  
ATOM   1339  CB  PHE   291      60.164  32.891  51.970  1.00  0.00           C  
ATOM   1340  HB2 PHE   291      61.220  32.707  52.191  1.00  0.00           H  
ATOM   1341  HB3 PHE   291      59.634  32.081  52.469  1.00  0.00           H  
ATOM   1342  CG  PHE   291      59.888  32.629  50.507  1.00  0.00           C  
ATOM   1343  CD1 PHE   291      60.583  31.563  49.817  1.00  0.00           C  
ATOM   1344  HD1 PHE   291      61.144  30.859  50.415  1.00  0.00           H  
ATOM   1345  CE1 PHE   291      60.270  31.291  48.493  1.00  0.00           C  
ATOM   1346  HE1 PHE   291      60.718  30.403  48.061  1.00  0.00           H  
ATOM   1347  CZ  PHE   291      59.337  32.072  47.801  1.00  0.00           C  
ATOM   1348  HZ  PHE   291      59.247  31.851  46.751  1.00  0.00           H  
ATOM   1349  CE2 PHE   291      58.693  33.142  48.474  1.00  0.00           C  
ATOM   1350  HE2 PHE   291      58.082  33.821  47.892  1.00  0.00           H  
ATOM   1351  CD2 PHE   291      58.956  33.368  49.844  1.00  0.00           C  
ATOM   1352  HD2 PHE   291      58.316  34.097  50.337  1.00  0.00           H  
ATOM   1353  C   PHE   291      60.183  34.487  54.039  1.00  0.00           C  
ATOM   1354  O   PHE   291      59.354  34.434  54.979  1.00  0.00           O  
ATOM   1355  N   LEU   292      61.449  34.806  54.159  1.00  0.00           N  
ATOM   1356  H   LEU   292      62.058  34.734  53.361  1.00  0.00           H  
ATOM   1357  CA  LEU   292      61.956  35.369  55.399  1.00  0.00           C  
ATOM   1358  HA  LEU   292      62.037  34.552  56.118  1.00  0.00           H  
ATOM   1359  CB  LEU   292      63.448  35.821  55.036  1.00  0.00           C  
ATOM   1360  HB2 LEU   292      64.001  34.958  54.671  1.00  0.00           H  
ATOM   1361  HB3 LEU   292      63.375  36.485  54.178  1.00  0.00           H  
ATOM   1362  CG  LEU   292      64.189  36.492  56.263  1.00  0.00           C  
ATOM   1363  HG  LEU   292      63.461  36.891  56.974  1.00  0.00           H  
ATOM   1364  CD1 LEU   292      64.959  35.500  57.105  1.00  0.00           C  
ATOM   1365 HD11 LEU   292      65.738  34.975  56.561  1.00  0.00           H  
ATOM   1366 HD12 LEU   292      65.586  36.050  57.809  1.00  0.00           H  
ATOM   1367 HD13 LEU   292      64.298  34.819  57.636  1.00  0.00           H  
ATOM   1368  CD2 LEU   292      65.256  37.534  55.934  1.00  0.00           C  
ATOM   1369 HD21 LEU   292      64.702  38.343  55.443  1.00  0.00           H  
ATOM   1370 HD22 LEU   292      65.626  38.014  56.842  1.00  0.00           H  
ATOM   1371 HD23 LEU   292      66.012  37.135  55.265  1.00  0.00           H  
ATOM   1372  C   LEU   292      61.061  36.538  55.935  1.00  0.00           C  
ATOM   1373  O   LEU   292      60.481  36.437  56.995  1.00  0.00           O  
ATOM   1374  N   SER   293      60.807  37.577  55.141  1.00  0.00           N  
ATOM   1375  H   SER   293      61.216  37.587  54.219  1.00  0.00           H  
ATOM   1376  CA  SER   293      60.000  38.761  55.512  1.00  0.00           C  
ATOM   1377  HA  SER   293      60.564  39.305  56.263  1.00  0.00           H  
ATOM   1378  CB  SER   293      59.609  39.642  54.291  1.00  0.00           C  
ATOM   1379  HB2 SER   293      60.467  39.891  53.664  1.00  0.00           H  
ATOM   1380  HB3 SER   293      58.830  39.185  53.685  1.00  0.00           H  
ATOM   1381  OG  SER   293      59.042  40.835  54.854  1.00  0.00           O  
ATOM   1382  HG  SER   293      59.806  41.394  55.034  1.00  0.00           H  
ATOM   1383  C   SER   293      58.631  38.365  56.125  1.00  0.00           C  
ATOM   1384  O   SER   293      58.297  38.842  57.240  1.00  0.00           O  
ATOM   1385  N   GLY   294      57.925  37.473  55.498  1.00  0.00           N  
ATOM   1386  H   GLY   294      58.198  37.131  54.579  1.00  0.00           H  
ATOM   1387  CA  GLY   294      56.730  36.879  55.917  1.00  0.00           C  
ATOM   1388  HA2 GLY   294      55.981  37.677  55.908  1.00  0.00           H  
ATOM   1389  HA3 GLY   294      56.418  36.205  55.131  1.00  0.00           H  
ATOM   1390  C   GLY   294      56.648  36.206  57.268  1.00  0.00           C  
ATOM   1391  O   GLY   294      55.705  36.368  57.985  1.00  0.00           O  
ATOM   1392  N   CYS   295      57.780  35.536  57.665  1.00  0.00           N  
ATOM   1393  H   CYS   295      58.498  35.407  56.970  1.00  0.00           H  
ATOM   1394  CA  CYS   295      57.967  34.982  59.066  1.00  0.00           C  
ATOM   1395  HA  CYS   295      57.115  34.415  59.443  1.00  0.00           H  
ATOM   1396  CB  CYS   295      59.145  34.031  58.957  1.00  0.00           C  
ATOM   1397  HB2 CYS   295      59.963  34.503  58.412  1.00  0.00           H  
ATOM   1398  HB3 CYS   295      59.454  33.758  59.969  1.00  0.00           H  
ATOM   1399  SG  CYS   295      58.644  32.641  57.980  1.00  0.00           S  
ATOM   1400  HG  CYS   295      58.540  33.259  56.807  1.00  0.00           H  
ATOM   1401  C   CYS   295      58.166  36.097  60.063  1.00  0.00           C  
ATOM   1402  O   CYS   295      57.708  36.039  61.231  1.00  0.00           O  
ATOM   1403  N   TYR   296      58.741  37.251  59.586  1.00  0.00           N  
ATOM   1404  H   TYR   296      59.145  37.321  58.666  1.00  0.00           H  
ATOM   1405  CA  TYR   296      58.839  38.455  60.473  1.00  0.00           C  
ATOM   1406  HA  TYR   296      58.987  38.040  61.468  1.00  0.00           H  
ATOM   1407  CB  TYR   296      60.001  39.400  60.192  1.00  0.00           C  
ATOM   1408  HB2 TYR   296      59.950  39.734  59.156  1.00  0.00           H  
ATOM   1409  HB3 TYR   296      59.974  40.266  60.853  1.00  0.00           H  
ATOM   1410  CG  TYR   296      61.426  38.757  60.314  1.00  0.00           C  
ATOM   1411  CD1 TYR   296      62.253  38.495  59.255  1.00  0.00           C  
ATOM   1412  HD1 TYR   296      61.888  38.713  58.257  1.00  0.00           H  
ATOM   1413  CE1 TYR   296      63.557  38.024  59.541  1.00  0.00           C  
ATOM   1414  HE1 TYR   296      64.229  37.777  58.727  1.00  0.00           H  
ATOM   1415  CZ  TYR   296      64.033  37.858  60.848  1.00  0.00           C  
ATOM   1416  OH  TYR   296      65.268  37.264  61.083  1.00  0.00           O  
ATOM   1417  HH  TYR   296      65.373  37.201  62.028  1.00  0.00           H  
ATOM   1418  CE2 TYR   296      63.166  38.237  61.921  1.00  0.00           C  
ATOM   1419  HE2 TYR   296      63.496  38.216  62.949  1.00  0.00           H  
ATOM   1420  CD2 TYR   296      61.878  38.640  61.612  1.00  0.00           C  
ATOM   1421  HD2 TYR   296      61.158  38.886  62.374  1.00  0.00           H  
ATOM   1422  C   TYR   296      57.476  39.159  60.618  1.00  0.00           C  
ATOM   1423  O   TYR   296      57.245  39.635  61.688  1.00  0.00           O  
ATOM   1424  N   PHE   297      56.566  39.016  59.594  1.00  0.00           N  
ATOM   1425  H   PHE   297      56.801  38.413  58.808  1.00  0.00           H  
ATOM   1426  CA  PHE   297      55.185  39.429  59.712  1.00  0.00           C  
ATOM   1427  HA  PHE   297      55.169  40.405  60.209  1.00  0.00           H  
ATOM   1428  CB  PHE   297      54.398  39.440  58.421  1.00  0.00           C  
ATOM   1429  HB2 PHE   297      54.915  40.138  57.754  1.00  0.00           H  
ATOM   1430  HB3 PHE   297      54.323  38.468  57.920  1.00  0.00           H  
ATOM   1431  CG  PHE   297      52.989  39.886  58.640  1.00  0.00           C  
ATOM   1432  CD1 PHE   297      51.983  38.872  58.914  1.00  0.00           C  
ATOM   1433  HD1 PHE   297      52.196  37.809  58.993  1.00  0.00           H  
ATOM   1434  CE1 PHE   297      50.642  39.189  58.988  1.00  0.00           C  
ATOM   1435  HE1 PHE   297      49.891  38.417  59.047  1.00  0.00           H  
ATOM   1436  CZ  PHE   297      50.253  40.546  58.988  1.00  0.00           C  
ATOM   1437  HZ  PHE   297      49.205  40.781  59.132  1.00  0.00           H  
ATOM   1438  CE2 PHE   297      51.227  41.566  58.743  1.00  0.00           C  
ATOM   1439  HE2 PHE   297      50.818  42.564  58.661  1.00  0.00           H  
ATOM   1440  CD2 PHE   297      52.587  41.227  58.538  1.00  0.00           C  
ATOM   1441  HD2 PHE   297      53.256  42.035  58.266  1.00  0.00           H  
ATOM   1442  C   PHE   297      54.470  38.652  60.816  1.00  0.00           C  
ATOM   1443  O   PHE   297      53.888  39.263  61.706  1.00  0.00           O  
ATOM   1444  N   MET   298      54.545  37.323  60.812  1.00  0.00           N  
ATOM   1445  H   MET   298      55.050  36.827  60.096  1.00  0.00           H  
ATOM   1446  CA  MET   298      53.833  36.582  61.818  1.00  0.00           C  
ATOM   1447  HA  MET   298      52.788  36.864  61.654  1.00  0.00           H  
ATOM   1448  CB  MET   298      53.863  35.048  61.620  1.00  0.00           C  
ATOM   1449  HB2 MET   298      54.872  34.658  61.496  1.00  0.00           H  
ATOM   1450  HB3 MET   298      53.413  34.654  62.528  1.00  0.00           H  
ATOM   1451  CG  MET   298      53.037  34.537  60.468  1.00  0.00           C  
ATOM   1452  HG2 MET   298      53.612  34.460  59.548  1.00  0.00           H  
ATOM   1453  HG3 MET   298      52.873  33.471  60.649  1.00  0.00           H  
ATOM   1454  SD  MET   298      51.521  35.369  60.082  1.00  0.00           S  
ATOM   1455  CE  MET   298      50.470  34.614  61.261  1.00  0.00           C  
ATOM   1456  HE1 MET   298      49.417  34.671  60.973  1.00  0.00           H  
ATOM   1457  HE2 MET   298      50.810  33.579  61.368  1.00  0.00           H  
ATOM   1458  HE3 MET   298      50.721  35.011  62.249  1.00  0.00           H  
ATOM   1459  C   MET   298      54.393  36.869  63.205  1.00  0.00           C  
ATOM   1460  O   MET   298      53.656  37.226  64.133  1.00  0.00           O  
ATOM   1461  N   VAL   299      55.761  36.874  63.342  1.00  0.00           N  
ATOM   1462  H   VAL   299      56.307  36.729  62.507  1.00  0.00           H  
ATOM   1463  CA  VAL   299      56.471  37.293  64.543  1.00  0.00           C  
ATOM   1464  HA  VAL   299      56.159  36.595  65.320  1.00  0.00           H  
ATOM   1465  CB  VAL   299      57.977  37.145  64.356  1.00  0.00           C  
ATOM   1466  HB  VAL   299      58.267  37.580  63.403  1.00  0.00           H  
ATOM   1467  CG1 VAL   299      58.826  37.811  65.459  1.00  0.00           C  
ATOM   1468 HG11 VAL   299      58.770  38.904  65.399  1.00  0.00           H  
ATOM   1469 HG12 VAL   299      58.470  37.450  66.424  1.00  0.00           H  
ATOM   1470 HG13 VAL   299      59.890  37.627  65.319  1.00  0.00           H  
ATOM   1471  CG2 VAL   299      58.376  35.670  64.320  1.00  0.00           C  
ATOM   1472 HG21 VAL   299      59.445  35.631  64.098  1.00  0.00           H  
ATOM   1473 HG22 VAL   299      58.191  35.182  65.276  1.00  0.00           H  
ATOM   1474 HG23 VAL   299      57.820  35.201  63.494  1.00  0.00           H  
ATOM   1475  C   VAL   299      55.974  38.686  65.031  1.00  0.00           C  
ATOM   1476  O   VAL   299      55.641  38.817  66.227  1.00  0.00           O  
ATOM   1477  N   ALA   300      56.059  39.673  64.160  1.00  0.00           N  
ATOM   1478  H   ALA   300      56.512  39.464  63.277  1.00  0.00           H  
ATOM   1479  CA  ALA   300      55.782  41.072  64.469  1.00  0.00           C  
ATOM   1480  HA  ALA   300      56.486  41.312  65.269  1.00  0.00           H  
ATOM   1481  CB  ALA   300      56.093  41.933  63.290  1.00  0.00           C  
ATOM   1482  HB1 ALA   300      55.737  42.926  63.551  1.00  0.00           H  
ATOM   1483  HB2 ALA   300      57.174  41.941  63.152  1.00  0.00           H  
ATOM   1484  HB3 ALA   300      55.561  41.600  62.403  1.00  0.00           H  
ATOM   1485  C   ALA   300      54.360  41.209  64.990  1.00  0.00           C  
ATOM   1486  O   ALA   300      54.190  42.038  65.943  1.00  0.00           O  
ATOM   1487  N   VAL   301      53.393  40.567  64.385  1.00  0.00           N  
ATOM   1488  H   VAL   301      53.741  40.085  63.571  1.00  0.00           H  
ATOM   1489  CA  VAL   301      51.938  40.503  64.853  1.00  0.00           C  
ATOM   1490  HA  VAL   301      51.621  41.543  64.878  1.00  0.00           H  
ATOM   1491  CB  VAL   301      51.134  39.618  63.770  1.00  0.00           C  
ATOM   1492  HB  VAL   301      51.691  38.695  63.603  1.00  0.00           H  
ATOM   1493  CG1 VAL   301      49.657  39.345  64.174  1.00  0.00           C  
ATOM   1494 HG11 VAL   301      49.023  40.224  64.135  1.00  0.00           H  
ATOM   1495 HG12 VAL   301      49.160  38.577  63.585  1.00  0.00           H  
ATOM   1496 HG13 VAL   301      49.656  39.136  65.245  1.00  0.00           H  
ATOM   1497  CG2 VAL   301      51.019  40.472  62.500  1.00  0.00           C  
ATOM   1498 HG21 VAL   301      52.025  40.784  62.216  1.00  0.00           H  
ATOM   1499 HG22 VAL   301      50.552  39.793  61.797  1.00  0.00           H  
ATOM   1500 HG23 VAL   301      50.431  41.371  62.705  1.00  0.00           H  
ATOM   1501  C   VAL   301      51.735  40.005  66.348  1.00  0.00           C  
ATOM   1502  O   VAL   301      51.053  40.631  67.194  1.00  0.00           O  
ATOM   1503  N   ALA   302      52.456  38.946  66.683  1.00  0.00           N  
ATOM   1504  H   ALA   302      53.045  38.516  65.984  1.00  0.00           H  
ATOM   1505  CA  ALA   302      52.642  38.541  68.102  1.00  0.00           C  
ATOM   1506  HA  ALA   302      51.596  38.389  68.344  1.00  0.00           H  
ATOM   1507  CB  ALA   302      53.473  37.243  68.187  1.00  0.00           C  
ATOM   1508  HB1 ALA   302      54.501  37.503  67.951  1.00  0.00           H  
ATOM   1509  HB2 ALA   302      53.368  36.848  69.202  1.00  0.00           H  
ATOM   1510  HB3 ALA   302      53.009  36.424  67.636  1.00  0.00           H  
ATOM   1511  C   ALA   302      53.177  39.635  69.034  1.00  0.00           C  
ATOM   1512  O   ALA   302      52.799  39.703  70.213  1.00  0.00           O  
ATOM   1513  N   HIE   303      54.171  40.397  68.564  1.00  0.00           N  
ATOM   1514  H   HIE   303      54.433  40.390  67.584  1.00  0.00           H  
ATOM   1515  CA  HIE   303      54.609  41.520  69.392  1.00  0.00           C  
ATOM   1516  HA  HIE   303      54.752  41.164  70.412  1.00  0.00           H  
ATOM   1517  CB  HIE   303      56.020  41.976  68.855  1.00  0.00           C  
ATOM   1518  HB2 HIE   303      55.923  42.277  67.805  1.00  0.00           H  
ATOM   1519  HB3 HIE   303      56.247  42.842  69.478  1.00  0.00           H  
ATOM   1520  CG  HIE   303      57.102  40.978  69.110  1.00  0.00           C  
ATOM   1521  ND1 HIE   303      57.766  40.748  70.372  1.00  0.00           N  
ATOM   1522  CE1 HIE   303      58.668  39.781  70.189  1.00  0.00           C  
ATOM   1523  HE1 HIE   303      59.388  39.433  70.915  1.00  0.00           H  
ATOM   1524  NE2 HIE   303      58.780  39.459  68.872  1.00  0.00           N  
ATOM   1525  HE2 HIE   303      59.389  38.693  68.646  1.00  0.00           H  
ATOM   1526  CD2 HIE   303      57.796  40.193  68.245  1.00  0.00           C  
ATOM   1527  HD2 HIE   303      57.579  40.074  67.185  1.00  0.00           H  
ATOM   1528  C   HIE   303      53.602  42.669  69.411  1.00  0.00           C  
ATOM   1529  O   HIE   303      53.381  43.135  70.500  1.00  0.00           O  
ATOM   1530  N   VAL   304      52.923  43.000  68.304  1.00  0.00           N  
ATOM   1531  H   VAL   304      53.129  42.623  67.390  1.00  0.00           H  
ATOM   1532  CA  VAL   304      51.795  43.965  68.396  1.00  0.00           C  
ATOM   1533  HA  VAL   304      52.146  44.977  68.552  1.00  0.00           H  
ATOM   1534  CB  VAL   304      51.060  43.993  67.059  1.00  0.00           C  
ATOM   1535  HB  VAL   304      50.798  42.977  66.737  1.00  0.00           H  
ATOM   1536  CG1 VAL   304      49.762  44.860  67.067  1.00  0.00           C  
ATOM   1537 HG11 VAL   304      49.257  44.905  66.103  1.00  0.00           H  
ATOM   1538 HG12 VAL   304      48.942  44.514  67.689  1.00  0.00           H  
ATOM   1539 HG13 VAL   304      49.915  45.901  67.335  1.00  0.00           H  
ATOM   1540  CG2 VAL   304      51.860  44.501  65.833  1.00  0.00           C  
ATOM   1541 HG21 VAL   304      52.834  44.028  65.903  1.00  0.00           H  
ATOM   1542 HG22 VAL   304      51.359  44.193  64.909  1.00  0.00           H  
ATOM   1543 HG23 VAL   304      51.838  45.590  65.915  1.00  0.00           H  
ATOM   1544  C   VAL   304      50.873  43.641  69.587  1.00  0.00           C  
ATOM   1545  O   VAL   304      50.459  44.577  70.263  1.00  0.00           O  
ATOM   1546  N   ALA   305      50.508  42.396  69.818  1.00  0.00           N  
ATOM   1547  H   ALA   305      50.902  41.652  69.262  1.00  0.00           H  
ATOM   1548  CA  ALA   305      49.646  41.849  70.928  1.00  0.00           C  
ATOM   1549  HA  ALA   305      48.589  42.096  70.851  1.00  0.00           H  
ATOM   1550  CB  ALA   305      49.582  40.324  70.997  1.00  0.00           C  
ATOM   1551  HB1 ALA   305      50.559  39.865  71.178  1.00  0.00           H  
ATOM   1552  HB2 ALA   305      48.911  40.000  71.788  1.00  0.00           H  
ATOM   1553  HB3 ALA   305      49.103  39.967  70.081  1.00  0.00           H  
ATOM   1554  C   ALA   305      50.099  42.391  72.285  1.00  0.00           C  
ATOM   1555  O   ALA   305      49.243  42.794  73.130  1.00  0.00           O  
ATOM   1556  N   GLY   306      51.380  42.447  72.470  1.00  0.00           N  
ATOM   1557  H   GLY   306      51.874  41.993  71.715  1.00  0.00           H  
ATOM   1558  CA  GLY   306      52.041  43.037  73.609  1.00  0.00           C  
ATOM   1559  HA2 GLY   306      51.599  42.652  74.538  1.00  0.00           H  
ATOM   1560  HA3 GLY   306      53.016  42.597  73.430  1.00  0.00           H  
ATOM   1561  C   GLY   306      52.198  44.614  73.628  1.00  0.00           C  
ATOM   1562  O   GLY   306      52.719  45.205  74.560  1.00  0.00           O  
ATOM   1563  N   PHE   307      51.714  45.365  72.635  1.00  0.00           N  
ATOM   1564  H   PHE   307      51.266  44.902  71.865  1.00  0.00           H  
ATOM   1565  CA  PHE   307      51.467  46.821  72.668  1.00  0.00           C  
ATOM   1566  HA  PHE   307      52.111  47.197  73.473  1.00  0.00           H  
ATOM   1567  CB  PHE   307      51.848  47.535  71.324  1.00  0.00           C  
ATOM   1568  HB2 PHE   307      52.908  47.779  71.439  1.00  0.00           H  
ATOM   1569  HB3 PHE   307      51.567  46.866  70.509  1.00  0.00           H  
ATOM   1570  CG  PHE   307      51.316  48.911  70.967  1.00  0.00           C  
ATOM   1571  CD1 PHE   307      51.423  49.952  71.905  1.00  0.00           C  
ATOM   1572  HD1 PHE   307      51.926  49.689  72.816  1.00  0.00           H  
ATOM   1573  CE1 PHE   307      50.934  51.248  71.606  1.00  0.00           C  
ATOM   1574  HE1 PHE   307      50.880  52.038  72.331  1.00  0.00           H  
ATOM   1575  CZ  PHE   307      50.368  51.504  70.360  1.00  0.00           C  
ATOM   1576  HZ  PHE   307      50.139  52.527  70.077  1.00  0.00           H  
ATOM   1577  CE2 PHE   307      50.109  50.406  69.522  1.00  0.00           C  
ATOM   1578  HE2 PHE   307      49.694  50.480  68.523  1.00  0.00           H  
ATOM   1579  CD2 PHE   307      50.697  49.193  69.740  1.00  0.00           C  
ATOM   1580  HD2 PHE   307      50.630  48.457  68.952  1.00  0.00           H  
ATOM   1581  C   PHE   307      49.985  47.051  73.242  1.00  0.00           C  
ATOM   1582  O   PHE   307      49.691  47.898  74.069  1.00  0.00           O  
ATOM   1583  N   LEU   308      49.069  46.315  72.584  1.00  0.00           N  
ATOM   1584  H   LEU   308      49.394  45.558  72.004  1.00  0.00           H  
ATOM   1585  CA  LEU   308      47.674  46.539  72.840  1.00  0.00           C  
ATOM   1586  HA  LEU   308      47.473  47.605  72.903  1.00  0.00           H  
ATOM   1587  CB  LEU   308      46.948  45.939  71.607  1.00  0.00           C  
ATOM   1588  HB2 LEU   308      47.188  44.876  71.547  1.00  0.00           H  
ATOM   1589  HB3 LEU   308      45.871  46.098  71.635  1.00  0.00           H  
ATOM   1590  CG  LEU   308      47.369  46.549  70.199  1.00  0.00           C  
ATOM   1591  HG  LEU   308      48.385  46.320  69.893  1.00  0.00           H  
ATOM   1592  CD1 LEU   308      46.571  45.898  69.070  1.00  0.00           C  
ATOM   1593 HD11 LEU   308      46.639  44.808  69.080  1.00  0.00           H  
ATOM   1594 HD12 LEU   308      45.533  46.243  69.070  1.00  0.00           H  
ATOM   1595 HD13 LEU   308      47.039  46.215  68.138  1.00  0.00           H  
ATOM   1596  CD2 LEU   308      47.267  48.064  70.081  1.00  0.00           C  
ATOM   1597 HD21 LEU   308      47.494  48.309  69.043  1.00  0.00           H  
ATOM   1598 HD22 LEU   308      46.299  48.501  70.321  1.00  0.00           H  
ATOM   1599 HD23 LEU   308      48.024  48.539  70.697  1.00  0.00           H  
ATOM   1600  C   LEU   308      47.159  45.885  74.172  1.00  0.00           C  
ATOM   1601  O   LEU   308      46.195  46.444  74.759  1.00  0.00           O  
ATOM   1602  N   LEU   309      47.799  44.861  74.674  1.00  0.00           N  
ATOM   1603  H   LEU   309      48.522  44.423  74.122  1.00  0.00           H  
ATOM   1604  CA  LEU   309      47.577  44.353  75.968  1.00  0.00           C  
ATOM   1605  HA  LEU   309      46.937  45.039  76.509  1.00  0.00           H  
ATOM   1606  CB  LEU   309      46.920  42.899  75.942  1.00  0.00           C  
ATOM   1607  HB2 LEU   309      47.625  42.158  75.572  1.00  0.00           H  
ATOM   1608  HB3 LEU   309      46.793  42.641  76.994  1.00  0.00           H  
ATOM   1609  CG  LEU   309      45.613  42.784  75.161  1.00  0.00           C  
ATOM   1610  HG  LEU   309      45.040  43.699  75.277  1.00  0.00           H  
ATOM   1611  CD1 LEU   309      45.845  42.579  73.706  1.00  0.00           C  
ATOM   1612 HD11 LEU   309      46.495  41.710  73.596  1.00  0.00           H  
ATOM   1613 HD12 LEU   309      44.858  42.357  73.295  1.00  0.00           H  
ATOM   1614 HD13 LEU   309      46.254  43.487  73.267  1.00  0.00           H  
ATOM   1615  CD2 LEU   309      44.768  41.673  75.768  1.00  0.00           C  
ATOM   1616 HD21 LEU   309      44.605  41.915  76.817  1.00  0.00           H  
ATOM   1617 HD22 LEU   309      43.798  41.546  75.293  1.00  0.00           H  
ATOM   1618 HD23 LEU   309      45.284  40.713  75.667  1.00  0.00           H  
ATOM   1619  C   LEU   309      48.917  44.237  76.798  1.00  0.00           C  
ATOM   1620  O   LEU   309      49.758  43.405  76.449  1.00  0.00           O  
ATOM   1621  N   GLU   310      49.000  45.055  77.752  1.00  0.00           N  
ATOM   1622  H   GLU   310      48.188  45.629  77.897  1.00  0.00           H  
ATOM   1623  CA  GLU   310      50.200  45.123  78.515  1.00  0.00           C  
ATOM   1624  HA  GLU   310      51.041  45.222  77.840  1.00  0.00           H  
ATOM   1625  CB  GLU   310      50.081  46.379  79.445  1.00  0.00           C  
ATOM   1626  HB2 GLU   310      50.107  47.222  78.753  1.00  0.00           H  
ATOM   1627  HB3 GLU   310      49.116  46.440  79.954  1.00  0.00           H  
ATOM   1628  CG  GLU   310      51.191  46.677  80.468  1.00  0.00           C  
ATOM   1629  HG2 GLU   310      51.078  46.371  81.508  1.00  0.00           H  
ATOM   1630  HG3 GLU   310      52.027  46.110  80.044  1.00  0.00           H  
ATOM   1631  CD  GLU   310      51.600  48.190  80.355  1.00  0.00           C  
ATOM   1632  OE1 GLU   310      52.778  48.365  80.051  1.00  0.00           O  
ATOM   1633  OE2 GLU   310      50.729  49.074  80.626  1.00  0.00           O  
ATOM   1634  C   GLU   310      50.449  43.938  79.401  1.00  0.00           C  
ATOM   1635  O   GLU   310      51.596  43.502  79.582  1.00  0.00           O  
ATOM   1636  N   ASP   311      49.372  43.316  79.935  1.00  0.00           N  
ATOM   1637  H   ASP   311      48.518  43.843  79.784  1.00  0.00           H  
ATOM   1638  CA  ASP   311      49.264  42.432  81.092  1.00  0.00           C  
ATOM   1639  HA  ASP   311      50.277  42.218  81.419  1.00  0.00           H  
ATOM   1640  CB  ASP   311      48.625  43.225  82.251  1.00  0.00           C  
ATOM   1641  HB2 ASP   311      49.066  44.223  82.240  1.00  0.00           H  
ATOM   1642  HB3 ASP   311      47.561  43.378  82.038  1.00  0.00           H  
ATOM   1643  CG  ASP   311      48.810  42.581  83.626  1.00  0.00           C  
ATOM   1644  OD1 ASP   311      47.891  42.121  84.368  1.00  0.00           O  
ATOM   1645  OD2 ASP   311      49.994  42.664  84.099  1.00  0.00           O  
ATOM   1646  C   ASP   311      48.508  41.081  80.897  1.00  0.00           C  
ATOM   1647  O   ASP   311      48.911  40.042  81.528  1.00  0.00           O  
ATOM   1648  N   ARG   312      47.420  41.163  80.098  1.00  0.00           N  
ATOM   1649  H   ARG   312      47.137  42.049  79.684  1.00  0.00           H  
ATOM   1650  CA  ARG   312      46.461  40.076  79.948  1.00  0.00           C  
ATOM   1651  HA  ARG   312      45.954  40.005  80.913  1.00  0.00           H  
ATOM   1652  CB  ARG   312      45.261  40.429  78.998  1.00  0.00           C  
ATOM   1653  HB2 ARG   312      45.094  41.491  79.192  1.00  0.00           H  
ATOM   1654  HB3 ARG   312      45.496  40.141  77.970  1.00  0.00           H  
ATOM   1655  CG  ARG   312      43.935  39.780  79.328  1.00  0.00           C  
ATOM   1656  HG2 ARG   312      43.228  40.111  78.561  1.00  0.00           H  
ATOM   1657  HG3 ARG   312      44.147  38.717  79.227  1.00  0.00           H  
ATOM   1658  CD  ARG   312      43.257  40.107  80.699  1.00  0.00           C  
ATOM   1659  HD2 ARG   312      43.887  39.709  81.488  1.00  0.00           H  
ATOM   1660  HD3 ARG   312      43.169  41.162  80.936  1.00  0.00           H  
ATOM   1661  NE  ARG   312      41.912  39.673  80.729  1.00  0.00           N  
ATOM   1662  HE  ARG   312      41.210  39.998  80.072  1.00  0.00           H  
ATOM   1663  CZ  ARG   312      41.275  38.848  81.553  1.00  0.00           C  
ATOM   1664  NH1 ARG   312      41.851  38.193  82.576  1.00  0.00           N  
ATOM   1665 HH11 ARG   312      42.815  38.259  82.867  1.00  0.00           H  
ATOM   1666 HH12 ARG   312      41.259  37.484  82.977  1.00  0.00           H  
ATOM   1667  NH2 ARG   312      40.020  38.585  81.347  1.00  0.00           N  
ATOM   1668 HH21 ARG   312      39.596  38.950  80.506  1.00  0.00           H  
ATOM   1669 HH22 ARG   312      39.520  37.961  81.969  1.00  0.00           H  
ATOM   1670  C   ARG   312      47.048  38.678  79.675  1.00  0.00           C  
ATOM   1671  O   ARG   312      46.538  37.654  80.082  1.00  0.00           O  
ATOM   1672  N   ALA   313      48.192  38.653  78.936  1.00  0.00           N  
ATOM   1673  H   ALA   313      48.432  39.591  78.641  1.00  0.00           H  
ATOM   1674  CA  ALA   313      48.959  37.508  78.515  1.00  0.00           C  
ATOM   1675  HA  ALA   313      48.257  36.673  78.503  1.00  0.00           H  
ATOM   1676  CB  ALA   313      49.465  37.665  77.074  1.00  0.00           C  
ATOM   1677  HB1 ALA   313      48.712  37.811  76.305  1.00  0.00           H  
ATOM   1678  HB2 ALA   313      50.274  38.374  76.954  1.00  0.00           H  
ATOM   1679  HB3 ALA   313      49.887  36.672  76.887  1.00  0.00           H  
ATOM   1680  C   ALA   313      50.081  37.106  79.499  1.00  0.00           C  
ATOM   1681  O   ALA   313      50.573  35.934  79.384  1.00  0.00           O  
ATOM   1682  N   VAL   314      50.538  37.991  80.294  1.00  0.00           N  
ATOM   1683  H   VAL   314      50.170  38.928  80.290  1.00  0.00           H  
ATOM   1684  CA  VAL   314      51.853  37.748  81.025  1.00  0.00           C  
ATOM   1685  HA  VAL   314      52.070  36.702  80.804  1.00  0.00           H  
ATOM   1686  CB  VAL   314      53.080  38.532  80.478  1.00  0.00           C  
ATOM   1687  HB  VAL   314      53.907  38.287  81.135  1.00  0.00           H  
ATOM   1688  CG1 VAL   314      53.376  37.969  79.055  1.00  0.00           C  
ATOM   1689 HG11 VAL   314      52.627  38.175  78.299  1.00  0.00           H  
ATOM   1690 HG12 VAL   314      54.303  38.438  78.716  1.00  0.00           H  
ATOM   1691 HG13 VAL   314      53.653  36.927  79.209  1.00  0.00           H  
ATOM   1692  CG2 VAL   314      52.634  39.974  80.500  1.00  0.00           C  
ATOM   1693 HG21 VAL   314      52.420  40.428  81.468  1.00  0.00           H  
ATOM   1694 HG22 VAL   314      53.393  40.551  79.978  1.00  0.00           H  
ATOM   1695 HG23 VAL   314      51.759  40.045  79.850  1.00  0.00           H  
ATOM   1696  C   VAL   314      51.737  37.849  82.519  1.00  0.00           C  
ATOM   1697  O   VAL   314      52.706  37.433  83.194  1.00  0.00           O  
ATOM   1698  N   CYX   315      50.576  38.093  83.080  1.00  0.00           N  
ATOM   1699  H   CYX   315      49.870  38.456  82.455  1.00  0.00           H  
ATOM   1700  CA  CYX   315      50.208  37.869  84.473  1.00  0.00           C  
ATOM   1701  HA  CYX   315      50.959  37.191  84.871  1.00  0.00           H  
ATOM   1702  CB  CYX   315      50.239  39.202  85.314  1.00  0.00           C  
ATOM   1703  HB2 CYX   315      51.086  39.858  85.122  1.00  0.00           H  
ATOM   1704  HB3 CYX   315      49.429  39.844  84.951  1.00  0.00           H  
ATOM   1705  SG  CYX   315      50.057  39.181  87.109  1.00  0.00           S  
ATOM   1706  C   CYX   315      48.889  37.153  84.568  1.00  0.00           C  
ATOM   1707  O   CYX   315      48.063  37.053  83.610  1.00  0.00           O  
ATOM   1708  N   VAL   316      48.708  36.594  85.741  1.00  0.00           N  
ATOM   1709  H   VAL   316      49.541  36.465  86.295  1.00  0.00           H  
ATOM   1710  CA  VAL   316      47.527  35.712  86.114  1.00  0.00           C  
ATOM   1711  HA  VAL   316      46.621  35.995  85.576  1.00  0.00           H  
ATOM   1712  CB  VAL   316      47.856  34.265  85.835  1.00  0.00           C  
ATOM   1713  HB  VAL   316      48.737  34.007  86.434  1.00  0.00           H  
ATOM   1714  CG1 VAL   316      46.782  33.193  86.343  1.00  0.00           C  
ATOM   1715 HG11 VAL   316      46.678  33.157  87.429  1.00  0.00           H  
ATOM   1716 HG12 VAL   316      45.787  33.459  86.000  1.00  0.00           H  
ATOM   1717 HG13 VAL   316      47.072  32.200  85.999  1.00  0.00           H  
ATOM   1718  CG2 VAL   316      48.287  33.783  84.404  1.00  0.00           C  
ATOM   1719 HG21 VAL   316      49.177  34.328  84.097  1.00  0.00           H  
ATOM   1720 HG22 VAL   316      48.575  32.743  84.538  1.00  0.00           H  
ATOM   1721 HG23 VAL   316      47.455  33.979  83.724  1.00  0.00           H  
ATOM   1722  C   VAL   316      47.173  35.926  87.604  1.00  0.00           C  
ATOM   1723  O   VAL   316      47.999  36.210  88.492  1.00  0.00           O  
ATOM   1724  N   GLU   317      45.891  35.631  87.936  1.00  0.00           N  
ATOM   1725  H   GLU   317      45.218  35.296  87.263  1.00  0.00           H  
ATOM   1726  CA  GLU   317      45.383  35.559  89.302  1.00  0.00           C  
ATOM   1727  HA  GLU   317      45.540  36.519  89.786  1.00  0.00           H  
ATOM   1728  CB  GLU   317      43.888  35.375  89.349  1.00  0.00           C  
ATOM   1729  HB2 GLU   317      43.550  35.575  90.368  1.00  0.00           H  
ATOM   1730  HB3 GLU   317      43.428  36.109  88.688  1.00  0.00           H  
ATOM   1731  CG  GLU   317      43.589  33.936  88.991  1.00  0.00           C  
ATOM   1732  HG2 GLU   317      44.384  33.266  89.291  1.00  0.00           H  
ATOM   1733  HG3 GLU   317      42.734  33.756  89.641  1.00  0.00           H  
ATOM   1734  CD  GLU   317      43.253  33.691  87.496  1.00  0.00           C  
ATOM   1735  OE1 GLU   317      42.887  32.533  87.050  1.00  0.00           O  
ATOM   1736  OE2 GLU   317      43.486  34.570  86.616  1.00  0.00           O  
ATOM   1737  C   GLU   317      46.115  34.629  90.225  1.00  0.00           C  
ATOM   1738  O   GLU   317      46.817  33.691  89.803  1.00  0.00           O  
ATOM   1739  N   ARG   318      45.890  34.853  91.531  1.00  0.00           N  
ATOM   1740  H   ARG   318      45.139  35.454  91.821  1.00  0.00           H  
ATOM   1741  CA  ARG   318      46.472  34.107  92.749  1.00  0.00           C  
ATOM   1742  HA  ARG   318      47.555  34.063  92.648  1.00  0.00           H  
ATOM   1743  CB  ARG   318      46.163  34.828  94.020  1.00  0.00           C  
ATOM   1744  HB2 ARG   318      46.753  34.309  94.780  1.00  0.00           H  
ATOM   1745  HB3 ARG   318      46.629  35.800  94.149  1.00  0.00           H  
ATOM   1746  CG  ARG   318      44.633  34.743  94.403  1.00  0.00           C  
ATOM   1747  HG2 ARG   318      43.991  35.062  93.578  1.00  0.00           H  
ATOM   1748  HG3 ARG   318      44.249  33.735  94.506  1.00  0.00           H  
ATOM   1749  CD  ARG   318      44.226  35.610  95.637  1.00  0.00           C  
ATOM   1750  HD2 ARG   318      44.968  35.472  96.417  1.00  0.00           H  
ATOM   1751  HD3 ARG   318      44.275  36.664  95.349  1.00  0.00           H  
ATOM   1752  NE  ARG   318      42.891  35.242  96.133  1.00  0.00           N  
ATOM   1753  HE  ARG   318      42.536  34.323  95.922  1.00  0.00           H  
ATOM   1754  CZ  ARG   318      42.220  35.924  97.083  1.00  0.00           C  
ATOM   1755  NH1 ARG   318      42.672  37.008  97.699  1.00  0.00           N  
ATOM   1756 HH11 ARG   318      43.573  37.382  97.423  1.00  0.00           H  
ATOM   1757 HH12 ARG   318      42.306  37.263  98.599  1.00  0.00           H  
ATOM   1758  NH2 ARG   318      41.131  35.354  97.569  1.00  0.00           N  
ATOM   1759 HH21 ARG   318      40.826  34.591  96.969  1.00  0.00           H  
ATOM   1760 HH22 ARG   318      40.830  35.511  98.517  1.00  0.00           H  
ATOM   1761  C   ARG   318      46.046  32.640  92.734  1.00  0.00           C  
ATOM   1762  O   ARG   318      44.886  32.346  92.481  1.00  0.00           O  
ATOM   1763  N   PHE   319      46.947  31.767  93.218  1.00  0.00           N  
ATOM   1764  H   PHE   319      47.826  32.222  93.437  1.00  0.00           H  
ATOM   1765  CA  PHE   319      46.774  30.333  93.307  1.00  0.00           C  
ATOM   1766  HA  PHE   319      45.883  30.005  92.754  1.00  0.00           H  
ATOM   1767  CB  PHE   319      48.009  29.600  92.782  1.00  0.00           C  
ATOM   1768  HB2 PHE   319      48.862  30.155  93.176  1.00  0.00           H  
ATOM   1769  HB3 PHE   319      47.974  28.574  93.132  1.00  0.00           H  
ATOM   1770  CG  PHE   319      48.114  29.488  91.297  1.00  0.00           C  
ATOM   1771  CD1 PHE   319      47.469  28.483  90.616  1.00  0.00           C  
ATOM   1772  HD1 PHE   319      46.750  27.897  91.159  1.00  0.00           H  
ATOM   1773  CE1 PHE   319      47.488  28.432  89.179  1.00  0.00           C  
ATOM   1774  HE1 PHE   319      46.937  27.720  88.590  1.00  0.00           H  
ATOM   1775  CZ  PHE   319      48.257  29.357  88.548  1.00  0.00           C  
ATOM   1776  HZ  PHE   319      48.370  29.273  87.476  1.00  0.00           H  
ATOM   1777  CE2 PHE   319      48.994  30.339  89.232  1.00  0.00           C  
ATOM   1778  HE2 PHE   319      49.521  31.101  88.680  1.00  0.00           H  
ATOM   1779  CD2 PHE   319      48.836  30.423  90.613  1.00  0.00           C  
ATOM   1780  HD2 PHE   319      49.302  31.199  91.192  1.00  0.00           H  
ATOM   1781  C   PHE   319      46.632  29.873  94.738  1.00  0.00           C  
ATOM   1782  O   PHE   319      46.429  28.686  94.870  1.00  0.00           O  
ATOM   1783  N   SER   320      46.474  30.737  95.803  1.00  0.00           N  
ATOM   1784  H   SER   320      46.627  31.715  95.576  1.00  0.00           H  
ATOM   1785  CA  SER   320      46.030  30.587  97.207  1.00  0.00           C  
ATOM   1786  HA  SER   320      45.326  29.751  97.225  1.00  0.00           H  
ATOM   1787  CB  SER   320      47.257  30.221  98.057  1.00  0.00           C  
ATOM   1788  HB2 SER   320      47.014  30.045  99.108  1.00  0.00           H  
ATOM   1789  HB3 SER   320      47.696  29.389  97.518  1.00  0.00           H  
ATOM   1790  OG  SER   320      48.267  31.218  98.103  1.00  0.00           O  
ATOM   1791  HG  SER   320      48.740  31.118  97.268  1.00  0.00           H  
ATOM   1792  C   SER   320      45.234  31.752  97.788  1.00  0.00           C  
ATOM   1793  O   SER   320      44.980  32.790  97.184  1.00  0.00           O  
ATOM   1794  N   ASP   321      44.662  31.466  98.937  1.00  0.00           N  
ATOM   1795  H   ASP   321      44.907  30.623  99.442  1.00  0.00           H  
ATOM   1796  CA  ASP   321      43.556  32.325  99.526  1.00  0.00           C  
ATOM   1797  HA  ASP   321      42.714  32.250  98.829  1.00  0.00           H  
ATOM   1798  CB  ASP   321      42.931  31.847 100.802  1.00  0.00           C  
ATOM   1799  HB2 ASP   321      43.572  31.928 101.680  1.00  0.00           H  
ATOM   1800  HB3 ASP   321      42.107  32.527 101.032  1.00  0.00           H  
ATOM   1801  CG  ASP   321      42.305  30.442 100.680  1.00  0.00           C  
ATOM   1802  OD1 ASP   321      42.273  29.876  99.583  1.00  0.00           O  
ATOM   1803  OD2 ASP   321      41.715  29.950 101.706  1.00  0.00           O  
ATOM   1804  C   ASP   321      43.926  33.749  99.696  1.00  0.00           C  
ATOM   1805  O   ASP   321      43.152  34.627  99.479  1.00  0.00           O  
ATOM   1806  N   ASP   322      45.073  33.907 100.212  1.00  0.00           N  
ATOM   1807  H   ASP   322      45.550  33.063 100.507  1.00  0.00           H  
ATOM   1808  CA  ASP   322      45.718  35.184 100.528  1.00  0.00           C  
ATOM   1809  HA  ASP   322      45.045  36.038 100.505  1.00  0.00           H  
ATOM   1810  CB  ASP   322      46.076  35.021 101.969  1.00  0.00           C  
ATOM   1811  HB2 ASP   322      46.556  35.956 102.247  1.00  0.00           H  
ATOM   1812  HB3 ASP   322      45.162  34.871 102.559  1.00  0.00           H  
ATOM   1813  CG  ASP   322      47.017  33.860 102.449  1.00  0.00           C  
ATOM   1814  OD1 ASP   322      47.695  33.994 103.512  1.00  0.00           O  
ATOM   1815  OD2 ASP   322      46.968  32.777 101.812  1.00  0.00           O  
ATOM   1816  C   ASP   322      47.013  35.366  99.698  1.00  0.00           C  
ATOM   1817  O   ASP   322      47.992  35.946 100.150  1.00  0.00           O  
ATOM   1818  N   GLY   323      47.008  34.779  98.480  1.00  0.00           N  
ATOM   1819  H   GLY   323      46.153  34.319  98.182  1.00  0.00           H  
ATOM   1820  CA  GLY   323      48.186  34.695  97.569  1.00  0.00           C  
ATOM   1821  HA2 GLY   323      49.078  34.440  98.139  1.00  0.00           H  
ATOM   1822  HA3 GLY   323      48.040  33.890  96.854  1.00  0.00           H  
ATOM   1823  C   GLY   323      48.383  36.008  96.792  1.00  0.00           C  
ATOM   1824  O   GLY   323      47.596  37.010  97.043  1.00  0.00           O  
ATOM   1825  N   TYR   324      49.302  36.046  95.866  1.00  0.00           N  
ATOM   1826  H   TYR   324      49.843  35.212  95.693  1.00  0.00           H  
ATOM   1827  CA  TYR   324      49.441  37.172  94.935  1.00  0.00           C  
ATOM   1828  HA  TYR   324      48.748  37.959  95.208  1.00  0.00           H  
ATOM   1829  CB  TYR   324      50.862  37.692  95.084  1.00  0.00           C  
ATOM   1830  HB2 TYR   324      51.565  36.905  94.811  1.00  0.00           H  
ATOM   1831  HB3 TYR   324      51.035  38.544  94.430  1.00  0.00           H  
ATOM   1832  CG  TYR   324      51.232  38.096  96.469  1.00  0.00           C  
ATOM   1833  CD1 TYR   324      51.865  37.182  97.339  1.00  0.00           C  
ATOM   1834  HD1 TYR   324      52.066  36.194  96.950  1.00  0.00           H  
ATOM   1835  CE1 TYR   324      52.208  37.565  98.701  1.00  0.00           C  
ATOM   1836  HE1 TYR   324      52.690  36.824  99.323  1.00  0.00           H  
ATOM   1837  CZ  TYR   324      51.986  38.940  99.142  1.00  0.00           C  
ATOM   1838  OH  TYR   324      52.314  39.339 100.384  1.00  0.00           O  
ATOM   1839  HH  TYR   324      52.702  38.608 100.882  1.00  0.00           H  
ATOM   1840  CE2 TYR   324      51.275  39.819  98.266  1.00  0.00           C  
ATOM   1841  HE2 TYR   324      50.977  40.781  98.628  1.00  0.00           H  
ATOM   1842  CD2 TYR   324      50.893  39.390  96.949  1.00  0.00           C  
ATOM   1843  HD2 TYR   324      50.337  39.970  96.234  1.00  0.00           H  
ATOM   1844  C   TYR   324      49.273  36.808  93.462  1.00  0.00           C  
ATOM   1845  O   TYR   324      49.349  35.642  93.037  1.00  0.00           O  
ATOM   1846  N   ARG   325      48.874  37.787  92.647  1.00  0.00           N  
ATOM   1847  H   ARG   325      48.755  38.632  93.192  1.00  0.00           H  
ATOM   1848  CA  ARG   325      48.931  37.781  91.175  1.00  0.00           C  
ATOM   1849  HA  ARG   325      48.409  36.885  90.868  1.00  0.00           H  
ATOM   1850  CB  ARG   325      48.255  39.000  90.532  1.00  0.00           C  
ATOM   1851  HB2 ARG   325      48.004  38.777  89.494  1.00  0.00           H  
ATOM   1852  HB3 ARG   325      47.322  39.142  91.077  1.00  0.00           H  
ATOM   1853  CG  ARG   325      48.975  40.354  90.635  1.00  0.00           C  
ATOM   1854  HG2 ARG   325      49.116  40.558  91.697  1.00  0.00           H  
ATOM   1855  HG3 ARG   325      49.913  40.283  90.084  1.00  0.00           H  
ATOM   1856  CD  ARG   325      48.160  41.500  90.061  1.00  0.00           C  
ATOM   1857  HD2 ARG   325      47.269  41.129  89.565  1.00  0.00           H  
ATOM   1858  HD3 ARG   325      47.910  42.117  90.917  1.00  0.00           H  
ATOM   1859  NE  ARG   325      48.901  42.252  89.057  1.00  0.00           N  
ATOM   1860  HE  ARG   325      49.712  42.660  89.501  1.00  0.00           H  
ATOM   1861  CZ  ARG   325      48.690  42.357  87.769  1.00  0.00           C  
ATOM   1862  NH1 ARG   325      47.644  41.828  87.197  1.00  0.00           N  
ATOM   1863 HH11 ARG   325      46.870  41.450  87.719  1.00  0.00           H  
ATOM   1864 HH12 ARG   325      47.625  41.841  86.184  1.00  0.00           H  
ATOM   1865  NH2 ARG   325      49.515  43.011  87.034  1.00  0.00           N  
ATOM   1866 HH21 ARG   325      50.247  43.565  87.443  1.00  0.00           H  
ATOM   1867 HH22 ARG   325      49.537  42.855  86.044  1.00  0.00           H  
ATOM   1868  C   ARG   325      50.372  37.459  90.755  1.00  0.00           C  
ATOM   1869  O   ARG   325      51.305  37.976  91.391  1.00  0.00           O  
ATOM   1870  N   THR   326      50.548  36.714  89.737  1.00  0.00           N  
ATOM   1871  H   THR   326      49.781  36.303  89.225  1.00  0.00           H  
ATOM   1872  CA  THR   326      51.840  36.047  89.369  1.00  0.00           C  
ATOM   1873  HA  THR   326      52.696  36.496  89.868  1.00  0.00           H  
ATOM   1874  CB  THR   326      51.718  34.692  90.117  1.00  0.00           C  
ATOM   1875  HB  THR   326      51.494  34.960  91.155  1.00  0.00           H  
ATOM   1876  CG2 THR   326      50.655  33.853  89.506  1.00  0.00           C  
ATOM   1877 HG21 THR   326      49.661  34.248  89.742  1.00  0.00           H  
ATOM   1878 HG22 THR   326      50.795  33.660  88.439  1.00  0.00           H  
ATOM   1879 HG23 THR   326      50.784  32.864  89.946  1.00  0.00           H  
ATOM   1880  OG1 THR   326      52.929  33.877  89.968  1.00  0.00           O  
ATOM   1881  HG1 THR   326      53.348  34.144  90.796  1.00  0.00           H  
ATOM   1882  C   THR   326      52.080  35.907  87.859  1.00  0.00           C  
ATOM   1883  O   THR   326      51.127  35.909  87.061  1.00  0.00           O  
ATOM   1884  N   VAL   327      53.317  35.922  87.417  1.00  0.00           N  
ATOM   1885  H   VAL   327      54.031  35.937  88.125  1.00  0.00           H  
ATOM   1886  CA  VAL   327      53.666  36.016  85.986  1.00  0.00           C  
ATOM   1887  HA  VAL   327      53.041  36.788  85.539  1.00  0.00           H  
ATOM   1888  CB  VAL   327      55.123  36.385  85.826  1.00  0.00           C  
ATOM   1889  HB  VAL   327      55.678  35.813  86.572  1.00  0.00           H  
ATOM   1890  CG1 VAL   327      55.703  36.053  84.411  1.00  0.00           C  
ATOM   1891 HG11 VAL   327      55.974  34.994  84.322  1.00  0.00           H  
ATOM   1892 HG12 VAL   327      55.005  36.296  83.609  1.00  0.00           H  
ATOM   1893 HG13 VAL   327      56.716  36.437  84.291  1.00  0.00           H  
ATOM   1894  CG2 VAL   327      55.321  37.890  86.124  1.00  0.00           C  
ATOM   1895 HG21 VAL   327      55.000  37.980  87.157  1.00  0.00           H  
ATOM   1896 HG22 VAL   327      56.327  38.277  85.934  1.00  0.00           H  
ATOM   1897 HG23 VAL   327      54.529  38.316  85.509  1.00  0.00           H  
ATOM   1898  C   VAL   327      53.466  34.683  85.297  1.00  0.00           C  
ATOM   1899  O   VAL   327      53.935  33.689  85.763  1.00  0.00           O  
ATOM   1900  N   ALA   328      52.807  34.648  84.120  1.00  0.00           N  
ATOM   1901  H   ALA   328      52.460  35.534  83.794  1.00  0.00           H  
ATOM   1902  CA  ALA   328      52.431  33.424  83.399  1.00  0.00           C  
ATOM   1903  HA  ALA   328      51.739  32.838  83.994  1.00  0.00           H  
ATOM   1904  CB  ALA   328      51.690  33.760  82.119  1.00  0.00           C  
ATOM   1905  HB1 ALA   328      51.382  32.884  81.542  1.00  0.00           H  
ATOM   1906  HB2 ALA   328      50.859  34.440  82.309  1.00  0.00           H  
ATOM   1907  HB3 ALA   328      52.289  34.411  81.484  1.00  0.00           H  
ATOM   1908  C   ALA   328      53.675  32.506  83.145  1.00  0.00           C  
ATOM   1909  O   ALA   328      54.718  32.969  82.710  1.00  0.00           O  
ATOM   1910  N   GLN   329      53.599  31.185  83.516  1.00  0.00           N  
ATOM   1911  H   GLN   329      52.723  30.829  83.864  1.00  0.00           H  
ATOM   1912  CA  GLN   329      54.511  30.164  83.230  1.00  0.00           C  
ATOM   1913  HA  GLN   329      55.124  30.486  82.395  1.00  0.00           H  
ATOM   1914  CB  GLN   329      55.341  29.705  84.496  1.00  0.00           C  
ATOM   1915  HB2 GLN   329      54.586  29.467  85.249  1.00  0.00           H  
ATOM   1916  HB3 GLN   329      55.919  28.817  84.262  1.00  0.00           H  
ATOM   1917  CG  GLN   329      56.214  30.910  84.959  1.00  0.00           C  
ATOM   1918  HG2 GLN   329      56.953  31.108  84.184  1.00  0.00           H  
ATOM   1919  HG3 GLN   329      55.591  31.788  85.121  1.00  0.00           H  
ATOM   1920  CD  GLN   329      56.981  30.518  86.197  1.00  0.00           C  
ATOM   1921  OE1 GLN   329      57.688  29.530  86.123  1.00  0.00           O  
ATOM   1922  NE2 GLN   329      56.977  31.387  87.200  1.00  0.00           N  
ATOM   1923 HE21 GLN   329      57.539  31.095  87.982  1.00  0.00           H  
ATOM   1924 HE22 GLN   329      56.221  32.059  87.293  1.00  0.00           H  
ATOM   1925  C   GLN   329      53.784  28.987  82.815  1.00  0.00           C  
ATOM   1926  O   GLN   329      52.680  28.747  83.320  1.00  0.00           O  
ATOM   1927  N   GLY   330      54.333  28.175  81.882  1.00  0.00           N  
ATOM   1928  H   GLY   330      55.208  28.454  81.459  1.00  0.00           H  
ATOM   1929  CA  GLY   330      53.696  26.909  81.387  1.00  0.00           C  
ATOM   1930  HA2 GLY   330      54.346  26.246  80.808  1.00  0.00           H  
ATOM   1931  HA3 GLY   330      53.431  26.427  82.329  1.00  0.00           H  
ATOM   1932  C   GLY   330      52.443  27.104  80.516  1.00  0.00           C  
ATOM   1933  O   GLY   330      52.232  28.246  80.100  1.00  0.00           O  
ATOM   1934  N   THR   331      51.694  26.010  80.216  1.00  0.00           N  
ATOM   1935  H   THR   331      51.717  25.225  80.843  1.00  0.00           H  
ATOM   1936  CA  THR   331      50.769  25.895  79.041  1.00  0.00           C  
ATOM   1937  HA  THR   331      50.918  26.783  78.428  1.00  0.00           H  
ATOM   1938  CB  THR   331      50.972  24.627  78.255  1.00  0.00           C  
ATOM   1939  HB  THR   331      50.540  24.660  77.254  1.00  0.00           H  
ATOM   1940  CG2 THR   331      52.430  24.314  78.067  1.00  0.00           C  
ATOM   1941 HG21 THR   331      52.855  25.187  77.566  1.00  0.00           H  
ATOM   1942 HG22 THR   331      52.877  24.214  79.055  1.00  0.00           H  
ATOM   1943 HG23 THR   331      52.585  23.446  77.442  1.00  0.00           H  
ATOM   1944  OG1 THR   331      50.417  23.496  78.905  1.00  0.00           O  
ATOM   1945  HG1 THR   331      50.720  23.499  79.822  1.00  0.00           H  
ATOM   1946  C   THR   331      49.307  25.942  79.495  1.00  0.00           C  
ATOM   1947  O   THR   331      48.468  25.784  78.653  1.00  0.00           O  
ATOM   1948  N   LYS   332      48.956  26.279  80.751  1.00  0.00           N  
ATOM   1949  H   LYS   332      49.742  26.495  81.363  1.00  0.00           H  
ATOM   1950  CA  LYS   332      47.520  26.411  81.151  1.00  0.00           C  
ATOM   1951  HA  LYS   332      47.007  25.493  80.893  1.00  0.00           H  
ATOM   1952  CB  LYS   332      47.338  26.576  82.676  1.00  0.00           C  
ATOM   1953  HB2 LYS   332      47.989  25.911  83.231  1.00  0.00           H  
ATOM   1954  HB3 LYS   332      47.608  27.558  83.077  1.00  0.00           H  
ATOM   1955  CG  LYS   332      45.792  26.278  82.896  1.00  0.00           C  
ATOM   1956  HG2 LYS   332      45.226  27.138  82.547  1.00  0.00           H  
ATOM   1957  HG3 LYS   332      45.595  25.337  82.380  1.00  0.00           H  
ATOM   1958  CD  LYS   332      45.398  26.056  84.398  1.00  0.00           C  
ATOM   1959  HD2 LYS   332      45.819  25.168  84.868  1.00  0.00           H  
ATOM   1960  HD3 LYS   332      45.717  26.922  84.975  1.00  0.00           H  
ATOM   1961  CE  LYS   332      43.890  25.997  84.513  1.00  0.00           C  
ATOM   1962  HE2 LYS   332      43.463  26.996  84.400  1.00  0.00           H  
ATOM   1963  HE3 LYS   332      43.414  25.349  83.770  1.00  0.00           H  
ATOM   1964  NZ  LYS   332      43.490  25.541  85.881  1.00  0.00           N  
ATOM   1965  HZ1 LYS   332      42.488  25.593  85.966  1.00  0.00           H  
ATOM   1966  HZ2 LYS   332      43.738  24.627  86.231  1.00  0.00           H  
ATOM   1967  HZ3 LYS   332      43.913  26.138  86.578  1.00  0.00           H  
ATOM   1968  C   LYS   332      46.843  27.577  80.394  1.00  0.00           C  
ATOM   1969  O   LYS   332      45.808  27.374  79.741  1.00  0.00           O  
ATOM   1970  N   LYS   333      47.472  28.791  80.345  1.00  0.00           N  
ATOM   1971  H   LYS   333      48.367  28.864  80.793  1.00  0.00           H  
ATOM   1972  CA  LYS   333      46.827  29.950  79.759  1.00  0.00           C  
ATOM   1973  HA  LYS   333      45.767  29.977  80.021  1.00  0.00           H  
ATOM   1974  CB  LYS   333      47.451  31.267  80.217  1.00  0.00           C  
ATOM   1975  HB2 LYS   333      48.538  31.206  80.255  1.00  0.00           H  
ATOM   1976  HB3 LYS   333      47.318  32.099  79.516  1.00  0.00           H  
ATOM   1977  CG  LYS   333      47.141  31.738  81.653  1.00  0.00           C  
ATOM   1978  HG2 LYS   333      47.584  31.145  82.452  1.00  0.00           H  
ATOM   1979  HG3 LYS   333      47.655  32.679  81.873  1.00  0.00           H  
ATOM   1980  CD  LYS   333      45.640  31.903  81.921  1.00  0.00           C  
ATOM   1981  HD2 LYS   333      45.116  30.961  81.711  1.00  0.00           H  
ATOM   1982  HD3 LYS   333      45.476  32.165  82.972  1.00  0.00           H  
ATOM   1983  CE  LYS   333      44.964  33.048  81.173  1.00  0.00           C  
ATOM   1984  HE2 LYS   333      45.426  34.005  81.391  1.00  0.00           H  
ATOM   1985  HE3 LYS   333      45.168  32.940  80.114  1.00  0.00           H  
ATOM   1986  NZ  LYS   333      43.512  32.945  81.438  1.00  0.00           N  
ATOM   1987  HZ1 LYS   333      42.965  33.644  80.961  1.00  0.00           H  
ATOM   1988  HZ2 LYS   333      43.183  32.068  81.061  1.00  0.00           H  
ATOM   1989  HZ3 LYS   333      43.312  33.068  82.419  1.00  0.00           H  
ATOM   1990  C   LYS   333      46.949  29.749  78.269  1.00  0.00           C  
ATOM   1991  O   LYS   333      48.076  29.498  77.787  1.00  0.00           O  
ATOM   1992  N   GLU   334      45.891  29.792  77.509  1.00  0.00           N  
ATOM   1993  H   GLU   334      45.010  29.993  77.959  1.00  0.00           H  
ATOM   1994  CA  GLU   334      45.923  29.573  76.043  1.00  0.00           C  
ATOM   1995  HA  GLU   334      46.566  28.717  75.864  1.00  0.00           H  
ATOM   1996  CB  GLU   334      44.561  29.349  75.524  1.00  0.00           C  
ATOM   1997  HB2 GLU   334      44.040  30.281  75.763  1.00  0.00           H  
ATOM   1998  HB3 GLU   334      44.613  29.271  74.439  1.00  0.00           H  
ATOM   1999  CG  GLU   334      43.846  28.140  76.081  1.00  0.00           C  
ATOM   2000  HG2 GLU   334      42.971  28.070  75.433  1.00  0.00           H  
ATOM   2001  HG3 GLU   334      44.401  27.215  75.944  1.00  0.00           H  
ATOM   2002  CD  GLU   334      43.325  28.172  77.552  1.00  0.00           C  
ATOM   2003  OE1 GLU   334      42.813  27.048  77.944  1.00  0.00           O  
ATOM   2004  OE2 GLU   334      43.339  29.171  78.222  1.00  0.00           O  
ATOM   2005  C   GLU   334      46.709  30.712  75.385  1.00  0.00           C  
ATOM   2006  O   GLU   334      47.650  30.450  74.653  1.00  0.00           O  
ATOM   2007  N   GLY   335      46.429  31.987  75.737  1.00  0.00           N  
ATOM   2008  H   GLY   335      45.558  32.146  76.235  1.00  0.00           H  
ATOM   2009  CA  GLY   335      46.952  33.211  75.000  1.00  0.00           C  
ATOM   2010  HA2 GLY   335      46.623  33.223  73.962  1.00  0.00           H  
ATOM   2011  HA3 GLY   335      46.609  34.091  75.536  1.00  0.00           H  
ATOM   2012  C   GLY   335      48.500  33.317  75.001  1.00  0.00           C  
ATOM   2013  O   GLY   335      49.092  33.389  73.940  1.00  0.00           O  
ATOM   2014  N   CYX   336      49.080  33.174  76.204  1.00  0.00           N  
ATOM   2015  H   CYX   336      48.499  33.257  77.023  1.00  0.00           H  
ATOM   2016  CA  CYX   336      50.540  33.014  76.345  1.00  0.00           C  
ATOM   2017  HA  CYX   336      50.899  34.026  76.140  1.00  0.00           H  
ATOM   2018  CB  CYX   336      50.646  32.669  77.854  1.00  0.00           C  
ATOM   2019  HB2 CYX   336      50.353  33.528  78.451  1.00  0.00           H  
ATOM   2020  HB3 CYX   336      49.960  31.852  78.085  1.00  0.00           H  
ATOM   2021  SG  CYX   336      52.299  32.255  78.491  1.00  0.00           S  
ATOM   2022  C   CYX   336      51.203  31.945  75.492  1.00  0.00           C  
ATOM   2023  O   CYX   336      52.183  32.217  74.803  1.00  0.00           O  
ATOM   2024  N   THR   337      50.723  30.697  75.627  1.00  0.00           N  
ATOM   2025  H   THR   337      49.952  30.624  76.278  1.00  0.00           H  
ATOM   2026  CA  THR   337      51.213  29.491  74.839  1.00  0.00           C  
ATOM   2027  HA  THR   337      52.218  29.324  75.228  1.00  0.00           H  
ATOM   2028  CB  THR   337      50.422  28.218  74.998  1.00  0.00           C  
ATOM   2029  HB  THR   337      49.426  28.418  74.580  1.00  0.00           H  
ATOM   2030  CG2 THR   337      51.150  27.006  74.461  1.00  0.00           C  
ATOM   2031 HG21 THR   337      50.658  26.079  74.765  1.00  0.00           H  
ATOM   2032 HG22 THR   337      51.228  26.991  73.371  1.00  0.00           H  
ATOM   2033 HG23 THR   337      52.166  26.971  74.849  1.00  0.00           H  
ATOM   2034  OG1 THR   337      50.241  27.929  76.376  1.00  0.00           O  
ATOM   2035  HG1 THR   337      49.414  28.334  76.661  1.00  0.00           H  
ATOM   2036  C   THR   337      51.297  29.841  73.329  1.00  0.00           C  
ATOM   2037  O   THR   337      52.291  29.630  72.652  1.00  0.00           O  
ATOM   2038  N   ILE   338      50.159  30.288  72.779  1.00  0.00           N  
ATOM   2039  H   ILE   338      49.445  30.346  73.490  1.00  0.00           H  
ATOM   2040  CA  ILE   338      49.936  30.780  71.372  1.00  0.00           C  
ATOM   2041  HA  ILE   338      50.219  30.005  70.669  1.00  0.00           H  
ATOM   2042  CB  ILE   338      48.527  31.258  71.162  1.00  0.00           C  
ATOM   2043  HB  ILE   338      48.402  32.009  71.952  1.00  0.00           H  
ATOM   2044  CG2 ILE   338      48.291  31.940  69.746  1.00  0.00           C  
ATOM   2045 HG21 ILE   338      49.011  32.720  69.505  1.00  0.00           H  
ATOM   2046 HG22 ILE   338      48.336  31.172  68.982  1.00  0.00           H  
ATOM   2047 HG23 ILE   338      47.283  32.353  69.832  1.00  0.00           H  
ATOM   2048  CG1 ILE   338      47.432  30.196  71.288  1.00  0.00           C  
ATOM   2049 HG12 ILE   338      47.435  29.519  70.437  1.00  0.00           H  
ATOM   2050 HG13 ILE   338      47.726  29.550  72.117  1.00  0.00           H  
ATOM   2051  CD1 ILE   338      46.065  30.764  71.697  1.00  0.00           C  
ATOM   2052 HD11 ILE   338      45.312  30.021  71.948  1.00  0.00           H  
ATOM   2053 HD12 ILE   338      46.092  31.443  72.550  1.00  0.00           H  
ATOM   2054 HD13 ILE   338      45.692  31.286  70.817  1.00  0.00           H  
ATOM   2055  C   ILE   338      51.013  31.833  71.024  1.00  0.00           C  
ATOM   2056  O   ILE   338      51.590  31.725  69.932  1.00  0.00           O  
ATOM   2057  N   LEU   339      51.339  32.825  71.879  1.00  0.00           N  
ATOM   2058  H   LEU   339      50.767  32.908  72.709  1.00  0.00           H  
ATOM   2059  CA  LEU   339      52.321  33.844  71.665  1.00  0.00           C  
ATOM   2060  HA  LEU   339      52.167  34.317  70.702  1.00  0.00           H  
ATOM   2061  CB  LEU   339      52.232  34.961  72.798  1.00  0.00           C  
ATOM   2062  HB2 LEU   339      52.238  34.457  73.762  1.00  0.00           H  
ATOM   2063  HB3 LEU   339      53.119  35.598  72.818  1.00  0.00           H  
ATOM   2064  CG  LEU   339      50.986  35.790  72.636  1.00  0.00           C  
ATOM   2065  HG  LEU   339      50.063  35.241  72.420  1.00  0.00           H  
ATOM   2066  CD1 LEU   339      50.680  36.667  73.826  1.00  0.00           C  
ATOM   2067 HD11 LEU   339      51.247  37.594  73.807  1.00  0.00           H  
ATOM   2068 HD12 LEU   339      49.656  37.061  73.860  1.00  0.00           H  
ATOM   2069 HD13 LEU   339      50.899  36.150  74.759  1.00  0.00           H  
ATOM   2070  CD2 LEU   339      51.136  36.746  71.526  1.00  0.00           C  
ATOM   2071 HD21 LEU   339      51.045  36.156  70.615  1.00  0.00           H  
ATOM   2072 HD22 LEU   339      50.312  37.447  71.537  1.00  0.00           H  
ATOM   2073 HD23 LEU   339      52.125  37.220  71.541  1.00  0.00           H  
ATOM   2074  C   LEU   339      53.653  33.223  71.613  1.00  0.00           C  
ATOM   2075  O   LEU   339      54.398  33.471  70.660  1.00  0.00           O  
ATOM   2076  N   PHE   340      53.995  32.275  72.527  1.00  0.00           N  
ATOM   2077  H   PHE   340      53.348  31.967  73.230  1.00  0.00           H  
ATOM   2078  CA  PHE   340      55.220  31.509  72.411  1.00  0.00           C  
ATOM   2079  HA  PHE   340      56.031  32.242  72.422  1.00  0.00           H  
ATOM   2080  CB  PHE   340      55.316  30.556  73.624  1.00  0.00           C  
ATOM   2081  HB2 PHE   340      55.684  31.078  74.504  1.00  0.00           H  
ATOM   2082  HB3 PHE   340      54.353  30.101  73.842  1.00  0.00           H  
ATOM   2083  CG  PHE   340      56.274  29.437  73.354  1.00  0.00           C  
ATOM   2084  CD1 PHE   340      57.669  29.517  73.626  1.00  0.00           C  
ATOM   2085  HD1 PHE   340      58.117  30.435  73.982  1.00  0.00           H  
ATOM   2086  CE1 PHE   340      58.491  28.468  73.164  1.00  0.00           C  
ATOM   2087  HE1 PHE   340      59.552  28.604  73.233  1.00  0.00           H  
ATOM   2088  CZ  PHE   340      57.920  27.311  72.618  1.00  0.00           C  
ATOM   2089  HZ  PHE   340      58.587  26.547  72.244  1.00  0.00           H  
ATOM   2090  CE2 PHE   340      56.526  27.178  72.403  1.00  0.00           C  
ATOM   2091  HE2 PHE   340      56.102  26.353  71.853  1.00  0.00           H  
ATOM   2092  CD2 PHE   340      55.674  28.214  72.863  1.00  0.00           C  
ATOM   2093  HD2 PHE   340      54.630  28.098  72.646  1.00  0.00           H  
ATOM   2094  C   PHE   340      55.300  30.685  71.053  1.00  0.00           C  
ATOM   2095  O   PHE   340      56.421  30.621  70.441  1.00  0.00           O  
ATOM   2096  N   MET   341      54.101  30.142  70.533  1.00  0.00           N  
ATOM   2097  H   MET   341      53.250  30.302  71.043  1.00  0.00           H  
ATOM   2098  CA  MET   341      54.070  29.123  69.459  1.00  0.00           C  
ATOM   2099  HA  MET   341      54.856  28.389  69.645  1.00  0.00           H  
ATOM   2100  CB  MET   341      52.767  28.328  69.551  1.00  0.00           C  
ATOM   2101  HB2 MET   341      52.523  28.043  70.576  1.00  0.00           H  
ATOM   2102  HB3 MET   341      51.914  28.942  69.285  1.00  0.00           H  
ATOM   2103  CG  MET   341      52.683  26.967  68.806  1.00  0.00           C  
ATOM   2104  HG2 MET   341      52.537  27.234  67.762  1.00  0.00           H  
ATOM   2105  HG3 MET   341      53.653  26.489  68.945  1.00  0.00           H  
ATOM   2106  SD  MET   341      51.389  25.771  69.266  1.00  0.00           S  
ATOM   2107  CE  MET   341      49.802  26.573  68.765  1.00  0.00           C  
ATOM   2108  HE1 MET   341      49.012  25.950  69.172  1.00  0.00           H  
ATOM   2109  HE2 MET   341      49.802  27.633  69.027  1.00  0.00           H  
ATOM   2110  HE3 MET   341      49.852  26.536  67.672  1.00  0.00           H  
ATOM   2111  C   MET   341      54.373  29.694  68.063  1.00  0.00           C  
ATOM   2112  O   MET   341      55.041  29.084  67.267  1.00  0.00           O  
ATOM   2113  N   VAL   342      54.015  30.979  67.960  1.00  0.00           N  
ATOM   2114  H   VAL   342      53.446  31.378  68.698  1.00  0.00           H  
ATOM   2115  CA  VAL   342      54.454  31.814  66.866  1.00  0.00           C  
ATOM   2116  HA  VAL   342      54.493  31.234  65.952  1.00  0.00           H  
ATOM   2117  CB  VAL   342      53.585  33.059  66.796  1.00  0.00           C  
ATOM   2118  HB  VAL   342      53.750  33.582  67.737  1.00  0.00           H  
ATOM   2119  CG1 VAL   342      54.040  34.129  65.837  1.00  0.00           C  
ATOM   2120 HG11 VAL   342      53.327  34.958  65.871  1.00  0.00           H  
ATOM   2121 HG12 VAL   342      55.046  34.471  66.096  1.00  0.00           H  
ATOM   2122 HG13 VAL   342      54.148  33.801  64.811  1.00  0.00           H  
ATOM   2123  CG2 VAL   342      52.017  32.811  66.606  1.00  0.00           C  
ATOM   2124 HG21 VAL   342      51.710  31.816  66.935  1.00  0.00           H  
ATOM   2125 HG22 VAL   342      51.415  33.487  67.208  1.00  0.00           H  
ATOM   2126 HG23 VAL   342      51.704  33.025  65.581  1.00  0.00           H  
ATOM   2127  C   VAL   342      55.893  32.193  67.047  1.00  0.00           C  
ATOM   2128  O   VAL   342      56.705  31.848  66.194  1.00  0.00           O  
ATOM   2129  N   LEU   343      56.264  32.976  68.104  1.00  0.00           N  
ATOM   2130  H   LEU   343      55.560  33.166  68.813  1.00  0.00           H  
ATOM   2131  CA  LEU   343      57.620  33.595  68.195  1.00  0.00           C  
ATOM   2132  HA  LEU   343      57.882  34.300  67.406  1.00  0.00           H  
ATOM   2133  CB  LEU   343      57.626  34.356  69.533  1.00  0.00           C  
ATOM   2134  HB2 LEU   343      57.466  33.714  70.400  1.00  0.00           H  
ATOM   2135  HB3 LEU   343      58.596  34.797  69.775  1.00  0.00           H  
ATOM   2136  CG  LEU   343      56.691  35.545  69.647  1.00  0.00           C  
ATOM   2137  HG  LEU   343      55.650  35.466  69.312  1.00  0.00           H  
ATOM   2138  CD1 LEU   343      56.725  36.143  71.067  1.00  0.00           C  
ATOM   2139 HD11 LEU   343      57.776  36.267  71.336  1.00  0.00           H  
ATOM   2140 HD12 LEU   343      56.137  37.064  71.052  1.00  0.00           H  
ATOM   2141 HD13 LEU   343      56.336  35.432  71.800  1.00  0.00           H  
ATOM   2142  CD2 LEU   343      57.304  36.700  68.831  1.00  0.00           C  
ATOM   2143 HD21 LEU   343      58.369  36.841  69.001  1.00  0.00           H  
ATOM   2144 HD22 LEU   343      56.999  36.349  67.843  1.00  0.00           H  
ATOM   2145 HD23 LEU   343      56.809  37.674  68.894  1.00  0.00           H  
ATOM   2146  C   LEU   343      58.870  32.631  68.068  1.00  0.00           C  
ATOM   2147  O   LEU   343      59.820  32.964  67.301  1.00  0.00           O  
ATOM   2148  N   TYR   344      58.713  31.452  68.664  1.00  0.00           N  
ATOM   2149  H   TYR   344      57.883  31.279  69.216  1.00  0.00           H  
ATOM   2150  CA  TYR   344      59.706  30.405  68.581  1.00  0.00           C  
ATOM   2151  HA  TYR   344      60.726  30.753  68.761  1.00  0.00           H  
ATOM   2152  CB  TYR   344      59.469  29.403  69.695  1.00  0.00           C  
ATOM   2153  HB2 TYR   344      59.154  29.912  70.612  1.00  0.00           H  
ATOM   2154  HB3 TYR   344      58.567  28.824  69.498  1.00  0.00           H  
ATOM   2155  CG  TYR   344      60.676  28.485  69.950  1.00  0.00           C  
ATOM   2156  CD1 TYR   344      61.605  28.801  70.956  1.00  0.00           C  
ATOM   2157  HD1 TYR   344      61.411  29.689  71.530  1.00  0.00           H  
ATOM   2158  CE1 TYR   344      62.711  27.939  71.150  1.00  0.00           C  
ATOM   2159  HE1 TYR   344      63.485  28.271  71.828  1.00  0.00           H  
ATOM   2160  CZ  TYR   344      62.877  26.770  70.348  1.00  0.00           C  
ATOM   2161  OH  TYR   344      64.090  26.098  70.327  1.00  0.00           O  
ATOM   2162  HH  TYR   344      64.730  26.643  70.790  1.00  0.00           H  
ATOM   2163  CE2 TYR   344      61.913  26.500  69.363  1.00  0.00           C  
ATOM   2164  HE2 TYR   344      62.009  25.552  68.841  1.00  0.00           H  
ATOM   2165  CD2 TYR   344      60.799  27.375  69.120  1.00  0.00           C  
ATOM   2166  HD2 TYR   344      60.015  27.031  68.460  1.00  0.00           H  
ATOM   2167  C   TYR   344      59.743  29.824  67.135  1.00  0.00           C  
ATOM   2168  O   TYR   344      60.737  29.906  66.436  1.00  0.00           O  
ATOM   2169  N   PHE   345      58.588  29.223  66.634  1.00  0.00           N  
ATOM   2170  H   PHE   345      57.772  29.250  67.228  1.00  0.00           H  
ATOM   2171  CA  PHE   345      58.449  28.437  65.378  1.00  0.00           C  
ATOM   2172  HA  PHE   345      59.026  27.536  65.564  1.00  0.00           H  
ATOM   2173  CB  PHE   345      56.997  27.860  65.134  1.00  0.00           C  
ATOM   2174  HB2 PHE   345      56.699  27.221  65.955  1.00  0.00           H  
ATOM   2175  HB3 PHE   345      56.498  28.829  65.096  1.00  0.00           H  
ATOM   2176  CG  PHE   345      56.877  27.108  63.851  1.00  0.00           C  
ATOM   2177  CD1 PHE   345      56.414  27.840  62.678  1.00  0.00           C  
ATOM   2178  HD1 PHE   345      56.332  28.913  62.777  1.00  0.00           H  
ATOM   2179  CE1 PHE   345      56.297  27.156  61.429  1.00  0.00           C  
ATOM   2180  HE1 PHE   345      56.269  27.775  60.541  1.00  0.00           H  
ATOM   2181  CZ  PHE   345      56.399  25.726  61.452  1.00  0.00           C  
ATOM   2182  HZ  PHE   345      56.227  25.108  60.585  1.00  0.00           H  
ATOM   2183  CE2 PHE   345      56.640  25.094  62.700  1.00  0.00           C  
ATOM   2184  HE2 PHE   345      56.736  24.015  62.732  1.00  0.00           H  
ATOM   2185  CD2 PHE   345      56.895  25.744  63.843  1.00  0.00           C  
ATOM   2186  HD2 PHE   345      57.146  25.221  64.747  1.00  0.00           H  
ATOM   2187  C   PHE   345      58.887  29.219  64.171  1.00  0.00           C  
ATOM   2188  O   PHE   345      59.831  28.734  63.486  1.00  0.00           O  
ATOM   2189  N   PHE   346      58.222  30.386  63.956  1.00  0.00           N  
ATOM   2190  H   PHE   346      57.534  30.669  64.641  1.00  0.00           H  
ATOM   2191  CA  PHE   346      58.659  31.251  62.874  1.00  0.00           C  
ATOM   2192  HA  PHE   346      58.739  30.653  61.970  1.00  0.00           H  
ATOM   2193  CB  PHE   346      57.562  32.243  62.518  1.00  0.00           C  
ATOM   2194  HB2 PHE   346      57.538  32.960  63.330  1.00  0.00           H  
ATOM   2195  HB3 PHE   346      57.920  32.789  61.644  1.00  0.00           H  
ATOM   2196  CG  PHE   346      56.192  31.641  62.286  1.00  0.00           C  
ATOM   2197  CD1 PHE   346      55.888  31.043  61.044  1.00  0.00           C  
ATOM   2198  HD1 PHE   346      56.690  30.870  60.340  1.00  0.00           H  
ATOM   2199  CE1 PHE   346      54.631  30.487  60.680  1.00  0.00           C  
ATOM   2200  HE1 PHE   346      54.443  30.054  59.703  1.00  0.00           H  
ATOM   2201  CZ  PHE   346      53.628  30.632  61.623  1.00  0.00           C  
ATOM   2202  HZ  PHE   346      52.644  30.240  61.393  1.00  0.00           H  
ATOM   2203  CE2 PHE   346      53.851  31.201  62.911  1.00  0.00           C  
ATOM   2204  HE2 PHE   346      53.051  31.192  63.634  1.00  0.00           H  
ATOM   2205  CD2 PHE   346      55.111  31.793  63.166  1.00  0.00           C  
ATOM   2206  HD2 PHE   346      55.353  32.170  64.152  1.00  0.00           H  
ATOM   2207  C   PHE   346      60.013  31.888  63.166  1.00  0.00           C  
ATOM   2208  O   PHE   346      60.703  32.224  62.186  1.00  0.00           O  
ATOM   2209  N   GLY   347      60.417  32.223  64.389  1.00  0.00           N  
ATOM   2210  H   GLY   347      59.921  31.950  65.221  1.00  0.00           H  
ATOM   2211  CA  GLY   347      61.786  32.781  64.697  1.00  0.00           C  
ATOM   2212  HA2 GLY   347      61.789  33.823  64.367  1.00  0.00           H  
ATOM   2213  HA3 GLY   347      61.805  32.853  65.785  1.00  0.00           H  
ATOM   2214  C   GLY   347      62.903  31.868  64.177  1.00  0.00           C  
ATOM   2215  O   GLY   347      63.705  32.214  63.353  1.00  0.00           O  
ATOM   2216  N   MET   348      62.802  30.613  64.580  1.00  0.00           N  
ATOM   2217  H   MET   348      62.224  30.279  65.325  1.00  0.00           H  
ATOM   2218  CA  MET   348      63.580  29.591  63.957  1.00  0.00           C  
ATOM   2219  HA  MET   348      64.612  29.898  64.154  1.00  0.00           H  
ATOM   2220  CB  MET   348      63.311  28.206  64.675  1.00  0.00           C  
ATOM   2221  HB2 MET   348      63.311  28.409  65.740  1.00  0.00           H  
ATOM   2222  HB3 MET   348      62.350  27.906  64.261  1.00  0.00           H  
ATOM   2223  CG  MET   348      64.347  27.124  64.392  1.00  0.00           C  
ATOM   2224  HG2 MET   348      64.180  26.846  63.355  1.00  0.00           H  
ATOM   2225  HG3 MET   348      65.243  27.740  64.451  1.00  0.00           H  
ATOM   2226  SD  MET   348      64.523  25.627  65.376  1.00  0.00           S  
ATOM   2227  CE  MET   348      64.767  26.370  66.996  1.00  0.00           C  
ATOM   2228  HE1 MET   348      63.852  26.890  67.273  1.00  0.00           H  
ATOM   2229  HE2 MET   348      64.963  25.611  67.753  1.00  0.00           H  
ATOM   2230  HE3 MET   348      65.526  27.152  66.967  1.00  0.00           H  
ATOM   2231  C   MET   348      63.467  29.496  62.401  1.00  0.00           C  
ATOM   2232  O   MET   348      64.499  29.481  61.698  1.00  0.00           O  
ATOM   2233  N   ALA   349      62.231  29.483  61.870  1.00  0.00           N  
ATOM   2234  H   ALA   349      61.451  29.551  62.498  1.00  0.00           H  
ATOM   2235  CA  ALA   349      62.009  29.424  60.442  1.00  0.00           C  
ATOM   2236  HA  ALA   349      62.370  28.491  59.994  1.00  0.00           H  
ATOM   2237  CB  ALA   349      60.538  29.420  60.160  1.00  0.00           C  
ATOM   2238  HB1 ALA   349      59.977  28.628  60.659  1.00  0.00           H  
ATOM   2239  HB2 ALA   349      60.163  30.424  60.381  1.00  0.00           H  
ATOM   2240  HB3 ALA   349      60.387  29.225  59.099  1.00  0.00           H  
ATOM   2241  C   ALA   349      62.607  30.595  59.676  1.00  0.00           C  
ATOM   2242  O   ALA   349      63.167  30.304  58.583  1.00  0.00           O  
ATOM   2243  N   SER   350      62.602  31.800  60.227  1.00  0.00           N  
ATOM   2244  H   SER   350      62.122  31.836  61.109  1.00  0.00           H  
ATOM   2245  CA  SER   350      63.438  32.920  59.791  1.00  0.00           C  
ATOM   2246  HA  SER   350      63.314  33.179  58.737  1.00  0.00           H  
ATOM   2247  CB  SER   350      63.086  34.252  60.483  1.00  0.00           C  
ATOM   2248  HB2 SER   350      63.334  34.985  59.715  1.00  0.00           H  
ATOM   2249  HB3 SER   350      62.011  34.284  60.644  1.00  0.00           H  
ATOM   2250  OG  SER   350      63.868  34.377  61.661  1.00  0.00           O  
ATOM   2251  HG  SER   350      63.556  33.689  62.248  1.00  0.00           H  
ATOM   2252  C   SER   350      64.964  32.664  59.769  1.00  0.00           C  
ATOM   2253  O   SER   350      65.633  32.997  58.798  1.00  0.00           O  
ATOM   2254  N   SER   351      65.526  32.035  60.832  1.00  0.00           N  
ATOM   2255  H   SER   351      64.903  31.886  61.606  1.00  0.00           H  
ATOM   2256  CA  SER   351      66.968  31.661  60.830  1.00  0.00           C  
ATOM   2257  HA  SER   351      67.624  32.529  60.721  1.00  0.00           H  
ATOM   2258  CB  SER   351      67.369  31.083  62.210  1.00  0.00           C  
ATOM   2259  HB2 SER   351      66.808  30.184  62.461  1.00  0.00           H  
ATOM   2260  HB3 SER   351      68.441  30.918  62.292  1.00  0.00           H  
ATOM   2261  OG  SER   351      67.048  31.996  63.260  1.00  0.00           O  
ATOM   2262  HG  SER   351      67.197  31.550  64.094  1.00  0.00           H  
ATOM   2263  C   SER   351      67.296  30.701  59.717  1.00  0.00           C  
ATOM   2264  O   SER   351      68.409  30.856  59.148  1.00  0.00           O  
ATOM   2265  N   ILE   352      66.357  29.821  59.480  1.00  0.00           N  
ATOM   2266  H   ILE   352      65.473  29.909  59.964  1.00  0.00           H  
ATOM   2267  CA  ILE   352      66.496  28.793  58.435  1.00  0.00           C  
ATOM   2268  HA  ILE   352      67.565  28.603  58.415  1.00  0.00           H  
ATOM   2269  CB  ILE   352      65.646  27.538  58.752  1.00  0.00           C  
ATOM   2270  HB  ILE   352      64.582  27.744  58.853  1.00  0.00           H  
ATOM   2271  CG2 ILE   352      65.603  26.604  57.583  1.00  0.00           C  
ATOM   2272 HG21 ILE   352      65.053  25.739  57.967  1.00  0.00           H  
ATOM   2273 HG22 ILE   352      64.990  26.956  56.741  1.00  0.00           H  
ATOM   2274 HG23 ILE   352      66.606  26.273  57.291  1.00  0.00           H  
ATOM   2275  CG1 ILE   352      66.245  26.941  60.020  1.00  0.00           C  
ATOM   2276 HG12 ILE   352      67.287  26.698  59.815  1.00  0.00           H  
ATOM   2277 HG13 ILE   352      66.301  27.686  60.808  1.00  0.00           H  
ATOM   2278  CD1 ILE   352      65.486  25.769  60.587  1.00  0.00           C  
ATOM   2279 HD11 ILE   352      65.791  25.655  61.628  1.00  0.00           H  
ATOM   2280 HD12 ILE   352      64.399  25.841  60.539  1.00  0.00           H  
ATOM   2281 HD13 ILE   352      65.848  24.847  60.120  1.00  0.00           H  
ATOM   2282  C   ILE   352      66.273  29.415  57.046  1.00  0.00           C  
ATOM   2283  O   ILE   352      67.109  29.174  56.160  1.00  0.00           O  
ATOM   2284  N   TRP   353      65.345  30.332  56.824  1.00  0.00           N  
ATOM   2285  H   TRP   353      64.608  30.461  57.498  1.00  0.00           H  
ATOM   2286  CA  TRP   353      65.234  31.006  55.534  1.00  0.00           C  
ATOM   2287  HA  TRP   353      64.986  30.202  54.844  1.00  0.00           H  
ATOM   2288  CB  TRP   353      64.054  32.053  55.528  1.00  0.00           C  
ATOM   2289  HB2 TRP   353      64.024  32.654  56.444  1.00  0.00           H  
ATOM   2290  HB3 TRP   353      64.164  32.702  54.648  1.00  0.00           H  
ATOM   2291  CG  TRP   353      62.820  31.350  55.328  1.00  0.00           C  
ATOM   2292  CD1 TRP   353      61.761  31.484  56.197  1.00  0.00           C  
ATOM   2293  HD1 TRP   353      61.762  32.068  57.103  1.00  0.00           H  
ATOM   2294  NE1 TRP   353      60.731  30.769  55.755  1.00  0.00           N  
ATOM   2295  HE1 TRP   353      59.828  30.727  56.201  1.00  0.00           H  
ATOM   2296  CE2 TRP   353      61.034  30.104  54.538  1.00  0.00           C  
ATOM   2297  CZ2 TRP   353      60.337  29.192  53.749  1.00  0.00           C  
ATOM   2298  HZ2 TRP   353      59.349  28.804  53.970  1.00  0.00           H  
ATOM   2299  CH2 TRP   353      60.900  28.754  52.598  1.00  0.00           C  
ATOM   2300  HH2 TRP   353      60.414  27.975  52.028  1.00  0.00           H  
ATOM   2301  CZ3 TRP   353      62.137  29.180  52.180  1.00  0.00           C  
ATOM   2302  HZ3 TRP   353      62.499  28.899  51.199  1.00  0.00           H  
ATOM   2303  CE3 TRP   353      62.936  29.996  53.048  1.00  0.00           C  
ATOM   2304  HE3 TRP   353      63.995  30.076  52.843  1.00  0.00           H  
ATOM   2305  CD2 TRP   353      62.365  30.522  54.225  1.00  0.00           C  
ATOM   2306  C   TRP   353      66.554  31.703  55.247  1.00  0.00           C  
ATOM   2307  O   TRP   353      66.901  31.794  54.055  1.00  0.00           O  
ATOM   2308  N   TRP   354      67.315  32.269  56.229  1.00  0.00           N  
ATOM   2309  H   TRP   354      66.814  32.324  57.100  1.00  0.00           H  
ATOM   2310  CA  TRP   354      68.646  32.868  56.077  1.00  0.00           C  
ATOM   2311  HA  TRP   354      68.543  33.530  55.218  1.00  0.00           H  
ATOM   2312  CB  TRP   354      69.001  33.753  57.278  1.00  0.00           C  
ATOM   2313  HB2 TRP   354      68.148  34.289  57.700  1.00  0.00           H  
ATOM   2314  HB3 TRP   354      69.426  33.226  58.131  1.00  0.00           H  
ATOM   2315  CG  TRP   354      70.039  34.762  56.966  1.00  0.00           C  
ATOM   2316  CD1 TRP   354      69.772  35.860  56.164  1.00  0.00           C  
ATOM   2317  HD1 TRP   354      68.796  36.137  55.822  1.00  0.00           H  
ATOM   2318  NE1 TRP   354      70.837  36.704  56.325  1.00  0.00           N  
ATOM   2319  HE1 TRP   354      70.966  37.601  55.881  1.00  0.00           H  
ATOM   2320  CE2 TRP   354      71.932  36.131  56.906  1.00  0.00           C  
ATOM   2321  CZ2 TRP   354      73.213  36.749  57.284  1.00  0.00           C  
ATOM   2322  HZ2 TRP   354      73.421  37.791  57.063  1.00  0.00           H  
ATOM   2323  CH2 TRP   354      74.146  35.902  57.891  1.00  0.00           C  
ATOM   2324  HH2 TRP   354      75.129  36.239  58.209  1.00  0.00           H  
ATOM   2325  CZ3 TRP   354      73.841  34.552  58.089  1.00  0.00           C  
ATOM   2326  HZ3 TRP   354      74.554  33.981  58.682  1.00  0.00           H  
ATOM   2327  CE3 TRP   354      72.568  33.998  57.855  1.00  0.00           C  
ATOM   2328  HE3 TRP   354      72.231  33.013  58.153  1.00  0.00           H  
ATOM   2329  CD2 TRP   354      71.516  34.815  57.270  1.00  0.00           C  
ATOM   2330  C   TRP   354      69.767  31.874  55.582  1.00  0.00           C  
ATOM   2331  O   TRP   354      70.664  32.147  54.758  1.00  0.00           O  
ATOM   2332  N   VAL   355      69.605  30.615  55.982  1.00  0.00           N  
ATOM   2333  H   VAL   355      68.764  30.365  56.479  1.00  0.00           H  
ATOM   2334  CA  VAL   355      70.429  29.493  55.595  1.00  0.00           C  
ATOM   2335  HA  VAL   355      71.474  29.805  55.533  1.00  0.00           H  
ATOM   2336  CB  VAL   355      70.427  28.277  56.528  1.00  0.00           C  
ATOM   2337  HB  VAL   355      69.466  27.770  56.412  1.00  0.00           H  
ATOM   2338  CG1 VAL   355      71.524  27.222  56.198  1.00  0.00           C  
ATOM   2339 HG11 VAL   355      71.407  26.969  55.145  1.00  0.00           H  
ATOM   2340 HG12 VAL   355      72.507  27.624  56.429  1.00  0.00           H  
ATOM   2341 HG13 VAL   355      71.413  26.280  56.740  1.00  0.00           H  
ATOM   2342  CG2 VAL   355      70.722  28.604  57.935  1.00  0.00           C  
ATOM   2343 HG21 VAL   355      71.001  27.756  58.571  1.00  0.00           H  
ATOM   2344 HG22 VAL   355      71.470  29.383  58.106  1.00  0.00           H  
ATOM   2345 HG23 VAL   355      69.764  28.911  58.358  1.00  0.00           H  
ATOM   2346  C   VAL   355      70.080  29.092  54.182  1.00  0.00           C  
ATOM   2347  O   VAL   355      71.007  28.923  53.394  1.00  0.00           O  
ATOM   2348  N   ILE   356      68.781  28.984  53.822  1.00  0.00           N  
ATOM   2349  H   ILE   356      68.177  28.986  54.625  1.00  0.00           H  
ATOM   2350  CA  ILE   356      68.171  28.789  52.508  1.00  0.00           C  
ATOM   2351  HA  ILE   356      68.528  27.808  52.207  1.00  0.00           H  
ATOM   2352  CB  ILE   356      66.650  28.629  52.636  1.00  0.00           C  
ATOM   2353  HB  ILE   356      66.357  29.489  53.223  1.00  0.00           H  
ATOM   2354  CG2 ILE   356      65.965  28.726  51.205  1.00  0.00           C  
ATOM   2355 HG21 ILE   356      66.089  29.790  51.012  1.00  0.00           H  
ATOM   2356 HG22 ILE   356      66.537  28.124  50.505  1.00  0.00           H  
ATOM   2357 HG23 ILE   356      64.949  28.339  51.204  1.00  0.00           H  
ATOM   2358  CG1 ILE   356      66.368  27.208  53.252  1.00  0.00           C  
ATOM   2359 HG12 ILE   356      66.161  26.451  52.496  1.00  0.00           H  
ATOM   2360 HG13 ILE   356      67.226  26.967  53.881  1.00  0.00           H  
ATOM   2361  CD1 ILE   356      65.094  27.191  54.042  1.00  0.00           C  
ATOM   2362 HD11 ILE   356      65.035  26.234  54.565  1.00  0.00           H  
ATOM   2363 HD12 ILE   356      65.008  28.009  54.747  1.00  0.00           H  
ATOM   2364 HD13 ILE   356      64.336  27.126  53.260  1.00  0.00           H  
ATOM   2365  C   ILE   356      68.722  29.808  51.520  1.00  0.00           C  
ATOM   2366  O   ILE   356      69.253  29.289  50.523  1.00  0.00           O  
ATOM   2367  N   LEU   357      68.531  31.091  51.676  1.00  0.00           N  
ATOM   2368  H   LEU   357      68.041  31.452  52.486  1.00  0.00           H  
ATOM   2369  CA  LEU   357      69.027  32.100  50.786  1.00  0.00           C  
ATOM   2370  HA  LEU   357      68.570  31.898  49.819  1.00  0.00           H  
ATOM   2371  CB  LEU   357      68.582  33.498  51.247  1.00  0.00           C  
ATOM   2372  HB2 LEU   357      67.518  33.694  51.167  1.00  0.00           H  
ATOM   2373  HB3 LEU   357      68.951  33.631  52.265  1.00  0.00           H  
ATOM   2374  CG  LEU   357      69.257  34.585  50.480  1.00  0.00           C  
ATOM   2375  HG  LEU   357      70.321  34.346  50.417  1.00  0.00           H  
ATOM   2376  CD1 LEU   357      68.823  34.703  49.001  1.00  0.00           C  
ATOM   2377 HD11 LEU   357      69.435  35.477  48.534  1.00  0.00           H  
ATOM   2378 HD12 LEU   357      69.115  33.755  48.559  1.00  0.00           H  
ATOM   2379 HD13 LEU   357      67.749  34.898  48.931  1.00  0.00           H  
ATOM   2380  CD2 LEU   357      69.058  35.965  51.042  1.00  0.00           C  
ATOM   2381 HD21 LEU   357      67.972  36.115  51.048  1.00  0.00           H  
ATOM   2382 HD22 LEU   357      69.527  35.977  52.028  1.00  0.00           H  
ATOM   2383 HD23 LEU   357      69.487  36.669  50.321  1.00  0.00           H  
ATOM   2384  C   LEU   357      70.522  31.960  50.619  1.00  0.00           C  
ATOM   2385  O   LEU   357      70.951  31.833  49.489  1.00  0.00           O  
ATOM   2386  N   SER   358      71.275  31.888  51.674  1.00  0.00           N  
ATOM   2387  H   SER   358      70.814  31.785  52.568  1.00  0.00           H  
ATOM   2388  CA  SER   358      72.716  31.740  51.584  1.00  0.00           C  
ATOM   2389  HA  SER   358      73.118  32.639  51.114  1.00  0.00           H  
ATOM   2390  CB  SER   358      73.481  31.702  52.952  1.00  0.00           C  
ATOM   2391  HB2 SER   358      73.111  30.916  53.611  1.00  0.00           H  
ATOM   2392  HB3 SER   358      74.517  31.627  52.627  1.00  0.00           H  
ATOM   2393  OG  SER   358      73.164  32.957  53.441  1.00  0.00           O  
ATOM   2394  HG  SER   358      72.530  32.871  54.158  1.00  0.00           H  
ATOM   2395  C   SER   358      73.221  30.509  50.724  1.00  0.00           C  
ATOM   2396  O   SER   358      74.224  30.623  49.997  1.00  0.00           O  
ATOM   2397  N   LEU   359      72.591  29.356  50.918  1.00  0.00           N  
ATOM   2398  H   LEU   359      71.857  29.414  51.618  1.00  0.00           H  
ATOM   2399  CA  LEU   359      72.885  28.065  50.326  1.00  0.00           C  
ATOM   2400  HA  LEU   359      73.949  27.934  50.500  1.00  0.00           H  
ATOM   2401  CB  LEU   359      72.100  26.981  51.087  1.00  0.00           C  
ATOM   2402  HB2 LEU   359      72.554  26.801  52.062  1.00  0.00           H  
ATOM   2403  HB3 LEU   359      71.074  27.307  51.258  1.00  0.00           H  
ATOM   2404  CG  LEU   359      71.987  25.586  50.359  1.00  0.00           C  
ATOM   2405  HG  LEU   359      71.276  25.727  49.551  1.00  0.00           H  
ATOM   2406  CD1 LEU   359      73.346  24.964  49.997  1.00  0.00           C  
ATOM   2407 HD11 LEU   359      73.952  25.636  49.373  1.00  0.00           H  
ATOM   2408 HD12 LEU   359      73.902  24.784  50.926  1.00  0.00           H  
ATOM   2409 HD13 LEU   359      73.380  23.966  49.560  1.00  0.00           H  
ATOM   2410  CD2 LEU   359      71.375  24.594  51.325  1.00  0.00           C  
ATOM   2411 HD21 LEU   359      70.399  24.924  51.679  1.00  0.00           H  
ATOM   2412 HD22 LEU   359      71.189  23.687  50.752  1.00  0.00           H  
ATOM   2413 HD23 LEU   359      72.096  24.334  52.107  1.00  0.00           H  
ATOM   2414  C   LEU   359      72.480  28.087  48.813  1.00  0.00           C  
ATOM   2415  O   LEU   359      73.340  27.754  47.993  1.00  0.00           O  
ATOM   2416  N   THR   360      71.285  28.489  48.458  1.00  0.00           N  
ATOM   2417  H   THR   360      70.597  28.589  49.193  1.00  0.00           H  
ATOM   2418  CA  THR   360      70.761  28.675  47.100  1.00  0.00           C  
ATOM   2419  HA  THR   360      71.044  27.771  46.570  1.00  0.00           H  
ATOM   2420  CB  THR   360      69.267  28.773  47.124  1.00  0.00           C  
ATOM   2421  HB  THR   360      68.949  28.785  46.087  1.00  0.00           H  
ATOM   2422  CG2 THR   360      68.520  27.636  47.794  1.00  0.00           C  
ATOM   2423 HG21 THR   360      68.162  27.825  48.811  1.00  0.00           H  
ATOM   2424 HG22 THR   360      67.657  27.385  47.167  1.00  0.00           H  
ATOM   2425 HG23 THR   360      69.115  26.724  47.840  1.00  0.00           H  
ATOM   2426  OG1 THR   360      68.959  30.027  47.643  1.00  0.00           O  
ATOM   2427  HG1 THR   360      68.905  30.081  48.607  1.00  0.00           H  
ATOM   2428  C   THR   360      71.540  29.741  46.287  1.00  0.00           C  
ATOM   2429  O   THR   360      71.940  29.461  45.157  1.00  0.00           O  
ATOM   2430  N   TRP   361      71.685  30.913  46.903  1.00  0.00           N  
ATOM   2431  H   TRP   361      71.164  31.141  47.724  1.00  0.00           H  
ATOM   2432  CA  TRP   361      72.608  31.963  46.417  1.00  0.00           C  
ATOM   2433  HA  TRP   361      72.114  32.366  45.534  1.00  0.00           H  
ATOM   2434  CB  TRP   361      72.640  33.188  47.392  1.00  0.00           C  
ATOM   2435  HB2 TRP   361      71.624  33.558  47.495  1.00  0.00           H  
ATOM   2436  HB3 TRP   361      72.979  32.799  48.359  1.00  0.00           H  
ATOM   2437  CG  TRP   361      73.577  34.306  46.941  1.00  0.00           C  
ATOM   2438  CD1 TRP   361      73.189  35.222  46.002  1.00  0.00           C  
ATOM   2439  HD1 TRP   361      72.201  35.312  45.579  1.00  0.00           H  
ATOM   2440  NE1 TRP   361      74.336  35.945  45.548  1.00  0.00           N  
ATOM   2441  HE1 TRP   361      74.415  36.353  44.623  1.00  0.00           H  
ATOM   2442  CE2 TRP   361      75.471  35.451  46.216  1.00  0.00           C  
ATOM   2443  CZ2 TRP   361      76.835  35.831  46.093  1.00  0.00           C  
ATOM   2444  HZ2 TRP   361      77.143  36.557  45.357  1.00  0.00           H  
ATOM   2445  CH2 TRP   361      77.765  35.347  47.032  1.00  0.00           C  
ATOM   2446  HH2 TRP   361      78.798  35.667  47.000  1.00  0.00           H  
ATOM   2447  CZ3 TRP   361      77.228  34.550  48.023  1.00  0.00           C  
ATOM   2448  HZ3 TRP   361      77.892  34.354  48.845  1.00  0.00           H  
ATOM   2449  CE3 TRP   361      75.916  34.058  48.061  1.00  0.00           C  
ATOM   2450  HE3 TRP   361      75.624  33.372  48.840  1.00  0.00           H  
ATOM   2451  CD2 TRP   361      74.952  34.469  47.126  1.00  0.00           C  
ATOM   2452  C   TRP   361      74.071  31.461  46.197  1.00  0.00           C  
ATOM   2453  O   TRP   361      74.648  31.731  45.178  1.00  0.00           O  
ATOM   2454  N   PHE   362      74.783  30.801  47.126  1.00  0.00           N  
ATOM   2455  H   PHE   362      74.378  30.741  48.046  1.00  0.00           H  
ATOM   2456  CA  PHE   362      76.164  30.194  46.896  1.00  0.00           C  
ATOM   2457  HA  PHE   362      76.911  30.962  46.716  1.00  0.00           H  
ATOM   2458  CB  PHE   362      76.504  29.319  48.125  1.00  0.00           C  
ATOM   2459  HB2 PHE   362      76.837  29.951  48.950  1.00  0.00           H  
ATOM   2460  HB3 PHE   362      75.658  28.705  48.450  1.00  0.00           H  
ATOM   2461  CG  PHE   362      77.647  28.317  47.801  1.00  0.00           C  
ATOM   2462  CD1 PHE   362      78.943  28.758  47.749  1.00  0.00           C  
ATOM   2463  HD1 PHE   362      79.229  29.770  47.992  1.00  0.00           H  
ATOM   2464  CE1 PHE   362      80.024  27.857  47.508  1.00  0.00           C  
ATOM   2465  HE1 PHE   362      81.044  28.216  47.487  1.00  0.00           H  
ATOM   2466  CZ  PHE   362      79.693  26.533  47.224  1.00  0.00           C  
ATOM   2467  HZ  PHE   362      80.452  25.844  46.890  1.00  0.00           H  
ATOM   2468  CE2 PHE   362      78.377  26.048  47.314  1.00  0.00           C  
ATOM   2469  HE2 PHE   362      78.150  25.016  47.132  1.00  0.00           H  
ATOM   2470  CD2 PHE   362      77.363  26.961  47.599  1.00  0.00           C  
ATOM   2471  HD2 PHE   362      76.343  26.601  47.639  1.00  0.00           H  
ATOM   2472  C   PHE   362      76.273  29.350  45.579  1.00  0.00           C  
ATOM   2473  O   PHE   362      77.085  29.567  44.728  1.00  0.00           O  
ATOM   2474  N   LEU   363      75.186  28.556  45.380  1.00  0.00           N  
ATOM   2475  H   LEU   363      74.485  28.565  46.109  1.00  0.00           H  
ATOM   2476  CA  LEU   363      75.029  27.674  44.219  1.00  0.00           C  
ATOM   2477  HA  LEU   363      76.006  27.259  43.961  1.00  0.00           H  
ATOM   2478  CB  LEU   363      73.932  26.652  44.518  1.00  0.00           C  
ATOM   2479  HB2 LEU   363      73.116  27.187  45.001  1.00  0.00           H  
ATOM   2480  HB3 LEU   363      73.590  26.236  43.574  1.00  0.00           H  
ATOM   2481  CG  LEU   363      74.338  25.432  45.339  1.00  0.00           C  
ATOM   2482  HG  LEU   363      74.943  25.773  46.180  1.00  0.00           H  
ATOM   2483  CD1 LEU   363      73.167  24.680  45.921  1.00  0.00           C  
ATOM   2484 HD11 LEU   363      72.738  25.404  46.614  1.00  0.00           H  
ATOM   2485 HD12 LEU   363      72.497  24.393  45.110  1.00  0.00           H  
ATOM   2486 HD13 LEU   363      73.498  23.764  46.415  1.00  0.00           H  
ATOM   2487  CD2 LEU   363      75.183  24.541  44.425  1.00  0.00           C  
ATOM   2488 HD21 LEU   363      74.657  24.086  43.581  1.00  0.00           H  
ATOM   2489 HD22 LEU   363      76.025  25.116  44.048  1.00  0.00           H  
ATOM   2490 HD23 LEU   363      75.545  23.628  44.901  1.00  0.00           H  
ATOM   2491  C   LEU   363      74.653  28.399  42.919  1.00  0.00           C  
ATOM   2492  O   LEU   363      75.210  28.083  41.924  1.00  0.00           O  
ATOM   2493  N   ALA   364      73.781  29.369  43.094  1.00  0.00           N  
ATOM   2494  H   ALA   364      73.551  29.490  44.062  1.00  0.00           H  
ATOM   2495  CA  ALA   364      73.186  30.197  42.020  1.00  0.00           C  
ATOM   2496  HA  ALA   364      72.897  29.388  41.347  1.00  0.00           H  
ATOM   2497  CB  ALA   364      71.914  30.952  42.454  1.00  0.00           C  
ATOM   2498  HB1 ALA   364      71.423  31.423  41.605  1.00  0.00           H  
ATOM   2499  HB2 ALA   364      71.233  30.280  42.974  1.00  0.00           H  
ATOM   2500  HB3 ALA   364      72.203  31.739  43.145  1.00  0.00           H  
ATOM   2501  C   ALA   364      74.258  31.072  41.430  1.00  0.00           C  
ATOM   2502  O   ALA   364      74.473  30.934  40.199  1.00  0.00           O  
ATOM   2503  N   ALA   365      75.004  31.858  42.224  1.00  0.00           N  
ATOM   2504  H   ALA   365      74.793  31.839  43.205  1.00  0.00           H  
ATOM   2505  CA  ALA   365      76.078  32.800  41.698  1.00  0.00           C  
ATOM   2506  HA  ALA   365      75.905  33.035  40.651  1.00  0.00           H  
ATOM   2507  CB  ALA   365      76.007  34.069  42.461  1.00  0.00           C  
ATOM   2508  HB1 ALA   365      74.975  34.420  42.522  1.00  0.00           H  
ATOM   2509  HB2 ALA   365      76.479  33.921  43.427  1.00  0.00           H  
ATOM   2510  HB3 ALA   365      76.644  34.862  42.046  1.00  0.00           H  
ATOM   2511  C   ALA   365      77.466  32.060  41.702  1.00  0.00           C  
ATOM   2512  O   ALA   365      78.251  32.160  40.763  1.00  0.00           O  
ATOM   2513  N   GLY   366      77.891  31.467  42.841  1.00  0.00           N  
ATOM   2514  H   GLY   366      77.252  31.072  43.510  1.00  0.00           H  
ATOM   2515  CA  GLY   366      79.217  30.968  43.127  1.00  0.00           C  
ATOM   2516  HA2 GLY   366      79.978  31.710  42.906  1.00  0.00           H  
ATOM   2517  HA3 GLY   366      79.286  30.646  44.164  1.00  0.00           H  
ATOM   2518  C   GLY   366      79.494  29.744  42.387  1.00  0.00           C  
ATOM   2519  O   GLY   366      80.461  29.653  41.686  1.00  0.00           O  
ATOM   2520  N   MET   367      78.669  28.724  42.469  1.00  0.00           N  
ATOM   2521  H   MET   367      77.808  28.872  42.988  1.00  0.00           H  
ATOM   2522  CA  MET   367      78.809  27.513  41.653  1.00  0.00           C  
ATOM   2523  HA  MET   367      79.873  27.404  41.427  1.00  0.00           H  
ATOM   2524  CB  MET   367      78.351  26.202  42.417  1.00  0.00           C  
ATOM   2525  HB2 MET   367      77.301  26.208  42.708  1.00  0.00           H  
ATOM   2526  HB3 MET   367      78.576  25.361  41.758  1.00  0.00           H  
ATOM   2527  CG  MET   367      79.070  25.863  43.726  1.00  0.00           C  
ATOM   2528  HG2 MET   367      80.146  25.790  43.593  1.00  0.00           H  
ATOM   2529  HG3 MET   367      78.797  26.595  44.487  1.00  0.00           H  
ATOM   2530  SD  MET   367      78.634  24.253  44.474  1.00  0.00           S  
ATOM   2531  CE  MET   367      79.263  23.124  43.215  1.00  0.00           C  
ATOM   2532  HE1 MET   367      78.588  23.220  42.366  1.00  0.00           H  
ATOM   2533  HE2 MET   367      80.310  23.287  42.934  1.00  0.00           H  
ATOM   2534  HE3 MET   367      79.090  22.143  43.651  1.00  0.00           H  
ATOM   2535  C   MET   367      78.303  27.645  40.202  1.00  0.00           C  
ATOM   2536  O   MET   367      78.578  26.764  39.422  1.00  0.00           O  
ATOM   2537  N   LYS   368      77.555  28.749  39.930  1.00  0.00           N  
ATOM   2538  H   LYS   368      77.320  29.373  40.687  1.00  0.00           H  
ATOM   2539  CA  LYS   368      76.924  29.222  38.673  1.00  0.00           C  
ATOM   2540  HA  LYS   368      76.424  30.168  38.875  1.00  0.00           H  
ATOM   2541  CB  LYS   368      78.074  29.473  37.660  1.00  0.00           C  
ATOM   2542  HB2 LYS   368      78.395  28.506  37.248  1.00  0.00           H  
ATOM   2543  HB3 LYS   368      77.702  29.976  36.769  1.00  0.00           H  
ATOM   2544  CG  LYS   368      79.396  30.170  38.105  1.00  0.00           C  
ATOM   2545  HG2 LYS   368      79.276  31.221  38.381  1.00  0.00           H  
ATOM   2546  HG3 LYS   368      79.827  29.673  38.979  1.00  0.00           H  
ATOM   2547  CD  LYS   368      80.426  30.198  36.983  1.00  0.00           C  
ATOM   2548  HD2 LYS   368      80.025  30.092  35.975  1.00  0.00           H  
ATOM   2549  HD3 LYS   368      80.854  31.202  37.022  1.00  0.00           H  
ATOM   2550  CE  LYS   368      81.550  29.162  37.077  1.00  0.00           C  
ATOM   2551  HE2 LYS   368      82.057  29.227  38.048  1.00  0.00           H  
ATOM   2552  HE3 LYS   368      81.080  28.185  37.038  1.00  0.00           H  
ATOM   2553  NZ  LYS   368      82.346  29.287  35.879  1.00  0.00           N  
ATOM   2554  HZ1 LYS   368      81.822  29.504  35.044  1.00  0.00           H  
ATOM   2555  HZ2 LYS   368      83.013  30.038  35.915  1.00  0.00           H  
ATOM   2556  HZ3 LYS   368      82.755  28.387  35.626  1.00  0.00           H  
ATOM   2557  C   LYS   368      75.824  28.307  38.116  1.00  0.00           C  
ATOM   2558  O   LYS   368      75.573  28.343  36.913  1.00  0.00           O  
ATOM   2559  N   TRP   369      75.150  27.469  38.917  1.00  0.00           N  
ATOM   2560  H   TRP   369      75.298  27.627  39.907  1.00  0.00           H  
ATOM   2561  CA  TRP   369      74.062  26.556  38.521  1.00  0.00           C  
ATOM   2562  HA  TRP   369      74.419  25.966  37.682  1.00  0.00           H  
ATOM   2563  CB  TRP   369      73.518  25.675  39.577  1.00  0.00           C  
ATOM   2564  HB2 TRP   369      73.197  26.351  40.373  1.00  0.00           H  
ATOM   2565  HB3 TRP   369      72.652  25.225  39.088  1.00  0.00           H  
ATOM   2566  CG  TRP   369      74.356  24.675  40.272  1.00  0.00           C  
ATOM   2567  CD1 TRP   369      75.632  24.455  39.979  1.00  0.00           C  
ATOM   2568  HD1 TRP   369      76.290  25.078  39.405  1.00  0.00           H  
ATOM   2569  NE1 TRP   369      76.107  23.347  40.680  1.00  0.00           N  
ATOM   2570  HE1 TRP   369      77.082  23.059  40.670  1.00  0.00           H  
ATOM   2571  CE2 TRP   369      75.078  22.760  41.388  1.00  0.00           C  
ATOM   2572  CZ2 TRP   369      75.122  21.651  42.269  1.00  0.00           C  
ATOM   2573  HZ2 TRP   369      76.078  21.189  42.468  1.00  0.00           H  
ATOM   2574  CH2 TRP   369      73.997  21.375  43.031  1.00  0.00           C  
ATOM   2575  HH2 TRP   369      73.902  20.613  43.795  1.00  0.00           H  
ATOM   2576  CZ3 TRP   369      72.787  22.106  42.704  1.00  0.00           C  
ATOM   2577  HZ3 TRP   369      71.920  21.878  43.291  1.00  0.00           H  
ATOM   2578  CE3 TRP   369      72.704  23.126  41.747  1.00  0.00           C  
ATOM   2579  HE3 TRP   369      71.791  23.670  41.564  1.00  0.00           H  
ATOM   2580  CD2 TRP   369      73.925  23.589  41.181  1.00  0.00           C  
ATOM   2581  C   TRP   369      72.967  27.357  37.813  1.00  0.00           C  
ATOM   2582  O   TRP   369      72.602  28.415  38.348  1.00  0.00           O  
ATOM   2583  N   GLY   370      72.364  26.856  36.772  1.00  0.00           N  
ATOM   2584  H   GLY   370      72.718  25.990  36.388  1.00  0.00           H  
ATOM   2585  CA  GLY   370      71.166  27.438  36.247  1.00  0.00           C  
ATOM   2586  HA2 GLY   370      71.419  28.404  35.824  1.00  0.00           H  
ATOM   2587  HA3 GLY   370      70.781  26.821  35.431  1.00  0.00           H  
ATOM   2588  C   GLY   370      70.072  27.489  37.311  1.00  0.00           C  
ATOM   2589  O   GLY   370      69.855  26.413  37.960  1.00  0.00           O  
ATOM   2590  N   HIP   371      69.268  28.538  37.423  1.00  0.00           N  
ATOM   2591  H   HIP   371      69.585  29.371  36.935  1.00  0.00           H  
ATOM   2592  CA  HIP   371      68.107  28.608  38.424  1.00  0.00           C  
ATOM   2593  HA  HIP   371      68.595  28.511  39.395  1.00  0.00           H  
ATOM   2594  CB  HIP   371      67.401  29.998  38.291  1.00  0.00           C  
ATOM   2595  HB2 HIP   371      66.553  29.858  38.964  1.00  0.00           H  
ATOM   2596  HB3 HIP   371      68.037  30.810  38.649  1.00  0.00           H  
ATOM   2597  CG  HIP   371      66.882  30.493  36.981  1.00  0.00           C  
ATOM   2598  ND1 HIP   371      65.964  29.952  36.073  1.00  0.00           N  
ATOM   2599  HD1 HIP   371      65.325  29.200  36.269  1.00  0.00           H  
ATOM   2600  CE1 HIP   371      66.002  30.679  34.934  1.00  0.00           C  
ATOM   2601  HE1 HIP   371      65.453  30.456  34.032  1.00  0.00           H  
ATOM   2602  NE2 HIP   371      66.926  31.684  35.076  1.00  0.00           N  
ATOM   2603  HE2 HIP   371      67.226  32.347  34.387  1.00  0.00           H  
ATOM   2604  CD2 HIP   371      67.493  31.537  36.339  1.00  0.00           C  
ATOM   2605  HD2 HIP   371      68.338  32.093  36.692  1.00  0.00           H  
ATOM   2606  C   HIP   371      67.152  27.426  38.340  1.00  0.00           C  
ATOM   2607  O   HIP   371      66.480  27.057  39.219  1.00  0.00           O  
ATOM   2608  N   GLU   372      66.969  26.925  37.149  1.00  0.00           N  
ATOM   2609  H   GLU   372      67.746  27.048  36.511  1.00  0.00           H  
ATOM   2610  CA  GLU   372      66.007  25.844  36.869  1.00  0.00           C  
ATOM   2611  HA  GLU   372      64.998  26.136  37.139  1.00  0.00           H  
ATOM   2612  CB  GLU   372      66.052  25.424  35.423  1.00  0.00           C  
ATOM   2613  HB2 GLU   372      66.915  24.757  35.386  1.00  0.00           H  
ATOM   2614  HB3 GLU   372      65.217  24.739  35.243  1.00  0.00           H  
ATOM   2615  CG  GLU   372      66.084  26.459  34.352  1.00  0.00           C  
ATOM   2616  HG2 GLU   372      65.604  26.132  33.427  1.00  0.00           H  
ATOM   2617  HG3 GLU   372      65.463  27.254  34.769  1.00  0.00           H  
ATOM   2618  CD  GLU   372      67.484  27.042  34.052  1.00  0.00           C  
ATOM   2619  OE1 GLU   372      67.614  27.693  32.962  1.00  0.00           O  
ATOM   2620  OE2 GLU   372      68.486  26.805  34.788  1.00  0.00           O  
ATOM   2621  C   GLU   372      66.298  24.545  37.700  1.00  0.00           C  
ATOM   2622  O   GLU   372      65.356  23.940  38.302  1.00  0.00           O  
ATOM   2623  N   ALA   373      67.549  24.123  37.766  1.00  0.00           N  
ATOM   2624  H   ALA   373      68.235  24.616  37.216  1.00  0.00           H  
ATOM   2625  CA  ALA   373      68.015  23.048  38.599  1.00  0.00           C  
ATOM   2626  HA  ALA   373      67.488  22.113  38.439  1.00  0.00           H  
ATOM   2627  CB  ALA   373      69.513  22.803  38.315  1.00  0.00           C  
ATOM   2628  HB1 ALA   373      69.615  22.384  37.313  1.00  0.00           H  
ATOM   2629  HB2 ALA   373      70.009  23.767  38.445  1.00  0.00           H  
ATOM   2630  HB3 ALA   373      69.938  22.103  39.027  1.00  0.00           H  
ATOM   2631  C   ALA   373      67.849  23.306  40.080  1.00  0.00           C  
ATOM   2632  O   ALA   373      67.686  22.435  40.924  1.00  0.00           O  
ATOM   2633  N   ILE   374      68.050  24.555  40.473  1.00  0.00           N  
ATOM   2634  H   ILE   374      68.259  25.232  39.760  1.00  0.00           H  
ATOM   2635  CA  ILE   374      67.768  24.950  41.866  1.00  0.00           C  
ATOM   2636  HA  ILE   374      68.257  24.228  42.520  1.00  0.00           H  
ATOM   2637  CB  ILE   374      68.429  26.267  42.205  1.00  0.00           C  
ATOM   2638  HB  ILE   374      67.814  27.049  41.750  1.00  0.00           H  
ATOM   2639  CG2 ILE   374      68.480  26.365  43.778  1.00  0.00           C  
ATOM   2640 HG21 ILE   374      68.866  27.353  44.064  1.00  0.00           H  
ATOM   2641 HG22 ILE   374      67.519  26.139  44.220  1.00  0.00           H  
ATOM   2642 HG23 ILE   374      69.236  25.660  44.114  1.00  0.00           H  
ATOM   2643  CG1 ILE   374      69.935  26.270  41.806  1.00  0.00           C  
ATOM   2644 HG12 ILE   374      70.519  25.550  42.374  1.00  0.00           H  
ATOM   2645 HG13 ILE   374      70.123  25.928  40.783  1.00  0.00           H  
ATOM   2646  CD1 ILE   374      70.773  27.532  41.910  1.00  0.00           C  
ATOM   2647 HD11 ILE   374      71.813  27.223  41.822  1.00  0.00           H  
ATOM   2648 HD12 ILE   374      70.402  28.295  41.224  1.00  0.00           H  
ATOM   2649 HD13 ILE   374      70.538  27.820  42.938  1.00  0.00           H  
ATOM   2650  C   ILE   374      66.211  24.888  42.159  1.00  0.00           C  
ATOM   2651  O   ILE   374      65.829  24.379  43.244  1.00  0.00           O  
ATOM   2652  N   GLU   375      65.393  25.458  41.270  1.00  0.00           N  
ATOM   2653  H   GLU   375      65.751  25.745  40.371  1.00  0.00           H  
ATOM   2654  CA  GLU   375      63.924  25.477  41.301  1.00  0.00           C  
ATOM   2655  HA  GLU   375      63.678  25.796  42.310  1.00  0.00           H  
ATOM   2656  CB  GLU   375      63.399  26.451  40.229  1.00  0.00           C  
ATOM   2657  HB2 GLU   375      63.979  27.361  40.360  1.00  0.00           H  
ATOM   2658  HB3 GLU   375      63.638  26.081  39.226  1.00  0.00           H  
ATOM   2659  CG  GLU   375      61.877  26.712  40.352  1.00  0.00           C  
ATOM   2660  HG2 GLU   375      61.368  25.809  40.014  1.00  0.00           H  
ATOM   2661  HG3 GLU   375      61.509  26.911  41.358  1.00  0.00           H  
ATOM   2662  CD  GLU   375      61.387  27.867  39.502  1.00  0.00           C  
ATOM   2663  OE1 GLU   375      60.226  28.242  39.499  1.00  0.00           O  
ATOM   2664  OE2 GLU   375      62.293  28.409  38.715  1.00  0.00           O  
ATOM   2665  C   GLU   375      63.215  24.126  41.178  1.00  0.00           C  
ATOM   2666  O   GLU   375      62.242  23.874  41.889  1.00  0.00           O  
ATOM   2667  N   ALA   376      63.766  23.143  40.426  1.00  0.00           N  
ATOM   2668  H   ALA   376      64.384  23.460  39.702  1.00  0.00           H  
ATOM   2669  CA  ALA   376      63.310  21.792  40.456  1.00  0.00           C  
ATOM   2670  HA  ALA   376      62.293  21.817  40.077  1.00  0.00           H  
ATOM   2671  CB  ALA   376      64.171  20.985  39.488  1.00  0.00           C  
ATOM   2672  HB1 ALA   376      63.798  19.959  39.380  1.00  0.00           H  
ATOM   2673  HB2 ALA   376      64.058  21.452  38.506  1.00  0.00           H  
ATOM   2674  HB3 ALA   376      65.226  21.049  39.763  1.00  0.00           H  
ATOM   2675  C   ALA   376      63.255  21.131  41.829  1.00  0.00           C  
ATOM   2676  O   ALA   376      62.475  20.205  42.088  1.00  0.00           O  
ATOM   2677  N   ASN   377      64.172  21.531  42.748  1.00  0.00           N  
ATOM   2678  H   ASN   377      64.860  22.219  42.480  1.00  0.00           H  
ATOM   2679  CA  ASN   377      64.205  21.046  44.126  1.00  0.00           C  
ATOM   2680  HA  ASN   377      63.559  20.179  44.235  1.00  0.00           H  
ATOM   2681  CB  ASN   377      65.643  20.525  44.425  1.00  0.00           C  
ATOM   2682  HB2 ASN   377      66.275  21.409  44.367  1.00  0.00           H  
ATOM   2683  HB3 ASN   377      65.795  20.179  45.446  1.00  0.00           H  
ATOM   2684  CG  ASN   377      66.045  19.521  43.484  1.00  0.00           C  
ATOM   2685  OD1 ASN   377      65.578  18.396  43.597  1.00  0.00           O  
ATOM   2686  ND2 ASN   377      66.923  19.816  42.601  1.00  0.00           N  
ATOM   2687 HD21 ASN   377      67.122  19.052  41.964  1.00  0.00           H  
ATOM   2688 HD22 ASN   377      67.194  20.768  42.448  1.00  0.00           H  
ATOM   2689  C   ASN   377      63.722  22.075  45.235  1.00  0.00           C  
ATOM   2690  O   ASN   377      63.880  21.811  46.421  1.00  0.00           O  
ATOM   2691  N   SER   378      63.056  23.165  44.765  1.00  0.00           N  
ATOM   2692  H   SER   378      62.938  23.161  43.766  1.00  0.00           H  
ATOM   2693  CA  SER   378      62.637  24.322  45.635  1.00  0.00           C  
ATOM   2694  HA  SER   378      63.457  24.859  46.106  1.00  0.00           H  
ATOM   2695  CB  SER   378      61.791  25.291  44.928  1.00  0.00           C  
ATOM   2696  HB2 SER   378      61.106  25.816  45.598  1.00  0.00           H  
ATOM   2697  HB3 SER   378      62.447  26.010  44.440  1.00  0.00           H  
ATOM   2698  OG  SER   378      60.806  24.672  44.073  1.00  0.00           O  
ATOM   2699  HG  SER   378      61.259  24.377  43.285  1.00  0.00           H  
ATOM   2700  C   SER   378      61.897  23.895  46.928  1.00  0.00           C  
ATOM   2701  O   SER   378      62.243  24.261  48.059  1.00  0.00           O  
ATOM   2702  N   GLN   379      60.839  23.114  46.732  1.00  0.00           N  
ATOM   2703  H   GLN   379      60.528  22.962  45.775  1.00  0.00           H  
ATOM   2704  CA  GLN   379      60.144  22.349  47.827  1.00  0.00           C  
ATOM   2705  HA  GLN   379      59.627  23.101  48.428  1.00  0.00           H  
ATOM   2706  CB  GLN   379      58.991  21.502  47.231  1.00  0.00           C  
ATOM   2707  HB2 GLN   379      58.306  21.227  48.025  1.00  0.00           H  
ATOM   2708  HB3 GLN   379      58.335  22.194  46.718  1.00  0.00           H  
ATOM   2709  CG  GLN   379      59.282  20.262  46.431  1.00  0.00           C  
ATOM   2710  HG2 GLN   379      59.847  19.530  47.007  1.00  0.00           H  
ATOM   2711  HG3 GLN   379      58.285  19.865  46.270  1.00  0.00           H  
ATOM   2712  CD  GLN   379      59.978  20.498  45.084  1.00  0.00           C  
ATOM   2713  OE1 GLN   379      59.934  21.520  44.520  1.00  0.00           O  
ATOM   2714  NE2 GLN   379      60.751  19.522  44.694  1.00  0.00           N  
ATOM   2715 HE21 GLN   379      61.317  19.768  43.903  1.00  0.00           H  
ATOM   2716 HE22 GLN   379      60.719  18.640  45.182  1.00  0.00           H  
ATOM   2717  C   GLN   379      61.082  21.551  48.829  1.00  0.00           C  
ATOM   2718  O   GLN   379      60.769  21.553  50.027  1.00  0.00           O  
ATOM   2719  N   TYR   380      62.203  20.913  48.434  1.00  0.00           N  
ATOM   2720  H   TYR   380      62.418  21.013  47.448  1.00  0.00           H  
ATOM   2721  CA  TYR   380      63.161  20.332  49.349  1.00  0.00           C  
ATOM   2722  HA  TYR   380      62.646  19.886  50.201  1.00  0.00           H  
ATOM   2723  CB  TYR   380      63.859  19.207  48.666  1.00  0.00           C  
ATOM   2724  HB2 TYR   380      64.369  19.594  47.790  1.00  0.00           H  
ATOM   2725  HB3 TYR   380      64.593  18.811  49.380  1.00  0.00           H  
ATOM   2726  CG  TYR   380      62.962  18.050  48.214  1.00  0.00           C  
ATOM   2727  CD1 TYR   380      62.070  17.512  49.113  1.00  0.00           C  
ATOM   2728  HD1 TYR   380      61.949  17.737  50.163  1.00  0.00           H  
ATOM   2729  CE1 TYR   380      61.046  16.587  48.659  1.00  0.00           C  
ATOM   2730  HE1 TYR   380      60.258  16.290  49.346  1.00  0.00           H  
ATOM   2731  CZ  TYR   380      60.921  16.261  47.270  1.00  0.00           C  
ATOM   2732  OH  TYR   380      59.996  15.386  46.764  1.00  0.00           O  
ATOM   2733  HH  TYR   380      59.967  15.377  45.799  1.00  0.00           H  
ATOM   2734  CE2 TYR   380      61.961  16.656  46.421  1.00  0.00           C  
ATOM   2735  HE2 TYR   380      61.860  16.293  45.402  1.00  0.00           H  
ATOM   2736  CD2 TYR   380      62.873  17.626  46.842  1.00  0.00           C  
ATOM   2737  HD2 TYR   380      63.590  17.960  46.113  1.00  0.00           H  
ATOM   2738  C   TYR   380      64.184  21.234  50.052  1.00  0.00           C  
ATOM   2739  O   TYR   380      64.604  20.994  51.172  1.00  0.00           O  
ATOM   2740  N   PHE   381      64.344  22.460  49.520  1.00  0.00           N  
ATOM   2741  H   PHE   381      64.077  22.553  48.549  1.00  0.00           H  
ATOM   2742  CA  PHE   381      64.998  23.583  50.268  1.00  0.00           C  
ATOM   2743  HA  PHE   381      65.877  23.237  50.812  1.00  0.00           H  
ATOM   2744  CB  PHE   381      65.359  24.751  49.230  1.00  0.00           C  
ATOM   2745  HB2 PHE   381      64.492  25.089  48.656  1.00  0.00           H  
ATOM   2746  HB3 PHE   381      65.597  25.554  49.930  1.00  0.00           H  
ATOM   2747  CG  PHE   381      66.588  24.478  48.371  1.00  0.00           C  
ATOM   2748  CD1 PHE   381      66.439  24.351  46.982  1.00  0.00           C  
ATOM   2749  HD1 PHE   381      65.495  24.568  46.508  1.00  0.00           H  
ATOM   2750  CE1 PHE   381      67.629  24.130  46.224  1.00  0.00           C  
ATOM   2751  HE1 PHE   381      67.549  23.921  45.165  1.00  0.00           H  
ATOM   2752  CZ  PHE   381      68.922  24.035  46.782  1.00  0.00           C  
ATOM   2753  HZ  PHE   381      69.736  23.811  46.117  1.00  0.00           H  
ATOM   2754  CE2 PHE   381      69.008  24.067  48.162  1.00  0.00           C  
ATOM   2755  HE2 PHE   381      69.962  23.862  48.627  1.00  0.00           H  
ATOM   2756  CD2 PHE   381      67.886  24.312  48.945  1.00  0.00           C  
ATOM   2757  HD2 PHE   381      67.955  24.238  50.027  1.00  0.00           H  
ATOM   2758  C   PHE   381      63.978  24.034  51.288  1.00  0.00           C  
ATOM   2759  O   PHE   381      64.284  24.223  52.477  1.00  0.00           O  
ATOM   2760  N   HID   382      62.653  24.220  51.025  1.00  0.00           N  
ATOM   2761  H   HID   382      62.298  24.114  50.089  1.00  0.00           H  
ATOM   2762  CA  HID   382      61.659  24.765  52.011  1.00  0.00           C  
ATOM   2763  HA  HID   382      62.166  25.567  52.544  1.00  0.00           H  
ATOM   2764  CB  HID   382      60.347  25.260  51.265  1.00  0.00           C  
ATOM   2765  HB2 HID   382      59.834  24.331  51.026  1.00  0.00           H  
ATOM   2766  HB3 HID   382      59.750  25.767  52.018  1.00  0.00           H  
ATOM   2767  CG  HID   382      60.609  26.053  49.970  1.00  0.00           C  
ATOM   2768  ND1 HID   382      59.751  26.187  48.923  1.00  0.00           N  
ATOM   2769  HD1 HID   382      58.828  25.789  48.876  1.00  0.00           H  
ATOM   2770  CE1 HID   382      60.319  26.848  47.896  1.00  0.00           C  
ATOM   2771  HE1 HID   382      59.913  26.942  46.899  1.00  0.00           H  
ATOM   2772  NE2 HID   382      61.543  27.161  48.244  1.00  0.00           N  
ATOM   2773  CD2 HID   382      61.798  26.685  49.592  1.00  0.00           C  
ATOM   2774  HD2 HID   382      62.759  26.639  50.097  1.00  0.00           H  
ATOM   2775  C   HID   382      61.205  23.761  53.044  1.00  0.00           C  
ATOM   2776  O   HID   382      60.739  24.160  54.118  1.00  0.00           O  
ATOM   2777  N   LEU   383      61.591  22.434  52.866  1.00  0.00           N  
ATOM   2778  H   LEU   383      62.052  22.245  51.984  1.00  0.00           H  
ATOM   2779  CA  LEU   383      61.367  21.360  53.835  1.00  0.00           C  
ATOM   2780  HA  LEU   383      60.309  21.109  53.860  1.00  0.00           H  
ATOM   2781  CB  LEU   383      62.018  20.082  53.311  1.00  0.00           C  
ATOM   2782  HB2 LEU   383      61.482  19.820  52.408  1.00  0.00           H  
ATOM   2783  HB3 LEU   383      63.013  20.423  53.008  1.00  0.00           H  
ATOM   2784  CG  LEU   383      62.195  18.835  54.130  1.00  0.00           C  
ATOM   2785  HG  LEU   383      62.927  19.140  54.875  1.00  0.00           H  
ATOM   2786  CD1 LEU   383      60.929  18.459  54.869  1.00  0.00           C  
ATOM   2787 HD11 LEU   383      60.112  18.468  54.149  1.00  0.00           H  
ATOM   2788 HD12 LEU   383      61.032  17.496  55.370  1.00  0.00           H  
ATOM   2789 HD13 LEU   383      60.724  19.270  55.558  1.00  0.00           H  
ATOM   2790  CD2 LEU   383      62.823  17.736  53.224  1.00  0.00           C  
ATOM   2791 HD21 LEU   383      63.315  17.005  53.857  1.00  0.00           H  
ATOM   2792 HD22 LEU   383      62.078  17.242  52.608  1.00  0.00           H  
ATOM   2793 HD23 LEU   383      63.627  18.063  52.569  1.00  0.00           H  
ATOM   2794  C   LEU   383      61.839  21.860  55.261  1.00  0.00           C  
ATOM   2795  O   LEU   383      61.036  21.902  56.157  1.00  0.00           O  
ATOM   2796  N   ALA   384      63.120  22.294  55.318  1.00  0.00           N  
ATOM   2797  H   ALA   384      63.535  22.355  54.398  1.00  0.00           H  
ATOM   2798  CA  ALA   384      63.741  22.805  56.551  1.00  0.00           C  
ATOM   2799  HA  ALA   384      63.748  22.022  57.308  1.00  0.00           H  
ATOM   2800  CB  ALA   384      65.221  23.200  56.314  1.00  0.00           C  
ATOM   2801  HB1 ALA   384      65.736  23.166  57.269  1.00  0.00           H  
ATOM   2802  HB2 ALA   384      65.670  22.434  55.689  1.00  0.00           H  
ATOM   2803  HB3 ALA   384      65.234  24.136  55.747  1.00  0.00           H  
ATOM   2804  C   ALA   384      63.021  23.928  57.273  1.00  0.00           C  
ATOM   2805  O   ALA   384      63.065  23.965  58.481  1.00  0.00           O  
ATOM   2806  N   ALA   385      62.435  24.917  56.550  1.00  0.00           N  
ATOM   2807  H   ALA   385      62.212  24.813  55.581  1.00  0.00           H  
ATOM   2808  CA  ALA   385      61.838  26.128  57.103  1.00  0.00           C  
ATOM   2809  HA  ALA   385      62.512  26.529  57.861  1.00  0.00           H  
ATOM   2810  CB  ALA   385      61.566  27.212  56.010  1.00  0.00           C  
ATOM   2811  HB1 ALA   385      62.511  27.679  55.731  1.00  0.00           H  
ATOM   2812  HB2 ALA   385      60.988  26.771  55.194  1.00  0.00           H  
ATOM   2813  HB3 ALA   385      60.983  27.996  56.479  1.00  0.00           H  
ATOM   2814  C   ALA   385      60.507  25.786  57.872  1.00  0.00           C  
ATOM   2815  O   ALA   385      59.975  26.726  58.502  1.00  0.00           O  
ATOM   2816  N   TRP   386      59.918  24.617  57.685  1.00  0.00           N  
ATOM   2817  H   TRP   386      60.341  23.919  57.084  1.00  0.00           H  
ATOM   2818  CA  TRP   386      58.791  24.187  58.519  1.00  0.00           C  
ATOM   2819  HA  TRP   386      58.477  24.980  59.202  1.00  0.00           H  
ATOM   2820  CB  TRP   386      57.525  23.967  57.683  1.00  0.00           C  
ATOM   2821  HB2 TRP   386      56.700  23.767  58.374  1.00  0.00           H  
ATOM   2822  HB3 TRP   386      57.257  24.934  57.265  1.00  0.00           H  
ATOM   2823  CG  TRP   386      57.586  22.872  56.670  1.00  0.00           C  
ATOM   2824  CD1 TRP   386      58.228  23.012  55.535  1.00  0.00           C  
ATOM   2825  HD1 TRP   386      58.690  23.937  55.220  1.00  0.00           H  
ATOM   2826  NE1 TRP   386      57.965  21.996  54.651  1.00  0.00           N  
ATOM   2827  HE1 TRP   386      58.208  21.836  53.681  1.00  0.00           H  
ATOM   2828  CE2 TRP   386      57.330  20.966  55.363  1.00  0.00           C  
ATOM   2829  CZ2 TRP   386      57.017  19.706  55.004  1.00  0.00           C  
ATOM   2830  HZ2 TRP   386      57.093  19.397  53.967  1.00  0.00           H  
ATOM   2831  CH2 TRP   386      56.453  18.813  55.888  1.00  0.00           C  
ATOM   2832  HH2 TRP   386      56.074  17.834  55.643  1.00  0.00           H  
ATOM   2833  CZ3 TRP   386      56.210  19.296  57.188  1.00  0.00           C  
ATOM   2834  HZ3 TRP   386      55.654  18.694  57.889  1.00  0.00           H  
ATOM   2835  CE3 TRP   386      56.365  20.665  57.526  1.00  0.00           C  
ATOM   2836  HE3 TRP   386      55.986  21.069  58.454  1.00  0.00           H  
ATOM   2837  CD2 TRP   386      57.072  21.540  56.628  1.00  0.00           C  
ATOM   2838  C   TRP   386      59.108  22.930  59.354  1.00  0.00           C  
ATOM   2839  O   TRP   386      58.878  22.898  60.544  1.00  0.00           O  
ATOM   2840  N   ALA   387      59.715  21.859  58.829  1.00  0.00           N  
ATOM   2841  H   ALA   387      60.031  21.924  57.875  1.00  0.00           H  
ATOM   2842  CA  ALA   387      59.954  20.576  59.468  1.00  0.00           C  
ATOM   2843  HA  ALA   387      58.951  20.225  59.751  1.00  0.00           H  
ATOM   2844  CB  ALA   387      60.678  19.686  58.549  1.00  0.00           C  
ATOM   2845  HB1 ALA   387      60.179  19.500  57.601  1.00  0.00           H  
ATOM   2846  HB2 ALA   387      61.674  20.083  58.349  1.00  0.00           H  
ATOM   2847  HB3 ALA   387      60.873  18.785  59.138  1.00  0.00           H  
ATOM   2848  C   ALA   387      60.769  20.749  60.741  1.00  0.00           C  
ATOM   2849  O   ALA   387      60.295  20.295  61.785  1.00  0.00           O  
ATOM   2850  N   VAL   388      61.961  21.383  60.685  1.00  0.00           N  
ATOM   2851  H   VAL   388      62.282  21.756  59.799  1.00  0.00           H  
ATOM   2852  CA  VAL   388      62.849  21.467  61.825  1.00  0.00           C  
ATOM   2853  HA  VAL   388      62.949  20.468  62.243  1.00  0.00           H  
ATOM   2854  CB  VAL   388      64.289  21.913  61.329  1.00  0.00           C  
ATOM   2855  HB  VAL   388      64.306  22.660  60.541  1.00  0.00           H  
ATOM   2856  CG1 VAL   388      65.198  22.315  62.579  1.00  0.00           C  
ATOM   2857 HG11 VAL   388      65.236  21.448  63.243  1.00  0.00           H  
ATOM   2858 HG12 VAL   388      66.198  22.608  62.253  1.00  0.00           H  
ATOM   2859 HG13 VAL   388      64.730  23.178  63.048  1.00  0.00           H  
ATOM   2860  CG2 VAL   388      65.005  20.786  60.696  1.00  0.00           C  
ATOM   2861 HG21 VAL   388      64.973  19.914  61.356  1.00  0.00           H  
ATOM   2862 HG22 VAL   388      64.463  20.442  59.818  1.00  0.00           H  
ATOM   2863 HG23 VAL   388      66.037  21.084  60.512  1.00  0.00           H  
ATOM   2864  C   VAL   388      62.249  22.317  62.919  1.00  0.00           C  
ATOM   2865  O   VAL   388      62.192  21.848  64.072  1.00  0.00           O  
ATOM   2866  N   PRO   389      61.600  23.459  62.633  1.00  0.00           N  
ATOM   2867  CD  PRO   389      61.906  24.325  61.535  1.00  0.00           C  
ATOM   2868  HD2 PRO   389      61.487  24.015  60.574  1.00  0.00           H  
ATOM   2869  HD3 PRO   389      62.981  24.305  61.354  1.00  0.00           H  
ATOM   2870  CG  PRO   389      61.490  25.714  61.836  1.00  0.00           C  
ATOM   2871  HG2 PRO   389      61.119  26.304  61.000  1.00  0.00           H  
ATOM   2872  HG3 PRO   389      62.331  26.298  62.221  1.00  0.00           H  
ATOM   2873  CB  PRO   389      60.376  25.525  62.854  1.00  0.00           C  
ATOM   2874  HB2 PRO   389      59.429  25.209  62.389  1.00  0.00           H  
ATOM   2875  HB3 PRO   389      60.290  26.387  63.502  1.00  0.00           H  
ATOM   2876  CA  PRO   389      60.916  24.277  63.650  1.00  0.00           C  
ATOM   2877  HA  PRO   389      61.676  24.668  64.321  1.00  0.00           H  
ATOM   2878  C   PRO   389      59.701  23.517  64.310  1.00  0.00           C  
ATOM   2879  O   PRO   389      59.645  23.677  65.540  1.00  0.00           O  
ATOM   2880  N   ALA   390      58.913  22.693  63.613  1.00  0.00           N  
ATOM   2881  H   ALA   390      59.047  22.677  62.615  1.00  0.00           H  
ATOM   2882  CA  ALA   390      57.909  21.799  64.265  1.00  0.00           C  
ATOM   2883  HA  ALA   390      57.278  22.528  64.768  1.00  0.00           H  
ATOM   2884  CB  ALA   390      57.140  20.878  63.342  1.00  0.00           C  
ATOM   2885  HB1 ALA   390      56.276  20.493  63.880  1.00  0.00           H  
ATOM   2886  HB2 ALA   390      56.712  21.435  62.501  1.00  0.00           H  
ATOM   2887  HB3 ALA   390      57.751  20.073  62.933  1.00  0.00           H  
ATOM   2888  C   ALA   390      58.517  20.889  65.404  1.00  0.00           C  
ATOM   2889  O   ALA   390      58.121  20.957  66.562  1.00  0.00           O  
ATOM   2890  N   VAL   391      59.590  20.163  65.083  1.00  0.00           N  
ATOM   2891  H   VAL   391      59.909  20.189  64.127  1.00  0.00           H  
ATOM   2892  CA  VAL   391      60.368  19.276  66.021  1.00  0.00           C  
ATOM   2893  HA  VAL   391      59.660  18.477  66.262  1.00  0.00           H  
ATOM   2894  CB  VAL   391      61.536  18.586  65.366  1.00  0.00           C  
ATOM   2895  HB  VAL   391      62.023  19.432  64.876  1.00  0.00           H  
ATOM   2896  CG1 VAL   391      62.374  17.758  66.401  1.00  0.00           C  
ATOM   2897 HG11 VAL   391      62.696  18.421  67.207  1.00  0.00           H  
ATOM   2898 HG12 VAL   391      61.813  16.912  66.786  1.00  0.00           H  
ATOM   2899 HG13 VAL   391      63.270  17.380  65.910  1.00  0.00           H  
ATOM   2900  CG2 VAL   391      61.194  17.609  64.209  1.00  0.00           C  
ATOM   2901 HG21 VAL   391      62.065  17.396  63.587  1.00  0.00           H  
ATOM   2902 HG22 VAL   391      60.748  16.647  64.473  1.00  0.00           H  
ATOM   2903 HG23 VAL   391      60.505  18.164  63.577  1.00  0.00           H  
ATOM   2904  C   VAL   391      60.732  20.008  67.275  1.00  0.00           C  
ATOM   2905  O   VAL   391      60.505  19.451  68.345  1.00  0.00           O  
ATOM   2906  N   LYS   392      61.413  21.145  67.073  1.00  0.00           N  
ATOM   2907  H   LYS   392      61.594  21.421  66.115  1.00  0.00           H  
ATOM   2908  CA  LYS   392      61.913  21.904  68.194  1.00  0.00           C  
ATOM   2909  HA  LYS   392      62.318  21.192  68.914  1.00  0.00           H  
ATOM   2910  CB  LYS   392      62.944  22.959  67.763  1.00  0.00           C  
ATOM   2911  HB2 LYS   392      62.794  23.383  66.778  1.00  0.00           H  
ATOM   2912  HB3 LYS   392      62.866  23.830  68.432  1.00  0.00           H  
ATOM   2913  CG  LYS   392      64.379  22.457  67.702  1.00  0.00           C  
ATOM   2914  HG2 LYS   392      65.068  23.256  67.431  1.00  0.00           H  
ATOM   2915  HG3 LYS   392      64.605  22.078  68.694  1.00  0.00           H  
ATOM   2916  CD  LYS   392      64.547  21.236  66.737  1.00  0.00           C  
ATOM   2917  HD2 LYS   392      63.836  20.424  66.856  1.00  0.00           H  
ATOM   2918  HD3 LYS   392      64.412  21.612  65.730  1.00  0.00           H  
ATOM   2919  CE  LYS   392      65.993  20.704  66.876  1.00  0.00           C  
ATOM   2920  HE2 LYS   392      66.117  20.016  66.030  1.00  0.00           H  
ATOM   2921  HE3 LYS   392      66.764  21.445  66.675  1.00  0.00           H  
ATOM   2922  NZ  LYS   392      66.234  19.995  68.230  1.00  0.00           N  
ATOM   2923  HZ1 LYS   392      66.500  20.680  68.925  1.00  0.00           H  
ATOM   2924  HZ2 LYS   392      65.389  19.599  68.628  1.00  0.00           H  
ATOM   2925  HZ3 LYS   392      66.954  19.315  68.065  1.00  0.00           H  
ATOM   2926  C   LYS   392      60.779  22.526  69.058  1.00  0.00           C  
ATOM   2927  O   LYS   392      60.625  22.399  70.256  1.00  0.00           O  
ATOM   2928  N   THR   393      59.874  23.286  68.427  1.00  0.00           N  
ATOM   2929  H   THR   393      60.038  23.522  67.455  1.00  0.00           H  
ATOM   2930  CA  THR   393      58.709  23.894  69.128  1.00  0.00           C  
ATOM   2931  HA  THR   393      59.155  24.603  69.812  1.00  0.00           H  
ATOM   2932  CB  THR   393      57.794  24.621  68.163  1.00  0.00           C  
ATOM   2933  HB  THR   393      57.266  23.828  67.631  1.00  0.00           H  
ATOM   2934  CG2 THR   393      56.725  25.492  68.784  1.00  0.00           C  
ATOM   2935 HG21 THR   393      56.231  24.950  69.582  1.00  0.00           H  
ATOM   2936 HG22 THR   393      57.264  26.353  69.201  1.00  0.00           H  
ATOM   2937 HG23 THR   393      56.037  25.952  68.066  1.00  0.00           H  
ATOM   2938  OG1 THR   393      58.437  25.368  67.135  1.00  0.00           O  
ATOM   2939  HG1 THR   393      58.912  24.751  66.570  1.00  0.00           H  
ATOM   2940  C   THR   393      57.903  22.882  70.003  1.00  0.00           C  
ATOM   2941  O   THR   393      57.658  23.050  71.205  1.00  0.00           O  
ATOM   2942  N   ILE   394      57.688  21.693  69.412  1.00  0.00           N  
ATOM   2943  H   ILE   394      58.000  21.537  68.466  1.00  0.00           H  
ATOM   2944  CA  ILE   394      56.946  20.594  70.145  1.00  0.00           C  
ATOM   2945  HA  ILE   394      56.200  20.973  70.833  1.00  0.00           H  
ATOM   2946  CB  ILE   394      56.283  19.732  69.020  1.00  0.00           C  
ATOM   2947  HB  ILE   394      56.924  19.535  68.167  1.00  0.00           H  
ATOM   2948  CG2 ILE   394      55.930  18.338  69.615  1.00  0.00           C  
ATOM   2949 HG21 ILE   394      56.820  17.777  69.875  1.00  0.00           H  
ATOM   2950 HG22 ILE   394      55.236  18.462  70.441  1.00  0.00           H  
ATOM   2951 HG23 ILE   394      55.379  17.733  68.901  1.00  0.00           H  
ATOM   2952  CG1 ILE   394      54.920  20.340  68.529  1.00  0.00           C  
ATOM   2953 HG12 ILE   394      54.475  19.631  67.835  1.00  0.00           H  
ATOM   2954 HG13 ILE   394      54.261  20.505  69.379  1.00  0.00           H  
ATOM   2955  CD1 ILE   394      55.089  21.684  67.863  1.00  0.00           C  
ATOM   2956 HD11 ILE   394      55.888  21.573  67.133  1.00  0.00           H  
ATOM   2957 HD12 ILE   394      54.171  21.975  67.354  1.00  0.00           H  
ATOM   2958 HD13 ILE   394      55.400  22.378  68.640  1.00  0.00           H  
ATOM   2959  C   ILE   394      57.760  19.804  71.202  1.00  0.00           C  
ATOM   2960  O   ILE   394      57.147  19.405  72.152  1.00  0.00           O  
ATOM   2961  N   THR   395      59.075  19.790  71.043  1.00  0.00           N  
ATOM   2962  H   THR   395      59.394  20.173  70.168  1.00  0.00           H  
ATOM   2963  CA  THR   395      59.994  19.348  72.125  1.00  0.00           C  
ATOM   2964  HA  THR   395      59.692  18.328  72.372  1.00  0.00           H  
ATOM   2965  CB  THR   395      61.460  19.370  71.695  1.00  0.00           C  
ATOM   2966  HB  THR   395      61.725  20.381  71.386  1.00  0.00           H  
ATOM   2967  CG2 THR   395      62.477  18.836  72.756  1.00  0.00           C  
ATOM   2968 HG21 THR   395      62.584  19.542  73.584  1.00  0.00           H  
ATOM   2969 HG22 THR   395      62.249  17.889  73.232  1.00  0.00           H  
ATOM   2970 HG23 THR   395      63.504  18.782  72.391  1.00  0.00           H  
ATOM   2971  OG1 THR   395      61.581  18.452  70.645  1.00  0.00           O  
ATOM   2972  HG1 THR   395      61.153  18.716  69.827  1.00  0.00           H  
ATOM   2973  C   THR   395      59.766  20.228  73.358  1.00  0.00           C  
ATOM   2974  O   THR   395      59.493  19.737  74.440  1.00  0.00           O  
ATOM   2975  N   ILE   396      59.931  21.535  73.191  1.00  0.00           N  
ATOM   2976  H   ILE   396      60.351  21.893  72.350  1.00  0.00           H  
ATOM   2977  CA  ILE   396      59.740  22.446  74.268  1.00  0.00           C  
ATOM   2978  HA  ILE   396      60.554  22.326  74.992  1.00  0.00           H  
ATOM   2979  CB  ILE   396      60.112  23.884  73.818  1.00  0.00           C  
ATOM   2980  HB  ILE   396      59.718  23.960  72.800  1.00  0.00           H  
ATOM   2981  CG2 ILE   396      59.351  24.894  74.692  1.00  0.00           C  
ATOM   2982 HG21 ILE   396      59.556  24.761  75.757  1.00  0.00           H  
ATOM   2983 HG22 ILE   396      59.571  25.929  74.432  1.00  0.00           H  
ATOM   2984 HG23 ILE   396      58.327  24.878  74.321  1.00  0.00           H  
ATOM   2985  CG1 ILE   396      61.642  24.238  73.832  1.00  0.00           C  
ATOM   2986 HG12 ILE   396      61.637  25.326  73.764  1.00  0.00           H  
ATOM   2987 HG13 ILE   396      62.231  23.924  74.694  1.00  0.00           H  
ATOM   2988  CD1 ILE   396      62.364  23.758  72.575  1.00  0.00           C  
ATOM   2989 HD11 ILE   396      62.421  22.667  72.595  1.00  0.00           H  
ATOM   2990 HD12 ILE   396      61.854  24.110  71.678  1.00  0.00           H  
ATOM   2991 HD13 ILE   396      63.367  24.195  72.568  1.00  0.00           H  
ATOM   2992  C   ILE   396      58.342  22.265  74.942  1.00  0.00           C  
ATOM   2993  O   ILE   396      58.259  22.252  76.171  1.00  0.00           O  
ATOM   2994  N   LEU   397      57.270  22.215  74.196  1.00  0.00           N  
ATOM   2995  H   LEU   397      57.433  22.460  73.235  1.00  0.00           H  
ATOM   2996  CA  LEU   397      55.896  22.148  74.658  1.00  0.00           C  
ATOM   2997  HA  LEU   397      55.651  22.945  75.354  1.00  0.00           H  
ATOM   2998  CB  LEU   397      54.875  22.375  73.509  1.00  0.00           C  
ATOM   2999  HB2 LEU   397      54.890  21.615  72.733  1.00  0.00           H  
ATOM   3000  HB3 LEU   397      53.924  22.138  73.981  1.00  0.00           H  
ATOM   3001  CG  LEU   397      54.885  23.751  72.967  1.00  0.00           C  
ATOM   3002  HG  LEU   397      55.900  24.137  72.808  1.00  0.00           H  
ATOM   3003  CD1 LEU   397      54.285  23.882  71.592  1.00  0.00           C  
ATOM   3004 HD11 LEU   397      53.276  23.481  71.661  1.00  0.00           H  
ATOM   3005 HD12 LEU   397      54.235  24.929  71.290  1.00  0.00           H  
ATOM   3006 HD13 LEU   397      54.809  23.268  70.860  1.00  0.00           H  
ATOM   3007  CD2 LEU   397      54.163  24.655  74.008  1.00  0.00           C  
ATOM   3008 HD21 LEU   397      54.363  25.698  73.747  1.00  0.00           H  
ATOM   3009 HD22 LEU   397      53.087  24.501  74.068  1.00  0.00           H  
ATOM   3010 HD23 LEU   397      54.609  24.573  75.007  1.00  0.00           H  
ATOM   3011  C   LEU   397      55.555  20.767  75.383  1.00  0.00           C  
ATOM   3012  O   LEU   397      54.682  20.836  76.238  1.00  0.00           O  
ATOM   3013  N   ALA   398      56.271  19.693  75.065  1.00  0.00           N  
ATOM   3014  H   ALA   398      56.850  19.641  74.237  1.00  0.00           H  
ATOM   3015  CA  ALA   398      56.126  18.430  75.747  1.00  0.00           C  
ATOM   3016  HA  ALA   398      55.072  18.140  75.749  1.00  0.00           H  
ATOM   3017  CB  ALA   398      56.829  17.375  74.877  1.00  0.00           C  
ATOM   3018  HB1 ALA   398      57.916  17.292  74.944  1.00  0.00           H  
ATOM   3019  HB2 ALA   398      56.680  16.326  75.130  1.00  0.00           H  
ATOM   3020  HB3 ALA   398      56.597  17.465  73.818  1.00  0.00           H  
ATOM   3021  C   ALA   398      56.630  18.578  77.223  1.00  0.00           C  
ATOM   3022  O   ALA   398      55.885  18.340  78.167  1.00  0.00           O  
ATOM   3023  N   MET   399      57.820  19.220  77.388  1.00  0.00           N  
ATOM   3024  H   MET   399      58.357  19.217  76.531  1.00  0.00           H  
ATOM   3025  CA  MET   399      58.469  19.752  78.654  1.00  0.00           C  
ATOM   3026  HA  MET   399      58.371  18.923  79.353  1.00  0.00           H  
ATOM   3027  CB  MET   399      59.856  20.223  78.367  1.00  0.00           C  
ATOM   3028  HB2 MET   399      59.939  20.927  77.529  1.00  0.00           H  
ATOM   3029  HB3 MET   399      60.290  20.637  79.284  1.00  0.00           H  
ATOM   3030  CG  MET   399      60.724  18.979  78.055  1.00  0.00           C  
ATOM   3031  HG2 MET   399      60.670  18.200  78.820  1.00  0.00           H  
ATOM   3032  HG3 MET   399      60.613  18.625  77.027  1.00  0.00           H  
ATOM   3033  SD  MET   399      62.527  19.367  78.185  1.00  0.00           S  
ATOM   3034  CE  MET   399      62.852  20.083  76.547  1.00  0.00           C  
ATOM   3035  HE1 MET   399      62.210  19.656  75.779  1.00  0.00           H  
ATOM   3036  HE2 MET   399      62.665  21.165  76.531  1.00  0.00           H  
ATOM   3037  HE3 MET   399      63.866  19.928  76.176  1.00  0.00           H  
ATOM   3038  C   MET   399      57.777  20.907  79.359  1.00  0.00           C  
ATOM   3039  O   MET   399      58.183  21.299  80.475  1.00  0.00           O  
ATOM   3040  N   GLY   400      56.820  21.564  78.720  1.00  0.00           N  
ATOM   3041  H   GLY   400      56.458  21.233  77.841  1.00  0.00           H  
ATOM   3042  CA  GLY   400      56.059  22.737  79.172  1.00  0.00           C  
ATOM   3043  HA2 GLY   400      55.269  22.939  78.444  1.00  0.00           H  
ATOM   3044  HA3 GLY   400      55.542  22.428  80.082  1.00  0.00           H  
ATOM   3045  C   GLY   400      56.880  23.968  79.454  1.00  0.00           C  
ATOM   3046  O   GLY   400      56.470  24.780  80.213  1.00  0.00           O  
ATOM   3047  N   GLN   401      57.933  24.271  78.670  1.00  0.00           N  
ATOM   3048  H   GLN   401      58.114  23.779  77.797  1.00  0.00           H  
ATOM   3049  CA  GLN   401      58.813  25.376  78.936  1.00  0.00           C  
ATOM   3050  HA  GLN   401      58.568  25.663  79.964  1.00  0.00           H  
ATOM   3051  CB  GLN   401      60.357  25.000  78.929  1.00  0.00           C  
ATOM   3052  HB2 GLN   401      60.712  24.688  77.945  1.00  0.00           H  
ATOM   3053  HB3 GLN   401      60.950  25.837  79.297  1.00  0.00           H  
ATOM   3054  CG  GLN   401      60.589  23.849  79.906  1.00  0.00           C  
ATOM   3055  HG2 GLN   401      60.167  24.126  80.875  1.00  0.00           H  
ATOM   3056  HG3 GLN   401      60.098  22.924  79.618  1.00  0.00           H  
ATOM   3057  CD  GLN   401      62.094  23.686  80.159  1.00  0.00           C  
ATOM   3058  OE1 GLN   401      62.808  24.643  80.359  1.00  0.00           O  
ATOM   3059  NE2 GLN   401      62.613  22.514  80.086  1.00  0.00           N  
ATOM   3060 HE21 GLN   401      63.611  22.393  80.177  1.00  0.00           H  
ATOM   3061 HE22 GLN   401      62.058  21.666  80.151  1.00  0.00           H  
ATOM   3062  C   GLN   401      58.412  26.709  78.252  1.00  0.00           C  
ATOM   3063  O   GLN   401      58.909  27.103  77.236  1.00  0.00           O  
ATOM   3064  N   VAL   402      57.484  27.439  78.882  1.00  0.00           N  
ATOM   3065  H   VAL   402      57.042  27.002  79.668  1.00  0.00           H  
ATOM   3066  CA  VAL   402      56.943  28.750  78.401  1.00  0.00           C  
ATOM   3067  HA  VAL   402      57.687  28.998  77.648  1.00  0.00           H  
ATOM   3068  CB  VAL   402      55.479  28.593  77.810  1.00  0.00           C  
ATOM   3069  HB  VAL   402      54.867  28.066  78.532  1.00  0.00           H  
ATOM   3070  CG1 VAL   402      54.838  29.929  77.485  1.00  0.00           C  
ATOM   3071 HG11 VAL   402      54.531  30.481  78.365  1.00  0.00           H  
ATOM   3072 HG12 VAL   402      55.455  30.591  76.872  1.00  0.00           H  
ATOM   3073 HG13 VAL   402      54.045  29.759  76.755  1.00  0.00           H  
ATOM   3074  CG2 VAL   402      55.618  27.686  76.590  1.00  0.00           C  
ATOM   3075 HG21 VAL   402      54.711  27.741  75.998  1.00  0.00           H  
ATOM   3076 HG22 VAL   402      56.444  27.984  75.935  1.00  0.00           H  
ATOM   3077 HG23 VAL   402      55.751  26.638  76.837  1.00  0.00           H  
ATOM   3078  C   VAL   402      57.021  29.812  79.489  1.00  0.00           C  
ATOM   3079  O   VAL   402      56.521  29.631  80.648  1.00  0.00           O  
ATOM   3080  N   ASP   403      57.613  30.899  79.139  1.00  0.00           N  
ATOM   3081  H   ASP   403      58.021  31.060  78.225  1.00  0.00           H  
ATOM   3082  CA  ASP   403      57.887  32.003  80.079  1.00  0.00           C  
ATOM   3083  HA  ASP   403      57.519  31.781  81.081  1.00  0.00           H  
ATOM   3084  CB  ASP   403      59.449  32.179  80.104  1.00  0.00           C  
ATOM   3085  HB2 ASP   403      59.743  32.198  79.056  1.00  0.00           H  
ATOM   3086  HB3 ASP   403      59.701  33.195  80.416  1.00  0.00           H  
ATOM   3087  CG  ASP   403      60.306  31.180  80.819  1.00  0.00           C  
ATOM   3088  OD1 ASP   403      61.540  31.397  80.731  1.00  0.00           O  
ATOM   3089  OD2 ASP   403      59.874  30.158  81.461  1.00  0.00           O  
ATOM   3090  C   ASP   403      57.343  33.431  79.674  1.00  0.00           C  
ATOM   3091  O   ASP   403      57.733  34.047  78.676  1.00  0.00           O  
ATOM   3092  N   GLY   404      56.505  34.006  80.510  1.00  0.00           N  
ATOM   3093  H   GLY   404      56.112  33.473  81.272  1.00  0.00           H  
ATOM   3094  CA  GLY   404      56.062  35.429  80.511  1.00  0.00           C  
ATOM   3095  HA2 GLY   404      55.597  35.617  79.547  1.00  0.00           H  
ATOM   3096  HA3 GLY   404      55.313  35.663  81.271  1.00  0.00           H  
ATOM   3097  C   GLY   404      57.057  36.527  80.893  1.00  0.00           C  
ATOM   3098  O   GLY   404      57.875  36.357  81.805  1.00  0.00           O  
ATOM   3099  N   ASP   405      56.898  37.707  80.212  1.00  0.00           N  
ATOM   3100  H   ASP   405      56.155  37.779  79.529  1.00  0.00           H  
ATOM   3101  CA  ASP   405      57.669  38.924  80.490  1.00  0.00           C  
ATOM   3102  HA  ASP   405      58.072  38.869  81.499  1.00  0.00           H  
ATOM   3103  CB  ASP   405      58.776  39.062  79.478  1.00  0.00           C  
ATOM   3104  HB2 ASP   405      59.348  38.123  79.431  1.00  0.00           H  
ATOM   3105  HB3 ASP   405      58.294  39.079  78.504  1.00  0.00           H  
ATOM   3106  CG  ASP   405      59.666  40.330  79.545  1.00  0.00           C  
ATOM   3107  OD1 ASP   405      59.322  41.195  80.330  1.00  0.00           O  
ATOM   3108  OD2 ASP   405      60.616  40.512  78.789  1.00  0.00           O  
ATOM   3109  C   ASP   405      56.718  40.203  80.418  1.00  0.00           C  
ATOM   3110  O   ASP   405      56.281  40.641  79.340  1.00  0.00           O  
ATOM   3111  N   LEU   406      56.505  40.755  81.614  1.00  0.00           N  
ATOM   3112  H   LEU   406      57.341  40.488  82.120  1.00  0.00           H  
ATOM   3113  CA  LEU   406      55.837  42.035  81.896  1.00  0.00           C  
ATOM   3114  HA  LEU   406      54.782  41.961  81.621  1.00  0.00           H  
ATOM   3115  CB  LEU   406      55.964  42.384  83.407  1.00  0.00           C  
ATOM   3116  HB2 LEU   406      57.034  42.465  83.563  1.00  0.00           H  
ATOM   3117  HB3 LEU   406      55.494  43.343  83.591  1.00  0.00           H  
ATOM   3118  CG  LEU   406      55.510  41.305  84.345  1.00  0.00           C  
ATOM   3119  HG  LEU   406      55.830  40.324  83.993  1.00  0.00           H  
ATOM   3120  CD1 LEU   406      56.223  41.434  85.711  1.00  0.00           C  
ATOM   3121 HD11 LEU   406      55.938  42.348  86.252  1.00  0.00           H  
ATOM   3122 HD12 LEU   406      55.997  40.674  86.458  1.00  0.00           H  
ATOM   3123 HD13 LEU   406      57.307  41.349  85.628  1.00  0.00           H  
ATOM   3124  CD2 LEU   406      54.092  41.295  84.798  1.00  0.00           C  
ATOM   3125 HD21 LEU   406      53.860  42.280  85.195  1.00  0.00           H  
ATOM   3126 HD22 LEU   406      53.408  41.230  83.949  1.00  0.00           H  
ATOM   3127 HD23 LEU   406      53.870  40.506  85.524  1.00  0.00           H  
ATOM   3128  C   LEU   406      56.286  43.250  81.036  1.00  0.00           C  
ATOM   3129  O   LEU   406      55.523  44.045  80.524  1.00  0.00           O  
ATOM   3130  N   LEU   407      57.624  43.372  80.826  1.00  0.00           N  
ATOM   3131  H   LEU   407      58.282  42.619  80.975  1.00  0.00           H  
ATOM   3132  CA  LEU   407      58.182  44.453  79.993  1.00  0.00           C  
ATOM   3133  HA  LEU   407      57.726  45.384  80.336  1.00  0.00           H  
ATOM   3134  CB  LEU   407      59.733  44.594  80.086  1.00  0.00           C  
ATOM   3135  HB2 LEU   407      60.102  43.626  79.737  1.00  0.00           H  
ATOM   3136  HB3 LEU   407      60.126  45.418  79.501  1.00  0.00           H  
ATOM   3137  CG  LEU   407      60.184  44.787  81.573  1.00  0.00           C  
ATOM   3138  HG  LEU   407      59.922  43.856  82.088  1.00  0.00           H  
ATOM   3139  CD1 LEU   407      61.703  44.946  81.666  1.00  0.00           C  
ATOM   3140 HD11 LEU   407      62.040  44.825  82.688  1.00  0.00           H  
ATOM   3141 HD12 LEU   407      62.162  44.256  80.956  1.00  0.00           H  
ATOM   3142 HD13 LEU   407      61.953  45.982  81.427  1.00  0.00           H  
ATOM   3143  CD2 LEU   407      59.571  45.970  82.254  1.00  0.00           C  
ATOM   3144 HD21 LEU   407      59.689  46.800  81.556  1.00  0.00           H  
ATOM   3145 HD22 LEU   407      58.528  45.778  82.504  1.00  0.00           H  
ATOM   3146 HD23 LEU   407      60.054  46.093  83.227  1.00  0.00           H  
ATOM   3147  C   LEU   407      57.772  44.284  78.470  1.00  0.00           C  
ATOM   3148  O   LEU   407      57.181  45.235  77.905  1.00  0.00           O  
ATOM   3149  N   SER   408      57.844  43.115  77.914  1.00  0.00           N  
ATOM   3150  H   SER   408      58.204  42.404  78.542  1.00  0.00           H  
ATOM   3151  CA  SER   408      57.679  42.688  76.487  1.00  0.00           C  
ATOM   3152  HA  SER   408      58.035  43.503  75.850  1.00  0.00           H  
ATOM   3153  CB  SER   408      58.509  41.465  76.115  1.00  0.00           C  
ATOM   3154  HB2 SER   408      58.283  40.790  76.948  1.00  0.00           H  
ATOM   3155  HB3 SER   408      58.324  41.145  75.095  1.00  0.00           H  
ATOM   3156  OG  SER   408      59.858  41.772  76.188  1.00  0.00           O  
ATOM   3157  HG  SER   408      60.268  41.477  77.003  1.00  0.00           H  
ATOM   3158  C   SER   408      56.216  42.499  75.925  1.00  0.00           C  
ATOM   3159  O   SER   408      55.902  42.571  74.720  1.00  0.00           O  
ATOM   3160  N   GLY   409      55.286  42.156  76.893  1.00  0.00           N  
ATOM   3161  H   GLY   409      55.513  42.200  77.879  1.00  0.00           H  
ATOM   3162  CA  GLY   409      53.893  41.820  76.536  1.00  0.00           C  
ATOM   3163  HA2 GLY   409      53.303  41.697  77.443  1.00  0.00           H  
ATOM   3164  HA3 GLY   409      53.432  42.565  75.885  1.00  0.00           H  
ATOM   3165  C   GLY   409      53.754  40.526  75.782  1.00  0.00           C  
ATOM   3166  O   GLY   409      52.788  40.381  75.075  1.00  0.00           O  
ATOM   3167  N   VAL   410      54.720  39.556  75.923  1.00  0.00           N  
ATOM   3168  H   VAL   410      55.502  39.691  76.540  1.00  0.00           H  
ATOM   3169  CA  VAL   410      54.561  38.248  75.197  1.00  0.00           C  
ATOM   3170  HA  VAL   410      53.527  38.003  74.953  1.00  0.00           H  
ATOM   3171  CB  VAL   410      55.356  38.327  73.896  1.00  0.00           C  
ATOM   3172  HB  VAL   410      55.359  37.326  73.477  1.00  0.00           H  
ATOM   3173  CG1 VAL   410      54.726  39.310  72.880  1.00  0.00           C  
ATOM   3174 HG11 VAL   410      53.646  39.141  72.848  1.00  0.00           H  
ATOM   3175 HG12 VAL   410      54.786  40.352  73.184  1.00  0.00           H  
ATOM   3176 HG13 VAL   410      55.141  39.144  71.887  1.00  0.00           H  
ATOM   3177  CG2 VAL   410      56.850  38.770  74.094  1.00  0.00           C  
ATOM   3178 HG21 VAL   410      56.917  39.777  74.497  1.00  0.00           H  
ATOM   3179 HG22 VAL   410      57.360  37.974  74.644  1.00  0.00           H  
ATOM   3180 HG23 VAL   410      57.241  38.944  73.090  1.00  0.00           H  
ATOM   3181  C   VAL   410      55.098  37.115  76.080  1.00  0.00           C  
ATOM   3182  O   VAL   410      56.036  37.334  76.850  1.00  0.00           O  
ATOM   3183  N   CYX   411      54.576  35.883  76.043  1.00  0.00           N  
ATOM   3184  H   CYX   411      53.643  35.701  75.697  1.00  0.00           H  
ATOM   3185  CA  CYX   411      55.347  34.643  76.440  1.00  0.00           C  
ATOM   3186  HA  CYX   411      55.837  34.819  77.396  1.00  0.00           H  
ATOM   3187  CB  CYX   411      54.223  33.632  76.678  1.00  0.00           C  
ATOM   3188  HB2 CYX   411      53.473  33.859  75.913  1.00  0.00           H  
ATOM   3189  HB3 CYX   411      54.601  32.611  76.597  1.00  0.00           H  
ATOM   3190  SG  CYX   411      53.496  33.879  78.342  1.00  0.00           S  
ATOM   3191  C   CYX   411      56.359  34.174  75.388  1.00  0.00           C  
ATOM   3192  O   CYX   411      56.214  34.311  74.136  1.00  0.00           O  
ATOM   3193  N   TYR   412      57.529  33.612  75.873  1.00  0.00           N  
ATOM   3194  H   TYR   412      57.540  33.568  76.884  1.00  0.00           H  
ATOM   3195  CA  TYR   412      58.598  33.023  75.058  1.00  0.00           C  
ATOM   3196  HA  TYR   412      58.009  32.570  74.261  1.00  0.00           H  
ATOM   3197  CB  TYR   412      59.608  34.129  74.569  1.00  0.00           C  
ATOM   3198  HB2 TYR   412      59.001  34.932  74.125  1.00  0.00           H  
ATOM   3199  HB3 TYR   412      60.027  34.461  75.511  1.00  0.00           H  
ATOM   3200  CG  TYR   412      60.721  33.732  73.607  1.00  0.00           C  
ATOM   3201  CD1 TYR   412      60.363  33.202  72.345  1.00  0.00           C  
ATOM   3202  HD1 TYR   412      59.319  33.087  72.108  1.00  0.00           H  
ATOM   3203  CE1 TYR   412      61.344  32.772  71.445  1.00  0.00           C  
ATOM   3204  HE1 TYR   412      61.045  32.287  70.530  1.00  0.00           H  
ATOM   3205  CZ  TYR   412      62.724  32.843  71.846  1.00  0.00           C  
ATOM   3206  OH  TYR   412      63.610  32.292  71.004  1.00  0.00           O  
ATOM   3207  HH  TYR   412      63.207  32.098  70.151  1.00  0.00           H  
ATOM   3208  CE2 TYR   412      63.178  33.507  73.000  1.00  0.00           C  
ATOM   3209  HE2 TYR   412      64.219  33.641  73.258  1.00  0.00           H  
ATOM   3210  CD2 TYR   412      62.129  33.935  73.846  1.00  0.00           C  
ATOM   3211  HD2 TYR   412      62.389  34.374  74.807  1.00  0.00           H  
ATOM   3212  C   TYR   412      59.230  31.935  75.978  1.00  0.00           C  
ATOM   3213  O   TYR   412      58.476  31.104  76.565  1.00  0.00           O  
ATOM   3214  N   VAL   413      60.551  31.961  76.213  1.00  0.00           N  
ATOM   3215  H   VAL   413      61.165  32.587  75.707  1.00  0.00           H  
ATOM   3216  CA  VAL   413      61.380  30.918  76.774  1.00  0.00           C  
ATOM   3217  HA  VAL   413      60.853  30.598  77.683  1.00  0.00           H  
ATOM   3218  CB  VAL   413      61.263  29.616  75.810  1.00  0.00           C  
ATOM   3219  HB  VAL   413      60.186  29.484  75.651  1.00  0.00           H  
ATOM   3220  CG1 VAL   413      61.842  29.944  74.443  1.00  0.00           C  
ATOM   3221 HG11 VAL   413      61.076  30.433  73.833  1.00  0.00           H  
ATOM   3222 HG12 VAL   413      62.739  30.550  74.512  1.00  0.00           H  
ATOM   3223 HG13 VAL   413      62.205  29.056  73.918  1.00  0.00           H  
ATOM   3224  CG2 VAL   413      61.744  28.300  76.479  1.00  0.00           C  
ATOM   3225 HG21 VAL   413      62.822  28.185  76.374  1.00  0.00           H  
ATOM   3226 HG22 VAL   413      61.302  28.283  77.470  1.00  0.00           H  
ATOM   3227 HG23 VAL   413      61.445  27.392  75.951  1.00  0.00           H  
ATOM   3228  C   VAL   413      62.814  31.333  77.198  1.00  0.00           C  
ATOM   3229  O   VAL   413      63.370  32.335  76.701  1.00  0.00           O  
ATOM   3230  N   GLY   414      63.476  30.540  78.106  1.00  0.00           N  
ATOM   3231  H   GLY   414      62.954  29.794  78.550  1.00  0.00           H  
ATOM   3232  CA  GLY   414      64.836  30.881  78.503  1.00  0.00           C  
ATOM   3233  HA2 GLY   414      65.367  29.980  78.797  1.00  0.00           H  
ATOM   3234  HA3 GLY   414      65.347  31.150  77.580  1.00  0.00           H  
ATOM   3235  C   GLY   414      64.984  32.077  79.411  1.00  0.00           C  
ATOM   3236  O   GLY   414      66.073  32.451  79.766  1.00  0.00           O  
ATOM   3237  N   LEU   415      63.935  32.788  79.864  1.00  0.00           N  
ATOM   3238  H   LEU   415      63.066  32.301  79.683  1.00  0.00           H  
ATOM   3239  CA  LEU   415      64.048  33.781  80.960  1.00  0.00           C  
ATOM   3240  HA  LEU   415      65.014  34.273  80.814  1.00  0.00           H  
ATOM   3241  CB  LEU   415      62.987  34.911  80.884  1.00  0.00           C  
ATOM   3242  HB2 LEU   415      62.025  34.392  80.978  1.00  0.00           H  
ATOM   3243  HB3 LEU   415      63.038  35.477  81.812  1.00  0.00           H  
ATOM   3244  CG  LEU   415      62.877  35.902  79.693  1.00  0.00           C  
ATOM   3245  HG  LEU   415      62.722  35.410  78.734  1.00  0.00           H  
ATOM   3246  CD1 LEU   415      61.643  36.765  80.034  1.00  0.00           C  
ATOM   3247 HD11 LEU   415      61.287  37.318  79.167  1.00  0.00           H  
ATOM   3248 HD12 LEU   415      60.848  36.115  80.380  1.00  0.00           H  
ATOM   3249 HD13 LEU   415      61.839  37.553  80.772  1.00  0.00           H  
ATOM   3250  CD2 LEU   415      64.099  36.776  79.511  1.00  0.00           C  
ATOM   3251 HD21 LEU   415      64.961  36.195  79.188  1.00  0.00           H  
ATOM   3252 HD22 LEU   415      63.875  37.514  78.741  1.00  0.00           H  
ATOM   3253 HD23 LEU   415      64.265  37.280  80.451  1.00  0.00           H  
ATOM   3254  C   LEU   415      64.047  33.182  82.369  1.00  0.00           C  
ATOM   3255  O   LEU   415      64.855  33.629  83.206  1.00  0.00           O  
ATOM   3256  N   SER   416      63.310  32.079  82.620  1.00  0.00           N  
ATOM   3257  H   SER   416      62.677  31.780  81.891  1.00  0.00           H  
ATOM   3258  CA  SER   416      63.139  31.423  83.918  1.00  0.00           C  
ATOM   3259  HA  SER   416      63.034  32.144  84.737  1.00  0.00           H  
ATOM   3260  CB  SER   416      61.797  30.658  83.949  1.00  0.00           C  
ATOM   3261  HB2 SER   416      61.677  30.322  84.977  1.00  0.00           H  
ATOM   3262  HB3 SER   416      61.049  31.426  83.757  1.00  0.00           H  
ATOM   3263  OG  SER   416      61.780  29.592  83.044  1.00  0.00           O  
ATOM   3264  HG  SER   416      60.946  29.655  82.577  1.00  0.00           H  
ATOM   3265  C   SER   416      64.158  30.385  84.278  1.00  0.00           C  
ATOM   3266  O   SER   416      64.014  29.771  85.388  1.00  0.00           O  
ATOM   3267  N   SER   417      65.075  30.031  83.359  1.00  0.00           N  
ATOM   3268  H   SER   417      64.942  30.344  82.408  1.00  0.00           H  
ATOM   3269  CA  SER   417      66.164  29.128  83.559  1.00  0.00           C  
ATOM   3270  HA  SER   417      66.555  29.232  84.577  1.00  0.00           H  
ATOM   3271  CB  SER   417      65.650  27.733  83.383  1.00  0.00           C  
ATOM   3272  HB2 SER   417      64.899  27.575  84.150  1.00  0.00           H  
ATOM   3273  HB3 SER   417      65.198  27.612  82.402  1.00  0.00           H  
ATOM   3274  OG  SER   417      66.664  26.775  83.557  1.00  0.00           O  
ATOM   3275  HG  SER   417      66.709  26.706  84.508  1.00  0.00           H  
ATOM   3276  C   SER   417      67.294  29.293  82.440  1.00  0.00           C  
ATOM   3277  O   SER   417      66.968  29.405  81.227  1.00  0.00           O  
ATOM   3278  N   VAL   418      68.541  29.351  82.894  1.00  0.00           N  
ATOM   3279  H   VAL   418      68.637  29.244  83.895  1.00  0.00           H  
ATOM   3280  CA  VAL   418      69.700  29.635  82.034  1.00  0.00           C  
ATOM   3281  HA  VAL   418      69.561  30.503  81.395  1.00  0.00           H  
ATOM   3282  CB  VAL   418      70.980  30.044  82.731  1.00  0.00           C  
ATOM   3283  HB  VAL   418      71.264  29.171  83.305  1.00  0.00           H  
ATOM   3284  CG1 VAL   418      72.053  30.575  81.830  1.00  0.00           C  
ATOM   3285 HG11 VAL   418      72.924  30.706  82.471  1.00  0.00           H  
ATOM   3286 HG12 VAL   418      72.405  29.773  81.189  1.00  0.00           H  
ATOM   3287 HG13 VAL   418      71.746  31.466  81.286  1.00  0.00           H  
ATOM   3288  CG2 VAL   418      70.805  31.246  83.654  1.00  0.00           C  
ATOM   3289 HG21 VAL   418      71.671  31.458  84.280  1.00  0.00           H  
ATOM   3290 HG22 VAL   418      70.355  32.122  83.182  1.00  0.00           H  
ATOM   3291 HG23 VAL   418      70.133  30.834  84.400  1.00  0.00           H  
ATOM   3292  C   VAL   418      69.971  28.327  81.158  1.00  0.00           C  
ATOM   3293  O   VAL   418      70.242  28.482  79.977  1.00  0.00           O  
ATOM   3294  N   ASP   419      69.685  27.097  81.595  1.00  0.00           N  
ATOM   3295  H   ASP   419      69.697  27.033  82.604  1.00  0.00           H  
ATOM   3296  CA  ASP   419      69.602  25.867  80.827  1.00  0.00           C  
ATOM   3297  HA  ASP   419      70.567  25.601  80.397  1.00  0.00           H  
ATOM   3298  CB  ASP   419      69.169  24.704  81.682  1.00  0.00           C  
ATOM   3299  HB2 ASP   419      68.143  24.975  81.939  1.00  0.00           H  
ATOM   3300  HB3 ASP   419      69.245  23.841  81.034  1.00  0.00           H  
ATOM   3301  CG  ASP   419      69.838  24.469  83.044  1.00  0.00           C  
ATOM   3302  OD1 ASP   419      69.876  23.310  83.530  1.00  0.00           O  
ATOM   3303  OD2 ASP   419      70.332  25.386  83.653  1.00  0.00           O  
ATOM   3304  C   ASP   419      68.609  26.039  79.626  1.00  0.00           C  
ATOM   3305  O   ASP   419      68.927  25.621  78.534  1.00  0.00           O  
ATOM   3306  N   ALA   420      67.423  26.732  79.850  1.00  0.00           N  
ATOM   3307  H   ALA   420      67.153  27.013  80.786  1.00  0.00           H  
ATOM   3308  CA  ALA   420      66.354  26.849  78.813  1.00  0.00           C  
ATOM   3309  HA  ALA   420      66.218  25.903  78.300  1.00  0.00           H  
ATOM   3310  CB  ALA   420      65.067  27.207  79.524  1.00  0.00           C  
ATOM   3311  HB1 ALA   420      64.767  26.404  80.205  1.00  0.00           H  
ATOM   3312  HB2 ALA   420      65.213  28.099  80.114  1.00  0.00           H  
ATOM   3313  HB3 ALA   420      64.291  27.370  78.774  1.00  0.00           H  
ATOM   3314  C   ALA   420      66.794  27.827  77.687  1.00  0.00           C  
ATOM   3315  O   ALA   420      66.458  27.657  76.488  1.00  0.00           O  
ATOM   3316  N   LEU   421      67.643  28.798  77.985  1.00  0.00           N  
ATOM   3317  H   LEU   421      67.927  28.747  78.958  1.00  0.00           H  
ATOM   3318  CA  LEU   421      68.400  29.764  77.145  1.00  0.00           C  
ATOM   3319  HA  LEU   421      67.693  29.996  76.342  1.00  0.00           H  
ATOM   3320  CB  LEU   421      68.793  31.018  77.898  1.00  0.00           C  
ATOM   3321  HB2 LEU   421      67.854  31.553  78.045  1.00  0.00           H  
ATOM   3322  HB3 LEU   421      69.041  30.729  78.927  1.00  0.00           H  
ATOM   3323  CG  LEU   421      69.898  31.888  77.270  1.00  0.00           C  
ATOM   3324  HG  LEU   421      70.398  31.409  76.424  1.00  0.00           H  
ATOM   3325  CD1 LEU   421      69.427  33.313  76.829  1.00  0.00           C  
ATOM   3326 HD11 LEU   421      69.136  33.741  77.782  1.00  0.00           H  
ATOM   3327 HD12 LEU   421      70.297  33.878  76.502  1.00  0.00           H  
ATOM   3328 HD13 LEU   421      68.688  33.292  76.020  1.00  0.00           H  
ATOM   3329  CD2 LEU   421      70.872  32.094  78.332  1.00  0.00           C  
ATOM   3330 HD21 LEU   421      71.419  31.148  78.373  1.00  0.00           H  
ATOM   3331 HD22 LEU   421      71.553  32.894  78.030  1.00  0.00           H  
ATOM   3332 HD23 LEU   421      70.408  32.420  79.261  1.00  0.00           H  
ATOM   3333  C   LEU   421      69.563  29.013  76.495  1.00  0.00           C  
ATOM   3334  O   LEU   421      69.544  28.907  75.275  1.00  0.00           O  
ATOM   3335  N   ARG   422      70.466  28.446  77.268  1.00  0.00           N  
ATOM   3336  H   ARG   422      70.239  28.526  78.244  1.00  0.00           H  
ATOM   3337  CA  ARG   422      71.576  27.644  76.733  1.00  0.00           C  
ATOM   3338  HA  ARG   422      72.227  28.334  76.193  1.00  0.00           H  
ATOM   3339  CB  ARG   422      72.374  26.931  77.813  1.00  0.00           C  
ATOM   3340  HB2 ARG   422      71.623  26.449  78.441  1.00  0.00           H  
ATOM   3341  HB3 ARG   422      73.062  26.236  77.325  1.00  0.00           H  
ATOM   3342  CG  ARG   422      73.265  27.918  78.625  1.00  0.00           C  
ATOM   3343  HG2 ARG   422      74.028  28.457  78.072  1.00  0.00           H  
ATOM   3344  HG3 ARG   422      72.617  28.736  78.943  1.00  0.00           H  
ATOM   3345  CD  ARG   422      73.685  26.963  79.773  1.00  0.00           C  
ATOM   3346  HD2 ARG   422      72.811  26.587  80.301  1.00  0.00           H  
ATOM   3347  HD3 ARG   422      74.331  26.110  79.534  1.00  0.00           H  
ATOM   3348  NE  ARG   422      74.481  27.764  80.721  1.00  0.00           N  
ATOM   3349  HE  ARG   422      75.406  28.002  80.378  1.00  0.00           H  
ATOM   3350  CZ  ARG   422      74.326  27.895  81.974  1.00  0.00           C  
ATOM   3351  NH1 ARG   422      73.279  27.449  82.640  1.00  0.00           N  
ATOM   3352 HH11 ARG   422      72.592  26.838  82.231  1.00  0.00           H  
ATOM   3353 HH12 ARG   422      73.067  27.764  83.581  1.00  0.00           H  
ATOM   3354  NH2 ARG   422      75.092  28.770  82.634  1.00  0.00           N  
ATOM   3355 HH21 ARG   422      75.889  29.186  82.175  1.00  0.00           H  
ATOM   3356 HH22 ARG   422      74.747  28.985  83.562  1.00  0.00           H  
ATOM   3357  C   ARG   422      71.156  26.576  75.668  1.00  0.00           C  
ATOM   3358  O   ARG   422      71.671  26.504  74.556  1.00  0.00           O  
ATOM   3359  N   GLY   423      70.116  25.847  76.007  1.00  0.00           N  
ATOM   3360  H   GLY   423      69.864  26.007  76.967  1.00  0.00           H  
ATOM   3361  CA  GLY   423      69.607  24.621  75.330  1.00  0.00           C  
ATOM   3362  HA2 GLY   423      70.479  24.127  74.892  1.00  0.00           H  
ATOM   3363  HA3 GLY   423      69.209  23.995  76.127  1.00  0.00           H  
ATOM   3364  C   GLY   423      68.672  24.925  74.169  1.00  0.00           C  
ATOM   3365  O   GLY   423      68.838  24.210  73.143  1.00  0.00           O  
ATOM   3366  N   PHE   424      67.801  25.971  74.238  1.00  0.00           N  
ATOM   3367  H   PHE   424      67.653  26.383  75.148  1.00  0.00           H  
ATOM   3368  CA  PHE   424      66.719  26.095  73.251  1.00  0.00           C  
ATOM   3369  HA  PHE   424      66.735  25.304  72.494  1.00  0.00           H  
ATOM   3370  CB  PHE   424      65.414  25.848  73.976  1.00  0.00           C  
ATOM   3371  HB2 PHE   424      65.100  26.652  74.640  1.00  0.00           H  
ATOM   3372  HB3 PHE   424      64.588  25.694  73.276  1.00  0.00           H  
ATOM   3373  CG  PHE   424      65.494  24.630  74.872  1.00  0.00           C  
ATOM   3374  CD1 PHE   424      65.673  23.322  74.414  1.00  0.00           C  
ATOM   3375  HD1 PHE   424      65.638  23.177  73.350  1.00  0.00           H  
ATOM   3376  CE1 PHE   424      65.672  22.259  75.315  1.00  0.00           C  
ATOM   3377  HE1 PHE   424      65.761  21.227  75.018  1.00  0.00           H  
ATOM   3378  CZ  PHE   424      65.446  22.460  76.669  1.00  0.00           C  
ATOM   3379  HZ  PHE   424      65.418  21.561  77.278  1.00  0.00           H  
ATOM   3380  CE2 PHE   424      65.016  23.671  77.080  1.00  0.00           C  
ATOM   3381  HE2 PHE   424      64.829  23.840  78.134  1.00  0.00           H  
ATOM   3382  CD2 PHE   424      65.084  24.779  76.185  1.00  0.00           C  
ATOM   3383  HD2 PHE   424      64.973  25.807  76.510  1.00  0.00           H  
ATOM   3384  C   PHE   424      66.690  27.460  72.496  1.00  0.00           C  
ATOM   3385  O   PHE   424      65.889  27.702  71.559  1.00  0.00           O  
ATOM   3386  N   VAL   425      67.580  28.359  72.882  1.00  0.00           N  
ATOM   3387  H   VAL   425      68.047  28.195  73.768  1.00  0.00           H  
ATOM   3388  CA  VAL   425      67.633  29.774  72.405  1.00  0.00           C  
ATOM   3389  HA  VAL   425      66.952  29.950  71.570  1.00  0.00           H  
ATOM   3390  CB  VAL   425      67.312  30.806  73.493  1.00  0.00           C  
ATOM   3391  HB  VAL   425      68.077  30.771  74.270  1.00  0.00           H  
ATOM   3392  CG1 VAL   425      67.361  32.281  73.029  1.00  0.00           C  
ATOM   3393 HG11 VAL   425      68.222  32.491  72.391  1.00  0.00           H  
ATOM   3394 HG12 VAL   425      66.461  32.496  72.457  1.00  0.00           H  
ATOM   3395 HG13 VAL   425      67.478  32.956  73.886  1.00  0.00           H  
ATOM   3396  CG2 VAL   425      65.924  30.647  74.139  1.00  0.00           C  
ATOM   3397 HG21 VAL   425      65.830  31.358  74.968  1.00  0.00           H  
ATOM   3398 HG22 VAL   425      65.118  30.787  73.416  1.00  0.00           H  
ATOM   3399 HG23 VAL   425      65.839  29.671  74.620  1.00  0.00           H  
ATOM   3400  C   VAL   425      69.060  30.141  71.873  1.00  0.00           C  
ATOM   3401  O   VAL   425      69.162  30.543  70.718  1.00  0.00           O  
ATOM   3402  N   LEU   426      70.150  29.951  72.607  1.00  0.00           N  
ATOM   3403  H   LEU   426      69.998  29.578  73.531  1.00  0.00           H  
ATOM   3404  CA  LEU   426      71.522  30.351  72.315  1.00  0.00           C  
ATOM   3405  HA  LEU   426      71.560  31.412  72.057  1.00  0.00           H  
ATOM   3406  CB  LEU   426      72.491  30.367  73.536  1.00  0.00           C  
ATOM   3407  HB2 LEU   426      72.033  31.100  74.198  1.00  0.00           H  
ATOM   3408  HB3 LEU   426      72.469  29.377  73.969  1.00  0.00           H  
ATOM   3409  CG  LEU   426      73.987  30.769  73.370  1.00  0.00           C  
ATOM   3410  HG  LEU   426      74.024  31.733  72.866  1.00  0.00           H  
ATOM   3411  CD1 LEU   426      74.568  30.886  74.769  1.00  0.00           C  
ATOM   3412 HD11 LEU   426      75.545  31.368  74.824  1.00  0.00           H  
ATOM   3413 HD12 LEU   426      73.788  31.442  75.295  1.00  0.00           H  
ATOM   3414 HD13 LEU   426      74.510  29.866  75.168  1.00  0.00           H  
ATOM   3415  CD2 LEU   426      74.928  29.696  72.591  1.00  0.00           C  
ATOM   3416 HD21 LEU   426      74.817  29.787  71.508  1.00  0.00           H  
ATOM   3417 HD22 LEU   426      75.980  29.951  72.666  1.00  0.00           H  
ATOM   3418 HD23 LEU   426      74.642  28.694  72.900  1.00  0.00           H  
ATOM   3419  C   LEU   426      72.053  29.584  71.082  1.00  0.00           C  
ATOM   3420  O   LEU   426      72.403  30.089  70.025  1.00  0.00           O  
ATOM   3421  N   ALA   427      72.089  28.273  71.229  1.00  0.00           N  
ATOM   3422  H   ALA   427      71.664  27.973  72.093  1.00  0.00           H  
ATOM   3423  CA  ALA   427      72.695  27.322  70.160  1.00  0.00           C  
ATOM   3424  HA  ALA   427      73.647  27.743  69.819  1.00  0.00           H  
ATOM   3425  CB  ALA   427      72.957  25.914  70.742  1.00  0.00           C  
ATOM   3426  HB1 ALA   427      72.096  25.284  70.985  1.00  0.00           H  
ATOM   3427  HB2 ALA   427      73.577  25.303  70.085  1.00  0.00           H  
ATOM   3428  HB3 ALA   427      73.396  25.923  71.737  1.00  0.00           H  
ATOM   3429  C   ALA   427      71.840  27.298  68.884  1.00  0.00           C  
ATOM   3430  O   ALA   427      72.325  27.234  67.760  1.00  0.00           O  
ATOM   3431  N   PRO   428      70.505  27.450  69.049  1.00  0.00           N  
ATOM   3432  CD  PRO   428      69.676  26.909  70.111  1.00  0.00           C  
ATOM   3433  HD2 PRO   428      69.613  27.591  70.950  1.00  0.00           H  
ATOM   3434  HD3 PRO   428      70.146  26.035  70.564  1.00  0.00           H  
ATOM   3435  CG  PRO   428      68.303  26.575  69.554  1.00  0.00           C  
ATOM   3436  HG2 PRO   428      67.480  26.465  70.270  1.00  0.00           H  
ATOM   3437  HG3 PRO   428      68.496  25.599  69.116  1.00  0.00           H  
ATOM   3438  CB  PRO   428      68.295  27.618  68.461  1.00  0.00           C  
ATOM   3439  HB2 PRO   428      68.061  28.547  68.975  1.00  0.00           H  
ATOM   3440  HB3 PRO   428      67.530  27.350  67.727  1.00  0.00           H  
ATOM   3441  CA  PRO   428      69.633  27.611  67.853  1.00  0.00           C  
ATOM   3442  HA  PRO   428      69.687  26.897  67.022  1.00  0.00           H  
ATOM   3443  C   PRO   428      69.810  28.922  67.075  1.00  0.00           C  
ATOM   3444  O   PRO   428      69.494  28.894  65.865  1.00  0.00           O  
ATOM   3445  N   LEU   429      70.334  30.024  67.646  1.00  0.00           N  
ATOM   3446  H   LEU   429      70.438  30.078  68.647  1.00  0.00           H  
ATOM   3447  CA  LEU   429      70.705  31.203  66.799  1.00  0.00           C  
ATOM   3448  HA  LEU   429      69.982  31.233  65.994  1.00  0.00           H  
ATOM   3449  CB  LEU   429      70.626  32.472  67.722  1.00  0.00           C  
ATOM   3450  HB2 LEU   429      69.710  32.363  68.293  1.00  0.00           H  
ATOM   3451  HB3 LEU   429      71.441  32.473  68.453  1.00  0.00           H  
ATOM   3452  CG  LEU   429      70.759  33.753  66.880  1.00  0.00           C  
ATOM   3453  HG  LEU   429      71.646  33.733  66.249  1.00  0.00           H  
ATOM   3454  CD1 LEU   429      69.602  33.811  65.885  1.00  0.00           C  
ATOM   3455 HD11 LEU   429      68.691  33.632  66.453  1.00  0.00           H  
ATOM   3456 HD12 LEU   429      69.563  34.752  65.336  1.00  0.00           H  
ATOM   3457 HD13 LEU   429      69.784  33.127  65.062  1.00  0.00           H  
ATOM   3458  CD2 LEU   429      70.767  35.038  67.647  1.00  0.00           C  
ATOM   3459 HD21 LEU   429      69.759  35.254  68.002  1.00  0.00           H  
ATOM   3460 HD22 LEU   429      71.572  34.898  68.369  1.00  0.00           H  
ATOM   3461 HD23 LEU   429      71.148  35.806  66.978  1.00  0.00           H  
ATOM   3462  C   LEU   429      72.134  31.020  66.216  1.00  0.00           C  
ATOM   3463  O   LEU   429      72.387  31.143  65.042  1.00  0.00           O  
ATOM   3464  N   PHE   430      73.019  30.626  67.108  1.00  0.00           N  
ATOM   3465  H   PHE   430      72.749  30.473  68.069  1.00  0.00           H  
ATOM   3466  CA  PHE   430      74.401  30.333  66.816  1.00  0.00           C  
ATOM   3467  HA  PHE   430      74.770  31.345  66.622  1.00  0.00           H  
ATOM   3468  CB  PHE   430      75.122  29.856  68.087  1.00  0.00           C  
ATOM   3469  HB2 PHE   430      74.910  30.485  68.956  1.00  0.00           H  
ATOM   3470  HB3 PHE   430      74.766  28.837  68.221  1.00  0.00           H  
ATOM   3471  CG  PHE   430      76.647  29.805  67.977  1.00  0.00           C  
ATOM   3472  CD1 PHE   430      77.354  28.805  68.685  1.00  0.00           C  
ATOM   3473  HD1 PHE   430      76.852  28.006  69.206  1.00  0.00           H  
ATOM   3474  CE1 PHE   430      78.718  28.901  68.776  1.00  0.00           C  
ATOM   3475  HE1 PHE   430      79.261  28.177  69.362  1.00  0.00           H  
ATOM   3476  CZ  PHE   430      79.449  29.783  67.980  1.00  0.00           C  
ATOM   3477  HZ  PHE   430      80.531  29.834  67.964  1.00  0.00           H  
ATOM   3478  CE2 PHE   430      78.802  30.809  67.236  1.00  0.00           C  
ATOM   3479  HE2 PHE   430      79.389  31.469  66.621  1.00  0.00           H  
ATOM   3480  CD2 PHE   430      77.398  30.817  67.199  1.00  0.00           C  
ATOM   3481  HD2 PHE   430      76.849  31.513  66.571  1.00  0.00           H  
ATOM   3482  C   PHE   430      74.542  29.363  65.644  1.00  0.00           C  
ATOM   3483  O   PHE   430      75.304  29.750  64.740  1.00  0.00           O  
ATOM   3484  N   VAL   431      73.818  28.222  65.502  1.00  0.00           N  
ATOM   3485  H   VAL   431      73.260  27.887  66.268  1.00  0.00           H  
ATOM   3486  CA  VAL   431      74.193  27.242  64.461  1.00  0.00           C  
ATOM   3487  HA  VAL   431      75.274  27.238  64.542  1.00  0.00           H  
ATOM   3488  CB  VAL   431      73.592  25.895  64.765  1.00  0.00           C  
ATOM   3489  HB  VAL   431      73.900  25.612  65.776  1.00  0.00           H  
ATOM   3490  CG1 VAL   431      72.038  25.774  64.683  1.00  0.00           C  
ATOM   3491 HG11 VAL   431      71.649  26.696  65.109  1.00  0.00           H  
ATOM   3492 HG12 VAL   431      71.685  25.703  63.659  1.00  0.00           H  
ATOM   3493 HG13 VAL   431      71.565  24.910  65.142  1.00  0.00           H  
ATOM   3494  CG2 VAL   431      74.199  24.848  63.811  1.00  0.00           C  
ATOM   3495 HG21 VAL   431      75.286  24.894  63.886  1.00  0.00           H  
ATOM   3496 HG22 VAL   431      74.006  23.813  64.112  1.00  0.00           H  
ATOM   3497 HG23 VAL   431      73.922  24.984  62.772  1.00  0.00           H  
ATOM   3498  C   VAL   431      73.875  27.797  63.064  1.00  0.00           C  
ATOM   3499  O   VAL   431      74.779  27.796  62.104  1.00  0.00           O  
ATOM   3500  N   TYR   432      72.737  28.502  62.940  1.00  0.00           N  
ATOM   3501  H   TYR   432      72.073  28.511  63.710  1.00  0.00           H  
ATOM   3502  CA  TYR   432      72.194  29.012  61.669  1.00  0.00           C  
ATOM   3503  HA  TYR   432      72.458  28.259  60.926  1.00  0.00           H  
ATOM   3504  CB  TYR   432      70.644  29.132  61.772  1.00  0.00           C  
ATOM   3505  HB2 TYR   432      70.421  29.834  62.585  1.00  0.00           H  
ATOM   3506  HB3 TYR   432      70.310  29.472  60.793  1.00  0.00           H  
ATOM   3507  CG  TYR   432      69.923  27.832  61.983  1.00  0.00           C  
ATOM   3508  CD1 TYR   432      68.937  27.693  63.001  1.00  0.00           C  
ATOM   3509  HD1 TYR   432      68.742  28.559  63.613  1.00  0.00           H  
ATOM   3510  CE1 TYR   432      68.501  26.375  63.355  1.00  0.00           C  
ATOM   3511  HE1 TYR   432      67.863  26.241  64.219  1.00  0.00           H  
ATOM   3512  CZ  TYR   432      68.733  25.315  62.482  1.00  0.00           C  
ATOM   3513  OH  TYR   432      68.214  24.053  62.815  1.00  0.00           O  
ATOM   3514  HH  TYR   432      67.990  23.966  63.752  1.00  0.00           H  
ATOM   3515  CE2 TYR   432      69.521  25.516  61.348  1.00  0.00           C  
ATOM   3516  HE2 TYR   432      69.646  24.689  60.664  1.00  0.00           H  
ATOM   3517  CD2 TYR   432      70.167  26.720  61.148  1.00  0.00           C  
ATOM   3518  HD2 TYR   432      70.938  26.749  60.395  1.00  0.00           H  
ATOM   3519  C   TYR   432      72.861  30.283  61.194  1.00  0.00           C  
ATOM   3520  O   TYR   432      73.151  30.309  60.016  1.00  0.00           O  
ATOM   3521  N   LEU   433      73.356  31.103  62.117  1.00  0.00           N  
ATOM   3522  H   LEU   433      73.110  30.902  63.077  1.00  0.00           H  
ATOM   3523  CA  LEU   433      74.227  32.231  61.774  1.00  0.00           C  
ATOM   3524  HA  LEU   433      73.786  32.816  60.954  1.00  0.00           H  
ATOM   3525  CB  LEU   433      74.218  33.117  63.028  1.00  0.00           C  
ATOM   3526  HB2 LEU   433      73.216  33.449  63.300  1.00  0.00           H  
ATOM   3527  HB3 LEU   433      74.584  32.467  63.830  1.00  0.00           H  
ATOM   3528  CG  LEU   433      75.133  34.425  62.937  1.00  0.00           C  
ATOM   3529  HG  LEU   433      76.080  34.170  62.457  1.00  0.00           H  
ATOM   3530  CD1 LEU   433      74.491  35.393  61.980  1.00  0.00           C  
ATOM   3531 HD11 LEU   433      74.199  34.982  61.019  1.00  0.00           H  
ATOM   3532 HD12 LEU   433      73.620  35.801  62.513  1.00  0.00           H  
ATOM   3533 HD13 LEU   433      75.155  36.185  61.626  1.00  0.00           H  
ATOM   3534  CD2 LEU   433      75.490  35.052  64.274  1.00  0.00           C  
ATOM   3535 HD21 LEU   433      76.312  34.553  64.786  1.00  0.00           H  
ATOM   3536 HD22 LEU   433      75.931  35.996  63.949  1.00  0.00           H  
ATOM   3537 HD23 LEU   433      74.666  35.102  64.980  1.00  0.00           H  
ATOM   3538  C   LEU   433      75.558  31.816  61.272  1.00  0.00           C  
ATOM   3539  O   LEU   433      76.006  32.208  60.223  1.00  0.00           O  
ATOM   3540  N   PHE   434      76.214  30.941  62.015  1.00  0.00           N  
ATOM   3541  H   PHE   434      75.818  30.761  62.928  1.00  0.00           H  
ATOM   3542  CA  PHE   434      77.545  30.308  61.631  1.00  0.00           C  
ATOM   3543  HA  PHE   434      78.221  31.156  61.542  1.00  0.00           H  
ATOM   3544  CB  PHE   434      78.117  29.388  62.708  1.00  0.00           C  
ATOM   3545  HB2 PHE   434      77.854  29.838  63.664  1.00  0.00           H  
ATOM   3546  HB3 PHE   434      77.645  28.399  62.708  1.00  0.00           H  
ATOM   3547  CG  PHE   434      79.543  29.092  62.719  1.00  0.00           C  
ATOM   3548  CD1 PHE   434      80.037  28.228  61.750  1.00  0.00           C  
ATOM   3549  HD1 PHE   434      79.414  27.832  60.965  1.00  0.00           H  
ATOM   3550  CE1 PHE   434      81.375  27.905  61.756  1.00  0.00           C  
ATOM   3551  HE1 PHE   434      81.801  27.296  60.979  1.00  0.00           H  
ATOM   3552  CZ  PHE   434      82.251  28.463  62.673  1.00  0.00           C  
ATOM   3553  HZ  PHE   434      83.296  28.203  62.617  1.00  0.00           H  
ATOM   3554  CE2 PHE   434      81.686  29.278  63.716  1.00  0.00           C  
ATOM   3555  HE2 PHE   434      82.323  29.613  64.518  1.00  0.00           H  
ATOM   3556  CD2 PHE   434      80.340  29.558  63.737  1.00  0.00           C  
ATOM   3557  HD2 PHE   434      79.970  30.264  64.463  1.00  0.00           H  
ATOM   3558  C   PHE   434      77.531  29.689  60.250  1.00  0.00           C  
ATOM   3559  O   PHE   434      78.205  30.169  59.358  1.00  0.00           O  
ATOM   3560  N   ILE   435      76.714  28.657  60.001  1.00  0.00           N  
ATOM   3561  H   ILE   435      76.046  28.368  60.704  1.00  0.00           H  
ATOM   3562  CA  ILE   435      76.576  28.056  58.676  1.00  0.00           C  
ATOM   3563  HA  ILE   435      77.508  27.633  58.315  1.00  0.00           H  
ATOM   3564  CB  ILE   435      75.639  26.852  58.661  1.00  0.00           C  
ATOM   3565  HB  ILE   435      74.654  27.193  58.984  1.00  0.00           H  
ATOM   3566  CG2 ILE   435      75.304  26.241  57.266  1.00  0.00           C  
ATOM   3567 HG21 ILE   435      74.876  27.045  56.660  1.00  0.00           H  
ATOM   3568 HG22 ILE   435      76.242  25.965  56.783  1.00  0.00           H  
ATOM   3569 HG23 ILE   435      74.649  25.374  57.344  1.00  0.00           H  
ATOM   3570  CG1 ILE   435      75.901  25.683  59.659  1.00  0.00           C  
ATOM   3571 HG12 ILE   435      76.861  25.248  59.369  1.00  0.00           H  
ATOM   3572 HG13 ILE   435      76.068  26.176  60.608  1.00  0.00           H  
ATOM   3573  CD1 ILE   435      74.793  24.625  59.855  1.00  0.00           C  
ATOM   3574 HD11 ILE   435      74.830  24.202  60.865  1.00  0.00           H  
ATOM   3575 HD12 ILE   435      73.826  25.118  59.807  1.00  0.00           H  
ATOM   3576 HD13 ILE   435      74.889  23.732  59.246  1.00  0.00           H  
ATOM   3577  C   ILE   435      76.190  29.041  57.591  1.00  0.00           C  
ATOM   3578  O   ILE   435      76.778  29.042  56.526  1.00  0.00           O  
ATOM   3579  N   GLY   436      75.226  29.882  57.794  1.00  0.00           N  
ATOM   3580  H   GLY   436      74.715  29.927  58.665  1.00  0.00           H  
ATOM   3581  CA  GLY   436      74.864  30.894  56.783  1.00  0.00           C  
ATOM   3582  HA2 GLY   436      74.551  30.512  55.813  1.00  0.00           H  
ATOM   3583  HA3 GLY   436      74.066  31.537  57.153  1.00  0.00           H  
ATOM   3584  C   GLY   436      76.087  31.878  56.437  1.00  0.00           C  
ATOM   3585  O   GLY   436      76.397  32.174  55.286  1.00  0.00           O  
ATOM   3586  N   THR   437      76.815  32.340  57.422  1.00  0.00           N  
ATOM   3587  H   THR   437      76.583  31.982  58.332  1.00  0.00           H  
ATOM   3588  CA  THR   437      78.088  33.089  57.215  1.00  0.00           C  
ATOM   3589  HA  THR   437      77.996  33.915  56.497  1.00  0.00           H  
ATOM   3590  CB  THR   437      78.716  33.836  58.382  1.00  0.00           C  
ATOM   3591  HB  THR   437      79.203  33.057  58.972  1.00  0.00           H  
ATOM   3592  CG2 THR   437      79.787  34.796  58.078  1.00  0.00           C  
ATOM   3593 HG21 THR   437      79.672  35.076  57.026  1.00  0.00           H  
ATOM   3594 HG22 THR   437      79.661  35.676  58.705  1.00  0.00           H  
ATOM   3595 HG23 THR   437      80.804  34.404  58.184  1.00  0.00           H  
ATOM   3596  OG1 THR   437      77.623  34.473  59.018  1.00  0.00           O  
ATOM   3597  HG1 THR   437      77.292  33.850  59.668  1.00  0.00           H  
ATOM   3598  C   THR   437      79.080  32.260  56.463  1.00  0.00           C  
ATOM   3599  O   THR   437      79.930  32.738  55.679  1.00  0.00           O  
ATOM   3600  N   SER   438      79.135  30.906  56.688  1.00  0.00           N  
ATOM   3601  H   SER   438      78.438  30.520  57.304  1.00  0.00           H  
ATOM   3602  CA  SER   438      80.052  30.022  55.928  1.00  0.00           C  
ATOM   3603  HA  SER   438      81.012  30.495  56.112  1.00  0.00           H  
ATOM   3604  CB  SER   438      80.113  28.598  56.520  1.00  0.00           C  
ATOM   3605  HB2 SER   438      79.145  28.095  56.515  1.00  0.00           H  
ATOM   3606  HB3 SER   438      80.742  28.030  55.836  1.00  0.00           H  
ATOM   3607  OG  SER   438      80.700  28.582  57.801  1.00  0.00           O  
ATOM   3608  HG  SER   438      80.225  29.135  58.432  1.00  0.00           H  
ATOM   3609  C   SER   438      79.766  29.911  54.434  1.00  0.00           C  
ATOM   3610  O   SER   438      80.809  29.866  53.749  1.00  0.00           O  
ATOM   3611  N   PHE   439      78.539  29.822  54.019  1.00  0.00           N  
ATOM   3612  H   PHE   439      77.789  29.720  54.689  1.00  0.00           H  
ATOM   3613  CA  PHE   439      78.140  29.688  52.618  1.00  0.00           C  
ATOM   3614  HA  PHE   439      78.846  29.057  52.084  1.00  0.00           H  
ATOM   3615  CB  PHE   439      76.673  29.287  52.434  1.00  0.00           C  
ATOM   3616  HB2 PHE   439      76.061  29.930  53.074  1.00  0.00           H  
ATOM   3617  HB3 PHE   439      76.448  29.527  51.404  1.00  0.00           H  
ATOM   3618  CG  PHE   439      76.278  27.833  52.772  1.00  0.00           C  
ATOM   3619  CD1 PHE   439      75.046  27.563  53.459  1.00  0.00           C  
ATOM   3620  HD1 PHE   439      74.417  28.360  53.836  1.00  0.00           H  
ATOM   3621  CE1 PHE   439      74.713  26.160  53.693  1.00  0.00           C  
ATOM   3622  HE1 PHE   439      73.814  25.854  54.213  1.00  0.00           H  
ATOM   3623  CZ  PHE   439      75.605  25.106  53.253  1.00  0.00           C  
ATOM   3624  HZ  PHE   439      75.288  24.089  53.409  1.00  0.00           H  
ATOM   3625  CE2 PHE   439      76.772  25.442  52.556  1.00  0.00           C  
ATOM   3626  HE2 PHE   439      77.511  24.687  52.307  1.00  0.00           H  
ATOM   3627  CD2 PHE   439      77.102  26.777  52.279  1.00  0.00           C  
ATOM   3628  HD2 PHE   439      78.023  27.044  51.777  1.00  0.00           H  
ATOM   3629  C   PHE   439      78.356  31.087  51.937  1.00  0.00           C  
ATOM   3630  O   PHE   439      78.811  31.162  50.820  1.00  0.00           O  
ATOM   3631  N   LEU   440      78.069  32.137  52.737  1.00  0.00           N  
ATOM   3632  H   LEU   440      77.872  31.929  53.708  1.00  0.00           H  
ATOM   3633  CA  LEU   440      78.347  33.510  52.248  1.00  0.00           C  
ATOM   3634  HA  LEU   440      77.812  33.672  51.309  1.00  0.00           H  
ATOM   3635  CB  LEU   440      77.835  34.624  53.221  1.00  0.00           C  
ATOM   3636  HB2 LEU   440      78.084  34.218  54.192  1.00  0.00           H  
ATOM   3637  HB3 LEU   440      78.341  35.567  52.999  1.00  0.00           H  
ATOM   3638  CG  LEU   440      76.288  34.791  53.186  1.00  0.00           C  
ATOM   3639  HG  LEU   440      75.823  33.809  53.257  1.00  0.00           H  
ATOM   3640  CD1 LEU   440      75.924  35.621  54.420  1.00  0.00           C  
ATOM   3641 HD11 LEU   440      76.562  36.501  54.432  1.00  0.00           H  
ATOM   3642 HD12 LEU   440      74.860  35.828  54.511  1.00  0.00           H  
ATOM   3643 HD13 LEU   440      76.224  35.014  55.272  1.00  0.00           H  
ATOM   3644  CD2 LEU   440      75.861  35.533  51.885  1.00  0.00           C  
ATOM   3645 HD21 LEU   440      74.906  36.072  51.941  1.00  0.00           H  
ATOM   3646 HD22 LEU   440      76.577  36.341  51.686  1.00  0.00           H  
ATOM   3647 HD23 LEU   440      75.823  34.885  51.013  1.00  0.00           H  
ATOM   3648  C   LEU   440      79.830  33.779  51.924  1.00  0.00           C  
ATOM   3649  O   LEU   440      80.220  34.190  50.813  1.00  0.00           O  
ATOM   3650  N   LEU   441      80.604  33.244  52.843  1.00  0.00           N  
ATOM   3651  H   LEU   441      80.134  33.001  53.708  1.00  0.00           H  
ATOM   3652  CA  LEU   441      82.075  33.239  52.742  1.00  0.00           C  
ATOM   3653  HA  LEU   441      82.380  34.274  52.597  1.00  0.00           H  
ATOM   3654  CB  LEU   441      82.626  32.824  54.109  1.00  0.00           C  
ATOM   3655  HB2 LEU   441      82.344  33.545  54.869  1.00  0.00           H  
ATOM   3656  HB3 LEU   441      82.236  31.820  54.312  1.00  0.00           H  
ATOM   3657  CG  LEU   441      84.214  32.715  54.219  1.00  0.00           C  
ATOM   3658  HG  LEU   441      84.649  33.685  53.985  1.00  0.00           H  
ATOM   3659  CD1 LEU   441      84.586  32.482  55.687  1.00  0.00           C  
ATOM   3660 HD11 LEU   441      85.621  32.794  55.815  1.00  0.00           H  
ATOM   3661 HD12 LEU   441      83.917  33.189  56.188  1.00  0.00           H  
ATOM   3662 HD13 LEU   441      84.369  31.441  55.897  1.00  0.00           H  
ATOM   3663  CD2 LEU   441      84.934  31.593  53.506  1.00  0.00           C  
ATOM   3664 HD21 LEU   441      84.908  31.889  52.459  1.00  0.00           H  
ATOM   3665 HD22 LEU   441      85.994  31.489  53.732  1.00  0.00           H  
ATOM   3666 HD23 LEU   441      84.250  30.767  53.716  1.00  0.00           H  
ATOM   3667  C   LEU   441      82.604  32.524  51.473  1.00  0.00           C  
ATOM   3668  O   LEU   441      83.317  33.026  50.604  1.00  0.00           O  
ATOM   3669  N   ALA   442      82.132  31.242  51.316  1.00  0.00           N  
ATOM   3670  H   ALA   442      81.495  30.924  52.039  1.00  0.00           H  
ATOM   3671  CA  ALA   442      82.387  30.317  50.211  1.00  0.00           C  
ATOM   3672  HA  ALA   442      83.451  30.111  50.110  1.00  0.00           H  
ATOM   3673  CB  ALA   442      81.666  29.038  50.584  1.00  0.00           C  
ATOM   3674  HB1 ALA   442      82.036  28.651  51.542  1.00  0.00           H  
ATOM   3675  HB2 ALA   442      80.602  29.244  50.685  1.00  0.00           H  
ATOM   3676  HB3 ALA   442      81.770  28.348  49.746  1.00  0.00           H  
ATOM   3677  C   ALA   442      81.986  30.851  48.889  1.00  0.00           C  
ATOM   3678  O   ALA   442      82.577  30.510  47.845  1.00  0.00           O  
ATOM   3679  N   GLY   443      80.932  31.643  48.754  1.00  0.00           N  
ATOM   3680  H   GLY   443      80.364  31.827  49.580  1.00  0.00           H  
ATOM   3681  CA  GLY   443      80.578  32.513  47.614  1.00  0.00           C  
ATOM   3682  HA2 GLY   443      80.498  31.913  46.713  1.00  0.00           H  
ATOM   3683  HA3 GLY   443      79.594  32.930  47.822  1.00  0.00           H  
ATOM   3684  C   GLY   443      81.679  33.550  47.406  1.00  0.00           C  
ATOM   3685  O   GLY   443      82.220  33.530  46.298  1.00  0.00           O  
ATOM   3686  N   PHE   444      82.070  34.401  48.367  1.00  0.00           N  
ATOM   3687  H   PHE   444      81.641  34.389  49.278  1.00  0.00           H  
ATOM   3688  CA  PHE   444      83.181  35.343  48.084  1.00  0.00           C  
ATOM   3689  HA  PHE   444      82.911  36.048  47.300  1.00  0.00           H  
ATOM   3690  CB  PHE   444      83.574  36.065  49.378  1.00  0.00           C  
ATOM   3691  HB2 PHE   444      83.677  35.316  50.172  1.00  0.00           H  
ATOM   3692  HB3 PHE   444      84.488  36.626  49.174  1.00  0.00           H  
ATOM   3693  CG  PHE   444      82.566  37.179  49.846  1.00  0.00           C  
ATOM   3694  CD1 PHE   444      81.827  37.121  51.010  1.00  0.00           C  
ATOM   3695  HD1 PHE   444      81.990  36.302  51.693  1.00  0.00           H  
ATOM   3696  CE1 PHE   444      80.727  37.956  51.307  1.00  0.00           C  
ATOM   3697  HE1 PHE   444      80.023  37.810  52.107  1.00  0.00           H  
ATOM   3698  CZ  PHE   444      80.270  38.857  50.374  1.00  0.00           C  
ATOM   3699  HZ  PHE   444      79.374  39.399  50.634  1.00  0.00           H  
ATOM   3700  CE2 PHE   444      81.048  39.080  49.191  1.00  0.00           C  
ATOM   3701  HE2 PHE   444      80.717  39.855  48.518  1.00  0.00           H  
ATOM   3702  CD2 PHE   444      82.147  38.200  48.962  1.00  0.00           C  
ATOM   3703  HD2 PHE   444      82.587  38.247  47.973  1.00  0.00           H  
ATOM   3704  C   PHE   444      84.447  34.592  47.560  1.00  0.00           C  
ATOM   3705  O   PHE   444      84.948  35.076  46.539  1.00  0.00           O  
ATOM   3706  N   VAL   445      84.911  33.504  48.261  1.00  0.00           N  
ATOM   3707  H   VAL   445      84.454  33.222  49.115  1.00  0.00           H  
ATOM   3708  CA  VAL   445      86.002  32.692  47.695  1.00  0.00           C  
ATOM   3709  HA  VAL   445      86.851  33.383  47.605  1.00  0.00           H  
ATOM   3710  CB  VAL   445      86.451  31.414  48.545  1.00  0.00           C  
ATOM   3711  HB  VAL   445      85.570  30.804  48.758  1.00  0.00           H  
ATOM   3712  CG1 VAL   445      87.418  30.490  47.836  1.00  0.00           C  
ATOM   3713 HG11 VAL   445      87.594  29.578  48.413  1.00  0.00           H  
ATOM   3714 HG12 VAL   445      87.030  30.162  46.875  1.00  0.00           H  
ATOM   3715 HG13 VAL   445      88.357  31.004  47.610  1.00  0.00           H  
ATOM   3716  CG2 VAL   445      87.162  31.747  49.862  1.00  0.00           C  
ATOM   3717 HG21 VAL   445      87.318  30.834  50.428  1.00  0.00           H  
ATOM   3718 HG22 VAL   445      88.156  32.163  49.673  1.00  0.00           H  
ATOM   3719 HG23 VAL   445      86.521  32.420  50.442  1.00  0.00           H  
ATOM   3720  C   VAL   445      85.839  32.236  46.256  1.00  0.00           C  
ATOM   3721  O   VAL   445      86.781  32.419  45.470  1.00  0.00           O  
ATOM   3722  N   SER   446      84.706  31.660  45.868  1.00  0.00           N  
ATOM   3723  H   SER   446      84.036  31.391  46.572  1.00  0.00           H  
ATOM   3724  CA  SER   446      84.398  31.372  44.472  1.00  0.00           C  
ATOM   3725  HA  SER   446      85.169  30.686  44.119  1.00  0.00           H  
ATOM   3726  CB  SER   446      83.097  30.602  44.295  1.00  0.00           C  
ATOM   3727  HB2 SER   446      82.239  31.274  44.243  1.00  0.00           H  
ATOM   3728  HB3 SER   446      83.174  30.098  43.327  1.00  0.00           H  
ATOM   3729  OG  SER   446      83.129  29.587  45.270  1.00  0.00           O  
ATOM   3730  HG  SER   446      82.617  29.716  46.066  1.00  0.00           H  
ATOM   3731  C   SER   446      84.421  32.569  43.540  1.00  0.00           C  
ATOM   3732  O   SER   446      84.929  32.446  42.444  1.00  0.00           O  
ATOM   3733  N   LEU   447      83.777  33.607  43.880  1.00  0.00           N  
ATOM   3734  H   LEU   447      83.324  33.524  44.786  1.00  0.00           H  
ATOM   3735  CA  LEU   447      83.623  34.892  43.125  1.00  0.00           C  
ATOM   3736  HA  LEU   447      83.273  34.619  42.130  1.00  0.00           H  
ATOM   3737  CB  LEU   447      82.618  35.836  43.783  1.00  0.00           C  
ATOM   3738  HB2 LEU   447      82.940  35.904  44.826  1.00  0.00           H  
ATOM   3739  HB3 LEU   447      82.604  36.806  43.288  1.00  0.00           H  
ATOM   3740  CG  LEU   447      81.188  35.208  43.769  1.00  0.00           C  
ATOM   3741  HG  LEU   447      81.260  34.123  43.879  1.00  0.00           H  
ATOM   3742  CD1 LEU   447      80.242  35.787  44.740  1.00  0.00           C  
ATOM   3743 HD11 LEU   447      79.327  35.193  44.811  1.00  0.00           H  
ATOM   3744 HD12 LEU   447      80.698  35.848  45.728  1.00  0.00           H  
ATOM   3745 HD13 LEU   447      80.006  36.834  44.558  1.00  0.00           H  
ATOM   3746  CD2 LEU   447      80.487  35.439  42.445  1.00  0.00           C  
ATOM   3747 HD21 LEU   447      79.694  34.704  42.304  1.00  0.00           H  
ATOM   3748 HD22 LEU   447      80.004  36.404  42.487  1.00  0.00           H  
ATOM   3749 HD23 LEU   447      81.090  35.533  41.536  1.00  0.00           H  
ATOM   3750  C   LEU   447      84.983  35.570  42.879  1.00  0.00           C  
ATOM   3751  O   LEU   447      85.332  36.095  41.823  1.00  0.00           O  
ATOM   3752  N   PHE   448      85.915  35.554  43.896  1.00  0.00           N  
ATOM   3753  H   PHE   448      85.646  35.164  44.783  1.00  0.00           H  
ATOM   3754  CA  PHE   448      87.287  35.910  43.661  1.00  0.00           C  
ATOM   3755  HA  PHE   448      87.320  36.902  43.199  1.00  0.00           H  
ATOM   3756  CB  PHE   448      88.089  36.111  44.945  1.00  0.00           C  
ATOM   3757  HB2 PHE   448      87.881  35.294  45.640  1.00  0.00           H  
ATOM   3758  HB3 PHE   448      89.138  36.223  44.691  1.00  0.00           H  
ATOM   3759  CG  PHE   448      87.715  37.396  45.724  1.00  0.00           C  
ATOM   3760  CD1 PHE   448      87.157  37.353  47.048  1.00  0.00           C  
ATOM   3761  HD1 PHE   448      87.003  36.383  47.486  1.00  0.00           H  
ATOM   3762  CE1 PHE   448      86.573  38.525  47.589  1.00  0.00           C  
ATOM   3763  HE1 PHE   448      86.124  38.478  48.568  1.00  0.00           H  
ATOM   3764  CZ  PHE   448      86.877  39.755  46.994  1.00  0.00           C  
ATOM   3765  HZ  PHE   448      86.576  40.715  47.396  1.00  0.00           H  
ATOM   3766  CE2 PHE   448      87.601  39.763  45.805  1.00  0.00           C  
ATOM   3767  HE2 PHE   448      87.802  40.754  45.411  1.00  0.00           H  
ATOM   3768  CD2 PHE   448      87.978  38.611  45.165  1.00  0.00           C  
ATOM   3769  HD2 PHE   448      88.359  38.654  44.163  1.00  0.00           H  
ATOM   3770  C   PHE   448      88.015  34.981  42.720  1.00  0.00           C  
ATOM   3771  O   PHE   448      88.806  35.390  41.829  1.00  0.00           O  
ATOM   3772  N   ARG   449      87.786  33.666  42.773  1.00  0.00           N  
ATOM   3773  H   ARG   449      87.278  33.313  43.570  1.00  0.00           H  
ATOM   3774  CA  ARG   449      88.426  32.678  41.874  1.00  0.00           C  
ATOM   3775  HA  ARG   449      89.500  32.872  41.806  1.00  0.00           H  
ATOM   3776  CB  ARG   449      88.272  31.179  42.451  1.00  0.00           C  
ATOM   3777  HB2 ARG   449      88.781  31.084  43.413  1.00  0.00           H  
ATOM   3778  HB3 ARG   449      87.249  30.805  42.571  1.00  0.00           H  
ATOM   3779  CG  ARG   449      88.743  30.146  41.401  1.00  0.00           C  
ATOM   3780  HG2 ARG   449      87.963  30.089  40.638  1.00  0.00           H  
ATOM   3781  HG3 ARG   449      89.731  30.253  40.973  1.00  0.00           H  
ATOM   3782  CD  ARG   449      88.887  28.700  41.966  1.00  0.00           C  
ATOM   3783  HD2 ARG   449      89.446  28.631  42.891  1.00  0.00           H  
ATOM   3784  HD3 ARG   449      87.842  28.452  42.142  1.00  0.00           H  
ATOM   3785  NE  ARG   449      89.505  27.741  41.057  1.00  0.00           N  
ATOM   3786  HE  ARG   449      90.505  27.817  41.030  1.00  0.00           H  
ATOM   3787  CZ  ARG   449      89.005  26.611  40.476  1.00  0.00           C  
ATOM   3788  NH1 ARG   449      87.760  26.262  40.376  1.00  0.00           N  
ATOM   3789 HH11 ARG   449      86.900  26.694  40.681  1.00  0.00           H  
ATOM   3790 HH12 ARG   449      87.587  25.415  39.847  1.00  0.00           H  
ATOM   3791  NH2 ARG   449      89.775  25.936  39.732  1.00  0.00           N  
ATOM   3792 HH21 ARG   449      90.727  26.217  39.553  1.00  0.00           H  
ATOM   3793 HH22 ARG   449      89.433  25.021  39.462  1.00  0.00           H  
ATOM   3794  C   ARG   449      87.875  32.898  40.396  1.00  0.00           C  
ATOM   3795  O   ARG   449      88.626  32.893  39.479  1.00  0.00           O  
ATOM   3796  N   ILE   450      86.568  33.018  40.270  1.00  0.00           N  
ATOM   3797  H   ILE   450      86.085  32.945  41.145  1.00  0.00           H  
ATOM   3798  CA  ILE   450      85.873  33.396  39.015  1.00  0.00           C  
ATOM   3799  HA  ILE   450      86.225  32.648  38.306  1.00  0.00           H  
ATOM   3800  CB  ILE   450      84.303  33.254  39.102  1.00  0.00           C  
ATOM   3801  HB  ILE   450      84.015  33.817  39.993  1.00  0.00           H  
ATOM   3802  CG2 ILE   450      83.455  33.877  37.944  1.00  0.00           C  
ATOM   3803 HG21 ILE   450      82.441  34.032  38.305  1.00  0.00           H  
ATOM   3804 HG22 ILE   450      83.842  34.856  37.638  1.00  0.00           H  
ATOM   3805 HG23 ILE   450      83.488  33.203  37.084  1.00  0.00           H  
ATOM   3806  CG1 ILE   450      83.882  31.771  39.206  1.00  0.00           C  
ATOM   3807 HG12 ILE   450      83.995  31.321  38.222  1.00  0.00           H  
ATOM   3808 HG13 ILE   450      84.612  31.317  39.876  1.00  0.00           H  
ATOM   3809  CD1 ILE   450      82.544  31.400  39.752  1.00  0.00           C  
ATOM   3810 HD11 ILE   450      82.349  30.352  39.561  1.00  0.00           H  
ATOM   3811 HD12 ILE   450      82.527  31.735  40.783  1.00  0.00           H  
ATOM   3812 HD13 ILE   450      81.805  32.016  39.231  1.00  0.00           H  
ATOM   3813  C   ILE   450      86.344  34.765  38.495  1.00  0.00           C  
ATOM   3814  O   ILE   450      86.808  34.883  37.331  1.00  0.00           O  
ATOM   3815  N   ARG   451      86.486  35.847  39.287  1.00  0.00           N  
ATOM   3816  H   ARG   451      86.251  35.757  40.263  1.00  0.00           H  
ATOM   3817  CA  ARG   451      87.069  37.097  38.906  1.00  0.00           C  
ATOM   3818  HA  ARG   451      86.482  37.372  38.031  1.00  0.00           H  
ATOM   3819  CB  ARG   451      86.885  38.169  39.982  1.00  0.00           C  
ATOM   3820  HB2 ARG   451      85.822  38.289  40.189  1.00  0.00           H  
ATOM   3821  HB3 ARG   451      87.272  37.825  40.934  1.00  0.00           H  
ATOM   3822  CG  ARG   451      87.381  39.512  39.613  1.00  0.00           C  
ATOM   3823  HG2 ARG   451      88.463  39.543  39.606  1.00  0.00           H  
ATOM   3824  HG3 ARG   451      86.905  39.818  38.685  1.00  0.00           H  
ATOM   3825  CD  ARG   451      86.853  40.543  40.610  1.00  0.00           C  
ATOM   3826  HD2 ARG   451      85.758  40.551  40.618  1.00  0.00           H  
ATOM   3827  HD3 ARG   451      87.190  40.292  41.614  1.00  0.00           H  
ATOM   3828  NE  ARG   451      87.286  41.900  40.258  1.00  0.00           N  
ATOM   3829  HE  ARG   451      86.616  42.553  39.883  1.00  0.00           H  
ATOM   3830  CZ  ARG   451      88.516  42.393  40.446  1.00  0.00           C  
ATOM   3831  NH1 ARG   451      89.590  41.700  40.819  1.00  0.00           N  
ATOM   3832 HH11 ARG   451      89.442  40.749  41.117  1.00  0.00           H  
ATOM   3833 HH12 ARG   451      90.512  42.108  40.857  1.00  0.00           H  
ATOM   3834  NH2 ARG   451      88.665  43.616  40.143  1.00  0.00           N  
ATOM   3835 HH21 ARG   451      87.915  44.155  39.717  1.00  0.00           H  
ATOM   3836 HH22 ARG   451      89.548  44.086  40.273  1.00  0.00           H  
ATOM   3837  C   ARG   451      88.540  36.962  38.407  1.00  0.00           C  
ATOM   3838  O   ARG   451      88.919  37.490  37.353  1.00  0.00           O  
ATOM   3839  N   THR   452      89.404  36.360  39.216  1.00  0.00           N  
ATOM   3840  H   THR   452      89.140  36.020  40.126  1.00  0.00           H  
ATOM   3841  CA  THR   452      90.823  35.970  38.740  1.00  0.00           C  
ATOM   3842  HA  THR   452      91.366  36.870  38.448  1.00  0.00           H  
ATOM   3843  CB  THR   452      91.414  35.170  39.855  1.00  0.00           C  
ATOM   3844  HB  THR   452      90.813  34.268  39.925  1.00  0.00           H  
ATOM   3845  CG2 THR   452      92.846  34.806  39.652  1.00  0.00           C  
ATOM   3846 HG21 THR   452      92.792  33.998  38.921  1.00  0.00           H  
ATOM   3847 HG22 THR   452      93.524  35.623  39.402  1.00  0.00           H  
ATOM   3848 HG23 THR   452      93.216  34.322  40.555  1.00  0.00           H  
ATOM   3849  OG1 THR   452      91.413  36.031  40.998  1.00  0.00           O  
ATOM   3850  HG1 THR   452      90.540  35.895  41.380  1.00  0.00           H  
ATOM   3851  C   THR   452      90.778  35.153  37.457  1.00  0.00           C  
ATOM   3852  O   THR   452      91.532  35.488  36.580  1.00  0.00           O  
ATOM   3853  N   ILE   453      89.958  34.095  37.316  1.00  0.00           N  
ATOM   3854  H   ILE   453      89.428  33.761  38.114  1.00  0.00           H  
ATOM   3855  CA  ILE   453      89.809  33.504  35.971  1.00  0.00           C  
ATOM   3856  HA  ILE   453      90.732  32.950  35.793  1.00  0.00           H  
ATOM   3857  CB  ILE   453      88.886  32.316  36.048  1.00  0.00           C  
ATOM   3858  HB  ILE   453      87.998  32.758  36.493  1.00  0.00           H  
ATOM   3859  CG2 ILE   453      88.413  31.566  34.799  1.00  0.00           C  
ATOM   3860 HG21 ILE   453      88.366  32.346  34.049  1.00  0.00           H  
ATOM   3861 HG22 ILE   453      89.210  30.866  34.536  1.00  0.00           H  
ATOM   3862 HG23 ILE   453      87.563  30.927  35.042  1.00  0.00           H  
ATOM   3863  CG1 ILE   453      89.385  31.290  37.136  1.00  0.00           C  
ATOM   3864 HG12 ILE   453      90.138  30.746  36.549  1.00  0.00           H  
ATOM   3865 HG13 ILE   453      89.936  31.655  38.006  1.00  0.00           H  
ATOM   3866  CD1 ILE   453      88.353  30.310  37.681  1.00  0.00           C  
ATOM   3867 HD11 ILE   453      87.820  29.792  36.873  1.00  0.00           H  
ATOM   3868 HD12 ILE   453      88.803  29.575  38.332  1.00  0.00           H  
ATOM   3869 HD13 ILE   453      87.631  30.803  38.327  1.00  0.00           H  
ATOM   3870  C   ILE   453      89.495  34.474  34.889  1.00  0.00           C  
ATOM   3871  O   ILE   453      90.025  34.332  33.783  1.00  0.00           O  
ATOM   3872  N   MET   454      88.484  35.315  35.020  1.00  0.00           N  
ATOM   3873  H   MET   454      87.983  35.371  35.891  1.00  0.00           H  
ATOM   3874  CA  MET   454      88.097  36.275  34.004  1.00  0.00           C  
ATOM   3875  HA  MET   454      87.835  35.649  33.153  1.00  0.00           H  
ATOM   3876  CB  MET   454      86.810  36.959  34.443  1.00  0.00           C  
ATOM   3877  HB2 MET   454      86.950  37.346  35.455  1.00  0.00           H  
ATOM   3878  HB3 MET   454      86.678  37.846  33.826  1.00  0.00           H  
ATOM   3879  CG  MET   454      85.565  36.058  34.521  1.00  0.00           C  
ATOM   3880  HG2 MET   454      85.783  35.141  35.070  1.00  0.00           H  
ATOM   3881  HG3 MET   454      84.815  36.551  35.146  1.00  0.00           H  
ATOM   3882  SD  MET   454      84.671  35.740  33.046  1.00  0.00           S  
ATOM   3883  CE  MET   454      83.736  37.298  32.851  1.00  0.00           C  
ATOM   3884  HE1 MET   454      84.548  37.978  33.100  1.00  0.00           H  
ATOM   3885  HE2 MET   454      83.333  37.483  31.859  1.00  0.00           H  
ATOM   3886  HE3 MET   454      82.895  37.339  33.535  1.00  0.00           H  
ATOM   3887  C   MET   454      89.255  37.282  33.697  1.00  0.00           C  
ATOM   3888  O   MET   454      89.473  37.516  32.477  1.00  0.00           O  
ATOM   3889  N   LYS   455      90.033  37.738  34.703  1.00  0.00           N  
ATOM   3890  H   LYS   455      89.752  37.485  35.638  1.00  0.00           H  
ATOM   3891  CA  LYS   455      91.285  38.484  34.506  1.00  0.00           C  
ATOM   3892  HA  LYS   455      91.098  39.330  33.844  1.00  0.00           H  
ATOM   3893  CB  LYS   455      92.005  39.012  35.765  1.00  0.00           C  
ATOM   3894  HB2 LYS   455      92.312  38.122  36.299  1.00  0.00           H  
ATOM   3895  HB3 LYS   455      92.891  39.521  35.385  1.00  0.00           H  
ATOM   3896  CG  LYS   455      91.197  40.000  36.605  1.00  0.00           C  
ATOM   3897  HG2 LYS   455      91.107  40.882  35.970  1.00  0.00           H  
ATOM   3898  HG3 LYS   455      90.205  39.576  36.774  1.00  0.00           H  
ATOM   3899  CD  LYS   455      91.702  40.431  38.069  1.00  0.00           C  
ATOM   3900  HD2 LYS   455      91.141  41.317  38.364  1.00  0.00           H  
ATOM   3901  HD3 LYS   455      91.547  39.655  38.829  1.00  0.00           H  
ATOM   3902  CE  LYS   455      93.179  40.681  38.084  1.00  0.00           C  
ATOM   3903  HE2 LYS   455      93.744  39.886  37.584  1.00  0.00           H  
ATOM   3904  HE3 LYS   455      93.385  41.581  37.514  1.00  0.00           H  
ATOM   3905  NZ  LYS   455      93.865  40.811  39.388  1.00  0.00           N  
ATOM   3906  HZ1 LYS   455      94.779  41.232  39.376  1.00  0.00           H  
ATOM   3907  HZ2 LYS   455      93.289  41.463  39.910  1.00  0.00           H  
ATOM   3908  HZ3 LYS   455      93.979  39.893  39.802  1.00  0.00           H  
ATOM   3909  C   LYS   455      92.217  37.607  33.637  1.00  0.00           C  
ATOM   3910  O   LYS   455      92.699  38.082  32.585  1.00  0.00           O  
ATOM   3911  N   HIP   456      92.477  36.361  34.009  1.00  0.00           N  
ATOM   3912  H   HIP   456      92.107  36.103  34.919  1.00  0.00           H  
ATOM   3913  CA  HIP   456      93.405  35.435  33.288  1.00  0.00           C  
ATOM   3914  HA  HIP   456      94.421  35.823  33.279  1.00  0.00           H  
ATOM   3915  CB  HIP   456      93.525  34.079  34.007  1.00  0.00           C  
ATOM   3916  HB2 HIP   456      92.536  33.638  34.124  1.00  0.00           H  
ATOM   3917  HB3 HIP   456      93.983  33.346  33.345  1.00  0.00           H  
ATOM   3918  CG  HIP   456      94.123  33.969  35.383  1.00  0.00           C  
ATOM   3919  ND1 HIP   456      93.984  32.993  36.323  1.00  0.00           N  
ATOM   3920  HD1 HIP   456      93.307  32.242  36.287  1.00  0.00           H  
ATOM   3921  CE1 HIP   456      94.678  33.307  37.407  1.00  0.00           C  
ATOM   3922  HE1 HIP   456      94.828  32.679  38.270  1.00  0.00           H  
ATOM   3923  NE2 HIP   456      95.116  34.573  37.271  1.00  0.00           N  
ATOM   3924  HE2 HIP   456      95.538  35.190  37.949  1.00  0.00           H  
ATOM   3925  CD2 HIP   456      94.856  34.957  35.947  1.00  0.00           C  
ATOM   3926  HD2 HIP   456      94.904  36.008  35.699  1.00  0.00           H  
ATOM   3927  C   HIP   456      93.018  35.197  31.791  1.00  0.00           C  
ATOM   3928  O   HIP   456      93.832  35.298  30.863  1.00  0.00           O  
ATOM   3929  N   ASP   457      91.765  34.892  31.603  1.00  0.00           N  
ATOM   3930  H   ASP   457      91.178  34.774  32.420  1.00  0.00           H  
ATOM   3931  CA  ASP   457      91.105  34.812  30.323  1.00  0.00           C  
ATOM   3932  HA  ASP   457      91.456  33.879  29.865  1.00  0.00           H  
ATOM   3933  CB  ASP   457      89.601  34.455  30.581  1.00  0.00           C  
ATOM   3934  HB2 ASP   457      89.378  33.676  31.307  1.00  0.00           H  
ATOM   3935  HB3 ASP   457      89.153  35.374  30.974  1.00  0.00           H  
ATOM   3936  CG  ASP   457      88.798  34.048  29.396  1.00  0.00           C  
ATOM   3937  OD1 ASP   457      87.936  34.803  28.917  1.00  0.00           O  
ATOM   3938  OD2 ASP   457      88.835  32.858  28.987  1.00  0.00           O  
ATOM   3939  C   ASP   457      91.155  36.031  29.403  1.00  0.00           C  
ATOM   3940  O   ASP   457      91.221  35.883  28.154  1.00  0.00           O  
ATOM   3941  N   GLY   458      91.068  37.249  29.971  1.00  0.00           N  
ATOM   3942  H   GLY   458      90.903  37.293  30.959  1.00  0.00           H  
ATOM   3943  CA  GLY   458      91.118  38.499  29.224  1.00  0.00           C  
ATOM   3944  HA2 GLY   458      91.776  39.107  29.832  1.00  0.00           H  
ATOM   3945  HA3 GLY   458      91.598  38.397  28.248  1.00  0.00           H  
ATOM   3946  C   GLY   458      89.718  39.192  29.137  1.00  0.00           C  
ATOM   3947  O   GLY   458      89.443  39.807  28.166  1.00  0.00           O  
ATOM   3948  N   THR   459      88.972  39.127  30.240  1.00  0.00           N  
ATOM   3949  H   THR   459      89.408  38.743  31.061  1.00  0.00           H  
ATOM   3950  CA  THR   459      87.572  39.420  30.310  1.00  0.00           C  
ATOM   3951  HA  THR   459      87.290  39.950  29.405  1.00  0.00           H  
ATOM   3952  CB  THR   459      86.733  38.146  30.246  1.00  0.00           C  
ATOM   3953  HB  THR   459      86.908  37.480  31.088  1.00  0.00           H  
ATOM   3954  CG2 THR   459      85.275  38.665  30.146  1.00  0.00           C  
ATOM   3955 HG21 THR   459      84.588  37.825  30.245  1.00  0.00           H  
ATOM   3956 HG22 THR   459      85.048  39.200  31.069  1.00  0.00           H  
ATOM   3957 HG23 THR   459      85.072  39.319  29.292  1.00  0.00           H  
ATOM   3958  OG1 THR   459      86.980  37.364  29.089  1.00  0.00           O  
ATOM   3959  HG1 THR   459      87.149  36.466  29.396  1.00  0.00           H  
ATOM   3960  C   THR   459      87.256  40.307  31.480  1.00  0.00           C  
ATOM   3961  O   THR   459      87.632  39.981  32.622  1.00  0.00           O  
ATOM   3962  N   LYS   460      86.675  41.539  31.303  1.00  0.00           N  
ATOM   3963  H   LYS   460      86.326  41.753  30.386  1.00  0.00           H  
ATOM   3964  CA  LYS   460      86.376  42.618  32.284  1.00  0.00           C  
ATOM   3965  HA  LYS   460      87.270  42.916  32.825  1.00  0.00           H  
ATOM   3966  CB  LYS   460      85.926  43.862  31.492  1.00  0.00           C  
ATOM   3967  HB2 LYS   460      85.036  43.688  30.897  1.00  0.00           H  
ATOM   3968  HB3 LYS   460      85.613  44.613  32.222  1.00  0.00           H  
ATOM   3969  CG  LYS   460      87.010  44.405  30.573  1.00  0.00           C  
ATOM   3970  HG2 LYS   460      87.174  43.667  29.776  1.00  0.00           H  
ATOM   3971  HG3 LYS   460      86.678  45.375  30.202  1.00  0.00           H  
ATOM   3972  CD  LYS   460      88.325  44.748  31.247  1.00  0.00           C  
ATOM   3973  HD2 LYS   460      88.260  45.515  32.011  1.00  0.00           H  
ATOM   3974  HD3 LYS   460      88.656  43.778  31.618  1.00  0.00           H  
ATOM   3975  CE  LYS   460      89.183  45.128  30.057  1.00  0.00           C  
ATOM   3976  HE2 LYS   460      90.218  44.843  30.251  1.00  0.00           H  
ATOM   3977  HE3 LYS   460      89.019  44.604  29.116  1.00  0.00           H  
ATOM   3978  NZ  LYS   460      89.157  46.569  29.919  1.00  0.00           N  
ATOM   3979  HZ1 LYS   460      89.970  46.722  29.335  1.00  0.00           H  
ATOM   3980  HZ2 LYS   460      88.351  46.957  29.441  1.00  0.00           H  
ATOM   3981  HZ3 LYS   460      89.297  47.065  30.787  1.00  0.00           H  
ATOM   3982  C   LYS   460      85.279  42.210  33.280  1.00  0.00           C  
ATOM   3983  O   LYS   460      84.474  41.344  32.971  1.00  0.00           O  
ATOM   3984  N   THR   461      85.309  42.892  34.455  1.00  0.00           N  
ATOM   3985  H   THR   461      86.013  43.599  34.610  1.00  0.00           H  
ATOM   3986  CA  THR   461      84.695  42.318  35.665  1.00  0.00           C  
ATOM   3987  HA  THR   461      84.056  41.481  35.405  1.00  0.00           H  
ATOM   3988  CB  THR   461      85.828  41.799  36.602  1.00  0.00           C  
ATOM   3989  HB  THR   461      85.383  41.444  37.533  1.00  0.00           H  
ATOM   3990  CG2 THR   461      86.632  40.569  35.958  1.00  0.00           C  
ATOM   3991 HG21 THR   461      85.966  39.711  35.856  1.00  0.00           H  
ATOM   3992 HG22 THR   461      87.016  40.842  34.969  1.00  0.00           H  
ATOM   3993 HG23 THR   461      87.499  40.240  36.542  1.00  0.00           H  
ATOM   3994  OG1 THR   461      86.861  42.725  36.886  1.00  0.00           O  
ATOM   3995  HG1 THR   461      86.530  43.368  37.519  1.00  0.00           H  
ATOM   3996  C   THR   461      83.814  43.298  36.382  1.00  0.00           C  
ATOM   3997  O   THR   461      83.315  43.031  37.466  1.00  0.00           O  
ATOM   3998  N   GLU   462      83.508  44.471  35.813  1.00  0.00           N  
ATOM   3999  H   GLU   462      83.732  44.592  34.828  1.00  0.00           H  
ATOM   4000  CA  GLU   462      82.655  45.526  36.476  1.00  0.00           C  
ATOM   4001  HA  GLU   462      83.268  45.909  37.289  1.00  0.00           H  
ATOM   4002  CB  GLU   462      82.386  46.721  35.559  1.00  0.00           C  
ATOM   4003  HB2 GLU   462      81.416  46.626  35.056  1.00  0.00           H  
ATOM   4004  HB3 GLU   462      82.270  47.645  36.129  1.00  0.00           H  
ATOM   4005  CG  GLU   462      83.446  47.031  34.455  1.00  0.00           C  
ATOM   4006  HG2 GLU   462      83.941  46.145  34.066  1.00  0.00           H  
ATOM   4007  HG3 GLU   462      82.891  47.515  33.654  1.00  0.00           H  
ATOM   4008  CD  GLU   462      84.576  48.015  34.907  1.00  0.00           C  
ATOM   4009  OE1 GLU   462      85.730  47.912  34.495  1.00  0.00           O  
ATOM   4010  OE2 GLU   462      84.279  48.902  35.727  1.00  0.00           O  
ATOM   4011  C   GLU   462      81.351  45.074  37.089  1.00  0.00           C  
ATOM   4012  O   GLU   462      81.096  45.425  38.220  1.00  0.00           O  
ATOM   4013  N   LYS   463      80.424  44.348  36.420  1.00  0.00           N  
ATOM   4014  H   LYS   463      80.503  44.258  35.416  1.00  0.00           H  
ATOM   4015  CA  LYS   463      79.089  44.013  36.878  1.00  0.00           C  
ATOM   4016  HA  LYS   463      78.572  44.766  37.459  1.00  0.00           H  
ATOM   4017  CB  LYS   463      78.236  43.612  35.691  1.00  0.00           C  
ATOM   4018  HB2 LYS   463      78.772  42.839  35.140  1.00  0.00           H  
ATOM   4019  HB3 LYS   463      77.310  43.134  36.010  1.00  0.00           H  
ATOM   4020  CG  LYS   463      77.903  44.841  34.803  1.00  0.00           C  
ATOM   4021  HG2 LYS   463      77.131  45.450  35.283  1.00  0.00           H  
ATOM   4022  HG3 LYS   463      78.809  45.447  34.682  1.00  0.00           H  
ATOM   4023  CD  LYS   463      77.458  44.351  33.420  1.00  0.00           C  
ATOM   4024  HD2 LYS   463      78.126  43.643  32.939  1.00  0.00           H  
ATOM   4025  HD3 LYS   463      76.458  43.982  33.651  1.00  0.00           H  
ATOM   4026  CE  LYS   463      77.357  45.491  32.438  1.00  0.00           C  
ATOM   4027  HE2 LYS   463      76.684  45.255  31.610  1.00  0.00           H  
ATOM   4028  HE3 LYS   463      76.976  46.325  33.020  1.00  0.00           H  
ATOM   4029  NZ  LYS   463      78.637  45.882  31.810  1.00  0.00           N  
ATOM   4030  HZ1 LYS   463      78.475  46.648  31.165  1.00  0.00           H  
ATOM   4031  HZ2 LYS   463      79.277  46.265  32.475  1.00  0.00           H  
ATOM   4032  HZ3 LYS   463      79.098  45.097  31.366  1.00  0.00           H  
ATOM   4033  C   LYS   463      79.139  42.922  37.981  1.00  0.00           C  
ATOM   4034  O   LYS   463      78.342  42.981  38.948  1.00  0.00           O  
ATOM   4035  N   LEU   464      80.198  42.049  37.941  1.00  0.00           N  
ATOM   4036  H   LEU   464      80.919  42.171  37.240  1.00  0.00           H  
ATOM   4037  CA  LEU   464      80.442  41.139  39.133  1.00  0.00           C  
ATOM   4038  HA  LEU   464      79.507  40.608  39.308  1.00  0.00           H  
ATOM   4039  CB  LEU   464      81.498  40.026  38.708  1.00  0.00           C  
ATOM   4040  HB2 LEU   464      81.431  39.767  37.657  1.00  0.00           H  
ATOM   4041  HB3 LEU   464      82.471  40.492  38.852  1.00  0.00           H  
ATOM   4042  CG  LEU   464      81.489  38.704  39.543  1.00  0.00           C  
ATOM   4043  HG  LEU   464      81.457  38.935  40.608  1.00  0.00           H  
ATOM   4044  CD1 LEU   464      80.175  37.821  39.198  1.00  0.00           C  
ATOM   4045 HD11 LEU   464      79.250  38.319  39.494  1.00  0.00           H  
ATOM   4046 HD12 LEU   464      80.104  37.634  38.121  1.00  0.00           H  
ATOM   4047 HD13 LEU   464      80.157  36.923  39.807  1.00  0.00           H  
ATOM   4048  CD2 LEU   464      82.782  37.866  39.196  1.00  0.00           C  
ATOM   4049 HD21 LEU   464      82.790  36.922  39.753  1.00  0.00           H  
ATOM   4050 HD22 LEU   464      82.857  37.739  38.119  1.00  0.00           H  
ATOM   4051 HD23 LEU   464      83.625  38.398  39.618  1.00  0.00           H  
ATOM   4052  C   LEU   464      80.906  41.889  40.372  1.00  0.00           C  
ATOM   4053  O   LEU   464      80.432  41.566  41.424  1.00  0.00           O  
ATOM   4054  N   GLU   465      81.812  42.831  40.180  1.00  0.00           N  
ATOM   4055  H   GLU   465      82.151  42.988  39.232  1.00  0.00           H  
ATOM   4056  CA  GLU   465      82.252  43.728  41.286  1.00  0.00           C  
ATOM   4057  HA  GLU   465      82.798  43.050  41.945  1.00  0.00           H  
ATOM   4058  CB  GLU   465      83.302  44.783  40.866  1.00  0.00           C  
ATOM   4059  HB2 GLU   465      82.833  45.507  40.204  1.00  0.00           H  
ATOM   4060  HB3 GLU   465      83.739  45.395  41.655  1.00  0.00           H  
ATOM   4061  CG  GLU   465      84.581  44.101  40.386  1.00  0.00           C  
ATOM   4062  HG2 GLU   465      85.210  43.821  41.223  1.00  0.00           H  
ATOM   4063  HG3 GLU   465      84.384  43.159  39.891  1.00  0.00           H  
ATOM   4064  CD  GLU   465      85.442  44.982  39.416  1.00  0.00           C  
ATOM   4065  OE1 GLU   465      86.329  44.409  38.793  1.00  0.00           O  
ATOM   4066  OE2 GLU   465      85.186  46.233  39.326  1.00  0.00           O  
ATOM   4067  C   GLU   465      81.100  44.405  42.032  1.00  0.00           C  
ATOM   4068  O   GLU   465      81.156  44.585  43.218  1.00  0.00           O  
ATOM   4069  N   LYS   466      80.098  44.771  41.313  1.00  0.00           N  
ATOM   4070  H   LYS   466      80.265  44.837  40.322  1.00  0.00           H  
ATOM   4071  CA  LYS   466      78.913  45.367  41.832  1.00  0.00           C  
ATOM   4072  HA  LYS   466      79.130  46.136  42.579  1.00  0.00           H  
ATOM   4073  CB  LYS   466      78.273  46.068  40.629  1.00  0.00           C  
ATOM   4074  HB2 LYS   466      79.025  46.626  40.075  1.00  0.00           H  
ATOM   4075  HB3 LYS   466      77.984  45.291  39.928  1.00  0.00           H  
ATOM   4076  CG  LYS   466      77.014  46.967  40.821  1.00  0.00           C  
ATOM   4077  HG2 LYS   466      76.873  47.304  39.791  1.00  0.00           H  
ATOM   4078  HG3 LYS   466      76.170  46.293  40.992  1.00  0.00           H  
ATOM   4079  CD  LYS   466      77.159  48.226  41.693  1.00  0.00           C  
ATOM   4080  HD2 LYS   466      76.197  48.398  42.198  1.00  0.00           H  
ATOM   4081  HD3 LYS   466      77.736  47.940  42.577  1.00  0.00           H  
ATOM   4082  CE  LYS   466      77.745  49.405  40.957  1.00  0.00           C  
ATOM   4083  HE2 LYS   466      78.701  49.181  40.469  1.00  0.00           H  
ATOM   4084  HE3 LYS   466      77.017  49.633  40.184  1.00  0.00           H  
ATOM   4085  NZ  LYS   466      77.979  50.484  41.924  1.00  0.00           N  
ATOM   4086  HZ1 LYS   466      78.659  50.167  42.600  1.00  0.00           H  
ATOM   4087  HZ2 LYS   466      78.294  51.261  41.362  1.00  0.00           H  
ATOM   4088  HZ3 LYS   466      77.121  50.809  42.343  1.00  0.00           H  
ATOM   4089  C   LYS   466      78.025  44.348  42.553  1.00  0.00           C  
ATOM   4090  O   LYS   466      77.460  44.599  43.613  1.00  0.00           O  
ATOM   4091  N   LEU   467      77.877  43.214  41.948  1.00  0.00           N  
ATOM   4092  H   LEU   467      78.438  42.979  41.139  1.00  0.00           H  
ATOM   4093  CA  LEU   467      77.274  42.028  42.633  1.00  0.00           C  
ATOM   4094  HA  LEU   467      76.315  42.398  42.989  1.00  0.00           H  
ATOM   4095  CB  LEU   467      77.141  40.751  41.740  1.00  0.00           C  
ATOM   4096  HB2 LEU   467      76.351  40.952  41.021  1.00  0.00           H  
ATOM   4097  HB3 LEU   467      78.110  40.608  41.267  1.00  0.00           H  
ATOM   4098  CG  LEU   467      76.727  39.576  42.644  1.00  0.00           C  
ATOM   4099  HG  LEU   467      77.345  39.403  43.527  1.00  0.00           H  
ATOM   4100  CD1 LEU   467      75.330  39.656  43.133  1.00  0.00           C  
ATOM   4101 HD11 LEU   467      75.237  39.048  44.026  1.00  0.00           H  
ATOM   4102 HD12 LEU   467      75.070  40.663  43.460  1.00  0.00           H  
ATOM   4103 HD13 LEU   467      74.628  39.385  42.342  1.00  0.00           H  
ATOM   4104  CD2 LEU   467      76.720  38.272  41.866  1.00  0.00           C  
ATOM   4105 HD21 LEU   467      76.225  38.458  40.911  1.00  0.00           H  
ATOM   4106 HD22 LEU   467      77.770  37.985  41.760  1.00  0.00           H  
ATOM   4107 HD23 LEU   467      76.268  37.530  42.514  1.00  0.00           H  
ATOM   4108  C   LEU   467      77.978  41.725  43.993  1.00  0.00           C  
ATOM   4109  O   LEU   467      77.281  41.608  45.005  1.00  0.00           O  
ATOM   4110  N   MET   468      79.256  41.539  43.993  1.00  0.00           N  
ATOM   4111  H   MET   468      79.685  41.670  43.089  1.00  0.00           H  
ATOM   4112  CA  MET   468      79.977  41.344  45.250  1.00  0.00           C  
ATOM   4113  HA  MET   468      79.653  40.383  45.660  1.00  0.00           H  
ATOM   4114  CB  MET   468      81.414  41.093  44.813  1.00  0.00           C  
ATOM   4115  HB2 MET   468      81.739  41.915  44.174  1.00  0.00           H  
ATOM   4116  HB3 MET   468      82.090  41.117  45.669  1.00  0.00           H  
ATOM   4117  CG  MET   468      81.518  39.777  44.040  1.00  0.00           C  
ATOM   4118  HG2 MET   468      81.591  38.951  44.747  1.00  0.00           H  
ATOM   4119  HG3 MET   468      80.650  39.596  43.416  1.00  0.00           H  
ATOM   4120  SD  MET   468      83.060  39.726  43.038  1.00  0.00           S  
ATOM   4121  CE  MET   468      84.341  39.270  44.316  1.00  0.00           C  
ATOM   4122  HE1 MET   468      85.126  40.027  44.398  1.00  0.00           H  
ATOM   4123  HE2 MET   468      83.868  39.141  45.289  1.00  0.00           H  
ATOM   4124  HE3 MET   468      84.871  38.348  44.088  1.00  0.00           H  
ATOM   4125  C   MET   468      79.775  42.470  46.228  1.00  0.00           C  
ATOM   4126  O   MET   468      79.502  42.206  47.393  1.00  0.00           O  
ATOM   4127  N   VAL   469      79.855  43.732  45.854  1.00  0.00           N  
ATOM   4128  H   VAL   469      79.908  43.980  44.878  1.00  0.00           H  
ATOM   4129  CA  VAL   469      79.526  44.832  46.785  1.00  0.00           C  
ATOM   4130  HA  VAL   469      80.147  44.629  47.665  1.00  0.00           H  
ATOM   4131  CB  VAL   469      80.042  46.155  46.244  1.00  0.00           C  
ATOM   4132  HB  VAL   469      79.588  46.454  45.297  1.00  0.00           H  
ATOM   4133  CG1 VAL   469      79.778  47.275  47.259  1.00  0.00           C  
ATOM   4134 HG11 VAL   469      78.716  47.386  47.445  1.00  0.00           H  
ATOM   4135 HG12 VAL   469      80.273  47.229  48.223  1.00  0.00           H  
ATOM   4136 HG13 VAL   469      80.129  48.278  47.034  1.00  0.00           H  
ATOM   4137  CG2 VAL   469      81.587  46.224  46.172  1.00  0.00           C  
ATOM   4138 HG21 VAL   469      81.932  47.176  45.753  1.00  0.00           H  
ATOM   4139 HG22 VAL   469      82.047  45.975  47.122  1.00  0.00           H  
ATOM   4140 HG23 VAL   469      81.968  45.423  45.542  1.00  0.00           H  
ATOM   4141  C   VAL   469      78.067  44.818  47.255  1.00  0.00           C  
ATOM   4142  O   VAL   469      77.854  45.109  48.435  1.00  0.00           O  
ATOM   4143  N   ARG   470      77.085  44.396  46.461  1.00  0.00           N  
ATOM   4144  H   ARG   470      77.298  44.224  45.489  1.00  0.00           H  
ATOM   4145  CA  ARG   470      75.671  44.369  46.853  1.00  0.00           C  
ATOM   4146  HA  ARG   470      75.367  45.294  47.354  1.00  0.00           H  
ATOM   4147  CB  ARG   470      74.804  44.256  45.541  1.00  0.00           C  
ATOM   4148  HB2 ARG   470      75.310  43.567  44.864  1.00  0.00           H  
ATOM   4149  HB3 ARG   470      73.792  44.003  45.839  1.00  0.00           H  
ATOM   4150  CG  ARG   470      74.702  45.547  44.749  1.00  0.00           C  
ATOM   4151  HG2 ARG   470      73.987  46.178  45.273  1.00  0.00           H  
ATOM   4152  HG3 ARG   470      75.639  46.102  44.686  1.00  0.00           H  
ATOM   4153  CD  ARG   470      74.091  45.296  43.341  1.00  0.00           C  
ATOM   4154  HD2 ARG   470      74.873  44.971  42.648  1.00  0.00           H  
ATOM   4155  HD3 ARG   470      73.407  44.472  43.531  1.00  0.00           H  
ATOM   4156  NE  ARG   470      73.354  46.425  42.820  1.00  0.00           N  
ATOM   4157  HE  ARG   470      73.107  47.208  43.405  1.00  0.00           H  
ATOM   4158  CZ  ARG   470      72.907  46.591  41.554  1.00  0.00           C  
ATOM   4159  NH1 ARG   470      72.989  45.649  40.701  1.00  0.00           N  
ATOM   4160 HH11 ARG   470      73.573  44.864  40.975  1.00  0.00           H  
ATOM   4161 HH12 ARG   470      72.551  45.696  39.790  1.00  0.00           H  
ATOM   4162  NH2 ARG   470      72.355  47.652  41.038  1.00  0.00           N  
ATOM   4163 HH21 ARG   470      72.287  48.415  41.691  1.00  0.00           H  
ATOM   4164 HH22 ARG   470      72.117  47.768  40.060  1.00  0.00           H  
ATOM   4165  C   ARG   470      75.399  43.165  47.753  1.00  0.00           C  
ATOM   4166  O   ARG   470      74.800  43.465  48.805  1.00  0.00           O  
ATOM   4167  N   ILE   471      75.945  41.980  47.580  1.00  0.00           N  
ATOM   4168  H   ILE   471      76.324  41.838  46.657  1.00  0.00           H  
ATOM   4169  CA  ILE   471      76.030  40.886  48.604  1.00  0.00           C  
ATOM   4170  HA  ILE   471      75.058  40.917  49.100  1.00  0.00           H  
ATOM   4171  CB  ILE   471      76.190  39.482  48.049  1.00  0.00           C  
ATOM   4172  HB  ILE   471      77.106  39.452  47.459  1.00  0.00           H  
ATOM   4173  CG2 ILE   471      76.270  38.383  49.172  1.00  0.00           C  
ATOM   4174 HG21 ILE   471      77.162  38.526  49.785  1.00  0.00           H  
ATOM   4175 HG22 ILE   471      75.421  38.393  49.854  1.00  0.00           H  
ATOM   4176 HG23 ILE   471      76.124  37.414  48.697  1.00  0.00           H  
ATOM   4177  CG1 ILE   471      75.038  39.189  47.064  1.00  0.00           C  
ATOM   4178 HG12 ILE   471      75.042  39.964  46.306  1.00  0.00           H  
ATOM   4179 HG13 ILE   471      75.168  38.150  46.769  1.00  0.00           H  
ATOM   4180  CD1 ILE   471      73.641  39.182  47.678  1.00  0.00           C  
ATOM   4181 HD11 ILE   471      73.542  38.719  48.659  1.00  0.00           H  
ATOM   4182 HD12 ILE   471      73.210  40.175  47.835  1.00  0.00           H  
ATOM   4183 HD13 ILE   471      72.940  38.631  47.051  1.00  0.00           H  
ATOM   4184  C   ILE   471      77.003  41.307  49.778  1.00  0.00           C  
ATOM   4185  O   ILE   471      76.716  40.864  50.872  1.00  0.00           O  
ATOM   4186  N   GLY   472      77.938  42.228  49.626  1.00  0.00           N  
ATOM   4187  H   GLY   472      78.189  42.500  48.681  1.00  0.00           H  
ATOM   4188  CA  GLY   472      78.718  42.858  50.753  1.00  0.00           C  
ATOM   4189  HA2 GLY   472      79.280  42.144  51.350  1.00  0.00           H  
ATOM   4190  HA3 GLY   472      79.443  43.483  50.232  1.00  0.00           H  
ATOM   4191  C   GLY   472      77.807  43.662  51.698  1.00  0.00           C  
ATOM   4192  O   GLY   472      77.776  43.385  52.874  1.00  0.00           O  
ATOM   4193  N   VAL   473      76.907  44.547  51.195  1.00  0.00           N  
ATOM   4194  H   VAL   473      77.000  44.797  50.221  1.00  0.00           H  
ATOM   4195  CA  VAL   473      75.790  45.328  51.909  1.00  0.00           C  
ATOM   4196  HA  VAL   473      76.342  45.901  52.650  1.00  0.00           H  
ATOM   4197  CB  VAL   473      75.191  46.422  50.910  1.00  0.00           C  
ATOM   4198  HB  VAL   473      74.924  45.931  49.977  1.00  0.00           H  
ATOM   4199  CG1 VAL   473      73.894  47.051  51.426  1.00  0.00           C  
ATOM   4200 HG11 VAL   473      73.656  47.966  50.886  1.00  0.00           H  
ATOM   4201 HG12 VAL   473      73.088  46.334  51.306  1.00  0.00           H  
ATOM   4202 HG13 VAL   473      74.037  47.224  52.496  1.00  0.00           H  
ATOM   4203  CG2 VAL   473      76.202  47.616  50.667  1.00  0.00           C  
ATOM   4204 HG21 VAL   473      75.740  48.369  50.027  1.00  0.00           H  
ATOM   4205 HG22 VAL   473      76.541  48.082  51.603  1.00  0.00           H  
ATOM   4206 HG23 VAL   473      76.990  47.362  49.958  1.00  0.00           H  
ATOM   4207  C   VAL   473      74.845  44.384  52.651  1.00  0.00           C  
ATOM   4208  O   VAL   473      74.578  44.581  53.833  1.00  0.00           O  
ATOM   4209  N   PHE   474      74.301  43.387  51.945  1.00  0.00           N  
ATOM   4210  H   PHE   474      74.382  43.257  50.949  1.00  0.00           H  
ATOM   4211  CA  PHE   474      73.616  42.355  52.624  1.00  0.00           C  
ATOM   4212  HA  PHE   474      72.623  42.654  52.975  1.00  0.00           H  
ATOM   4213  CB  PHE   474      73.287  41.241  51.611  1.00  0.00           C  
ATOM   4214  HB2 PHE   474      72.849  41.600  50.678  1.00  0.00           H  
ATOM   4215  HB3 PHE   474      74.194  40.831  51.160  1.00  0.00           H  
ATOM   4216  CG  PHE   474      72.439  40.117  52.097  1.00  0.00           C  
ATOM   4217  CD1 PHE   474      72.991  38.959  52.538  1.00  0.00           C  
ATOM   4218  HD1 PHE   474      74.067  38.809  52.530  1.00  0.00           H  
ATOM   4219  CE1 PHE   474      72.172  37.954  53.082  1.00  0.00           C  
ATOM   4220  HE1 PHE   474      72.590  37.085  53.573  1.00  0.00           H  
ATOM   4221  CZ  PHE   474      70.781  38.194  53.229  1.00  0.00           C  
ATOM   4222  HZ  PHE   474      70.212  37.468  53.792  1.00  0.00           H  
ATOM   4223  CE2 PHE   474      70.162  39.393  52.868  1.00  0.00           C  
ATOM   4224  HE2 PHE   474      69.095  39.542  52.906  1.00  0.00           H  
ATOM   4225  CD2 PHE   474      71.011  40.334  52.231  1.00  0.00           C  
ATOM   4226  HD2 PHE   474      70.563  41.245  51.862  1.00  0.00           H  
ATOM   4227  C   PHE   474      74.324  41.841  53.822  1.00  0.00           C  
ATOM   4228  O   PHE   474      73.884  41.859  54.905  1.00  0.00           O  
ATOM   4229  N   SER   475      75.631  41.538  53.616  1.00  0.00           N  
ATOM   4230  H   SER   475      76.080  41.670  52.723  1.00  0.00           H  
ATOM   4231  CA  SER   475      76.430  40.968  54.665  1.00  0.00           C  
ATOM   4232  HA  SER   475      75.831  40.121  55.008  1.00  0.00           H  
ATOM   4233  CB  SER   475      77.695  40.367  54.159  1.00  0.00           C  
ATOM   4234  HB2 SER   475      78.399  41.076  53.723  1.00  0.00           H  
ATOM   4235  HB3 SER   475      78.127  39.773  54.958  1.00  0.00           H  
ATOM   4236  OG  SER   475      77.517  39.352  53.179  1.00  0.00           O  
ATOM   4237  HG  SER   475      77.279  39.781  52.360  1.00  0.00           H  
ATOM   4238  C   SER   475      76.717  41.837  55.872  1.00  0.00           C  
ATOM   4239  O   SER   475      76.584  41.313  57.019  1.00  0.00           O  
ATOM   4240  N   VAL   476      76.775  43.193  55.763  1.00  0.00           N  
ATOM   4241  H   VAL   476      76.905  43.594  54.850  1.00  0.00           H  
ATOM   4242  CA  VAL   476      76.781  44.052  56.967  1.00  0.00           C  
ATOM   4243  HA  VAL   476      77.436  43.618  57.725  1.00  0.00           H  
ATOM   4244  CB  VAL   476      77.400  45.537  56.732  1.00  0.00           C  
ATOM   4245  HB  VAL   476      77.248  46.182  57.594  1.00  0.00           H  
ATOM   4246  CG1 VAL   476      78.888  45.606  56.586  1.00  0.00           C  
ATOM   4247 HG11 VAL   476      79.319  45.118  57.461  1.00  0.00           H  
ATOM   4248 HG12 VAL   476      79.047  45.045  55.669  1.00  0.00           H  
ATOM   4249 HG13 VAL   476      79.402  46.548  56.405  1.00  0.00           H  
ATOM   4250  CG2 VAL   476      76.861  46.225  55.532  1.00  0.00           C  
ATOM   4251 HG21 VAL   476      76.884  45.540  54.681  1.00  0.00           H  
ATOM   4252 HG22 VAL   476      75.797  46.454  55.595  1.00  0.00           H  
ATOM   4253 HG23 VAL   476      77.442  47.115  55.301  1.00  0.00           H  
ATOM   4254  C   VAL   476      75.432  44.197  57.612  1.00  0.00           C  
ATOM   4255  O   VAL   476      75.313  44.122  58.836  1.00  0.00           O  
ATOM   4256  N   LEU   477      74.342  44.290  56.823  1.00  0.00           N  
ATOM   4257  H   LEU   477      74.608  44.502  55.875  1.00  0.00           H  
ATOM   4258  CA  LEU   477      73.024  44.514  57.354  1.00  0.00           C  
ATOM   4259  HA  LEU   477      72.999  45.230  58.177  1.00  0.00           H  
ATOM   4260  CB  LEU   477      72.077  45.054  56.287  1.00  0.00           C  
ATOM   4261  HB2 LEU   477      72.042  44.291  55.499  1.00  0.00           H  
ATOM   4262  HB3 LEU   477      71.061  45.077  56.681  1.00  0.00           H  
ATOM   4263  CG  LEU   477      72.410  46.491  55.805  1.00  0.00           C  
ATOM   4264  HG  LEU   477      73.483  46.597  55.682  1.00  0.00           H  
ATOM   4265  CD1 LEU   477      71.783  46.838  54.461  1.00  0.00           C  
ATOM   4266 HD11 LEU   477      71.819  45.995  53.772  1.00  0.00           H  
ATOM   4267 HD12 LEU   477      70.726  46.999  54.680  1.00  0.00           H  
ATOM   4268 HD13 LEU   477      72.362  47.694  54.118  1.00  0.00           H  
ATOM   4269  CD2 LEU   477      72.038  47.507  56.919  1.00  0.00           C  
ATOM   4270 HD21 LEU   477      71.014  47.294  57.219  1.00  0.00           H  
ATOM   4271 HD22 LEU   477      72.655  47.494  57.820  1.00  0.00           H  
ATOM   4272 HD23 LEU   477      72.057  48.525  56.508  1.00  0.00           H  
ATOM   4273  C   LEU   477      72.354  43.283  58.023  1.00  0.00           C  
ATOM   4274  O   LEU   477      71.337  43.563  58.662  1.00  0.00           O  
ATOM   4275  N   TYR   478      72.802  42.114  57.776  1.00  0.00           N  
ATOM   4276  H   TYR   478      73.448  42.074  57.002  1.00  0.00           H  
ATOM   4277  CA  TYR   478      72.168  40.913  58.308  1.00  0.00           C  
ATOM   4278  HA  TYR   478      71.249  41.189  58.811  1.00  0.00           H  
ATOM   4279  CB  TYR   478      71.692  40.029  57.110  1.00  0.00           C  
ATOM   4280  HB2 TYR   478      72.507  40.099  56.391  1.00  0.00           H  
ATOM   4281  HB3 TYR   478      71.753  38.974  57.383  1.00  0.00           H  
ATOM   4282  CG  TYR   478      70.255  40.313  56.556  1.00  0.00           C  
ATOM   4283  CD1 TYR   478      69.158  39.745  57.193  1.00  0.00           C  
ATOM   4284  HD1 TYR   478      69.229  39.101  58.061  1.00  0.00           H  
ATOM   4285  CE1 TYR   478      67.881  40.171  56.835  1.00  0.00           C  
ATOM   4286  HE1 TYR   478      67.049  39.845  57.448  1.00  0.00           H  
ATOM   4287  CZ  TYR   478      67.673  40.993  55.659  1.00  0.00           C  
ATOM   4288  OH  TYR   478      66.443  41.431  55.345  1.00  0.00           O  
ATOM   4289  HH  TYR   478      65.882  41.406  56.129  1.00  0.00           H  
ATOM   4290  CE2 TYR   478      68.796  41.409  54.905  1.00  0.00           C  
ATOM   4291  HE2 TYR   478      68.620  41.997  54.008  1.00  0.00           H  
ATOM   4292  CD2 TYR   478      70.098  41.108  55.391  1.00  0.00           C  
ATOM   4293  HD2 TYR   478      70.949  41.425  54.809  1.00  0.00           H  
ATOM   4294  C   TYR   478      73.024  40.213  59.421  1.00  0.00           C  
ATOM   4295  O   TYR   478      72.503  39.856  60.469  1.00  0.00           O  
ATOM   4296  N   THR   479      74.317  40.132  59.178  1.00  0.00           N  
ATOM   4297  H   THR   479      74.688  40.596  58.360  1.00  0.00           H  
ATOM   4298  CA  THR   479      75.340  39.605  60.119  1.00  0.00           C  
ATOM   4299  HA  THR   479      74.971  38.593  60.303  1.00  0.00           H  
ATOM   4300  CB  THR   479      76.664  39.442  59.401  1.00  0.00           C  
ATOM   4301  HB  THR   479      76.954  40.492  59.325  1.00  0.00           H  
ATOM   4302  CG2 THR   479      77.685  38.696  60.109  1.00  0.00           C  
ATOM   4303 HG21 THR   479      77.353  37.663  60.003  1.00  0.00           H  
ATOM   4304 HG22 THR   479      78.582  38.796  59.506  1.00  0.00           H  
ATOM   4305 HG23 THR   479      77.779  38.998  61.154  1.00  0.00           H  
ATOM   4306  OG1 THR   479      76.446  38.911  58.156  1.00  0.00           O  
ATOM   4307  HG1 THR   479      76.289  39.683  57.602  1.00  0.00           H  
ATOM   4308  C   THR   479      75.474  40.439  61.407  1.00  0.00           C  
ATOM   4309  O   THR   479      75.126  40.011  62.509  1.00  0.00           O  
ATOM   4310  N   VAL   480      75.851  41.720  61.259  1.00  0.00           N  
ATOM   4311  H   VAL   480      75.956  42.071  60.312  1.00  0.00           H  
ATOM   4312  CA  VAL   480      76.046  42.592  62.482  1.00  0.00           C  
ATOM   4313  HA  VAL   480      76.892  42.165  63.010  1.00  0.00           H  
ATOM   4314  CB  VAL   480      76.461  44.037  62.155  1.00  0.00           C  
ATOM   4315  HB  VAL   480      75.718  44.412  61.449  1.00  0.00           H  
ATOM   4316  CG1 VAL   480      76.489  45.007  63.366  1.00  0.00           C  
ATOM   4317 HG11 VAL   480      76.783  46.019  63.078  1.00  0.00           H  
ATOM   4318 HG12 VAL   480      75.483  45.162  63.768  1.00  0.00           H  
ATOM   4319 HG13 VAL   480      77.133  44.680  64.180  1.00  0.00           H  
ATOM   4320  CG2 VAL   480      77.740  44.189  61.303  1.00  0.00           C  
ATOM   4321 HG21 VAL   480      77.754  45.223  60.962  1.00  0.00           H  
ATOM   4322 HG22 VAL   480      78.597  43.957  61.932  1.00  0.00           H  
ATOM   4323 HG23 VAL   480      77.681  43.561  60.401  1.00  0.00           H  
ATOM   4324  C   VAL   480      74.881  42.560  63.498  1.00  0.00           C  
ATOM   4325  O   VAL   480      75.175  42.325  64.722  1.00  0.00           O  
ATOM   4326  N   PRO   481      73.592  42.756  63.116  1.00  0.00           N  
ATOM   4327  CD  PRO   481      73.033  42.967  61.798  1.00  0.00           C  
ATOM   4328  HD2 PRO   481      73.316  42.247  61.027  1.00  0.00           H  
ATOM   4329  HD3 PRO   481      73.235  43.949  61.383  1.00  0.00           H  
ATOM   4330  CG  PRO   481      71.483  42.924  61.931  1.00  0.00           C  
ATOM   4331  HG2 PRO   481      71.244  41.869  61.809  1.00  0.00           H  
ATOM   4332  HG3 PRO   481      70.909  43.570  61.269  1.00  0.00           H  
ATOM   4333  CB  PRO   481      71.217  43.154  63.436  1.00  0.00           C  
ATOM   4334  HB2 PRO   481      70.380  42.551  63.772  1.00  0.00           H  
ATOM   4335  HB3 PRO   481      70.983  44.213  63.587  1.00  0.00           H  
ATOM   4336  CA  PRO   481      72.512  42.812  64.110  1.00  0.00           C  
ATOM   4337  HA  PRO   481      72.731  43.529  64.895  1.00  0.00           H  
ATOM   4338  C   PRO   481      72.335  41.459  64.926  1.00  0.00           C  
ATOM   4339  O   PRO   481      72.200  41.450  66.192  1.00  0.00           O  
ATOM   4340  N   ALA   482      72.523  40.293  64.286  1.00  0.00           N  
ATOM   4341  H   ALA   482      72.721  40.341  63.305  1.00  0.00           H  
ATOM   4342  CA  ALA   482      72.469  38.953  64.847  1.00  0.00           C  
ATOM   4343  HA  ALA   482      71.538  38.933  65.403  1.00  0.00           H  
ATOM   4344  CB  ALA   482      72.279  37.988  63.669  1.00  0.00           C  
ATOM   4345  HB1 ALA   482      72.994  38.127  62.849  1.00  0.00           H  
ATOM   4346  HB2 ALA   482      72.581  37.007  64.037  1.00  0.00           H  
ATOM   4347  HB3 ALA   482      71.277  38.106  63.266  1.00  0.00           H  
ATOM   4348  C   ALA   482      73.600  38.712  65.830  1.00  0.00           C  
ATOM   4349  O   ALA   482      73.372  38.067  66.855  1.00  0.00           O  
ATOM   4350  N   THR   483      74.783  39.143  65.451  1.00  0.00           N  
ATOM   4351  H   THR   483      74.829  39.587  64.546  1.00  0.00           H  
ATOM   4352  CA  THR   483      75.939  39.180  66.341  1.00  0.00           C  
ATOM   4353  HA  THR   483      75.892  38.162  66.721  1.00  0.00           H  
ATOM   4354  CB  THR   483      77.204  39.414  65.623  1.00  0.00           C  
ATOM   4355  HB  THR   483      77.979  39.390  66.391  1.00  0.00           H  
ATOM   4356  CG2 THR   483      77.611  38.481  64.505  1.00  0.00           C  
ATOM   4357 HG21 THR   483      77.082  38.564  63.552  1.00  0.00           H  
ATOM   4358 HG22 THR   483      78.630  38.753  64.229  1.00  0.00           H  
ATOM   4359 HG23 THR   483      77.692  37.428  64.779  1.00  0.00           H  
ATOM   4360  OG1 THR   483      77.207  40.685  64.975  1.00  0.00           O  
ATOM   4361  HG1 THR   483      76.359  41.131  65.030  1.00  0.00           H  
ATOM   4362  C   THR   483      75.791  40.034  67.607  1.00  0.00           C  
ATOM   4363  O   THR   483      76.485  39.732  68.585  1.00  0.00           O  
ATOM   4364  N   ILE   484      74.931  40.996  67.581  1.00  0.00           N  
ATOM   4365  H   ILE   484      74.519  41.235  66.683  1.00  0.00           H  
ATOM   4366  CA  ILE   484      74.566  41.815  68.824  1.00  0.00           C  
ATOM   4367  HA  ILE   484      75.478  41.983  69.390  1.00  0.00           H  
ATOM   4368  CB  ILE   484      74.008  43.150  68.434  1.00  0.00           C  
ATOM   4369  HB  ILE   484      72.999  43.107  68.022  1.00  0.00           H  
ATOM   4370  CG2 ILE   484      73.865  44.041  69.762  1.00  0.00           C  
ATOM   4371 HG21 ILE   484      73.108  43.521  70.358  1.00  0.00           H  
ATOM   4372 HG22 ILE   484      74.827  44.310  70.205  1.00  0.00           H  
ATOM   4373 HG23 ILE   484      73.257  44.896  69.462  1.00  0.00           H  
ATOM   4374  CG1 ILE   484      75.095  43.945  67.680  1.00  0.00           C  
ATOM   4375 HG12 ILE   484      75.900  44.313  68.302  1.00  0.00           H  
ATOM   4376 HG13 ILE   484      75.590  43.309  66.955  1.00  0.00           H  
ATOM   4377  CD1 ILE   484      74.559  45.154  66.872  1.00  0.00           C  
ATOM   4378 HD11 ILE   484      73.914  44.788  66.078  1.00  0.00           H  
ATOM   4379 HD12 ILE   484      73.986  45.767  67.572  1.00  0.00           H  
ATOM   4380 HD13 ILE   484      75.415  45.693  66.463  1.00  0.00           H  
ATOM   4381  C   ILE   484      73.639  41.053  69.739  1.00  0.00           C  
ATOM   4382  O   ILE   484      73.856  40.923  70.945  1.00  0.00           O  
ATOM   4383  N   VAL   485      72.539  40.484  69.091  1.00  0.00           N  
ATOM   4384  H   VAL   485      72.398  40.648  68.101  1.00  0.00           H  
ATOM   4385  CA  VAL   485      71.578  39.565  69.724  1.00  0.00           C  
ATOM   4386  HA  VAL   485      71.092  40.222  70.450  1.00  0.00           H  
ATOM   4387  CB  VAL   485      70.529  39.001  68.678  1.00  0.00           C  
ATOM   4388  HB  VAL   485      71.058  38.729  67.765  1.00  0.00           H  
ATOM   4389  CG1 VAL   485      69.750  37.870  69.196  1.00  0.00           C  
ATOM   4390 HG11 VAL   485      68.988  37.519  68.508  1.00  0.00           H  
ATOM   4391 HG12 VAL   485      70.309  36.948  69.370  1.00  0.00           H  
ATOM   4392 HG13 VAL   485      69.306  38.187  70.146  1.00  0.00           H  
ATOM   4393  CG2 VAL   485      69.568  40.097  68.264  1.00  0.00           C  
ATOM   4394 HG21 VAL   485      70.153  40.969  67.982  1.00  0.00           H  
ATOM   4395 HG22 VAL   485      69.064  39.818  67.341  1.00  0.00           H  
ATOM   4396 HG23 VAL   485      68.873  40.415  69.031  1.00  0.00           H  
ATOM   4397  C   VAL   485      72.224  38.353  70.356  1.00  0.00           C  
ATOM   4398  O   VAL   485      72.002  37.984  71.477  1.00  0.00           O  
ATOM   4399  N   LEU   486      73.132  37.739  69.592  1.00  0.00           N  
ATOM   4400  H   LEU   486      73.187  37.838  68.588  1.00  0.00           H  
ATOM   4401  CA  LEU   486      73.852  36.592  70.071  1.00  0.00           C  
ATOM   4402  HA  LEU   486      73.068  35.922  70.426  1.00  0.00           H  
ATOM   4403  CB  LEU   486      74.484  35.910  68.899  1.00  0.00           C  
ATOM   4404  HB2 LEU   486      73.741  35.787  68.114  1.00  0.00           H  
ATOM   4405  HB3 LEU   486      75.258  36.580  68.524  1.00  0.00           H  
ATOM   4406  CG  LEU   486      75.204  34.579  69.237  1.00  0.00           C  
ATOM   4407  HG  LEU   486      76.128  34.729  69.792  1.00  0.00           H  
ATOM   4408  CD1 LEU   486      74.340  33.576  70.060  1.00  0.00           C  
ATOM   4409 HD11 LEU   486      74.414  33.886  71.105  1.00  0.00           H  
ATOM   4410 HD12 LEU   486      73.295  33.546  69.737  1.00  0.00           H  
ATOM   4411 HD13 LEU   486      74.763  32.583  70.244  1.00  0.00           H  
ATOM   4412  CD2 LEU   486      75.560  33.815  67.906  1.00  0.00           C  
ATOM   4413 HD21 LEU   486      76.114  34.513  67.282  1.00  0.00           H  
ATOM   4414 HD22 LEU   486      76.205  32.960  68.068  1.00  0.00           H  
ATOM   4415 HD23 LEU   486      74.616  33.611  67.408  1.00  0.00           H  
ATOM   4416  C   LEU   486      74.874  36.898  71.211  1.00  0.00           C  
ATOM   4417  O   LEU   486      75.088  36.147  72.201  1.00  0.00           O  
ATOM   4418  N   ALA   487      75.477  38.094  71.099  1.00  0.00           N  
ATOM   4419  H   ALA   487      75.171  38.704  70.358  1.00  0.00           H  
ATOM   4420  CA  ALA   487      76.318  38.600  72.172  1.00  0.00           C  
ATOM   4421  HA  ALA   487      77.042  37.836  72.443  1.00  0.00           H  
ATOM   4422  CB  ALA   487      76.987  39.819  71.723  1.00  0.00           C  
ATOM   4423  HB1 ALA   487      77.725  40.207  72.433  1.00  0.00           H  
ATOM   4424  HB2 ALA   487      77.607  39.489  70.891  1.00  0.00           H  
ATOM   4425  HB3 ALA   487      76.326  40.613  71.366  1.00  0.00           H  
ATOM   4426  C   ALA   487      75.523  38.964  73.438  1.00  0.00           C  
ATOM   4427  O   ALA   487      75.971  38.657  74.525  1.00  0.00           O  
ATOM   4428  N   CYS   488      74.285  39.390  73.313  1.00  0.00           N  
ATOM   4429  H   CYS   488      74.034  39.773  72.401  1.00  0.00           H  
ATOM   4430  CA  CYS   488      73.427  39.563  74.506  1.00  0.00           C  
ATOM   4431  HA  CYS   488      73.960  40.081  75.313  1.00  0.00           H  
ATOM   4432  CB  CYS   488      72.147  40.169  74.158  1.00  0.00           C  
ATOM   4433  HB2 CYS   488      71.550  39.664  73.388  1.00  0.00           H  
ATOM   4434  HB3 CYS   488      71.537  40.316  75.050  1.00  0.00           H  
ATOM   4435  SG  CYS   488      72.566  41.867  73.605  1.00  0.00           S  
ATOM   4436  HG  CYS   488      72.913  41.396  72.411  1.00  0.00           H  
ATOM   4437  C   CYS   488      73.173  38.153  75.154  1.00  0.00           C  
ATOM   4438  O   CYS   488      73.071  38.108  76.390  1.00  0.00           O  
ATOM   4439  N   TYR   489      73.051  37.061  74.382  1.00  0.00           N  
ATOM   4440  H   TYR   489      72.933  37.197  73.382  1.00  0.00           H  
ATOM   4441  CA  TYR   489      72.935  35.757  74.933  1.00  0.00           C  
ATOM   4442  HA  TYR   489      72.123  35.918  75.645  1.00  0.00           H  
ATOM   4443  CB  TYR   489      72.466  34.762  73.930  1.00  0.00           C  
ATOM   4444  HB2 TYR   489      73.170  34.476  73.145  1.00  0.00           H  
ATOM   4445  HB3 TYR   489      72.312  33.912  74.585  1.00  0.00           H  
ATOM   4446  CG  TYR   489      71.172  35.126  73.217  1.00  0.00           C  
ATOM   4447  CD1 TYR   489      70.037  35.606  73.922  1.00  0.00           C  
ATOM   4448  HD1 TYR   489      70.135  35.706  74.986  1.00  0.00           H  
ATOM   4449  CE1 TYR   489      68.753  35.754  73.308  1.00  0.00           C  
ATOM   4450  HE1 TYR   489      67.958  36.205  73.887  1.00  0.00           H  
ATOM   4451  CZ  TYR   489      68.504  35.318  71.947  1.00  0.00           C  
ATOM   4452  OH  TYR   489      67.265  35.355  71.398  1.00  0.00           O  
ATOM   4453  HH  TYR   489      66.556  35.561  72.008  1.00  0.00           H  
ATOM   4454  CE2 TYR   489      69.583  34.740  71.303  1.00  0.00           C  
ATOM   4455  HE2 TYR   489      69.559  34.217  70.369  1.00  0.00           H  
ATOM   4456  CD2 TYR   489      70.895  34.591  71.959  1.00  0.00           C  
ATOM   4457  HD2 TYR   489      71.654  34.076  71.394  1.00  0.00           H  
ATOM   4458  C   TYR   489      74.141  35.205  75.661  1.00  0.00           C  
ATOM   4459  O   TYR   489      74.021  34.792  76.804  1.00  0.00           O  
ATOM   4460  N   PHE   490      75.297  35.225  75.026  1.00  0.00           N  
ATOM   4461  H   PHE   490      75.289  35.499  74.048  1.00  0.00           H  
ATOM   4462  CA  PHE   490      76.602  35.047  75.660  1.00  0.00           C  
ATOM   4463  HA  PHE   490      76.562  33.993  75.958  1.00  0.00           H  
ATOM   4464  CB  PHE   490      77.692  35.186  74.597  1.00  0.00           C  
ATOM   4465  HB2 PHE   490      77.499  36.068  73.997  1.00  0.00           H  
ATOM   4466  HB3 PHE   490      78.642  35.268  75.129  1.00  0.00           H  
ATOM   4467  CG  PHE   490      77.770  33.969  73.627  1.00  0.00           C  
ATOM   4468  CD1 PHE   490      77.590  34.154  72.205  1.00  0.00           C  
ATOM   4469  HD1 PHE   490      77.491  35.187  71.910  1.00  0.00           H  
ATOM   4470  CE1 PHE   490      77.514  33.041  71.335  1.00  0.00           C  
ATOM   4471  HE1 PHE   490      77.587  33.095  70.259  1.00  0.00           H  
ATOM   4472  CZ  PHE   490      77.822  31.740  71.846  1.00  0.00           C  
ATOM   4473  HZ  PHE   490      77.736  30.831  71.278  1.00  0.00           H  
ATOM   4474  CE2 PHE   490      78.147  31.541  73.194  1.00  0.00           C  
ATOM   4475  HE2 PHE   490      78.406  30.530  73.478  1.00  0.00           H  
ATOM   4476  CD2 PHE   490      78.159  32.666  74.112  1.00  0.00           C  
ATOM   4477  HD2 PHE   490      78.286  32.498  75.171  1.00  0.00           H  
ATOM   4478  C   PHE   490      76.838  35.858  76.952  1.00  0.00           C  
ATOM   4479  O   PHE   490      77.473  35.380  77.937  1.00  0.00           O  
ATOM   4480  N   TYR   491      76.456  37.136  76.937  1.00  0.00           N  
ATOM   4481  H   TYR   491      76.048  37.444  76.063  1.00  0.00           H  
ATOM   4482  CA  TYR   491      76.335  37.934  78.161  1.00  0.00           C  
ATOM   4483  HA  TYR   491      77.360  38.082  78.500  1.00  0.00           H  
ATOM   4484  CB  TYR   491      75.911  39.413  77.896  1.00  0.00           C  
ATOM   4485  HB2 TYR   491      76.772  39.979  77.539  1.00  0.00           H  
ATOM   4486  HB3 TYR   491      75.090  39.340  77.180  1.00  0.00           H  
ATOM   4487  CG  TYR   491      75.357  40.078  79.121  1.00  0.00           C  
ATOM   4488  CD1 TYR   491      73.933  40.257  79.233  1.00  0.00           C  
ATOM   4489  HD1 TYR   491      73.164  39.800  78.638  1.00  0.00           H  
ATOM   4490  CE1 TYR   491      73.398  41.041  80.336  1.00  0.00           C  
ATOM   4491  HE1 TYR   491      72.351  41.268  80.450  1.00  0.00           H  
ATOM   4492  CZ  TYR   491      74.290  41.682  81.209  1.00  0.00           C  
ATOM   4493  OH  TYR   491      73.821  42.468  82.184  1.00  0.00           O  
ATOM   4494  HH  TYR   491      72.867  42.564  82.064  1.00  0.00           H  
ATOM   4495  CE2 TYR   491      75.675  41.588  80.959  1.00  0.00           C  
ATOM   4496  HE2 TYR   491      76.331  41.967  81.724  1.00  0.00           H  
ATOM   4497  CD2 TYR   491      76.255  40.802  79.968  1.00  0.00           C  
ATOM   4498  HD2 TYR   491      77.310  40.596  79.847  1.00  0.00           H  
ATOM   4499  C   TYR   491      75.545  37.223  79.255  1.00  0.00           C  
ATOM   4500  O   TYR   491      76.084  36.892  80.345  1.00  0.00           O  
ATOM   4501  N   GLU   492      74.283  36.962  78.989  1.00  0.00           N  
ATOM   4502  H   GLU   492      74.045  37.197  78.038  1.00  0.00           H  
ATOM   4503  CA  GLU   492      73.317  36.436  79.945  1.00  0.00           C  
ATOM   4504  HA  GLU   492      73.224  37.116  80.792  1.00  0.00           H  
ATOM   4505  CB  GLU   492      71.978  36.337  79.193  1.00  0.00           C  
ATOM   4506  HB2 GLU   492      71.741  37.351  78.869  1.00  0.00           H  
ATOM   4507  HB3 GLU   492      72.208  35.719  78.325  1.00  0.00           H  
ATOM   4508  CG  GLU   492      70.809  35.695  79.972  1.00  0.00           C  
ATOM   4509  HG2 GLU   492      70.852  34.609  79.871  1.00  0.00           H  
ATOM   4510  HG3 GLU   492      70.726  36.106  80.984  1.00  0.00           H  
ATOM   4511  CD  GLU   492      69.427  36.098  79.357  1.00  0.00           C  
ATOM   4512  OE1 GLU   492      68.422  35.474  79.844  1.00  0.00           O  
ATOM   4513  OE2 GLU   492      69.333  36.879  78.345  1.00  0.00           O  
ATOM   4514  C   GLU   492      73.757  35.040  80.547  1.00  0.00           C  
ATOM   4515  O   GLU   492      73.813  34.777  81.768  1.00  0.00           O  
ATOM   4516  N   GLN   493      74.149  34.155  79.642  1.00  0.00           N  
ATOM   4517  H   GLN   493      74.069  34.313  78.654  1.00  0.00           H  
ATOM   4518  CA  GLN   493      74.757  32.792  79.863  1.00  0.00           C  
ATOM   4519  HA  GLN   493      73.942  32.225  80.302  1.00  0.00           H  
ATOM   4520  CB  GLN   493      75.096  32.278  78.515  1.00  0.00           C  
ATOM   4521  HB2 GLN   493      74.140  32.255  78.007  1.00  0.00           H  
ATOM   4522  HB3 GLN   493      75.667  32.996  77.923  1.00  0.00           H  
ATOM   4523  CG  GLN   493      75.603  30.811  78.314  1.00  0.00           C  
ATOM   4524  HG2 GLN   493      75.513  30.271  79.251  1.00  0.00           H  
ATOM   4525  HG3 GLN   493      75.007  30.284  77.573  1.00  0.00           H  
ATOM   4526  CD  GLN   493      76.995  30.845  77.751  1.00  0.00           C  
ATOM   4527  OE1 GLN   493      77.853  31.599  78.167  1.00  0.00           O  
ATOM   4528  NE2 GLN   493      77.345  29.943  76.903  1.00  0.00           N  
ATOM   4529 HE21 GLN   493      78.313  29.745  76.708  1.00  0.00           H  
ATOM   4530 HE22 GLN   493      76.702  29.296  76.464  1.00  0.00           H  
ATOM   4531  C   GLN   493      75.974  32.759  80.842  1.00  0.00           C  
ATOM   4532  O   GLN   493      76.085  31.913  81.791  1.00  0.00           O  
ATOM   4533  N   ALA   494      76.708  33.880  80.812  1.00  0.00           N  
ATOM   4534  H   ALA   494      76.491  34.669  80.225  1.00  0.00           H  
ATOM   4535  CA  ALA   494      77.826  34.112  81.771  1.00  0.00           C  
ATOM   4536  HA  ALA   494      78.385  33.191  81.935  1.00  0.00           H  
ATOM   4537  CB  ALA   494      78.824  35.064  81.153  1.00  0.00           C  
ATOM   4538  HB1 ALA   494      79.116  34.636  80.189  1.00  0.00           H  
ATOM   4539  HB2 ALA   494      78.401  36.014  80.826  1.00  0.00           H  
ATOM   4540  HB3 ALA   494      79.599  35.181  81.909  1.00  0.00           H  
ATOM   4541  C   ALA   494      77.470  34.692  83.182  1.00  0.00           C  
ATOM   4542  O   ALA   494      78.194  34.414  84.113  1.00  0.00           O  
ATOM   4543  N   PHE   495      76.404  35.470  83.286  1.00  0.00           N  
ATOM   4544  H   PHE   495      75.895  35.640  82.429  1.00  0.00           H  
ATOM   4545  CA  PHE   495      76.256  36.422  84.427  1.00  0.00           C  
ATOM   4546  HA  PHE   495      76.975  36.191  85.211  1.00  0.00           H  
ATOM   4547  CB  PHE   495      76.663  37.856  84.089  1.00  0.00           C  
ATOM   4548  HB2 PHE   495      75.870  38.194  83.429  1.00  0.00           H  
ATOM   4549  HB3 PHE   495      76.643  38.448  85.005  1.00  0.00           H  
ATOM   4550  CG  PHE   495      77.963  38.021  83.389  1.00  0.00           C  
ATOM   4551  CD1 PHE   495      78.035  38.541  82.059  1.00  0.00           C  
ATOM   4552  HD1 PHE   495      77.102  38.857  81.611  1.00  0.00           H  
ATOM   4553  CE1 PHE   495      79.245  38.906  81.446  1.00  0.00           C  
ATOM   4554  HE1 PHE   495      79.310  39.404  80.495  1.00  0.00           H  
ATOM   4555  CZ  PHE   495      80.465  38.618  82.130  1.00  0.00           C  
ATOM   4556  HZ  PHE   495      81.422  38.883  81.710  1.00  0.00           H  
ATOM   4557  CE2 PHE   495      80.404  38.209  83.477  1.00  0.00           C  
ATOM   4558  HE2 PHE   495      81.394  37.981  83.862  1.00  0.00           H  
ATOM   4559  CD2 PHE   495      79.147  37.801  84.075  1.00  0.00           C  
ATOM   4560  HD2 PHE   495      79.189  37.447  85.099  1.00  0.00           H  
ATOM   4561  C   PHE   495      74.809  36.367  85.107  1.00  0.00           C  
ATOM   4562  O   PHE   495      74.745  36.852  86.245  1.00  0.00           O  
ATOM   4563  N   ARG   496      73.784  35.840  84.516  1.00  0.00           N  
ATOM   4564  H   ARG   496      73.904  35.365  83.631  1.00  0.00           H  
ATOM   4565  CA  ARG   496      72.488  35.853  85.086  1.00  0.00           C  
ATOM   4566  HA  ARG   496      72.220  36.873  85.353  1.00  0.00           H  
ATOM   4567  CB  ARG   496      71.457  35.484  84.002  1.00  0.00           C  
ATOM   4568  HB2 ARG   496      71.645  36.223  83.222  1.00  0.00           H  
ATOM   4569  HB3 ARG   496      71.679  34.509  83.575  1.00  0.00           H  
ATOM   4570  CG  ARG   496      69.989  35.623  84.421  1.00  0.00           C  
ATOM   4571  HG2 ARG   496      69.695  34.783  85.050  1.00  0.00           H  
ATOM   4572  HG3 ARG   496      69.913  36.474  85.098  1.00  0.00           H  
ATOM   4573  CD  ARG   496      69.123  35.737  83.172  1.00  0.00           C  
ATOM   4574  HD2 ARG   496      69.395  36.594  82.553  1.00  0.00           H  
ATOM   4575  HD3 ARG   496      69.209  34.799  82.621  1.00  0.00           H  
ATOM   4576  NE  ARG   496      67.703  35.909  83.585  1.00  0.00           N  
ATOM   4577  HE  ARG   496      67.379  35.694  84.520  1.00  0.00           H  
ATOM   4578  CZ  ARG   496      66.816  36.754  83.080  1.00  0.00           C  
ATOM   4579  NH1 ARG   496      66.724  37.128  81.814  1.00  0.00           N  
ATOM   4580 HH11 ARG   496      67.314  36.708  81.106  1.00  0.00           H  
ATOM   4581 HH12 ARG   496      66.120  37.900  81.559  1.00  0.00           H  
ATOM   4582  NH2 ARG   496      65.953  37.312  83.833  1.00  0.00           N  
ATOM   4583 HH21 ARG   496      66.061  37.056  84.807  1.00  0.00           H  
ATOM   4584 HH22 ARG   496      65.225  37.854  83.389  1.00  0.00           H  
ATOM   4585  C   ARG   496      72.349  35.029  86.385  1.00  0.00           C  
ATOM   4586  O   ARG   496      71.722  35.523  87.326  1.00  0.00           O  
ATOM   4587  N   GLU   497      73.217  33.978  86.586  1.00  0.00           N  
ATOM   4588  H   GLU   497      73.813  33.610  85.862  1.00  0.00           H  
ATOM   4589  CA  GLU   497      73.145  33.114  87.796  1.00  0.00           C  
ATOM   4590  HA  GLU   497      72.156  32.671  87.934  1.00  0.00           H  
ATOM   4591  CB  GLU   497      74.217  31.996  87.653  1.00  0.00           C  
ATOM   4592  HB2 GLU   497      73.913  31.397  86.801  1.00  0.00           H  
ATOM   4593  HB3 GLU   497      75.215  32.417  87.565  1.00  0.00           H  
ATOM   4594  CG  GLU   497      74.258  31.077  88.905  1.00  0.00           C  
ATOM   4595  HG2 GLU   497      74.833  31.601  89.665  1.00  0.00           H  
ATOM   4596  HG3 GLU   497      73.249  30.991  89.303  1.00  0.00           H  
ATOM   4597  CD  GLU   497      74.978  29.749  88.662  1.00  0.00           C  
ATOM   4598  OE1 GLU   497      75.066  29.192  87.561  1.00  0.00           O  
ATOM   4599  OE2 GLU   497      75.602  29.289  89.658  1.00  0.00           O  
ATOM   4600  C   GLU   497      73.357  33.983  89.090  1.00  0.00           C  
ATOM   4601  O   GLU   497      72.469  33.970  89.950  1.00  0.00           O  
ATOM   4602  N   HIP   498      74.463  34.777  89.110  1.00  0.00           N  
ATOM   4603  H   HIP   498      74.929  34.810  88.221  1.00  0.00           H  
ATOM   4604  CA  HIP   498      74.887  35.601  90.241  1.00  0.00           C  
ATOM   4605  HA  HIP   498      74.776  35.070  91.177  1.00  0.00           H  
ATOM   4606  CB  HIP   498      76.359  35.953  90.031  1.00  0.00           C  
ATOM   4607  HB2 HIP   498      76.938  35.056  89.786  1.00  0.00           H  
ATOM   4608  HB3 HIP   498      76.486  36.525  89.108  1.00  0.00           H  
ATOM   4609  CG  HIP   498      77.100  36.766  91.057  1.00  0.00           C  
ATOM   4610  ND1 HIP   498      77.549  36.320  92.296  1.00  0.00           N  
ATOM   4611  HD1 HIP   498      77.391  35.368  92.604  1.00  0.00           H  
ATOM   4612  CE1 HIP   498      78.260  37.261  92.956  1.00  0.00           C  
ATOM   4613  HE1 HIP   498      78.885  37.031  93.805  1.00  0.00           H  
ATOM   4614  NE2 HIP   498      78.292  38.350  92.199  1.00  0.00           N  
ATOM   4615  HE2 HIP   498      78.815  39.204  92.344  1.00  0.00           H  
ATOM   4616  CD2 HIP   498      77.525  38.102  91.084  1.00  0.00           C  
ATOM   4617  HD2 HIP   498      77.469  38.872  90.334  1.00  0.00           H  
ATOM   4618  C   HIP   498      73.979  36.842  90.359  1.00  0.00           C  
ATOM   4619  O   HIP   498      73.826  37.344  91.444  1.00  0.00           O  
ATOM   4620  N   TRP   499      73.264  37.229  89.294  1.00  0.00           N  
ATOM   4621  H   TRP   499      73.415  36.725  88.430  1.00  0.00           H  
ATOM   4622  CA  TRP   499      72.251  38.295  89.338  1.00  0.00           C  
ATOM   4623  HA  TRP   499      72.666  38.969  90.079  1.00  0.00           H  
ATOM   4624  CB  TRP   499      72.178  39.111  88.088  1.00  0.00           C  
ATOM   4625  HB2 TRP   499      72.083  40.093  88.552  1.00  0.00           H  
ATOM   4626  HB3 TRP   499      73.137  39.121  87.573  1.00  0.00           H  
ATOM   4627  CG  TRP   499      71.143  39.051  87.032  1.00  0.00           C  
ATOM   4628  CD1 TRP   499      69.806  39.039  87.268  1.00  0.00           C  
ATOM   4629  HD1 TRP   499      69.391  39.054  88.272  1.00  0.00           H  
ATOM   4630  NE1 TRP   499      69.115  39.074  86.043  1.00  0.00           N  
ATOM   4631  HE1 TRP   499      68.103  39.061  86.014  1.00  0.00           H  
ATOM   4632  CE2 TRP   499      69.915  39.062  84.968  1.00  0.00           C  
ATOM   4633  CZ2 TRP   499      69.760  39.027  83.554  1.00  0.00           C  
ATOM   4634  HZ2 TRP   499      68.753  39.073  83.168  1.00  0.00           H  
ATOM   4635  CH2 TRP   499      70.899  39.017  82.716  1.00  0.00           C  
ATOM   4636  HH2 TRP   499      70.774  39.146  81.655  1.00  0.00           H  
ATOM   4637  CZ3 TRP   499      72.157  39.240  83.301  1.00  0.00           C  
ATOM   4638  HZ3 TRP   499      72.956  39.507  82.633  1.00  0.00           H  
ATOM   4639  CE3 TRP   499      72.317  39.335  84.718  1.00  0.00           C  
ATOM   4640  HE3 TRP   499      73.301  39.434  85.172  1.00  0.00           H  
ATOM   4641  CD2 TRP   499      71.240  39.200  85.551  1.00  0.00           C  
ATOM   4642  C   TRP   499      70.908  37.853  89.909  1.00  0.00           C  
ATOM   4643  O   TRP   499      70.409  38.344  90.907  1.00  0.00           O  
ATOM   4644  N   GLU   500      70.434  36.743  89.361  1.00  0.00           N  
ATOM   4645  H   GLU   500      70.829  36.336  88.514  1.00  0.00           H  
ATOM   4646  CA  GLU   500      69.140  36.217  89.870  1.00  0.00           C  
ATOM   4647  HA  GLU   500      68.393  37.007  89.830  1.00  0.00           H  
ATOM   4648  CB  GLU   500      68.667  35.043  89.007  1.00  0.00           C  
ATOM   4649  HB2 GLU   500      69.476  34.314  88.933  1.00  0.00           H  
ATOM   4650  HB3 GLU   500      67.823  34.487  89.405  1.00  0.00           H  
ATOM   4651  CG  GLU   500      68.277  35.407  87.505  1.00  0.00           C  
ATOM   4652  HG2 GLU   500      68.989  36.135  87.110  1.00  0.00           H  
ATOM   4653  HG3 GLU   500      68.334  34.533  86.855  1.00  0.00           H  
ATOM   4654  CD  GLU   500      66.861  35.975  87.319  1.00  0.00           C  
ATOM   4655  OE1 GLU   500      66.406  36.035  86.148  1.00  0.00           O  
ATOM   4656  OE2 GLU   500      66.273  36.481  88.273  1.00  0.00           O  
ATOM   4657  C   GLU   500      69.335  35.703  91.263  1.00  0.00           C  
ATOM   4658  O   GLU   500      68.358  35.609  92.033  1.00  0.00           O  
ATOM   4659  N   ARG   501      70.526  35.286  91.708  1.00  0.00           N  
ATOM   4660  H   ARG   501      71.168  34.981  90.989  1.00  0.00           H  
ATOM   4661  CA  ARG   501      70.852  34.902  93.115  1.00  0.00           C  
ATOM   4662  HA  ARG   501      69.946  34.480  93.548  1.00  0.00           H  
ATOM   4663  CB  ARG   501      72.015  33.859  93.221  1.00  0.00           C  
ATOM   4664  HB2 ARG   501      72.809  34.292  92.612  1.00  0.00           H  
ATOM   4665  HB3 ARG   501      72.401  33.892  94.244  1.00  0.00           H  
ATOM   4666  CG  ARG   501      71.442  32.481  92.832  1.00  0.00           C  
ATOM   4667  HG2 ARG   501      70.526  32.252  93.387  1.00  0.00           H  
ATOM   4668  HG3 ARG   501      71.151  32.406  91.781  1.00  0.00           H  
ATOM   4669  CD  ARG   501      72.391  31.339  93.153  1.00  0.00           C  
ATOM   4670  HD2 ARG   501      73.060  31.154  92.312  1.00  0.00           H  
ATOM   4671  HD3 ARG   501      72.904  31.456  94.117  1.00  0.00           H  
ATOM   4672  NE  ARG   501      71.622  30.049  93.111  1.00  0.00           N  
ATOM   4673  HE  ARG   501      70.768  30.024  92.587  1.00  0.00           H  
ATOM   4674  CZ  ARG   501      71.902  28.912  93.730  1.00  0.00           C  
ATOM   4675  NH1 ARG   501      72.962  28.731  94.443  1.00  0.00           N  
ATOM   4676 HH11 ARG   501      73.708  29.411  94.418  1.00  0.00           H  
ATOM   4677 HH12 ARG   501      72.972  27.897  95.016  1.00  0.00           H  
ATOM   4678  NH2 ARG   501      71.082  27.951  93.655  1.00  0.00           N  
ATOM   4679 HH21 ARG   501      70.296  28.037  93.011  1.00  0.00           H  
ATOM   4680 HH22 ARG   501      71.413  27.013  93.797  1.00  0.00           H  
ATOM   4681  C   ARG   501      71.224  36.067  94.003  1.00  0.00           C  
ATOM   4682  O   ARG   501      70.970  35.933  95.196  1.00  0.00           O  
ATOM   4683  N   THR   502      71.689  37.213  93.510  1.00  0.00           N  
ATOM   4684  H   THR   502      72.011  37.209  92.552  1.00  0.00           H  
ATOM   4685  CA  THR   502      71.684  38.482  94.175  1.00  0.00           C  
ATOM   4686  HA  THR   502      72.236  38.362  95.107  1.00  0.00           H  
ATOM   4687  CB  THR   502      72.446  39.551  93.291  1.00  0.00           C  
ATOM   4688  HB  THR   502      72.077  39.429  92.263  1.00  0.00           H  
ATOM   4689  CG2 THR   502      72.284  40.974  93.677  1.00  0.00           C  
ATOM   4690 HG21 THR   502      71.252  41.326  93.547  1.00  0.00           H  
ATOM   4691 HG22 THR   502      72.527  40.874  94.736  1.00  0.00           H  
ATOM   4692 HG23 THR   502      73.003  41.646  93.209  1.00  0.00           H  
ATOM   4693  OG1 THR   502      73.847  39.214  93.279  1.00  0.00           O  
ATOM   4694  HG1 THR   502      73.871  38.476  92.675  1.00  0.00           H  
ATOM   4695  C   THR   502      70.205  38.835  94.516  1.00  0.00           C  
ATOM   4696  O   THR   502      70.049  39.377  95.603  1.00  0.00           O  
ATOM   4697  N   TRP   503      69.229  38.518  93.648  1.00  0.00           N  
ATOM   4698  H   TRP   503      69.562  38.148  92.780  1.00  0.00           H  
ATOM   4699  CA  TRP   503      67.728  38.640  93.964  1.00  0.00           C  
ATOM   4700  HA  TRP   503      67.582  39.573  94.513  1.00  0.00           H  
ATOM   4701  CB  TRP   503      66.818  38.661  92.708  1.00  0.00           C  
ATOM   4702  HB2 TRP   503      66.801  37.624  92.346  1.00  0.00           H  
ATOM   4703  HB3 TRP   503      65.878  39.042  93.086  1.00  0.00           H  
ATOM   4704  CG  TRP   503      67.163  39.485  91.509  1.00  0.00           C  
ATOM   4705  CD1 TRP   503      66.789  39.055  90.222  1.00  0.00           C  
ATOM   4706  HD1 TRP   503      66.390  38.084  89.986  1.00  0.00           H  
ATOM   4707  NE1 TRP   503      66.938  40.138  89.340  1.00  0.00           N  
ATOM   4708  HE1 TRP   503      66.751  39.967  88.358  1.00  0.00           H  
ATOM   4709  CE2 TRP   503      67.416  41.242  90.019  1.00  0.00           C  
ATOM   4710  CZ2 TRP   503      67.888  42.503  89.633  1.00  0.00           C  
ATOM   4711  HZ2 TRP   503      67.847  42.729  88.571  1.00  0.00           H  
ATOM   4712  CH2 TRP   503      68.429  43.344  90.600  1.00  0.00           C  
ATOM   4713  HH2 TRP   503      68.798  44.313  90.283  1.00  0.00           H  
ATOM   4714  CZ3 TRP   503      68.539  43.079  91.944  1.00  0.00           C  
ATOM   4715  HZ3 TRP   503      68.964  43.763  92.676  1.00  0.00           H  
ATOM   4716  CE3 TRP   503      68.077  41.807  92.340  1.00  0.00           C  
ATOM   4717  HE3 TRP   503      68.170  41.576  93.394  1.00  0.00           H  
ATOM   4718  CD2 TRP   503      67.581  40.857  91.418  1.00  0.00           C  
ATOM   4719  C   TRP   503      67.237  37.582  95.022  1.00  0.00           C  
ATOM   4720  O   TRP   503      66.503  37.909  95.939  1.00  0.00           O  
ATOM   4721  N   LEU   504      67.724  36.306  94.952  1.00  0.00           N  
ATOM   4722  H   LEU   504      68.290  35.969  94.177  1.00  0.00           H  
ATOM   4723  CA  LEU   504      67.375  35.251  95.957  1.00  0.00           C  
ATOM   4724  HA  LEU   504      66.288  35.139  95.968  1.00  0.00           H  
ATOM   4725  CB  LEU   504      68.008  33.908  95.488  1.00  0.00           C  
ATOM   4726  HB2 LEU   504      67.581  33.729  94.504  1.00  0.00           H  
ATOM   4727  HB3 LEU   504      69.082  34.081  95.449  1.00  0.00           H  
ATOM   4728  CG  LEU   504      67.753  32.724  96.420  1.00  0.00           C  
ATOM   4729  HG  LEU   504      68.384  32.813  97.298  1.00  0.00           H  
ATOM   4730  CD1 LEU   504      66.340  32.579  96.775  1.00  0.00           C  
ATOM   4731 HD11 LEU   504      66.012  31.550  96.960  1.00  0.00           H  
ATOM   4732 HD12 LEU   504      66.082  33.143  97.667  1.00  0.00           H  
ATOM   4733 HD13 LEU   504      65.746  32.942  95.925  1.00  0.00           H  
ATOM   4734  CD2 LEU   504      68.139  31.484  95.554  1.00  0.00           C  
ATOM   4735 HD21 LEU   504      67.422  31.435  94.725  1.00  0.00           H  
ATOM   4736 HD22 LEU   504      69.193  31.537  95.287  1.00  0.00           H  
ATOM   4737 HD23 LEU   504      68.015  30.561  96.106  1.00  0.00           H  
ATOM   4738  C   LEU   504      67.846  35.598  97.423  1.00  0.00           C  
ATOM   4739  O   LEU   504      67.085  35.451  98.351  1.00  0.00           O  
ATOM   4740  N   LEU   505      69.100  35.914  97.592  1.00  0.00           N  
ATOM   4741  H   LEU   505      69.717  35.873  96.787  1.00  0.00           H  
ATOM   4742  CA  LEU   505      69.767  36.511  98.792  1.00  0.00           C  
ATOM   4743  HA  LEU   505      69.792  35.747  99.561  1.00  0.00           H  
ATOM   4744  CB  LEU   505      71.221  36.885  98.513  1.00  0.00           C  
ATOM   4745  HB2 LEU   505      71.775  36.068  98.061  1.00  0.00           H  
ATOM   4746  HB3 LEU   505      71.235  37.661  97.756  1.00  0.00           H  
ATOM   4747  CG  LEU   505      72.043  37.239  99.776  1.00  0.00           C  
ATOM   4748  HG  LEU   505      73.075  37.062  99.475  1.00  0.00           H  
ATOM   4749  CD1 LEU   505      71.844  38.621 100.328  1.00  0.00           C  
ATOM   4750 HD11 LEU   505      70.873  38.836 100.765  1.00  0.00           H  
ATOM   4751 HD12 LEU   505      72.420  38.907 101.215  1.00  0.00           H  
ATOM   4752 HD13 LEU   505      72.080  39.382  99.581  1.00  0.00           H  
ATOM   4753  CD2 LEU   505      71.945  36.139 100.851  1.00  0.00           C  
ATOM   4754 HD21 LEU   505      72.372  36.502 101.785  1.00  0.00           H  
ATOM   4755 HD22 LEU   505      70.937  35.933 101.222  1.00  0.00           H  
ATOM   4756 HD23 LEU   505      72.316  35.206 100.423  1.00  0.00           H  
ATOM   4757  C   LEU   505      68.901  37.649  99.388  1.00  0.00           C  
ATOM   4758  O   LEU   505      68.618  37.653 100.588  1.00  0.00           O  
ATOM   4759  N   GLN   506      68.553  38.643  98.547  1.00  0.00           N  
ATOM   4760  H   GLN   506      68.841  38.535  97.592  1.00  0.00           H  
ATOM   4761  CA  GLN   506      67.877  39.904  98.989  1.00  0.00           C  
ATOM   4762  HA  GLN   506      68.461  40.222  99.857  1.00  0.00           H  
ATOM   4763  CB  GLN   506      67.953  40.915  97.868  1.00  0.00           C  
ATOM   4764  HB2 GLN   506      67.413  40.540  96.998  1.00  0.00           H  
ATOM   4765  HB3 GLN   506      67.370  41.720  98.317  1.00  0.00           H  
ATOM   4766  CG  GLN   506      69.239  41.658  97.601  1.00  0.00           C  
ATOM   4767  HG2 GLN   506      69.411  42.244  98.506  1.00  0.00           H  
ATOM   4768  HG3 GLN   506      70.095  40.973  97.523  1.00  0.00           H  
ATOM   4769  CD  GLN   506      69.304  42.493  96.359  1.00  0.00           C  
ATOM   4770  OE1 GLN   506      68.327  42.760  95.666  1.00  0.00           O  
ATOM   4771  NE2 GLN   506      70.419  43.114  96.078  1.00  0.00           N  
ATOM   4772 HE21 GLN   506      70.594  43.557  95.190  1.00  0.00           H  
ATOM   4773 HE22 GLN   506      71.172  42.816  96.679  1.00  0.00           H  
ATOM   4774  C   GLN   506      66.368  39.660  99.373  1.00  0.00           C  
ATOM   4775  O   GLN   506      65.646  40.434 100.035  1.00  0.00           O  
ATOM   4776  N   THR   507      65.893  38.493  99.132  1.00  0.00           N  
ATOM   4777  H   THR   507      66.448  37.872  98.571  1.00  0.00           H  
ATOM   4778  CA  THR   507      64.541  38.009  99.530  1.00  0.00           C  
ATOM   4779  HA  THR   507      64.082  38.763 100.164  1.00  0.00           H  
ATOM   4780  CB  THR   507      63.668  37.920  98.300  1.00  0.00           C  
ATOM   4781  HB  THR   507      62.766  37.384  98.617  1.00  0.00           H  
ATOM   4782  CG2 THR   507      63.306  39.255  97.638  1.00  0.00           C  
ATOM   4783 HG21 THR   507      62.905  40.022  98.305  1.00  0.00           H  
ATOM   4784 HG22 THR   507      64.089  39.698  97.020  1.00  0.00           H  
ATOM   4785 HG23 THR   507      62.440  39.054  97.003  1.00  0.00           H  
ATOM   4786  OG1 THR   507      64.243  37.084  97.286  1.00  0.00           O  
ATOM   4787  HG1 THR   507      65.001  37.476  96.844  1.00  0.00           H  
ATOM   4788  C   THR   507      64.473  36.630 100.229  1.00  0.00           C  
ATOM   4789  O   THR   507      63.411  36.362 100.744  1.00  0.00           O  
ATOM   4790  N   CYX   508      65.547  35.785 100.433  1.00  0.00           N  
ATOM   4791  H   CYX   508      66.293  35.937  99.775  1.00  0.00           H  
ATOM   4792  CA  CYX   508      65.489  34.634 101.205  1.00  0.00           C  
ATOM   4793  HA  CYX   508      64.854  33.954 100.644  1.00  0.00           H  
ATOM   4794  CB  CYX   508      66.891  34.017 101.357  1.00  0.00           C  
ATOM   4795  HB2 CYX   508      66.788  32.978 101.673  1.00  0.00           H  
ATOM   4796  HB3 CYX   508      67.339  33.954 100.362  1.00  0.00           H  
ATOM   4797  SG  CYX   508      68.222  34.679 102.452  1.00  0.00           S  
ATOM   4798  C   CYX   508      64.805  34.650 102.557  1.00  0.00           C  
ATOM   4799  O   CYX   508      63.869  33.847 102.746  1.00  0.00           O  
ATOM   4800  N   LYS   509      65.265  35.516 103.512  1.00  0.00           N  
ATOM   4801  H   LYS   509      66.086  36.078 103.354  1.00  0.00           H  
ATOM   4802  CA  LYS   509      64.629  35.609 104.801  1.00  0.00           C  
ATOM   4803  HA  LYS   509      64.584  34.625 105.283  1.00  0.00           H  
ATOM   4804  CB  LYS   509      65.409  36.554 105.665  1.00  0.00           C  
ATOM   4805  HB2 LYS   509      66.450  36.234 105.596  1.00  0.00           H  
ATOM   4806  HB3 LYS   509      65.370  37.559 105.230  1.00  0.00           H  
ATOM   4807  CG  LYS   509      64.904  36.680 107.092  1.00  0.00           C  
ATOM   4808  HG2 LYS   509      63.836  36.871 107.092  1.00  0.00           H  
ATOM   4809  HG3 LYS   509      65.111  35.707 107.537  1.00  0.00           H  
ATOM   4810  CD  LYS   509      65.765  37.598 107.999  1.00  0.00           C  
ATOM   4811  HD2 LYS   509      66.693  37.071 108.254  1.00  0.00           H  
ATOM   4812  HD3 LYS   509      65.960  38.507 107.440  1.00  0.00           H  
ATOM   4813  CE  LYS   509      65.098  37.905 109.379  1.00  0.00           C  
ATOM   4814  HE2 LYS   509      64.900  36.896 109.752  1.00  0.00           H  
ATOM   4815  HE3 LYS   509      65.691  38.558 110.017  1.00  0.00           H  
ATOM   4816  NZ  LYS   509      63.791  38.631 109.198  1.00  0.00           N  
ATOM   4817  HZ1 LYS   509      63.340  38.518 110.102  1.00  0.00           H  
ATOM   4818  HZ2 LYS   509      63.814  39.611 108.935  1.00  0.00           H  
ATOM   4819  HZ3 LYS   509      63.184  38.212 108.503  1.00  0.00           H  
ATOM   4820  C   LYS   509      63.207  36.126 104.602  1.00  0.00           C  
ATOM   4821  O   LYS   509      62.310  35.562 105.248  1.00  0.00           O  
ATOM   4822  N   SER   510      63.013  37.246 103.885  1.00  0.00           N  
ATOM   4823  H   SER   510      63.790  37.584 103.341  1.00  0.00           H  
ATOM   4824  CA  SER   510      61.691  37.857 103.757  1.00  0.00           C  
ATOM   4825  HA  SER   510      61.357  38.149 104.751  1.00  0.00           H  
ATOM   4826  CB  SER   510      61.651  39.208 103.051  1.00  0.00           C  
ATOM   4827  HB2 SER   510      60.601  39.345 102.788  1.00  0.00           H  
ATOM   4828  HB3 SER   510      61.971  39.945 103.781  1.00  0.00           H  
ATOM   4829  OG  SER   510      62.378  39.177 101.851  1.00  0.00           O  
ATOM   4830  HG  SER   510      61.778  39.143 101.098  1.00  0.00           H  
ATOM   4831  C   SER   510      60.601  36.921 103.229  1.00  0.00           C  
ATOM   4832  O   SER   510      59.533  36.830 103.804  1.00  0.00           O  
ATOM   4833  N   TYR   511      60.859  36.183 102.196  1.00  0.00           N  
ATOM   4834  H   TYR   511      61.727  36.443 101.741  1.00  0.00           H  
ATOM   4835  CA  TYR   511      60.038  35.071 101.751  1.00  0.00           C  
ATOM   4836  HA  TYR   511      58.983  35.321 101.805  1.00  0.00           H  
ATOM   4837  CB  TYR   511      60.315  34.822 100.255  1.00  0.00           C  
ATOM   4838  HB2 TYR   511      61.370  34.595 100.153  1.00  0.00           H  
ATOM   4839  HB3 TYR   511      59.708  33.947  99.995  1.00  0.00           H  
ATOM   4840  CG  TYR   511      59.883  35.838  99.251  1.00  0.00           C  
ATOM   4841  CD1 TYR   511      58.610  36.398  99.393  1.00  0.00           C  
ATOM   4842  HD1 TYR   511      57.970  36.174 100.231  1.00  0.00           H  
ATOM   4843  CE1 TYR   511      58.143  37.298  98.460  1.00  0.00           C  
ATOM   4844  HE1 TYR   511      57.230  37.820  98.687  1.00  0.00           H  
ATOM   4845  CZ  TYR   511      58.860  37.624  97.340  1.00  0.00           C  
ATOM   4846  OH  TYR   511      58.511  38.541  96.433  1.00  0.00           O  
ATOM   4847  HH  TYR   511      59.183  38.737  95.775  1.00  0.00           H  
ATOM   4848  CE2 TYR   511      60.117  37.034  97.165  1.00  0.00           C  
ATOM   4849  HE2 TYR   511      60.654  37.323  96.275  1.00  0.00           H  
ATOM   4850  CD2 TYR   511      60.581  36.054  98.083  1.00  0.00           C  
ATOM   4851  HD2 TYR   511      61.504  35.544  97.837  1.00  0.00           H  
ATOM   4852  C   TYR   511      60.129  33.757 102.592  1.00  0.00           C  
ATOM   4853  O   TYR   511      59.112  33.109 102.756  1.00  0.00           O  
ATOM   4854  N   ALA   512      61.255  33.437 103.179  1.00  0.00           N  
ATOM   4855  H   ALA   512      62.051  34.002 102.929  1.00  0.00           H  
ATOM   4856  CA  ALA   512      61.657  32.374 104.069  1.00  0.00           C  
ATOM   4857  HA  ALA   512      62.503  32.758 104.633  1.00  0.00           H  
ATOM   4858  CB  ALA   512      60.596  32.084 105.174  1.00  0.00           C  
ATOM   4859  HB1 ALA   512      60.110  32.982 105.544  1.00  0.00           H  
ATOM   4860  HB2 ALA   512      59.809  31.477 104.730  1.00  0.00           H  
ATOM   4861  HB3 ALA   512      60.951  31.531 106.042  1.00  0.00           H  
ATOM   4862  C   ALA   512      62.112  31.064 103.303  1.00  0.00           C  
ATOM   4863  O   ALA   512      62.034  29.955 103.826  1.00  0.00           O  
ATOM   4864  N   VAL   513      62.521  31.163 102.055  1.00  0.00           N  
ATOM   4865  H   VAL   513      62.558  32.082 101.628  1.00  0.00           H  
ATOM   4866  CA  VAL   513      63.314  30.112 101.400  1.00  0.00           C  
ATOM   4867  HA  VAL   513      62.761  29.180 101.530  1.00  0.00           H  
ATOM   4868  CB  VAL   513      63.373  30.293  99.819  1.00  0.00           C  
ATOM   4869  HB  VAL   513      64.003  29.509  99.412  1.00  0.00           H  
ATOM   4870  CG1 VAL   513      61.998  30.184  99.205  1.00  0.00           C  
ATOM   4871 HG11 VAL   513      61.640  29.206  99.522  1.00  0.00           H  
ATOM   4872 HG12 VAL   513      61.398  31.036  99.526  1.00  0.00           H  
ATOM   4873 HG13 VAL   513      62.009  30.123  98.119  1.00  0.00           H  
ATOM   4874  CG2 VAL   513      64.052  31.546  99.322  1.00  0.00           C  
ATOM   4875 HG21 VAL   513      64.069  31.547  98.230  1.00  0.00           H  
ATOM   4876 HG22 VAL   513      63.433  32.364  99.681  1.00  0.00           H  
ATOM   4877 HG23 VAL   513      65.101  31.548  99.614  1.00  0.00           H  
ATOM   4878  C   VAL   513      64.709  29.952 102.009  1.00  0.00           C  
ATOM   4879  O   VAL   513      65.194  30.924 102.530  1.00  0.00           O  
ATOM   4880  N   PRO   514      65.401  28.818 101.846  1.00  0.00           N  
ATOM   4881  CD  PRO   514      64.846  27.527 101.364  1.00  0.00           C  
ATOM   4882  HD2 PRO   514      64.834  27.505 100.279  1.00  0.00           H  
ATOM   4883  HD3 PRO   514      63.807  27.513 101.684  1.00  0.00           H  
ATOM   4884  CG  PRO   514      65.772  26.456 102.028  1.00  0.00           C  
ATOM   4885  HG2 PRO   514      65.917  25.521 101.499  1.00  0.00           H  
ATOM   4886  HG3 PRO   514      65.383  26.251 103.030  1.00  0.00           H  
ATOM   4887  CB  PRO   514      67.119  27.204 102.126  1.00  0.00           C  
ATOM   4888  HB2 PRO   514      67.651  27.043 101.189  1.00  0.00           H  
ATOM   4889  HB3 PRO   514      67.728  26.901 102.980  1.00  0.00           H  
ATOM   4890  CA  PRO   514      66.763  28.620 102.372  1.00  0.00           C  
ATOM   4891  HA  PRO   514      66.789  28.723 103.462  1.00  0.00           H  
ATOM   4892  C   PRO   514      67.764  29.694 101.730  1.00  0.00           C  
ATOM   4893  O   PRO   514      67.612  29.921 100.472  1.00  0.00           O  
ATOM   4894  N   CYX   515      68.709  30.289 102.422  1.00  0.00           N  
ATOM   4895  H   CYX   515      68.855  29.947 103.361  1.00  0.00           H  
ATOM   4896  CA  CYX   515      69.516  31.397 101.983  1.00  0.00           C  
ATOM   4897  HA  CYX   515      68.992  32.134 101.379  1.00  0.00           H  
ATOM   4898  CB  CYX   515      69.856  32.232 103.161  1.00  0.00           C  
ATOM   4899  HB2 CYX   515      70.081  31.571 103.996  1.00  0.00           H  
ATOM   4900  HB3 CYX   515      70.778  32.791 103.007  1.00  0.00           H  
ATOM   4901  SG  CYX   515      68.509  33.289 103.860  1.00  0.00           S  
ATOM   4902  C   CYX   515      70.697  30.907 101.179  1.00  0.00           C  
ATOM   4903  O   CYX   515      71.440  30.013 101.634  1.00  0.00           O  
ATOM   4904  N   PRO   516      70.985  31.524 100.005  1.00  0.00           N  
ATOM   4905  CD  PRO   516      70.426  32.739  99.437  1.00  0.00           C  
ATOM   4906  HD2 PRO   516      70.280  33.553 100.149  1.00  0.00           H  
ATOM   4907  HD3 PRO   516      69.498  32.476  98.926  1.00  0.00           H  
ATOM   4908  CG  PRO   516      71.298  33.189  98.262  1.00  0.00           C  
ATOM   4909  HG2 PRO   516      72.085  33.839  98.648  1.00  0.00           H  
ATOM   4910  HG3 PRO   516      70.752  33.587  97.406  1.00  0.00           H  
ATOM   4911  CB  PRO   516      71.814  31.807  97.785  1.00  0.00           C  
ATOM   4912  HB2 PRO   516      72.798  31.985  97.341  1.00  0.00           H  
ATOM   4913  HB3 PRO   516      71.079  31.336  97.131  1.00  0.00           H  
ATOM   4914  CA  PRO   516      71.979  30.979  99.029  1.00  0.00           C  
ATOM   4915  HA  PRO   516      71.694  29.957  98.775  1.00  0.00           H  
ATOM   4916  C   PRO   516      73.425  31.148  99.559  1.00  0.00           C  
ATOM   4917  O   PRO   516      73.614  32.199 100.261  1.00  0.00           O  
ATOM   4918  N   PRO   517      74.387  30.305  99.206  1.00  0.00           N  
ATOM   4919  CD  PRO   517      74.276  28.955  98.580  1.00  0.00           C  
ATOM   4920  HD2 PRO   517      74.020  29.084  97.533  1.00  0.00           H  
ATOM   4921  HD3 PRO   517      73.347  28.506  98.911  1.00  0.00           H  
ATOM   4922  CG  PRO   517      75.525  28.161  98.825  1.00  0.00           C  
ATOM   4923  HG2 PRO   517      76.152  28.035  97.945  1.00  0.00           H  
ATOM   4924  HG3 PRO   517      75.234  27.142  99.073  1.00  0.00           H  
ATOM   4925  CB  PRO   517      76.346  28.905  99.760  1.00  0.00           C  
ATOM   4926  HB2 PRO   517      77.371  28.870  99.406  1.00  0.00           H  
ATOM   4927  HB3 PRO   517      76.252  28.404 100.719  1.00  0.00           H  
ATOM   4928  CA  PRO   517      75.772  30.382  99.688  1.00  0.00           C  
ATOM   4929  HA  PRO   517      75.810  30.813 100.687  1.00  0.00           H  
ATOM   4930  C   PRO   517      76.653  31.340  98.803  1.00  0.00           C  
ATOM   4931  O   PRO   517      76.495  31.365  97.573  1.00  0.00           O  
ATOM   4932  N   GLY   518      77.659  31.995  99.401  1.00  0.00           N  
ATOM   4933  H   GLY   518      77.636  31.998 100.413  1.00  0.00           H  
ATOM   4934  CA  GLY   518      78.554  32.935  98.666  1.00  0.00           C  
ATOM   4935  HA2 GLY   518      79.517  32.730  99.142  1.00  0.00           H  
ATOM   4936  HA3 GLY   518      78.497  32.677  97.605  1.00  0.00           H  
ATOM   4937  C   GLY   518      78.245  34.363  98.955  1.00  0.00           C
[truncated: 70,721 more chars]
