# Supplementary material for: In silico docking yields small molecule negative allosteric modulators targeting the core of Frizzled 7
Source: Nat Commun. 2025 Dec 14;16:11138. doi: 10.1038/s41467-025-67147-z (PMC12705740; doi:10.1038/s41467-025-67147-z)
Supplement: Supplementary file 6 — Supplementary Data 4 [file 41467_2025_67147_MOESM6_ESM.zip › MD_cluster-poses/docking-pose_FZD7-C407-c407.c1.pdb]

CRYST1   81.007   81.007  123.181  90.00  90.00  60.00               1
ATOM      1  H1  ACE   209      57.439  27.096 101.979  1.00  0.00           H  
ATOM      2  CH3 ACE   209      56.400  27.321 102.231  1.00  0.00           C  
ATOM      3  H2  ACE   209      56.232  27.133 103.286  1.00  0.00           H  
ATOM      4  H3  ACE   209      55.752  26.732 101.567  1.00  0.00           H  
ATOM      5  C   ACE   209      55.933  28.660 101.995  1.00  0.00           C  
ATOM      6  O   ACE   209      55.618  29.454 102.927  1.00  0.00           O  
ATOM      7  N   CYX   210      55.772  29.002 100.705  1.00  0.00           N  
ATOM      8  H   CYX   210      56.115  28.329 100.035  1.00  0.00           H  
ATOM      9  CA  CYX   210      55.192  30.193 100.215  1.00  0.00           C  
ATOM     10  HA  CYX   210      55.916  31.007 100.338  1.00  0.00           H  
ATOM     11  CB  CYX   210      54.780  30.045  98.727  1.00  0.00           C  
ATOM     12  HB2 CYX   210      53.942  29.389  98.502  1.00  0.00           H  
ATOM     13  HB3 CYX   210      54.340  30.973  98.351  1.00  0.00           H  
ATOM     14  SG  CYX   210      56.208  29.842  97.710  1.00  0.00           S  
ATOM     15  C   CYX   210      53.879  30.601 100.978  1.00  0.00           C  
ATOM     16  O   CYX   210      53.023  29.771 101.272  1.00  0.00           O  
ATOM     17  N   PRO   211      53.575  31.910 101.106  1.00  0.00           N  
ATOM     18  CD  PRO   211      54.477  33.066 100.904  1.00  0.00           C  
ATOM     19  HD2 PRO   211      54.693  33.155  99.841  1.00  0.00           H  
ATOM     20  HD3 PRO   211      55.411  32.833 101.422  1.00  0.00           H  
ATOM     21  CG  PRO   211      53.862  34.289 101.415  1.00  0.00           C  
ATOM     22  HG2 PRO   211      53.898  35.134 100.722  1.00  0.00           H  
ATOM     23  HG3 PRO   211      54.464  34.489 102.305  1.00  0.00           H  
ATOM     24  CB  PRO   211      52.447  33.892 101.847  1.00  0.00           C  
ATOM     25  HB2 PRO   211      51.607  34.433 101.406  1.00  0.00           H  
ATOM     26  HB3 PRO   211      52.475  34.054 102.920  1.00  0.00           H  
ATOM     27  CA  PRO   211      52.289  32.380 101.582  1.00  0.00           C  
ATOM     28  HA  PRO   211      52.149  31.781 102.487  1.00  0.00           H  
ATOM     29  C   PRO   211      51.068  32.001 100.695  1.00  0.00           C  
ATOM     30  O   PRO   211      51.213  31.505  99.554  1.00  0.00           O  
ATOM     31  N   ARG   212      49.882  32.261 101.237  1.00  0.00           N  
ATOM     32  H   ARG   212      49.790  32.728 102.133  1.00  0.00           H  
ATOM     33  CA  ARG   212      48.655  31.769 100.662  1.00  0.00           C  
ATOM     34  HA  ARG   212      48.555  30.696 100.529  1.00  0.00           H  
ATOM     35  CB  ARG   212      47.412  32.240 101.553  1.00  0.00           C  
ATOM     36  HB2 ARG   212      47.643  32.007 102.595  1.00  0.00           H  
ATOM     37  HB3 ARG   212      47.262  33.306 101.472  1.00  0.00           H  
ATOM     38  CG  ARG   212      46.086  31.574 101.050  1.00  0.00           C  
ATOM     39  HG2 ARG   212      45.702  32.128 100.190  1.00  0.00           H  
ATOM     40  HG3 ARG   212      46.257  30.541 100.737  1.00  0.00           H  
ATOM     41  CD  ARG   212      45.016  31.557 102.179  1.00  0.00           C  
ATOM     42  HD2 ARG   212      44.121  31.122 101.728  1.00  0.00           H  
ATOM     43  HD3 ARG   212      45.349  30.872 102.958  1.00  0.00           H  
ATOM     44  NE  ARG   212      44.626  32.941 102.678  1.00  0.00           N  
ATOM     45  HE  ARG   212      45.021  33.190 103.571  1.00  0.00           H  
ATOM     46  CZ  ARG   212      43.824  33.816 102.176  1.00  0.00           C  
ATOM     47  NH1 ARG   212      43.242  33.757 100.971  1.00  0.00           N  
ATOM     48 HH11 ARG   212      43.612  33.072 100.324  1.00  0.00           H  
ATOM     49 HH12 ARG   212      42.810  34.556 100.528  1.00  0.00           H  
ATOM     50  NH2 ARG   212      43.540  34.924 102.807  1.00  0.00           N  
ATOM     51 HH21 ARG   212      43.897  35.130 103.733  1.00  0.00           H  
ATOM     52 HH22 ARG   212      42.791  35.559 102.543  1.00  0.00           H  
ATOM     53  C   ARG   212      48.364  32.266  99.209  1.00  0.00           C  
ATOM     54  O   ARG   212      47.946  31.503  98.414  1.00  0.00           O  
ATOM     55  N   GLN   213      48.551  33.541  98.905  1.00  0.00           N  
ATOM     56  H   GLN   213      48.969  34.163  99.583  1.00  0.00           H  
ATOM     57  CA  GLN   213      48.409  34.080  97.568  1.00  0.00           C  
ATOM     58  HA  GLN   213      47.430  33.803  97.177  1.00  0.00           H  
ATOM     59  CB  GLN   213      48.488  35.654  97.621  1.00  0.00           C  
ATOM     60  HB2 GLN   213      49.316  35.982  98.250  1.00  0.00           H  
ATOM     61  HB3 GLN   213      48.761  35.984  96.628  1.00  0.00           H  
ATOM     62  CG  GLN   213      47.158  36.425  97.995  1.00  0.00           C  
ATOM     63  HG2 GLN   213      47.441  37.477  98.070  1.00  0.00           H  
ATOM     64  HG3 GLN   213      46.528  36.181  97.138  1.00  0.00           H  
ATOM     65  CD  GLN   213      46.377  35.855  99.164  1.00  0.00           C  
ATOM     66  OE1 GLN   213      46.827  35.851 100.256  1.00  0.00           O  
ATOM     67  NE2 GLN   213      45.213  35.290  99.002  1.00  0.00           N  
ATOM     68 HE21 GLN   213      44.850  34.888  99.856  1.00  0.00           H  
ATOM     69 HE22 GLN   213      44.689  35.314  98.135  1.00  0.00           H  
ATOM     70  C   GLN   213      49.489  33.552  96.592  1.00  0.00           C  
ATOM     71  O   GLN   213      49.276  33.580  95.330  1.00  0.00           O  
ATOM     72  N   LEU   214      50.668  32.998  97.064  1.00  0.00           N  
ATOM     73  H   LEU   214      50.915  32.920  98.042  1.00  0.00           H  
ATOM     74  CA  LEU   214      51.780  32.549  96.214  1.00  0.00           C  
ATOM     75  HA  LEU   214      51.688  32.937  95.196  1.00  0.00           H  
ATOM     76  CB  LEU   214      53.116  33.134  96.856  1.00  0.00           C  
ATOM     77  HB2 LEU   214      53.343  32.861  97.892  1.00  0.00           H  
ATOM     78  HB3 LEU   214      53.875  32.604  96.276  1.00  0.00           H  
ATOM     79  CG  LEU   214      53.398  34.658  96.655  1.00  0.00           C  
ATOM     80  HG  LEU   214      53.125  34.992  95.661  1.00  0.00           H  
ATOM     81  CD1 LEU   214      52.538  35.571  97.514  1.00  0.00           C  
ATOM     82 HD11 LEU   214      52.498  35.180  98.526  1.00  0.00           H  
ATOM     83 HD12 LEU   214      52.885  36.607  97.504  1.00  0.00           H  
ATOM     84 HD13 LEU   214      51.578  35.534  97.001  1.00  0.00           H  
ATOM     85  CD2 LEU   214      54.868  34.932  96.962  1.00  0.00           C  
ATOM     86 HD21 LEU   214      55.396  34.329  96.235  1.00  0.00           H  
ATOM     87 HD22 LEU   214      55.029  36.013  96.947  1.00  0.00           H  
ATOM     88 HD23 LEU   214      55.130  34.506  97.934  1.00  0.00           H  
ATOM     89  C   LEU   214      51.821  31.047  96.020  1.00  0.00           C  
ATOM     90  O   LEU   214      52.103  30.675  94.894  1.00  0.00           O  
ATOM     91  N   LYS   215      51.463  30.234  97.044  1.00  0.00           N  
ATOM     92  H   LYS   215      51.319  30.620  97.965  1.00  0.00           H  
ATOM     93  CA  LYS   215      51.230  28.817  97.037  1.00  0.00           C  
ATOM     94  HA  LYS   215      52.208  28.350  96.926  1.00  0.00           H  
ATOM     95  CB  LYS   215      50.652  28.440  98.409  1.00  0.00           C  
ATOM     96  HB2 LYS   215      51.147  29.009  99.187  1.00  0.00           H  
ATOM     97  HB3 LYS   215      49.613  28.753  98.522  1.00  0.00           H  
ATOM     98  CG  LYS   215      50.915  26.965  98.859  1.00  0.00           C  
ATOM     99  HG2 LYS   215      50.588  26.291  98.070  1.00  0.00           H  
ATOM    100  HG3 LYS   215      51.992  26.934  99.013  1.00  0.00           H  
ATOM    101  CD  LYS   215      50.233  26.569 100.086  1.00  0.00           C  
ATOM    102  HD2 LYS   215      50.463  27.334 100.830  1.00  0.00           H  
ATOM    103  HD3 LYS   215      49.153  26.385 100.013  1.00  0.00           H  
ATOM    104  CE  LYS   215      50.865  25.255 100.631  1.00  0.00           C  
ATOM    105  HE2 LYS   215      50.226  24.442 100.301  1.00  0.00           H  
ATOM    106  HE3 LYS   215      51.903  25.287 100.294  1.00  0.00           H  
ATOM    107  NZ  LYS   215      50.904  25.355 102.153  1.00  0.00           N  
ATOM    108  HZ1 LYS   215      51.339  26.215 102.456  1.00  0.00           H  
ATOM    109  HZ2 LYS   215      49.952  25.352 102.482  1.00  0.00           H  
ATOM    110  HZ3 LYS   215      51.404  24.546 102.480  1.00  0.00           H  
ATOM    111  C   LYS   215      50.304  28.405  95.898  1.00  0.00           C  
ATOM    112  O   LYS   215      49.263  28.995  95.692  1.00  0.00           O  
ATOM    113  N   VAL   216      50.577  27.297  95.135  1.00  0.00           N  
ATOM    114  H   VAL   216      51.362  26.719  95.416  1.00  0.00           H  
ATOM    115  CA  VAL   216      49.777  26.758  93.995  1.00  0.00           C  
ATOM    116  HA  VAL   216      48.870  27.346  93.877  1.00  0.00           H  
ATOM    117  CB  VAL   216      50.587  26.924  92.666  1.00  0.00           C  
ATOM    118  HB  VAL   216      51.600  26.570  92.847  1.00  0.00           H  
ATOM    119  CG1 VAL   216      49.996  26.190  91.486  1.00  0.00           C  
ATOM    120 HG11 VAL   216      49.121  26.697  91.066  1.00  0.00           H  
ATOM    121 HG12 VAL   216      50.617  26.219  90.592  1.00  0.00           H  
ATOM    122 HG13 VAL   216      49.844  25.137  91.710  1.00  0.00           H  
ATOM    123  CG2 VAL   216      50.702  28.396  92.299  1.00  0.00           C  
ATOM    124 HG21 VAL   216      51.285  28.509  91.385  1.00  0.00           H  
ATOM    125 HG22 VAL   216      49.719  28.827  92.111  1.00  0.00           H  
ATOM    126 HG23 VAL   216      51.301  28.841  93.094  1.00  0.00           H  
ATOM    127  C   VAL   216      49.342  25.305  94.201  1.00  0.00           C  
ATOM    128  O   VAL   216      50.061  24.545  94.949  1.00  0.00           O  
ATOM    129  N   PRO   217      48.228  24.794  93.705  1.00  0.00           N  
ATOM    130  CD  PRO   217      47.143  25.499  93.023  1.00  0.00           C  
ATOM    131  HD2 PRO   217      47.319  25.431  91.953  1.00  0.00           H  
ATOM    132  HD3 PRO   217      46.911  26.520  93.324  1.00  0.00           H  
ATOM    133  CG  PRO   217      45.834  24.738  93.285  1.00  0.00           C  
ATOM    134  HG2 PRO   217      45.125  24.761  92.468  1.00  0.00           H  
ATOM    135  HG3 PRO   217      45.333  24.961  94.231  1.00  0.00           H  
ATOM    136  CB  PRO   217      46.440  23.339  93.293  1.00  0.00           C  
ATOM    137  HB2 PRO   217      46.539  22.942  92.280  1.00  0.00           H  
ATOM    138  HB3 PRO   217      45.769  22.561  93.652  1.00  0.00           H  
ATOM    139  CA  PRO   217      47.764  23.474  93.988  1.00  0.00           C  
ATOM    140  HA  PRO   217      47.564  23.424  95.048  1.00  0.00           H  
ATOM    141  C   PRO   217      48.736  22.416  93.591  1.00  0.00           C  
ATOM    142  O   PRO   217      49.210  22.526  92.480  1.00  0.00           O  
ATOM    143  N   PRO   218      49.072  21.413  94.452  1.00  0.00           N  
ATOM    144  CD  PRO   218      48.512  21.198  95.729  1.00  0.00           C  
ATOM    145  HD2 PRO   218      47.532  20.732  95.719  1.00  0.00           H  
ATOM    146  HD3 PRO   218      48.453  22.171  96.215  1.00  0.00           H  
ATOM    147  CG  PRO   218      49.529  20.352  96.542  1.00  0.00           C  
ATOM    148  HG2 PRO   218      49.289  19.293  96.570  1.00  0.00           H  
ATOM    149  HG3 PRO   218      49.768  20.633  97.565  1.00  0.00           H  
ATOM    150  CB  PRO   218      50.808  20.536  95.781  1.00  0.00           C  
ATOM    151  HB2 PRO   218      51.447  19.654  95.842  1.00  0.00           H  
ATOM    152  HB3 PRO   218      51.365  21.388  96.193  1.00  0.00           H  
ATOM    153  CA  PRO   218      50.360  20.750  94.316  1.00  0.00           C  
ATOM    154  HA  PRO   218      51.012  21.469  93.831  1.00  0.00           H  
ATOM    155  C   PRO   218      50.398  19.512  93.331  1.00  0.00           C  
ATOM    156  O   PRO   218      50.618  18.396  93.763  1.00  0.00           O  
ATOM    157  N   TYR   219      50.072  19.759  92.072  1.00  0.00           N  
ATOM    158  H   TYR   219      49.668  20.654  91.842  1.00  0.00           H  
ATOM    159  CA  TYR   219      50.002  18.788  90.964  1.00  0.00           C  
ATOM    160  HA  TYR   219      50.956  18.250  90.929  1.00  0.00           H  
ATOM    161  CB  TYR   219      48.796  17.835  91.280  1.00  0.00           C  
ATOM    162  HB2 TYR   219      48.639  17.182  90.419  1.00  0.00           H  
ATOM    163  HB3 TYR   219      49.096  17.133  92.049  1.00  0.00           H  
ATOM    164  CG  TYR   219      47.515  18.575  91.600  1.00  0.00           C  
ATOM    165  CD1 TYR   219      46.575  18.814  90.578  1.00  0.00           C  
ATOM    166  HD1 TYR   219      46.728  18.509  89.549  1.00  0.00           H  
ATOM    167  CE1 TYR   219      45.579  19.762  90.833  1.00  0.00           C  
ATOM    168  HE1 TYR   219      44.883  19.978  90.039  1.00  0.00           H  
ATOM    169  CZ  TYR   219      45.291  20.123  92.171  1.00  0.00           C  
ATOM    170  OH  TYR   219      44.206  20.863  92.451  1.00  0.00           O  
ATOM    171  HH  TYR   219      43.736  21.192  91.678  1.00  0.00           H  
ATOM    172  CE2 TYR   219      46.070  19.688  93.253  1.00  0.00           C  
ATOM    173  HE2 TYR   219      45.757  19.842  94.277  1.00  0.00           H  
ATOM    174  CD2 TYR   219      47.251  18.975  92.965  1.00  0.00           C  
ATOM    175  HD2 TYR   219      47.915  18.766  93.787  1.00  0.00           H  
ATOM    176  C   TYR   219      49.848  19.447  89.594  1.00  0.00           C  
ATOM    177  O   TYR   219      49.476  18.782  88.611  1.00  0.00           O  
ATOM    178  N   LEU   220      50.146  20.780  89.542  1.00  0.00           N  
ATOM    179  H   LEU   220      50.440  21.241  90.389  1.00  0.00           H  
ATOM    180  CA  LEU   220      50.098  21.571  88.346  1.00  0.00           C  
ATOM    181  HA  LEU   220      49.572  20.950  87.622  1.00  0.00           H  
ATOM    182  CB  LEU   220      49.260  22.847  88.538  1.00  0.00           C  
ATOM    183  HB2 LEU   220      49.754  23.522  89.245  1.00  0.00           H  
ATOM    184  HB3 LEU   220      49.236  23.309  87.546  1.00  0.00           H  
ATOM    185  CG  LEU   220      47.822  22.608  89.014  1.00  0.00           C  
ATOM    186  HG  LEU   220      47.758  21.955  89.888  1.00  0.00           H  
ATOM    187  CD1 LEU   220      47.230  24.009  89.388  1.00  0.00           C  
ATOM    188 HD11 LEU   220      46.358  23.860  90.028  1.00  0.00           H  
ATOM    189 HD12 LEU   220      47.984  24.527  89.984  1.00  0.00           H  
ATOM    190 HD13 LEU   220      47.032  24.691  88.557  1.00  0.00           H  
ATOM    191  CD2 LEU   220      46.921  21.888  87.966  1.00  0.00           C  
ATOM    192 HD21 LEU   220      46.054  21.485  88.490  1.00  0.00           H  
ATOM    193 HD22 LEU   220      46.584  22.530  87.161  1.00  0.00           H  
ATOM    194 HD23 LEU   220      47.482  21.107  87.449  1.00  0.00           H  
ATOM    195  C   LEU   220      51.463  21.867  87.720  1.00  0.00           C  
ATOM    196  O   LEU   220      51.580  22.565  86.743  1.00  0.00           O  
ATOM    197  N   GLY   221      52.509  21.281  88.308  1.00  0.00           N  
ATOM    198  H   GLY   221      52.362  20.960  89.257  1.00  0.00           H  
ATOM    199  CA  GLY   221      53.889  21.508  88.072  1.00  0.00           C  
ATOM    200  HA2 GLY   221      54.375  20.758  88.695  1.00  0.00           H  
ATOM    201  HA3 GLY   221      54.081  21.198  87.046  1.00  0.00           H  
ATOM    202  C   GLY   221      54.496  22.885  88.305  1.00  0.00           C  
ATOM    203  O   GLY   221      55.575  23.114  87.740  1.00  0.00           O  
ATOM    204  N   TYR   222      53.939  23.805  89.030  1.00  0.00           N  
ATOM    205  H   TYR   222      53.002  23.794  89.411  1.00  0.00           H  
ATOM    206  CA  TYR   222      54.598  25.115  89.272  1.00  0.00           C  
ATOM    207  HA  TYR   222      54.918  25.513  88.306  1.00  0.00           H  
ATOM    208  CB  TYR   222      53.471  26.020  89.866  1.00  0.00           C  
ATOM    209  HB2 TYR   222      52.658  25.416  90.261  1.00  0.00           H  
ATOM    210  HB3 TYR   222      53.971  26.721  90.541  1.00  0.00           H  
ATOM    211  CG  TYR   222      52.790  26.947  88.883  1.00  0.00           C  
ATOM    212  CD1 TYR   222      52.043  26.492  87.869  1.00  0.00           C  
ATOM    213  HD1 TYR   222      51.981  25.438  87.655  1.00  0.00           H  
ATOM    214  CE1 TYR   222      51.449  27.421  86.931  1.00  0.00           C  
ATOM    215  HE1 TYR   222      50.893  27.046  86.080  1.00  0.00           H  
ATOM    216  CZ  TYR   222      51.324  28.815  87.262  1.00  0.00           C  
ATOM    217  OH  TYR   222      50.587  29.706  86.581  1.00  0.00           O  
ATOM    218  HH  TYR   222      50.337  30.430  87.171  1.00  0.00           H  
ATOM    219  CE2 TYR   222      52.087  29.262  88.328  1.00  0.00           C  
ATOM    220  HE2 TYR   222      52.265  30.323  88.336  1.00  0.00           H  
ATOM    221  CD2 TYR   222      52.815  28.376  89.159  1.00  0.00           C  
ATOM    222  HD2 TYR   222      53.408  28.783  89.968  1.00  0.00           H  
ATOM    223  C   TYR   222      55.764  25.045  90.260  1.00  0.00           C  
ATOM    224  O   TYR   222      55.713  24.189  91.155  1.00  0.00           O  
ATOM    225  N   ARG   223      56.694  25.982  90.262  1.00  0.00           N  
ATOM    226  H   ARG   223      56.612  26.690  89.555  1.00  0.00           H  
ATOM    227  CA  ARG   223      57.694  26.211  91.282  1.00  0.00           C  
ATOM    228  HA  ARG   223      57.219  26.099  92.262  1.00  0.00           H  
ATOM    229  CB  ARG   223      58.848  25.133  91.290  1.00  0.00           C  
ATOM    230  HB2 ARG   223      59.428  25.257  92.206  1.00  0.00           H  
ATOM    231  HB3 ARG   223      58.273  24.209  91.297  1.00  0.00           H  
ATOM    232  CG  ARG   223      59.814  24.936  90.095  1.00  0.00           C  
ATOM    233  HG2 ARG   223      60.461  25.813  90.127  1.00  0.00           H  
ATOM    234  HG3 ARG   223      60.553  24.147  90.213  1.00  0.00           H  
ATOM    235  CD  ARG   223      59.249  24.954  88.643  1.00  0.00           C  
ATOM    236  HD2 ARG   223      58.691  24.028  88.540  1.00  0.00           H  
ATOM    237  HD3 ARG   223      58.650  25.838  88.434  1.00  0.00           H  
ATOM    238  NE  ARG   223      60.389  24.884  87.657  1.00  0.00           N  
ATOM    239  HE  ARG   223      60.999  24.084  87.568  1.00  0.00           H  
ATOM    240  CZ  ARG   223      60.595  25.778  86.637  1.00  0.00           C  
ATOM    241  NH1 ARG   223      59.913  26.912  86.499  1.00  0.00           N  
ATOM    242 HH11 ARG   223      59.159  27.191  87.114  1.00  0.00           H  
ATOM    243 HH12 ARG   223      60.253  27.677  85.931  1.00  0.00           H  
ATOM    244  NH2 ARG   223      61.575  25.559  85.787  1.00  0.00           N  
ATOM    245 HH21 ARG   223      62.090  24.716  85.978  1.00  0.00           H  
ATOM    246 HH22 ARG   223      61.972  26.284  85.206  1.00  0.00           H  
ATOM    247  C   ARG   223      58.224  27.673  91.332  1.00  0.00           C  
ATOM    248  O   ARG   223      58.557  28.216  90.312  1.00  0.00           O  
ATOM    249  N   PHE   224      58.183  28.323  92.424  1.00  0.00           N  
ATOM    250  H   PHE   224      57.970  27.830  93.274  1.00  0.00           H  
ATOM    251  CA  PHE   224      58.620  29.735  92.563  1.00  0.00           C  
ATOM    252  HA  PHE   224      59.573  29.721  92.045  1.00  0.00           H  
ATOM    253  CB  PHE   224      57.620  30.728  92.069  1.00  0.00           C  
ATOM    254  HB2 PHE   224      57.384  30.535  91.018  1.00  0.00           H  
ATOM    255  HB3 PHE   224      56.652  30.608  92.540  1.00  0.00           H  
ATOM    256  CG  PHE   224      58.040  32.185  92.234  1.00  0.00           C  
ATOM    257  CD1 PHE   224      58.754  32.963  91.253  1.00  0.00           C  
ATOM    258  HD1 PHE   224      58.961  32.496  90.303  1.00  0.00           H  
ATOM    259  CE1 PHE   224      59.203  34.258  91.575  1.00  0.00           C  
ATOM    260  HE1 PHE   224      59.640  34.892  90.824  1.00  0.00           H  
ATOM    261  CZ  PHE   224      58.846  34.859  92.765  1.00  0.00           C  
ATOM    262  HZ  PHE   224      59.150  35.885  92.924  1.00  0.00           H  
ATOM    263  CE2 PHE   224      58.102  34.165  93.746  1.00  0.00           C  
ATOM    264  HE2 PHE   224      57.760  34.588  94.672  1.00  0.00           H  
ATOM    265  CD2 PHE   224      57.726  32.835  93.481  1.00  0.00           C  
ATOM    266  HD2 PHE   224      57.148  32.269  94.198  1.00  0.00           H  
ATOM    267  C   PHE   224      59.039  29.931  94.037  1.00  0.00           C  
ATOM    268  O   PHE   224      58.587  29.181  94.939  1.00  0.00           O  
ATOM    269  N   LEU   225      59.971  30.852  94.423  1.00  0.00           N  
ATOM    270  H   LEU   225      60.420  31.341  93.666  1.00  0.00           H  
ATOM    271  CA  LEU   225      60.300  31.258  95.851  1.00  0.00           C  
ATOM    272  HA  LEU   225      60.905  32.165  95.807  1.00  0.00           H  
ATOM    273  CB  LEU   225      59.119  31.626  96.816  1.00  0.00           C  
ATOM    274  HB2 LEU   225      58.249  31.841  96.193  1.00  0.00           H  
ATOM    275  HB3 LEU   225      58.794  30.747  97.376  1.00  0.00           H  
ATOM    276  CG  LEU   225      59.296  32.655  97.944  1.00  0.00           C  
ATOM    277  HG  LEU   225      60.234  32.535  98.481  1.00  0.00           H  
ATOM    278  CD1 LEU   225      59.393  34.072  97.289  1.00  0.00           C  
ATOM    279 HD11 LEU   225      59.809  34.825  97.954  1.00  0.00           H  
ATOM    280 HD12 LEU   225      60.046  33.967  96.420  1.00  0.00           H  
ATOM    281 HD13 LEU   225      58.382  34.400  97.040  1.00  0.00           H  
ATOM    282  CD2 LEU   225      58.231  32.652  99.021  1.00  0.00           C  
ATOM    283 HD21 LEU   225      57.240  32.797  98.569  1.00  0.00           H  
ATOM    284 HD22 LEU   225      58.103  31.691  99.520  1.00  0.00           H  
ATOM    285 HD23 LEU   225      58.469  33.451  99.712  1.00  0.00           H  
ATOM    286  C   LEU   225      61.245  30.283  96.582  1.00  0.00           C  
ATOM    287  O   LEU   225      61.520  30.394  97.794  1.00  0.00           O  
ATOM    288  N   GLY   226      61.736  29.264  95.893  1.00  0.00           N  
ATOM    289  H   GLY   226      61.158  29.197  95.062  1.00  0.00           H  
ATOM    290  CA  GLY   226      62.424  28.098  96.477  1.00  0.00           C  
ATOM    291  HA2 GLY   226      63.027  27.594  95.724  1.00  0.00           H  
ATOM    292  HA3 GLY   226      63.165  28.426  97.201  1.00  0.00           H  
ATOM    293  C   GLY   226      61.520  27.062  97.231  1.00  0.00           C  
ATOM    294  O   GLY   226      62.122  26.220  97.909  1.00  0.00           O  
ATOM    295  N   GLU   227      60.165  27.071  96.973  1.00  0.00           N  
ATOM    296  H   GLU   227      59.808  27.888  96.501  1.00  0.00           H  
ATOM    297  CA  GLU   227      59.185  26.057  97.408  1.00  0.00           C  
ATOM    298  HA  GLU   227      59.669  25.249  97.946  1.00  0.00           H  
ATOM    299  CB  GLU   227      58.183  26.656  98.401  1.00  0.00           C  
ATOM    300  HB2 GLU   227      57.541  27.309  97.808  1.00  0.00           H  
ATOM    301  HB3 GLU   227      57.642  25.911  98.986  1.00  0.00           H  
ATOM    302  CG  GLU   227      58.968  27.620  99.388  1.00  0.00           C  
ATOM    303  HG2 GLU   227      59.667  28.400  99.080  1.00  0.00           H  
ATOM    304  HG3 GLU   227      58.213  28.269  99.836  1.00  0.00           H  
ATOM    305  CD  GLU   227      59.705  26.798 100.495  1.00  0.00           C  
ATOM    306  OE1 GLU   227      60.637  27.306 101.132  1.00  0.00           O  
ATOM    307  OE2 GLU   227      59.385  25.628 100.741  1.00  0.00           O  
ATOM    308  C   GLU   227      58.420  25.401  96.261  1.00  0.00           C  
ATOM    309  O   GLU   227      57.922  26.053  95.325  1.00  0.00           O  
ATOM    310  N   ARG   228      58.456  24.046  96.122  1.00  0.00           N  
ATOM    311  H   ARG   228      58.843  23.547  96.907  1.00  0.00           H  
ATOM    312  CA  ARG   228      57.660  23.457  95.118  1.00  0.00           C  
ATOM    313  HA  ARG   228      58.045  23.816  94.160  1.00  0.00           H  
ATOM    314  CB  ARG   228      57.915  21.925  95.140  1.00  0.00           C  
ATOM    315  HB2 ARG   228      57.234  21.448  94.433  1.00  0.00           H  
ATOM    316  HB3 ARG   228      58.956  21.779  94.860  1.00  0.00           H  
ATOM    317  CG  ARG   228      57.802  21.301  96.492  1.00  0.00           C  
ATOM    318  HG2 ARG   228      58.633  21.590  97.145  1.00  0.00           H  
ATOM    319  HG3 ARG   228      56.952  21.829  96.916  1.00  0.00           H  
ATOM    320  CD  ARG   228      57.578  19.804  96.634  1.00  0.00           C  
ATOM    321  HD2 ARG   228      58.375  19.227  96.151  1.00  0.00           H  
ATOM    322  HD3 ARG   228      57.461  19.445  97.658  1.00  0.00           H  
ATOM    323  NE  ARG   228      56.355  19.419  95.908  1.00  0.00           N  
ATOM    324  HE  ARG   228      55.889  20.156  95.398  1.00  0.00           H  
ATOM    325  CZ  ARG   228      56.025  18.247  95.550  1.00  0.00           C  
ATOM    326  NH1 ARG   228      56.556  17.143  96.029  1.00  0.00           N  
ATOM    327 HH11 ARG   228      57.228  17.261  96.780  1.00  0.00           H  
ATOM    328 HH12 ARG   228      56.100  16.257  95.847  1.00  0.00           H  
ATOM    329  NH2 ARG   228      55.176  18.181  94.543  1.00  0.00           N  
ATOM    330 HH21 ARG   228      54.761  19.081  94.342  1.00  0.00           H  
ATOM    331 HH22 ARG   228      54.799  17.326  94.152  1.00  0.00           H  
ATOM    332  C   ARG   228      56.151  23.954  95.217  1.00  0.00           C  
ATOM    333  O   ARG   228      55.655  24.116  96.280  1.00  0.00           O  
ATOM    334  N   ASP   229      55.488  24.028  94.126  1.00  0.00           N  
ATOM    335  H   ASP   229      56.033  23.889  93.285  1.00  0.00           H  
ATOM    336  CA  ASP   229      54.024  24.266  94.112  1.00  0.00           C  
ATOM    337  HA  ASP   229      53.748  24.230  93.053  1.00  0.00           H  
ATOM    338  CB  ASP   229      53.161  23.114  94.648  1.00  0.00           C  
ATOM    339  HB2 ASP   229      53.333  23.065  95.719  1.00  0.00           H  
ATOM    340  HB3 ASP   229      52.122  23.327  94.428  1.00  0.00           H  
ATOM    341  CG  ASP   229      53.546  21.735  94.078  1.00  0.00           C  
ATOM    342  OD1 ASP   229      54.206  20.934  94.736  1.00  0.00           O  
ATOM    343  OD2 ASP   229      53.334  21.495  92.882  1.00  0.00           O  
ATOM    344  C   ASP   229      53.776  25.580  94.605  1.00  0.00           C  
ATOM    345  O   ASP   229      52.997  25.747  95.521  1.00  0.00           O  
ATOM    346  N   CYX   230      54.368  26.583  93.917  1.00  0.00           N  
ATOM    347  H   CYX   230      55.152  26.382  93.307  1.00  0.00           H  
ATOM    348  CA  CYX   230      54.245  28.043  94.202  1.00  0.00           C  
ATOM    349  HA  CYX   230      53.207  28.266  94.434  1.00  0.00           H  
ATOM    350  CB  CYX   230      55.204  28.296  95.429  1.00  0.00           C  
ATOM    351  HB2 CYX   230      54.661  27.802  96.221  1.00  0.00           H  
ATOM    352  HB3 CYX   230      56.230  27.986  95.214  1.00  0.00           H  
ATOM    353  SG  CYX   230      55.366  30.097  95.878  1.00  0.00           S  
ATOM    354  C   CYX   230      54.551  28.916  92.867  1.00  0.00           C  
ATOM    355  O   CYX   230      55.181  28.372  91.928  1.00  0.00           O  
ATOM    356  N   GLY   231      54.013  30.201  92.823  1.00  0.00           N  
ATOM    357  H   GLY   231      53.503  30.515  93.630  1.00  0.00           H  
ATOM    358  CA  GLY   231      53.846  30.997  91.610  1.00  0.00           C  
ATOM    359  HA2 GLY   231      54.587  30.709  90.864  1.00  0.00           H  
ATOM    360  HA3 GLY   231      52.811  30.807  91.309  1.00  0.00           H  
ATOM    361  C   GLY   231      54.066  32.497  91.830  1.00  0.00           C  
ATOM    362  O   GLY   231      53.679  33.096  92.847  1.00  0.00           O  
ATOM    363  N   ALA   232      54.807  33.124  90.905  1.00  0.00           N  
ATOM    364  H   ALA   232      55.205  32.655  90.107  1.00  0.00           H  
ATOM    365  CA  ALA   232      54.888  34.602  90.897  1.00  0.00           C  
ATOM    366  HA  ALA   232      55.327  34.841  91.865  1.00  0.00           H  
ATOM    367  CB  ALA   232      55.933  35.027  89.869  1.00  0.00           C  
ATOM    368  HB1 ALA   232      56.901  34.532  90.001  1.00  0.00           H  
ATOM    369  HB2 ALA   232      55.495  34.728  88.917  1.00  0.00           H  
ATOM    370  HB3 ALA   232      56.082  36.093  90.005  1.00  0.00           H  
ATOM    371  C   ALA   232      53.486  35.301  90.701  1.00  0.00           C  
ATOM    372  O   ALA   232      52.812  34.891  89.727  1.00  0.00           O  
ATOM    373  N   PRO   233      53.123  36.386  91.411  1.00  0.00           N  
ATOM    374  CD  PRO   233      53.465  36.704  92.768  1.00  0.00           C  
ATOM    375  HD2 PRO   233      54.556  36.722  92.817  1.00  0.00           H  
ATOM    376  HD3 PRO   233      53.089  35.967  93.472  1.00  0.00           H  
ATOM    377  CG  PRO   233      52.829  37.978  93.253  1.00  0.00           C  
ATOM    378  HG2 PRO   233      53.563  38.699  92.913  1.00  0.00           H  
ATOM    379  HG3 PRO   233      52.635  37.989  94.328  1.00  0.00           H  
ATOM    380  CB  PRO   233      51.558  37.978  92.336  1.00  0.00           C  
ATOM    381  HB2 PRO   233      51.143  38.971  92.157  1.00  0.00           H  
ATOM    382  HB3 PRO   233      50.757  37.431  92.817  1.00  0.00           H  
ATOM    383  CA  PRO   233      51.941  37.202  91.034  1.00  0.00           C  
ATOM    384  HA  PRO   233      51.084  36.560  90.817  1.00  0.00           H  
ATOM    385  C   PRO   233      52.105  38.172  89.883  1.00  0.00           C  
ATOM    386  O   PRO   233      53.230  38.638  89.549  1.00  0.00           O  
ATOM    387  N   CYX   234      51.025  38.439  89.193  1.00  0.00           N  
ATOM    388  H   CYX   234      50.166  37.962  89.463  1.00  0.00           H  
ATOM    389  CA  CYX   234      50.911  39.283  88.028  1.00  0.00           C  
ATOM    390  HA  CYX   234      51.714  39.159  87.290  1.00  0.00           H  
ATOM    391  CB  CYX   234      49.629  38.894  87.280  1.00  0.00           C  
ATOM    392  HB2 CYX   234      48.761  39.147  87.881  1.00  0.00           H  
ATOM    393  HB3 CYX   234      49.616  39.614  86.465  1.00  0.00           H  
ATOM    394  SG  CYX   234      49.573  37.160  86.720  1.00  0.00           S  
ATOM    395  C   CYX   234      50.896  40.751  88.218  1.00  0.00           C  
ATOM    396  O   CYX   234      50.894  41.571  87.303  1.00  0.00           O  
ATOM    397  N   GLU   235      51.062  41.228  89.509  1.00  0.00           N  
ATOM    398  H   GLU   235      50.994  40.566  90.274  1.00  0.00           H  
ATOM    399  CA  GLU   235      51.199  42.653  89.902  1.00  0.00           C  
ATOM    400  HA  GLU   235      50.509  43.240  89.294  1.00  0.00           H  
ATOM    401  CB  GLU   235      50.702  42.754  91.304  1.00  0.00           C  
ATOM    402  HB2 GLU   235      51.363  42.196  91.958  1.00  0.00           H  
ATOM    403  HB3 GLU   235      51.009  43.746  91.648  1.00  0.00           H  
ATOM    404  CG  GLU   235      49.213  42.378  91.528  1.00  0.00           C  
ATOM    405  HG2 GLU   235      49.235  41.455  92.112  1.00  0.00           H  
ATOM    406  HG3 GLU   235      48.911  43.105  92.286  1.00  0.00           H  
ATOM    407  CD  GLU   235      48.244  42.371  90.307  1.00  0.00           C  
ATOM    408  OE1 GLU   235      47.694  41.281  90.080  1.00  0.00           O  
ATOM    409  OE2 GLU   235      47.978  43.379  89.621  1.00  0.00           O  
ATOM    410  C   GLU   235      52.546  43.307  89.633  1.00  0.00           C  
ATOM    411  O   GLU   235      53.540  42.728  90.107  1.00  0.00           O  
ATOM    412  N   PRO   236      52.593  44.450  88.891  1.00  0.00           N  
ATOM    413  CD  PRO   236      51.499  45.303  88.486  1.00  0.00           C  
ATOM    414  HD2 PRO   236      50.980  45.733  89.341  1.00  0.00           H  
ATOM    415  HD3 PRO   236      50.775  44.825  87.817  1.00  0.00           H  
ATOM    416  CG  PRO   236      52.157  46.486  87.764  1.00  0.00           C  
ATOM    417  HG2 PRO   236      52.273  47.248  88.533  1.00  0.00           H  
ATOM    418  HG3 PRO   236      51.544  46.862  86.949  1.00  0.00           H  
ATOM    419  CB  PRO   236      53.553  45.966  87.350  1.00  0.00           C  
ATOM    420  HB2 PRO   236      54.195  46.840  87.452  1.00  0.00           H  
ATOM    421  HB3 PRO   236      53.636  45.600  86.323  1.00  0.00           H  
ATOM    422  CA  PRO   236      53.908  44.885  88.380  1.00  0.00           C  
ATOM    423  HA  PRO   236      54.436  44.088  87.862  1.00  0.00           H  
ATOM    424  C   PRO   236      54.881  45.361  89.525  1.00  0.00           C  
ATOM    425  O   PRO   236      54.508  46.138  90.395  1.00  0.00           O  
ATOM    426  N   GLY   237      56.095  44.810  89.506  1.00  0.00           N  
ATOM    427  H   GLY   237      56.235  44.110  88.797  1.00  0.00           H  
ATOM    428  CA  GLY   237      57.143  45.024  90.550  1.00  0.00           C  
ATOM    429  HA2 GLY   237      58.145  45.123  90.124  1.00  0.00           H  
ATOM    430  HA3 GLY   237      56.899  45.971  91.029  1.00  0.00           H  
ATOM    431  C   GLY   237      57.171  44.010  91.606  1.00  0.00           C  
ATOM    432  O   GLY   237      58.217  43.926  92.266  1.00  0.00           O  
ATOM    433  N   ARG   238      56.077  43.244  91.809  1.00  0.00           N  
ATOM    434  H   ARG   238      55.382  43.182  91.072  1.00  0.00           H  
ATOM    435  CA  ARG   238      55.870  42.355  93.001  1.00  0.00           C  
ATOM    436  HA  ARG   238      56.019  42.962  93.896  1.00  0.00           H  
ATOM    437  CB  ARG   238      54.443  41.789  92.995  1.00  0.00           C  
ATOM    438  HB2 ARG   238      53.759  42.521  92.554  1.00  0.00           H  
ATOM    439  HB3 ARG   238      54.422  40.905  92.365  1.00  0.00           H  
ATOM    440  CG  ARG   238      53.880  41.369  94.363  1.00  0.00           C  
ATOM    441  HG2 ARG   238      52.790  41.349  94.304  1.00  0.00           H  
ATOM    442  HG3 ARG   238      54.186  40.344  94.590  1.00  0.00           H  
ATOM    443  CD  ARG   238      54.256  42.186  95.583  1.00  0.00           C  
ATOM    444  HD2 ARG   238      53.756  41.848  96.483  1.00  0.00           H  
ATOM    445  HD3 ARG   238      55.322  41.970  95.694  1.00  0.00           H  
ATOM    446  NE  ARG   238      54.102  43.675  95.340  1.00  0.00           N  
ATOM    447  HE  ARG   238      53.363  43.858  94.677  1.00  0.00           H  
ATOM    448  CZ  ARG   238      54.589  44.684  96.044  1.00  0.00           C  
ATOM    449  NH1 ARG   238      55.325  44.445  97.095  1.00  0.00           N  
ATOM    450 HH11 ARG   238      55.389  43.556  97.567  1.00  0.00           H  
ATOM    451 HH12 ARG   238      55.761  45.247  97.555  1.00  0.00           H  
ATOM    452  NH2 ARG   238      54.409  45.925  95.713  1.00  0.00           N  
ATOM    453 HH21 ARG   238      54.237  45.941  94.716  1.00  0.00           H  
ATOM    454 HH22 ARG   238      54.968  46.647  96.138  1.00  0.00           H  
ATOM    455  C   ARG   238      56.889  41.210  93.078  1.00  0.00           C  
ATOM    456  O   ARG   238      57.169  40.789  94.231  1.00  0.00           O  
ATOM    457  N   ALA   239      57.429  40.734  91.967  1.00  0.00           N  
ATOM    458  H   ALA   239      57.038  40.899  91.054  1.00  0.00           H  
ATOM    459  CA  ALA   239      58.550  39.784  92.101  1.00  0.00           C  
ATOM    460  HA  ALA   239      58.761  39.356  93.080  1.00  0.00           H  
ATOM    461  CB  ALA   239      58.079  38.554  91.339  1.00  0.00           C  
ATOM    462  HB1 ALA   239      57.814  38.864  90.328  1.00  0.00           H  
ATOM    463  HB2 ALA   239      58.654  37.627  91.360  1.00  0.00           H  
ATOM    464  HB3 ALA   239      57.136  38.226  91.790  1.00  0.00           H  
ATOM    465  C   ALA   239      59.832  40.373  91.462  1.00  0.00           C  
ATOM    466  O   ALA   239      60.028  41.618  91.403  1.00  0.00           O  
ATOM    467  N   ASN   240      60.739  39.549  90.979  1.00  0.00           N  
ATOM    468  H   ASN   240      60.400  38.607  91.041  1.00  0.00           H  
ATOM    469  CA  ASN   240      61.881  39.957  90.138  1.00  0.00           C  
ATOM    470  HA  ASN   240      62.330  40.846  90.571  1.00  0.00           H  
ATOM    471  CB  ASN   240      62.944  38.892  90.150  1.00  0.00           C  
ATOM    472  HB2 ASN   240      63.274  38.705  91.173  1.00  0.00           H  
ATOM    473  HB3 ASN   240      62.564  37.970  89.685  1.00  0.00           H  
ATOM    474  CG  ASN   240      64.175  39.442  89.452  1.00  0.00           C  
ATOM    475  OD1 ASN   240      64.521  40.600  89.550  1.00  0.00           O  
ATOM    476  ND2 ASN   240      64.759  38.589  88.611  1.00  0.00           N  
ATOM    477 HD21 ASN   240      65.595  38.846  88.110  1.00  0.00           H  
ATOM    478 HD22 ASN   240      64.496  37.608  88.681  1.00  0.00           H  
ATOM    479  C   ASN   240      61.380  40.428  88.747  1.00  0.00           C  
ATOM    480  O   ASN   240      60.235  40.182  88.334  1.00  0.00           O  
ATOM    481  N   GLY   241      62.281  41.012  87.916  1.00  0.00           N  
ATOM    482  H   GLY   241      63.142  41.327  88.336  1.00  0.00           H  
ATOM    483  CA  GLY   241      62.050  41.587  86.630  1.00  0.00           C  
ATOM    484  HA2 GLY   241      61.952  40.767  85.919  1.00  0.00           H  
ATOM    485  HA3 GLY   241      61.044  41.994  86.594  1.00  0.00           H  
ATOM    486  C   GLY   241      63.092  42.588  86.149  1.00  0.00           C  
ATOM    487  O   GLY   241      63.861  43.033  86.974  1.00  0.00           O  
ATOM    488  N   LEU   242      63.180  42.922  84.914  1.00  0.00           N  
ATOM    489  H   LEU   242      62.515  42.520  84.271  1.00  0.00           H  
ATOM    490  CA  LEU   242      64.269  43.802  84.397  1.00  0.00           C  
ATOM    491  HA  LEU   242      65.216  43.445  84.796  1.00  0.00           H  
ATOM    492  CB  LEU   242      64.223  43.733  82.872  1.00  0.00           C  
ATOM    493  HB2 LEU   242      63.173  43.925  82.633  1.00  0.00           H  
ATOM    494  HB3 LEU   242      64.774  44.551  82.431  1.00  0.00           H  
ATOM    495  CG  LEU   242      64.620  42.372  82.180  1.00  0.00           C  
ATOM    496  HG  LEU   242      64.032  41.579  82.626  1.00  0.00           H  
ATOM    497  CD1 LEU   242      64.449  42.525  80.687  1.00  0.00           C  
ATOM    498 HD11 LEU   242      65.074  43.244  80.159  1.00  0.00           H  
ATOM    499 HD12 LEU   242      64.506  41.510  80.295  1.00  0.00           H  
ATOM    500 HD13 LEU   242      63.402  42.797  80.551  1.00  0.00           H  
ATOM    501  CD2 LEU   242      66.091  42.156  82.575  1.00  0.00           C  
ATOM    502 HD21 LEU   242      66.653  42.983  82.134  1.00  0.00           H  
ATOM    503 HD22 LEU   242      66.297  42.051  83.643  1.00  0.00           H  
ATOM    504 HD23 LEU   242      66.467  41.202  82.216  1.00  0.00           H  
ATOM    505  C   LEU   242      64.103  45.195  84.887  1.00  0.00           C  
ATOM    506  O   LEU   242      65.128  45.869  84.919  1.00  0.00           O  
ATOM    507  N   MET   243      62.945  45.696  85.327  1.00  0.00           N  
ATOM    508  H   MET   243      62.208  45.006  85.332  1.00  0.00           H  
ATOM    509  CA  MET   243      62.872  46.951  86.117  1.00  0.00           C  
ATOM    510  HA  MET   243      63.732  47.075  86.777  1.00  0.00           H  
ATOM    511  CB  MET   243      62.695  48.115  85.150  1.00  0.00           C  
ATOM    512  HB2 MET   243      62.296  48.839  85.852  1.00  0.00           H  
ATOM    513  HB3 MET   243      63.695  48.299  84.765  1.00  0.00           H  
ATOM    514  CG  MET   243      61.594  47.992  84.023  1.00  0.00           C  
ATOM    515  HG2 MET   243      61.938  47.337  83.220  1.00  0.00           H  
ATOM    516  HG3 MET   243      60.663  47.554  84.395  1.00  0.00           H  
ATOM    517  SD  MET   243      61.048  49.584  83.205  1.00  0.00           S  
ATOM    518  CE  MET   243      62.642  50.052  82.363  1.00  0.00           C  
ATOM    519  HE1 MET   243      63.033  49.281  81.695  1.00  0.00           H  
ATOM    520  HE2 MET   243      62.382  50.962  81.828  1.00  0.00           H  
ATOM    521  HE3 MET   243      63.335  50.421  83.121  1.00  0.00           H  
ATOM    522  C   MET   243      61.630  46.897  87.029  1.00  0.00           C  
ATOM    523  O   MET   243      60.523  46.471  86.585  1.00  0.00           O  
ATOM    524  N   TYR   244      61.708  47.325  88.310  1.00  0.00           N  
ATOM    525  H   TYR   244      62.541  47.826  88.610  1.00  0.00           H  
ATOM    526  CA  TYR   244      60.562  47.379  89.216  1.00  0.00           C  
ATOM    527  HA  TYR   244      59.957  46.479  89.109  1.00  0.00           H  
ATOM    528  CB  TYR   244      61.181  47.475  90.681  1.00  0.00           C  
ATOM    529  HB2 TYR   244      61.636  48.466  90.782  1.00  0.00           H  
ATOM    530  HB3 TYR   244      60.341  47.449  91.381  1.00  0.00           H  
ATOM    531  CG  TYR   244      62.147  46.407  91.080  1.00  0.00           C  
ATOM    532  CD1 TYR   244      61.748  45.058  91.248  1.00  0.00           C  
ATOM    533  HD1 TYR   244      60.717  44.841  90.990  1.00  0.00           H  
ATOM    534  CE1 TYR   244      62.613  44.032  91.738  1.00  0.00           C  
ATOM    535  HE1 TYR   244      62.210  43.037  91.892  1.00  0.00           H  
ATOM    536  CZ  TYR   244      63.865  44.467  92.279  1.00  0.00           C  
ATOM    537  OH  TYR   244      64.699  43.576  92.875  1.00  0.00           O  
ATOM    538  HH  TYR   244      65.256  43.158  92.212  1.00  0.00           H  
ATOM    539  CE2 TYR   244      64.366  45.786  92.039  1.00  0.00           C  
ATOM    540  HE2 TYR   244      65.391  46.011  92.256  1.00  0.00           H  
ATOM    541  CD2 TYR   244      63.484  46.787  91.470  1.00  0.00           C  
ATOM    542  HD2 TYR   244      63.920  47.736  91.182  1.00  0.00           H  
ATOM    543  C   TYR   244      59.643  48.598  88.997  1.00  0.00           C  
ATOM    544  O   TYR   244      58.631  48.740  89.731  1.00  0.00           O  
ATOM    545  N   PHE   245      60.075  49.527  88.136  1.00  0.00           N  
ATOM    546  H   PHE   245      60.928  49.365  87.626  1.00  0.00           H  
ATOM    547  CA  PHE   245      59.259  50.595  87.625  1.00  0.00           C  
ATOM    548  HA  PHE   245      58.983  51.243  88.453  1.00  0.00           H  
ATOM    549  CB  PHE   245      59.957  51.582  86.683  1.00  0.00           C  
ATOM    550  HB2 PHE   245      60.195  50.947  85.832  1.00  0.00           H  
ATOM    551  HB3 PHE   245      59.234  52.371  86.486  1.00  0.00           H  
ATOM    552  CG  PHE   245      61.218  52.192  87.269  1.00  0.00           C  
ATOM    553  CD1 PHE   245      62.458  52.217  86.481  1.00  0.00           C  
ATOM    554  HD1 PHE   245      62.478  51.714  85.534  1.00  0.00           H  
ATOM    555  CE1 PHE   245      63.650  52.696  86.964  1.00  0.00           C  
ATOM    556  HE1 PHE   245      64.592  52.672  86.436  1.00  0.00           H  
ATOM    557  CZ  PHE   245      63.678  53.236  88.302  1.00  0.00           C  
ATOM    558  HZ  PHE   245      64.572  53.650  88.735  1.00  0.00           H  
ATOM    559  CE2 PHE   245      62.438  53.338  89.038  1.00  0.00           C  
ATOM    560  HE2 PHE   245      62.498  53.899  89.963  1.00  0.00           H  
ATOM    561  CD2 PHE   245      61.228  52.803  88.579  1.00  0.00           C  
ATOM    562  HD2 PHE   245      60.330  52.735  89.169  1.00  0.00           H  
ATOM    563  C   PHE   245      57.977  50.065  86.890  1.00  0.00           C  
ATOM    564  O   PHE   245      58.028  49.062  86.165  1.00  0.00           O  
ATOM    565  N   LYS   246      56.861  50.853  86.973  1.00  0.00           N  
ATOM    566  H   LYS   246      57.117  51.649  87.544  1.00  0.00           H  
ATOM    567  CA  LYS   246      55.519  50.400  86.669  1.00  0.00           C  
ATOM    568  HA  LYS   246      55.532  49.677  85.854  1.00  0.00           H  
ATOM    569  CB  LYS   246      54.928  49.630  87.928  1.00  0.00           C  
ATOM    570  HB2 LYS   246      53.925  49.228  87.800  1.00  0.00           H  
ATOM    571  HB3 LYS   246      55.535  48.810  88.293  1.00  0.00           H  
ATOM    572  CG  LYS   246      54.863  50.547  89.144  1.00  0.00           C  
ATOM    573  HG2 LYS   246      55.854  50.909  89.376  1.00  0.00           H  
ATOM    574  HG3 LYS   246      54.077  51.294  89.048  1.00  0.00           H  
ATOM    575  CD  LYS   246      54.380  49.728  90.363  1.00  0.00           C  
ATOM    576  HD2 LYS   246      54.032  50.468  91.087  1.00  0.00           H  
ATOM    577  HD3 LYS   246      53.569  49.081  90.048  1.00  0.00           H  
ATOM    578  CE  LYS   246      55.484  48.883  91.090  1.00  0.00           C  
ATOM    579  HE2 LYS   246      55.153  48.109  91.791  1.00  0.00           H  
ATOM    580  HE3 LYS   246      55.962  48.217  90.367  1.00  0.00           H  
ATOM    581  NZ  LYS   246      56.467  49.731  91.758  1.00  0.00           N  
ATOM    582  HZ1 LYS   246      57.230  49.184  92.125  1.00  0.00           H  
ATOM    583  HZ2 LYS   246      56.864  50.456  91.177  1.00  0.00           H  
ATOM    584  HZ3 LYS   246      56.008  50.244  92.498  1.00  0.00           H  
ATOM    585  C   LYS   246      54.545  51.467  86.240  1.00  0.00           C  
ATOM    586  O   LYS   246      53.429  51.135  85.817  1.00  0.00           O  
ATOM    587  N   GLU   247      55.000  52.756  86.171  1.00  0.00           N  
ATOM    588  H   GLU   247      55.941  52.987  86.443  1.00  0.00           H  
ATOM    589  CA  GLU   247      54.263  53.858  85.590  1.00  0.00           C  
ATOM    590  HA  GLU   247      53.390  53.417  85.101  1.00  0.00           H  
ATOM    591  CB  GLU   247      53.579  54.845  86.523  1.00  0.00           C  
ATOM    592  HB2 GLU   247      53.125  54.281  87.347  1.00  0.00           H  
ATOM    593  HB3 GLU   247      54.224  55.606  86.959  1.00  0.00           H  
ATOM    594  CG  GLU   247      52.404  55.692  85.943  1.00  0.00           C  
ATOM    595  HG2 GLU   247      52.272  56.567  86.575  1.00  0.00           H  
ATOM    596  HG3 GLU   247      52.654  55.900  84.900  1.00  0.00           H  
ATOM    597  CD  GLU   247      51.103  54.958  85.840  1.00  0.00           C  
ATOM    598  OE1 GLU   247      51.035  53.890  85.115  1.00  0.00           O  
ATOM    599  OE2 GLU   247      50.083  55.363  86.448  1.00  0.00           O  
ATOM    600  C   GLU   247      55.018  54.437  84.369  1.00  0.00           C  
ATOM    601  O   GLU   247      55.272  53.710  83.418  1.00  0.00           O  
ATOM    602  N   GLU   248      55.533  55.616  84.395  1.00  0.00           N  
ATOM    603  H   GLU   248      55.381  56.137  85.242  1.00  0.00           H  
ATOM    604  CA  GLU   248      56.114  56.307  83.264  1.00  0.00           C  
ATOM    605  HA  GLU   248      55.461  56.117  82.411  1.00  0.00           H  
ATOM    606  CB  GLU   248      56.214  57.804  83.618  1.00  0.00           C  
ATOM    607  HB2 GLU   248      56.821  57.742  84.524  1.00  0.00           H  
ATOM    608  HB3 GLU   248      56.885  58.343  82.950  1.00  0.00           H  
ATOM    609  CG  GLU   248      54.895  58.501  83.970  1.00  0.00           C  
ATOM    610  HG2 GLU   248      54.251  57.950  84.651  1.00  0.00           H  
ATOM    611  HG3 GLU   248      55.069  59.428  84.514  1.00  0.00           H  
ATOM    612  CD  GLU   248      54.110  58.879  82.581  1.00  0.00           C  
ATOM    613  OE1 GLU   248      52.952  58.445  82.427  1.00  0.00           O  
ATOM    614  OE2 GLU   248      54.705  59.559  81.674  1.00  0.00           O  
ATOM    615  C   GLU   248      57.397  55.619  82.718  1.00  0.00           C  
ATOM    616  O   GLU   248      57.599  55.523  81.501  1.00  0.00           O  
ATOM    617  N   GLU   249      58.277  55.070  83.586  1.00  0.00           N  
ATOM    618  H   GLU   249      58.127  55.219  84.579  1.00  0.00           H  
ATOM    619  CA  GLU   249      59.514  54.403  82.995  1.00  0.00           C  
ATOM    620  HA  GLU   249      59.934  55.048  82.232  1.00  0.00           H  
ATOM    621  CB  GLU   249      60.507  54.144  84.102  1.00  0.00           C  
ATOM    622  HB2 GLU   249      60.053  53.568  84.907  1.00  0.00           H  
ATOM    623  HB3 GLU   249      61.316  53.541  83.683  1.00  0.00           H  
ATOM    624  CG  GLU   249      61.218  55.301  84.755  1.00  0.00           C  
ATOM    625  HG2 GLU   249      60.504  56.011  85.159  1.00  0.00           H  
ATOM    626  HG3 GLU   249      61.865  55.034  85.581  1.00  0.00           H  
ATOM    627  CD  GLU   249      62.056  56.032  83.654  1.00  0.00           C  
ATOM    628  OE1 GLU   249      61.618  57.055  82.988  1.00  0.00           O  
ATOM    629  OE2 GLU   249      63.206  55.663  83.433  1.00  0.00           O  
ATOM    630  C   GLU   249      59.166  53.119  82.264  1.00  0.00           C  
ATOM    631  O   GLU   249      59.766  52.764  81.236  1.00  0.00           O  
ATOM    632  N   ARG   250      58.061  52.455  82.679  1.00  0.00           N  
ATOM    633  H   ARG   250      57.642  52.801  83.538  1.00  0.00           H  
ATOM    634  CA  ARG   250      57.518  51.254  82.131  1.00  0.00           C  
ATOM    635  HA  ARG   250      58.381  50.600  82.021  1.00  0.00           H  
ATOM    636  CB  ARG   250      56.480  50.526  83.069  1.00  0.00           C  
ATOM    637  HB2 ARG   250      57.056  50.305  83.967  1.00  0.00           H  
ATOM    638  HB3 ARG   250      55.680  51.207  83.350  1.00  0.00           H  
ATOM    639  CG  ARG   250      55.959  49.284  82.425  1.00  0.00           C  
ATOM    640  HG2 ARG   250      55.406  49.626  81.556  1.00  0.00           H  
ATOM    641  HG3 ARG   250      56.829  48.653  82.243  1.00  0.00           H  
ATOM    642  CD  ARG   250      54.994  48.470  83.305  1.00  0.00           C  
ATOM    643  HD2 ARG   250      54.926  47.510  82.780  1.00  0.00           H  
ATOM    644  HD3 ARG   250      55.328  48.230  84.312  1.00  0.00           H  
ATOM    645  NE  ARG   250      53.699  49.155  83.447  1.00  0.00           N  
ATOM    646  HE  ARG   250      53.374  49.963  82.929  1.00  0.00           H  
ATOM    647  CZ  ARG   250      52.522  48.594  83.778  1.00  0.00           C  
ATOM    648  NH1 ARG   250      52.398  47.400  84.057  1.00  0.00           N  
ATOM    649 HH11 ARG   250      53.114  46.686  84.066  1.00  0.00           H  
ATOM    650 HH12 ARG   250      51.488  47.083  84.349  1.00  0.00           H  
ATOM    651  NH2 ARG   250      51.539  49.384  83.978  1.00  0.00           N  
ATOM    652 HH21 ARG   250      51.625  50.226  83.439  1.00  0.00           H  
ATOM    653 HH22 ARG   250      50.691  48.880  84.191  1.00  0.00           H  
ATOM    654  C   ARG   250      56.816  51.582  80.762  1.00  0.00           C  
ATOM    655  O   ARG   250      56.906  50.835  79.792  1.00  0.00           O  
ATOM    656  N   ARG   251      56.120  52.736  80.712  1.00  0.00           N  
ATOM    657  H   ARG   251      56.249  53.366  81.493  1.00  0.00           H  
ATOM    658  CA  ARG   251      55.597  53.250  79.425  1.00  0.00           C  
ATOM    659  HA  ARG   251      54.899  52.580  78.917  1.00  0.00           H  
ATOM    660  CB  ARG   251      54.814  54.632  79.761  1.00  0.00           C  
ATOM    661  HB2 ARG   251      55.510  55.373  80.151  1.00  0.00           H  
ATOM    662  HB3 ARG   251      54.471  54.977  78.783  1.00  0.00           H  
ATOM    663  CG  ARG   251      53.586  54.523  80.648  1.00  0.00           C  
ATOM    664  HG2 ARG   251      53.011  53.649  80.308  1.00  0.00           H  
ATOM    665  HG3 ARG   251      53.917  54.253  81.649  1.00  0.00           H  
ATOM    666  CD  ARG   251      52.748  55.738  80.725  1.00  0.00           C  
ATOM    667  HD2 ARG   251      52.126  55.699  81.610  1.00  0.00           H  
ATOM    668  HD3 ARG   251      53.492  56.538  80.831  1.00  0.00           H  
ATOM    669  NE  ARG   251      52.009  56.001  79.481  1.00  0.00           N  
ATOM    670  HE  ARG   251      51.608  55.176  79.045  1.00  0.00           H  
ATOM    671  CZ  ARG   251      51.784  57.192  78.971  1.00  0.00           C  
ATOM    672  NH1 ARG   251      51.968  58.225  79.707  1.00  0.00           N  
ATOM    673 HH11 ARG   251      52.463  58.145  80.588  1.00  0.00           H  
ATOM    674 HH12 ARG   251      51.672  59.143  79.430  1.00  0.00           H  
ATOM    675  NH2 ARG   251      51.349  57.418  77.778  1.00  0.00           N  
ATOM    676 HH21 ARG   251      50.925  56.713  77.178  1.00  0.00           H  
ATOM    677 HH22 ARG   251      51.303  58.367  77.442  1.00  0.00           H  
ATOM    678  C   ARG   251      56.742  53.360  78.422  1.00  0.00           C  
ATOM    679  O   ARG   251      56.619  52.716  77.381  1.00  0.00           O  
ATOM    680  N   PHE   252      57.872  54.008  78.785  1.00  0.00           N  
ATOM    681  H   PHE   252      57.822  54.594  79.601  1.00  0.00           H  
ATOM    682  CA  PHE   252      59.154  54.118  77.991  1.00  0.00           C  
ATOM    683  HA  PHE   252      58.945  54.672  77.071  1.00  0.00           H  
ATOM    684  CB  PHE   252      60.188  54.835  78.855  1.00  0.00           C  
ATOM    685  HB2 PHE   252      60.166  55.920  78.719  1.00  0.00           H  
ATOM    686  HB3 PHE   252      59.955  54.768  79.915  1.00  0.00           H  
ATOM    687  CG  PHE   252      61.675  54.516  78.678  1.00  0.00           C  
ATOM    688  CD1 PHE   252      62.240  54.446  77.388  1.00  0.00           C  
ATOM    689  HD1 PHE   252      61.720  54.814  76.519  1.00  0.00           H  
ATOM    690  CE1 PHE   252      63.632  54.168  77.191  1.00  0.00           C  
ATOM    691  HE1 PHE   252      64.107  54.282  76.231  1.00  0.00           H  
ATOM    692  CZ  PHE   252      64.403  53.805  78.386  1.00  0.00           C  
ATOM    693  HZ  PHE   252      65.436  53.521  78.251  1.00  0.00           H  
ATOM    694  CE2 PHE   252      63.817  53.705  79.661  1.00  0.00           C  
ATOM    695  HE2 PHE   252      64.385  53.200  80.436  1.00  0.00           H  
ATOM    696  CD2 PHE   252      62.425  54.026  79.784  1.00  0.00           C  
ATOM    697  HD2 PHE   252      62.013  53.948  80.784  1.00  0.00           H  
ATOM    698  C   PHE   252      59.564  52.662  77.511  1.00  0.00           C  
ATOM    699  O   PHE   252      59.689  52.447  76.311  1.00  0.00           O  
ATOM    700  N   ALA   253      59.657  51.664  78.388  1.00  0.00           N  
ATOM    701  H   ALA   253      59.558  51.955  79.350  1.00  0.00           H  
ATOM    702  CA  ALA   253      60.031  50.329  78.075  1.00  0.00           C  
ATOM    703  HA  ALA   253      61.083  50.320  77.762  1.00  0.00           H  
ATOM    704  CB  ALA   253      60.151  49.458  79.403  1.00  0.00           C  
ATOM    705  HB1 ALA   253      60.566  48.479  79.159  1.00  0.00           H  
ATOM    706  HB2 ALA   253      60.712  50.045  80.133  1.00  0.00           H  
ATOM    707  HB3 ALA   253      59.178  49.473  79.901  1.00  0.00           H  
ATOM    708  C   ALA   253      59.158  49.710  76.959  1.00  0.00           C  
ATOM    709  O   ALA   253      59.637  49.143  75.984  1.00  0.00           O  
ATOM    710  N   ARG   254      57.816  49.746  77.141  1.00  0.00           N  
ATOM    711  H   ARG   254      57.453  50.251  77.937  1.00  0.00           H  
ATOM    712  CA  ARG   254      56.837  49.317  76.172  1.00  0.00           C  
ATOM    713  HA  ARG   254      57.091  48.302  75.852  1.00  0.00           H  
ATOM    714  CB  ARG   254      55.585  49.158  77.033  1.00  0.00           C  
ATOM    715  HB2 ARG   254      55.362  50.069  77.586  1.00  0.00           H  
ATOM    716  HB3 ARG   254      54.744  49.159  76.331  1.00  0.00           H  
ATOM    717  CG  ARG   254      55.436  47.966  77.975  1.00  0.00           C  
ATOM    718  HG2 ARG   254      55.405  47.038  77.409  1.00  0.00           H  
ATOM    719  HG3 ARG   254      56.179  48.037  78.774  1.00  0.00           H  
ATOM    720  CD  ARG   254      54.169  48.119  78.905  1.00  0.00           C  
ATOM    721  HD2 ARG   254      54.303  49.052  79.456  1.00  0.00           H  
ATOM    722  HD3 ARG   254      53.307  48.137  78.241  1.00  0.00           H  
ATOM    723  NE  ARG   254      53.907  46.946  79.778  1.00  0.00           N  
ATOM    724  HE  ARG   254      54.356  46.072  79.526  1.00  0.00           H  
ATOM    725  CZ  ARG   254      52.803  46.658  80.439  1.00  0.00           C  
ATOM    726  NH1 ARG   254      51.825  47.464  80.598  1.00  0.00           N  
ATOM    727 HH11 ARG   254      51.791  48.298  80.022  1.00  0.00           H  
ATOM    728 HH12 ARG   254      51.166  47.295  81.342  1.00  0.00           H  
ATOM    729  NH2 ARG   254      52.758  45.543  81.047  1.00  0.00           N  
ATOM    730 HH21 ARG   254      53.575  44.966  81.159  1.00  0.00           H  
ATOM    731 HH22 ARG   254      51.839  45.226  81.318  1.00  0.00           H  
ATOM    732  C   ARG   254      56.693  50.161  74.855  1.00  0.00           C  
ATOM    733  O   ARG   254      56.503  49.593  73.752  1.00  0.00           O  
ATOM    734  N   LEU   255      57.004  51.479  74.876  1.00  0.00           N  
ATOM    735  H   LEU   255      57.297  51.804  75.786  1.00  0.00           H  
ATOM    736  CA  LEU   255      56.982  52.376  73.661  1.00  0.00           C  
ATOM    737  HA  LEU   255      55.988  52.280  73.222  1.00  0.00           H  
ATOM    738  CB  LEU   255      57.262  53.823  74.070  1.00  0.00           C  
ATOM    739  HB2 LEU   255      56.560  54.121  74.857  1.00  0.00           H  
ATOM    740  HB3 LEU   255      58.261  53.878  74.503  1.00  0.00           H  
ATOM    741  CG  LEU   255      57.128  54.799  72.871  1.00  0.00           C  
ATOM    742  HG  LEU   255      57.687  54.512  71.984  1.00  0.00           H  
ATOM    743  CD1 LEU   255      55.691  54.876  72.451  1.00  0.00           C  
ATOM    744 HD11 LEU   255      55.311  53.964  71.985  1.00  0.00           H  
ATOM    745 HD12 LEU   255      55.072  55.088  73.322  1.00  0.00           H  
ATOM    746 HD13 LEU   255      55.566  55.781  71.854  1.00  0.00           H  
ATOM    747  CD2 LEU   255      57.778  56.147  73.301  1.00  0.00           C  
ATOM    748 HD21 LEU   255      57.163  56.573  74.080  1.00  0.00           H  
ATOM    749 HD22 LEU   255      58.727  55.836  73.756  1.00  0.00           H  
ATOM    750 HD23 LEU   255      58.030  56.776  72.449  1.00  0.00           H  
ATOM    751  C   LEU   255      58.000  51.869  72.590  1.00  0.00           C  
ATOM    752  O   LEU   255      57.861  52.011  71.350  1.00  0.00           O  
ATOM    753  N   TRP   256      59.036  51.247  73.100  1.00  0.00           N  
ATOM    754  H   TRP   256      59.161  51.095  74.088  1.00  0.00           H  
ATOM    755  CA  TRP   256      60.162  50.850  72.296  1.00  0.00           C  
ATOM    756  HA  TRP   256      59.989  51.346  71.343  1.00  0.00           H  
ATOM    757  CB  TRP   256      61.550  51.400  72.844  1.00  0.00           C  
ATOM    758  HB2 TRP   256      61.602  51.112  73.901  1.00  0.00           H  
ATOM    759  HB3 TRP   256      62.405  51.003  72.307  1.00  0.00           H  
ATOM    760  CG  TRP   256      61.662  52.925  72.623  1.00  0.00           C  
ATOM    761  CD1 TRP   256      61.531  53.898  73.568  1.00  0.00           C  
ATOM    762  HD1 TRP   256      61.406  53.643  74.612  1.00  0.00           H  
ATOM    763  NE1 TRP   256      61.634  55.183  73.027  1.00  0.00           N  
ATOM    764  HE1 TRP   256      61.375  56.024  73.535  1.00  0.00           H  
ATOM    765  CE2 TRP   256      61.938  55.092  71.664  1.00  0.00           C  
ATOM    766  CZ2 TRP   256      62.163  56.055  70.648  1.00  0.00           C  
ATOM    767  HZ2 TRP   256      62.144  57.088  70.959  1.00  0.00           H  
ATOM    768  CH2 TRP   256      62.338  55.666  69.276  1.00  0.00           C  
ATOM    769  HH2 TRP   256      62.474  56.342  68.434  1.00  0.00           H  
ATOM    770  CZ3 TRP   256      62.402  54.307  69.019  1.00  0.00           C  
ATOM    771  HZ3 TRP   256      62.484  53.873  68.029  1.00  0.00           H  
ATOM    772  CE3 TRP   256      62.372  53.368  70.034  1.00  0.00           C  
ATOM    773  HE3 TRP   256      62.577  52.326  69.794  1.00  0.00           H  
ATOM    774  CD2 TRP   256      62.036  53.677  71.394  1.00  0.00           C  
ATOM    775  C   TRP   256      60.156  49.351  72.058  1.00  0.00           C  
ATOM    776  O   TRP   256      61.017  48.836  71.341  1.00  0.00           O  
ATOM    777  N   VAL   257      59.103  48.630  72.481  1.00  0.00           N  
ATOM    778  H   VAL   257      58.448  49.117  73.082  1.00  0.00           H  
ATOM    779  CA  VAL   257      58.503  47.533  71.648  1.00  0.00           C  
ATOM    780  HA  VAL   257      59.206  46.949  71.050  1.00  0.00           H  
ATOM    781  CB  VAL   257      57.759  46.633  72.690  1.00  0.00           C  
ATOM    782  HB  VAL   257      57.348  47.189  73.538  1.00  0.00           H  
ATOM    783  CG1 VAL   257      56.640  45.776  72.056  1.00  0.00           C  
ATOM    784 HG11 VAL   257      56.916  45.300  71.111  1.00  0.00           H  
ATOM    785 HG12 VAL   257      56.398  44.979  72.753  1.00  0.00           H  
ATOM    786 HG13 VAL   257      55.728  46.323  71.801  1.00  0.00           H  
ATOM    787  CG2 VAL   257      58.866  45.636  73.079  1.00  0.00           C  
ATOM    788 HG21 VAL   257      59.584  46.086  73.771  1.00  0.00           H  
ATOM    789 HG22 VAL   257      58.495  44.796  73.663  1.00  0.00           H  
ATOM    790 HG23 VAL   257      59.397  45.224  72.223  1.00  0.00           H  
ATOM    791  C   VAL   257      57.568  48.184  70.597  1.00  0.00           C  
ATOM    792  O   VAL   257      57.743  47.904  69.426  1.00  0.00           O  
ATOM    793  N   GLY   258      56.595  49.025  71.045  1.00  0.00           N  
ATOM    794  H   GLY   258      56.534  49.163  72.044  1.00  0.00           H  
ATOM    795  CA  GLY   258      55.660  49.729  70.240  1.00  0.00           C  
ATOM    796  HA2 GLY   258      54.747  49.150  70.084  1.00  0.00           H  
ATOM    797  HA3 GLY   258      55.316  50.577  70.823  1.00  0.00           H  
ATOM    798  C   GLY   258      56.134  50.159  68.857  1.00  0.00           C  
ATOM    799  O   GLY   258      55.611  49.633  67.832  1.00  0.00           O  
ATOM    800  N   VAL   259      57.120  51.059  68.855  1.00  0.00           N  
ATOM    801  H   VAL   259      57.522  51.415  69.719  1.00  0.00           H  
ATOM    802  CA  VAL   259      57.716  51.542  67.564  1.00  0.00           C  
ATOM    803  HA  VAL   259      56.882  51.874  66.952  1.00  0.00           H  
ATOM    804  CB  VAL   259      58.634  52.757  67.820  1.00  0.00           C  
ATOM    805  HB  VAL   259      59.289  52.561  68.671  1.00  0.00           H  
ATOM    806  CG1 VAL   259      59.380  53.267  66.615  1.00  0.00           C  
ATOM    807 HG11 VAL   259      58.723  53.749  65.898  1.00  0.00           H  
ATOM    808 HG12 VAL   259      60.119  53.996  66.938  1.00  0.00           H  
ATOM    809 HG13 VAL   259      59.886  52.409  66.163  1.00  0.00           H  
ATOM    810  CG2 VAL   259      57.764  53.930  68.292  1.00  0.00           C  
ATOM    811 HG21 VAL   259      57.101  53.617  69.110  1.00  0.00           H  
ATOM    812 HG22 VAL   259      58.370  54.753  68.679  1.00  0.00           H  
ATOM    813 HG23 VAL   259      57.184  54.225  67.426  1.00  0.00           H  
ATOM    814  C   VAL   259      58.341  50.493  66.644  1.00  0.00           C  
ATOM    815  O   VAL   259      57.974  50.469  65.468  1.00  0.00           O  
ATOM    816  N   TRP   260      59.278  49.664  67.179  1.00  0.00           N  
ATOM    817  H   TRP   260      59.569  49.840  68.124  1.00  0.00           H  
ATOM    818  CA  TRP   260      59.911  48.584  66.373  1.00  0.00           C  
ATOM    819  HA  TRP   260      60.116  49.133  65.456  1.00  0.00           H  
ATOM    820  CB  TRP   260      61.256  48.295  66.990  1.00  0.00           C  
ATOM    821  HB2 TRP   260      61.178  47.707  67.897  1.00  0.00           H  
ATOM    822  HB3 TRP   260      61.756  47.693  66.231  1.00  0.00           H  
ATOM    823  CG  TRP   260      62.220  49.403  67.259  1.00  0.00           C  
ATOM    824  CD1 TRP   260      62.999  49.365  68.363  1.00  0.00           C  
ATOM    825  HD1 TRP   260      62.941  48.645  69.174  1.00  0.00           H  
ATOM    826  NE1 TRP   260      63.996  50.330  68.315  1.00  0.00           N  
ATOM    827  HE1 TRP   260      64.621  50.555  69.063  1.00  0.00           H  
ATOM    828  CE2 TRP   260      63.842  51.111  67.185  1.00  0.00           C  
ATOM    829  CZ2 TRP   260      64.604  52.149  66.574  1.00  0.00           C  
ATOM    830  HZ2 TRP   260      65.503  52.476  67.065  1.00  0.00           H  
ATOM    831  CH2 TRP   260      64.348  52.594  65.259  1.00  0.00           C  
ATOM    832  HH2 TRP   260      64.982  53.385  64.876  1.00  0.00           H  
ATOM    833  CZ3 TRP   260      63.241  52.011  64.538  1.00  0.00           C  
ATOM    834  HZ3 TRP   260      62.995  52.320  63.539  1.00  0.00           H  
ATOM    835  CE3 TRP   260      62.413  51.036  65.180  1.00  0.00           C  
ATOM    836  HE3 TRP   260      61.576  50.616  64.650  1.00  0.00           H  
ATOM    837  CD2 TRP   260      62.733  50.544  66.513  1.00  0.00           C  
ATOM    838  C   TRP   260      59.116  47.310  65.979  1.00  0.00           C  
ATOM    839  O   TRP   260      59.393  46.587  64.997  1.00  0.00           O  
ATOM    840  N   SER   261      58.156  46.909  66.839  1.00  0.00           N  
ATOM    841  H   SER   261      58.120  47.465  67.679  1.00  0.00           H  
ATOM    842  CA  SER   261      57.088  46.014  66.423  1.00  0.00           C  
ATOM    843  HA  SER   261      57.594  45.122  66.054  1.00  0.00           H  
ATOM    844  CB  SER   261      56.280  45.574  67.648  1.00  0.00           C  
ATOM    845  HB2 SER   261      55.659  44.716  67.414  1.00  0.00           H  
ATOM    846  HB3 SER   261      56.996  45.271  68.411  1.00  0.00           H  
ATOM    847  OG  SER   261      55.448  46.547  68.201  1.00  0.00           O  
ATOM    848  HG  SER   261      56.085  47.188  68.517  1.00  0.00           H  
ATOM    849  C   SER   261      56.183  46.519  65.247  1.00  0.00           C  
ATOM    850  O   SER   261      56.214  45.813  64.200  1.00  0.00           O  
ATOM    851  N   VAL   262      55.527  47.706  65.407  1.00  0.00           N  
ATOM    852  H   VAL   262      55.663  48.201  66.282  1.00  0.00           H  
ATOM    853  CA  VAL   262      54.920  48.345  64.265  1.00  0.00           C  
ATOM    854  HA  VAL   262      54.112  47.662  64.004  1.00  0.00           H  
ATOM    855  CB  VAL   262      54.332  49.697  64.785  1.00  0.00           C  
ATOM    856  HB  VAL   262      55.089  50.325  65.250  1.00  0.00           H  
ATOM    857  CG1 VAL   262      53.633  50.459  63.747  1.00  0.00           C  
ATOM    858 HG11 VAL   262      54.417  50.746  63.038  1.00  0.00           H  
ATOM    859 HG12 VAL   262      52.900  49.834  63.233  1.00  0.00           H  
ATOM    860 HG13 VAL   262      53.281  51.397  64.180  1.00  0.00           H  
ATOM    861  CG2 VAL   262      53.191  49.504  65.877  1.00  0.00           C  
ATOM    862 HG21 VAL   262      52.468  48.787  65.483  1.00  0.00           H  
ATOM    863 HG22 VAL   262      53.516  48.972  66.772  1.00  0.00           H  
ATOM    864 HG23 VAL   262      52.792  50.442  66.247  1.00  0.00           H  
ATOM    865  C   VAL   262      55.785  48.501  63.010  1.00  0.00           C  
ATOM    866  O   VAL   262      55.312  48.035  61.952  1.00  0.00           O  
ATOM    867  N   LEU   263      56.983  49.112  63.049  1.00  0.00           N  
ATOM    868  H   LEU   263      57.340  49.446  63.932  1.00  0.00           H  
ATOM    869  CA  LEU   263      57.835  49.261  61.814  1.00  0.00           C  
ATOM    870  HA  LEU   263      57.178  49.731  61.088  1.00  0.00           H  
ATOM    871  CB  LEU   263      58.994  50.174  62.113  1.00  0.00           C  
ATOM    872  HB2 LEU   263      58.561  51.153  62.326  1.00  0.00           H  
ATOM    873  HB3 LEU   263      59.533  49.803  62.984  1.00  0.00           H  
ATOM    874  CG  LEU   263      59.966  50.412  60.927  1.00  0.00           C  
ATOM    875  HG  LEU   263      60.335  49.433  60.620  1.00  0.00           H  
ATOM    876  CD1 LEU   263      59.225  51.099  59.772  1.00  0.00           C  
ATOM    877 HD11 LEU   263      58.278  50.653  59.461  1.00  0.00           H  
ATOM    878 HD12 LEU   263      59.098  52.111  60.140  1.00  0.00           H  
ATOM    879 HD13 LEU   263      59.841  51.087  58.872  1.00  0.00           H  
ATOM    880  CD2 LEU   263      61.171  51.222  61.389  1.00  0.00           C  
ATOM    881 HD21 LEU   263      60.815  52.018  62.047  1.00  0.00           H  
ATOM    882 HD22 LEU   263      61.915  50.574  61.846  1.00  0.00           H  
ATOM    883 HD23 LEU   263      61.639  51.743  60.560  1.00  0.00           H  
ATOM    884  C   LEU   263      58.259  47.924  61.212  1.00  0.00           C  
ATOM    885  O   LEU   263      58.405  47.880  60.028  1.00  0.00           O  
ATOM    886  N   CYS   264      58.577  46.804  61.972  1.00  0.00           N  
ATOM    887  H   CYS   264      58.786  46.903  62.951  1.00  0.00           H  
ATOM    888  CA  CYS   264      58.734  45.501  61.352  1.00  0.00           C  
ATOM    889  HA  CYS   264      59.566  45.549  60.660  1.00  0.00           H  
ATOM    890  CB  CYS   264      59.177  44.516  62.459  1.00  0.00           C  
ATOM    891  HB2 CYS   264      59.892  45.062  63.080  1.00  0.00           H  
ATOM    892  HB3 CYS   264      58.348  44.324  63.135  1.00  0.00           H  
ATOM    893  SG  CYS   264      59.991  43.015  61.744  1.00  0.00           S  
ATOM    894  HG  CYS   264      58.921  42.480  61.162  1.00  0.00           H  
ATOM    895  C   CYS   264      57.470  45.112  60.625  1.00  0.00           C  
ATOM    896  O   CYS   264      57.568  44.654  59.507  1.00  0.00           O  
ATOM    897  N   CYS   265      56.307  45.216  61.274  1.00  0.00           N  
ATOM    898  H   CYS   265      56.363  45.664  62.180  1.00  0.00           H  
ATOM    899  CA  CYS   265      54.935  44.878  60.737  1.00  0.00           C  
ATOM    900  HA  CYS   265      54.862  43.837  60.421  1.00  0.00           H  
ATOM    901  CB  CYS   265      53.924  45.054  61.961  1.00  0.00           C  
ATOM    902  HB2 CYS   265      54.132  44.358  62.774  1.00  0.00           H  
ATOM    903  HB3 CYS   265      53.953  46.051  62.399  1.00  0.00           H  
ATOM    904  SG  CYS   265      52.251  44.527  61.344  1.00  0.00           S  
ATOM    905  HG  CYS   265      52.360  43.211  61.528  1.00  0.00           H  
ATOM    906  C   CYS   265      54.714  45.697  59.468  1.00  0.00           C  
ATOM    907  O   CYS   265      54.439  45.125  58.421  1.00  0.00           O  
ATOM    908  N   ALA   266      54.928  47.024  59.452  1.00  0.00           N  
ATOM    909  H   ALA   266      55.092  47.505  60.321  1.00  0.00           H  
ATOM    910  CA  ALA   266      54.873  47.849  58.273  1.00  0.00           C  
ATOM    911  HA  ALA   266      53.826  47.860  57.941  1.00  0.00           H  
ATOM    912  CB  ALA   266      55.125  49.298  58.670  1.00  0.00           C  
ATOM    913  HB1 ALA   266      54.842  49.952  57.846  1.00  0.00           H  
ATOM    914  HB2 ALA   266      54.382  49.647  59.400  1.00  0.00           H  
ATOM    915  HB3 ALA   266      56.140  49.307  59.058  1.00  0.00           H  
ATOM    916  C   ALA   266      55.861  47.474  57.167  1.00  0.00           C  
ATOM    917  O   ALA   266      55.563  47.276  55.972  1.00  0.00           O  
ATOM    918  N   SER   267      57.182  47.384  57.481  1.00  0.00           N  
ATOM    919  H   SER   267      57.487  47.519  58.441  1.00  0.00           H  
ATOM    920  CA  SER   267      58.243  47.126  56.549  1.00  0.00           C  
ATOM    921  HA  SER   267      58.265  47.763  55.664  1.00  0.00           H  
ATOM    922  CB  SER   267      59.579  47.351  57.247  1.00  0.00           C  
ATOM    923  HB2 SER   267      59.680  48.314  57.743  1.00  0.00           H  
ATOM    924  HB3 SER   267      59.614  46.518  57.953  1.00  0.00           H  
ATOM    925  OG  SER   267      60.602  47.248  56.288  1.00  0.00           O  
ATOM    926  HG  SER   267      61.418  47.530  56.709  1.00  0.00           H  
ATOM    927  C   SER   267      58.118  45.692  55.956  1.00  0.00           C  
ATOM    928  O   SER   267      58.324  45.546  54.744  1.00  0.00           O  
ATOM    929  N   THR   268      57.502  44.745  56.667  1.00  0.00           N  
ATOM    930  H   THR   268      57.536  44.910  57.660  1.00  0.00           H  
ATOM    931  CA  THR   268      57.194  43.411  56.125  1.00  0.00           C  
ATOM    932  HA  THR   268      57.984  43.062  55.448  1.00  0.00           H  
ATOM    933  CB  THR   268      57.111  42.359  57.268  1.00  0.00           C  
ATOM    934  HB  THR   268      56.598  41.473  56.883  1.00  0.00           H  
ATOM    935  CG2 THR   268      58.480  42.215  57.963  1.00  0.00           C  
ATOM    936 HG21 THR   268      58.245  41.881  58.978  1.00  0.00           H  
ATOM    937 HG22 THR   268      59.033  41.444  57.425  1.00  0.00           H  
ATOM    938 HG23 THR   268      58.976  43.183  57.867  1.00  0.00           H  
ATOM    939  OG1 THR   268      56.144  42.738  58.224  1.00  0.00           O  
ATOM    940  HG1 THR   268      56.597  43.347  58.815  1.00  0.00           H  
ATOM    941  C   THR   268      55.884  43.394  55.298  1.00  0.00           C  
ATOM    942  O   THR   268      55.815  42.716  54.293  1.00  0.00           O  
ATOM    943  N   LEU   269      54.949  44.241  55.647  1.00  0.00           N  
ATOM    944  H   LEU   269      55.056  44.739  56.511  1.00  0.00           H  
ATOM    945  CA  LEU   269      53.676  44.563  54.931  1.00  0.00           C  
ATOM    946  HA  LEU   269      53.129  43.654  54.696  1.00  0.00           H  
ATOM    947  CB  LEU   269      52.666  45.505  55.669  1.00  0.00           C  
ATOM    948  HB2 LEU   269      53.208  46.152  56.361  1.00  0.00           H  
ATOM    949  HB3 LEU   269      52.302  46.185  54.898  1.00  0.00           H  
ATOM    950  CG  LEU   269      51.487  44.780  56.306  1.00  0.00           C  
ATOM    951  HG  LEU   269      52.029  44.074  56.938  1.00  0.00           H  
ATOM    952  CD1 LEU   269      50.720  45.793  57.182  1.00  0.00           C  
ATOM    953 HD11 LEU   269      51.451  46.408  57.697  1.00  0.00           H  
ATOM    954 HD12 LEU   269      50.121  46.468  56.570  1.00  0.00           H  
ATOM    955 HD13 LEU   269      50.000  45.258  57.817  1.00  0.00           H  
ATOM    956  CD2 LEU   269      50.632  43.920  55.355  1.00  0.00           C  
ATOM    957 HD21 LEU   269      49.796  43.430  55.859  1.00  0.00           H  
ATOM    958 HD22 LEU   269      50.115  44.521  54.604  1.00  0.00           H  
ATOM    959 HD23 LEU   269      51.170  43.123  54.849  1.00  0.00           H  
ATOM    960  C   LEU   269      53.950  45.163  53.550  1.00  0.00           C  
ATOM    961  O   LEU   269      53.419  44.637  52.635  1.00  0.00           O  
ATOM    962  N   PHE   270      54.851  46.180  53.381  1.00  0.00           N  
ATOM    963  H   PHE   270      55.237  46.568  54.231  1.00  0.00           H  
ATOM    964  CA  PHE   270      55.262  46.894  52.128  1.00  0.00           C  
ATOM    965  HA  PHE   270      54.370  47.211  51.595  1.00  0.00           H  
ATOM    966  CB  PHE   270      56.239  48.046  52.444  1.00  0.00           C  
ATOM    967  HB2 PHE   270      55.754  48.675  53.191  1.00  0.00           H  
ATOM    968  HB3 PHE   270      57.070  47.684  53.059  1.00  0.00           H  
ATOM    969  CG  PHE   270      56.845  48.846  51.314  1.00  0.00           C  
ATOM    970  CD1 PHE   270      56.273  50.037  50.855  1.00  0.00           C  
ATOM    971  HD1 PHE   270      55.339  50.384  51.272  1.00  0.00           H  
ATOM    972  CE1 PHE   270      56.817  50.816  49.844  1.00  0.00           C  
ATOM    973  HE1 PHE   270      56.320  51.726  49.527  1.00  0.00           H  
ATOM    974  CZ  PHE   270      58.042  50.446  49.264  1.00  0.00           C  
ATOM    975  HZ  PHE   270      58.466  51.168  48.574  1.00  0.00           H  
ATOM    976  CE2 PHE   270      58.713  49.298  49.685  1.00  0.00           C  
ATOM    977  HE2 PHE   270      59.613  49.017  49.148  1.00  0.00           H  
ATOM    978  CD2 PHE   270      58.166  48.524  50.745  1.00  0.00           C  
ATOM    979  HD2 PHE   270      58.683  47.648  51.130  1.00  0.00           H  
ATOM    980  C   PHE   270      55.962  45.830  51.254  1.00  0.00           C  
ATOM    981  O   PHE   270      55.851  45.795  50.013  1.00  0.00           O  
ATOM    982  N   THR   271      56.695  44.932  51.845  1.00  0.00           N  
ATOM    983  H   THR   271      56.810  44.874  52.853  1.00  0.00           H  
ATOM    984  CA  THR   271      57.262  43.813  51.180  1.00  0.00           C  
ATOM    985  HA  THR   271      57.726  44.081  50.234  1.00  0.00           H  
ATOM    986  CB  THR   271      58.346  43.089  51.985  1.00  0.00           C  
ATOM    987  HB  THR   271      57.918  42.586  52.854  1.00  0.00           H  
ATOM    988  CG2 THR   271      59.236  42.000  51.244  1.00  0.00           C  
ATOM    989 HG21 THR   271      58.698  41.051  51.255  1.00  0.00           H  
ATOM    990 HG22 THR   271      59.409  42.321  50.217  1.00  0.00           H  
ATOM    991 HG23 THR   271      60.123  41.833  51.853  1.00  0.00           H  
ATOM    992  OG1 THR   271      59.391  43.911  52.457  1.00  0.00           O  
ATOM    993  HG1 THR   271      59.167  44.340  53.288  1.00  0.00           H  
ATOM    994  C   THR   271      56.211  42.721  50.743  1.00  0.00           C  
ATOM    995  O   THR   271      56.169  42.526  49.512  1.00  0.00           O  
ATOM    996  N   VAL   272      55.253  42.234  51.551  1.00  0.00           N  
ATOM    997  H   VAL   272      55.357  42.528  52.505  1.00  0.00           H  
ATOM    998  CA  VAL   272      54.175  41.285  51.190  1.00  0.00           C  
ATOM    999  HA  VAL   272      54.582  40.337  50.832  1.00  0.00           H  
ATOM   1000  CB  VAL   272      53.247  41.045  52.319  1.00  0.00           C  
ATOM   1001  HB  VAL   272      53.014  41.991  52.798  1.00  0.00           H  
ATOM   1002  CG1 VAL   272      51.866  40.443  51.867  1.00  0.00           C  
ATOM   1003 HG11 VAL   272      51.858  39.771  51.015  1.00  0.00           H  
ATOM   1004 HG12 VAL   272      51.412  39.868  52.682  1.00  0.00           H  
ATOM   1005 HG13 VAL   272      51.218  41.312  51.766  1.00  0.00           H  
ATOM   1006  CG2 VAL   272      53.773  40.032  53.342  1.00  0.00           C  
ATOM   1007 HG21 VAL   272      53.176  39.785  54.217  1.00  0.00           H  
ATOM   1008 HG22 VAL   272      53.898  39.121  52.752  1.00  0.00           H  
ATOM   1009 HG23 VAL   272      54.723  40.394  53.742  1.00  0.00           H  
ATOM   1010  C   VAL   272      53.429  41.754  49.976  1.00  0.00           C  
ATOM   1011  O   VAL   272      53.276  41.046  48.959  1.00  0.00           O  
ATOM   1012  N   LEU   273      52.839  42.956  49.948  1.00  0.00           N  
ATOM   1013  H   LEU   273      52.876  43.464  50.816  1.00  0.00           H  
ATOM   1014  CA  LEU   273      52.035  43.469  48.786  1.00  0.00           C  
ATOM   1015  HA  LEU   273      51.365  42.663  48.495  1.00  0.00           H  
ATOM   1016  CB  LEU   273      51.314  44.760  49.215  1.00  0.00           C  
ATOM   1017  HB2 LEU   273      52.001  45.377  49.797  1.00  0.00           H  
ATOM   1018  HB3 LEU   273      51.015  45.223  48.268  1.00  0.00           H  
ATOM   1019  CG  LEU   273      50.031  44.572  50.036  1.00  0.00           C  
ATOM   1020  HG  LEU   273      49.830  43.536  50.276  1.00  0.00           H  
ATOM   1021  CD1 LEU   273      49.884  45.328  51.253  1.00  0.00           C  
ATOM   1022 HD11 LEU   273      50.746  44.947  51.811  1.00  0.00           H  
ATOM   1023 HD12 LEU   273      50.007  46.396  51.036  1.00  0.00           H  
ATOM   1024 HD13 LEU   273      48.997  45.011  51.797  1.00  0.00           H  
ATOM   1025  CD2 LEU   273      48.908  44.994  49.087  1.00  0.00           C  
ATOM   1026 HD21 LEU   273      47.922  44.791  49.514  1.00  0.00           H  
ATOM   1027 HD22 LEU   273      49.044  46.032  48.773  1.00  0.00           H  
ATOM   1028 HD23 LEU   273      48.952  44.334  48.228  1.00  0.00           H  
ATOM   1029  C   LEU   273      52.920  43.716  47.564  1.00  0.00           C  
ATOM   1030  O   LEU   273      52.421  43.563  46.444  1.00  0.00           O  
ATOM   1031  N   THR   274      54.237  44.001  47.762  1.00  0.00           N  
ATOM   1032  H   THR   274      54.543  43.983  48.716  1.00  0.00           H  
ATOM   1033  CA  THR   274      55.142  44.292  46.607  1.00  0.00           C  
ATOM   1034  HA  THR   274      54.576  44.959  45.957  1.00  0.00           H  
ATOM   1035  CB  THR   274      56.422  45.025  47.011  1.00  0.00           C  
ATOM   1036  HB  THR   274      56.986  44.480  47.779  1.00  0.00           H  
ATOM   1037  CG2 THR   274      57.419  45.185  45.894  1.00  0.00           C  
ATOM   1038 HG21 THR   274      57.812  44.200  45.669  1.00  0.00           H  
ATOM   1039 HG22 THR   274      56.856  45.518  45.015  1.00  0.00           H  
ATOM   1040 HG23 THR   274      58.219  45.847  46.237  1.00  0.00           H  
ATOM   1041  OG1 THR   274      56.087  46.323  47.420  1.00  0.00           O  
ATOM   1042  HG1 THR   274      55.458  46.208  48.130  1.00  0.00           H  
ATOM   1043  C   THR   274      55.471  43.050  45.800  1.00  0.00           C  
ATOM   1044  O   THR   274      55.574  43.190  44.564  1.00  0.00           O  
ATOM   1045  N   TYR   275      55.469  41.868  46.397  1.00  0.00           N  
ATOM   1046  H   TYR   275      55.263  41.811  47.377  1.00  0.00           H  
ATOM   1047  CA  TYR   275      55.581  40.621  45.648  1.00  0.00           C  
ATOM   1048  HA  TYR   275      56.267  40.717  44.812  1.00  0.00           H  
ATOM   1049  CB  TYR   275      56.021  39.531  46.593  1.00  0.00           C  
ATOM   1050  HB2 TYR   275      57.073  39.720  46.795  1.00  0.00           H  
ATOM   1051  HB3 TYR   275      55.509  39.595  47.554  1.00  0.00           H  
ATOM   1052  CG  TYR   275      55.969  38.098  46.125  1.00  0.00           C  
ATOM   1053  CD1 TYR   275      56.987  37.678  45.227  1.00  0.00           C  
ATOM   1054  HD1 TYR   275      57.865  38.295  45.085  1.00  0.00           H  
ATOM   1055  CE1 TYR   275      56.897  36.417  44.589  1.00  0.00           C  
ATOM   1056  HE1 TYR   275      57.669  36.148  43.883  1.00  0.00           H  
ATOM   1057  CZ  TYR   275      55.837  35.540  44.835  1.00  0.00           C  
ATOM   1058  OH  TYR   275      55.807  34.307  44.259  1.00  0.00           O  
ATOM   1059  HH  TYR   275      56.384  34.222  43.504  1.00  0.00           H  
ATOM   1060  CE2 TYR   275      54.887  35.909  45.823  1.00  0.00           C  
ATOM   1061  HE2 TYR   275      54.146  35.160  46.075  1.00  0.00           H  
ATOM   1062  CD2 TYR   275      54.918  37.163  46.418  1.00  0.00           C  
ATOM   1063  HD2 TYR   275      54.231  37.428  47.209  1.00  0.00           H  
ATOM   1064  C   TYR   275      54.212  40.279  45.061  1.00  0.00           C  
ATOM   1065  O   TYR   275      54.125  40.155  43.881  1.00  0.00           O  
ATOM   1066  N   LEU   276      53.137  40.282  45.856  1.00  0.00           N  
ATOM   1067  H   LEU   276      53.231  40.578  46.818  1.00  0.00           H  
ATOM   1068  CA  LEU   276      51.758  39.840  45.378  1.00  0.00           C  
ATOM   1069  HA  LEU   276      51.897  38.801  45.074  1.00  0.00           H  
ATOM   1070  CB  LEU   276      50.773  39.968  46.568  1.00  0.00           C  
ATOM   1071  HB2 LEU   276      50.719  41.044  46.743  1.00  0.00           H  
ATOM   1072  HB3 LEU   276      49.819  39.692  46.109  1.00  0.00           H  
ATOM   1073  CG  LEU   276      51.110  39.067  47.771  1.00  0.00           C  
ATOM   1074  HG  LEU   276      52.150  39.203  48.038  1.00  0.00           H  
ATOM   1075  CD1 LEU   276      50.246  39.396  48.898  1.00  0.00           C  
ATOM   1076 HD11 LEU   276      50.432  38.671  49.683  1.00  0.00           H  
ATOM   1077 HD12 LEU   276      50.476  40.375  49.320  1.00  0.00           H  
ATOM   1078 HD13 LEU   276      49.232  39.562  48.534  1.00  0.00           H  
ATOM   1079  CD2 LEU   276      50.661  37.596  47.405  1.00  0.00           C  
ATOM   1080 HD21 LEU   276      49.576  37.591  47.294  1.00  0.00           H  
ATOM   1081 HD22 LEU   276      51.189  37.361  46.482  1.00  0.00           H  
ATOM   1082 HD23 LEU   276      50.886  36.842  48.155  1.00  0.00           H  
ATOM   1083  C   LEU   276      51.223  40.581  44.130  1.00  0.00           C  
ATOM   1084  O   LEU   276      50.767  39.876  43.246  1.00  0.00           O  
ATOM   1085  N   VAL   277      51.426  41.931  44.011  1.00  0.00           N  
ATOM   1086  H   VAL   277      51.912  42.408  44.756  1.00  0.00           H  
ATOM   1087  CA  VAL   277      51.046  42.621  42.755  1.00  0.00           C  
ATOM   1088  HA  VAL   277      49.990  42.542  42.533  1.00  0.00           H  
ATOM   1089  CB  VAL   277      51.388  44.179  42.916  1.00  0.00           C  
ATOM   1090  HB  VAL   277      51.024  44.622  41.987  1.00  0.00           H  
ATOM   1091  CG1 VAL   277      50.582  44.909  43.967  1.00  0.00           C  
ATOM   1092 HG11 VAL   277      50.845  45.965  44.051  1.00  0.00           H  
ATOM   1093 HG12 VAL   277      49.601  44.877  43.483  1.00  0.00           H  
ATOM   1094 HG13 VAL   277      50.677  44.446  44.943  1.00  0.00           H  
ATOM   1095  CG2 VAL   277      52.786  44.651  43.180  1.00  0.00           C  
ATOM   1096 HG21 VAL   277      52.970  44.610  44.251  1.00  0.00           H  
ATOM   1097 HG22 VAL   277      53.532  44.104  42.611  1.00  0.00           H  
ATOM   1098 HG23 VAL   277      52.914  45.638  42.740  1.00  0.00           H  
ATOM   1099  C   VAL   277      51.707  42.108  41.423  1.00  0.00           C  
ATOM   1100  O   VAL   277      51.106  42.475  40.418  1.00  0.00           O  
ATOM   1101  N   ASP   278      52.939  41.512  41.500  1.00  0.00           N  
ATOM   1102  H   ASP   278      53.285  41.407  42.435  1.00  0.00           H  
ATOM   1103  CA  ASP   278      53.907  41.373  40.390  1.00  0.00           C  
ATOM   1104  HA  ASP   278      53.244  41.195  39.545  1.00  0.00           H  
ATOM   1105  CB  ASP   278      54.779  42.697  40.200  1.00  0.00           C  
ATOM   1106  HB2 ASP   278      54.075  43.525  40.242  1.00  0.00           H  
ATOM   1107  HB3 ASP   278      55.513  42.780  40.998  1.00  0.00           H  
ATOM   1108  CG  ASP   278      55.556  42.778  38.888  1.00  0.00           C  
ATOM   1109  OD1 ASP   278      56.450  43.597  38.748  1.00  0.00           O  
ATOM   1110  OD2 ASP   278      55.037  42.155  37.923  1.00  0.00           O  
ATOM   1111  C   ASP   278      54.765  40.045  40.546  1.00  0.00           C  
ATOM   1112  O   ASP   278      55.953  40.140  40.352  1.00  0.00           O  
ATOM   1113  N   MET   279      54.232  38.961  41.104  1.00  0.00           N  
ATOM   1114  H   MET   279      53.297  39.040  41.477  1.00  0.00           H  
ATOM   1115  CA  MET   279      54.924  37.776  41.590  1.00  0.00           C  
ATOM   1116  HA  MET   279      55.449  38.089  42.494  1.00  0.00           H  
ATOM   1117  CB  MET   279      53.933  36.660  41.994  1.00  0.00           C  
ATOM   1118  HB2 MET   279      53.354  36.338  41.137  1.00  0.00           H  
ATOM   1119  HB3 MET   279      54.537  35.856  42.428  1.00  0.00           H  
ATOM   1120  CG  MET   279      52.999  37.183  43.038  1.00  0.00           C  
ATOM   1121  HG2 MET   279      53.581  37.525  43.893  1.00  0.00           H  
ATOM   1122  HG3 MET   279      52.502  38.118  42.769  1.00  0.00           H  
ATOM   1123  SD  MET   279      51.753  36.011  43.675  1.00  0.00           S  
ATOM   1124  CE  MET   279      50.456  35.981  42.488  1.00  0.00           C  
ATOM   1125  HE1 MET   279      50.906  35.683  41.546  1.00  0.00           H  
ATOM   1126  HE2 MET   279      49.642  35.316  42.779  1.00  0.00           H  
ATOM   1127  HE3 MET   279      50.140  37.020  42.421  1.00  0.00           H  
ATOM   1128  C   MET   279      56.027  37.220  40.669  1.00  0.00           C  
ATOM   1129  O   MET   279      57.093  36.734  41.158  1.00  0.00           O  
ATOM   1130  N   ARG   280      55.833  37.292  39.363  1.00  0.00           N  
ATOM   1131  H   ARG   280      54.997  37.784  39.067  1.00  0.00           H  
ATOM   1132  CA  ARG   280      56.682  36.809  38.310  1.00  0.00           C  
ATOM   1133  HA  ARG   280      56.935  35.757  38.366  1.00  0.00           H  
ATOM   1134  CB  ARG   280      55.968  36.872  36.896  1.00  0.00           C  
ATOM   1135  HB2 ARG   280      55.842  37.890  36.539  1.00  0.00           H  
ATOM   1136  HB3 ARG   280      56.451  36.280  36.105  1.00  0.00           H  
ATOM   1137  CG  ARG   280      54.511  36.231  37.037  1.00  0.00           C  
ATOM   1138  HG2 ARG   280      54.607  35.205  37.383  1.00  0.00           H  
ATOM   1139  HG3 ARG   280      54.010  36.880  37.761  1.00  0.00           H  
ATOM   1140  CD  ARG   280      53.743  36.307  35.698  1.00  0.00           C  
ATOM   1141  HD2 ARG   280      53.519  37.354  35.504  1.00  0.00           H  
ATOM   1142  HD3 ARG   280      54.383  35.976  34.881  1.00  0.00           H  
ATOM   1143  NE  ARG   280      52.530  35.576  35.651  1.00  0.00           N  
ATOM   1144  HE  ARG   280      52.027  35.428  36.512  1.00  0.00           H  
ATOM   1145  CZ  ARG   280      51.908  35.038  34.571  1.00  0.00           C  
ATOM   1146  NH1 ARG   280      52.345  35.313  33.432  1.00  0.00           N  
ATOM   1147 HH11 ARG   280      53.161  35.911  33.430  1.00  0.00           H  
ATOM   1148 HH12 ARG   280      51.761  35.208  32.614  1.00  0.00           H  
ATOM   1149  NH2 ARG   280      50.840  34.308  34.753  1.00  0.00           N  
ATOM   1150 HH21 ARG   280      50.550  34.127  35.700  1.00  0.00           H  
ATOM   1151 HH22 ARG   280      50.297  33.986  33.958  1.00  0.00           H  
ATOM   1152  C   ARG   280      58.049  37.523  38.288  1.00  0.00           C  
ATOM   1153  O   ARG   280      59.062  36.844  38.008  1.00  0.00           O  
ATOM   1154  N   ARG   281      58.234  38.770  38.691  1.00  0.00           N  
ATOM   1155  H   ARG   281      57.463  39.420  38.786  1.00  0.00           H  
ATOM   1156  CA  ARG   281      59.571  39.383  38.626  1.00  0.00           C  
ATOM   1157  HA  ARG   281      59.927  39.325  37.605  1.00  0.00           H  
ATOM   1158  CB  ARG   281      59.189  40.877  38.772  1.00  0.00           C  
ATOM   1159  HB2 ARG   281      58.439  41.176  38.037  1.00  0.00           H  
ATOM   1160  HB3 ARG   281      58.786  41.100  39.755  1.00  0.00           H  
ATOM   1161  CG  ARG   281      60.385  41.867  38.522  1.00  0.00           C  
ATOM   1162  HG2 ARG   281      61.115  41.991  39.326  1.00  0.00           H  
ATOM   1163  HG3 ARG   281      60.901  41.544  37.617  1.00  0.00           H  
ATOM   1164  CD  ARG   281      59.786  43.286  38.301  1.00  0.00           C  
ATOM   1165  HD2 ARG   281      60.592  43.888  37.866  1.00  0.00           H  
ATOM   1166  HD3 ARG   281      58.956  43.296  37.600  1.00  0.00           H  
ATOM   1167  NE  ARG   281      59.289  43.861  39.556  1.00  0.00           N  
ATOM   1168  HE  ARG   281      58.287  43.824  39.664  1.00  0.00           H  
ATOM   1169  CZ  ARG   281      59.996  44.356  40.514  1.00  0.00           C  
ATOM   1170  NH1 ARG   281      61.259  44.487  40.612  1.00  0.00           N  
ATOM   1171 HH11 ARG   281      61.848  44.466  39.792  1.00  0.00           H  
ATOM   1172 HH12 ARG   281      61.636  44.539  41.544  1.00  0.00           H  
ATOM   1173  NH2 ARG   281      59.457  44.831  41.605  1.00  0.00           N  
ATOM   1174 HH21 ARG   281      58.520  44.737  41.964  1.00  0.00           H  
ATOM   1175 HH22 ARG   281      60.033  45.154  42.361  1.00  0.00           H  
ATOM   1176  C   ARG   281      60.620  38.802  39.617  1.00  0.00           C  
ATOM   1177  O   ARG   281      61.860  38.993  39.446  1.00  0.00           O  
ATOM   1178  N   PHE   282      60.136  38.027  40.640  1.00  0.00           N  
ATOM   1179  H   PHE   282      59.199  37.658  40.644  1.00  0.00           H  
ATOM   1180  CA  PHE   282      60.942  37.605  41.793  1.00  0.00           C  
ATOM   1181  HA  PHE   282      61.866  38.177  41.779  1.00  0.00           H  
ATOM   1182  CB  PHE   282      60.281  38.023  43.094  1.00  0.00           C  
ATOM   1183  HB2 PHE   282      59.333  37.496  43.243  1.00  0.00           H  
ATOM   1184  HB3 PHE   282      60.981  37.859  43.914  1.00  0.00           H  
ATOM   1185  CG  PHE   282      59.913  39.458  43.065  1.00  0.00           C  
ATOM   1186  CD1 PHE   282      58.592  39.830  42.835  1.00  0.00           C  
ATOM   1187  HD1 PHE   282      57.844  39.112  42.510  1.00  0.00           H  
ATOM   1188  CE1 PHE   282      58.171  41.143  43.056  1.00  0.00           C  
ATOM   1189  HE1 PHE   282      57.167  41.437  42.781  1.00  0.00           H  
ATOM   1190  CZ  PHE   282      59.046  42.104  43.465  1.00  0.00           C  
ATOM   1191  HZ  PHE   282      58.732  43.145  43.528  1.00  0.00           H  
ATOM   1192  CE2 PHE   282      60.315  41.766  43.771  1.00  0.00           C  
ATOM   1193  HE2 PHE   282      61.025  42.467  44.185  1.00  0.00           H  
ATOM   1194  CD2 PHE   282      60.738  40.418  43.613  1.00  0.00           C  
ATOM   1195  HD2 PHE   282      61.720  40.166  43.984  1.00  0.00           H  
ATOM   1196  C   PHE   282      61.196  36.096  41.732  1.00  0.00           C  
ATOM   1197  O   PHE   282      60.441  35.232  42.256  1.00  0.00           O  
ATOM   1198  N   SER   283      62.267  35.713  41.004  1.00  0.00           N  
ATOM   1199  H   SER   283      62.879  36.405  40.609  1.00  0.00           H  
ATOM   1200  CA  SER   283      62.700  34.317  40.891  1.00  0.00           C  
ATOM   1201  HA  SER   283      61.911  33.619  40.612  1.00  0.00           H  
ATOM   1202  CB  SER   283      63.811  34.320  39.887  1.00  0.00           C  
ATOM   1203  HB2 SER   283      63.360  34.632  38.946  1.00  0.00           H  
ATOM   1204  HB3 SER   283      64.640  34.987  40.110  1.00  0.00           H  
ATOM   1205  OG  SER   283      64.260  32.970  39.630  1.00  0.00           O  
ATOM   1206  HG  SER   283      63.460  32.552  39.293  1.00  0.00           H  
ATOM   1207  C   SER   283      63.176  33.759  42.179  1.00  0.00           C  
ATOM   1208  O   SER   283      63.702  34.490  43.114  1.00  0.00           O  
ATOM   1209  N   TYR   284      63.090  32.467  42.319  1.00  0.00           N  
ATOM   1210  H   TYR   284      62.743  32.004  41.489  1.00  0.00           H  
ATOM   1211  CA  TYR   284      63.195  31.752  43.562  1.00  0.00           C  
ATOM   1212  HA  TYR   284      62.368  32.034  44.212  1.00  0.00           H  
ATOM   1213  CB  TYR   284      62.923  30.285  43.276  1.00  0.00           C  
ATOM   1214  HB2 TYR   284      61.857  30.277  43.045  1.00  0.00           H  
ATOM   1215  HB3 TYR   284      63.520  29.926  42.438  1.00  0.00           H  
ATOM   1216  CG  TYR   284      63.053  29.364  44.509  1.00  0.00           C  
ATOM   1217  CD1 TYR   284      61.874  29.294  45.345  1.00  0.00           C  
ATOM   1218  HD1 TYR   284      60.913  29.660  45.024  1.00  0.00           H  
ATOM   1219  CE1 TYR   284      61.898  28.559  46.564  1.00  0.00           C  
ATOM   1220  HE1 TYR   284      60.982  28.336  47.108  1.00  0.00           H  
ATOM   1221  CZ  TYR   284      63.079  28.156  47.143  1.00  0.00           C  
ATOM   1222  OH  TYR   284      63.235  27.596  48.373  1.00  0.00           O  
ATOM   1223  HH  TYR   284      62.365  27.392  48.736  1.00  0.00           H  
ATOM   1224  CE2 TYR   284      64.304  28.318  46.391  1.00  0.00           C  
ATOM   1225  HE2 TYR   284      65.280  28.123  46.827  1.00  0.00           H  
ATOM   1226  CD2 TYR   284      64.297  28.878  45.048  1.00  0.00           C  
ATOM   1227  HD2 TYR   284      65.251  29.051  44.582  1.00  0.00           H  
ATOM   1228  C   TYR   284      64.513  31.992  44.397  1.00  0.00           C  
ATOM   1229  O   TYR   284      64.378  32.057  45.601  1.00  0.00           O  
ATOM   1230  N   PRO   285      65.727  32.104  43.861  1.00  0.00           N  
ATOM   1231  CD  PRO   285      66.128  31.492  42.604  1.00  0.00           C  
ATOM   1232  HD2 PRO   285      65.903  32.246  41.855  1.00  0.00           H  
ATOM   1233  HD3 PRO   285      65.683  30.520  42.391  1.00  0.00           H  
ATOM   1234  CG  PRO   285      67.662  31.267  42.652  1.00  0.00           C  
ATOM   1235  HG2 PRO   285      68.068  31.376  41.648  1.00  0.00           H  
ATOM   1236  HG3 PRO   285      67.922  30.284  43.043  1.00  0.00           H  
ATOM   1237  CB  PRO   285      68.152  32.290  43.627  1.00  0.00           C  
ATOM   1238  HB2 PRO   285      68.191  33.265  43.142  1.00  0.00           H  
ATOM   1239  HB3 PRO   285      69.120  32.024  44.049  1.00  0.00           H  
ATOM   1240  CA  PRO   285      66.973  32.446  44.602  1.00  0.00           C  
ATOM   1241  HA  PRO   285      67.051  31.639  45.328  1.00  0.00           H  
ATOM   1242  C   PRO   285      66.966  33.792  45.488  1.00  0.00           C  
ATOM   1243  O   PRO   285      67.416  33.836  46.666  1.00  0.00           O  
ATOM   1244  N   GLU   286      66.435  34.858  44.922  1.00  0.00           N  
ATOM   1245  H   GLU   286      66.065  34.703  43.991  1.00  0.00           H  
ATOM   1246  CA  GLU   286      66.217  36.102  45.595  1.00  0.00           C  
ATOM   1247  HA  GLU   286      67.090  36.302  46.218  1.00  0.00           H  
ATOM   1248  CB  GLU   286      66.118  37.315  44.617  1.00  0.00           C  
ATOM   1249  HB2 GLU   286      66.859  37.305  43.814  1.00  0.00           H  
ATOM   1250  HB3 GLU   286      65.150  37.231  44.128  1.00  0.00           H  
ATOM   1251  CG  GLU   286      66.122  38.687  45.239  1.00  0.00           C  
ATOM   1252  HG2 GLU   286      65.878  39.324  44.399  1.00  0.00           H  
ATOM   1253  HG3 GLU   286      65.293  38.588  45.937  1.00  0.00           H  
ATOM   1254  CD  GLU   286      67.502  39.095  45.780  1.00  0.00           C  
ATOM   1255  OE1 GLU   286      67.815  40.286  45.985  1.00  0.00           O  
ATOM   1256  OE2 GLU   286      68.336  38.194  45.924  1.00  0.00           O  
ATOM   1257  C   GLU   286      65.036  36.016  46.583  1.00  0.00           C  
ATOM   1258  O   GLU   286      64.939  36.726  47.576  1.00  0.00           O  
ATOM   1259  N   ARG   287      64.055  35.118  46.374  1.00  0.00           N  
ATOM   1260  H   ARG   287      64.107  34.427  45.638  1.00  0.00           H  
ATOM   1261  CA  ARG   287      62.761  35.137  47.004  1.00  0.00           C  
ATOM   1262  HA  ARG   287      62.472  36.190  47.016  1.00  0.00           H  
ATOM   1263  CB  ARG   287      61.840  34.341  46.103  1.00  0.00           C  
ATOM   1264  HB2 ARG   287      61.926  34.600  45.047  1.00  0.00           H  
ATOM   1265  HB3 ARG   287      62.001  33.258  46.136  1.00  0.00           H  
ATOM   1266  CG  ARG   287      60.391  34.565  46.292  1.00  0.00           C  
ATOM   1267  HG2 ARG   287      60.132  34.613  47.350  1.00  0.00           H  
ATOM   1268  HG3 ARG   287      60.111  35.478  45.765  1.00  0.00           H  
ATOM   1269  CD  ARG   287      59.438  33.584  45.659  1.00  0.00           C  
ATOM   1270  HD2 ARG   287      59.439  32.604  46.146  1.00  0.00           H  
ATOM   1271  HD3 ARG   287      58.441  33.999  45.503  1.00  0.00           H  
ATOM   1272  NE  ARG   287      59.757  33.274  44.258  1.00  0.00           N  
ATOM   1273  HE  ARG   287      60.174  34.056  43.773  1.00  0.00           H  
ATOM   1274  CZ  ARG   287      59.639  32.142  43.536  1.00  0.00           C  
ATOM   1275  NH1 ARG   287      59.077  31.168  44.142  1.00  0.00           N  
ATOM   1276 HH11 ARG   287      58.831  31.186  45.112  1.00  0.00           H  
ATOM   1277 HH12 ARG   287      59.045  30.278  43.662  1.00  0.00           H  
ATOM   1278  NH2 ARG   287      59.954  32.096  42.250  1.00  0.00           N  
ATOM   1279 HH21 ARG   287      60.150  33.019  41.880  1.00  0.00           H  
ATOM   1280 HH22 ARG   287      59.539  31.345  41.715  1.00  0.00           H  
ATOM   1281  C   ARG   287      62.730  34.676  48.495  1.00  0.00           C  
ATOM   1282  O   ARG   287      61.731  34.963  49.166  1.00  0.00           O  
ATOM   1283  N   PRO   288      63.702  33.989  49.089  1.00  0.00           N  
ATOM   1284  CD  PRO   288      64.821  33.280  48.526  1.00  0.00           C  
ATOM   1285  HD2 PRO   288      65.506  33.896  47.952  1.00  0.00           H  
ATOM   1286  HD3 PRO   288      64.394  32.474  47.926  1.00  0.00           H  
ATOM   1287  CG  PRO   288      65.672  32.611  49.595  1.00  0.00           C  
ATOM   1288  HG2 PRO   288      66.752  32.616  49.474  1.00  0.00           H  
ATOM   1289  HG3 PRO   288      65.342  31.577  49.646  1.00  0.00           H  
ATOM   1290  CB  PRO   288      65.183  33.257  50.863  1.00  0.00           C  
ATOM   1291  HB2 PRO   288      65.904  33.965  51.268  1.00  0.00           H  
ATOM   1292  HB3 PRO   288      65.001  32.488  51.622  1.00  0.00           H  
ATOM   1293  CA  PRO   288      63.802  33.823  50.560  1.00  0.00           C  
ATOM   1294  HA  PRO   288      63.076  33.152  51.027  1.00  0.00           H  
ATOM   1295  C   PRO   288      63.756  35.192  51.310  1.00  0.00           C  
ATOM   1296  O   PRO   288      63.262  35.235  52.406  1.00  0.00           O  
ATOM   1297  N   ILE   289      64.108  36.336  50.696  1.00  0.00           N  
ATOM   1298  H   ILE   289      64.506  36.260  49.770  1.00  0.00           H  
ATOM   1299  CA  ILE   289      63.915  37.675  51.331  1.00  0.00           C  
ATOM   1300  HA  ILE   289      64.325  37.709  52.337  1.00  0.00           H  
ATOM   1301  CB  ILE   289      64.569  38.919  50.483  1.00  0.00           C  
ATOM   1302  HB  ILE   289      64.167  38.723  49.493  1.00  0.00           H  
ATOM   1303  CG2 ILE   289      64.066  40.287  50.976  1.00  0.00           C  
ATOM   1304 HG21 ILE   289      64.692  41.115  50.640  1.00  0.00           H  
ATOM   1305 HG22 ILE   289      63.039  40.459  50.651  1.00  0.00           H  
ATOM   1306 HG23 ILE   289      64.311  40.399  52.036  1.00  0.00           H  
ATOM   1307  CG1 ILE   289      66.064  38.729  50.293  1.00  0.00           C  
ATOM   1308 HG12 ILE   289      66.592  38.864  51.246  1.00  0.00           H  
ATOM   1309 HG13 ILE   289      66.171  37.718  49.904  1.00  0.00           H  
ATOM   1310  CD1 ILE   289      66.634  39.482  49.146  1.00  0.00           C  
ATOM   1311 HD11 ILE   289      66.454  40.546  49.214  1.00  0.00           H  
ATOM   1312 HD12 ILE   289      67.681  39.374  48.853  1.00  0.00           H  
ATOM   1313 HD13 ILE   289      66.187  39.126  48.219  1.00  0.00           H  
ATOM   1314  C   ILE   289      62.385  37.944  51.451  1.00  0.00           C  
ATOM   1315  O   ILE   289      61.984  38.585  52.463  1.00  0.00           O  
ATOM   1316  N   ILE   290      61.516  37.408  50.588  1.00  0.00           N  
ATOM   1317  H   ILE   290      61.863  36.809  49.851  1.00  0.00           H  
ATOM   1318  CA  ILE   290      60.025  37.592  50.718  1.00  0.00           C  
ATOM   1319  HA  ILE   290      59.918  38.602  51.098  1.00  0.00           H  
ATOM   1320  CB  ILE   290      59.272  37.531  49.344  1.00  0.00           C  
ATOM   1321  HB  ILE   290      59.690  36.658  48.828  1.00  0.00           H  
ATOM   1322  CG2 ILE   290      57.776  37.372  49.486  1.00  0.00           C  
ATOM   1323 HG21 ILE   290      57.550  36.409  49.929  1.00  0.00           H  
ATOM   1324 HG22 ILE   290      57.244  38.196  49.961  1.00  0.00           H  
ATOM   1325 HG23 ILE   290      57.470  37.260  48.444  1.00  0.00           H  
ATOM   1326  CG1 ILE   290      59.511  38.840  48.486  1.00  0.00           C  
ATOM   1327 HG12 ILE   290      59.031  38.828  47.504  1.00  0.00           H  
ATOM   1328 HG13 ILE   290      59.199  39.660  49.134  1.00  0.00           H  
ATOM   1329  CD1 ILE   290      60.996  39.082  48.224  1.00  0.00           C  
ATOM   1330 HD11 ILE   290      61.521  39.588  49.030  1.00  0.00           H  
ATOM   1331 HD12 ILE   290      61.506  38.152  48.010  1.00  0.00           H  
ATOM   1332 HD13 ILE   290      61.061  39.626  47.269  1.00  0.00           H  
ATOM   1333  C   ILE   290      59.429  36.565  51.710  1.00  0.00           C  
ATOM   1334  O   ILE   290      58.606  36.882  52.529  1.00  0.00           O  
ATOM   1335  N   PHE   291      60.019  35.352  51.729  1.00  0.00           N  
ATOM   1336  H   PHE   291      60.704  35.115  51.016  1.00  0.00           H  
ATOM   1337  CA  PHE   291      59.765  34.346  52.788  1.00  0.00           C  
ATOM   1338  HA  PHE   291      58.692  34.165  52.756  1.00  0.00           H  
ATOM   1339  CB  PHE   291      60.489  33.066  52.480  1.00  0.00           C  
ATOM   1340  HB2 PHE   291      61.550  33.173  52.690  1.00  0.00           H  
ATOM   1341  HB3 PHE   291      60.119  32.261  53.120  1.00  0.00           H  
ATOM   1342  CG  PHE   291      60.365  32.418  51.157  1.00  0.00           C  
ATOM   1343  CD1 PHE   291      61.240  31.333  50.777  1.00  0.00           C  
ATOM   1344  HD1 PHE   291      62.043  31.008  51.427  1.00  0.00           H  
ATOM   1345  CE1 PHE   291      61.118  30.615  49.582  1.00  0.00           C  
ATOM   1346  HE1 PHE   291      61.849  29.841  49.396  1.00  0.00           H  
ATOM   1347  CZ  PHE   291      60.044  30.905  48.699  1.00  0.00           C  
ATOM   1348  HZ  PHE   291      59.979  30.375  47.761  1.00  0.00           H  
ATOM   1349  CE2 PHE   291      59.214  31.998  49.010  1.00  0.00           C  
ATOM   1350  HE2 PHE   291      58.376  32.207  48.369  1.00  0.00           H  
ATOM   1351  CD2 PHE   291      59.328  32.750  50.241  1.00  0.00           C  
ATOM   1352  HD2 PHE   291      58.613  33.518  50.489  1.00  0.00           H  
ATOM   1353  C   PHE   291      60.102  34.892  54.203  1.00  0.00           C  
ATOM   1354  O   PHE   291      59.297  34.723  55.171  1.00  0.00           O  
ATOM   1355  N   LEU   292      61.231  35.538  54.295  1.00  0.00           N  
ATOM   1356  H   LEU   292      61.942  35.429  53.591  1.00  0.00           H  
ATOM   1357  CA  LEU   292      61.671  36.143  55.509  1.00  0.00           C  
ATOM   1358  HA  LEU   292      61.611  35.413  56.321  1.00  0.00           H  
ATOM   1359  CB  LEU   292      63.133  36.452  55.410  1.00  0.00           C  
ATOM   1360  HB2 LEU   292      63.692  35.618  54.969  1.00  0.00           H  
ATOM   1361  HB3 LEU   292      63.335  37.231  54.672  1.00  0.00           H  
ATOM   1362  CG  LEU   292      63.802  37.016  56.731  1.00  0.00           C  
ATOM   1363  HG  LEU   292      63.560  36.375  57.585  1.00  0.00           H  
ATOM   1364  CD1 LEU   292      65.373  36.964  56.724  1.00  0.00           C  
ATOM   1365 HD11 LEU   292      65.737  35.928  56.673  1.00  0.00           H  
ATOM   1366 HD12 LEU   292      65.862  37.647  56.041  1.00  0.00           H  
ATOM   1367 HD13 LEU   292      65.587  37.290  57.751  1.00  0.00           H  
ATOM   1368  CD2 LEU   292      63.440  38.498  57.011  1.00  0.00           C  
ATOM   1369 HD21 LEU   292      63.036  38.853  56.058  1.00  0.00           H  
ATOM   1370 HD22 LEU   292      62.741  38.536  57.843  1.00  0.00           H  
ATOM   1371 HD23 LEU   292      64.349  39.026  57.272  1.00  0.00           H  
ATOM   1372  C   LEU   292      60.775  37.280  55.983  1.00  0.00           C  
ATOM   1373  O   LEU   292      60.485  37.384  57.164  1.00  0.00           O  
ATOM   1374  N   SER   293      60.266  38.074  55.032  1.00  0.00           N  
ATOM   1375  H   SER   293      60.603  37.915  54.100  1.00  0.00           H  
ATOM   1376  CA  SER   293      59.327  39.183  55.355  1.00  0.00           C  
ATOM   1377  HA  SER   293      59.776  39.847  56.101  1.00  0.00           H  
ATOM   1378  CB  SER   293      59.132  40.097  54.169  1.00  0.00           C  
ATOM   1379  HB2 SER   293      58.650  41.037  54.434  1.00  0.00           H  
ATOM   1380  HB3 SER   293      60.107  40.278  53.713  1.00  0.00           H  
ATOM   1381  OG  SER   293      58.336  39.566  53.139  1.00  0.00           O  
ATOM   1382  HG  SER   293      58.801  38.755  52.932  1.00  0.00           H  
ATOM   1383  C   SER   293      58.002  38.718  55.960  1.00  0.00           C  
ATOM   1384  O   SER   293      57.589  39.213  57.026  1.00  0.00           O  
ATOM   1385  N   GLY   294      57.309  37.792  55.316  1.00  0.00           N  
ATOM   1386  H   GLY   294      57.727  37.320  54.520  1.00  0.00           H  
ATOM   1387  CA  GLY   294      56.184  37.074  55.775  1.00  0.00           C  
ATOM   1388  HA2 GLY   294      55.263  37.660  55.717  1.00  0.00           H  
ATOM   1389  HA3 GLY   294      56.064  36.203  55.138  1.00  0.00           H  
ATOM   1390  C   GLY   294      56.290  36.387  57.206  1.00  0.00           C  
ATOM   1391  O   GLY   294      55.446  36.428  58.090  1.00  0.00           O  
ATOM   1392  N   CYS   295      57.448  35.737  57.364  1.00  0.00           N  
ATOM   1393  H   CYS   295      58.204  35.839  56.702  1.00  0.00           H  
ATOM   1394  CA  CYS   295      57.798  35.052  58.627  1.00  0.00           C  
ATOM   1395  HA  CYS   295      57.014  34.312  58.785  1.00  0.00           H  
ATOM   1396  CB  CYS   295      59.077  34.273  58.543  1.00  0.00           C  
ATOM   1397  HB2 CYS   295      59.873  34.888  58.125  1.00  0.00           H  
ATOM   1398  HB3 CYS   295      59.379  33.925  59.529  1.00  0.00           H  
ATOM   1399  SG  CYS   295      58.858  32.756  57.550  1.00  0.00           S  
ATOM   1400  HG  CYS   295      58.347  33.412  56.512  1.00  0.00           H  
ATOM   1401  C   CYS   295      57.950  36.068  59.805  1.00  0.00           C  
ATOM   1402  O   CYS   295      57.507  35.813  60.922  1.00  0.00           O  
ATOM   1403  N   TYR   296      58.680  37.158  59.620  1.00  0.00           N  
ATOM   1404  H   TYR   296      59.316  37.205  58.836  1.00  0.00           H  
ATOM   1405  CA  TYR   296      58.682  38.215  60.564  1.00  0.00           C  
ATOM   1406  HA  TYR   296      58.980  37.729  61.483  1.00  0.00           H  
ATOM   1407  CB  TYR   296      59.818  39.203  60.311  1.00  0.00           C  
ATOM   1408  HB2 TYR   296      60.080  39.103  59.249  1.00  0.00           H  
ATOM   1409  HB3 TYR   296      59.673  40.269  60.452  1.00  0.00           H  
ATOM   1410  CG  TYR   296      61.072  38.988  61.067  1.00  0.00           C  
ATOM   1411  CD1 TYR   296      62.134  38.287  60.610  1.00  0.00           C  
ATOM   1412  HD1 TYR   296      61.997  37.689  59.715  1.00  0.00           H  
ATOM   1413  CE1 TYR   296      63.287  38.124  61.335  1.00  0.00           C  
ATOM   1414  HE1 TYR   296      64.039  37.479  60.926  1.00  0.00           H  
ATOM   1415  CZ  TYR   296      63.335  38.580  62.662  1.00  0.00           C  
ATOM   1416  OH  TYR   296      64.418  38.406  63.494  1.00  0.00           O  
ATOM   1417  HH  TYR   296      64.369  38.977  64.261  1.00  0.00           H  
ATOM   1418  CE2 TYR   296      62.333  39.437  63.137  1.00  0.00           C  
ATOM   1419  HE2 TYR   296      62.390  39.920  64.099  1.00  0.00           H  
ATOM   1420  CD2 TYR   296      61.134  39.601  62.349  1.00  0.00           C  
ATOM   1421  HD2 TYR   296      60.293  40.129  62.794  1.00  0.00           H  
ATOM   1422  C   TYR   296      57.339  38.893  60.786  1.00  0.00           C  
ATOM   1423  O   TYR   296      57.069  39.607  61.798  1.00  0.00           O  
ATOM   1424  N   PHE   297      56.439  38.894  59.769  1.00  0.00           N  
ATOM   1425  H   PHE   297      56.650  38.424  58.901  1.00  0.00           H  
ATOM   1426  CA  PHE   297      55.131  39.540  60.016  1.00  0.00           C  
ATOM   1427  HA  PHE   297      55.401  40.567  60.244  1.00  0.00           H  
ATOM   1428  CB  PHE   297      54.452  39.488  58.624  1.00  0.00           C  
ATOM   1429  HB2 PHE   297      54.974  40.068  57.863  1.00  0.00           H  
ATOM   1430  HB3 PHE   297      54.377  38.471  58.235  1.00  0.00           H  
ATOM   1431  CG  PHE   297      53.044  40.038  58.673  1.00  0.00           C  
ATOM   1432  CD1 PHE   297      52.823  41.445  58.666  1.00  0.00           C  
ATOM   1433  HD1 PHE   297      53.626  42.051  58.270  1.00  0.00           H  
ATOM   1434  CE1 PHE   297      51.515  41.988  59.013  1.00  0.00           C  
ATOM   1435  HE1 PHE   297      51.289  43.041  58.999  1.00  0.00           H  
ATOM   1436  CZ  PHE   297      50.467  41.104  59.210  1.00  0.00           C  
ATOM   1437  HZ  PHE   297      49.532  41.543  59.528  1.00  0.00           H  
ATOM   1438  CE2 PHE   297      50.700  39.752  59.163  1.00  0.00           C  
ATOM   1439  HE2 PHE   297      49.926  39.009  59.312  1.00  0.00           H  
ATOM   1440  CD2 PHE   297      51.946  39.199  58.954  1.00  0.00           C  
ATOM   1441  HD2 PHE   297      52.145  38.145  58.916  1.00  0.00           H  
ATOM   1442  C   PHE   297      54.381  38.801  61.162  1.00  0.00           C  
ATOM   1443  O   PHE   297      53.787  39.493  61.998  1.00  0.00           O  
ATOM   1444  N   MET   298      54.495  37.455  61.228  1.00  0.00           N  
ATOM   1445  H   MET   298      55.049  37.050  60.483  1.00  0.00           H  
ATOM   1446  CA  MET   298      53.884  36.635  62.239  1.00  0.00           C  
ATOM   1447  HA  MET   298      52.841  36.920  62.374  1.00  0.00           H  
ATOM   1448  CB  MET   298      53.838  35.138  61.858  1.00  0.00           C  
ATOM   1449  HB2 MET   298      54.818  34.745  61.558  1.00  0.00           H  
ATOM   1450  HB3 MET   298      53.486  34.617  62.754  1.00  0.00           H  
ATOM   1451  CG  MET   298      52.974  34.855  60.659  1.00  0.00           C  
ATOM   1452  HG2 MET   298      53.527  35.146  59.767  1.00  0.00           H  
ATOM   1453  HG3 MET   298      52.866  33.773  60.627  1.00  0.00           H  
ATOM   1454  SD  MET   298      51.323  35.639  60.571  1.00  0.00           S  
ATOM   1455  CE  MET   298      50.474  34.932  62.031  1.00  0.00           C  
ATOM   1456  HE1 MET   298      49.508  35.385  62.235  1.00  0.00           H  
ATOM   1457  HE2 MET   298      50.496  33.850  61.865  1.00  0.00           H  
ATOM   1458  HE3 MET   298      50.995  35.157  62.964  1.00  0.00           H  
ATOM   1459  C   MET   298      54.529  36.895  63.649  1.00  0.00           C  
ATOM   1460  O   MET   298      53.881  36.776  64.620  1.00  0.00           O  
ATOM   1461  N   VAL   299      55.840  37.158  63.596  1.00  0.00           N  
ATOM   1462  H   VAL   299      56.333  37.145  62.720  1.00  0.00           H  
ATOM   1463  CA  VAL   299      56.528  37.591  64.841  1.00  0.00           C  
ATOM   1464  HA  VAL   299      56.255  36.740  65.451  1.00  0.00           H  
ATOM   1465  CB  VAL   299      58.018  37.525  64.659  1.00  0.00           C  
ATOM   1466  HB  VAL   299      58.193  38.078  63.740  1.00  0.00           H  
ATOM   1467  CG1 VAL   299      58.846  38.203  65.807  1.00  0.00           C  
ATOM   1468 HG11 VAL   299      58.388  39.157  66.031  1.00  0.00           H  
ATOM   1469 HG12 VAL   299      58.877  37.590  66.703  1.00  0.00           H  
ATOM   1470 HG13 VAL   299      59.892  38.330  65.532  1.00  0.00           H  
ATOM   1471  CG2 VAL   299      58.447  36.125  64.154  1.00  0.00           C  
ATOM   1472 HG21 VAL   299      57.975  35.812  63.222  1.00  0.00           H  
ATOM   1473 HG22 VAL   299      59.514  36.226  63.963  1.00  0.00           H  
ATOM   1474 HG23 VAL   299      58.213  35.449  64.971  1.00  0.00           H  
ATOM   1475  C   VAL   299      56.042  38.937  65.337  1.00  0.00           C  
ATOM   1476  O   VAL   299      55.622  39.163  66.439  1.00  0.00           O  
ATOM   1477  N   ALA   300      56.107  39.936  64.369  1.00  0.00           N  
ATOM   1478  H   ALA   300      56.317  39.651  63.422  1.00  0.00           H  
ATOM   1479  CA  ALA   300      55.734  41.315  64.607  1.00  0.00           C  
ATOM   1480  HA  ALA   300      56.355  41.766  65.383  1.00  0.00           H  
ATOM   1481  CB  ALA   300      56.000  42.266  63.403  1.00  0.00           C  
ATOM   1482  HB1 ALA   300      55.488  41.960  62.489  1.00  0.00           H  
ATOM   1483  HB2 ALA   300      55.698  43.274  63.681  1.00  0.00           H  
ATOM   1484  HB3 ALA   300      57.076  42.275  63.211  1.00  0.00           H  
ATOM   1485  C   ALA   300      54.336  41.515  65.174  1.00  0.00           C  
ATOM   1486  O   ALA   300      54.100  42.070  66.274  1.00  0.00           O  
ATOM   1487  N   VAL   301      53.345  40.819  64.602  1.00  0.00           N  
ATOM   1488  H   VAL   301      53.470  40.195  63.814  1.00  0.00           H  
ATOM   1489  CA  VAL   301      51.984  40.912  65.170  1.00  0.00           C  
ATOM   1490  HA  VAL   301      51.829  41.981  65.330  1.00  0.00           H  
ATOM   1491  CB  VAL   301      50.847  40.432  64.187  1.00  0.00           C  
ATOM   1492  HB  VAL   301      49.929  40.645  64.719  1.00  0.00           H  
ATOM   1493  CG1 VAL   301      50.915  41.280  62.891  1.00  0.00           C  
ATOM   1494 HG11 VAL   301      50.973  42.307  63.248  1.00  0.00           H  
ATOM   1495 HG12 VAL   301      51.762  40.950  62.297  1.00  0.00           H  
ATOM   1496 HG13 VAL   301      50.048  41.188  62.238  1.00  0.00           H  
ATOM   1497  CG2 VAL   301      50.528  38.942  63.810  1.00  0.00           C  
ATOM   1498 HG21 VAL   301      51.289  38.652  63.076  1.00  0.00           H  
ATOM   1499 HG22 VAL   301      50.562  38.242  64.644  1.00  0.00           H  
ATOM   1500 HG23 VAL   301      49.568  38.905  63.297  1.00  0.00           H  
ATOM   1501  C   VAL   301      51.764  40.242  66.521  1.00  0.00           C  
ATOM   1502  O   VAL   301      50.867  40.709  67.220  1.00  0.00           O  
ATOM   1503  N   ALA   302      52.661  39.346  66.929  1.00  0.00           N  
ATOM   1504  H   ALA   302      53.347  39.060  66.251  1.00  0.00           H  
ATOM   1505  CA  ALA   302      52.634  38.773  68.301  1.00  0.00           C  
ATOM   1506  HA  ALA   302      51.652  38.611  68.745  1.00  0.00           H  
ATOM   1507  CB  ALA   302      53.422  37.451  68.312  1.00  0.00           C  
ATOM   1508  HB1 ALA   302      52.775  36.725  67.823  1.00  0.00           H  
ATOM   1509  HB2 ALA   302      54.367  37.530  67.794  1.00  0.00           H  
ATOM   1510  HB3 ALA   302      53.542  37.131  69.346  1.00  0.00           H  
ATOM   1511  C   ALA   302      53.357  39.724  69.286  1.00  0.00           C  
ATOM   1512  O   ALA   302      52.781  39.965  70.318  1.00  0.00           O  
ATOM   1513  N   HIE   303      54.494  40.322  68.860  1.00  0.00           N  
ATOM   1514  H   HIE   303      54.956  40.071  67.994  1.00  0.00           H  
ATOM   1515  CA  HIE   303      55.017  41.382  69.723  1.00  0.00           C  
ATOM   1516  HA  HIE   303      55.079  40.893  70.699  1.00  0.00           H  
ATOM   1517  CB  HIE   303      56.259  41.933  69.165  1.00  0.00           C  
ATOM   1518  HB2 HIE   303      56.113  41.949  68.089  1.00  0.00           H  
ATOM   1519  HB3 HIE   303      56.504  42.926  69.536  1.00  0.00           H  
ATOM   1520  CG  HIE   303      57.468  41.091  69.395  1.00  0.00           C  
ATOM   1521  ND1 HIE   303      58.556  41.080  68.542  1.00  0.00           N  
ATOM   1522  CE1 HIE   303      59.388  40.201  69.046  1.00  0.00           C  
ATOM   1523  HE1 HIE   303      60.251  39.921  68.467  1.00  0.00           H  
ATOM   1524  NE2 HIE   303      58.958  39.765  70.211  1.00  0.00           N  
ATOM   1525  HE2 HIE   303      59.483  39.139  70.804  1.00  0.00           H  
ATOM   1526  CD2 HIE   303      57.721  40.355  70.507  1.00  0.00           C  
ATOM   1527  HD2 HIE   303      57.088  40.295  71.373  1.00  0.00           H  
ATOM   1528  C   HIE   303      54.061  42.591  69.894  1.00  0.00           C  
ATOM   1529  O   HIE   303      53.874  43.013  71.050  1.00  0.00           O  
ATOM   1530  N   VAL   304      53.339  43.126  68.896  1.00  0.00           N  
ATOM   1531  H   VAL   304      53.498  42.700  67.991  1.00  0.00           H  
ATOM   1532  CA  VAL   304      52.190  44.099  69.080  1.00  0.00           C  
ATOM   1533  HA  VAL   304      52.507  44.933  69.712  1.00  0.00           H  
ATOM   1534  CB  VAL   304      51.665  44.731  67.752  1.00  0.00           C  
ATOM   1535  HB  VAL   304      51.153  43.888  67.291  1.00  0.00           H  
ATOM   1536  CG1 VAL   304      50.727  45.871  67.971  1.00  0.00           C  
ATOM   1537 HG11 VAL   304      51.290  46.770  68.238  1.00  0.00           H  
ATOM   1538 HG12 VAL   304      50.228  46.130  67.043  1.00  0.00           H  
ATOM   1539 HG13 VAL   304      49.944  45.583  68.670  1.00  0.00           H  
ATOM   1540  CG2 VAL   304      52.679  45.315  66.756  1.00  0.00           C  
ATOM   1541 HG21 VAL   304      52.123  45.732  65.920  1.00  0.00           H  
ATOM   1542 HG22 VAL   304      53.168  46.154  67.246  1.00  0.00           H  
ATOM   1543 HG23 VAL   304      53.475  44.651  66.422  1.00  0.00           H  
ATOM   1544  C   VAL   304      51.069  43.548  69.936  1.00  0.00           C  
ATOM   1545  O   VAL   304      50.520  44.260  70.732  1.00  0.00           O  
ATOM   1546  N   ALA   305      50.625  42.318  69.667  1.00  0.00           N  
ATOM   1547  H   ALA   305      51.123  41.755  68.995  1.00  0.00           H  
ATOM   1548  CA  ALA   305      49.490  41.652  70.362  1.00  0.00           C  
ATOM   1549  HA  ALA   305      48.583  42.255  70.283  1.00  0.00           H  
ATOM   1550  CB  ALA   305      49.144  40.297  69.749  1.00  0.00           C  
ATOM   1551  HB1 ALA   305      48.949  40.411  68.681  1.00  0.00           H  
ATOM   1552  HB2 ALA   305      49.922  39.576  70.004  1.00  0.00           H  
ATOM   1553  HB3 ALA   305      48.318  39.806  70.254  1.00  0.00           H  
ATOM   1554  C   ALA   305      49.811  41.581  71.876  1.00  0.00           C  
ATOM   1555  O   ALA   305      48.941  41.784  72.714  1.00  0.00           O  
ATOM   1556  N   GLY   306      51.079  41.235  72.192  1.00  0.00           N  
ATOM   1557  H   GLY   306      51.775  41.076  71.472  1.00  0.00           H  
ATOM   1558  CA  GLY   306      51.587  41.301  73.603  1.00  0.00           C  
ATOM   1559  HA2 GLY   306      50.939  40.696  74.239  1.00  0.00           H  
ATOM   1560  HA3 GLY   306      52.615  40.973  73.763  1.00  0.00           H  
ATOM   1561  C   GLY   306      51.485  42.809  74.106  1.00  0.00           C  
ATOM   1562  O   GLY   306      50.843  43.091  75.159  1.00  0.00           O  
ATOM   1563  N   PHE   307      51.965  43.816  73.291  1.00  0.00           N  
ATOM   1564  H   PHE   307      52.479  43.531  72.472  1.00  0.00           H  
ATOM   1565  CA  PHE   307      51.970  45.146  73.676  1.00  0.00           C  
ATOM   1566  HA  PHE   307      52.524  45.083  74.608  1.00  0.00           H  
ATOM   1567  CB  PHE   307      52.793  45.955  72.637  1.00  0.00           C  
ATOM   1568  HB2 PHE   307      53.833  45.622  72.758  1.00  0.00           H  
ATOM   1569  HB3 PHE   307      52.515  45.562  71.664  1.00  0.00           H  
ATOM   1570  CG  PHE   307      52.734  47.469  72.820  1.00  0.00           C  
ATOM   1571  CD1 PHE   307      53.313  48.191  73.849  1.00  0.00           C  
ATOM   1572  HD1 PHE   307      53.777  47.696  74.688  1.00  0.00           H  
ATOM   1573  CE1 PHE   307      53.163  49.621  73.874  1.00  0.00           C  
ATOM   1574  HE1 PHE   307      53.552  50.181  74.717  1.00  0.00           H  
ATOM   1575  CZ  PHE   307      52.579  50.302  72.779  1.00  0.00           C  
ATOM   1576  HZ  PHE   307      52.419  51.371  72.707  1.00  0.00           H  
ATOM   1577  CE2 PHE   307      51.966  49.566  71.769  1.00  0.00           C  
ATOM   1578  HE2 PHE   307      51.503  50.072  70.940  1.00  0.00           H  
ATOM   1579  CD2 PHE   307      52.062  48.149  71.811  1.00  0.00           C  
ATOM   1580  HD2 PHE   307      51.435  47.615  71.113  1.00  0.00           H  
ATOM   1581  C   PHE   307      50.611  45.801  73.949  1.00  0.00           C  
ATOM   1582  O   PHE   307      50.576  46.795  74.706  1.00  0.00           O  
ATOM   1583  N   LEU   308      49.464  45.321  73.407  1.00  0.00           N  
ATOM   1584  H   LEU   308      49.519  44.649  72.660  1.00  0.00           H  
ATOM   1585  CA  LEU   308      48.141  45.960  73.563  1.00  0.00           C  
ATOM   1586  HA  LEU   308      48.339  47.026  73.431  1.00  0.00           H  
ATOM   1587  CB  LEU   308      47.319  45.471  72.397  1.00  0.00           C  
ATOM   1588  HB2 LEU   308      47.199  44.393  72.394  1.00  0.00           H  
ATOM   1589  HB3 LEU   308      46.284  45.836  72.414  1.00  0.00           H  
ATOM   1590  CG  LEU   308      47.807  46.106  71.055  1.00  0.00           C  
ATOM   1591  HG  LEU   308      48.885  45.963  70.978  1.00  0.00           H  
ATOM   1592  CD1 LEU   308      47.157  45.495  69.800  1.00  0.00           C  
ATOM   1593 HD11 LEU   308      46.205  45.965  69.530  1.00  0.00           H  
ATOM   1594 HD12 LEU   308      47.734  45.650  68.891  1.00  0.00           H  
ATOM   1595 HD13 LEU   308      47.023  44.414  69.856  1.00  0.00           H  
ATOM   1596  CD2 LEU   308      47.745  47.663  70.921  1.00  0.00           C  
ATOM   1597 HD21 LEU   308      48.262  47.967  70.005  1.00  0.00           H  
ATOM   1598 HD22 LEU   308      46.737  48.061  70.897  1.00  0.00           H  
ATOM   1599 HD23 LEU   308      48.252  48.183  71.735  1.00  0.00           H  
ATOM   1600  C   LEU   308      47.568  45.693  74.925  1.00  0.00           C  
ATOM   1601  O   LEU   308      46.498  46.156  75.193  1.00  0.00           O  
ATOM   1602  N   LEU   309      48.208  44.960  75.857  1.00  0.00           N  
ATOM   1603  H   LEU   309      49.081  44.577  75.510  1.00  0.00           H  
ATOM   1604  CA  LEU   309      47.629  44.430  77.103  1.00  0.00           C  
ATOM   1605  HA  LEU   309      46.727  44.997  77.320  1.00  0.00           H  
ATOM   1606  CB  LEU   309      47.304  42.897  77.032  1.00  0.00           C  
ATOM   1607  HB2 LEU   309      48.149  42.353  76.639  1.00  0.00           H  
ATOM   1608  HB3 LEU   309      47.225  42.523  78.060  1.00  0.00           H  
ATOM   1609  CG  LEU   309      46.065  42.589  76.228  1.00  0.00           C  
ATOM   1610  HG  LEU   309      45.975  43.104  75.277  1.00  0.00           H  
ATOM   1611  CD1 LEU   309      46.012  41.055  75.870  1.00  0.00           C  
ATOM   1612 HD11 LEU   309      45.890  40.538  76.819  1.00  0.00           H  
ATOM   1613 HD12 LEU   309      45.146  40.765  75.276  1.00  0.00           H  
ATOM   1614 HD13 LEU   309      46.882  40.811  75.258  1.00  0.00           H  
ATOM   1615  CD2 LEU   309      44.822  42.778  77.025  1.00  0.00           C  
ATOM   1616 HD21 LEU   309      44.813  43.844  77.264  1.00  0.00           H  
ATOM   1617 HD22 LEU   309      43.944  42.759  76.384  1.00  0.00           H  
ATOM   1618 HD23 LEU   309      44.858  42.218  77.957  1.00  0.00           H  
ATOM   1619  C   LEU   309      48.599  44.679  78.311  1.00  0.00           C  
ATOM   1620  O   LEU   309      49.828  44.582  78.188  1.00  0.00           O  
ATOM   1621  N   GLU   310      48.076  44.949  79.524  1.00  0.00           N  
ATOM   1622  H   GLU   310      47.077  45.081  79.596  1.00  0.00           H  
ATOM   1623  CA  GLU   310      48.729  44.988  80.834  1.00  0.00           C  
ATOM   1624  HA  GLU   310      49.518  45.722  80.727  1.00  0.00           H  
ATOM   1625  CB  GLU   310      47.823  45.522  81.929  1.00  0.00           C  
ATOM   1626  HB2 GLU   310      47.328  46.454  81.630  1.00  0.00           H  
ATOM   1627  HB3 GLU   310      46.993  44.831  82.121  1.00  0.00           H  
ATOM   1628  CG  GLU   310      48.429  45.742  83.391  1.00  0.00           C  
ATOM   1629  HG2 GLU   310      47.695  45.731  84.196  1.00  0.00           H  
ATOM   1630  HG3 GLU   310      49.195  44.989  83.607  1.00  0.00           H  
ATOM   1631  CD  GLU   310      49.247  47.095  83.447  1.00  0.00           C  
ATOM   1632  OE1 GLU   310      49.623  47.468  84.569  1.00  0.00           O  
ATOM   1633  OE2 GLU   310      49.737  47.688  82.441  1.00  0.00           O  
ATOM   1634  C   GLU   310      49.401  43.650  81.172  1.00  0.00           C  
ATOM   1635  O   GLU   310      50.630  43.605  81.296  1.00  0.00           O  
ATOM   1636  N   ASP   311      48.598  42.571  81.262  1.00  0.00           N  
ATOM   1637  H   ASP   311      47.605  42.718  81.282  1.00  0.00           H  
ATOM   1638  CA  ASP   311      49.168  41.228  81.605  1.00  0.00           C  
ATOM   1639  HA  ASP   311      50.132  41.142  81.094  1.00  0.00           H  
ATOM   1640  CB  ASP   311      49.439  41.223  83.100  1.00  0.00           C  
ATOM   1641  HB2 ASP   311      49.755  40.210  83.356  1.00  0.00           H  
ATOM   1642  HB3 ASP   311      50.153  42.018  83.334  1.00  0.00           H  
ATOM   1643  CG  ASP   311      48.130  41.347  83.859  1.00  0.00           C  
ATOM   1644  OD1 ASP   311      47.992  42.235  84.752  1.00  0.00           O  
ATOM   1645  OD2 ASP   311      47.225  40.479  83.772  1.00  0.00           O  
ATOM   1646  C   ASP   311      48.288  40.053  81.176  1.00  0.00           C  
ATOM   1647  O   ASP   311      48.720  38.919  81.279  1.00  0.00           O  
ATOM   1648  N   ARG   312      47.119  40.184  80.635  1.00  0.00           N  
ATOM   1649  H   ARG   312      46.807  41.140  80.656  1.00  0.00           H  
ATOM   1650  CA  ARG   312      46.125  39.136  80.328  1.00  0.00           C  
ATOM   1651  HA  ARG   312      46.028  38.574  81.262  1.00  0.00           H  
ATOM   1652  CB  ARG   312      44.769  39.898  79.876  1.00  0.00           C  
ATOM   1653  HB2 ARG   312      44.520  40.592  80.691  1.00  0.00           H  
ATOM   1654  HB3 ARG   312      44.962  40.439  78.960  1.00  0.00           H  
ATOM   1655  CG  ARG   312      43.563  39.003  79.704  1.00  0.00           C  
ATOM   1656  HG2 ARG   312      42.712  39.634  79.454  1.00  0.00           H  
ATOM   1657  HG3 ARG   312      43.798  38.293  78.910  1.00  0.00           H  
ATOM   1658  CD  ARG   312      43.175  38.190  81.019  1.00  0.00           C  
ATOM   1659  HD2 ARG   312      42.593  37.369  80.582  1.00  0.00           H  
ATOM   1660  HD3 ARG   312      44.046  37.761  81.511  1.00  0.00           H  
ATOM   1661  NE  ARG   312      42.214  38.899  81.933  1.00  0.00           N  
ATOM   1662  HE  ARG   312      42.320  39.902  81.982  1.00  0.00           H  
ATOM   1663  CZ  ARG   312      41.482  38.271  82.868  1.00  0.00           C  
ATOM   1664  NH1 ARG   312      41.481  37.017  83.009  1.00  0.00           N  
ATOM   1665 HH11 ARG   312      41.663  36.492  82.164  1.00  0.00           H  
ATOM   1666 HH12 ARG   312      41.107  36.606  83.853  1.00  0.00           H  
ATOM   1667  NH2 ARG   312      40.833  39.023  83.725  1.00  0.00           N  
ATOM   1668 HH21 ARG   312      40.870  40.033  83.629  1.00  0.00           H  
ATOM   1669 HH22 ARG   312      40.324  38.506  84.430  1.00  0.00           H  
ATOM   1670  C   ARG   312      46.697  38.128  79.210  1.00  0.00           C  
ATOM   1671  O   ARG   312      46.085  37.050  79.018  1.00  0.00           O  
ATOM   1672  N   ALA   313      47.801  38.461  78.485  1.00  0.00           N  
ATOM   1673  H   ALA   313      48.054  39.436  78.556  1.00  0.00           H  
ATOM   1674  CA  ALA   313      48.471  37.631  77.466  1.00  0.00           C  
ATOM   1675  HA  ALA   313      47.653  37.128  76.945  1.00  0.00           H  
ATOM   1676  CB  ALA   313      49.120  38.541  76.498  1.00  0.00           C  
ATOM   1677  HB1 ALA   313      48.302  39.063  76.000  1.00  0.00           H  
ATOM   1678  HB2 ALA   313      49.695  39.291  77.042  1.00  0.00           H  
ATOM   1679  HB3 ALA   313      49.694  38.028  75.715  1.00  0.00           H  
ATOM   1680  C   ALA   313      49.539  36.620  78.096  1.00  0.00           C  
ATOM   1681  O   ALA   313      50.014  35.704  77.406  1.00  0.00           O  
ATOM   1682  N   VAL   314      49.801  36.762  79.405  1.00  0.00           N  
ATOM   1683  H   VAL   314      49.438  37.564  79.891  1.00  0.00           H  
ATOM   1684  CA  VAL   314      50.783  35.983  80.119  1.00  0.00           C  
ATOM   1685  HA  VAL   314      50.861  35.087  79.506  1.00  0.00           H  
ATOM   1686  CB  VAL   314      52.197  36.631  80.337  1.00  0.00           C  
ATOM   1687  HB  VAL   314      52.726  35.724  80.636  1.00  0.00           H  
ATOM   1688  CG1 VAL   314      52.820  37.183  79.071  1.00  0.00           C  
ATOM   1689 HG11 VAL   314      53.816  37.529  79.355  1.00  0.00           H  
ATOM   1690 HG12 VAL   314      52.759  36.442  78.274  1.00  0.00           H  
ATOM   1691 HG13 VAL   314      52.224  38.037  78.764  1.00  0.00           H  
ATOM   1692  CG2 VAL   314      52.289  37.701  81.457  1.00  0.00           C  
ATOM   1693 HG21 VAL   314      52.447  37.261  82.444  1.00  0.00           H  
ATOM   1694 HG22 VAL   314      53.207  38.268  81.373  1.00  0.00           H  
ATOM   1695 HG23 VAL   314      51.325  38.216  81.453  1.00  0.00           H  
ATOM   1696  C   VAL   314      50.280  35.555  81.491  1.00  0.00           C  
ATOM   1697  O   VAL   314      50.861  34.577  82.081  1.00  0.00           O  
ATOM   1698  N   CYX   315      49.354  36.304  82.111  1.00  0.00           N  
ATOM   1699  H   CYX   315      49.093  37.182  81.680  1.00  0.00           H  
ATOM   1700  CA  CYX   315      48.789  35.909  83.416  1.00  0.00           C  
ATOM   1701  HA  CYX   315      49.619  35.524  84.002  1.00  0.00           H  
ATOM   1702  CB  CYX   315      48.080  37.165  84.039  1.00  0.00           C  
ATOM   1703  HB2 CYX   315      48.706  38.056  83.968  1.00  0.00           H  
ATOM   1704  HB3 CYX   315      47.176  37.367  83.456  1.00  0.00           H  
ATOM   1705  SG  CYX   315      47.692  36.874  85.756  1.00  0.00           S  
ATOM   1706  C   CYX   315      47.716  34.842  83.338  1.00  0.00           C  
ATOM   1707  O   CYX   315      46.999  34.836  82.292  1.00  0.00           O  
ATOM   1708  N   VAL   316      47.599  34.062  84.302  1.00  0.00           N  
ATOM   1709  H   VAL   316      48.105  34.281  85.144  1.00  0.00           H  
ATOM   1710  CA  VAL   316      46.595  33.027  84.456  1.00  0.00           C  
ATOM   1711  HA  VAL   316      45.743  33.301  83.839  1.00  0.00           H  
ATOM   1712  CB  VAL   316      47.113  31.563  84.164  1.00  0.00           C  
ATOM   1713  HB  VAL   316      47.602  31.471  83.194  1.00  0.00           H  
ATOM   1714  CG1 VAL   316      48.185  31.104  85.194  1.00  0.00           C  
ATOM   1715 HG11 VAL   316      48.554  30.125  84.887  1.00  0.00           H  
ATOM   1716 HG12 VAL   316      49.015  31.800  85.174  1.00  0.00           H  
ATOM   1717 HG13 VAL   316      47.718  30.980  86.166  1.00  0.00           H  
ATOM   1718  CG2 VAL   316      45.965  30.576  84.296  1.00  0.00           C  
ATOM   1719 HG21 VAL   316      45.125  30.762  83.627  1.00  0.00           H  
ATOM   1720 HG22 VAL   316      46.337  29.562  84.173  1.00  0.00           H  
ATOM   1721 HG23 VAL   316      45.546  30.611  85.305  1.00  0.00           H  
ATOM   1722  C   VAL   316      45.923  33.157  85.805  1.00  0.00           C  
ATOM   1723  O   VAL   316      46.562  33.463  86.797  1.00  0.00           O  
ATOM   1724  N   GLU   317      44.587  33.216  85.795  1.00  0.00           N  
ATOM   1725  H   GLU   317      44.065  33.030  84.948  1.00  0.00           H  
ATOM   1726  CA  GLU   317      43.824  33.371  87.055  1.00  0.00           C  
ATOM   1727  HA  GLU   317      44.383  34.187  87.511  1.00  0.00           H  
ATOM   1728  CB  GLU   317      42.339  33.684  86.589  1.00  0.00           C  
ATOM   1729  HB2 GLU   317      42.298  34.429  85.800  1.00  0.00           H  
ATOM   1730  HB3 GLU   317      42.044  32.732  86.151  1.00  0.00           H  
ATOM   1731  CG  GLU   317      41.224  34.049  87.628  1.00  0.00           C  
ATOM   1732  HG2 GLU   317      40.275  34.171  87.100  1.00  0.00           H  
ATOM   1733  HG3 GLU   317      41.067  33.139  88.201  1.00  0.00           H  
ATOM   1734  CD  GLU   317      41.635  35.254  88.481  1.00  0.00           C  
ATOM   1735  OE1 GLU   317      41.412  36.470  88.139  1.00  0.00           O  
ATOM   1736  OE2 GLU   317      42.271  35.017  89.515  1.00  0.00           O  
ATOM   1737  C   GLU   317      44.003  32.264  88.088  1.00  0.00           C  
ATOM   1738  O   GLU   317      44.387  31.149  87.754  1.00  0.00           O  
ATOM   1739  N   ARG   318      43.745  32.502  89.348  1.00  0.00           N  
ATOM   1740  H   ARG   318      43.493  33.466  89.543  1.00  0.00           H  
ATOM   1741  CA  ARG   318      43.888  31.562  90.503  1.00  0.00           C  
ATOM   1742  HA  ARG   318      44.964  31.426  90.617  1.00  0.00           H  
ATOM   1743  CB  ARG   318      43.413  32.179  91.816  1.00  0.00           C  
ATOM   1744  HB2 ARG   318      43.849  31.616  92.639  1.00  0.00           H  
ATOM   1745  HB3 ARG   318      43.758  33.219  91.845  1.00  0.00           H  
ATOM   1746  CG  ARG   318      41.850  32.291  91.828  1.00  0.00           C  
ATOM   1747  HG2 ARG   318      41.479  32.886  90.995  1.00  0.00           H  
ATOM   1748  HG3 ARG   318      41.290  31.360  91.887  1.00  0.00           H  
ATOM   1749  CD  ARG   318      41.515  33.006  93.199  1.00  0.00           C  
ATOM   1750  HD2 ARG   318      40.481  32.698  93.392  1.00  0.00           H  
ATOM   1751  HD3 ARG   318      42.225  32.630  93.929  1.00  0.00           H  
ATOM   1752  NE  ARG   318      41.561  34.431  93.004  1.00  0.00           N  
ATOM   1753  HE  ARG   318      41.686  34.829  92.087  1.00  0.00           H  
ATOM   1754  CZ  ARG   318      41.357  35.315  93.973  1.00  0.00           C  
ATOM   1755  NH1 ARG   318      40.989  34.892  95.151  1.00  0.00           N  
ATOM   1756 HH11 ARG   318      40.745  33.921  95.251  1.00  0.00           H  
ATOM   1757 HH12 ARG   318      40.710  35.428  95.959  1.00  0.00           H  
ATOM   1758  NH2 ARG   318      41.696  36.533  93.835  1.00  0.00           N  
ATOM   1759 HH21 ARG   318      41.857  36.884  92.894  1.00  0.00           H  
ATOM   1760 HH22 ARG   318      41.468  37.187  94.574  1.00  0.00           H  
ATOM   1761  C   ARG   318      43.243  30.142  90.293  1.00  0.00           C  
ATOM   1762  O   ARG   318      42.059  30.062  89.862  1.00  0.00           O  
ATOM   1763  N   PHE   319      43.948  29.137  90.781  1.00  0.00           N  
ATOM   1764  H   PHE   319      44.876  29.306  91.129  1.00  0.00           H  
ATOM   1765  CA  PHE   319      43.512  27.714  90.623  1.00  0.00           C  
ATOM   1766  HA  PHE   319      43.003  27.647  89.665  1.00  0.00           H  
ATOM   1767  CB  PHE   319      44.744  26.820  90.426  1.00  0.00           C  
ATOM   1768  HB2 PHE   319      45.183  26.839  91.425  1.00  0.00           H  
ATOM   1769  HB3 PHE   319      44.433  25.780  90.338  1.00  0.00           H  
ATOM   1770  CG  PHE   319      45.747  27.275  89.332  1.00  0.00           C  
ATOM   1771  CD1 PHE   319      45.294  27.265  87.959  1.00  0.00           C  
ATOM   1772  HD1 PHE   319      44.272  26.990  87.747  1.00  0.00           H  
ATOM   1773  CE1 PHE   319      46.217  27.455  86.946  1.00  0.00           C  
ATOM   1774  HE1 PHE   319      45.874  27.390  85.927  1.00  0.00           H  
ATOM   1775  CZ  PHE   319      47.511  27.922  87.235  1.00  0.00           C  
ATOM   1776  HZ  PHE   319      48.131  28.304  86.438  1.00  0.00           H  
ATOM   1777  CE2 PHE   319      47.856  28.177  88.578  1.00  0.00           C  
ATOM   1778  HE2 PHE   319      48.878  28.407  88.845  1.00  0.00           H  
ATOM   1779  CD2 PHE   319      46.983  27.842  89.618  1.00  0.00           C  
ATOM   1780  HD2 PHE   319      47.351  28.012  90.618  1.00  0.00           H  
ATOM   1781  C   PHE   319      42.676  27.193  91.804  1.00  0.00           C  
ATOM   1782  O   PHE   319      41.624  26.538  91.607  1.00  0.00           O  
ATOM   1783  N   SER   320      43.003  27.631  93.017  1.00  0.00           N  
ATOM   1784  H   SER   320      43.768  28.274  93.099  1.00  0.00           H  
ATOM   1785  CA  SER   320      42.072  27.549  94.201  1.00  0.00           C  
ATOM   1786  HA  SER   320      41.243  26.882  93.977  1.00  0.00           H  
ATOM   1787  CB  SER   320      42.828  26.926  95.410  1.00  0.00           C  
ATOM   1788  HB2 SER   320      43.271  26.000  95.021  1.00  0.00           H  
ATOM   1789  HB3 SER   320      43.593  27.621  95.738  1.00  0.00           H  
ATOM   1790  OG  SER   320      41.998  26.628  96.489  1.00  0.00           O  
ATOM   1791  HG  SER   320      42.048  27.244  97.227  1.00  0.00           H  
ATOM   1792  C   SER   320      41.463  28.912  94.467  1.00  0.00           C  
ATOM   1793  O   SER   320      42.136  29.948  94.274  1.00  0.00           O  
ATOM   1794  N   ASP   321      40.239  29.009  94.953  1.00  0.00           N  
ATOM   1795  H   ASP   321      39.783  28.195  95.348  1.00  0.00           H  
ATOM   1796  CA  ASP   321      39.581  30.324  94.950  1.00  0.00           C  
ATOM   1797  HA  ASP   321      39.781  30.821  94.007  1.00  0.00           H  
ATOM   1798  CB  ASP   321      38.060  30.163  95.021  1.00  0.00           C  
ATOM   1799  HB2 ASP   321      37.594  31.156  94.999  1.00  0.00           H  
ATOM   1800  HB3 ASP   321      37.862  29.688  94.059  1.00  0.00           H  
ATOM   1801  CG  ASP   321      37.573  29.394  96.235  1.00  0.00           C  
ATOM   1802  OD1 ASP   321      38.302  29.058  97.204  1.00  0.00           O  
ATOM   1803  OD2 ASP   321      36.373  29.090  96.217  1.00  0.00           O  
ATOM   1804  C   ASP   321      40.109  31.256  96.087  1.00  0.00           C  
ATOM   1805  O   ASP   321      39.917  32.497  96.087  1.00  0.00           O  
ATOM   1806  N   ASP   322      40.886  30.739  97.046  1.00  0.00           N  
ATOM   1807  H   ASP   322      41.028  29.739  97.070  1.00  0.00           H  
ATOM   1808  CA  ASP   322      41.587  31.489  98.119  1.00  0.00           C  
ATOM   1809  HA  ASP   322      41.031  32.418  98.260  1.00  0.00           H  
ATOM   1810  CB  ASP   322      41.548  30.708  99.410  1.00  0.00           C  
ATOM   1811  HB2 ASP   322      42.110  31.295 100.150  1.00  0.00           H  
ATOM   1812  HB3 ASP   322      40.535  30.433  99.672  1.00  0.00           H  
ATOM   1813  CG  ASP   322      42.387  29.341  99.338  1.00  0.00           C  
ATOM   1814  OD1 ASP   322      42.866  28.901 100.363  1.00  0.00           O  
ATOM   1815  OD2 ASP   322      42.195  28.693  98.253  1.00  0.00           O  
ATOM   1816  C   ASP   322      43.112  31.744  97.737  1.00  0.00           C  
ATOM   1817  O   ASP   322      43.800  32.457  98.482  1.00  0.00           O  
ATOM   1818  N   GLY   323      43.574  31.345  96.574  1.00  0.00           N  
ATOM   1819  H   GLY   323      42.985  30.775  95.983  1.00  0.00           H  
ATOM   1820  CA  GLY   323      44.874  31.798  96.020  1.00  0.00           C  
ATOM   1821  HA2 GLY   323      45.603  31.992  96.807  1.00  0.00           H  
ATOM   1822  HA3 GLY   323      45.350  31.067  95.363  1.00  0.00           H  
ATOM   1823  C   GLY   323      44.762  33.114  95.273  1.00  0.00           C  
ATOM   1824  O   GLY   323      44.036  34.014  95.628  1.00  0.00           O  
ATOM   1825  N   TYR   324      45.563  33.196  94.223  1.00  0.00           N  
ATOM   1826  H   TYR   324      46.186  32.466  93.916  1.00  0.00           H  
ATOM   1827  CA  TYR   324      45.681  34.398  93.449  1.00  0.00           C  
ATOM   1828  HA  TYR   324      44.679  34.760  93.258  1.00  0.00           H  
ATOM   1829  CB  TYR   324      46.567  35.430  94.114  1.00  0.00           C  
ATOM   1830  HB2 TYR   324      46.185  35.361  95.135  1.00  0.00           H  
ATOM   1831  HB3 TYR   324      47.648  35.295  94.016  1.00  0.00           H  
ATOM   1832  CG  TYR   324      46.442  36.853  93.627  1.00  0.00           C  
ATOM   1833  CD1 TYR   324      47.458  37.487  92.969  1.00  0.00           C  
ATOM   1834  HD1 TYR   324      48.347  36.882  92.876  1.00  0.00           H  
ATOM   1835  CE1 TYR   324      47.335  38.742  92.428  1.00  0.00           C  
ATOM   1836  HE1 TYR   324      48.108  39.267  91.877  1.00  0.00           H  
ATOM   1837  CZ  TYR   324      46.075  39.393  92.576  1.00  0.00           C  
ATOM   1838  OH  TYR   324      45.948  40.678  92.143  1.00  0.00           O  
ATOM   1839  HH  TYR   324      46.695  41.040  91.657  1.00  0.00           H  
ATOM   1840  CE2 TYR   324      44.995  38.748  93.252  1.00  0.00           C  
ATOM   1841  HE2 TYR   324      44.087  39.343  93.315  1.00  0.00           H  
ATOM   1842  CD2 TYR   324      45.157  37.441  93.720  1.00  0.00           C  
ATOM   1843  HD2 TYR   324      44.360  36.959  94.265  1.00  0.00           H  
ATOM   1844  C   TYR   324      46.335  34.208  92.096  1.00  0.00           C  
ATOM   1845  O   TYR   324      47.024  33.220  91.827  1.00  0.00           O  
ATOM   1846  N   ARG   325      45.910  35.035  91.167  1.00  0.00           N  
ATOM   1847  H   ARG   325      45.216  35.738  91.412  1.00  0.00           H  
ATOM   1848  CA  ARG   325      46.388  35.017  89.767  1.00  0.00           C  
ATOM   1849  HA  ARG   325      46.211  34.005  89.392  1.00  0.00           H  
ATOM   1850  CB  ARG   325      45.667  36.054  88.821  1.00  0.00           C  
ATOM   1851  HB2 ARG   325      45.932  35.835  87.790  1.00  0.00           H  
ATOM   1852  HB3 ARG   325      44.579  36.044  88.751  1.00  0.00           H  
ATOM   1853  CG  ARG   325      46.209  37.449  89.159  1.00  0.00           C  
ATOM   1854  HG2 ARG   325      46.304  37.652  90.222  1.00  0.00           H  
ATOM   1855  HG3 ARG   325      47.158  37.641  88.661  1.00  0.00           H  
ATOM   1856  CD  ARG   325      45.292  38.509  88.623  1.00  0.00           C  
ATOM   1857  HD2 ARG   325      44.921  38.179  87.658  1.00  0.00           H  
ATOM   1858  HD3 ARG   325      44.448  38.604  89.311  1.00  0.00           H  
ATOM   1859  NE  ARG   325      46.040  39.762  88.484  1.00  0.00           N  
ATOM   1860  HE  ARG   325      46.522  40.095  89.314  1.00  0.00           H  
ATOM   1861  CZ  ARG   325      46.365  40.349  87.368  1.00  0.00           C  
ATOM   1862  NH1 ARG   325      45.951  39.965  86.185  1.00  0.00           N  
ATOM   1863 HH11 ARG   325      45.148  39.350  86.129  1.00  0.00           H  
ATOM   1864 HH12 ARG   325      46.328  40.302  85.308  1.00  0.00           H  
ATOM   1865  NH2 ARG   325      47.231  41.334  87.352  1.00  0.00           N  
ATOM   1866 HH21 ARG   325      47.582  41.560  88.266  1.00  0.00           H  
ATOM   1867 HH22 ARG   325      47.618  41.775  86.526  1.00  0.00           H  
ATOM   1868  C   ARG   325      47.862  35.100  89.650  1.00  0.00           C  
ATOM   1869  O   ARG   325      48.493  35.944  90.298  1.00  0.00           O  
ATOM   1870  N   THR   326      48.463  34.237  88.831  1.00  0.00           N  
ATOM   1871  H   THR   326      47.895  33.662  88.221  1.00  0.00           H  
ATOM   1872  CA  THR   326      49.923  34.093  88.646  1.00  0.00           C  
ATOM   1873  HA  THR   326      50.414  34.895  89.189  1.00  0.00           H  
ATOM   1874  CB  THR   326      50.367  32.687  89.239  1.00  0.00           C  
ATOM   1875  HB  THR   326      51.446  32.600  89.107  1.00  0.00           H  
ATOM   1876  CG2 THR   326      49.959  32.428  90.710  1.00  0.00           C  
ATOM   1877 HG21 THR   326      48.874  32.440  90.789  1.00  0.00           H  
ATOM   1878 HG22 THR   326      50.283  31.417  90.997  1.00  0.00           H  
ATOM   1879 HG23 THR   326      50.362  33.118  91.451  1.00  0.00           H  
ATOM   1880  OG1 THR   326      49.676  31.698  88.451  1.00  0.00           O  
ATOM   1881  HG1 THR   326      48.748  31.613  88.699  1.00  0.00           H  
ATOM   1882  C   THR   326      50.441  34.163  87.269  1.00  0.00           C  
ATOM   1883  O   THR   326      49.703  33.896  86.328  1.00  0.00           O  
ATOM   1884  N   VAL   327      51.725  34.496  87.158  1.00  0.00           N  
ATOM   1885  H   VAL   327      52.355  34.691  87.919  1.00  0.00           H  
ATOM   1886  CA  VAL   327      52.494  34.323  85.930  1.00  0.00           C  
ATOM   1887  HA  VAL   327      51.956  34.939  85.206  1.00  0.00           H  
ATOM   1888  CB  VAL   327      53.876  34.920  86.212  1.00  0.00           C  
ATOM   1889  HB  VAL   327      54.350  34.306  86.982  1.00  0.00           H  
ATOM   1890  CG1 VAL   327      54.581  34.804  84.853  1.00  0.00           C  
ATOM   1891 HG11 VAL   327      54.187  35.512  84.119  1.00  0.00           H  
ATOM   1892 HG12 VAL   327      55.613  35.156  84.918  1.00  0.00           H  
ATOM   1893 HG13 VAL   327      54.577  33.820  84.375  1.00  0.00           H  
ATOM   1894  CG2 VAL   327      53.872  36.428  86.760  1.00  0.00           C  
ATOM   1895 HG21 VAL   327      54.872  36.877  86.732  1.00  0.00           H  
ATOM   1896 HG22 VAL   327      53.217  37.050  86.150  1.00  0.00           H  
ATOM   1897 HG23 VAL   327      53.470  36.431  87.773  1.00  0.00           H  
ATOM   1898  C   VAL   327      52.424  32.830  85.447  1.00  0.00           C  
ATOM   1899  O   VAL   327      52.718  31.953  86.282  1.00  0.00           O  
ATOM   1900  N   ALA   328      51.999  32.555  84.212  1.00  0.00           N  
ATOM   1901  H   ALA   328      51.784  33.263  83.527  1.00  0.00           H  
ATOM   1902  CA  ALA   328      51.917  31.150  83.779  1.00  0.00           C  
ATOM   1903  HA  ALA   328      51.268  30.522  84.387  1.00  0.00           H  
ATOM   1904  CB  ALA   328      51.142  31.108  82.472  1.00  0.00           C  
ATOM   1905  HB1 ALA   328      51.505  31.780  81.693  1.00  0.00           H  
ATOM   1906  HB2 ALA   328      51.057  30.092  82.082  1.00  0.00           H  
ATOM   1907  HB3 ALA   328      50.135  31.509  82.588  1.00  0.00           H  
ATOM   1908  C   ALA   328      53.305  30.415  83.667  1.00  0.00           C  
ATOM   1909  O   ALA   328      54.289  30.812  83.029  1.00  0.00           O  
ATOM   1910  N   GLN   329      53.301  29.258  84.331  1.00  0.00           N  
ATOM   1911  H   GLN   329      52.549  29.011  84.957  1.00  0.00           H  
ATOM   1912  CA  GLN   329      54.359  28.245  84.237  1.00  0.00           C  
ATOM   1913  HA  GLN   329      55.226  28.647  83.704  1.00  0.00           H  
ATOM   1914  CB  GLN   329      54.910  27.766  85.612  1.00  0.00           C  
ATOM   1915  HB2 GLN   329      54.135  27.221  86.155  1.00  0.00           H  
ATOM   1916  HB3 GLN   329      55.711  27.030  85.507  1.00  0.00           H  
ATOM   1917  CG  GLN   329      55.497  28.902  86.411  1.00  0.00           C  
ATOM   1918  HG2 GLN   329      56.028  29.637  85.806  1.00  0.00           H  
ATOM   1919  HG3 GLN   329      54.623  29.437  86.763  1.00  0.00           H  
ATOM   1920  CD  GLN   329      56.292  28.497  87.622  1.00  0.00           C  
ATOM   1921  OE1 GLN   329      56.883  27.422  87.719  1.00  0.00           O  
ATOM   1922  NE2 GLN   329      56.235  29.248  88.693  1.00  0.00           N  
ATOM   1923 HE21 GLN   329      56.911  29.243  89.436  1.00  0.00           H  
ATOM   1924 HE22 GLN   329      55.650  30.069  88.601  1.00  0.00           H  
ATOM   1925  C   GLN   329      53.793  27.124  83.297  1.00  0.00           C  
ATOM   1926  O   GLN   329      52.683  26.612  83.476  1.00  0.00           O  
ATOM   1927  N   GLY   330      54.513  26.658  82.236  1.00  0.00           N  
ATOM   1928  H   GLY   330      55.319  27.180  81.929  1.00  0.00           H  
ATOM   1929  CA  GLY   330      54.255  25.498  81.438  1.00  0.00           C  
ATOM   1930  HA2 GLY   330      55.139  25.110  80.931  1.00  0.00           H  
ATOM   1931  HA3 GLY   330      53.919  24.791  82.202  1.00  0.00           H  
ATOM   1932  C   GLY   330      53.213  25.751  80.309  1.00  0.00           C  
ATOM   1933  O   GLY   330      53.229  26.788  79.686  1.00  0.00           O  
ATOM   1934  N   THR   331      52.341  24.802  80.029  1.00  0.00           N  
ATOM   1935  H   THR   331      52.499  23.931  80.505  1.00  0.00           H  
ATOM   1936  CA  THR   331      51.172  24.853  79.053  1.00  0.00           C  
ATOM   1937  HA  THR   331      51.342  25.591  78.267  1.00  0.00           H  
ATOM   1938  CB  THR   331      51.093  23.484  78.346  1.00  0.00           C  
ATOM   1939  HB  THR   331      50.318  23.490  77.577  1.00  0.00           H  
ATOM   1940  CG2 THR   331      52.482  22.958  77.740  1.00  0.00           C  
ATOM   1941 HG21 THR   331      53.078  22.533  78.549  1.00  0.00           H  
ATOM   1942 HG22 THR   331      52.220  22.098  77.124  1.00  0.00           H  
ATOM   1943 HG23 THR   331      53.005  23.775  77.248  1.00  0.00           H  
ATOM   1944  OG1 THR   331      50.600  22.581  79.402  1.00  0.00           O  
ATOM   1945  HG1 THR   331      51.202  22.697  80.139  1.00  0.00           H  
ATOM   1946  C   THR   331      49.807  25.129  79.725  1.00  0.00           C  
ATOM   1947  O   THR   331      48.785  25.215  79.025  1.00  0.00           O  
ATOM   1948  N   LYS   332      49.808  25.368  81.050  1.00  0.00           N  
ATOM   1949  H   LYS   332      50.648  25.084  81.527  1.00  0.00           H  
ATOM   1950  CA  LYS   332      48.637  25.559  81.972  1.00  0.00           C  
ATOM   1951  HA  LYS   332      47.929  24.728  82.033  1.00  0.00           H  
ATOM   1952  CB  LYS   332      49.211  25.749  83.395  1.00  0.00           C  
ATOM   1953  HB2 LYS   332      49.960  26.528  83.382  1.00  0.00           H  
ATOM   1954  HB3 LYS   332      48.490  26.115  84.134  1.00  0.00           H  
ATOM   1955  CG  LYS   332      49.881  24.550  84.031  1.00  0.00           C  
ATOM   1956  HG2 LYS   332      50.826  24.327  83.542  1.00  0.00           H  
ATOM   1957  HG3 LYS   332      49.896  24.962  85.039  1.00  0.00           H  
ATOM   1958  CD  LYS   332      48.972  23.329  84.068  1.00  0.00           C  
ATOM   1959  HD2 LYS   332      48.968  22.786  85.016  1.00  0.00           H  
ATOM   1960  HD3 LYS   332      47.947  23.665  83.887  1.00  0.00           H  
ATOM   1961  CE  LYS   332      49.338  22.277  82.942  1.00  0.00           C  
ATOM   1962  HE2 LYS   332      49.430  22.798  81.992  1.00  0.00           H  
ATOM   1963  HE3 LYS   332      50.276  21.754  83.156  1.00  0.00           H  
ATOM   1964  NZ  LYS   332      48.268  21.262  82.759  1.00  0.00           N  
ATOM   1965  HZ1 LYS   332      48.486  20.771  81.903  1.00  0.00           H  
ATOM   1966  HZ2 LYS   332      48.178  20.689  83.584  1.00  0.00           H  
ATOM   1967  HZ3 LYS   332      47.430  21.807  82.599  1.00  0.00           H  
ATOM   1968  C   LYS   332      47.773  26.761  81.526  1.00  0.00           C  
ATOM   1969  O   LYS   332      46.654  26.885  82.014  1.00  0.00           O  
ATOM   1970  N   LYS   333      48.201  27.635  80.620  1.00  0.00           N  
ATOM   1971  H   LYS   333      49.151  27.468  80.307  1.00  0.00           H  
ATOM   1972  CA  LYS   333      47.340  28.603  79.824  1.00  0.00           C  
ATOM   1973  HA  LYS   333      46.276  28.450  80.011  1.00  0.00           H  
ATOM   1974  CB  LYS   333      47.458  30.037  80.517  1.00  0.00           C  
ATOM   1975  HB2 LYS   333      47.267  29.904  81.576  1.00  0.00           H  
ATOM   1976  HB3 LYS   333      48.503  30.358  80.485  1.00  0.00           H  
ATOM   1977  CG  LYS   333      46.423  31.050  79.848  1.00  0.00           C  
ATOM   1978  HG2 LYS   333      46.578  32.088  80.139  1.00  0.00           H  
ATOM   1979  HG3 LYS   333      46.640  31.148  78.784  1.00  0.00           H  
ATOM   1980  CD  LYS   333      44.953  30.754  80.086  1.00  0.00           C  
ATOM   1981  HD2 LYS   333      44.638  29.849  79.572  1.00  0.00           H  
ATOM   1982  HD3 LYS   333      44.772  30.538  81.143  1.00  0.00           H  
ATOM   1983  CE  LYS   333      43.954  31.889  79.709  1.00  0.00           C  
ATOM   1984  HE2 LYS   333      42.959  31.434  79.788  1.00  0.00           H  
ATOM   1985  HE3 LYS   333      44.068  32.734  80.378  1.00  0.00           H  
ATOM   1986  NZ  LYS   333      44.097  32.428  78.347  1.00  0.00           N  
ATOM   1987  HZ1 LYS   333      43.310  32.936  77.962  1.00  0.00           H  
ATOM   1988  HZ2 LYS   333      44.946  32.969  78.332  1.00  0.00           H  
ATOM   1989  HZ3 LYS   333      44.240  31.644  77.726  1.00  0.00           H  
ATOM   1990  C   LYS   333      47.627  28.518  78.279  1.00  0.00           C  
ATOM   1991  O   LYS   333      48.694  28.963  77.853  1.00  0.00           O  
ATOM   1992  N   GLU   334      46.731  28.052  77.489  1.00  0.00           N  
ATOM   1993  H   GLU   334      46.013  27.488  77.905  1.00  0.00           H  
ATOM   1994  CA  GLU   334      46.796  27.922  76.006  1.00  0.00           C  
ATOM   1995  HA  GLU   334      47.593  27.235  75.765  1.00  0.00           H  
ATOM   1996  CB  GLU   334      45.492  27.288  75.551  1.00  0.00           C  
ATOM   1997  HB2 GLU   334      45.701  26.899  74.564  1.00  0.00           H  
ATOM   1998  HB3 GLU   334      45.248  26.458  76.211  1.00  0.00           H  
ATOM   1999  CG  GLU   334      44.151  28.111  75.577  1.00  0.00           C  
ATOM   2000  HG2 GLU   334      44.129  28.701  74.664  1.00  0.00           H  
ATOM   2001  HG3 GLU   334      43.400  27.334  75.489  1.00  0.00           H  
ATOM   2002  CD  GLU   334      43.918  28.947  76.872  1.00  0.00           C  
ATOM   2003  OE1 GLU   334      43.415  28.382  77.834  1.00  0.00           O  
ATOM   2004  OE2 GLU   334      44.312  30.112  77.023  1.00  0.00           O  
ATOM   2005  C   GLU   334      47.273  29.178  75.257  1.00  0.00           C  
ATOM   2006  O   GLU   334      48.140  29.107  74.417  1.00  0.00           O  
ATOM   2007  N   GLY   335      46.667  30.318  75.646  1.00  0.00           N  
ATOM   2008  H   GLY   335      45.834  30.198  76.205  1.00  0.00           H  
ATOM   2009  CA  GLY   335      46.954  31.567  74.857  1.00  0.00           C  
ATOM   2010  HA2 GLY   335      46.952  31.311  73.805  1.00  0.00           H  
ATOM   2011  HA3 GLY   335      46.201  32.301  75.126  1.00  0.00           H  
ATOM   2012  C   GLY   335      48.419  32.066  75.072  1.00  0.00           C  
ATOM   2013  O   GLY   335      49.004  32.595  74.169  1.00  0.00           O  
ATOM   2014  N   CYX   336      48.999  31.870  76.261  1.00  0.00           N  
ATOM   2015  H   CYX   336      48.538  31.219  76.892  1.00  0.00           H  
ATOM   2016  CA  CYX   336      50.454  32.174  76.545  1.00  0.00           C  
ATOM   2017  HA  CYX   336      50.714  33.214  76.338  1.00  0.00           H  
ATOM   2018  CB  CYX   336      50.580  32.009  78.077  1.00  0.00           C  
ATOM   2019  HB2 CYX   336      49.917  32.747  78.522  1.00  0.00           H  
ATOM   2020  HB3 CYX   336      50.124  31.053  78.355  1.00  0.00           H  
ATOM   2021  SG  CYX   336      52.173  32.169  78.885  1.00  0.00           S  
ATOM   2022  C   CYX   336      51.341  31.230  75.830  1.00  0.00           C  
ATOM   2023  O   CYX   336      52.281  31.661  75.167  1.00  0.00           O  
ATOM   2024  N   THR   337      50.894  29.996  75.743  1.00  0.00           N  
ATOM   2025  H   THR   337      50.039  29.834  76.254  1.00  0.00           H  
ATOM   2026  CA  THR   337      51.569  28.840  75.058  1.00  0.00           C  
ATOM   2027  HA  THR   337      52.613  28.937  75.348  1.00  0.00           H  
ATOM   2028  CB  THR   337      51.078  27.479  75.514  1.00  0.00           C  
ATOM   2029  HB  THR   337      50.079  27.217  75.151  1.00  0.00           H  
ATOM   2030  CG2 THR   337      51.922  26.271  75.074  1.00  0.00           C  
ATOM   2031 HG21 THR   337      52.008  26.204  73.989  1.00  0.00           H  
ATOM   2032 HG22 THR   337      52.945  26.467  75.415  1.00  0.00           H  
ATOM   2033 HG23 THR   337      51.483  25.352  75.460  1.00  0.00           H  
ATOM   2034  OG1 THR   337      50.994  27.493  76.907  1.00  0.00           O  
ATOM   2035  HG1 THR   337      50.387  28.178  77.189  1.00  0.00           H  
ATOM   2036  C   THR   337      51.638  29.111  73.536  1.00  0.00           C  
ATOM   2037  O   THR   337      52.685  29.021  72.980  1.00  0.00           O  
ATOM   2038  N   ILE   338      50.507  29.412  72.910  1.00  0.00           N  
ATOM   2039  H   ILE   338      49.699  29.505  73.520  1.00  0.00           H  
ATOM   2040  CA  ILE   338      50.305  29.678  71.495  1.00  0.00           C  
ATOM   2041  HA  ILE   338      50.809  28.900  70.924  1.00  0.00           H  
ATOM   2042  CB  ILE   338      48.801  29.670  71.160  1.00  0.00           C  
ATOM   2043  HB  ILE   338      48.215  30.163  71.934  1.00  0.00           H  
ATOM   2044  CG2 ILE   338      48.511  30.378  69.797  1.00  0.00           C  
ATOM   2045 HG21 ILE   338      48.948  29.697  69.072  1.00  0.00           H  
ATOM   2046 HG22 ILE   338      47.430  30.253  69.698  1.00  0.00           H  
ATOM   2047 HG23 ILE   338      48.884  31.389  69.660  1.00  0.00           H  
ATOM   2048  CG1 ILE   338      48.363  28.252  71.181  1.00  0.00           C  
ATOM   2049 HG12 ILE   338      48.781  27.743  70.308  1.00  0.00           H  
ATOM   2050 HG13 ILE   338      48.696  27.697  72.059  1.00  0.00           H  
ATOM   2051  CD1 ILE   338      46.859  27.981  71.073  1.00  0.00           C  
ATOM   2052 HD11 ILE   338      46.641  26.945  70.829  1.00  0.00           H  
ATOM   2053 HD12 ILE   338      46.515  28.337  72.046  1.00  0.00           H  
ATOM   2054 HD13 ILE   338      46.377  28.630  70.349  1.00  0.00           H  
ATOM   2055  C   ILE   338      51.019  31.026  71.002  1.00  0.00           C  
ATOM   2056  O   ILE   338      51.542  31.038  69.883  1.00  0.00           O  
ATOM   2057  N   LEU   339      51.043  32.096  71.786  1.00  0.00           N  
ATOM   2058  H   LEU   339      50.623  31.992  72.708  1.00  0.00           H  
ATOM   2059  CA  LEU   339      51.838  33.276  71.575  1.00  0.00           C  
ATOM   2060  HA  LEU   339      51.658  33.615  70.556  1.00  0.00           H  
ATOM   2061  CB  LEU   339      51.245  34.295  72.560  1.00  0.00           C  
ATOM   2062  HB2 LEU   339      50.163  34.229  72.446  1.00  0.00           H  
ATOM   2063  HB3 LEU   339      51.405  33.876  73.556  1.00  0.00           H  
ATOM   2064  CG  LEU   339      51.809  35.664  72.530  1.00  0.00           C  
ATOM   2065  HG  LEU   339      52.879  35.585  72.698  1.00  0.00           H  
ATOM   2066  CD1 LEU   339      51.579  36.390  71.220  1.00  0.00           C  
ATOM   2067 HD11 LEU   339      50.544  36.728  71.169  1.00  0.00           H  
ATOM   2068 HD12 LEU   339      52.163  37.302  71.204  1.00  0.00           H  
ATOM   2069 HD13 LEU   339      52.007  35.947  70.320  1.00  0.00           H  
ATOM   2070  CD2 LEU   339      51.228  36.578  73.597  1.00  0.00           C  
ATOM   2071 HD21 LEU   339      50.138  36.595  73.604  1.00  0.00           H  
ATOM   2072 HD22 LEU   339      51.576  36.285  74.590  1.00  0.00           H  
ATOM   2073 HD23 LEU   339      51.654  37.538  73.316  1.00  0.00           H  
ATOM   2074  C   LEU   339      53.354  33.018  71.675  1.00  0.00           C  
ATOM   2075  O   LEU   339      54.100  33.465  70.778  1.00  0.00           O  
ATOM   2076  N   PHE   340      53.755  32.166  72.615  1.00  0.00           N  
ATOM   2077  H   PHE   340      53.070  31.713  73.194  1.00  0.00           H  
ATOM   2078  CA  PHE   340      55.135  31.567  72.428  1.00  0.00           C  
ATOM   2079  HA  PHE   340      55.789  32.437  72.502  1.00  0.00           H  
ATOM   2080  CB  PHE   340      55.451  30.669  73.640  1.00  0.00           C  
ATOM   2081  HB2 PHE   340      55.762  31.261  74.506  1.00  0.00           H  
ATOM   2082  HB3 PHE   340      54.520  30.230  74.002  1.00  0.00           H  
ATOM   2083  CG  PHE   340      56.540  29.633  73.338  1.00  0.00           C  
ATOM   2084  CD1 PHE   340      57.830  30.069  73.036  1.00  0.00           C  
ATOM   2085  HD1 PHE   340      57.995  31.136  73.093  1.00  0.00           H  
ATOM   2086  CE1 PHE   340      58.915  29.134  72.835  1.00  0.00           C  
ATOM   2087  HE1 PHE   340      59.936  29.461  72.720  1.00  0.00           H  
ATOM   2088  CZ  PHE   340      58.514  27.762  72.855  1.00  0.00           C  
ATOM   2089  HZ  PHE   340      59.342  27.075  72.887  1.00  0.00           H  
ATOM   2090  CE2 PHE   340      57.174  27.308  73.105  1.00  0.00           C  
ATOM   2091  HE2 PHE   340      56.821  26.290  73.083  1.00  0.00           H  
ATOM   2092  CD2 PHE   340      56.249  28.280  73.402  1.00  0.00           C  
ATOM   2093  HD2 PHE   340      55.275  27.833  73.491  1.00  0.00           H  
ATOM   2094  C   PHE   340      55.382  30.759  71.132  1.00  0.00           C  
ATOM   2095  O   PHE   340      56.365  31.030  70.436  1.00  0.00           O  
ATOM   2096  N   MET   341      54.532  29.836  70.731  1.00  0.00           N  
ATOM   2097  H   MET   341      53.821  29.536  71.394  1.00  0.00           H  
ATOM   2098  CA  MET   341      54.581  29.022  69.514  1.00  0.00           C  
ATOM   2099  HA  MET   341      55.544  28.532  69.575  1.00  0.00           H  
ATOM   2100  CB  MET   341      53.360  28.101  69.363  1.00  0.00           C  
ATOM   2101  HB2 MET   341      52.446  28.682  69.497  1.00  0.00           H  
ATOM   2102  HB3 MET   341      53.374  27.813  68.315  1.00  0.00           H  
ATOM   2103  CG  MET   341      53.442  26.861  70.242  1.00  0.00           C  
ATOM   2104  HG2 MET   341      54.270  26.225  69.938  1.00  0.00           H  
ATOM   2105  HG3 MET   341      53.602  27.164  71.279  1.00  0.00           H  
ATOM   2106  SD  MET   341      51.901  25.874  70.352  1.00  0.00           S  
ATOM   2107  CE  MET   341      51.595  25.097  68.780  1.00  0.00           C  
ATOM   2108  HE1 MET   341      51.634  25.831  67.977  1.00  0.00           H  
ATOM   2109  HE2 MET   341      52.396  24.382  68.572  1.00  0.00           H  
ATOM   2110  HE3 MET   341      50.563  24.759  68.755  1.00  0.00           H  
ATOM   2111  C   MET   341      54.737  30.014  68.380  1.00  0.00           C  
ATOM   2112  O   MET   341      55.658  29.850  67.603  1.00  0.00           O  
ATOM   2113  N   VAL   342      53.897  31.098  68.229  1.00  0.00           N  
ATOM   2114  H   VAL   342      53.135  31.178  68.882  1.00  0.00           H  
ATOM   2115  CA  VAL   342      53.945  31.952  67.092  1.00  0.00           C  
ATOM   2116  HA  VAL   342      53.799  31.308  66.230  1.00  0.00           H  
ATOM   2117  CB  VAL   342      52.802  32.925  67.165  1.00  0.00           C  
ATOM   2118  HB  VAL   342      52.669  33.355  68.153  1.00  0.00           H  
ATOM   2119  CG1 VAL   342      52.900  34.196  66.233  1.00  0.00           C  
ATOM   2120 HG11 VAL   342      53.828  34.744  66.403  1.00  0.00           H  
ATOM   2121 HG12 VAL   342      52.982  33.889  65.191  1.00  0.00           H  
ATOM   2122 HG13 VAL   342      52.022  34.823  66.365  1.00  0.00           H  
ATOM   2123  CG2 VAL   342      51.547  32.155  66.616  1.00  0.00           C  
ATOM   2124 HG21 VAL   342      50.732  32.871  66.592  1.00  0.00           H  
ATOM   2125 HG22 VAL   342      51.760  31.783  65.617  1.00  0.00           H  
ATOM   2126 HG23 VAL   342      51.411  31.301  67.285  1.00  0.00           H  
ATOM   2127  C   VAL   342      55.324  32.638  66.993  1.00  0.00           C  
ATOM   2128  O   VAL   342      55.947  32.577  65.896  1.00  0.00           O  
ATOM   2129  N   LEU   343      55.881  33.271  68.019  1.00  0.00           N  
ATOM   2130  H   LEU   343      55.347  33.268  68.875  1.00  0.00           H  
ATOM   2131  CA  LEU   343      57.158  34.001  68.030  1.00  0.00           C  
ATOM   2132  HA  LEU   343      57.064  34.710  67.202  1.00  0.00           H  
ATOM   2133  CB  LEU   343      57.367  34.678  69.355  1.00  0.00           C  
ATOM   2134  HB2 LEU   343      57.127  33.938  70.128  1.00  0.00           H  
ATOM   2135  HB3 LEU   343      58.391  35.018  69.511  1.00  0.00           H  
ATOM   2136  CG  LEU   343      56.441  35.861  69.622  1.00  0.00           C  
ATOM   2137  HG  LEU   343      55.405  35.671  69.330  1.00  0.00           H  
ATOM   2138  CD1 LEU   343      56.386  36.292  71.086  1.00  0.00           C  
ATOM   2139 HD11 LEU   343      57.366  36.567  71.457  1.00  0.00           H  
ATOM   2140 HD12 LEU   343      55.665  37.110  71.208  1.00  0.00           H  
ATOM   2141 HD13 LEU   343      56.016  35.499  71.736  1.00  0.00           H  
ATOM   2142  CD2 LEU   343      56.959  37.028  68.844  1.00  0.00           C  
ATOM   2143 HD21 LEU   343      57.834  37.363  69.394  1.00  0.00           H  
ATOM   2144 HD22 LEU   343      57.130  36.780  67.800  1.00  0.00           H  
ATOM   2145 HD23 LEU   343      56.131  37.738  68.839  1.00  0.00           H  
ATOM   2146  C   LEU   343      58.268  32.985  67.758  1.00  0.00           C  
ATOM   2147  O   LEU   343      59.129  33.166  66.893  1.00  0.00           O  
ATOM   2148  N   TYR   344      58.409  31.896  68.495  1.00  0.00           N  
ATOM   2149  H   TYR   344      57.633  31.597  69.074  1.00  0.00           H  
ATOM   2150  CA  TYR   344      59.469  30.917  68.438  1.00  0.00           C  
ATOM   2151  HA  TYR   344      60.447  31.330  68.654  1.00  0.00           H  
ATOM   2152  CB  TYR   344      59.235  29.814  69.467  1.00  0.00           C  
ATOM   2153  HB2 TYR   344      58.942  30.243  70.425  1.00  0.00           H  
ATOM   2154  HB3 TYR   344      58.414  29.203  69.088  1.00  0.00           H  
ATOM   2155  CG  TYR   344      60.430  28.930  69.670  1.00  0.00           C  
ATOM   2156  CD1 TYR   344      61.544  29.343  70.427  1.00  0.00           C  
ATOM   2157  HD1 TYR   344      61.505  30.314  70.915  1.00  0.00           H  
ATOM   2158  CE1 TYR   344      62.754  28.633  70.443  1.00  0.00           C  
ATOM   2159  HE1 TYR   344      63.527  28.884  71.146  1.00  0.00           H  
ATOM   2160  CZ  TYR   344      62.949  27.508  69.597  1.00  0.00           C  
ATOM   2161  OH  TYR   344      64.137  26.827  69.568  1.00  0.00           O  
ATOM   2162  HH  TYR   344      64.847  27.305  69.984  1.00  0.00           H  
ATOM   2163  CE2 TYR   344      61.845  27.141  68.795  1.00  0.00           C  
ATOM   2164  HE2 TYR   344      61.846  26.365  68.045  1.00  0.00           H  
ATOM   2165  CD2 TYR   344      60.607  27.785  68.905  1.00  0.00           C  
ATOM   2166  HD2 TYR   344      59.757  27.406  68.361  1.00  0.00           H  
ATOM   2167  C   TYR   344      59.542  30.288  67.064  1.00  0.00           C  
ATOM   2168  O   TYR   344      60.597  30.151  66.452  1.00  0.00           O  
ATOM   2169  N   PHE   345      58.466  29.797  66.508  1.00  0.00           N  
ATOM   2170  H   PHE   345      57.578  29.829  66.988  1.00  0.00           H  
ATOM   2171  CA  PHE   345      58.456  29.104  65.195  1.00  0.00           C  
ATOM   2172  HA  PHE   345      59.154  28.273  65.234  1.00  0.00           H  
ATOM   2173  CB  PHE   345      56.993  28.580  65.043  1.00  0.00           C  
ATOM   2174  HB2 PHE   345      56.662  28.161  65.981  1.00  0.00           H  
ATOM   2175  HB3 PHE   345      56.362  29.448  64.843  1.00  0.00           H  
ATOM   2176  CG  PHE   345      56.893  27.636  63.841  1.00  0.00           C  
ATOM   2177  CD1 PHE   345      57.377  26.307  63.996  1.00  0.00           C  
ATOM   2178  HD1 PHE   345      57.880  26.078  64.922  1.00  0.00           H  
ATOM   2179  CE1 PHE   345      57.234  25.422  62.937  1.00  0.00           C  
ATOM   2180  HE1 PHE   345      57.651  24.437  63.096  1.00  0.00           H  
ATOM   2181  CZ  PHE   345      56.743  25.837  61.732  1.00  0.00           C  
ATOM   2182  HZ  PHE   345      56.667  25.127  60.921  1.00  0.00           H  
ATOM   2183  CE2 PHE   345      56.262  27.173  61.546  1.00  0.00           C  
ATOM   2184  HE2 PHE   345      56.127  27.548  60.546  1.00  0.00           H  
ATOM   2185  CD2 PHE   345      56.309  28.033  62.633  1.00  0.00           C  
ATOM   2186  HD2 PHE   345      55.941  29.037  62.535  1.00  0.00           H  
ATOM   2187  C   PHE   345      58.830  29.972  64.026  1.00  0.00           C  
ATOM   2188  O   PHE   345      59.858  29.754  63.370  1.00  0.00           O  
ATOM   2189  N   PHE   346      58.017  31.017  63.708  1.00  0.00           N  
ATOM   2190  H   PHE   346      57.112  31.117  64.131  1.00  0.00           H  
ATOM   2191  CA  PHE   346      58.305  31.967  62.636  1.00  0.00           C  
ATOM   2192  HA  PHE   346      58.449  31.419  61.711  1.00  0.00           H  
ATOM   2193  CB  PHE   346      57.123  32.843  62.375  1.00  0.00           C  
ATOM   2194  HB2 PHE   346      56.910  33.399  63.285  1.00  0.00           H  
ATOM   2195  HB3 PHE   346      57.314  33.458  61.491  1.00  0.00           H  
ATOM   2196  CG  PHE   346      55.939  31.901  61.936  1.00  0.00           C  
ATOM   2197  CD1 PHE   346      55.998  31.180  60.751  1.00  0.00           C  
ATOM   2198  HD1 PHE   346      56.866  31.310  60.124  1.00  0.00           H  
ATOM   2199  CE1 PHE   346      54.919  30.358  60.338  1.00  0.00           C  
ATOM   2200  HE1 PHE   346      55.082  29.751  59.460  1.00  0.00           H  
ATOM   2201  CZ  PHE   346      53.737  30.396  61.133  1.00  0.00           C  
ATOM   2202  HZ  PHE   346      52.836  29.858  60.883  1.00  0.00           H  
ATOM   2203  CE2 PHE   346      53.721  31.120  62.290  1.00  0.00           C  
ATOM   2204  HE2 PHE   346      52.821  31.043  62.901  1.00  0.00           H  
ATOM   2205  CD2 PHE   346      54.807  31.841  62.714  1.00  0.00           C  
ATOM   2206  HD2 PHE   346      54.684  32.269  63.692  1.00  0.00           H  
ATOM   2207  C   PHE   346      59.609  32.720  62.737  1.00  0.00           C  
ATOM   2208  O   PHE   346      60.195  33.024  61.694  1.00  0.00           O  
ATOM   2209  N   GLY   347      59.855  33.230  63.939  1.00  0.00           N  
ATOM   2210  H   GLY   347      59.185  33.216  64.698  1.00  0.00           H  
ATOM   2211  CA  GLY   347      61.094  33.877  64.339  1.00  0.00           C  
ATOM   2212  HA2 GLY   347      61.192  34.892  63.944  1.00  0.00           H  
ATOM   2213  HA3 GLY   347      61.073  33.976  65.425  1.00  0.00           H  
ATOM   2214  C   GLY   347      62.390  33.094  64.004  1.00  0.00           C  
ATOM   2215  O   GLY   347      63.288  33.556  63.286  1.00  0.00           O  
ATOM   2216  N   MET   348      62.405  31.803  64.442  1.00  0.00           N  
ATOM   2217  H   MET   348      61.652  31.546  65.068  1.00  0.00           H  
ATOM   2218  CA  MET   348      63.445  30.842  64.110  1.00  0.00           C  
ATOM   2219  HA  MET   348      64.415  31.313  64.270  1.00  0.00           H  
ATOM   2220  CB  MET   348      63.399  29.524  64.939  1.00  0.00           C  
ATOM   2221  HB2 MET   348      63.370  29.785  65.999  1.00  0.00           H  
ATOM   2222  HB3 MET   348      62.484  29.015  64.645  1.00  0.00           H  
ATOM   2223  CG  MET   348      64.704  28.718  64.587  1.00  0.00           C  
ATOM   2224  HG2 MET   348      64.601  28.030  63.752  1.00  0.00           H  
ATOM   2225  HG3 MET   348      65.471  29.480  64.416  1.00  0.00           H  
ATOM   2226  SD  MET   348      65.528  27.740  65.895  1.00  0.00           S  
ATOM   2227  CE  MET   348      64.378  26.445  66.207  1.00  0.00           C  
ATOM   2228  HE1 MET   348      63.327  26.761  66.218  1.00  0.00           H  
ATOM   2229  HE2 MET   348      64.422  25.671  65.439  1.00  0.00           H  
ATOM   2230  HE3 MET   348      64.536  25.994  67.185  1.00  0.00           H  
ATOM   2231  C   MET   348      63.511  30.477  62.609  1.00  0.00           C  
ATOM   2232  O   MET   348      64.539  30.514  61.979  1.00  0.00           O  
ATOM   2233  N   ALA   349      62.335  30.417  61.966  1.00  0.00           N  
ATOM   2234  H   ALA   349      61.451  30.478  62.433  1.00  0.00           H  
ATOM   2235  CA  ALA   349      62.269  30.225  60.501  1.00  0.00           C  
ATOM   2236  HA  ALA   349      62.759  29.276  60.258  1.00  0.00           H  
ATOM   2237  CB  ALA   349      60.834  29.950  60.115  1.00  0.00           C  
ATOM   2238  HB1 ALA   349      60.482  29.073  60.653  1.00  0.00           H  
ATOM   2239  HB2 ALA   349      60.150  30.747  60.402  1.00  0.00           H  
ATOM   2240  HB3 ALA   349      60.795  29.848  59.026  1.00  0.00           H  
ATOM   2241  C   ALA   349      62.880  31.374  59.660  1.00  0.00           C  
ATOM   2242  O   ALA   349      63.600  31.189  58.682  1.00  0.00           O  
ATOM   2243  N   SER   350      62.582  32.602  60.138  1.00  0.00           N  
ATOM   2244  H   SER   350      62.101  32.715  61.016  1.00  0.00           H  
ATOM   2245  CA  SER   350      63.213  33.754  59.590  1.00  0.00           C  
ATOM   2246  HA  SER   350      62.735  34.009  58.653  1.00  0.00           H  
ATOM   2247  CB  SER   350      62.828  34.908  60.473  1.00  0.00           C  
ATOM   2248  HB2 SER   350      63.323  34.794  61.427  1.00  0.00           H  
ATOM   2249  HB3 SER   350      63.276  35.851  60.135  1.00  0.00           H  
ATOM   2250  OG  SER   350      61.410  35.054  60.631  1.00  0.00           O  
ATOM   2251  HG  SER   350      60.974  34.392  61.173  1.00  0.00           H  
ATOM   2252  C   SER   350      64.731  33.723  59.507  1.00  0.00           C  
ATOM   2253  O   SER   350      65.295  33.997  58.435  1.00  0.00           O  
ATOM   2254  N   SER   351      65.354  33.271  60.622  1.00  0.00           N  
ATOM   2255  H   SER   351      64.846  33.082  61.477  1.00  0.00           H  
ATOM   2256  CA  SER   351      66.816  33.119  60.688  1.00  0.00           C  
ATOM   2257  HA  SER   351      67.338  34.076  60.625  1.00  0.00           H  
ATOM   2258  CB  SER   351      67.315  32.495  61.944  1.00  0.00           C  
ATOM   2259  HB2 SER   351      66.873  31.530  62.153  1.00  0.00           H  
ATOM   2260  HB3 SER   351      68.391  32.344  61.888  1.00  0.00           H  
ATOM   2261  OG  SER   351      67.089  33.294  63.071  1.00  0.00           O  
ATOM   2262  HG  SER   351      67.382  32.743  63.805  1.00  0.00           H  
ATOM   2263  C   SER   351      67.433  32.044  59.680  1.00  0.00           C  
ATOM   2264  O   SER   351      68.497  32.339  59.157  1.00  0.00           O  
ATOM   2265  N   ILE   352      66.672  31.007  59.385  1.00  0.00           N  
ATOM   2266  H   ILE   352      65.777  30.976  59.841  1.00  0.00           H  
ATOM   2267  CA  ILE   352      67.099  29.844  58.465  1.00  0.00           C  
ATOM   2268  HA  ILE   352      68.170  29.669  58.592  1.00  0.00           H  
ATOM   2269  CB  ILE   352      66.171  28.632  58.801  1.00  0.00           C  
ATOM   2270  HB  ILE   352      65.153  29.020  58.757  1.00  0.00           H  
ATOM   2271  CG2 ILE   352      66.396  27.396  57.897  1.00  0.00           C  
ATOM   2272 HG21 ILE   352      65.967  27.538  56.903  1.00  0.00           H  
ATOM   2273 HG22 ILE   352      67.471  27.214  57.945  1.00  0.00           H  
ATOM   2274 HG23 ILE   352      65.948  26.489  58.292  1.00  0.00           H  
ATOM   2275  CG1 ILE   352      66.290  28.138  60.265  1.00  0.00           C  
ATOM   2276 HG12 ILE   352      67.218  27.579  60.411  1.00  0.00           H  
ATOM   2277 HG13 ILE   352      66.402  28.974  60.945  1.00  0.00           H  
ATOM   2278  CD1 ILE   352      65.065  27.386  60.641  1.00  0.00           C  
ATOM   2279 HD11 ILE   352      64.937  27.519  61.718  1.00  0.00           H  
ATOM   2280 HD12 ILE   352      64.163  27.728  60.145  1.00  0.00           H  
ATOM   2281 HD13 ILE   352      65.288  26.322  60.525  1.00  0.00           H  
ATOM   2282  C   ILE   352      66.975  30.147  57.020  1.00  0.00           C  
ATOM   2283  O   ILE   352      67.739  29.631  56.257  1.00  0.00           O  
ATOM   2284  N   TRP   353      66.025  31.088  56.584  1.00  0.00           N  
ATOM   2285  H   TRP   353      65.452  31.552  57.271  1.00  0.00           H  
ATOM   2286  CA  TRP   353      66.015  31.606  55.215  1.00  0.00           C  
ATOM   2287  HA  TRP   353      66.130  30.696  54.615  1.00  0.00           H  
ATOM   2288  CB  TRP   353      64.736  32.459  54.990  1.00  0.00           C  
ATOM   2289  HB2 TRP   353      64.780  33.358  55.600  1.00  0.00           H  
ATOM   2290  HB3 TRP   353      64.844  32.830  53.974  1.00  0.00           H  
ATOM   2291  CG  TRP   353      63.407  31.802  55.140  1.00  0.00           C  
ATOM   2292  CD1 TRP   353      62.315  32.155  55.961  1.00  0.00           C  
ATOM   2293  HD1 TRP   353      62.258  33.047  56.565  1.00  0.00           H  
ATOM   2294  NE1 TRP   353      61.227  31.356  55.574  1.00  0.00           N  
ATOM   2295  HE1 TRP   353      60.335  31.348  56.048  1.00  0.00           H  
ATOM   2296  CE2 TRP   353      61.538  30.394  54.678  1.00  0.00           C  
ATOM   2297  CZ2 TRP   353      60.891  29.227  54.242  1.00  0.00           C  
ATOM   2298  HZ2 TRP   353      59.895  28.990  54.611  1.00  0.00           H  
ATOM   2299  CH2 TRP   353      61.546  28.316  53.431  1.00  0.00           C  
ATOM   2300  HH2 TRP   353      61.156  27.342  53.161  1.00  0.00           H  
ATOM   2301  CZ3 TRP   353      62.769  28.706  52.848  1.00  0.00           C  
ATOM   2302  HZ3 TRP   353      63.257  28.051  52.154  1.00  0.00           H  
ATOM   2303  CE3 TRP   353      63.469  29.838  53.321  1.00  0.00           C  
ATOM   2304  HE3 TRP   353      64.459  30.025  52.946  1.00  0.00           H  
ATOM   2305  CD2 TRP   353      62.897  30.703  54.312  1.00  0.00           C  
ATOM   2306  C   TRP   353      67.268  32.272  54.708  1.00  0.00           C  
ATOM   2307  O   TRP   353      67.650  31.944  53.533  1.00  0.00           O  
ATOM   2308  N   TRP   354      67.991  33.045  55.499  1.00  0.00           N  
ATOM   2309  H   TRP   354      67.551  33.303  56.365  1.00  0.00           H  
ATOM   2310  CA  TRP   354      69.288  33.633  55.092  1.00  0.00           C  
ATOM   2311  HA  TRP   354      69.022  34.133  54.163  1.00  0.00           H  
ATOM   2312  CB  TRP   354      69.818  34.687  56.137  1.00  0.00           C  
ATOM   2313  HB2 TRP   354      69.070  35.459  56.272  1.00  0.00           H  
ATOM   2314  HB3 TRP   354      69.940  34.082  57.037  1.00  0.00           H  
ATOM   2315  CG  TRP   354      71.170  35.319  55.739  1.00  0.00           C  
ATOM   2316  CD1 TRP   354      71.277  36.395  54.897  1.00  0.00           C  
ATOM   2317  HD1 TRP   354      70.490  36.911  54.370  1.00  0.00           H  
ATOM   2318  NE1 TRP   354      72.614  36.713  54.709  1.00  0.00           N  
ATOM   2319  HE1 TRP   354      72.879  37.567  54.229  1.00  0.00           H  
ATOM   2320  CE2 TRP   354      73.391  35.867  55.489  1.00  0.00           C  
ATOM   2321  CZ2 TRP   354      74.790  35.789  55.726  1.00  0.00           C  
ATOM   2322  HZ2 TRP   354      75.414  36.534  55.256  1.00  0.00           H  
ATOM   2323  CH2 TRP   354      75.322  35.107  56.848  1.00  0.00           C  
ATOM   2324  HH2 TRP   354      76.361  35.290  57.070  1.00  0.00           H  
ATOM   2325  CZ3 TRP   354      74.516  34.221  57.492  1.00  0.00           C  
ATOM   2326  HZ3 TRP   354      74.915  33.576  58.261  1.00  0.00           H  
ATOM   2327  CE3 TRP   354      73.135  34.180  57.207  1.00  0.00           C  
ATOM   2328  HE3 TRP   354      72.507  33.561  57.825  1.00  0.00           H  
ATOM   2329  CD2 TRP   354      72.504  35.006  56.186  1.00  0.00           C  
ATOM   2330  C   TRP   354      70.356  32.646  54.744  1.00  0.00           C  
ATOM   2331  O   TRP   354      71.084  32.837  53.781  1.00  0.00           O  
ATOM   2332  N   VAL   355      70.244  31.504  55.392  1.00  0.00           N  
ATOM   2333  H   VAL   355      69.627  31.445  56.178  1.00  0.00           H  
ATOM   2334  CA  VAL   355      71.071  30.330  54.968  1.00  0.00           C  
ATOM   2335  HA  VAL   355      72.130  30.560  54.844  1.00  0.00           H  
ATOM   2336  CB  VAL   355      71.019  29.130  55.966  1.00  0.00           C  
ATOM   2337  HB  VAL   355      70.039  28.653  55.947  1.00  0.00           H  
ATOM   2338  CG1 VAL   355      72.047  28.076  55.492  1.00  0.00           C  
ATOM   2339 HG11 VAL   355      73.071  28.449  55.554  1.00  0.00           H  
ATOM   2340 HG12 VAL   355      72.048  27.145  56.075  1.00  0.00           H  
ATOM   2341 HG13 VAL   355      71.856  27.640  54.507  1.00  0.00           H  
ATOM   2342  CG2 VAL   355      71.380  29.471  57.393  1.00  0.00           C  
ATOM   2343 HG21 VAL   355      72.384  29.883  57.520  1.00  0.00           H  
ATOM   2344 HG22 VAL   355      70.660  30.233  57.681  1.00  0.00           H  
ATOM   2345 HG23 VAL   355      71.372  28.576  58.022  1.00  0.00           H  
ATOM   2346  C   VAL   355      70.731  29.880  53.483  1.00  0.00           C  
ATOM   2347  O   VAL   355      71.624  29.673  52.748  1.00  0.00           O  
ATOM   2348  N   ILE   356      69.449  29.732  53.174  1.00  0.00           N  
ATOM   2349  H   ILE   356      68.882  29.853  54.006  1.00  0.00           H  
ATOM   2350  CA  ILE   356      68.865  29.290  51.866  1.00  0.00           C  
ATOM   2351  HA  ILE   356      69.263  28.342  51.497  1.00  0.00           H  
ATOM   2352  CB  ILE   356      67.341  29.047  51.814  1.00  0.00           C  
ATOM   2353  HB  ILE   356      66.772  29.938  52.078  1.00  0.00           H  
ATOM   2354  CG2 ILE   356      66.881  28.580  50.424  1.00  0.00           C  
ATOM   2355 HG21 ILE   356      67.441  27.722  50.066  1.00  0.00           H  
ATOM   2356 HG22 ILE   356      65.819  28.339  50.418  1.00  0.00           H  
ATOM   2357 HG23 ILE   356      66.966  29.408  49.725  1.00  0.00           H  
ATOM   2358  CG1 ILE   356      67.068  27.962  52.869  1.00  0.00           C  
ATOM   2359 HG12 ILE   356      66.963  28.448  53.843  1.00  0.00           H  
ATOM   2360 HG13 ILE   356      66.031  27.660  52.679  1.00  0.00           H  
ATOM   2361  CD1 ILE   356      67.832  26.637  52.919  1.00  0.00           C  
ATOM   2362 HD11 ILE   356      68.901  26.857  52.928  1.00  0.00           H  
ATOM   2363 HD12 ILE   356      67.523  26.142  53.835  1.00  0.00           H  
ATOM   2364 HD13 ILE   356      67.588  25.958  52.096  1.00  0.00           H  
ATOM   2365  C   ILE   356      69.309  30.385  50.849  1.00  0.00           C  
ATOM   2366  O   ILE   356      69.863  30.114  49.779  1.00  0.00           O  
ATOM   2367  N   LEU   357      69.018  31.683  51.210  1.00  0.00           N  
ATOM   2368  H   LEU   357      68.459  31.863  52.037  1.00  0.00           H  
ATOM   2369  CA  LEU   357      69.369  32.895  50.449  1.00  0.00           C  
ATOM   2370  HA  LEU   357      68.789  33.004  49.540  1.00  0.00           H  
ATOM   2371  CB  LEU   357      69.066  34.171  51.234  1.00  0.00           C  
ATOM   2372  HB2 LEU   357      68.068  34.102  51.668  1.00  0.00           H  
ATOM   2373  HB3 LEU   357      69.753  34.223  52.073  1.00  0.00           H  
ATOM   2374  CG  LEU   357      69.124  35.489  50.537  1.00  0.00           C  
ATOM   2375  HG  LEU   357      70.079  35.647  50.021  1.00  0.00           H  
ATOM   2376  CD1 LEU   357      67.953  35.658  49.509  1.00  0.00           C  
ATOM   2377 HD11 LEU   357      66.983  35.831  49.981  1.00  0.00           H  
ATOM   2378 HD12 LEU   357      68.156  36.457  48.789  1.00  0.00           H  
ATOM   2379 HD13 LEU   357      68.009  34.755  48.905  1.00  0.00           H  
ATOM   2380  CD2 LEU   357      68.870  36.705  51.522  1.00  0.00           C  
ATOM   2381 HD21 LEU   357      69.641  36.588  52.291  1.00  0.00           H  
ATOM   2382 HD22 LEU   357      69.107  37.666  51.070  1.00  0.00           H  
ATOM   2383 HD23 LEU   357      67.859  36.686  51.930  1.00  0.00           H  
ATOM   2384  C   LEU   357      70.858  32.752  49.983  1.00  0.00           C  
ATOM   2385  O   LEU   357      71.155  32.849  48.792  1.00  0.00           O  
ATOM   2386  N   SER   358      71.796  32.432  50.891  1.00  0.00           N  
ATOM   2387  H   SER   358      71.441  32.383  51.842  1.00  0.00           H  
ATOM   2388  CA  SER   358      73.258  32.295  50.675  1.00  0.00           C  
ATOM   2389  HA  SER   358      73.649  33.109  50.054  1.00  0.00           H  
ATOM   2390  CB  SER   358      73.944  32.605  52.011  1.00  0.00           C  
ATOM   2391  HB2 SER   358      73.714  31.840  52.747  1.00  0.00           H  
ATOM   2392  HB3 SER   358      75.015  32.504  51.830  1.00  0.00           H  
ATOM   2393  OG  SER   358      73.507  33.886  52.417  1.00  0.00           O  
ATOM   2394  HG  SER   358      72.729  33.868  52.968  1.00  0.00           H  
ATOM   2395  C   SER   358      73.704  30.976  50.082  1.00  0.00           C  
ATOM   2396  O   SER   358      74.703  31.051  49.367  1.00  0.00           O  
ATOM   2397  N   LEU   359      73.018  29.807  50.348  1.00  0.00           N  
ATOM   2398  H   LEU   359      72.191  29.889  50.928  1.00  0.00           H  
ATOM   2399  CA  LEU   359      73.176  28.581  49.570  1.00  0.00           C  
ATOM   2400  HA  LEU   359      74.214  28.236  49.551  1.00  0.00           H  
ATOM   2401  CB  LEU   359      72.265  27.554  50.292  1.00  0.00           C  
ATOM   2402  HB2 LEU   359      72.650  27.388  51.296  1.00  0.00           H  
ATOM   2403  HB3 LEU   359      71.252  27.948  50.338  1.00  0.00           H  
ATOM   2404  CG  LEU   359      72.165  26.224  49.540  1.00  0.00           C  
ATOM   2405  HG  LEU   359      71.567  26.449  48.659  1.00  0.00           H  
ATOM   2406  CD1 LEU   359      73.544  25.561  49.097  1.00  0.00           C  
ATOM   2407 HD11 LEU   359      73.317  24.525  48.833  1.00  0.00           H  
ATOM   2408 HD12 LEU   359      74.057  26.024  48.246  1.00  0.00           H  
ATOM   2409 HD13 LEU   359      74.183  25.654  49.980  1.00  0.00           H  
ATOM   2410  CD2 LEU   359      71.497  25.162  50.480  1.00  0.00           C  
ATOM   2411 HD21 LEU   359      72.195  25.131  51.307  1.00  0.00           H  
ATOM   2412 HD22 LEU   359      70.546  25.565  50.821  1.00  0.00           H  
ATOM   2413 HD23 LEU   359      71.348  24.294  49.831  1.00  0.00           H  
ATOM   2414  C   LEU   359      72.773  28.785  48.169  1.00  0.00           C  
ATOM   2415  O   LEU   359      73.385  28.197  47.274  1.00  0.00           O  
ATOM   2416  N   THR   360      71.689  29.449  47.833  1.00  0.00           N  
ATOM   2417  H   THR   360      71.342  29.992  48.616  1.00  0.00           H  
ATOM   2418  CA  THR   360      71.176  29.693  46.493  1.00  0.00           C  
ATOM   2419  HA  THR   360      71.227  28.731  46.005  1.00  0.00           H  
ATOM   2420  CB  THR   360      69.665  30.076  46.552  1.00  0.00           C  
ATOM   2421  HB  THR   360      69.459  30.450  45.548  1.00  0.00           H  
ATOM   2422  CG2 THR   360      68.747  28.863  46.889  1.00  0.00           C  
ATOM   2423 HG21 THR   360      69.052  28.008  46.285  1.00  0.00           H  
ATOM   2424 HG22 THR   360      68.822  28.591  47.936  1.00  0.00           H  
ATOM   2425 HG23 THR   360      67.713  28.961  46.530  1.00  0.00           H  
ATOM   2426  OG1 THR   360      69.412  31.117  47.504  1.00  0.00           O  
ATOM   2427  HG1 THR   360      69.283  30.746  48.377  1.00  0.00           H  
ATOM   2428  C   THR   360      72.047  30.724  45.627  1.00  0.00           C  
ATOM   2429  O   THR   360      72.241  30.488  44.413  1.00  0.00           O  
ATOM   2430  N   TRP   361      72.799  31.608  46.348  1.00  0.00           N  
ATOM   2431  H   TRP   361      72.459  31.887  47.258  1.00  0.00           H  
ATOM   2432  CA  TRP   361      73.796  32.478  45.696  1.00  0.00           C  
ATOM   2433  HA  TRP   361      73.399  32.718  44.715  1.00  0.00           H  
ATOM   2434  CB  TRP   361      73.973  33.813  46.513  1.00  0.00           C  
ATOM   2435  HB2 TRP   361      73.046  34.299  46.796  1.00  0.00           H  
ATOM   2436  HB3 TRP   361      74.343  33.610  47.519  1.00  0.00           H  
ATOM   2437  CG  TRP   361      74.994  34.852  45.967  1.00  0.00           C  
ATOM   2438  CD1 TRP   361      74.806  35.608  44.837  1.00  0.00           C  
ATOM   2439  HD1 TRP   361      73.911  35.554  44.238  1.00  0.00           H  
ATOM   2440  NE1 TRP   361      75.818  36.494  44.727  1.00  0.00           N  
ATOM   2441  HE1 TRP   361      76.062  37.112  43.967  1.00  0.00           H  
ATOM   2442  CE2 TRP   361      76.812  36.264  45.711  1.00  0.00           C  
ATOM   2443  CZ2 TRP   361      78.042  36.839  45.966  1.00  0.00           C  
ATOM   2444  HZ2 TRP   361      78.420  37.634  45.347  1.00  0.00           H  
ATOM   2445  CH2 TRP   361      78.857  36.238  46.945  1.00  0.00           C  
ATOM   2446  HH2 TRP   361      79.794  36.685  47.246  1.00  0.00           H  
ATOM   2447  CZ3 TRP   361      78.359  35.268  47.806  1.00  0.00           C  
ATOM   2448  HZ3 TRP   361      78.891  34.929  48.683  1.00  0.00           H  
ATOM   2449  CE3 TRP   361      77.190  34.565  47.456  1.00  0.00           C  
ATOM   2450  HE3 TRP   361      76.853  33.811  48.144  1.00  0.00           H  
ATOM   2451  CD2 TRP   361      76.321  35.144  46.486  1.00  0.00           C  
ATOM   2452  C   TRP   361      75.077  31.713  45.319  1.00  0.00           C  
ATOM   2453  O   TRP   361      75.435  31.671  44.136  1.00  0.00           O  
ATOM   2454  N   PHE   362      75.570  30.868  46.253  1.00  0.00           N  
ATOM   2455  H   PHE   362      75.194  30.881  47.187  1.00  0.00           H  
ATOM   2456  CA  PHE   362      76.611  29.745  46.038  1.00  0.00           C  
ATOM   2457  HA  PHE   362      77.509  30.252  45.697  1.00  0.00           H  
ATOM   2458  CB  PHE   362      76.852  29.006  47.320  1.00  0.00           C  
ATOM   2459  HB2 PHE   362      77.481  29.608  47.982  1.00  0.00           H  
ATOM   2460  HB3 PHE   362      75.937  28.677  47.804  1.00  0.00           H  
ATOM   2461  CG  PHE   362      77.806  27.859  47.153  1.00  0.00           C  
ATOM   2462  CD1 PHE   362      79.028  27.969  46.496  1.00  0.00           C  
ATOM   2463  HD1 PHE   362      79.263  28.921  46.055  1.00  0.00           H  
ATOM   2464  CE1 PHE   362      79.786  26.889  46.220  1.00  0.00           C  
ATOM   2465  HE1 PHE   362      80.620  26.958  45.536  1.00  0.00           H  
ATOM   2466  CZ  PHE   362      79.384  25.622  46.743  1.00  0.00           C  
ATOM   2467  HZ  PHE   362      80.011  24.763  46.579  1.00  0.00           H  
ATOM   2468  CE2 PHE   362      78.188  25.563  47.557  1.00  0.00           C  
ATOM   2469  HE2 PHE   362      78.012  24.643  48.099  1.00  0.00           H  
ATOM   2470  CD2 PHE   362      77.411  26.666  47.718  1.00  0.00           C  
ATOM   2471  HD2 PHE   362      76.519  26.740  48.325  1.00  0.00           H  
ATOM   2472  C   PHE   362      76.243  28.825  44.808  1.00  0.00           C  
ATOM   2473  O   PHE   362      77.046  28.558  43.943  1.00  0.00           O  
ATOM   2474  N   LEU   363      74.997  28.311  44.758  1.00  0.00           N  
ATOM   2475  H   LEU   363      74.363  28.633  45.476  1.00  0.00           H  
ATOM   2476  CA  LEU   363      74.451  27.417  43.666  1.00  0.00           C  
ATOM   2477  HA  LEU   363      75.275  26.709  43.580  1.00  0.00           H  
ATOM   2478  CB  LEU   363      73.277  26.679  44.064  1.00  0.00           C  
ATOM   2479  HB2 LEU   363      72.631  27.318  44.671  1.00  0.00           H  
ATOM   2480  HB3 LEU   363      72.787  26.137  43.254  1.00  0.00           H  
ATOM   2481  CG  LEU   363      73.516  25.479  44.938  1.00  0.00           C  
ATOM   2482  HG  LEU   363      74.103  25.721  45.823  1.00  0.00           H  
ATOM   2483  CD1 LEU   363      72.213  24.922  45.351  1.00  0.00           C  
ATOM   2484 HD11 LEU   363      71.568  24.652  44.516  1.00  0.00           H  
ATOM   2485 HD12 LEU   363      72.328  24.040  45.976  1.00  0.00           H  
ATOM   2486 HD13 LEU   363      71.640  25.650  45.933  1.00  0.00           H  
ATOM   2487  CD2 LEU   363      74.187  24.303  44.133  1.00  0.00           C  
ATOM   2488 HD21 LEU   363      74.059  23.365  44.670  1.00  0.00           H  
ATOM   2489 HD22 LEU   363      73.648  24.101  43.207  1.00  0.00           H  
ATOM   2490 HD23 LEU   363      75.197  24.629  43.877  1.00  0.00           H  
ATOM   2491  C   LEU   363      74.247  28.083  42.302  1.00  0.00           C  
ATOM   2492  O   LEU   363      74.775  27.636  41.278  1.00  0.00           O  
ATOM   2493  N   ALA   364      73.586  29.239  42.335  1.00  0.00           N  
ATOM   2494  H   ALA   364      73.160  29.526  43.199  1.00  0.00           H  
ATOM   2495  CA  ALA   364      73.211  29.968  41.076  1.00  0.00           C  
ATOM   2496  HA  ALA   364      72.853  29.243  40.351  1.00  0.00           H  
ATOM   2497  CB  ALA   364      72.058  30.914  41.403  1.00  0.00           C  
ATOM   2498  HB1 ALA   364      71.225  30.289  41.759  1.00  0.00           H  
ATOM   2499  HB2 ALA   364      72.386  31.745  42.025  1.00  0.00           H  
ATOM   2500  HB3 ALA   364      71.821  31.388  40.448  1.00  0.00           H  
ATOM   2501  C   ALA   364      74.419  30.748  40.414  1.00  0.00           C  
ATOM   2502  O   ALA   364      74.618  30.705  39.202  1.00  0.00           O  
ATOM   2503  N   ALA   365      75.261  31.436  41.230  1.00  0.00           N  
ATOM   2504  H   ALA   365      74.999  31.637  42.182  1.00  0.00           H  
ATOM   2505  CA  ALA   365      76.336  32.252  40.658  1.00  0.00           C  
ATOM   2506  HA  ALA   365      76.084  32.406  39.613  1.00  0.00           H  
ATOM   2507  CB  ALA   365      76.310  33.583  41.343  1.00  0.00           C  
ATOM   2508  HB1 ALA   365      76.745  34.314  40.653  1.00  0.00           H  
ATOM   2509  HB2 ALA   365      75.272  33.862  41.530  1.00  0.00           H  
ATOM   2510  HB3 ALA   365      76.782  33.687  42.316  1.00  0.00           H  
ATOM   2511  C   ALA   365      77.680  31.566  40.689  1.00  0.00           C  
ATOM   2512  O   ALA   365      78.375  31.495  39.699  1.00  0.00           O  
ATOM   2513  N   GLY   366      78.076  31.040  41.869  1.00  0.00           N  
ATOM   2514  H   GLY   366      77.508  31.220  42.685  1.00  0.00           H  
ATOM   2515  CA  GLY   366      79.263  30.274  42.131  1.00  0.00           C  
ATOM   2516  HA2 GLY   366      80.195  30.807  41.920  1.00  0.00           H  
ATOM   2517  HA3 GLY   366      79.265  29.898  43.153  1.00  0.00           H  
ATOM   2518  C   GLY   366      79.367  29.037  41.371  1.00  0.00           C  
ATOM   2519  O   GLY   366      80.331  28.785  40.694  1.00  0.00           O  
ATOM   2520  N   MET   367      78.348  28.135  41.411  1.00  0.00           N  
ATOM   2521  H   MET   367      77.563  28.395  41.996  1.00  0.00           H  
ATOM   2522  CA  MET   367      78.305  26.768  40.776  1.00  0.00           C  
ATOM   2523  HA  MET   367      79.289  26.326  40.622  1.00  0.00           H  
ATOM   2524  CB  MET   367      77.578  25.725  41.731  1.00  0.00           C  
ATOM   2525  HB2 MET   367      76.573  26.057  41.985  1.00  0.00           H  
ATOM   2526  HB3 MET   367      77.482  24.825  41.139  1.00  0.00           H  
ATOM   2527  CG  MET   367      78.369  25.490  43.026  1.00  0.00           C  
ATOM   2528  HG2 MET   367      78.232  26.393  43.625  1.00  0.00           H  
ATOM   2529  HG3 MET   367      77.746  24.816  43.609  1.00  0.00           H  
ATOM   2530  SD  MET   367      80.076  24.879  43.201  1.00  0.00           S  
ATOM   2531  CE  MET   367      81.138  26.295  42.631  1.00  0.00           C  
ATOM   2532  HE1 MET   367      82.189  26.194  42.880  1.00  0.00           H  
ATOM   2533  HE2 MET   367      81.142  26.544  41.570  1.00  0.00           H  
ATOM   2534  HE3 MET   367      80.753  27.182  43.137  1.00  0.00           H  
ATOM   2535  C   MET   367      77.579  26.848  39.429  1.00  0.00           C  
ATOM   2536  O   MET   367      77.559  25.843  38.700  1.00  0.00           O  
ATOM   2537  N   LYS   368      76.988  27.938  39.059  1.00  0.00           N  
ATOM   2538  H   LYS   368      76.955  28.626  39.796  1.00  0.00           H  
ATOM   2539  CA  LYS   368      76.283  28.156  37.811  1.00  0.00           C  
ATOM   2540  HA  LYS   368      75.940  29.199  37.852  1.00  0.00           H  
ATOM   2541  CB  LYS   368      77.251  28.283  36.616  1.00  0.00           C  
ATOM   2542  HB2 LYS   368      77.530  27.292  36.264  1.00  0.00           H  
ATOM   2543  HB3 LYS   368      76.560  28.738  35.899  1.00  0.00           H  
ATOM   2544  CG  LYS   368      78.508  29.131  36.685  1.00  0.00           C  
ATOM   2545  HG2 LYS   368      78.283  30.111  37.101  1.00  0.00           H  
ATOM   2546  HG3 LYS   368      79.182  28.722  37.436  1.00  0.00           H  
ATOM   2547  CD  LYS   368      79.192  29.404  35.328  1.00  0.00           C  
ATOM   2548  HD2 LYS   368      79.296  28.531  34.674  1.00  0.00           H  
ATOM   2549  HD3 LYS   368      78.554  30.183  34.915  1.00  0.00           H  
ATOM   2550  CE  LYS   368      80.601  29.955  35.585  1.00  0.00           C  
ATOM   2551  HE2 LYS   368      80.703  30.882  36.136  1.00  0.00           H  
ATOM   2552  HE3 LYS   368      81.164  29.219  36.141  1.00  0.00           H  
ATOM   2553  NZ  LYS   368      81.377  30.133  34.334  1.00  0.00           N  
ATOM   2554  HZ1 LYS   368      81.260  29.362  33.687  1.00  0.00           H  
ATOM   2555  HZ2 LYS   368      80.898  30.827  33.777  1.00  0.00           H  
ATOM   2556  HZ3 LYS   368      82.310  30.476  34.484  1.00  0.00           H  
ATOM   2557  C   LYS   368      75.045  27.265  37.516  1.00  0.00           C  
ATOM   2558  O   LYS   368      74.786  26.844  36.375  1.00  0.00           O  
ATOM   2559  N   TRP   369      74.302  26.910  38.545  1.00  0.00           N  
ATOM   2560  H   TRP   369      74.663  27.065  39.476  1.00  0.00           H  
ATOM   2561  CA  TRP   369      72.965  26.302  38.327  1.00  0.00           C  
ATOM   2562  HA  TRP   369      73.057  25.524  37.573  1.00  0.00           H  
ATOM   2563  CB  TRP   369      72.384  25.813  39.680  1.00  0.00           C  
ATOM   2564  HB2 TRP   369      72.556  26.549  40.474  1.00  0.00           H  
ATOM   2565  HB3 TRP   369      71.319  25.757  39.475  1.00  0.00           H  
ATOM   2566  CG  TRP   369      72.913  24.502  40.098  1.00  0.00           C  
ATOM   2567  CD1 TRP   369      74.194  24.167  40.233  1.00  0.00           C  
ATOM   2568  HD1 TRP   369      75.049  24.742  39.913  1.00  0.00           H  
ATOM   2569  NE1 TRP   369      74.291  22.805  40.672  1.00  0.00           N  
ATOM   2570  HE1 TRP   369      75.144  22.285  40.800  1.00  0.00           H  
ATOM   2571  CE2 TRP   369      73.040  22.280  40.823  1.00  0.00           C  
ATOM   2572  CZ2 TRP   369      72.616  21.006  41.345  1.00  0.00           C  
ATOM   2573  HZ2 TRP   369      73.314  20.264  41.708  1.00  0.00           H  
ATOM   2574  CH2 TRP   369      71.249  20.833  41.647  1.00  0.00           C  
ATOM   2575  HH2 TRP   369      70.849  19.946  42.113  1.00  0.00           H  
ATOM   2576  CZ3 TRP   369      70.345  21.845  41.278  1.00  0.00           C  
ATOM   2577  HZ3 TRP   369      69.299  21.656  41.428  1.00  0.00           H  
ATOM   2578  CE3 TRP   369      70.754  23.092  40.768  1.00  0.00           C  
ATOM   2579  HE3 TRP   369      70.078  23.839  40.396  1.00  0.00           H  
ATOM   2580  CD2 TRP   369      72.097  23.366  40.555  1.00  0.00           C  
ATOM   2581  C   TRP   369      71.957  27.303  37.671  1.00  0.00           C  
ATOM   2582  O   TRP   369      71.772  28.440  38.104  1.00  0.00           O  
ATOM   2583  N   GLY   370      71.068  26.814  36.743  1.00  0.00           N  
ATOM   2584  H   GLY   370      71.015  25.830  36.533  1.00  0.00           H  
ATOM   2585  CA  GLY   370      69.837  27.468  36.178  1.00  0.00           C  
ATOM   2586  HA2 GLY   370      70.178  28.434  35.832  1.00  0.00           H  
ATOM   2587  HA3 GLY   370      69.305  26.923  35.396  1.00  0.00           H  
ATOM   2588  C   GLY   370      68.731  27.624  37.268  1.00  0.00           C  
ATOM   2589  O   GLY   370      68.585  26.811  38.153  1.00  0.00           O  
ATOM   2590  N   HIP   371      67.969  28.712  37.180  1.00  0.00           N  
ATOM   2591  H   HIP   371      68.091  29.302  36.365  1.00  0.00           H  
ATOM   2592  CA  HIP   371      66.855  29.096  38.087  1.00  0.00           C  
ATOM   2593  HA  HIP   371      67.284  29.268  39.080  1.00  0.00           H  
ATOM   2594  CB  HIP   371      66.125  30.328  37.494  1.00  0.00           C  
ATOM   2595  HB2 HIP   371      65.828  30.065  36.477  1.00  0.00           H  
ATOM   2596  HB3 HIP   371      65.217  30.551  38.046  1.00  0.00           H  
ATOM   2597  CG  HIP   371      67.029  31.600  37.342  1.00  0.00           C  
ATOM   2598  ND1 HIP   371      66.602  32.774  36.792  1.00  0.00           N  
ATOM   2599  HD1 HIP   371      65.672  32.994  36.477  1.00  0.00           H  
ATOM   2600  CE1 HIP   371      67.542  33.612  37.055  1.00  0.00           C  
ATOM   2601  HE1 HIP   371      67.406  34.671  36.905  1.00  0.00           H  
ATOM   2602  NE2 HIP   371      68.575  33.113  37.695  1.00  0.00           N  
ATOM   2603  HE2 HIP   371      69.446  33.518  37.996  1.00  0.00           H  
ATOM   2604  CD2 HIP   371      68.295  31.819  37.864  1.00  0.00           C  
ATOM   2605  HD2 HIP   371      68.917  31.158  38.446  1.00  0.00           H  
ATOM   2606  C   HIP   371      65.809  27.988  38.266  1.00  0.00           C  
ATOM   2607  O   HIP   371      65.349  27.697  39.416  1.00  0.00           O  
ATOM   2608  N   GLU   372      65.432  27.291  37.145  1.00  0.00           N  
ATOM   2609  H   GLU   372      65.970  27.499  36.320  1.00  0.00           H  
ATOM   2610  CA  GLU   372      64.528  26.238  37.136  1.00  0.00           C  
ATOM   2611  HA  GLU   372      63.570  26.443  37.636  1.00  0.00           H  
ATOM   2612  CB  GLU   372      64.281  25.771  35.728  1.00  0.00           C  
ATOM   2613  HB2 GLU   372      65.106  25.677  35.019  1.00  0.00           H  
ATOM   2614  HB3 GLU   372      63.873  24.770  35.812  1.00  0.00           H  
ATOM   2615  CG  GLU   372      63.258  26.721  35.046  1.00  0.00           C  
ATOM   2616  HG2 GLU   372      62.964  26.222  34.121  1.00  0.00           H  
ATOM   2617  HG3 GLU   372      62.340  26.806  35.630  1.00  0.00           H  
ATOM   2618  CD  GLU   372      63.817  28.003  34.480  1.00  0.00           C  
ATOM   2619  OE1 GLU   372      62.956  28.827  34.010  1.00  0.00           O  
ATOM   2620  OE2 GLU   372      65.043  28.204  34.519  1.00  0.00           O  
ATOM   2621  C   GLU   372      65.114  25.036  37.959  1.00  0.00           C  
ATOM   2622  O   GLU   372      64.370  24.468  38.747  1.00  0.00           O  
ATOM   2623  N   ALA   373      66.384  24.626  37.677  1.00  0.00           N  
ATOM   2624  H   ALA   373      66.956  25.227  37.108  1.00  0.00           H  
ATOM   2625  CA  ALA   373      67.002  23.473  38.417  1.00  0.00           C  
ATOM   2626  HA  ALA   373      66.344  22.608  38.283  1.00  0.00           H  
ATOM   2627  CB  ALA   373      68.366  23.130  37.782  1.00  0.00           C  
ATOM   2628  HB1 ALA   373      68.931  24.039  37.595  1.00  0.00           H  
ATOM   2629  HB2 ALA   373      68.905  22.344  38.311  1.00  0.00           H  
ATOM   2630  HB3 ALA   373      68.043  22.645  36.855  1.00  0.00           H  
ATOM   2631  C   ALA   373      67.210  23.715  39.975  1.00  0.00           C  
ATOM   2632  O   ALA   373      67.123  22.751  40.738  1.00  0.00           O  
ATOM   2633  N   ILE   374      67.250  25.011  40.365  1.00  0.00           N  
ATOM   2634  H   ILE   374      67.483  25.798  39.779  1.00  0.00           H  
ATOM   2635  CA  ILE   374      67.235  25.286  41.837  1.00  0.00           C  
ATOM   2636  HA  ILE   374      67.988  24.576  42.190  1.00  0.00           H  
ATOM   2637  CB  ILE   374      67.779  26.685  42.004  1.00  0.00           C  
ATOM   2638  HB  ILE   374      67.308  27.343  41.270  1.00  0.00           H  
ATOM   2639  CG2 ILE   374      67.457  27.153  43.460  1.00  0.00           C  
ATOM   2640 HG21 ILE   374      67.915  26.465  44.176  1.00  0.00           H  
ATOM   2641 HG22 ILE   374      67.709  28.210  43.543  1.00  0.00           H  
ATOM   2642 HG23 ILE   374      66.373  27.174  43.528  1.00  0.00           H  
ATOM   2643  CG1 ILE   374      69.296  26.755  41.690  1.00  0.00           C  
ATOM   2644 HG12 ILE   374      69.910  26.295  42.463  1.00  0.00           H  
ATOM   2645 HG13 ILE   374      69.557  26.137  40.829  1.00  0.00           H  
ATOM   2646  CD1 ILE   374      69.835  28.162  41.353  1.00  0.00           C  
ATOM   2647 HD11 ILE   374      69.433  28.549  40.428  1.00  0.00           H  
ATOM   2648 HD12 ILE   374      69.573  28.781  42.214  1.00  0.00           H  
ATOM   2649 HD13 ILE   374      70.916  28.176  41.231  1.00  0.00           H  
ATOM   2650  C   ILE   374      65.860  25.106  42.391  1.00  0.00           C  
ATOM   2651  O   ILE   374      65.578  24.591  43.462  1.00  0.00           O  
ATOM   2652  N   GLU   375      64.898  25.600  41.575  1.00  0.00           N  
ATOM   2653  H   GLU   375      65.075  26.012  40.670  1.00  0.00           H  
ATOM   2654  CA  GLU   375      63.452  25.450  41.891  1.00  0.00           C  
ATOM   2655  HA  GLU   375      63.433  25.837  42.909  1.00  0.00           H  
ATOM   2656  CB  GLU   375      62.558  26.354  41.019  1.00  0.00           C  
ATOM   2657  HB2 GLU   375      62.814  27.377  41.286  1.00  0.00           H  
ATOM   2658  HB3 GLU   375      62.920  26.115  40.016  1.00  0.00           H  
ATOM   2659  CG  GLU   375      61.015  26.092  41.068  1.00  0.00           C  
ATOM   2660  HG2 GLU   375      60.697  25.103  40.733  1.00  0.00           H  
ATOM   2661  HG3 GLU   375      60.776  26.138  42.127  1.00  0.00           H  
ATOM   2662  CD  GLU   375      60.054  27.043  40.379  1.00  0.00           C  
ATOM   2663  OE1 GLU   375      60.459  27.546  39.246  1.00  0.00           O  
ATOM   2664  OE2 GLU   375      59.071  27.411  40.962  1.00  0.00           O  
ATOM   2665  C   GLU   375      62.968  23.964  41.876  1.00  0.00           C  
ATOM   2666  O   GLU   375      62.088  23.619  42.696  1.00  0.00           O  
ATOM   2667  N   ALA   376      63.436  23.121  40.968  1.00  0.00           N  
ATOM   2668  H   ALA   376      64.091  23.553  40.339  1.00  0.00           H  
ATOM   2669  CA  ALA   376      63.331  21.661  40.912  1.00  0.00           C  
ATOM   2670  HA  ALA   376      62.299  21.298  40.839  1.00  0.00           H  
ATOM   2671  CB  ALA   376      64.028  21.279  39.619  1.00  0.00           C  
ATOM   2672  HB1 ALA   376      65.055  21.614  39.715  1.00  0.00           H  
ATOM   2673  HB2 ALA   376      63.881  20.209  39.443  1.00  0.00           H  
ATOM   2674  HB3 ALA   376      63.498  21.862  38.869  1.00  0.00           H  
ATOM   2675  C   ALA   376      63.926  20.982  42.158  1.00  0.00           C  
ATOM   2676  O   ALA   376      63.770  19.744  42.239  1.00  0.00           O  
ATOM   2677  N   ASN   377      64.747  21.661  42.964  1.00  0.00           N  
ATOM   2678  H   ASN   377      64.864  22.658  42.844  1.00  0.00           H  
ATOM   2679  CA  ASN   377      65.254  21.167  44.217  1.00  0.00           C  
ATOM   2680  HA  ASN   377      64.882  20.155  44.344  1.00  0.00           H  
ATOM   2681  CB  ASN   377      66.732  20.979  44.127  1.00  0.00           C  
ATOM   2682  HB2 ASN   377      67.207  21.962  44.059  1.00  0.00           H  
ATOM   2683  HB3 ASN   377      67.096  20.640  45.096  1.00  0.00           H  
ATOM   2684  CG  ASN   377      67.199  19.995  43.121  1.00  0.00           C  
ATOM   2685  OD1 ASN   377      67.591  18.932  43.498  1.00  0.00           O  
ATOM   2686  ND2 ASN   377      67.164  20.233  41.869  1.00  0.00           N  
ATOM   2687 HD21 ASN   377      67.589  19.535  41.276  1.00  0.00           H  
ATOM   2688 HD22 ASN   377      66.860  21.135  41.523  1.00  0.00           H  
ATOM   2689  C   ASN   377      64.740  22.066  45.450  1.00  0.00           C  
ATOM   2690  O   ASN   377      65.068  21.768  46.584  1.00  0.00           O  
ATOM   2691  N   SER   378      63.735  22.921  45.220  1.00  0.00           N  
ATOM   2692  H   SER   378      63.517  23.149  44.260  1.00  0.00           H  
ATOM   2693  CA  SER   378      63.363  23.863  46.235  1.00  0.00           C  
ATOM   2694  HA  SER   378      64.250  24.410  46.564  1.00  0.00           H  
ATOM   2695  CB  SER   378      62.416  24.974  45.783  1.00  0.00           C  
ATOM   2696  HB2 SER   378      62.138  25.556  46.657  1.00  0.00           H  
ATOM   2697  HB3 SER   378      62.939  25.577  45.040  1.00  0.00           H  
ATOM   2698  OG  SER   378      61.282  24.451  45.116  1.00  0.00           O  
ATOM   2699  HG  SER   378      61.605  24.218  44.241  1.00  0.00           H  
ATOM   2700  C   SER   378      62.720  23.206  47.440  1.00  0.00           C  
ATOM   2701  O   SER   378      62.999  23.555  48.599  1.00  0.00           O  
ATOM   2702  N   GLN   379      62.008  22.094  47.175  1.00  0.00           N  
ATOM   2703  H   GLN   379      61.891  21.851  46.206  1.00  0.00           H  
ATOM   2704  CA  GLN   379      61.320  21.341  48.256  1.00  0.00           C  
ATOM   2705  HA  GLN   379      60.496  21.951  48.614  1.00  0.00           H  
ATOM   2706  CB  GLN   379      60.764  20.040  47.576  1.00  0.00           C  
ATOM   2707  HB2 GLN   379      60.286  19.412  48.334  1.00  0.00           H  
ATOM   2708  HB3 GLN   379      59.977  20.296  46.863  1.00  0.00           H  
ATOM   2709  CG  GLN   379      61.666  19.014  46.769  1.00  0.00           C  
ATOM   2710  HG2 GLN   379      62.630  19.082  47.290  1.00  0.00           H  
ATOM   2711  HG3 GLN   379      61.337  17.979  46.811  1.00  0.00           H  
ATOM   2712  CD  GLN   379      61.948  19.404  45.319  1.00  0.00           C  
ATOM   2713  OE1 GLN   379      61.830  20.539  44.911  1.00  0.00           O  
ATOM   2714  NE2 GLN   379      62.502  18.498  44.522  1.00  0.00           N  
ATOM   2715 HE21 GLN   379      62.430  18.673  43.535  1.00  0.00           H  
ATOM   2716 HE22 GLN   379      62.398  17.533  44.790  1.00  0.00           H  
ATOM   2717  C   GLN   379      62.220  20.867  49.419  1.00  0.00           C  
ATOM   2718  O   GLN   379      61.728  20.792  50.556  1.00  0.00           O  
ATOM   2719  N   TYR   380      63.466  20.568  49.105  1.00  0.00           N  
ATOM   2720  H   TYR   380      63.777  20.664  48.147  1.00  0.00           H  
ATOM   2721  CA  TYR   380      64.542  20.254  50.061  1.00  0.00           C  
ATOM   2722  HA  TYR   380      64.231  19.454  50.725  1.00  0.00           H  
ATOM   2723  CB  TYR   380      65.758  19.717  49.296  1.00  0.00           C  
ATOM   2724  HB2 TYR   380      66.235  20.524  48.731  1.00  0.00           H  
ATOM   2725  HB3 TYR   380      66.446  19.336  50.045  1.00  0.00           H  
ATOM   2726  CG  TYR   380      65.538  18.597  48.325  1.00  0.00           C  
ATOM   2727  CD1 TYR   380      64.650  17.567  48.717  1.00  0.00           C  
ATOM   2728  HD1 TYR   380      63.993  17.631  49.569  1.00  0.00           H  
ATOM   2729  CE1 TYR   380      64.484  16.517  47.823  1.00  0.00           C  
ATOM   2730  HE1 TYR   380      63.752  15.807  48.172  1.00  0.00           H  
ATOM   2731  CZ  TYR   380      65.251  16.360  46.664  1.00  0.00           C  
ATOM   2732  OH  TYR   380      65.124  15.377  45.775  1.00  0.00           O  
ATOM   2733  HH  TYR   380      64.220  15.143  45.979  1.00  0.00           H  
ATOM   2734  CE2 TYR   380      66.215  17.329  46.383  1.00  0.00           C  
ATOM   2735  HE2 TYR   380      66.823  17.258  45.488  1.00  0.00           H  
ATOM   2736  CD2 TYR   380      66.379  18.438  47.261  1.00  0.00           C  
ATOM   2737  HD2 TYR   380      67.120  19.174  46.980  1.00  0.00           H  
ATOM   2738  C   TYR   380      64.903  21.422  50.985  1.00  0.00           C  
ATOM   2739  O   TYR   380      64.899  21.245  52.179  1.00  0.00           O  
ATOM   2740  N   PHE   381      64.948  22.644  50.437  1.00  0.00           N  
ATOM   2741  H   PHE   381      64.945  22.717  49.433  1.00  0.00           H  
ATOM   2742  CA  PHE   381      65.050  23.856  51.241  1.00  0.00           C  
ATOM   2743  HA  PHE   381      65.987  23.901  51.802  1.00  0.00           H  
ATOM   2744  CB  PHE   381      65.309  25.020  50.257  1.00  0.00           C  
ATOM   2745  HB2 PHE   381      64.429  25.509  49.859  1.00  0.00           H  
ATOM   2746  HB3 PHE   381      65.730  25.845  50.835  1.00  0.00           H  
ATOM   2747  CG  PHE   381      66.364  24.791  49.182  1.00  0.00           C  
ATOM   2748  CD1 PHE   381      67.650  24.268  49.475  1.00  0.00           C  
ATOM   2749  HD1 PHE   381      67.871  24.108  50.519  1.00  0.00           H  
ATOM   2750  CE1 PHE   381      68.653  24.213  48.450  1.00  0.00           C  
ATOM   2751  HE1 PHE   381      69.655  23.911  48.747  1.00  0.00           H  
ATOM   2752  CZ  PHE   381      68.319  24.583  47.098  1.00  0.00           C  
ATOM   2753  HZ  PHE   381      69.125  24.642  46.372  1.00  0.00           H  
ATOM   2754  CE2 PHE   381      67.025  25.071  46.847  1.00  0.00           C  
ATOM   2755  HE2 PHE   381      66.751  25.489  45.886  1.00  0.00           H  
ATOM   2756  CD2 PHE   381      66.137  25.256  47.906  1.00  0.00           C  
ATOM   2757  HD2 PHE   381      65.283  25.892  47.717  1.00  0.00           H  
ATOM   2758  C   PHE   381      63.838  24.169  52.109  1.00  0.00           C  
ATOM   2759  O   PHE   381      64.013  24.503  53.284  1.00  0.00           O  
ATOM   2760  N   HID   382      62.657  23.885  51.557  1.00  0.00           N  
ATOM   2761  H   HID   382      62.630  23.629  50.574  1.00  0.00           H  
ATOM   2762  CA  HID   382      61.442  23.968  52.336  1.00  0.00           C  
ATOM   2763  HA  HID   382      61.447  24.950  52.794  1.00  0.00           H  
ATOM   2764  CB  HID   382      60.163  23.906  51.404  1.00  0.00           C  
ATOM   2765  HB2 HID   382      60.137  22.884  51.029  1.00  0.00           H  
ATOM   2766  HB3 HID   382      59.339  24.081  52.106  1.00  0.00           H  
ATOM   2767  CG  HID   382      60.130  24.950  50.326  1.00  0.00           C  
ATOM   2768  ND1 HID   382      59.538  24.857  49.064  1.00  0.00           N  
ATOM   2769  HD1 HID   382      59.119  24.011  48.710  1.00  0.00           H  
ATOM   2770  CE1 HID   382      59.670  26.020  48.446  1.00  0.00           C  
ATOM   2771  HE1 HID   382      59.401  26.127  47.414  1.00  0.00           H  
ATOM   2772  NE2 HID   382      60.507  26.771  49.165  1.00  0.00           N  
ATOM   2773  CD2 HID   382      60.736  26.163  50.424  1.00  0.00           C  
ATOM   2774  HD2 HID   382      61.336  26.480  51.262  1.00  0.00           H  
ATOM   2775  C   HID   382      61.221  22.931  53.440  1.00  0.00           C  
ATOM   2776  O   HID   382      60.662  23.336  54.406  1.00  0.00           O  
ATOM   2777  N   LEU   383      61.662  21.734  53.298  1.00  0.00           N  
ATOM   2778  H   LEU   383      61.953  21.459  52.365  1.00  0.00           H  
ATOM   2779  CA  LEU   383      61.670  20.699  54.315  1.00  0.00           C  
ATOM   2780  HA  LEU   383      60.695  20.611  54.802  1.00  0.00           H  
ATOM   2781  CB  LEU   383      62.038  19.318  53.704  1.00  0.00           C  
ATOM   2782  HB2 LEU   383      61.282  19.091  52.959  1.00  0.00           H  
ATOM   2783  HB3 LEU   383      62.931  19.498  53.113  1.00  0.00           H  
ATOM   2784  CG  LEU   383      62.454  18.166  54.603  1.00  0.00           C  
ATOM   2785  HG  LEU   383      63.400  18.452  55.051  1.00  0.00           H  
ATOM   2786  CD1 LEU   383      61.385  17.795  55.636  1.00  0.00           C  
ATOM   2787 HD11 LEU   383      61.772  17.144  56.425  1.00  0.00           H  
ATOM   2788 HD12 LEU   383      61.001  18.726  56.058  1.00  0.00           H  
ATOM   2789 HD13 LEU   383      60.616  17.217  55.135  1.00  0.00           H  
ATOM   2790  CD2 LEU   383      62.761  16.895  53.767  1.00  0.00           C  
ATOM   2791 HD21 LEU   383      63.414  16.240  54.350  1.00  0.00           H  
ATOM   2792 HD22 LEU   383      61.837  16.364  53.565  1.00  0.00           H  
ATOM   2793 HD23 LEU   383      63.270  17.045  52.815  1.00  0.00           H  
ATOM   2794  C   LEU   383      62.579  21.074  55.476  1.00  0.00           C  
ATOM   2795  O   LEU   383      62.266  21.149  56.639  1.00  0.00           O  
ATOM   2796  N   ALA   384      63.819  21.469  55.095  1.00  0.00           N  
ATOM   2797  H   ALA   384      64.043  21.432  54.115  1.00  0.00           H  
ATOM   2798  CA  ALA   384      64.922  21.968  56.014  1.00  0.00           C  
ATOM   2799  HA  ALA   384      65.293  21.232  56.730  1.00  0.00           H  
ATOM   2800  CB  ALA   384      66.038  22.289  54.939  1.00  0.00           C  
ATOM   2801  HB1 ALA   384      65.552  22.576  54.019  1.00  0.00           H  
ATOM   2802  HB2 ALA   384      66.735  22.994  55.393  1.00  0.00           H  
ATOM   2803  HB3 ALA   384      66.665  21.396  54.860  1.00  0.00           H  
ATOM   2804  C   ALA   384      64.444  23.206  56.784  1.00  0.00           C  
ATOM   2805  O   ALA   384      64.518  23.172  57.989  1.00  0.00           O  
ATOM   2806  N   ALA   385      63.936  24.215  56.074  1.00  0.00           N  
ATOM   2807  H   ALA   385      64.213  24.284  55.107  1.00  0.00           H  
ATOM   2808  CA  ALA   385      63.335  25.365  56.694  1.00  0.00           C  
ATOM   2809  HA  ALA   385      64.195  25.846  57.149  1.00  0.00           H  
ATOM   2810  CB  ALA   385      62.709  26.288  55.634  1.00  0.00           C  
ATOM   2811  HB1 ALA   385      61.839  25.865  55.133  1.00  0.00           H  
ATOM   2812  HB2 ALA   385      62.422  27.254  56.038  1.00  0.00           H  
ATOM   2813  HB3 ALA   385      63.603  26.466  55.023  1.00  0.00           H  
ATOM   2814  C   ALA   385      62.319  25.111  57.758  1.00  0.00           C  
ATOM   2815  O   ALA   385      62.298  25.815  58.806  1.00  0.00           O  
ATOM   2816  N   TRP   386      61.367  24.177  57.644  1.00  0.00           N  
ATOM   2817  H   TRP   386      61.247  23.719  56.756  1.00  0.00           H  
ATOM   2818  CA  TRP   386      60.361  24.004  58.721  1.00  0.00           C  
ATOM   2819  HA  TRP   386      60.338  24.876  59.380  1.00  0.00           H  
ATOM   2820  CB  TRP   386      58.920  23.861  58.101  1.00  0.00           C  
ATOM   2821  HB2 TRP   386      58.801  22.954  57.518  1.00  0.00           H  
ATOM   2822  HB3 TRP   386      58.310  23.760  58.992  1.00  0.00           H  
ATOM   2823  CG  TRP   386      58.574  25.014  57.215  1.00  0.00           C  
ATOM   2824  CD1 TRP   386      58.322  25.022  55.892  1.00  0.00           C  
ATOM   2825  HD1 TRP   386      58.469  24.174  55.238  1.00  0.00           H  
ATOM   2826  NE1 TRP   386      58.188  26.317  55.438  1.00  0.00           N  
ATOM   2827  HE1 TRP   386      58.245  26.546  54.453  1.00  0.00           H  
ATOM   2828  CE2 TRP   386      58.148  27.209  56.527  1.00  0.00           C  
ATOM   2829  CZ2 TRP   386      57.888  28.624  56.657  1.00  0.00           C  
ATOM   2830  HZ2 TRP   386      57.716  29.260  55.801  1.00  0.00           H  
ATOM   2831  CH2 TRP   386      57.755  29.211  57.931  1.00  0.00           C  
ATOM   2832  HH2 TRP   386      57.627  30.278  57.992  1.00  0.00           H  
ATOM   2833  CZ3 TRP   386      58.247  28.455  59.058  1.00  0.00           C  
ATOM   2834  HZ3 TRP   386      58.230  28.919  60.039  1.00  0.00           H  
ATOM   2835  CE3 TRP   386      58.495  27.066  58.864  1.00  0.00           C  
ATOM   2836  HE3 TRP   386      58.793  26.462  59.704  1.00  0.00           H  
ATOM   2837  CD2 TRP   386      58.354  26.348  57.638  1.00  0.00           C  
ATOM   2838  C   TRP   386      60.514  22.801  59.671  1.00  0.00           C  
ATOM   2839  O   TRP   386      59.961  22.770  60.750  1.00  0.00           O  
ATOM   2840  N   ALA   387      61.381  21.823  59.332  1.00  0.00           N  
ATOM   2841  H   ALA   387      61.821  21.854  58.417  1.00  0.00           H  
ATOM   2842  CA  ALA   387      61.683  20.751  60.267  1.00  0.00           C  
ATOM   2843  HA  ALA   387      60.777  20.169  60.433  1.00  0.00           H  
ATOM   2844  CB  ALA   387      62.559  19.830  59.459  1.00  0.00           C  
ATOM   2845  HB1 ALA   387      63.514  20.262  59.169  1.00  0.00           H  
ATOM   2846  HB2 ALA   387      62.776  18.845  59.879  1.00  0.00           H  
ATOM   2847  HB3 ALA   387      62.037  19.606  58.536  1.00  0.00           H  
ATOM   2848  C   ALA   387      62.301  21.161  61.610  1.00  0.00           C  
ATOM   2849  O   ALA   387      61.976  20.620  62.661  1.00  0.00           O  
ATOM   2850  N   VAL   388      63.318  22.006  61.495  1.00  0.00           N  
ATOM   2851  H   VAL   388      63.531  22.298  60.553  1.00  0.00           H  
ATOM   2852  CA  VAL   388      64.138  22.599  62.591  1.00  0.00           C  
ATOM   2853  HA  VAL   388      64.621  21.746  63.073  1.00  0.00           H  
ATOM   2854  CB  VAL   388      65.351  23.480  62.041  1.00  0.00           C  
ATOM   2855  HB  VAL   388      64.908  24.256  61.428  1.00  0.00           H  
ATOM   2856  CG1 VAL   388      66.327  23.940  63.118  1.00  0.00           C  
ATOM   2857 HG11 VAL   388      66.780  23.140  63.703  1.00  0.00           H  
ATOM   2858 HG12 VAL   388      67.106  24.600  62.735  1.00  0.00           H  
ATOM   2859 HG13 VAL   388      65.803  24.515  63.888  1.00  0.00           H  
ATOM   2860  CG2 VAL   388      66.206  22.630  61.084  1.00  0.00           C  
ATOM   2861 HG21 VAL   388      65.687  22.484  60.133  1.00  0.00           H  
ATOM   2862 HG22 VAL   388      67.072  23.237  60.802  1.00  0.00           H  
ATOM   2863 HG23 VAL   388      66.445  21.653  61.504  1.00  0.00           H  
ATOM   2864  C   VAL   388      63.285  23.356  63.637  1.00  0.00           C  
ATOM   2865  O   VAL   388      63.338  22.799  64.750  1.00  0.00           O  
ATOM   2866  N   PRO   389      62.571  24.445  63.291  1.00  0.00           N  
ATOM   2867  CD  PRO   389      62.542  25.243  61.974  1.00  0.00           C  
ATOM   2868  HD2 PRO   389      61.955  24.634  61.286  1.00  0.00           H  
ATOM   2869  HD3 PRO   389      63.558  25.551  61.740  1.00  0.00           H  
ATOM   2870  CG  PRO   389      61.705  26.439  62.295  1.00  0.00           C  
ATOM   2871  HG2 PRO   389      61.150  26.961  61.509  1.00  0.00           H  
ATOM   2872  HG3 PRO   389      62.344  27.129  62.827  1.00  0.00           H  
ATOM   2873  CB  PRO   389      60.708  26.010  63.347  1.00  0.00           C  
ATOM   2874  HB2 PRO   389      59.835  25.627  62.832  1.00  0.00           H  
ATOM   2875  HB3 PRO   389      60.369  26.930  63.833  1.00  0.00           H  
ATOM   2876  CA  PRO   389      61.568  24.999  64.227  1.00  0.00           C  
ATOM   2877  HA  PRO   389      62.084  25.621  64.951  1.00  0.00           H  
ATOM   2878  C   PRO   389      60.577  23.933  64.858  1.00  0.00           C  
ATOM   2879  O   PRO   389      60.477  24.035  66.080  1.00  0.00           O  
ATOM   2880  N   ALA   390      60.009  22.971  64.104  1.00  0.00           N  
ATOM   2881  H   ALA   390      60.034  23.102  63.107  1.00  0.00           H  
ATOM   2882  CA  ALA   390      59.190  22.042  64.712  1.00  0.00           C  
ATOM   2883  HA  ALA   390      58.520  22.698  65.255  1.00  0.00           H  
ATOM   2884  CB  ALA   390      58.387  21.240  63.698  1.00  0.00           C  
ATOM   2885  HB1 ALA   390      57.822  21.775  62.930  1.00  0.00           H  
ATOM   2886  HB2 ALA   390      58.999  20.680  63.001  1.00  0.00           H  
ATOM   2887  HB3 ALA   390      57.700  20.592  64.245  1.00  0.00           H  
ATOM   2888  C   ALA   390      59.850  21.181  65.838  1.00  0.00           C  
ATOM   2889  O   ALA   390      59.330  21.188  66.945  1.00  0.00           O  
ATOM   2890  N   VAL   391      60.907  20.432  65.517  1.00  0.00           N  
ATOM   2891  H   VAL   391      61.305  20.518  64.595  1.00  0.00           H  
ATOM   2892  CA  VAL   391      61.535  19.576  66.530  1.00  0.00           C  
ATOM   2893  HA  VAL   391      60.837  18.844  66.924  1.00  0.00           H  
ATOM   2894  CB  VAL   391      62.741  18.843  65.834  1.00  0.00           C  
ATOM   2895  HB  VAL   391      62.323  18.610  64.857  1.00  0.00           H  
ATOM   2896  CG1 VAL   391      63.956  19.598  65.467  1.00  0.00           C  
ATOM   2897 HG11 VAL   391      64.441  19.928  66.388  1.00  0.00           H  
ATOM   2898 HG12 VAL   391      64.650  18.922  64.967  1.00  0.00           H  
ATOM   2899 HG13 VAL   391      63.671  20.373  64.752  1.00  0.00           H  
ATOM   2900  CG2 VAL   391      63.193  17.561  66.687  1.00  0.00           C  
ATOM   2901 HG21 VAL   391      63.760  16.909  66.028  1.00  0.00           H  
ATOM   2902 HG22 VAL   391      63.876  17.932  67.455  1.00  0.00           H  
ATOM   2903 HG23 VAL   391      62.347  17.037  67.133  1.00  0.00           H  
ATOM   2904  C   VAL   391      61.990  20.301  67.754  1.00  0.00           C  
ATOM   2905  O   VAL   391      61.647  19.879  68.862  1.00  0.00           O  
ATOM   2906  N   LYS   392      62.589  21.458  67.545  1.00  0.00           N  
ATOM   2907  H   LYS   392      62.709  21.720  66.580  1.00  0.00           H  
ATOM   2908  CA  LYS   392      62.835  22.396  68.675  1.00  0.00           C  
ATOM   2909  HA  LYS   392      63.390  21.874  69.461  1.00  0.00           H  
ATOM   2910  CB  LYS   392      63.746  23.521  68.135  1.00  0.00           C  
ATOM   2911  HB2 LYS   392      63.221  24.037  67.321  1.00  0.00           H  
ATOM   2912  HB3 LYS   392      63.776  24.359  68.830  1.00  0.00           H  
ATOM   2913  CG  LYS   392      65.168  22.990  67.753  1.00  0.00           C  
ATOM   2914  HG2 LYS   392      65.105  22.400  66.830  1.00  0.00           H  
ATOM   2915  HG3 LYS   392      65.733  23.901  67.586  1.00  0.00           H  
ATOM   2916  CD  LYS   392      65.891  22.080  68.767  1.00  0.00           C  
ATOM   2917  HD2 LYS   392      66.013  22.710  69.648  1.00  0.00           H  
ATOM   2918  HD3 LYS   392      65.426  21.134  69.033  1.00  0.00           H  
ATOM   2919  CE  LYS   392      67.228  21.633  68.170  1.00  0.00           C  
ATOM   2920  HE2 LYS   392      66.972  21.005  67.321  1.00  0.00           H  
ATOM   2921  HE3 LYS   392      67.835  22.473  67.832  1.00  0.00           H  
ATOM   2922  NZ  LYS   392      68.012  20.837  69.076  1.00  0.00           N  
ATOM   2923  HZ1 LYS   392      68.635  21.455  69.565  1.00  0.00           H  
ATOM   2924  HZ2 LYS   392      67.404  20.403  69.758  1.00  0.00           H  
ATOM   2925  HZ3 LYS   392      68.634  20.131  68.696  1.00  0.00           H  
ATOM   2926  C   LYS   392      61.577  22.860  69.466  1.00  0.00           C  
ATOM   2927  O   LYS   392      61.466  22.519  70.589  1.00  0.00           O  
ATOM   2928  N   THR   393      60.578  23.441  68.780  1.00  0.00           N  
ATOM   2929  H   THR   393      60.720  23.465  67.779  1.00  0.00           H  
ATOM   2930  CA  THR   393      59.216  23.793  69.404  1.00  0.00           C  
ATOM   2931  HA  THR   393      59.381  24.641  70.076  1.00  0.00           H  
ATOM   2932  CB  THR   393      58.269  24.439  68.383  1.00  0.00           C  
ATOM   2933  HB  THR   393      57.850  23.622  67.784  1.00  0.00           H  
ATOM   2934  CG2 THR   393      57.210  25.165  69.119  1.00  0.00           C  
ATOM   2935 HG21 THR   393      57.686  25.943  69.704  1.00  0.00           H  
ATOM   2936 HG22 THR   393      56.430  25.589  68.480  1.00  0.00           H  
ATOM   2937 HG23 THR   393      56.729  24.471  69.813  1.00  0.00           H  
ATOM   2938  OG1 THR   393      58.873  25.351  67.483  1.00  0.00           O  
ATOM   2939  HG1 THR   393      59.441  24.884  66.866  1.00  0.00           H  
ATOM   2940  C   THR   393      58.507  22.680  70.267  1.00  0.00           C  
ATOM   2941  O   THR   393      58.250  22.857  71.412  1.00  0.00           O  
ATOM   2942  N   ILE   394      58.402  21.489  69.702  1.00  0.00           N  
ATOM   2943  H   ILE   394      58.776  21.316  68.783  1.00  0.00           H  
ATOM   2944  CA  ILE   394      57.836  20.263  70.322  1.00  0.00           C  
ATOM   2945  HA  ILE   394      56.886  20.573  70.762  1.00  0.00           H  
ATOM   2946  CB  ILE   394      57.439  19.141  69.281  1.00  0.00           C  
ATOM   2947  HB  ILE   394      58.328  18.896  68.680  1.00  0.00           H  
ATOM   2948  CG2 ILE   394      56.941  17.876  70.019  1.00  0.00           C  
ATOM   2949 HG21 ILE   394      56.713  17.120  69.264  1.00  0.00           H  
ATOM   2950 HG22 ILE   394      57.629  17.506  70.788  1.00  0.00           H  
ATOM   2951 HG23 ILE   394      56.000  18.129  70.515  1.00  0.00           H  
ATOM   2952  CG1 ILE   394      56.351  19.667  68.304  1.00  0.00           C  
ATOM   2953 HG12 ILE   394      55.326  19.573  68.637  1.00  0.00           H  
ATOM   2954 HG13 ILE   394      56.534  20.715  68.062  1.00  0.00           H  
ATOM   2955  CD1 ILE   394      56.393  18.952  66.936  1.00  0.00           C  
ATOM   2956 HD11 ILE   394      57.380  19.071  66.477  1.00  0.00           H  
ATOM   2957 HD12 ILE   394      56.265  17.876  67.053  1.00  0.00           H  
ATOM   2958 HD13 ILE   394      55.615  19.408  66.315  1.00  0.00           H  
ATOM   2959  C   ILE   394      58.724  19.723  71.530  1.00  0.00           C  
ATOM   2960  O   ILE   394      58.117  19.319  72.552  1.00  0.00           O  
ATOM   2961  N   THR   395      60.034  19.826  71.493  1.00  0.00           N  
ATOM   2962  H   THR   395      60.487  20.146  70.653  1.00  0.00           H  
ATOM   2963  CA  THR   395      60.864  19.512  72.647  1.00  0.00           C  
ATOM   2964  HA  THR   395      60.628  18.501  72.993  1.00  0.00           H  
ATOM   2965  CB  THR   395      62.360  19.467  72.262  1.00  0.00           C  
ATOM   2966  HB  THR   395      62.613  20.493  71.996  1.00  0.00           H  
ATOM   2967  CG2 THR   395      63.306  18.857  73.230  1.00  0.00           C  
ATOM   2968 HG21 THR   395      63.464  17.776  73.162  1.00  0.00           H  
ATOM   2969 HG22 THR   395      64.270  19.303  72.989  1.00  0.00           H  
ATOM   2970 HG23 THR   395      63.192  19.008  74.295  1.00  0.00           H  
ATOM   2971  OG1 THR   395      62.634  18.711  71.123  1.00  0.00           O  
ATOM   2972  HG1 THR   395      62.120  19.134  70.430  1.00  0.00           H  
ATOM   2973  C   THR   395      60.565  20.478  73.825  1.00  0.00           C  
ATOM   2974  O   THR   395      60.360  19.958  74.950  1.00  0.00           O  
ATOM   2975  N   ILE   396      60.526  21.757  73.568  1.00  0.00           N  
ATOM   2976  H   ILE   396      60.806  22.021  72.633  1.00  0.00           H  
ATOM   2977  CA  ILE   396      60.101  22.756  74.575  1.00  0.00           C  
ATOM   2978  HA  ILE   396      60.826  22.700  75.396  1.00  0.00           H  
ATOM   2979  CB  ILE   396      60.135  24.226  74.072  1.00  0.00           C  
ATOM   2980  HB  ILE   396      59.484  24.452  73.229  1.00  0.00           H  
ATOM   2981  CG2 ILE   396      59.597  25.200  75.206  1.00  0.00           C  
ATOM   2982 HG21 ILE   396      60.081  24.914  76.146  1.00  0.00           H  
ATOM   2983 HG22 ILE   396      59.964  26.193  74.970  1.00  0.00           H  
ATOM   2984 HG23 ILE   396      58.519  25.228  75.354  1.00  0.00           H  
ATOM   2985  CG1 ILE   396      61.528  24.524  73.629  1.00  0.00           C  
ATOM   2986 HG12 ILE   396      62.129  24.852  74.476  1.00  0.00           H  
ATOM   2987 HG13 ILE   396      61.968  23.669  73.112  1.00  0.00           H  
ATOM   2988  CD1 ILE   396      61.657  25.576  72.558  1.00  0.00           C  
ATOM   2989 HD11 ILE   396      61.292  25.216  71.597  1.00  0.00           H  
ATOM   2990 HD12 ILE   396      61.220  26.549  72.802  1.00  0.00           H  
ATOM   2991 HD13 ILE   396      62.697  25.723  72.260  1.00  0.00           H  
ATOM   2992  C   ILE   396      58.710  22.412  75.194  1.00  0.00           C  
ATOM   2993  O   ILE   396      58.521  22.537  76.419  1.00  0.00           O  
ATOM   2994  N   LEU   397      57.789  21.981  74.409  1.00  0.00           N  
ATOM   2995  H   LEU   397      58.024  22.034  73.431  1.00  0.00           H  
ATOM   2996  CA  LEU   397      56.394  21.625  74.768  1.00  0.00           C  
ATOM   2997  HA  LEU   397      56.121  22.395  75.493  1.00  0.00           H  
ATOM   2998  CB  LEU   397      55.456  21.706  73.560  1.00  0.00           C  
ATOM   2999  HB2 LEU   397      55.712  20.947  72.823  1.00  0.00           H  
ATOM   3000  HB3 LEU   397      54.517  21.278  73.921  1.00  0.00           H  
ATOM   3001  CG  LEU   397      55.386  23.196  73.131  1.00  0.00           C  
ATOM   3002  HG  LEU   397      56.382  23.629  73.135  1.00  0.00           H  
ATOM   3003  CD1 LEU   397      54.870  23.500  71.654  1.00  0.00           C  
ATOM   3004 HD11 LEU   397      53.850  23.123  71.663  1.00  0.00           H  
ATOM   3005 HD12 LEU   397      55.017  24.575  71.548  1.00  0.00           H  
ATOM   3006 HD13 LEU   397      55.466  22.902  70.970  1.00  0.00           H  
ATOM   3007  CD2 LEU   397      54.464  23.936  74.114  1.00  0.00           C  
ATOM   3008 HD21 LEU   397      53.442  23.809  73.747  1.00  0.00           H  
ATOM   3009 HD22 LEU   397      54.383  23.530  75.115  1.00  0.00           H  
ATOM   3010 HD23 LEU   397      54.760  24.982  74.140  1.00  0.00           H  
ATOM   3011  C   LEU   397      56.304  20.316  75.523  1.00  0.00           C  
ATOM   3012  O   LEU   397      55.555  20.282  76.501  1.00  0.00           O  
ATOM   3013  N   ALA   398      57.157  19.342  75.092  1.00  0.00           N  
ATOM   3014  H   ALA   398      57.720  19.424  74.260  1.00  0.00           H  
ATOM   3015  CA  ALA   398      57.298  18.116  75.882  1.00  0.00           C  
ATOM   3016  HA  ALA   398      56.303  17.759  76.153  1.00  0.00           H  
ATOM   3017  CB  ALA   398      58.040  16.952  75.090  1.00  0.00           C  
ATOM   3018  HB1 ALA   398      59.068  17.295  75.045  1.00  0.00           H  
ATOM   3019  HB2 ALA   398      57.980  15.982  75.593  1.00  0.00           H  
ATOM   3020  HB3 ALA   398      57.622  16.789  74.097  1.00  0.00           H  
ATOM   3021  C   ALA   398      58.011  18.345  77.259  1.00  0.00           C  
ATOM   3022  O   ALA   398      57.580  17.850  78.329  1.00  0.00           O  
ATOM   3023  N   MET   399      59.065  19.180  77.327  1.00  0.00           N  
ATOM   3024  H   MET   399      59.514  19.563  76.511  1.00  0.00           H  
ATOM   3025  CA  MET   399      59.588  19.678  78.597  1.00  0.00           C  
ATOM   3026  HA  MET   399      59.838  18.818  79.217  1.00  0.00           H  
ATOM   3027  CB  MET   399      60.982  20.349  78.248  1.00  0.00           C  
ATOM   3028  HB2 MET   399      60.925  21.152  77.503  1.00  0.00           H  
ATOM   3029  HB3 MET   399      61.288  20.855  79.162  1.00  0.00           H  
ATOM   3030  CG  MET   399      62.184  19.457  77.908  1.00  0.00           C  
ATOM   3031  HG2 MET   399      62.371  18.765  78.730  1.00  0.00           H  
ATOM   3032  HG3 MET   399      61.945  18.921  76.991  1.00  0.00           H  
ATOM   3033  SD  MET   399      63.772  20.269  77.507  1.00  0.00           S  
ATOM   3034  CE  MET   399      64.184  20.931  79.086  1.00  0.00           C  
ATOM   3035  HE1 MET   399      63.274  20.936  79.688  1.00  0.00           H  
ATOM   3036  HE2 MET   399      64.973  20.231  79.369  1.00  0.00           H  
ATOM   3037  HE3 MET   399      64.585  21.929  78.961  1.00  0.00           H  
ATOM   3038  C   MET   399      58.700  20.534  79.460  1.00  0.00           C  
ATOM   3039  O   MET   399      58.970  20.698  80.687  1.00  0.00           O  
ATOM   3040  N   GLY   400      57.694  21.171  78.819  1.00  0.00           N  
ATOM   3041  H   GLY   400      57.579  21.147  77.809  1.00  0.00           H  
ATOM   3042  CA  GLY   400      56.819  22.259  79.349  1.00  0.00           C  
ATOM   3043  HA2 GLY   400      56.049  22.680  78.692  1.00  0.00           H  
ATOM   3044  HA3 GLY   400      56.196  21.963  80.198  1.00  0.00           H  
ATOM   3045  C   GLY   400      57.605  23.499  79.807  1.00  0.00           C  
ATOM   3046  O   GLY   400      57.192  24.155  80.736  1.00  0.00           O  
ATOM   3047  N   GLN   401      58.691  23.880  79.136  1.00  0.00           N  
ATOM   3048  H   GLN   401      58.795  23.490  78.214  1.00  0.00           H  
ATOM   3049  CA  GLN   401      59.608  24.995  79.513  1.00  0.00           C  
ATOM   3050  HA  GLN   401      59.500  25.125  80.591  1.00  0.00           H  
ATOM   3051  CB  GLN   401      61.114  24.671  79.196  1.00  0.00           C  
ATOM   3052  HB2 GLN   401      61.127  24.120  78.264  1.00  0.00           H  
ATOM   3053  HB3 GLN   401      61.716  25.555  79.014  1.00  0.00           H  
ATOM   3054  CG  GLN   401      61.774  23.797  80.294  1.00  0.00           C  
ATOM   3055  HG2 GLN   401      61.184  22.884  80.399  1.00  0.00           H  
ATOM   3056  HG3 GLN   401      62.766  23.539  79.931  1.00  0.00           H  
ATOM   3057  CD  GLN   401      61.912  24.475  81.634  1.00  0.00           C  
ATOM   3058  OE1 GLN   401      61.694  25.695  81.806  1.00  0.00           O  
ATOM   3059  NE2 GLN   401      62.388  23.746  82.587  1.00  0.00           N  
ATOM   3060 HE21 GLN   401      62.621  24.080  83.513  1.00  0.00           H  
ATOM   3061 HE22 GLN   401      62.493  22.756  82.437  1.00  0.00           H  
ATOM   3062  C   GLN   401      59.039  26.292  78.762  1.00  0.00           C  
ATOM   3063  O   GLN   401      59.545  26.772  77.758  1.00  0.00           O  
ATOM   3064  N   VAL   402      58.038  26.836  79.368  1.00  0.00           N  
ATOM   3065  H   VAL   402      57.666  26.351  80.178  1.00  0.00           H  
ATOM   3066  CA  VAL   402      57.387  28.156  78.972  1.00  0.00           C  
ATOM   3067  HA  VAL   402      58.087  28.704  78.345  1.00  0.00           H  
ATOM   3068  CB  VAL   402      56.119  27.921  78.159  1.00  0.00           C  
ATOM   3069  HB  VAL   402      55.514  27.236  78.755  1.00  0.00           H  
ATOM   3070  CG1 VAL   402      55.340  29.235  77.847  1.00  0.00           C  
ATOM   3071 HG11 VAL   402      56.029  29.906  77.328  1.00  0.00           H  
ATOM   3072 HG12 VAL   402      54.477  29.161  77.182  1.00  0.00           H  
ATOM   3073 HG13 VAL   402      54.954  29.703  78.757  1.00  0.00           H  
ATOM   3074  CG2 VAL   402      56.435  27.151  76.812  1.00  0.00           C  
ATOM   3075 HG21 VAL   402      56.924  26.200  77.012  1.00  0.00           H  
ATOM   3076 HG22 VAL   402      55.465  26.873  76.422  1.00  0.00           H  
ATOM   3077 HG23 VAL   402      57.037  27.649  76.043  1.00  0.00           H  
ATOM   3078  C   VAL   402      57.038  28.932  80.216  1.00  0.00           C  
ATOM   3079  O   VAL   402      56.652  28.366  81.235  1.00  0.00           O  
ATOM   3080  N   ASP   403      57.172  30.234  80.138  1.00  0.00           N  
ATOM   3081  H   ASP   403      57.359  30.762  79.302  1.00  0.00           H  
ATOM   3082  CA  ASP   403      57.152  31.136  81.257  1.00  0.00           C  
ATOM   3083  HA  ASP   403      56.554  30.796  82.101  1.00  0.00           H  
ATOM   3084  CB  ASP   403      58.577  31.195  81.814  1.00  0.00           C  
ATOM   3085  HB2 ASP   403      59.275  31.077  80.979  1.00  0.00           H  
ATOM   3086  HB3 ASP   403      58.714  32.179  82.260  1.00  0.00           H  
ATOM   3087  CG  ASP   403      58.918  30.060  82.788  1.00  0.00           C  
ATOM   3088  OD1 ASP   403      58.306  29.979  83.899  1.00  0.00           O  
ATOM   3089  OD2 ASP   403      59.833  29.253  82.515  1.00  0.00           O  
ATOM   3090  C   ASP   403      56.668  32.482  80.838  1.00  0.00           C  
ATOM   3091  O   ASP   403      56.811  32.814  79.667  1.00  0.00           O  
ATOM   3092  N   GLY   404      55.916  33.250  81.607  1.00  0.00           N  
ATOM   3093  H   GLY   404      55.979  33.004  82.580  1.00  0.00           H  
ATOM   3094  CA  GLY   404      55.471  34.568  81.163  1.00  0.00           C  
ATOM   3095  HA2 GLY   404      55.312  34.646  80.090  1.00  0.00           H  
ATOM   3096  HA3 GLY   404      54.523  34.772  81.664  1.00  0.00           H  
ATOM   3097  C   GLY   404      56.535  35.652  81.541  1.00  0.00           C  
ATOM   3098  O   GLY   404      57.492  35.466  82.276  1.00  0.00           O  
ATOM   3099  N   ASP   405      56.199  36.861  81.063  1.00  0.00           N  
ATOM   3100  H   ASP   405      55.442  36.904  80.392  1.00  0.00           H  
ATOM   3101  CA  ASP   405      56.918  38.151  81.280  1.00  0.00           C  
ATOM   3102  HA  ASP   405      57.421  38.178  82.242  1.00  0.00           H  
ATOM   3103  CB  ASP   405      58.042  38.345  80.288  1.00  0.00           C  
ATOM   3104  HB2 ASP   405      58.765  37.543  80.457  1.00  0.00           H  
ATOM   3105  HB3 ASP   405      57.744  38.222  79.247  1.00  0.00           H  
ATOM   3106  CG  ASP   405      58.825  39.663  80.356  1.00  0.00           C  
ATOM   3107  OD1 ASP   405      58.682  40.409  81.342  1.00  0.00           O  
ATOM   3108  OD2 ASP   405      59.304  40.072  79.307  1.00  0.00           O  
ATOM   3109  C   ASP   405      56.001  39.383  81.210  1.00  0.00           C  
ATOM   3110  O   ASP   405      55.507  39.785  80.188  1.00  0.00           O  
ATOM   3111  N   LEU   406      55.706  40.006  82.412  1.00  0.00           N  
ATOM   3112  H   LEU   406      56.310  39.676  83.152  1.00  0.00           H  
ATOM   3113  CA  LEU   406      54.768  41.158  82.650  1.00  0.00           C  
ATOM   3114  HA  LEU   406      53.855  40.861  82.135  1.00  0.00           H  
ATOM   3115  CB  LEU   406      54.576  41.339  84.161  1.00  0.00           C  
ATOM   3116  HB2 LEU   406      55.546  41.571  84.606  1.00  0.00           H  
ATOM   3117  HB3 LEU   406      53.912  42.178  84.385  1.00  0.00           H  
ATOM   3118  CG  LEU   406      54.151  40.097  84.922  1.00  0.00           C  
ATOM   3119  HG  LEU   406      54.783  39.262  84.595  1.00  0.00           H  
ATOM   3120  CD1 LEU   406      54.263  40.345  86.403  1.00  0.00           C  
ATOM   3121 HD11 LEU   406      53.594  41.134  86.742  1.00  0.00           H  
ATOM   3122 HD12 LEU   406      54.047  39.381  86.857  1.00  0.00           H  
ATOM   3123 HD13 LEU   406      55.288  40.651  86.622  1.00  0.00           H  
ATOM   3124  CD2 LEU   406      52.677  39.769  84.569  1.00  0.00           C  
ATOM   3125 HD21 LEU   406      52.316  38.915  85.124  1.00  0.00           H  
ATOM   3126 HD22 LEU   406      52.136  40.671  84.884  1.00  0.00           H  
ATOM   3127 HD23 LEU   406      52.560  39.548  83.507  1.00  0.00           H  
ATOM   3128  C   LEU   406      55.213  42.410  81.920  1.00  0.00           C  
ATOM   3129  O   LEU   406      54.328  43.139  81.468  1.00  0.00           O  
ATOM   3130  N   LEU   407      56.538  42.687  81.696  1.00  0.00           N  
ATOM   3131  H   LEU   407      57.243  41.989  81.874  1.00  0.00           H  
ATOM   3132  CA  LEU   407      57.037  43.903  80.983  1.00  0.00           C  
ATOM   3133  HA  LEU   407      56.641  44.816  81.416  1.00  0.00           H  
ATOM   3134  CB  LEU   407      58.569  43.952  81.144  1.00  0.00           C  
ATOM   3135  HB2 LEU   407      58.844  43.733  82.177  1.00  0.00           H  
ATOM   3136  HB3 LEU   407      59.035  43.132  80.606  1.00  0.00           H  
ATOM   3137  CG  LEU   407      59.318  45.255  80.648  1.00  0.00           C  
ATOM   3138  HG  LEU   407      59.099  45.190  79.586  1.00  0.00           H  
ATOM   3139  CD1 LEU   407      58.735  46.478  81.433  1.00  0.00           C  
ATOM   3140 HD11 LEU   407      57.721  46.774  81.166  1.00  0.00           H  
ATOM   3141 HD12 LEU   407      58.756  46.266  82.501  1.00  0.00           H  
ATOM   3142 HD13 LEU   407      59.432  47.272  81.174  1.00  0.00           H  
ATOM   3143  CD2 LEU   407      60.826  45.174  80.901  1.00  0.00           C  
ATOM   3144 HD21 LEU   407      61.248  46.079  80.445  1.00  0.00           H  
ATOM   3145 HD22 LEU   407      61.042  45.138  81.964  1.00  0.00           H  
ATOM   3146 HD23 LEU   407      61.265  44.400  80.266  1.00  0.00           H  
ATOM   3147  C   LEU   407      56.691  43.866  79.478  1.00  0.00           C  
ATOM   3148  O   LEU   407      56.231  44.851  78.914  1.00  0.00           O  
ATOM   3149  N   SER   408      57.007  42.763  78.827  1.00  0.00           N  
ATOM   3150  H   SER   408      57.484  42.034  79.337  1.00  0.00           H  
ATOM   3151  CA  SER   408      56.837  42.581  77.437  1.00  0.00           C  
ATOM   3152  HA  SER   408      57.034  43.558  76.991  1.00  0.00           H  
ATOM   3153  CB  SER   408      57.902  41.732  76.804  1.00  0.00           C  
ATOM   3154  HB2 SER   408      57.814  41.727  75.712  1.00  0.00           H  
ATOM   3155  HB3 SER   408      58.905  42.056  77.080  1.00  0.00           H  
ATOM   3156  OG  SER   408      57.806  40.402  77.309  1.00  0.00           O  
ATOM   3157  HG  SER   408      58.368  40.394  78.086  1.00  0.00           H  
ATOM   3158  C   SER   408      55.487  42.008  77.024  1.00  0.00           C  
ATOM   3159  O   SER   408      55.043  42.377  75.937  1.00  0.00           O  
ATOM   3160  N   GLY   409      54.736  41.227  77.802  1.00  0.00           N  
ATOM   3161  H   GLY   409      55.217  40.838  78.601  1.00  0.00           H  
ATOM   3162  CA  GLY   409      53.411  40.634  77.423  1.00  0.00           C  
ATOM   3163  HA2 GLY   409      52.879  40.455  78.356  1.00  0.00           H  
ATOM   3164  HA3 GLY   409      52.827  41.446  77.009  1.00  0.00           H  
ATOM   3165  C   GLY   409      53.394  39.345  76.570  1.00  0.00           C  
ATOM   3166  O   GLY   409      52.407  38.808  76.094  1.00  0.00           O  
ATOM   3167  N   VAL   410      54.556  38.763  76.359  1.00  0.00           N  
ATOM   3168  H   VAL   410      55.429  39.175  76.630  1.00  0.00           H  
ATOM   3169  CA  VAL   410      54.756  37.584  75.488  1.00  0.00           C  
ATOM   3170  HA  VAL   410      53.810  37.092  75.231  1.00  0.00           H  
ATOM   3171  CB  VAL   410      55.492  37.977  74.194  1.00  0.00           C  
ATOM   3172  HB  VAL   410      55.846  37.015  73.834  1.00  0.00           H  
ATOM   3173  CG1 VAL   410      54.565  38.606  73.135  1.00  0.00           C  
ATOM   3174 HG11 VAL   410      55.091  38.910  72.230  1.00  0.00           H  
ATOM   3175 HG12 VAL   410      53.778  37.884  72.929  1.00  0.00           H  
ATOM   3176 HG13 VAL   410      54.136  39.548  73.503  1.00  0.00           H  
ATOM   3177  CG2 VAL   410      56.660  38.910  74.391  1.00  0.00           C  
ATOM   3178 HG21 VAL   410      57.209  39.243  73.514  1.00  0.00           H  
ATOM   3179 HG22 VAL   410      56.312  39.786  74.940  1.00  0.00           H  
ATOM   3180 HG23 VAL   410      57.422  38.380  74.957  1.00  0.00           H  
ATOM   3181  C   VAL   410      55.537  36.522  76.239  1.00  0.00           C  
ATOM   3182  O   VAL   410      56.474  36.883  76.951  1.00  0.00           O  
ATOM   3183  N   CYX   411      54.978  35.249  76.230  1.00  0.00           N  
ATOM   3184  H   CYX   411      54.113  35.030  75.749  1.00  0.00           H  
ATOM   3185  CA  CYX   411      55.567  34.125  77.015  1.00  0.00           C  
ATOM   3186  HA  CYX   411      55.975  34.498  77.958  1.00  0.00           H  
ATOM   3187  CB  CYX   411      54.503  33.135  77.242  1.00  0.00           C  
ATOM   3188  HB2 CYX   411      54.263  32.658  76.299  1.00  0.00           H  
ATOM   3189  HB3 CYX   411      54.911  32.300  77.819  1.00  0.00           H  
ATOM   3190  SG  CYX   411      53.070  33.735  78.050  1.00  0.00           S  
ATOM   3191  C   CYX   411      56.701  33.542  76.179  1.00  0.00           C  
ATOM   3192  O   CYX   411      56.737  33.709  74.928  1.00  0.00           O  
ATOM   3193  N   TYR   412      57.724  32.894  76.833  1.00  0.00           N  
ATOM   3194  H   TYR   412      57.767  33.128  77.819  1.00  0.00           H  
ATOM   3195  CA  TYR   412      58.966  32.359  76.139  1.00  0.00           C  
ATOM   3196  HA  TYR   412      58.626  31.783  75.290  1.00  0.00           H  
ATOM   3197  CB  TYR   412      59.746  33.537  75.536  1.00  0.00           C  
ATOM   3198  HB2 TYR   412      59.144  34.442  75.565  1.00  0.00           H  
ATOM   3199  HB3 TYR   412      60.442  33.924  76.282  1.00  0.00           H  
ATOM   3200  CG  TYR   412      60.327  33.360  74.096  1.00  0.00           C  
ATOM   3201  CD1 TYR   412      59.504  33.597  72.991  1.00  0.00           C  
ATOM   3202  HD1 TYR   412      58.487  33.928  73.113  1.00  0.00           H  
ATOM   3203  CE1 TYR   412      59.992  33.405  71.698  1.00  0.00           C  
ATOM   3204  HE1 TYR   412      59.423  33.523  70.790  1.00  0.00           H  
ATOM   3205  CZ  TYR   412      61.348  33.024  71.539  1.00  0.00           C  
ATOM   3206  OH  TYR   412      61.832  32.899  70.301  1.00  0.00           O  
ATOM   3207  HH  TYR   412      62.781  32.843  70.209  1.00  0.00           H  
ATOM   3208  CE2 TYR   412      62.177  32.839  72.660  1.00  0.00           C  
ATOM   3209  HE2 TYR   412      63.192  32.454  72.614  1.00  0.00           H  
ATOM   3210  CD2 TYR   412      61.692  33.026  73.903  1.00  0.00           C  
ATOM   3211  HD2 TYR   412      62.348  32.921  74.745  1.00  0.00           H  
ATOM   3212  C   TYR   412      59.864  31.448  76.941  1.00  0.00           C  
ATOM   3213  O   TYR   412      59.932  31.514  78.136  1.00  0.00           O  
ATOM   3214  N   VAL   413      60.513  30.465  76.228  1.00  0.00           N  
ATOM   3215  H   VAL   413      60.473  30.483  75.228  1.00  0.00           H  
ATOM   3216  CA  VAL   413      61.389  29.437  76.829  1.00  0.00           C  
ATOM   3217  HA  VAL   413      60.877  28.845  77.582  1.00  0.00           H  
ATOM   3218  CB  VAL   413      61.869  28.526  75.636  1.00  0.00           C  
ATOM   3219  HB  VAL   413      60.981  28.242  75.070  1.00  0.00           H  
ATOM   3220  CG1 VAL   413      62.705  29.223  74.488  1.00  0.00           C  
ATOM   3221 HG11 VAL   413      63.727  29.268  74.853  1.00  0.00           H  
ATOM   3222 HG12 VAL   413      62.560  28.760  73.509  1.00  0.00           H  
ATOM   3223 HG13 VAL   413      62.261  30.194  74.249  1.00  0.00           H  
ATOM   3224  CG2 VAL   413      62.730  27.366  76.209  1.00  0.00           C  
ATOM   3225 HG21 VAL   413      63.697  27.693  76.574  1.00  0.00           H  
ATOM   3226 HG22 VAL   413      62.221  26.840  77.026  1.00  0.00           H  
ATOM   3227 HG23 VAL   413      62.955  26.657  75.415  1.00  0.00           H  
ATOM   3228  C   VAL   413      62.594  29.929  77.584  1.00  0.00           C  
ATOM   3229  O   VAL   413      63.109  30.969  77.200  1.00  0.00           O  
ATOM   3230  N   GLY   414      63.039  29.206  78.564  1.00  0.00           N  
ATOM   3231  H   GLY   414      62.566  28.401  78.937  1.00  0.00           H  
ATOM   3232  CA  GLY   414      64.261  29.511  79.307  1.00  0.00           C  
ATOM   3233  HA2 GLY   414      64.583  28.588  79.787  1.00  0.00           H  
ATOM   3234  HA3 GLY   414      65.045  29.926  78.677  1.00  0.00           H  
ATOM   3235  C   GLY   414      64.139  30.501  80.453  1.00  0.00           C  
ATOM   3236  O   GLY   414      65.122  30.594  81.173  1.00  0.00           O  
ATOM   3237  N   LEU   415      63.032  31.185  80.646  1.00  0.00           N  
ATOM   3238  H   LEU   415      62.278  30.958  80.012  1.00  0.00           H  
ATOM   3239  CA  LEU   415      63.023  32.370  81.538  1.00  0.00           C  
ATOM   3240  HA  LEU   415      64.000  32.836  81.437  1.00  0.00           H  
ATOM   3241  CB  LEU   415      61.850  33.329  81.299  1.00  0.00           C  
ATOM   3242  HB2 LEU   415      60.888  32.941  81.624  1.00  0.00           H  
ATOM   3243  HB3 LEU   415      61.987  34.235  81.903  1.00  0.00           H  
ATOM   3244  CG  LEU   415      61.605  33.884  79.883  1.00  0.00           C  
ATOM   3245  HG  LEU   415      61.675  33.099  79.138  1.00  0.00           H  
ATOM   3246  CD1 LEU   415      60.207  34.451  79.679  1.00  0.00           C  
ATOM   3247 HD11 LEU   415      59.748  35.011  80.495  1.00  0.00           H  
ATOM   3248 HD12 LEU   415      60.195  35.181  78.873  1.00  0.00           H  
ATOM   3249 HD13 LEU   415      59.495  33.664  79.424  1.00  0.00           H  
ATOM   3250  CD2 LEU   415      62.712  34.859  79.438  1.00  0.00           C  
ATOM   3251 HD21 LEU   415      63.696  34.510  79.749  1.00  0.00           H  
ATOM   3252 HD22 LEU   415      62.776  34.856  78.355  1.00  0.00           H  
ATOM   3253 HD23 LEU   415      62.370  35.805  79.871  1.00  0.00           H  
ATOM   3254  C   LEU   415      63.018  31.851  82.986  1.00  0.00           C  
ATOM   3255  O   LEU   415      63.118  32.709  83.895  1.00  0.00           O  
ATOM   3256  N   SER   416      62.861  30.549  83.254  1.00  0.00           N  
ATOM   3257  H   SER   416      62.800  30.015  82.397  1.00  0.00           H  
ATOM   3258  CA  SER   416      63.233  29.928  84.472  1.00  0.00           C  
ATOM   3259  HA  SER   416      63.823  30.648  85.039  1.00  0.00           H  
ATOM   3260  CB  SER   416      61.909  29.628  85.232  1.00  0.00           C  
ATOM   3261  HB2 SER   416      62.199  29.366  86.249  1.00  0.00           H  
ATOM   3262  HB3 SER   416      61.250  30.488  85.122  1.00  0.00           H  
ATOM   3263  OG  SER   416      61.338  28.462  84.568  1.00  0.00           O  
ATOM   3264  HG  SER   416      60.955  28.827  83.766  1.00  0.00           H  
ATOM   3265  C   SER   416      64.131  28.689  84.209  1.00  0.00           C  
ATOM   3266  O   SER   416      64.174  27.826  85.050  1.00  0.00           O  
ATOM   3267  N   SER   417      64.833  28.513  83.078  1.00  0.00           N  
ATOM   3268  H   SER   417      64.855  29.260  82.404  1.00  0.00           H  
ATOM   3269  CA  SER   417      65.819  27.484  82.811  1.00  0.00           C  
ATOM   3270  HA  SER   417      66.285  27.304  83.780  1.00  0.00           H  
ATOM   3271  CB  SER   417      65.044  26.231  82.466  1.00  0.00           C  
ATOM   3272  HB2 SER   417      64.371  25.907  83.264  1.00  0.00           H  
ATOM   3273  HB3 SER   417      64.535  26.316  81.503  1.00  0.00           H  
ATOM   3274  OG  SER   417      65.962  25.108  82.283  1.00  0.00           O  
ATOM   3275  HG  SER   417      66.429  24.935  83.101  1.00  0.00           H  
ATOM   3276  C   SER   417      66.912  27.849  81.871  1.00  0.00           C  
ATOM   3277  O   SER   417      66.679  27.905  80.655  1.00  0.00           O  
ATOM   3278  N   VAL   418      68.100  28.158  82.370  1.00  0.00           N  
ATOM   3279  H   VAL   418      68.253  28.074  83.363  1.00  0.00           H  
ATOM   3280  CA  VAL   418      69.255  28.492  81.628  1.00  0.00           C  
ATOM   3281  HA  VAL   418      69.126  29.285  80.890  1.00  0.00           H  
ATOM   3282  CB  VAL   418      70.363  29.009  82.526  1.00  0.00           C  
ATOM   3283  HB  VAL   418      70.547  28.262  83.292  1.00  0.00           H  
ATOM   3284  CG1 VAL   418      71.564  29.491  81.691  1.00  0.00           C  
ATOM   3285 HG11 VAL   418      71.328  30.212  80.894  1.00  0.00           H  
ATOM   3286 HG12 VAL   418      72.236  30.093  82.305  1.00  0.00           H  
ATOM   3287 HG13 VAL   418      72.062  28.609  81.301  1.00  0.00           H  
ATOM   3288  CG2 VAL   418      69.887  30.290  83.331  1.00  0.00           C  
ATOM   3289 HG21 VAL   418      69.019  30.090  83.966  1.00  0.00           H  
ATOM   3290 HG22 VAL   418      70.659  30.612  84.028  1.00  0.00           H  
ATOM   3291 HG23 VAL   418      69.756  31.073  82.594  1.00  0.00           H  
ATOM   3292  C   VAL   418      69.768  27.383  80.758  1.00  0.00           C  
ATOM   3293  O   VAL   418      70.317  27.617  79.679  1.00  0.00           O  
ATOM   3294  N   ASP   419      69.609  26.121  81.132  1.00  0.00           N  
ATOM   3295  H   ASP   419      69.449  25.874  82.103  1.00  0.00           H  
ATOM   3296  CA  ASP   419      69.930  24.913  80.351  1.00  0.00           C  
ATOM   3297  HA  ASP   419      70.910  24.890  79.875  1.00  0.00           H  
ATOM   3298  CB  ASP   419      69.778  23.606  81.133  1.00  0.00           C  
ATOM   3299  HB2 ASP   419      68.914  23.528  81.787  1.00  0.00           H  
ATOM   3300  HB3 ASP   419      69.632  22.756  80.473  1.00  0.00           H  
ATOM   3301  CG  ASP   419      70.978  23.209  82.034  1.00  0.00           C  
ATOM   3302  OD1 ASP   419      70.936  22.028  82.478  1.00  0.00           O  
ATOM   3303  OD2 ASP   419      71.971  23.951  82.219  1.00  0.00           O  
ATOM   3304  C   ASP   419      69.016  24.904  79.074  1.00  0.00           C  
ATOM   3305  O   ASP   419      69.469  24.635  77.998  1.00  0.00           O  
ATOM   3306  N   ALA   420      67.778  25.302  79.157  1.00  0.00           N  
ATOM   3307  H   ALA   420      67.480  25.781  79.989  1.00  0.00           H  
ATOM   3308  CA  ALA   420      66.789  25.406  78.015  1.00  0.00           C  
ATOM   3309  HA  ALA   420      66.815  24.462  77.473  1.00  0.00           H  
ATOM   3310  CB  ALA   420      65.357  25.486  78.550  1.00  0.00           C  
ATOM   3311  HB1 ALA   420      65.163  26.348  79.181  1.00  0.00           H  
ATOM   3312  HB2 ALA   420      64.578  25.545  77.797  1.00  0.00           H  
ATOM   3313  HB3 ALA   420      65.209  24.527  79.047  1.00  0.00           H  
ATOM   3314  C   ALA   420      67.243  26.523  77.037  1.00  0.00           C  
ATOM   3315  O   ALA   420      67.407  26.292  75.830  1.00  0.00           O  
ATOM   3316  N   LEU   421      67.452  27.686  77.670  1.00  0.00           N  
ATOM   3317  H   LEU   421      67.177  27.718  78.638  1.00  0.00           H  
ATOM   3318  CA  LEU   421      67.915  28.905  77.045  1.00  0.00           C  
ATOM   3319  HA  LEU   421      67.156  29.454  76.487  1.00  0.00           H  
ATOM   3320  CB  LEU   421      68.310  30.077  78.071  1.00  0.00           C  
ATOM   3321  HB2 LEU   421      67.466  30.161  78.750  1.00  0.00           H  
ATOM   3322  HB3 LEU   421      69.067  29.743  78.780  1.00  0.00           H  
ATOM   3323  CG  LEU   421      68.746  31.440  77.541  1.00  0.00           C  
ATOM   3324  HG  LEU   421      69.555  31.227  76.843  1.00  0.00           H  
ATOM   3325  CD1 LEU   421      67.566  32.048  76.883  1.00  0.00           C  
ATOM   3326 HD11 LEU   421      66.633  31.730  77.354  1.00  0.00           H  
ATOM   3327 HD12 LEU   421      67.713  33.110  76.748  1.00  0.00           H  
ATOM   3328 HD13 LEU   421      67.539  31.617  75.877  1.00  0.00           H  
ATOM   3329  CD2 LEU   421      69.145  32.273  78.751  1.00  0.00           C  
ATOM   3330 HD21 LEU   421      68.407  32.372  79.535  1.00  0.00           H  
ATOM   3331 HD22 LEU   421      70.028  31.863  79.243  1.00  0.00           H  
ATOM   3332 HD23 LEU   421      69.379  33.311  78.473  1.00  0.00           H  
ATOM   3333  C   LEU   421      69.134  28.559  76.161  1.00  0.00           C  
ATOM   3334  O   LEU   421      69.093  28.971  75.032  1.00  0.00           O  
ATOM   3335  N   ARG   422      70.105  27.873  76.765  1.00  0.00           N  
ATOM   3336  H   ARG   422      70.099  27.730  77.764  1.00  0.00           H  
ATOM   3337  CA  ARG   422      71.272  27.435  76.017  1.00  0.00           C  
ATOM   3338  HA  ARG   422      71.784  28.355  75.746  1.00  0.00           H  
ATOM   3339  CB  ARG   422      72.119  26.557  76.894  1.00  0.00           C  
ATOM   3340  HB2 ARG   422      72.129  27.068  77.862  1.00  0.00           H  
ATOM   3341  HB3 ARG   422      71.689  25.562  77.007  1.00  0.00           H  
ATOM   3342  CG  ARG   422      73.539  26.460  76.490  1.00  0.00           C  
ATOM   3343  HG2 ARG   422      73.729  26.072  75.492  1.00  0.00           H  
ATOM   3344  HG3 ARG   422      74.019  27.431  76.635  1.00  0.00           H  
ATOM   3345  CD  ARG   422      74.356  25.542  77.430  1.00  0.00           C  
ATOM   3346  HD2 ARG   422      73.787  24.611  77.488  1.00  0.00           H  
ATOM   3347  HD3 ARG   422      75.366  25.480  77.030  1.00  0.00           H  
ATOM   3348  NE  ARG   422      74.464  26.212  78.750  1.00  0.00           N  
ATOM   3349  HE  ARG   422      74.806  27.158  78.637  1.00  0.00           H  
ATOM   3350  CZ  ARG   422      74.171  25.773  79.973  1.00  0.00           C  
ATOM   3351  NH1 ARG   422      73.630  24.648  80.283  1.00  0.00           N  
ATOM   3352 HH11 ARG   422      73.331  23.997  79.574  1.00  0.00           H  
ATOM   3353 HH12 ARG   422      73.260  24.559  81.227  1.00  0.00           H  
ATOM   3354  NH2 ARG   422      74.559  26.443  81.037  1.00  0.00           N  
ATOM   3355 HH21 ARG   422      75.139  27.265  80.910  1.00  0.00           H  
ATOM   3356 HH22 ARG   422      74.615  25.935  81.904  1.00  0.00           H  
ATOM   3357  C   ARG   422      70.917  26.671  74.743  1.00  0.00           C  
ATOM   3358  O   ARG   422      71.097  27.237  73.632  1.00  0.00           O  
ATOM   3359  N   GLY   423      70.236  25.514  74.817  1.00  0.00           N  
ATOM   3360  H   GLY   423      69.775  25.299  75.687  1.00  0.00           H  
ATOM   3361  CA  GLY   423      69.964  24.700  73.562  1.00  0.00           C  
ATOM   3362  HA2 GLY   423      70.955  24.420  73.182  1.00  0.00           H  
ATOM   3363  HA3 GLY   423      69.460  23.770  73.845  1.00  0.00           H  
ATOM   3364  C   GLY   423      69.035  25.332  72.533  1.00  0.00           C  
ATOM   3365  O   GLY   423      69.114  25.074  71.345  1.00  0.00           O  
ATOM   3366  N   PHE   424      68.087  26.199  72.970  1.00  0.00           N  
ATOM   3367  H   PHE   424      68.184  26.385  73.963  1.00  0.00           H  
ATOM   3368  CA  PHE   424      66.859  26.587  72.159  1.00  0.00           C  
ATOM   3369  HA  PHE   424      66.718  25.914  71.320  1.00  0.00           H  
ATOM   3370  CB  PHE   424      65.572  26.449  72.975  1.00  0.00           C  
ATOM   3371  HB2 PHE   424      65.809  27.034  73.868  1.00  0.00           H  
ATOM   3372  HB3 PHE   424      64.673  26.822  72.486  1.00  0.00           H  
ATOM   3373  CG  PHE   424      65.304  24.992  73.383  1.00  0.00           C  
ATOM   3374  CD1 PHE   424      65.060  23.882  72.490  1.00  0.00           C  
ATOM   3375  HD1 PHE   424      65.121  23.940  71.412  1.00  0.00           H  
ATOM   3376  CE1 PHE   424      64.615  22.622  72.909  1.00  0.00           C  
ATOM   3377  HE1 PHE   424      64.505  21.898  72.118  1.00  0.00           H  
ATOM   3378  CZ  PHE   424      64.303  22.374  74.193  1.00  0.00           C  
ATOM   3379  HZ  PHE   424      63.791  21.479  74.513  1.00  0.00           H  
ATOM   3380  CE2 PHE   424      64.556  23.402  75.094  1.00  0.00           C  
ATOM   3381  HE2 PHE   424      64.290  23.216  76.124  1.00  0.00           H  
ATOM   3382  CD2 PHE   424      64.935  24.715  74.707  1.00  0.00           C  
ATOM   3383  HD2 PHE   424      64.848  25.418  75.530  1.00  0.00           H  
ATOM   3384  C   PHE   424      66.980  27.987  71.567  1.00  0.00           C  
ATOM   3385  O   PHE   424      66.270  28.347  70.658  1.00  0.00           O  
ATOM   3386  N   VAL   425      67.835  28.861  72.105  1.00  0.00           N  
ATOM   3387  H   VAL   425      68.442  28.455  72.802  1.00  0.00           H  
ATOM   3388  CA  VAL   425      68.010  30.335  71.751  1.00  0.00           C  
ATOM   3389  HA  VAL   425      67.432  30.546  70.842  1.00  0.00           H  
ATOM   3390  CB  VAL   425      67.334  31.176  72.879  1.00  0.00           C  
ATOM   3391  HB  VAL   425      68.037  31.114  73.709  1.00  0.00           H  
ATOM   3392  CG1 VAL   425      67.256  32.631  72.493  1.00  0.00           C  
ATOM   3393 HG11 VAL   425      66.780  33.202  73.286  1.00  0.00           H  
ATOM   3394 HG12 VAL   425      68.299  32.919  72.423  1.00  0.00           H  
ATOM   3395 HG13 VAL   425      66.696  32.725  71.557  1.00  0.00           H  
ATOM   3396  CG2 VAL   425      65.945  30.558  73.384  1.00  0.00           C  
ATOM   3397 HG21 VAL   425      65.283  31.296  73.829  1.00  0.00           H  
ATOM   3398 HG22 VAL   425      65.362  30.081  72.592  1.00  0.00           H  
ATOM   3399 HG23 VAL   425      66.136  29.755  74.096  1.00  0.00           H  
ATOM   3400  C   VAL   425      69.503  30.695  71.578  1.00  0.00           C  
ATOM   3401  O   VAL   425      69.830  31.174  70.524  1.00  0.00           O  
ATOM   3402  N   LEU   426      70.368  30.437  72.628  1.00  0.00           N  
ATOM   3403  H   LEU   426      69.910  30.254  73.505  1.00  0.00           H  
ATOM   3404  CA  LEU   426      71.806  30.777  72.494  1.00  0.00           C  
ATOM   3405  HA  LEU   426      71.881  31.801  72.158  1.00  0.00           H  
ATOM   3406  CB  LEU   426      72.534  30.660  73.885  1.00  0.00           C  
ATOM   3407  HB2 LEU   426      71.976  31.359  74.510  1.00  0.00           H  
ATOM   3408  HB3 LEU   426      72.389  29.623  74.188  1.00  0.00           H  
ATOM   3409  CG  LEU   426      74.055  30.815  73.955  1.00  0.00           C  
ATOM   3410  HG  LEU   426      74.490  30.068  73.287  1.00  0.00           H  
ATOM   3411  CD1 LEU   426      74.635  32.129  73.448  1.00  0.00           C  
ATOM   3412 HD11 LEU   426      75.698  32.187  73.673  1.00  0.00           H  
ATOM   3413 HD12 LEU   426      74.350  32.257  72.394  1.00  0.00           H  
ATOM   3414 HD13 LEU   426      74.185  32.941  74.029  1.00  0.00           H  
ATOM   3415  CD2 LEU   426      74.504  30.681  75.412  1.00  0.00           C  
ATOM   3416 HD21 LEU   426      75.589  30.718  75.439  1.00  0.00           H  
ATOM   3417 HD22 LEU   426      74.095  31.543  75.940  1.00  0.00           H  
ATOM   3418 HD23 LEU   426      74.035  29.803  75.873  1.00  0.00           H  
ATOM   3419  C   LEU   426      72.440  29.909  71.336  1.00  0.00           C  
ATOM   3420  O   LEU   426      72.850  30.397  70.265  1.00  0.00           O  
ATOM   3421  N   ALA   427      72.354  28.592  71.428  1.00  0.00           N  
ATOM   3422  H   ALA   427      71.780  28.219  72.167  1.00  0.00           H  
ATOM   3423  CA  ALA   427      73.124  27.612  70.580  1.00  0.00           C  
ATOM   3424  HA  ALA   427      74.114  28.038  70.504  1.00  0.00           H  
ATOM   3425  CB  ALA   427      73.203  26.198  71.325  1.00  0.00           C  
ATOM   3426  HB1 ALA   427      73.813  25.571  70.675  1.00  0.00           H  
ATOM   3427  HB2 ALA   427      73.632  26.289  72.316  1.00  0.00           H  
ATOM   3428  HB3 ALA   427      72.220  25.726  71.345  1.00  0.00           H  
ATOM   3429  C   ALA   427      72.629  27.468  69.117  1.00  0.00           C  
ATOM   3430  O   ALA   427      73.413  27.574  68.205  1.00  0.00           O  
ATOM   3431  N   PRO   428      71.344  27.568  68.744  1.00  0.00           N  
ATOM   3432  CD  PRO   428      70.168  27.532  69.617  1.00  0.00           C  
ATOM   3433  HD2 PRO   428      69.807  28.554  69.729  1.00  0.00           H  
ATOM   3434  HD3 PRO   428      70.444  27.040  70.545  1.00  0.00           H  
ATOM   3435  CG  PRO   428      69.187  26.733  68.703  1.00  0.00           C  
ATOM   3436  HG2 PRO   428      68.155  26.821  69.029  1.00  0.00           H  
ATOM   3437  HG3 PRO   428      69.438  25.672  68.780  1.00  0.00           H  
ATOM   3438  CB  PRO   428      69.357  27.398  67.330  1.00  0.00           C  
ATOM   3439  HB2 PRO   428      69.033  28.438  67.252  1.00  0.00           H  
ATOM   3440  HB3 PRO   428      68.903  26.879  66.490  1.00  0.00           H  
ATOM   3441  CA  PRO   428      70.929  27.450  67.353  1.00  0.00           C  
ATOM   3442  HA  PRO   428      71.284  26.522  66.909  1.00  0.00           H  
ATOM   3443  C   PRO   428      71.337  28.668  66.514  1.00  0.00           C  
ATOM   3444  O   PRO   428      71.796  28.494  65.379  1.00  0.00           O  
ATOM   3445  N   LEU   429      71.198  29.922  67.079  1.00  0.00           N  
ATOM   3446  H   LEU   429      70.867  30.051  68.024  1.00  0.00           H  
ATOM   3447  CA  LEU   429      71.562  31.115  66.240  1.00  0.00           C  
ATOM   3448  HA  LEU   429      71.010  31.046  65.310  1.00  0.00           H  
ATOM   3449  CB  LEU   429      70.995  32.466  66.892  1.00  0.00           C  
ATOM   3450  HB2 LEU   429      69.913  32.506  66.828  1.00  0.00           H  
ATOM   3451  HB3 LEU   429      71.349  32.469  67.928  1.00  0.00           H  
ATOM   3452  CG  LEU   429      71.637  33.791  66.368  1.00  0.00           C  
ATOM   3453  HG  LEU   429      72.716  33.695  66.367  1.00  0.00           H  
ATOM   3454  CD1 LEU   429      71.143  34.205  64.921  1.00  0.00           C  
ATOM   3455 HD11 LEU   429      71.348  35.248  64.651  1.00  0.00           H  
ATOM   3456 HD12 LEU   429      71.618  33.522  64.229  1.00  0.00           H  
ATOM   3457 HD13 LEU   429      70.059  34.086  64.882  1.00  0.00           H  
ATOM   3458  CD2 LEU   429      71.293  34.961  67.262  1.00  0.00           C  
ATOM   3459 HD21 LEU   429      70.215  35.076  67.140  1.00  0.00           H  
ATOM   3460 HD22 LEU   429      71.597  34.808  68.290  1.00  0.00           H  
ATOM   3461 HD23 LEU   429      71.845  35.849  66.935  1.00  0.00           H  
ATOM   3462  C   LEU   429      73.066  31.141  65.869  1.00  0.00           C  
ATOM   3463  O   LEU   429      73.449  31.651  64.784  1.00  0.00           O  
ATOM   3464  N   PHE   430      73.912  30.355  66.636  1.00  0.00           N  
ATOM   3465  H   PHE   430      73.490  29.959  67.466  1.00  0.00           H  
ATOM   3466  CA  PHE   430      75.361  30.304  66.340  1.00  0.00           C  
ATOM   3467  HA  PHE   430      75.804  31.280  66.140  1.00  0.00           H  
ATOM   3468  CB  PHE   430      76.088  29.603  67.535  1.00  0.00           C  
ATOM   3469  HB2 PHE   430      75.698  29.983  68.483  1.00  0.00           H  
ATOM   3470  HB3 PHE   430      75.887  28.538  67.557  1.00  0.00           H  
ATOM   3471  CG  PHE   430      77.471  30.030  67.622  1.00  0.00           C  
ATOM   3472  CD1 PHE   430      78.450  29.474  66.734  1.00  0.00           C  
ATOM   3473  HD1 PHE   430      78.141  28.950  65.842  1.00  0.00           H  
ATOM   3474  CE1 PHE   430      79.795  29.836  66.825  1.00  0.00           C  
ATOM   3475  HE1 PHE   430      80.392  29.547  65.971  1.00  0.00           H  
ATOM   3476  CZ  PHE   430      80.239  30.652  67.788  1.00  0.00           C  
ATOM   3477  HZ  PHE   430      81.268  30.971  67.825  1.00  0.00           H  
ATOM   3478  CE2 PHE   430      79.331  31.049  68.815  1.00  0.00           C  
ATOM   3479  HE2 PHE   430      79.788  31.519  69.671  1.00  0.00           H  
ATOM   3480  CD2 PHE   430      77.969  30.732  68.759  1.00  0.00           C  
ATOM   3481  HD2 PHE   430      77.258  31.028  69.516  1.00  0.00           H  
ATOM   3482  C   PHE   430      75.576  29.491  65.052  1.00  0.00           C  
ATOM   3483  O   PHE   430      76.471  29.829  64.295  1.00  0.00           O  
ATOM   3484  N   VAL   431      74.777  28.424  64.819  1.00  0.00           N  
ATOM   3485  H   VAL   431      74.008  28.280  65.443  1.00  0.00           H  
ATOM   3486  CA  VAL   431      74.883  27.524  63.634  1.00  0.00           C  
ATOM   3487  HA  VAL   431      75.926  27.252  63.527  1.00  0.00           H  
ATOM   3488  CB  VAL   431      74.123  26.243  63.896  1.00  0.00           C  
ATOM   3489  HB  VAL   431      73.074  26.488  64.025  1.00  0.00           H  
ATOM   3490  CG1 VAL   431      74.167  25.261  62.725  1.00  0.00           C  
ATOM   3491 HG11 VAL   431      75.138  24.869  62.415  1.00  0.00           H  
ATOM   3492 HG12 VAL   431      73.580  24.370  62.970  1.00  0.00           H  
ATOM   3493 HG13 VAL   431      73.711  25.732  61.859  1.00  0.00           H  
ATOM   3494  CG2 VAL   431      74.641  25.430  65.120  1.00  0.00           C  
ATOM   3495 HG21 VAL   431      73.926  24.636  65.348  1.00  0.00           H  
ATOM   3496 HG22 VAL   431      75.633  25.069  64.849  1.00  0.00           H  
ATOM   3497 HG23 VAL   431      74.789  26.095  65.980  1.00  0.00           H  
ATOM   3498  C   VAL   431      74.365  28.256  62.407  1.00  0.00           C  
ATOM   3499  O   VAL   431      75.015  28.114  61.350  1.00  0.00           O  
ATOM   3500  N   TYR   432      73.250  28.983  62.505  1.00  0.00           N  
ATOM   3501  H   TYR   432      72.610  28.824  63.270  1.00  0.00           H  
ATOM   3502  CA  TYR   432      72.790  29.670  61.216  1.00  0.00           C  
ATOM   3503  HA  TYR   432      72.795  28.855  60.490  1.00  0.00           H  
ATOM   3504  CB  TYR   432      71.297  30.168  61.235  1.00  0.00           C  
ATOM   3505  HB2 TYR   432      71.241  31.150  61.700  1.00  0.00           H  
ATOM   3506  HB3 TYR   432      70.957  30.275  60.209  1.00  0.00           H  
ATOM   3507  CG  TYR   432      70.275  29.249  61.870  1.00  0.00           C  
ATOM   3508  CD1 TYR   432      70.145  27.874  61.472  1.00  0.00           C  
ATOM   3509  HD1 TYR   432      70.799  27.455  60.724  1.00  0.00           H  
ATOM   3510  CE1 TYR   432      69.224  27.032  62.106  1.00  0.00           C  
ATOM   3511  HE1 TYR   432      69.169  25.971  61.934  1.00  0.00           H  
ATOM   3512  CZ  TYR   432      68.375  27.584  63.142  1.00  0.00           C  
ATOM   3513  OH  TYR   432      67.394  26.798  63.736  1.00  0.00           O  
ATOM   3514  HH  TYR   432      67.028  27.074  64.575  1.00  0.00           H  
ATOM   3515  CE2 TYR   432      68.541  28.902  63.517  1.00  0.00           C  
ATOM   3516  HE2 TYR   432      68.088  29.316  64.407  1.00  0.00           H  
ATOM   3517  CD2 TYR   432      69.494  29.726  62.957  1.00  0.00           C  
ATOM   3518  HD2 TYR   432      69.698  30.682  63.420  1.00  0.00           H  
ATOM   3519  C   TYR   432      73.740  30.639  60.692  1.00  0.00           C  
ATOM   3520  O   TYR   432      74.076  30.523  59.555  1.00  0.00           O  
ATOM   3521  N   LEU   433      74.373  31.509  61.519  1.00  0.00           N  
ATOM   3522  H   LEU   433      73.986  31.594  62.455  1.00  0.00           H  
ATOM   3523  CA  LEU   433      75.369  32.468  61.181  1.00  0.00           C  
ATOM   3524  HA  LEU   433      74.880  33.030  60.385  1.00  0.00           H  
ATOM   3525  CB  LEU   433      75.586  33.446  62.376  1.00  0.00           C  
ATOM   3526  HB2 LEU   433      74.639  33.988  62.462  1.00  0.00           H  
ATOM   3527  HB3 LEU   433      75.698  32.842  63.276  1.00  0.00           H  
ATOM   3528  CG  LEU   433      76.745  34.466  62.282  1.00  0.00           C  
ATOM   3529  HG  LEU   433      77.708  33.961  62.174  1.00  0.00           H  
ATOM   3530  CD1 LEU   433      76.495  35.442  61.148  1.00  0.00           C  
ATOM   3531 HD11 LEU   433      76.568  35.009  60.147  1.00  0.00           H  
ATOM   3532 HD12 LEU   433      75.562  35.902  61.474  1.00  0.00           H  
ATOM   3533 HD13 LEU   433      77.212  36.265  61.239  1.00  0.00           H  
ATOM   3534  CD2 LEU   433      76.904  35.277  63.561  1.00  0.00           C  
ATOM   3535 HD21 LEU   433      77.313  34.633  64.341  1.00  0.00           H  
ATOM   3536 HD22 LEU   433      77.718  35.940  63.261  1.00  0.00           H  
ATOM   3537 HD23 LEU   433      75.963  35.802  63.689  1.00  0.00           H  
ATOM   3538  C   LEU   433      76.581  31.638  60.655  1.00  0.00           C  
ATOM   3539  O   LEU   433      76.988  31.907  59.515  1.00  0.00           O  
ATOM   3540  N   PHE   434      77.017  30.574  61.426  1.00  0.00           N  
ATOM   3541  H   PHE   434      76.677  30.562  62.374  1.00  0.00           H  
ATOM   3542  CA  PHE   434      78.144  29.822  60.958  1.00  0.00           C  
ATOM   3543  HA  PHE   434      78.996  30.499  60.870  1.00  0.00           H  
ATOM   3544  CB  PHE   434      78.524  28.909  62.094  1.00  0.00           C  
ATOM   3545  HB2 PHE   434      78.604  29.535  62.994  1.00  0.00           H  
ATOM   3546  HB3 PHE   434      77.786  28.120  62.230  1.00  0.00           H  
ATOM   3547  CG  PHE   434      79.877  28.289  61.978  1.00  0.00           C  
ATOM   3548  CD1 PHE   434      80.183  27.228  61.102  1.00  0.00           C  
ATOM   3549  HD1 PHE   434      79.402  26.804  60.495  1.00  0.00           H  
ATOM   3550  CE1 PHE   434      81.445  26.623  61.010  1.00  0.00           C  
ATOM   3551  HE1 PHE   434      81.661  25.868  60.260  1.00  0.00           H  
ATOM   3552  CZ  PHE   434      82.367  26.942  62.027  1.00  0.00           C  
ATOM   3553  HZ  PHE   434      83.376  26.554  62.051  1.00  0.00           H  
ATOM   3554  CE2 PHE   434      82.137  27.986  62.929  1.00  0.00           C  
ATOM   3555  HE2 PHE   434      82.884  28.225  63.683  1.00  0.00           H  
ATOM   3556  CD2 PHE   434      80.876  28.668  62.863  1.00  0.00           C  
ATOM   3557  HD2 PHE   434      80.755  29.505  63.550  1.00  0.00           H  
ATOM   3558  C   PHE   434      78.006  29.202  59.592  1.00  0.00           C  
ATOM   3559  O   PHE   434      78.894  29.266  58.699  1.00  0.00           O  
ATOM   3560  N   ILE   435      76.859  28.635  59.320  1.00  0.00           N  
ATOM   3561  H   ILE   435      76.143  28.551  60.023  1.00  0.00           H  
ATOM   3562  CA  ILE   435      76.597  27.901  58.079  1.00  0.00           C  
ATOM   3563  HA  ILE   435      77.517  27.346  57.912  1.00  0.00           H  
ATOM   3564  CB  ILE   435      75.555  26.753  58.272  1.00  0.00           C  
ATOM   3565  HB  ILE   435      74.602  27.238  58.504  1.00  0.00           H  
ATOM   3566  CG2 ILE   435      75.288  25.898  57.021  1.00  0.00           C  
ATOM   3567 HG21 ILE   435      76.257  25.553  56.676  1.00  0.00           H  
ATOM   3568 HG22 ILE   435      74.630  25.052  57.207  1.00  0.00           H  
ATOM   3569 HG23 ILE   435      74.865  26.490  56.196  1.00  0.00           H  
ATOM   3570  CG1 ILE   435      75.953  25.654  59.387  1.00  0.00           C  
ATOM   3571 HG12 ILE   435      75.984  26.228  60.309  1.00  0.00           H  
ATOM   3572 HG13 ILE   435      75.136  24.942  59.480  1.00  0.00           H  
ATOM   3573  CD1 ILE   435      77.188  24.812  59.095  1.00  0.00           C  
ATOM   3574 HD11 ILE   435      77.351  24.057  59.861  1.00  0.00           H  
ATOM   3575 HD12 ILE   435      77.042  24.225  58.197  1.00  0.00           H  
ATOM   3576 HD13 ILE   435      78.099  25.399  59.008  1.00  0.00           H  
ATOM   3577  C   ILE   435      76.219  28.824  56.942  1.00  0.00           C  
ATOM   3578  O   ILE   435      76.807  28.588  55.871  1.00  0.00           O  
ATOM   3579  N   GLY   436      75.266  29.760  57.120  1.00  0.00           N  
ATOM   3580  H   GLY   436      74.825  29.950  58.013  1.00  0.00           H  
ATOM   3581  CA  GLY   436      75.029  30.864  56.185  1.00  0.00           C  
ATOM   3582  HA2 GLY   436      74.570  30.499  55.259  1.00  0.00           H  
ATOM   3583  HA3 GLY   436      74.334  31.573  56.611  1.00  0.00           H  
ATOM   3584  C   GLY   436      76.339  31.596  55.715  1.00  0.00           C  
ATOM   3585  O   GLY   436      76.539  31.901  54.549  1.00  0.00           O  
ATOM   3586  N   THR   437      77.203  31.876  56.763  1.00  0.00           N  
ATOM   3587  H   THR   437      76.869  31.834  57.714  1.00  0.00           H  
ATOM   3588  CA  THR   437      78.536  32.386  56.557  1.00  0.00           C  
ATOM   3589  HA  THR   437      78.420  33.257  55.923  1.00  0.00           H  
ATOM   3590  CB  THR   437      79.286  32.750  57.811  1.00  0.00           C  
ATOM   3591  HB  THR   437      79.453  31.871  58.429  1.00  0.00           H  
ATOM   3592  CG2 THR   437      80.707  33.329  57.493  1.00  0.00           C  
ATOM   3593 HG21 THR   437      81.341  32.582  57.007  1.00  0.00           H  
ATOM   3594 HG22 THR   437      80.613  34.242  56.906  1.00  0.00           H  
ATOM   3595 HG23 THR   437      81.211  33.577  58.423  1.00  0.00           H  
ATOM   3596  OG1 THR   437      78.632  33.772  58.511  1.00  0.00           O  
ATOM   3597  HG1 THR   437      77.949  33.256  58.955  1.00  0.00           H  
ATOM   3598  C   THR   437      79.337  31.400  55.691  1.00  0.00           C  
ATOM   3599  O   THR   437      80.000  31.814  54.762  1.00  0.00           O  
ATOM   3600  N   SER   438      79.237  30.131  56.079  1.00  0.00           N  
ATOM   3601  H   SER   438      78.715  29.890  56.898  1.00  0.00           H  
ATOM   3602  CA  SER   438      79.986  29.085  55.266  1.00  0.00           C  
ATOM   3603  HA  SER   438      81.037  29.353  55.330  1.00  0.00           H  
ATOM   3604  CB  SER   438      79.754  27.621  55.878  1.00  0.00           C  
ATOM   3605  HB2 SER   438      78.776  27.194  55.623  1.00  0.00           H  
ATOM   3606  HB3 SER   438      80.536  26.895  55.630  1.00  0.00           H  
ATOM   3607  OG  SER   438      80.083  27.468  57.280  1.00  0.00           O  
ATOM   3608  HG  SER   438      79.507  28.001  57.830  1.00  0.00           H  
ATOM   3609  C   SER   438      79.606  29.093  53.745  1.00  0.00           C  
ATOM   3610  O   SER   438      80.494  29.042  52.935  1.00  0.00           O  
ATOM   3611  N   PHE   439      78.314  29.331  53.428  1.00  0.00           N  
ATOM   3612  H   PHE   439      77.702  29.544  54.208  1.00  0.00           H  
ATOM   3613  CA  PHE   439      77.884  29.464  51.993  1.00  0.00           C  
ATOM   3614  HA  PHE   439      78.486  28.701  51.506  1.00  0.00           H  
ATOM   3615  CB  PHE   439      76.341  29.138  51.777  1.00  0.00           C  
ATOM   3616  HB2 PHE   439      75.754  29.884  52.316  1.00  0.00           H  
ATOM   3617  HB3 PHE   439      76.121  29.297  50.722  1.00  0.00           H  
ATOM   3618  CG  PHE   439      75.972  27.706  52.085  1.00  0.00           C  
ATOM   3619  CD1 PHE   439      76.533  26.595  51.389  1.00  0.00           C  
ATOM   3620  HD1 PHE   439      77.237  26.691  50.584  1.00  0.00           H  
ATOM   3621  CE1 PHE   439      76.158  25.277  51.717  1.00  0.00           C  
ATOM   3622  HE1 PHE   439      76.611  24.450  51.198  1.00  0.00           H  
ATOM   3623  CZ  PHE   439      75.138  25.036  52.568  1.00  0.00           C  
ATOM   3624  HZ  PHE   439      74.893  23.985  52.676  1.00  0.00           H  
ATOM   3625  CE2 PHE   439      74.620  26.091  53.272  1.00  0.00           C  
ATOM   3626  HE2 PHE   439      73.804  25.834  53.926  1.00  0.00           H  
ATOM   3627  CD2 PHE   439      74.999  27.419  53.065  1.00  0.00           C  
ATOM   3628  HD2 PHE   439      74.479  28.249  53.519  1.00  0.00           H  
ATOM   3629  C   PHE   439      78.239  30.756  51.334  1.00  0.00           C  
ATOM   3630  O   PHE   439      78.719  30.659  50.183  1.00  0.00           O  
ATOM   3631  N   LEU   440      78.074  31.826  52.067  1.00  0.00           N  
ATOM   3632  H   LEU   440      77.545  31.782  52.927  1.00  0.00           H  
ATOM   3633  CA  LEU   440      78.526  33.160  51.692  1.00  0.00           C  
ATOM   3634  HA  LEU   440      77.894  33.454  50.853  1.00  0.00           H  
ATOM   3635  CB  LEU   440      78.233  34.024  52.880  1.00  0.00           C  
ATOM   3636  HB2 LEU   440      77.163  33.973  53.056  1.00  0.00           H  
ATOM   3637  HB3 LEU   440      78.781  33.524  53.673  1.00  0.00           H  
ATOM   3638  CG  LEU   440      78.803  35.432  52.836  1.00  0.00           C  
ATOM   3639  HG  LEU   440      79.863  35.449  52.592  1.00  0.00           H  
ATOM   3640  CD1 LEU   440      77.977  36.257  51.845  1.00  0.00           C  
ATOM   3641 HD11 LEU   440      78.272  37.305  51.891  1.00  0.00           H  
ATOM   3642 HD12 LEU   440      78.259  35.761  50.922  1.00  0.00           H  
ATOM   3643 HD13 LEU   440      76.957  36.144  52.211  1.00  0.00           H  
ATOM   3644  CD2 LEU   440      78.641  36.084  54.213  1.00  0.00           C  
ATOM   3645 HD21 LEU   440      78.767  37.162  54.116  1.00  0.00           H  
ATOM   3646 HD22 LEU   440      77.642  35.922  54.625  1.00  0.00           H  
ATOM   3647 HD23 LEU   440      79.306  35.697  54.982  1.00  0.00           H  
ATOM   3648  C   LEU   440      79.972  33.134  51.333  1.00  0.00           C  
ATOM   3649  O   LEU   440      80.302  33.539  50.245  1.00  0.00           O  
ATOM   3650  N   LEU   441      80.874  32.579  52.161  1.00  0.00           N  
ATOM   3651  H   LEU   441      80.573  32.213  53.055  1.00  0.00           H  
ATOM   3652  CA  LEU   441      82.231  32.542  51.768  1.00  0.00           C  
ATOM   3653  HA  LEU   441      82.492  33.580  51.542  1.00  0.00           H  
ATOM   3654  CB  LEU   441      83.080  32.135  53.052  1.00  0.00           C  
ATOM   3655  HB2 LEU   441      82.843  31.139  53.447  1.00  0.00           H  
ATOM   3656  HB3 LEU   441      84.088  32.136  52.656  1.00  0.00           H  
ATOM   3657  CG  LEU   441      83.008  33.085  54.275  1.00  0.00           C  
ATOM   3658  HG  LEU   441      81.973  33.085  54.629  1.00  0.00           H  
ATOM   3659  CD1 LEU   441      84.006  32.738  55.431  1.00  0.00           C  
ATOM   3660 HD11 LEU   441      83.839  31.768  55.888  1.00  0.00           H  
ATOM   3661 HD12 LEU   441      85.063  32.936  55.280  1.00  0.00           H  
ATOM   3662 HD13 LEU   441      83.648  33.308  56.281  1.00  0.00           H  
ATOM   3663  CD2 LEU   441      83.256  34.606  53.991  1.00  0.00           C  
ATOM   3664 HD21 LEU   441      83.173  35.166  54.918  1.00  0.00           H  
ATOM   3665 HD22 LEU   441      84.129  34.870  53.390  1.00  0.00           H  
ATOM   3666 HD23 LEU   441      82.343  34.938  53.475  1.00  0.00           H  
ATOM   3667  C   LEU   441      82.522  31.631  50.514  1.00  0.00           C  
ATOM   3668  O   LEU   441      83.425  31.908  49.662  1.00  0.00           O  
ATOM   3669  N   ALA   442      81.965  30.473  50.544  1.00  0.00           N  
ATOM   3670  H   ALA   442      81.415  30.152  51.329  1.00  0.00           H  
ATOM   3671  CA  ALA   442      82.031  29.556  49.329  1.00  0.00           C  
ATOM   3672  HA  ALA   442      83.048  29.167  49.242  1.00  0.00           H  
ATOM   3673  CB  ALA   442      81.214  28.301  49.585  1.00  0.00           C  
ATOM   3674  HB1 ALA   442      81.321  27.709  48.672  1.00  0.00           H  
ATOM   3675  HB2 ALA   442      81.634  27.784  50.443  1.00  0.00           H  
ATOM   3676  HB3 ALA   442      80.210  28.598  49.903  1.00  0.00           H  
ATOM   3677  C   ALA   442      81.501  30.206  47.978  1.00  0.00           C  
ATOM   3678  O   ALA   442      81.967  29.931  46.844  1.00  0.00           O  
ATOM   3679  N   GLY   443      80.575  31.119  48.170  1.00  0.00           N  
ATOM   3680  H   GLY   443      80.225  31.261  49.113  1.00  0.00           H  
ATOM   3681  CA  GLY   443      80.049  31.851  47.054  1.00  0.00           C  
ATOM   3682  HA2 GLY   443      79.852  31.204  46.199  1.00  0.00           H  
ATOM   3683  HA3 GLY   443      79.124  32.345  47.326  1.00  0.00           H  
ATOM   3684  C   GLY   443      80.895  32.948  46.673  1.00  0.00           C  
ATOM   3685  O   GLY   443      81.041  33.044  45.464  1.00  0.00           O  
ATOM   3686  N   PHE   444      81.480  33.684  47.631  1.00  0.00           N  
ATOM   3687  H   PHE   444      81.208  33.654  48.595  1.00  0.00           H  
ATOM   3688  CA  PHE   444      82.466  34.740  47.343  1.00  0.00           C  
ATOM   3689  HA  PHE   444      81.968  35.493  46.739  1.00  0.00           H  
ATOM   3690  CB  PHE   444      82.796  35.365  48.720  1.00  0.00           C  
ATOM   3691  HB2 PHE   444      81.909  35.733  49.228  1.00  0.00           H  
ATOM   3692  HB3 PHE   444      83.237  34.568  49.324  1.00  0.00           H  
ATOM   3693  CG  PHE   444      83.929  36.411  48.773  1.00  0.00           C  
ATOM   3694  CD1 PHE   444      84.261  37.207  47.638  1.00  0.00           C  
ATOM   3695  HD1 PHE   444      83.796  36.944  46.701  1.00  0.00           H  
ATOM   3696  CE1 PHE   444      85.189  38.312  47.694  1.00  0.00           C  
ATOM   3697  HE1 PHE   444      85.532  38.857  46.825  1.00  0.00           H  
ATOM   3698  CZ  PHE   444      85.478  38.663  49.004  1.00  0.00           C  
ATOM   3699  HZ  PHE   444      86.141  39.499  49.172  1.00  0.00           H  
ATOM   3700  CE2 PHE   444      85.076  37.970  50.166  1.00  0.00           C  
ATOM   3701  HE2 PHE   444      85.478  38.293  51.113  1.00  0.00           H  
ATOM   3702  CD2 PHE   444      84.422  36.750  50.035  1.00  0.00           C  
ATOM   3703  HD2 PHE   444      84.239  36.089  50.864  1.00  0.00           H  
ATOM   3704  C   PHE   444      83.663  34.183  46.669  1.00  0.00           C  
ATOM   3705  O   PHE   444      84.142  34.697  45.660  1.00  0.00           O  
ATOM   3706  N   VAL   445      84.141  33.055  47.137  1.00  0.00           N  
ATOM   3707  H   VAL   445      83.781  32.779  48.039  1.00  0.00           H  
ATOM   3708  CA  VAL   445      85.394  32.383  46.618  1.00  0.00           C  
ATOM   3709  HA  VAL   445      86.135  33.184  46.612  1.00  0.00           H  
ATOM   3710  CB  VAL   445      85.889  31.269  47.609  1.00  0.00           C  
ATOM   3711  HB  VAL   445      85.077  30.577  47.811  1.00  0.00           H  
ATOM   3712  CG1 VAL   445      87.015  30.447  47.027  1.00  0.00           C  
ATOM   3713 HG11 VAL   445      87.853  31.103  46.799  1.00  0.00           H  
ATOM   3714 HG12 VAL   445      87.446  29.830  47.815  1.00  0.00           H  
ATOM   3715 HG13 VAL   445      86.687  29.877  46.158  1.00  0.00           H  
ATOM   3716  CG2 VAL   445      86.329  31.935  48.927  1.00  0.00           C  
ATOM   3717 HG21 VAL   445      85.607  32.656  49.320  1.00  0.00           H  
ATOM   3718 HG22 VAL   445      86.560  31.101  49.584  1.00  0.00           H  
ATOM   3719 HG23 VAL   445      87.276  32.452  48.780  1.00  0.00           H  
ATOM   3720  C   VAL   445      85.299  31.892  45.161  1.00  0.00           C  
ATOM   3721  O   VAL   445      86.164  32.243  44.401  1.00  0.00           O  
ATOM   3722  N   SER   446      84.261  31.102  44.947  1.00  0.00           N  
ATOM   3723  H   SER   446      83.682  30.876  45.742  1.00  0.00           H  
ATOM   3724  CA  SER   446      84.073  30.501  43.606  1.00  0.00           C  
ATOM   3725  HA  SER   446      84.998  30.051  43.259  1.00  0.00           H  
ATOM   3726  CB  SER   446      82.891  29.554  43.571  1.00  0.00           C  
ATOM   3727  HB2 SER   446      82.720  29.115  42.588  1.00  0.00           H  
ATOM   3728  HB3 SER   446      83.219  28.793  44.277  1.00  0.00           H  
ATOM   3729  OG  SER   446      81.727  30.122  44.075  1.00  0.00           O  
ATOM   3730  HG  SER   446      81.749  30.092  45.025  1.00  0.00           H  
ATOM   3731  C   SER   446      83.768  31.730  42.716  1.00  0.00           C  
ATOM   3732  O   SER   446      84.264  31.764  41.583  1.00  0.00           O  
ATOM   3733  N   LEU   447      83.070  32.815  43.145  1.00  0.00           N  
ATOM   3734  H   LEU   447      82.729  33.016  44.083  1.00  0.00           H  
ATOM   3735  CA  LEU   447      82.849  33.956  42.197  1.00  0.00           C  
ATOM   3736  HA  LEU   447      82.599  33.481  41.253  1.00  0.00           H  
ATOM   3737  CB  LEU   447      81.773  34.932  42.637  1.00  0.00           C  
ATOM   3738  HB2 LEU   447      81.879  35.144  43.699  1.00  0.00           H  
ATOM   3739  HB3 LEU   447      81.760  35.831  42.026  1.00  0.00           H  
ATOM   3740  CG  LEU   447      80.320  34.349  42.521  1.00  0.00           C  
ATOM   3741  HG  LEU   447      80.470  33.310  42.801  1.00  0.00           H  
ATOM   3742  CD1 LEU   447      79.356  35.063  43.494  1.00  0.00           C  
ATOM   3743 HD11 LEU   447      78.389  34.582  43.557  1.00  0.00           H  
ATOM   3744 HD12 LEU   447      79.692  35.008  44.535  1.00  0.00           H  
ATOM   3745 HD13 LEU   447      79.199  36.074  43.116  1.00  0.00           H  
ATOM   3746  CD2 LEU   447      79.862  34.590  41.113  1.00  0.00           C  
ATOM   3747 HD21 LEU   447      80.606  34.252  40.393  1.00  0.00           H  
ATOM   3748 HD22 LEU   447      78.952  34.050  40.833  1.00  0.00           H  
ATOM   3749 HD23 LEU   447      79.688  35.639  40.912  1.00  0.00           H  
ATOM   3750  C   LEU   447      84.198  34.737  41.986  1.00  0.00           C  
ATOM   3751  O   LEU   447      84.491  35.072  40.844  1.00  0.00           O  
ATOM   3752  N   PHE   448      85.044  34.851  42.969  1.00  0.00           N  
ATOM   3753  H   PHE   448      84.734  34.486  43.852  1.00  0.00           H  
ATOM   3754  CA  PHE   448      86.350  35.431  42.714  1.00  0.00           C  
ATOM   3755  HA  PHE   448      86.174  36.335  42.124  1.00  0.00           H  
ATOM   3756  CB  PHE   448      87.000  35.801  44.104  1.00  0.00           C  
ATOM   3757  HB2 PHE   448      86.126  35.946  44.735  1.00  0.00           H  
ATOM   3758  HB3 PHE   448      87.627  34.965  44.431  1.00  0.00           H  
ATOM   3759  CG  PHE   448      87.808  37.082  44.025  1.00  0.00           C  
ATOM   3760  CD1 PHE   448      89.107  36.994  43.644  1.00  0.00           C  
ATOM   3761  HD1 PHE   448      89.610  36.053  43.521  1.00  0.00           H  
ATOM   3762  CE1 PHE   448      89.883  38.190  43.582  1.00  0.00           C  
ATOM   3763  HE1 PHE   448      90.933  38.138  43.354  1.00  0.00           H  
ATOM   3764  CZ  PHE   448      89.326  39.379  43.919  1.00  0.00           C  
ATOM   3765  HZ  PHE   448      89.852  40.307  43.758  1.00  0.00           H  
ATOM   3766  CE2 PHE   448      87.948  39.500  44.202  1.00  0.00           C  
ATOM   3767  HE2 PHE   448      87.449  40.454  44.142  1.00  0.00           H  
ATOM   3768  CD2 PHE   448      87.246  38.316  44.388  1.00  0.00           C  
ATOM   3769  HD2 PHE   448      86.199  38.328  44.640  1.00  0.00           H  
ATOM   3770  C   PHE   448      87.329  34.598  41.904  1.00  0.00           C  
ATOM   3771  O   PHE   448      88.150  35.196  41.218  1.00  0.00           O  
ATOM   3772  N   ARG   449      87.150  33.282  41.870  1.00  0.00           N  
ATOM   3773  H   ARG   449      86.484  32.841  42.499  1.00  0.00           H  
ATOM   3774  CA  ARG   449      87.782  32.431  40.780  1.00  0.00           C  
ATOM   3775  HA  ARG   449      88.858  32.606  40.743  1.00  0.00           H  
ATOM   3776  CB  ARG   449      87.512  30.952  41.170  1.00  0.00           C  
ATOM   3777  HB2 ARG   449      87.943  30.644  42.119  1.00  0.00           H  
ATOM   3778  HB3 ARG   449      86.433  30.902  41.345  1.00  0.00           H  
ATOM   3779  CG  ARG   449      88.000  29.883  40.143  1.00  0.00           C  
ATOM   3780  HG2 ARG   449      87.630  29.994  39.126  1.00  0.00           H  
ATOM   3781  HG3 ARG   449      89.095  29.963  40.096  1.00  0.00           H  
ATOM   3782  CD  ARG   449      87.463  28.500  40.639  1.00  0.00           C  
ATOM   3783  HD2 ARG   449      87.758  28.278  41.663  1.00  0.00           H  
ATOM   3784  HD3 ARG   449      86.377  28.441  40.594  1.00  0.00           H  
ATOM   3785  NE  ARG   449      88.088  27.455  39.870  1.00  0.00           N  
ATOM   3786  HE  ARG   449      88.881  27.638  39.263  1.00  0.00           H  
ATOM   3787  CZ  ARG   449      87.721  26.152  39.804  1.00  0.00           C  
ATOM   3788  NH1 ARG   449      86.701  25.733  40.481  1.00  0.00           N  
ATOM   3789 HH11 ARG   449      86.063  26.255  41.049  1.00  0.00           H  
ATOM   3790 HH12 ARG   449      86.536  24.736  40.417  1.00  0.00           H  
ATOM   3791  NH2 ARG   449      88.349  25.360  39.030  1.00  0.00           N  
ATOM   3792 HH21 ARG   449      89.260  25.687  38.748  1.00  0.00           H  
ATOM   3793 HH22 ARG   449      88.186  24.371  38.946  1.00  0.00           H  
ATOM   3794  C   ARG   449      87.321  32.814  39.379  1.00  0.00           C  
ATOM   3795  O   ARG   449      88.055  33.149  38.452  1.00  0.00           O  
ATOM   3796  N   ILE   450      85.983  32.918  39.183  1.00  0.00           N  
ATOM   3797  H   ILE   450      85.369  32.632  39.931  1.00  0.00           H  
ATOM   3798  CA  ILE   450      85.348  33.465  37.988  1.00  0.00           C  
ATOM   3799  HA  ILE   450      85.566  32.879  37.091  1.00  0.00           H  
ATOM   3800  CB  ILE   450      83.828  33.416  37.958  1.00  0.00           C  
ATOM   3801  HB  ILE   450      83.473  33.832  38.904  1.00  0.00           H  
ATOM   3802  CG2 ILE   450      83.182  34.177  36.872  1.00  0.00           C  
ATOM   3803 HG21 ILE   450      83.533  35.206  36.792  1.00  0.00           H  
ATOM   3804 HG22 ILE   450      83.295  33.680  35.910  1.00  0.00           H  
ATOM   3805 HG23 ILE   450      82.113  34.275  37.034  1.00  0.00           H  
ATOM   3806  CG1 ILE   450      83.297  32.015  38.033  1.00  0.00           C  
ATOM   3807 HG12 ILE   450      83.279  31.585  37.037  1.00  0.00           H  
ATOM   3808 HG13 ILE   450      83.992  31.483  38.687  1.00  0.00           H  
ATOM   3809  CD1 ILE   450      81.782  31.844  38.578  1.00  0.00           C  
ATOM   3810 HD11 ILE   450      81.174  32.390  37.868  1.00  0.00           H  
ATOM   3811 HD12 ILE   450      81.518  30.795  38.685  1.00  0.00           H  
ATOM   3812 HD13 ILE   450      81.719  32.402  39.517  1.00  0.00           H  
ATOM   3813  C   ILE   450      85.912  34.852  37.694  1.00  0.00           C  
ATOM   3814  O   ILE   450      86.371  35.018  36.617  1.00  0.00           O  
ATOM   3815  N   ARG   451      85.999  35.784  38.626  1.00  0.00           N  
ATOM   3816  H   ARG   451      85.472  35.502  39.438  1.00  0.00           H  
ATOM   3817  CA  ARG   451      86.399  37.177  38.383  1.00  0.00           C  
ATOM   3818  HA  ARG   451      85.715  37.707  37.719  1.00  0.00           H  
ATOM   3819  CB  ARG   451      86.253  37.922  39.701  1.00  0.00           C  
ATOM   3820  HB2 ARG   451      85.226  37.912  40.067  1.00  0.00           H  
ATOM   3821  HB3 ARG   451      86.899  37.443  40.428  1.00  0.00           H  
ATOM   3822  CG  ARG   451      86.618  39.388  39.660  1.00  0.00           C  
ATOM   3823  HG2 ARG   451      87.467  39.496  38.983  1.00  0.00           H  
ATOM   3824  HG3 ARG   451      85.813  39.929  39.160  1.00  0.00           H  
ATOM   3825  CD  ARG   451      86.952  39.904  41.068  1.00  0.00           C  
ATOM   3826  HD2 ARG   451      86.055  39.682  41.643  1.00  0.00           H  
ATOM   3827  HD3 ARG   451      87.742  39.288  41.504  1.00  0.00           H  
ATOM   3828  NE  ARG   451      87.147  41.337  41.081  1.00  0.00           N  
ATOM   3829  HE  ARG   451      86.321  41.902  40.930  1.00  0.00           H  
ATOM   3830  CZ  ARG   451      88.225  42.052  41.304  1.00  0.00           C  
ATOM   3831  NH1 ARG   451      89.433  41.551  41.169  1.00  0.00           N  
ATOM   3832 HH11 ARG   451      89.561  40.564  40.970  1.00  0.00           H  
ATOM   3833 HH12 ARG   451      90.193  42.191  41.321  1.00  0.00           H  
ATOM   3834  NH2 ARG   451      88.053  43.306  41.475  1.00  0.00           N  
ATOM   3835 HH21 ARG   451      87.117  43.682  41.537  1.00  0.00           H  
ATOM   3836 HH22 ARG   451      88.812  43.968  41.534  1.00  0.00           H  
ATOM   3837  C   ARG   451      87.892  37.240  37.957  1.00  0.00           C  
ATOM   3838  O   ARG   451      88.276  37.927  37.037  1.00  0.00           O  
ATOM   3839  N   THR   452      88.743  36.433  38.606  1.00  0.00           N  
ATOM   3840  H   THR   452      88.417  36.017  39.473  1.00  0.00           H  
ATOM   3841  CA  THR   452      90.115  36.106  38.171  1.00  0.00           C  
ATOM   3842  HA  THR   452      90.753  36.997  38.222  1.00  0.00           H  
ATOM   3843  CB  THR   452      90.735  34.955  39.042  1.00  0.00           C  
ATOM   3844  HB  THR   452      90.174  34.033  38.989  1.00  0.00           H  
ATOM   3845  CG2 THR   452      92.160  34.433  38.649  1.00  0.00           C  
ATOM   3846 HG21 THR   452      92.819  35.265  38.424  1.00  0.00           H  
ATOM   3847 HG22 THR   452      92.488  33.693  39.383  1.00  0.00           H  
ATOM   3848 HG23 THR   452      92.043  33.957  37.682  1.00  0.00           H  
ATOM   3849  OG1 THR   452      90.825  35.358  40.407  1.00  0.00           O  
ATOM   3850  HG1 THR   452      89.963  35.470  40.810  1.00  0.00           H  
ATOM   3851  C   THR   452      90.207  35.661  36.720  1.00  0.00           C  
ATOM   3852  O   THR   452      91.144  36.050  36.031  1.00  0.00           O  
ATOM   3853  N   ILE   453      89.304  34.771  36.273  1.00  0.00           N  
ATOM   3854  H   ILE   453      88.597  34.383  36.864  1.00  0.00           H  
ATOM   3855  CA  ILE   453      89.324  34.270  34.883  1.00  0.00           C  
ATOM   3856  HA  ILE   453      90.348  33.996  34.625  1.00  0.00           H  
ATOM   3857  CB  ILE   453      88.495  32.932  34.865  1.00  0.00           C  
ATOM   3858  HB  ILE   453      87.478  33.084  35.246  1.00  0.00           H  
ATOM   3859  CG2 ILE   453      88.449  32.377  33.457  1.00  0.00           C  
ATOM   3860 HG21 ILE   453      87.895  31.437  33.427  1.00  0.00           H  
ATOM   3861 HG22 ILE   453      87.925  33.047  32.790  1.00  0.00           H  
ATOM   3862 HG23 ILE   453      89.500  32.312  33.191  1.00  0.00           H  
ATOM   3863  CG1 ILE   453      89.198  31.975  35.772  1.00  0.00           C  
ATOM   3864 HG12 ILE   453      90.132  31.674  35.290  1.00  0.00           H  
ATOM   3865 HG13 ILE   453      89.533  32.340  36.742  1.00  0.00           H  
ATOM   3866  CD1 ILE   453      88.281  30.781  35.987  1.00  0.00           C  
ATOM   3867 HD11 ILE   453      88.103  30.247  35.063  1.00  0.00           H  
ATOM   3868 HD12 ILE   453      88.749  30.222  36.792  1.00  0.00           H  
ATOM   3869 HD13 ILE   453      87.288  31.143  36.258  1.00  0.00           H  
ATOM   3870  C   ILE   453      88.817  35.365  33.894  1.00  0.00           C  
ATOM   3871  O   ILE   453      89.262  35.466  32.752  1.00  0.00           O  
ATOM   3872  N   MET   454      87.875  36.190  34.445  1.00  0.00           N  
ATOM   3873  H   MET   454      87.434  35.984  35.326  1.00  0.00           H  
ATOM   3874  CA  MET   454      87.539  37.381  33.647  1.00  0.00           C  
ATOM   3875  HA  MET   454      87.282  36.984  32.665  1.00  0.00           H  
ATOM   3876  CB  MET   454      86.344  38.129  34.202  1.00  0.00           C  
ATOM   3877  HB2 MET   454      86.609  38.447  35.213  1.00  0.00           H  
ATOM   3878  HB3 MET   454      86.061  38.926  33.506  1.00  0.00           H  
ATOM   3879  CG  MET   454      85.017  37.318  34.337  1.00  0.00           C  
ATOM   3880  HG2 MET   454      84.622  36.963  33.383  1.00  0.00           H  
ATOM   3881  HG3 MET   454      85.321  36.505  34.996  1.00  0.00           H  
ATOM   3882  SD  MET   454      83.606  38.216  35.097  1.00  0.00           S  
ATOM   3883  CE  MET   454      82.241  37.070  34.708  1.00  0.00           C  
ATOM   3884  HE1 MET   454      82.234  36.914  33.626  1.00  0.00           H  
ATOM   3885  HE2 MET   454      82.142  36.165  35.313  1.00  0.00           H  
ATOM   3886  HE3 MET   454      81.343  37.576  35.042  1.00  0.00           H  
ATOM   3887  C   MET   454      88.697  38.431  33.329  1.00  0.00           C  
ATOM   3888  O   MET   454      89.018  38.742  32.190  1.00  0.00           O  
ATOM   3889  N   LYS   455      89.531  38.622  34.354  1.00  0.00           N  
ATOM   3890  H   LYS   455      89.292  38.281  35.279  1.00  0.00           H  
ATOM   3891  CA  LYS   455      90.899  39.275  34.216  1.00  0.00           C  
ATOM   3892  HA  LYS   455      90.649  40.267  33.835  1.00  0.00           H  
ATOM   3893  CB  LYS   455      91.495  39.634  35.634  1.00  0.00           C  
ATOM   3894  HB2 LYS   455      91.468  38.752  36.271  1.00  0.00           H  
ATOM   3895  HB3 LYS   455      92.547  39.872  35.479  1.00  0.00           H  
ATOM   3896  CG  LYS   455      90.851  40.910  36.239  1.00  0.00           C  
ATOM   3897  HG2 LYS   455      91.076  41.777  35.625  1.00  0.00           H  
ATOM   3898  HG3 LYS   455      89.811  40.580  36.182  1.00  0.00           H  
ATOM   3899  CD  LYS   455      91.277  41.061  37.677  1.00  0.00           C  
ATOM   3900  HD2 LYS   455      90.773  41.929  38.119  1.00  0.00           H  
ATOM   3901  HD3 LYS   455      91.030  40.139  38.205  1.00  0.00           H  
ATOM   3902  CE  LYS   455      92.786  41.363  37.904  1.00  0.00           C  
ATOM   3903  HE2 LYS   455      93.399  40.563  37.482  1.00  0.00           H  
ATOM   3904  HE3 LYS   455      93.051  42.273  37.378  1.00  0.00           H  
ATOM   3905  NZ  LYS   455      93.042  41.609  39.353  1.00  0.00           N  
ATOM   3906  HZ1 LYS   455      93.958  42.020  39.446  1.00  0.00           H  
ATOM   3907  HZ2 LYS   455      92.400  42.261  39.778  1.00  0.00           H  
ATOM   3908  HZ3 LYS   455      92.955  40.757  39.894  1.00  0.00           H  
ATOM   3909  C   LYS   455      91.766  38.571  33.206  1.00  0.00           C  
ATOM   3910  O   LYS   455      92.327  39.261  32.376  1.00  0.00           O  
ATOM   3911  N   HIP   456      91.996  37.282  33.303  1.00  0.00           N  
ATOM   3912  H   HIP   456      91.491  36.818  34.044  1.00  0.00           H  
ATOM   3913  CA  HIP   456      92.747  36.405  32.343  1.00  0.00           C  
ATOM   3914  HA  HIP   456      93.742  36.812  32.169  1.00  0.00           H  
ATOM   3915  CB  HIP   456      92.851  34.956  32.952  1.00  0.00           C  
ATOM   3916  HB2 HIP   456      93.566  35.123  33.751  1.00  0.00           H  
ATOM   3917  HB3 HIP   456      91.878  34.689  33.366  1.00  0.00           H  
ATOM   3918  CG  HIP   456      93.264  33.777  32.063  1.00  0.00           C  
ATOM   3919  ND1 HIP   456      92.646  33.289  30.868  1.00  0.00           N  
ATOM   3920  HD1 HIP   456      91.830  33.695  30.431  1.00  0.00           H  
ATOM   3921  CE1 HIP   456      93.283  32.144  30.471  1.00  0.00           C  
ATOM   3922  HE1 HIP   456      92.980  31.600  29.591  1.00  0.00           H  
ATOM   3923  NE2 HIP   456      94.320  31.982  31.259  1.00  0.00           N  
ATOM   3924  HE2 HIP   456      95.109  31.365  31.111  1.00  0.00           H  
ATOM   3925  CD2 HIP   456      94.342  32.976  32.221  1.00  0.00           C  
ATOM   3926  HD2 HIP   456      95.114  33.020  32.984  1.00  0.00           H  
ATOM   3927  C   HIP   456      92.199  36.345  30.940  1.00  0.00           C  
ATOM   3928  O   HIP   456      92.924  36.270  29.951  1.00  0.00           O  
ATOM   3929  N   ASP   457      90.895  36.568  30.775  1.00  0.00           N  
ATOM   3930  H   ASP   457      90.339  36.371  31.588  1.00  0.00           H  
ATOM   3931  CA  ASP   457      90.199  36.586  29.466  1.00  0.00           C  
ATOM   3932  HA  ASP   457      90.855  36.177  28.707  1.00  0.00           H  
ATOM   3933  CB  ASP   457      88.882  35.737  29.525  1.00  0.00           C  
ATOM   3934  HB2 ASP   457      88.229  36.224  30.246  1.00  0.00           H  
ATOM   3935  HB3 ASP   457      88.382  35.810  28.554  1.00  0.00           H  
ATOM   3936  CG  ASP   457      89.179  34.284  29.812  1.00  0.00           C  
ATOM   3937  OD1 ASP   457      88.187  33.573  30.107  1.00  0.00           O  
ATOM   3938  OD2 ASP   457      90.272  33.787  29.882  1.00  0.00           O  
ATOM   3939  C   ASP   457      89.970  37.980  28.956  1.00  0.00           C  
ATOM   3940  O   ASP   457      89.410  38.164  27.891  1.00  0.00           O  
ATOM   3941  N   GLY   458      90.391  39.041  29.682  1.00  0.00           N  
ATOM   3942  H   GLY   458      90.806  38.905  30.604  1.00  0.00           H  
ATOM   3943  CA  GLY   458      90.359  40.436  29.254  1.00  0.00           C  
ATOM   3944  HA2 GLY   458      90.719  41.010  30.104  1.00  0.00           H  
ATOM   3945  HA3 GLY   458      90.991  40.555  28.372  1.00  0.00           H  
ATOM   3946  C   GLY   458      88.874  40.827  29.103  1.00  0.00           C  
ATOM   3947  O   GLY   458      88.613  41.612  28.197  1.00  0.00           O  
ATOM   3948  N   THR   459      87.959  40.321  29.986  1.00  0.00           N  
ATOM   3949  H   THR   459      88.291  39.670  30.691  1.00  0.00           H  
ATOM   3950  CA  THR   459      86.567  40.615  29.919  1.00  0.00           C  
ATOM   3951  HA  THR   459      86.409  41.458  29.245  1.00  0.00           H  
ATOM   3952  CB  THR   459      85.703  39.349  29.510  1.00  0.00           C  
ATOM   3953  HB  THR   459      86.197  38.720  28.774  1.00  0.00           H  
ATOM   3954  CG2 THR   459      85.472  38.384  30.607  1.00  0.00           C  
ATOM   3955 HG21 THR   459      85.145  38.971  31.468  1.00  0.00           H  
ATOM   3956 HG22 THR   459      84.747  37.625  30.308  1.00  0.00           H  
ATOM   3957 HG23 THR   459      86.443  37.945  30.804  1.00  0.00           H  
ATOM   3958  OG1 THR   459      84.447  39.817  29.103  1.00  0.00           O  
ATOM   3959  HG1 THR   459      84.499  40.337  28.301  1.00  0.00           H  
ATOM   3960  C   THR   459      86.080  41.307  31.254  1.00  0.00           C  
ATOM   3961  O   THR   459      86.723  41.130  32.293  1.00  0.00           O  
ATOM   3962  N   LYS   460      84.914  41.945  31.187  1.00  0.00           N  
ATOM   3963  H   LYS   460      84.335  41.810  30.373  1.00  0.00           H  
ATOM   3964  CA  LYS   460      84.472  42.897  32.208  1.00  0.00           C  
ATOM   3965  HA  LYS   460      85.205  43.566  32.657  1.00  0.00           H  
ATOM   3966  CB  LYS   460      83.298  43.816  31.751  1.00  0.00           C  
ATOM   3967  HB2 LYS   460      82.524  43.255  31.218  1.00  0.00           H  
ATOM   3968  HB3 LYS   460      82.812  44.136  32.669  1.00  0.00           H  
ATOM   3969  CG  LYS   460      83.739  45.011  30.825  1.00  0.00           C  
ATOM   3970  HG2 LYS   460      84.522  45.559  31.349  1.00  0.00           H  
ATOM   3971  HG3 LYS   460      84.038  44.552  29.880  1.00  0.00           H  
ATOM   3972  CD  LYS   460      82.519  45.910  30.418  1.00  0.00           C  
ATOM   3973  HD2 LYS   460      81.787  45.444  29.758  1.00  0.00           H  
ATOM   3974  HD3 LYS   460      81.903  46.073  31.304  1.00  0.00           H  
ATOM   3975  CE  LYS   460      82.927  47.249  29.809  1.00  0.00           C  
ATOM   3976  HE2 LYS   460      83.421  47.923  30.506  1.00  0.00           H  
ATOM   3977  HE3 LYS   460      83.507  47.040  28.916  1.00  0.00           H  
ATOM   3978  NZ  LYS   460      81.747  47.988  29.248  1.00  0.00           N  
ATOM   3979  HZ1 LYS   460      80.972  47.957  29.882  1.00  0.00           H  
ATOM   3980  HZ2 LYS   460      81.970  48.976  29.196  1.00  0.00           H  
ATOM   3981  HZ3 LYS   460      81.546  47.659  28.323  1.00  0.00           H  
ATOM   3982  C   LYS   460      83.934  42.090  33.362  1.00  0.00           C  
ATOM   3983  O   LYS   460      83.148  41.158  33.187  1.00  0.00           O  
ATOM   3984  N   THR   461      84.248  42.418  34.566  1.00  0.00           N  
ATOM   3985  H   THR   461      84.765  43.281  34.702  1.00  0.00           H  
ATOM   3986  CA  THR   461      83.710  41.881  35.795  1.00  0.00           C  
ATOM   3987  HA  THR   461      83.438  40.825  35.700  1.00  0.00           H  
ATOM   3988  CB  THR   461      84.716  42.025  37.015  1.00  0.00           C  
ATOM   3989  HB  THR   461      84.341  41.451  37.854  1.00  0.00           H  
ATOM   3990  CG2 THR   461      86.062  41.488  36.569  1.00  0.00           C  
ATOM   3991 HG21 THR   461      86.092  40.401  36.575  1.00  0.00           H  
ATOM   3992 HG22 THR   461      86.408  41.850  35.587  1.00  0.00           H  
ATOM   3993 HG23 THR   461      86.812  41.746  37.310  1.00  0.00           H  
ATOM   3994  OG1 THR   461      84.842  43.372  37.435  1.00  0.00           O  
ATOM   3995  HG1 THR   461      84.888  43.462  38.395  1.00  0.00           H  
ATOM   3996  C   THR   461      82.399  42.592  36.206  1.00  0.00           C  
ATOM   3997  O   THR   461      81.709  42.106  37.090  1.00  0.00           O  
ATOM   3998  N   GLU   462      82.030  43.688  35.556  1.00  0.00           N  
ATOM   3999  H   GLU   462      82.680  43.950  34.823  1.00  0.00           H  
ATOM   4000  CA  GLU   462      80.934  44.572  35.963  1.00  0.00           C  
ATOM   4001  HA  GLU   462      81.307  45.106  36.838  1.00  0.00           H  
ATOM   4002  CB  GLU   462      80.678  45.556  34.787  1.00  0.00           C  
ATOM   4003  HB2 GLU   462      81.531  46.234  34.829  1.00  0.00           H  
ATOM   4004  HB3 GLU   462      80.706  45.100  33.806  1.00  0.00           H  
ATOM   4005  CG  GLU   462      79.462  46.447  34.743  1.00  0.00           C  
ATOM   4006  HG2 GLU   462      79.586  47.103  33.882  1.00  0.00           H  
ATOM   4007  HG3 GLU   462      78.553  45.852  34.639  1.00  0.00           H  
ATOM   4008  CD  GLU   462      79.273  47.377  36.021  1.00  0.00           C  
ATOM   4009  OE1 GLU   462      78.119  47.797  36.248  1.00  0.00           O  
ATOM   4010  OE2 GLU   462      80.267  47.756  36.684  1.00  0.00           O  
ATOM   4011  C   GLU   462      79.650  43.982  36.471  1.00  0.00           C  
ATOM   4012  O   GLU   462      79.171  44.493  37.501  1.00  0.00           O  
ATOM   4013  N   LYS   463      79.082  42.941  35.865  1.00  0.00           N  
ATOM   4014  H   LYS   463      79.460  42.589  34.995  1.00  0.00           H  
ATOM   4015  CA  LYS   463      77.823  42.280  36.311  1.00  0.00           C  
ATOM   4016  HA  LYS   463      76.978  42.957  36.360  1.00  0.00           H  
ATOM   4017  CB  LYS   463      77.309  41.252  35.245  1.00  0.00           C  
ATOM   4018  HB2 LYS   463      77.392  41.785  34.302  1.00  0.00           H  
ATOM   4019  HB3 LYS   463      78.005  40.420  35.153  1.00  0.00           H  
ATOM   4020  CG  LYS   463      75.873  40.712  35.408  1.00  0.00           C  
ATOM   4021  HG2 LYS   463      75.717  40.012  34.591  1.00  0.00           H  
ATOM   4022  HG3 LYS   463      75.840  40.077  36.302  1.00  0.00           H  
ATOM   4023  CD  LYS   463      74.738  41.802  35.450  1.00  0.00           C  
ATOM   4024  HD2 LYS   463      74.754  42.027  36.516  1.00  0.00           H  
ATOM   4025  HD3 LYS   463      74.837  42.767  34.950  1.00  0.00           H  
ATOM   4026  CE  LYS   463      73.449  41.142  35.170  1.00  0.00           C  
ATOM   4027  HE2 LYS   463      73.483  40.115  35.522  1.00  0.00           H  
ATOM   4028  HE3 LYS   463      72.668  41.538  35.812  1.00  0.00           H  
ATOM   4029  NZ  LYS   463      73.008  41.208  33.760  1.00  0.00           N  
ATOM   4030  HZ1 LYS   463      72.122  40.724  33.687  1.00  0.00           H  
ATOM   4031  HZ2 LYS   463      72.880  42.136  33.402  1.00  0.00           H  
ATOM   4032  HZ3 LYS   463      73.693  40.729  33.181  1.00  0.00           H  
ATOM   4033  C   LYS   463      77.914  41.670  37.674  1.00  0.00           C  
ATOM   4034  O   LYS   463      77.328  42.109  38.635  1.00  0.00           O  
ATOM   4035  N   LEU   464      78.760  40.668  37.727  1.00  0.00           N  
ATOM   4036  H   LEU   464      79.237  40.455  36.859  1.00  0.00           H  
ATOM   4037  CA  LEU   464      79.328  39.928  38.807  1.00  0.00           C  
ATOM   4038  HA  LEU   464      78.524  39.275  39.127  1.00  0.00           H  
ATOM   4039  CB  LEU   464      80.481  39.057  38.181  1.00  0.00           C  
ATOM   4040  HB2 LEU   464      80.103  38.438  37.364  1.00  0.00           H  
ATOM   4041  HB3 LEU   464      81.207  39.739  37.733  1.00  0.00           H  
ATOM   4042  CG  LEU   464      81.263  38.183  39.124  1.00  0.00           C  
ATOM   4043  HG  LEU   464      80.571  37.755  39.851  1.00  0.00           H  
ATOM   4044  CD1 LEU   464      82.090  37.020  38.579  1.00  0.00           C  
ATOM   4045 HD11 LEU   464      81.463  36.335  38.016  1.00  0.00           H  
ATOM   4046 HD12 LEU   464      82.950  37.324  37.963  1.00  0.00           H  
ATOM   4047 HD13 LEU   464      82.418  36.519  39.481  1.00  0.00           H  
ATOM   4048  CD2 LEU   464      82.256  38.908  40.015  1.00  0.00           C  
ATOM   4049 HD21 LEU   464      82.854  38.245  40.646  1.00  0.00           H  
ATOM   4050 HD22 LEU   464      82.960  39.380  39.335  1.00  0.00           H  
ATOM   4051 HD23 LEU   464      81.882  39.760  40.596  1.00  0.00           H  
ATOM   4052  C   LEU   464      79.719  40.853  40.007  1.00  0.00           C  
ATOM   4053  O   LEU   464      79.159  40.691  41.088  1.00  0.00           O  
ATOM   4054  N   GLU   465      80.622  41.774  39.788  1.00  0.00           N  
ATOM   4055  H   GLU   465      81.023  41.891  38.873  1.00  0.00           H  
ATOM   4056  CA  GLU   465      81.174  42.671  40.799  1.00  0.00           C  
ATOM   4057  HA  GLU   465      81.712  42.053  41.512  1.00  0.00           H  
ATOM   4058  CB  GLU   465      82.202  43.628  40.150  1.00  0.00           C  
ATOM   4059  HB2 GLU   465      82.903  43.138  39.472  1.00  0.00           H  
ATOM   4060  HB3 GLU   465      81.663  44.439  39.669  1.00  0.00           H  
ATOM   4061  CG  GLU   465      83.252  44.337  41.066  1.00  0.00           C  
ATOM   4062  HG2 GLU   465      83.449  45.267  40.545  1.00  0.00           H  
ATOM   4063  HG3 GLU   465      82.823  44.513  42.051  1.00  0.00           H  
ATOM   4064  CD  GLU   465      84.469  43.410  41.164  1.00  0.00           C  
ATOM   4065  OE1 GLU   465      85.244  43.316  40.150  1.00  0.00           O  
ATOM   4066  OE2 GLU   465      84.695  42.743  42.207  1.00  0.00           O  
ATOM   4067  C   GLU   465      80.071  43.317  41.600  1.00  0.00           C  
ATOM   4068  O   GLU   465      80.000  43.265  42.839  1.00  0.00           O  
ATOM   4069  N   LYS   466      79.128  43.954  40.942  1.00  0.00           N  
ATOM   4070  H   LYS   466      79.342  44.163  39.978  1.00  0.00           H  
ATOM   4071  CA  LYS   466      77.928  44.606  41.546  1.00  0.00           C  
ATOM   4072  HA  LYS   466      78.240  45.264  42.356  1.00  0.00           H  
ATOM   4073  CB  LYS   466      77.264  45.615  40.597  1.00  0.00           C  
ATOM   4074  HB2 LYS   466      77.042  45.115  39.646  1.00  0.00           H  
ATOM   4075  HB3 LYS   466      76.396  46.041  41.100  1.00  0.00           H  
ATOM   4076  CG  LYS   466      78.353  46.667  40.415  1.00  0.00           C  
ATOM   4077  HG2 LYS   466      78.724  47.065  41.363  1.00  0.00           H  
ATOM   4078  HG3 LYS   466      79.138  46.232  39.797  1.00  0.00           H  
ATOM   4079  CD  LYS   466      77.685  47.791  39.615  1.00  0.00           C  
ATOM   4080  HD2 LYS   466      77.478  47.455  38.599  1.00  0.00           H  
ATOM   4081  HD3 LYS   466      76.750  47.955  40.150  1.00  0.00           H  
ATOM   4082  CE  LYS   466      78.477  49.114  39.411  1.00  0.00           C  
ATOM   4083  HE2 LYS   466      78.399  49.702  40.326  1.00  0.00           H  
ATOM   4084  HE3 LYS   466      79.529  48.989  39.160  1.00  0.00           H  
ATOM   4085  NZ  LYS   466      77.946  49.875  38.281  1.00  0.00           N  
ATOM   4086  HZ1 LYS   466      77.958  49.247  37.497  1.00  0.00           H  
ATOM   4087  HZ2 LYS   466      76.996  50.100  38.558  1.00  0.00           H  
ATOM   4088  HZ3 LYS   466      78.445  50.720  38.056  1.00  0.00           H  
ATOM   4089  C   LYS   466      76.887  43.606  42.148  1.00  0.00           C  
ATOM   4090  O   LYS   466      76.385  43.961  43.213  1.00  0.00           O  
ATOM   4091  N   LEU   467      76.760  42.363  41.647  1.00  0.00           N  
ATOM   4092  H   LEU   467      77.267  42.158  40.800  1.00  0.00           H  
ATOM   4093  CA  LEU   467      76.123  41.318  42.477  1.00  0.00           C  
ATOM   4094  HA  LEU   467      75.189  41.766  42.794  1.00  0.00           H  
ATOM   4095  CB  LEU   467      75.844  40.147  41.528  1.00  0.00           C  
ATOM   4096  HB2 LEU   467      75.189  40.425  40.700  1.00  0.00           H  
ATOM   4097  HB3 LEU   467      76.757  39.769  41.073  1.00  0.00           H  
ATOM   4098  CG  LEU   467      75.154  38.899  42.164  1.00  0.00           C  
ATOM   4099  HG  LEU   467      75.685  38.444  42.992  1.00  0.00           H  
ATOM   4100  CD1 LEU   467      73.777  39.261  42.876  1.00  0.00           C  
ATOM   4101 HD11 LEU   467      73.395  38.362  43.354  1.00  0.00           H  
ATOM   4102 HD12 LEU   467      73.901  39.900  43.757  1.00  0.00           H  
ATOM   4103 HD13 LEU   467      73.053  39.845  42.306  1.00  0.00           H  
ATOM   4104  CD2 LEU   467      75.001  37.839  41.060  1.00  0.00           C  
ATOM   4105 HD21 LEU   467      75.940  37.774  40.515  1.00  0.00           H  
ATOM   4106 HD22 LEU   467      74.806  36.820  41.389  1.00  0.00           H  
ATOM   4107 HD23 LEU   467      74.227  38.113  40.346  1.00  0.00           H  
ATOM   4108  C   LEU   467      76.965  40.746  43.717  1.00  0.00           C  
ATOM   4109  O   LEU   467      76.390  40.345  44.709  1.00  0.00           O  
ATOM   4110  N   MET   468      78.318  40.735  43.713  1.00  0.00           N  
ATOM   4111  H   MET   468      78.780  40.959  42.842  1.00  0.00           H  
ATOM   4112  CA  MET   468      79.107  40.570  45.001  1.00  0.00           C  
ATOM   4113  HA  MET   468      78.688  39.710  45.513  1.00  0.00           H  
ATOM   4114  CB  MET   468      80.546  40.288  44.717  1.00  0.00           C  
ATOM   4115  HB2 MET   468      81.042  41.166  44.297  1.00  0.00           H  
ATOM   4116  HB3 MET   468      81.087  40.125  45.648  1.00  0.00           H  
ATOM   4117  CG  MET   468      80.881  39.187  43.785  1.00  0.00           C  
ATOM   4118  HG2 MET   468      80.195  38.366  43.987  1.00  0.00           H  
ATOM   4119  HG3 MET   468      80.857  39.451  42.732  1.00  0.00           H  
ATOM   4120  SD  MET   468      82.576  38.410  44.127  1.00  0.00           S  
ATOM   4121  CE  MET   468      83.573  39.661  43.317  1.00  0.00           C  
ATOM   4122  HE1 MET   468      83.017  40.589  43.448  1.00  0.00           H  
ATOM   4123  HE2 MET   468      84.547  39.714  43.799  1.00  0.00           H  
ATOM   4124  HE3 MET   468      83.749  39.452  42.260  1.00  0.00           H  
ATOM   4125  C   MET   468      78.738  41.796  45.918  1.00  0.00           C  
ATOM   4126  O   MET   468      78.325  41.523  47.008  1.00  0.00           O  
ATOM   4127  N   VAL   469      79.029  43.049  45.532  1.00  0.00           N  
ATOM   4128  H   VAL   469      79.533  43.208  44.669  1.00  0.00           H  
ATOM   4129  CA  VAL   469      78.535  44.179  46.321  1.00  0.00           C  
ATOM   4130  HA  VAL   469      79.092  44.287  47.247  1.00  0.00           H  
ATOM   4131  CB  VAL   469      78.854  45.528  45.685  1.00  0.00           C  
ATOM   4132  HB  VAL   469      78.317  45.639  44.749  1.00  0.00           H  
ATOM   4133  CG1 VAL   469      78.387  46.673  46.564  1.00  0.00           C  
ATOM   4134 HG11 VAL   469      77.345  46.493  46.825  1.00  0.00           H  
ATOM   4135 HG12 VAL   469      78.917  46.746  47.513  1.00  0.00           H  
ATOM   4136 HG13 VAL   469      78.585  47.637  46.090  1.00  0.00           H  
ATOM   4137  CG2 VAL   469      80.326  45.763  45.453  1.00  0.00           C  
ATOM   4138 HG21 VAL   469      80.453  46.642  44.822  1.00  0.00           H  
ATOM   4139 HG22 VAL   469      80.906  45.817  46.376  1.00  0.00           H  
ATOM   4140 HG23 VAL   469      80.807  44.958  44.884  1.00  0.00           H  
ATOM   4141  C   VAL   469      77.131  43.990  46.834  1.00  0.00           C  
ATOM   4142  O   VAL   469      76.924  44.252  47.984  1.00  0.00           O  
ATOM   4143  N   ARG   470      76.107  43.540  46.025  1.00  0.00           N  
ATOM   4144  H   ARG   470      76.273  43.289  45.052  1.00  0.00           H  
ATOM   4145  CA  ARG   470      74.733  43.360  46.569  1.00  0.00           C  
ATOM   4146  HA  ARG   470      74.482  44.316  47.026  1.00  0.00           H  
ATOM   4147  CB  ARG   470      73.788  43.135  45.330  1.00  0.00           C  
ATOM   4148  HB2 ARG   470      73.684  44.049  44.743  1.00  0.00           H  
ATOM   4149  HB3 ARG   470      74.262  42.349  44.738  1.00  0.00           H  
ATOM   4150  CG  ARG   470      72.365  42.674  45.607  1.00  0.00           C  
ATOM   4151  HG2 ARG   470      71.942  42.622  44.602  1.00  0.00           H  
ATOM   4152  HG3 ARG   470      72.460  41.662  45.992  1.00  0.00           H  
ATOM   4153  CD  ARG   470      71.397  43.472  46.492  1.00  0.00           C  
ATOM   4154  HD2 ARG   470      71.870  43.656  47.456  1.00  0.00           H  
ATOM   4155  HD3 ARG   470      71.103  44.478  46.197  1.00  0.00           H  
ATOM   4156  NE  ARG   470      70.164  42.726  46.706  1.00  0.00           N  
ATOM   4157  HE  ARG   470      70.168  41.718  46.652  1.00  0.00           H  
ATOM   4158  CZ  ARG   470      69.055  43.371  47.135  1.00  0.00           C  
ATOM   4159  NH1 ARG   470      68.966  44.600  47.373  1.00  0.00           N  
ATOM   4160 HH11 ARG   470      69.763  45.207  47.218  1.00  0.00           H  
ATOM   4161 HH12 ARG   470      68.100  45.116  47.416  1.00  0.00           H  
ATOM   4162  NH2 ARG   470      67.935  42.720  47.215  1.00  0.00           N  
ATOM   4163 HH21 ARG   470      68.029  41.731  47.064  1.00  0.00           H  
ATOM   4164 HH22 ARG   470      67.136  43.259  47.501  1.00  0.00           H  
ATOM   4165  C   ARG   470      74.636  42.373  47.735  1.00  0.00           C  
ATOM   4166  O   ARG   470      73.898  42.592  48.729  1.00  0.00           O  
ATOM   4167  N   ILE   471      75.243  41.238  47.638  1.00  0.00           N  
ATOM   4168  H   ILE   471      75.671  40.960  46.763  1.00  0.00           H  
ATOM   4169  CA  ILE   471      75.245  40.271  48.727  1.00  0.00           C  
ATOM   4170  HA  ILE   471      74.273  40.215  49.232  1.00  0.00           H  
ATOM   4171  CB  ILE   471      75.666  38.869  48.192  1.00  0.00           C  
ATOM   4172  HB  ILE   471      76.260  39.178  47.330  1.00  0.00           H  
ATOM   4173  CG2 ILE   471      76.382  37.955  49.146  1.00  0.00           C  
ATOM   4174 HG21 ILE   471      75.755  37.794  50.022  1.00  0.00           H  
ATOM   4175 HG22 ILE   471      76.683  37.004  48.701  1.00  0.00           H  
ATOM   4176 HG23 ILE   471      77.280  38.454  49.520  1.00  0.00           H  
ATOM   4177  CG1 ILE   471      74.347  38.128  47.747  1.00  0.00           C  
ATOM   4178 HG12 ILE   471      74.445  37.064  47.554  1.00  0.00           H  
ATOM   4179 HG13 ILE   471      73.610  38.167  48.547  1.00  0.00           H  
ATOM   4180  CD1 ILE   471      73.825  38.734  46.482  1.00  0.00           C  
ATOM   4181 HD11 ILE   471      73.320  39.658  46.757  1.00  0.00           H  
ATOM   4182 HD12 ILE   471      74.688  38.988  45.872  1.00  0.00           H  
ATOM   4183 HD13 ILE   471      73.070  38.161  45.952  1.00  0.00           H  
ATOM   4184  C   ILE   471      76.154  40.715  49.863  1.00  0.00           C  
ATOM   4185  O   ILE   471      75.847  40.528  51.051  1.00  0.00           O  
ATOM   4186  N   GLY   472      77.375  41.266  49.616  1.00  0.00           N  
ATOM   4187  H   GLY   472      77.639  41.306  48.641  1.00  0.00           H  
ATOM   4188  CA  GLY   472      78.227  41.886  50.590  1.00  0.00           C  
ATOM   4189  HA2 GLY   472      78.576  41.119  51.277  1.00  0.00           H  
ATOM   4190  HA3 GLY   472      79.142  42.108  50.046  1.00  0.00           H  
ATOM   4191  C   GLY   472      77.791  43.080  51.396  1.00  0.00           C  
ATOM   4192  O   GLY   472      77.987  42.981  52.624  1.00  0.00           O  
ATOM   4193  N   VAL   473      76.863  43.910  50.881  1.00  0.00           N  
ATOM   4194  H   VAL   473      76.540  43.729  49.945  1.00  0.00           H  
ATOM   4195  CA  VAL   473      76.256  45.000  51.618  1.00  0.00           C  
ATOM   4196  HA  VAL   473      77.024  45.580  52.128  1.00  0.00           H  
ATOM   4197  CB  VAL   473      75.706  46.107  50.685  1.00  0.00           C  
ATOM   4198  HB  VAL   473      75.038  45.635  49.948  1.00  0.00           H  
ATOM   4199  CG1 VAL   473      74.804  47.097  51.555  1.00  0.00           C  
ATOM   4200 HG11 VAL   473      75.479  47.420  52.346  1.00  0.00           H  
ATOM   4201 HG12 VAL   473      74.554  47.969  50.953  1.00  0.00           H  
ATOM   4202 HG13 VAL   473      73.810  46.763  51.863  1.00  0.00           H  
ATOM   4203  CG2 VAL   473      76.801  46.904  49.935  1.00  0.00           C  
ATOM   4204 HG21 VAL   473      76.261  47.488  49.184  1.00  0.00           H  
ATOM   4205 HG22 VAL   473      77.326  47.526  50.669  1.00  0.00           H  
ATOM   4206 HG23 VAL   473      77.443  46.158  49.469  1.00  0.00           H  
ATOM   4207  C   VAL   473      75.353  44.461  52.716  1.00  0.00           C  
ATOM   4208  O   VAL   473      75.548  44.804  53.911  1.00  0.00           O  
ATOM   4209  N   PHE   474      74.386  43.587  52.343  1.00  0.00           N  
ATOM   4210  H   PHE   474      74.371  43.409  51.344  1.00  0.00           H  
ATOM   4211  CA  PHE   474      73.331  43.147  53.192  1.00  0.00           C  
ATOM   4212  HA  PHE   474      73.001  43.977  53.818  1.00  0.00           H  
ATOM   4213  CB  PHE   474      72.192  42.787  52.308  1.00  0.00           C  
ATOM   4214  HB2 PHE   474      72.512  42.106  51.516  1.00  0.00           H  
ATOM   4215  HB3 PHE   474      71.521  42.093  52.820  1.00  0.00           H  
ATOM   4216  CG  PHE   474      71.409  44.008  51.743  1.00  0.00           C  
ATOM   4217  CD1 PHE   474      70.486  44.665  52.584  1.00  0.00           C  
ATOM   4218  HD1 PHE   474      70.328  44.372  53.610  1.00  0.00           H  
ATOM   4219  CE1 PHE   474      69.954  45.851  52.128  1.00  0.00           C  
ATOM   4220  HE1 PHE   474      69.268  46.471  52.693  1.00  0.00           H  
ATOM   4221  CZ  PHE   474      70.189  46.352  50.825  1.00  0.00           C  
ATOM   4222  HZ  PHE   474      69.703  47.235  50.450  1.00  0.00           H  
ATOM   4223  CE2 PHE   474      71.051  45.599  49.949  1.00  0.00           C  
ATOM   4224  HE2 PHE   474      71.226  45.942  48.940  1.00  0.00           H  
ATOM   4225  CD2 PHE   474      71.707  44.451  50.449  1.00  0.00           C  
ATOM   4226  HD2 PHE   474      72.495  43.932  49.920  1.00  0.00           H  
ATOM   4227  C   PHE   474      73.685  41.932  53.973  1.00  0.00           C  
ATOM   4228  O   PHE   474      73.071  41.700  54.978  1.00  0.00           O  
ATOM   4229  N   SER   475      74.752  41.170  53.634  1.00  0.00           N  
ATOM   4230  H   SER   475      75.241  41.560  52.849  1.00  0.00           H  
ATOM   4231  CA  SER   475      75.268  40.048  54.455  1.00  0.00           C  
ATOM   4232  HA  SER   475      74.528  39.274  54.640  1.00  0.00           H  
ATOM   4233  CB  SER   475      76.386  39.314  53.714  1.00  0.00           C  
ATOM   4234  HB2 SER   475      76.898  40.050  53.088  1.00  0.00           H  
ATOM   4235  HB3 SER   475      77.075  38.704  54.294  1.00  0.00           H  
ATOM   4236  OG  SER   475      75.552  38.542  52.766  1.00  0.00           O  
ATOM   4237  HG  SER   475      75.488  39.132  52.011  1.00  0.00           H  
ATOM   4238  C   SER   475      75.846  40.534  55.789  1.00  0.00           C  
ATOM   4239  O   SER   475      75.476  39.947  56.821  1.00  0.00           O  
ATOM   4240  N   VAL   476      76.651  41.543  55.828  1.00  0.00           N  
ATOM   4241  H   VAL   476      76.865  41.940  54.926  1.00  0.00           H  
ATOM   4242  CA  VAL   476      77.248  42.176  57.017  1.00  0.00           C  
ATOM   4243  HA  VAL   476      77.960  41.595  57.617  1.00  0.00           H  
ATOM   4244  CB  VAL   476      78.092  43.439  56.681  1.00  0.00           C  
ATOM   4245  HB  VAL   476      77.516  43.977  55.923  1.00  0.00           H  
ATOM   4246  CG1 VAL   476      78.482  44.297  57.918  1.00  0.00           C  
ATOM   4247 HG11 VAL   476      79.167  45.132  57.765  1.00  0.00           H  
ATOM   4248 HG12 VAL   476      77.606  44.732  58.400  1.00  0.00           H  
ATOM   4249 HG13 VAL   476      78.855  43.593  58.661  1.00  0.00           H  
ATOM   4250  CG2 VAL   476      79.495  43.022  56.066  1.00  0.00           C  
ATOM   4251 HG21 VAL   476      80.111  43.873  55.756  1.00  0.00           H  
ATOM   4252 HG22 VAL   476      80.036  42.577  56.904  1.00  0.00           H  
ATOM   4253 HG23 VAL   476      79.352  42.282  55.274  1.00  0.00           H  
ATOM   4254  C   VAL   476      76.108  42.523  57.926  1.00  0.00           C  
ATOM   4255  O   VAL   476      76.269  42.375  59.137  1.00  0.00           O  
ATOM   4256  N   LEU   477      74.936  42.995  57.352  1.00  0.00           N  
ATOM   4257  H   LEU   477      74.797  43.118  56.356  1.00  0.00           H  
ATOM   4258  CA  LEU   477      73.698  43.387  58.160  1.00  0.00           C  
ATOM   4259  HA  LEU   477      74.231  43.989  58.897  1.00  0.00           H  
ATOM   4260  CB  LEU   477      72.966  44.452  57.282  1.00  0.00           C  
ATOM   4261  HB2 LEU   477      73.674  45.208  56.947  1.00  0.00           H  
ATOM   4262  HB3 LEU   477      72.667  43.984  56.344  1.00  0.00           H  
ATOM   4263  CG  LEU   477      71.773  45.203  57.977  1.00  0.00           C  
ATOM   4264  HG  LEU   477      71.084  44.399  58.248  1.00  0.00           H  
ATOM   4265  CD1 LEU   477      72.077  46.033  59.232  1.00  0.00           C  
ATOM   4266 HD11 LEU   477      71.236  46.344  59.849  1.00  0.00           H  
ATOM   4267 HD12 LEU   477      72.659  45.427  59.917  1.00  0.00           H  
ATOM   4268 HD13 LEU   477      72.573  46.961  58.919  1.00  0.00           H  
ATOM   4269  CD2 LEU   477      71.069  46.185  57.129  1.00  0.00           C  
ATOM   4270 HD21 LEU   477      70.224  46.640  57.641  1.00  0.00           H  
ATOM   4271 HD22 LEU   477      71.740  47.002  56.856  1.00  0.00           H  
ATOM   4272 HD23 LEU   477      70.666  45.656  56.261  1.00  0.00           H  
ATOM   4273  C   LEU   477      72.813  42.289  58.810  1.00  0.00           C  
ATOM   4274  O   LEU   477      72.142  42.538  59.785  1.00  0.00           O  
ATOM   4275  N   TYR   478      72.897  41.014  58.274  1.00  0.00           N  
ATOM   4276  H   TYR   478      73.420  40.789  57.450  1.00  0.00           H  
ATOM   4277  CA  TYR   478      72.513  39.860  59.179  1.00  0.00           C  
ATOM   4278  HA  TYR   478      71.567  40.073  59.669  1.00  0.00           H  
ATOM   4279  CB  TYR   478      72.401  38.602  58.298  1.00  0.00           C  
ATOM   4280  HB2 TYR   478      71.699  38.849  57.501  1.00  0.00           H  
ATOM   4281  HB3 TYR   478      73.383  38.458  57.844  1.00  0.00           H  
ATOM   4282  CG  TYR   478      71.959  37.286  59.004  1.00  0.00           C  
ATOM   4283  CD1 TYR   478      72.909  36.560  59.701  1.00  0.00           C  
ATOM   4284  HD1 TYR   478      73.958  36.820  59.775  1.00  0.00           H  
ATOM   4285  CE1 TYR   478      72.598  35.328  60.286  1.00  0.00           C  
ATOM   4286  HE1 TYR   478      73.359  34.787  60.834  1.00  0.00           H  
ATOM   4287  CZ  TYR   478      71.305  34.802  60.154  1.00  0.00           C  
ATOM   4288  OH  TYR   478      71.147  33.477  60.393  1.00  0.00           O  
ATOM   4289  HH  TYR   478      70.362  32.985  60.155  1.00  0.00           H  
ATOM   4290  CE2 TYR   478      70.302  35.505  59.456  1.00  0.00           C  
ATOM   4291  HE2 TYR   478      69.406  34.982  59.164  1.00  0.00           H  
ATOM   4292  CD2 TYR   478      70.669  36.781  58.880  1.00  0.00           C  
ATOM   4293  HD2 TYR   478      70.020  37.230  58.146  1.00  0.00           H  
ATOM   4294  C   TYR   478      73.591  39.605  60.230  1.00  0.00           C  
ATOM   4295  O   TYR   478      73.361  39.724  61.444  1.00  0.00           O  
ATOM   4296  N   THR   479      74.828  39.453  59.731  1.00  0.00           N  
ATOM   4297  H   THR   479      74.858  39.460  58.716  1.00  0.00           H  
ATOM   4298  CA  THR   479      76.049  39.131  60.484  1.00  0.00           C  
ATOM   4299  HA  THR   479      76.027  38.046  60.659  1.00  0.00           H  
ATOM   4300  CB  THR   479      77.363  39.220  59.614  1.00  0.00           C  
ATOM   4301  HB  THR   479      77.381  40.211  59.167  1.00  0.00           H  
ATOM   4302  CG2 THR   479      78.716  38.745  60.209  1.00  0.00           C  
ATOM   4303 HG21 THR   479      79.389  38.382  59.436  1.00  0.00           H  
ATOM   4304 HG22 THR   479      79.117  39.527  60.850  1.00  0.00           H  
ATOM   4305 HG23 THR   479      78.472  37.939  60.917  1.00  0.00           H  
ATOM   4306  OG1 THR   479      77.192  38.357  58.420  1.00  0.00           O  
ATOM   4307  HG1 THR   479      76.465  38.608  57.852  1.00  0.00           H  
ATOM   4308  C   THR   479      76.230  39.822  61.806  1.00  0.00           C  
ATOM   4309  O   THR   479      76.371  39.102  62.810  1.00  0.00           O  
ATOM   4310  N   VAL   480      76.295  41.148  61.893  1.00  0.00           N  
ATOM   4311  H   VAL   480      76.252  41.579  60.974  1.00  0.00           H  
ATOM   4312  CA  VAL   480      76.657  41.901  63.048  1.00  0.00           C  
ATOM   4313  HA  VAL   480      77.454  41.406  63.594  1.00  0.00           H  
ATOM   4314  CB  VAL   480      77.299  43.230  62.684  1.00  0.00           C  
ATOM   4315  HB  VAL   480      76.599  43.854  62.132  1.00  0.00           H  
ATOM   4316  CG1 VAL   480      77.652  44.031  63.914  1.00  0.00           C  
ATOM   4317 HG11 VAL   480      78.201  44.949  63.685  1.00  0.00           H  
ATOM   4318 HG12 VAL   480      76.791  44.447  64.430  1.00  0.00           H  
ATOM   4319 HG13 VAL   480      78.208  43.390  64.611  1.00  0.00           H  
ATOM   4320  CG2 VAL   480      78.519  42.976  61.801  1.00  0.00           C  
ATOM   4321 HG21 VAL   480      79.102  42.152  62.205  1.00  0.00           H  
ATOM   4322 HG22 VAL   480      78.169  42.643  60.828  1.00  0.00           H  
ATOM   4323 HG23 VAL   480      79.022  43.907  61.538  1.00  0.00           H  
ATOM   4324  C   VAL   480      75.512  42.012  64.030  1.00  0.00           C  
ATOM   4325  O   VAL   480      75.770  41.643  65.167  1.00  0.00           O  
ATOM   4326  N   PRO   481      74.279  42.395  63.722  1.00  0.00           N  
ATOM   4327  CD  PRO   481      73.875  42.977  62.466  1.00  0.00           C  
ATOM   4328  HD2 PRO   481      73.806  42.153  61.757  1.00  0.00           H  
ATOM   4329  HD3 PRO   481      74.600  43.696  62.095  1.00  0.00           H  
ATOM   4330  CG  PRO   481      72.571  43.663  62.729  1.00  0.00           C  
ATOM   4331  HG2 PRO   481      71.973  43.796  61.827  1.00  0.00           H  
ATOM   4332  HG3 PRO   481      72.778  44.638  63.180  1.00  0.00           H  
ATOM   4333  CB  PRO   481      71.907  42.666  63.603  1.00  0.00           C  
ATOM   4334  HB2 PRO   481      71.495  41.886  62.971  1.00  0.00           H  
ATOM   4335  HB3 PRO   481      71.030  43.103  64.095  1.00  0.00           H  
ATOM   4336  CA  PRO   481      73.084  42.253  64.514  1.00  0.00           C  
ATOM   4337  HA  PRO   481      73.116  42.999  65.309  1.00  0.00           H  
ATOM   4338  C   PRO   481      72.852  40.822  65.042  1.00  0.00           C  
ATOM   4339  O   PRO   481      72.558  40.722  66.202  1.00  0.00           O  
ATOM   4340  N   ALA   482      73.160  39.774  64.315  1.00  0.00           N  
ATOM   4341  H   ALA   482      73.508  39.937  63.383  1.00  0.00           H  
ATOM   4342  CA  ALA   482      73.265  38.450  64.862  1.00  0.00           C  
ATOM   4343  HA  ALA   482      72.354  38.281  65.441  1.00  0.00           H  
ATOM   4344  CB  ALA   482      73.382  37.374  63.765  1.00  0.00           C  
ATOM   4345  HB1 ALA   482      72.614  37.523  63.013  1.00  0.00           H  
ATOM   4346  HB2 ALA   482      74.345  37.291  63.273  1.00  0.00           H  
ATOM   4347  HB3 ALA   482      73.174  36.411  64.239  1.00  0.00           H  
ATOM   4348  C   ALA   482      74.356  38.293  65.894  1.00  0.00           C  
ATOM   4349  O   ALA   482      74.045  37.781  66.952  1.00  0.00           O  
ATOM   4350  N   THR   483      75.584  38.611  65.540  1.00  0.00           N  
ATOM   4351  H   THR   483      75.674  38.961  64.595  1.00  0.00           H  
ATOM   4352  CA  THR   483      76.690  38.595  66.479  1.00  0.00           C  
ATOM   4353  HA  THR   483      76.849  37.542  66.730  1.00  0.00           H  
ATOM   4354  CB  THR   483      78.018  39.091  65.881  1.00  0.00           C  
ATOM   4355  HB  THR   483      78.022  40.164  65.647  1.00  0.00           H  
ATOM   4356  CG2 THR   483      79.155  38.754  66.793  1.00  0.00           C  
ATOM   4357 HG21 THR   483      79.196  39.443  67.644  1.00  0.00           H  
ATOM   4358 HG22 THR   483      79.010  37.716  67.086  1.00  0.00           H  
ATOM   4359 HG23 THR   483      80.148  38.772  66.344  1.00  0.00           H  
ATOM   4360  OG1 THR   483      78.145  38.236  64.774  1.00  0.00           O  
ATOM   4361  HG1 THR   483      77.416  38.466  64.198  1.00  0.00           H  
ATOM   4362  C   THR   483      76.452  39.264  67.820  1.00  0.00           C  
ATOM   4363  O   THR   483      76.865  38.831  68.941  1.00  0.00           O  
ATOM   4364  N   ILE   484      75.724  40.412  67.778  1.00  0.00           N  
ATOM   4365  H   ILE   484      75.409  40.687  66.859  1.00  0.00           H  
ATOM   4366  CA  ILE   484      75.301  41.306  68.866  1.00  0.00           C  
ATOM   4367  HA  ILE   484      76.051  41.356  69.658  1.00  0.00           H  
ATOM   4368  CB  ILE   484      75.116  42.818  68.377  1.00  0.00           C  
ATOM   4369  HB  ILE   484      74.444  42.792  67.517  1.00  0.00           H  
ATOM   4370  CG2 ILE   484      74.437  43.742  69.417  1.00  0.00           C  
ATOM   4371 HG21 ILE   484      74.473  44.769  69.058  1.00  0.00           H  
ATOM   4372 HG22 ILE   484      73.388  43.462  69.446  1.00  0.00           H  
ATOM   4373 HG23 ILE   484      75.022  43.592  70.330  1.00  0.00           H  
ATOM   4374  CG1 ILE   484      76.573  43.336  68.006  1.00  0.00           C  
ATOM   4375 HG12 ILE   484      77.254  43.187  68.844  1.00  0.00           H  
ATOM   4376 HG13 ILE   484      76.863  42.602  67.258  1.00  0.00           H  
ATOM   4377  CD1 ILE   484      76.639  44.748  67.350  1.00  0.00           C  
ATOM   4378 HD11 ILE   484      76.841  45.572  68.037  1.00  0.00           H  
ATOM   4379 HD12 ILE   484      77.461  44.856  66.631  1.00  0.00           H  
ATOM   4380 HD13 ILE   484      75.678  44.865  66.853  1.00  0.00           H  
ATOM   4381  C   ILE   484      74.092  40.727  69.619  1.00  0.00           C  
ATOM   4382  O   ILE   484      73.909  40.972  70.842  1.00  0.00           O  
ATOM   4383  N   VAL   485      73.186  39.966  69.017  1.00  0.00           N  
ATOM   4384  H   VAL   485      73.348  39.628  68.083  1.00  0.00           H  
ATOM   4385  CA  VAL   485      72.109  39.295  69.746  1.00  0.00           C  
ATOM   4386  HA  VAL   485      71.743  39.944  70.559  1.00  0.00           H  
ATOM   4387  CB  VAL   485      70.893  38.862  68.824  1.00  0.00           C  
ATOM   4388  HB  VAL   485      71.412  38.316  68.041  1.00  0.00           H  
ATOM   4389  CG1 VAL   485      69.931  37.902  69.547  1.00  0.00           C  
ATOM   4390 HG11 VAL   485      69.123  37.627  68.865  1.00  0.00           H  
ATOM   4391 HG12 VAL   485      70.437  36.991  69.875  1.00  0.00           H  
ATOM   4392 HG13 VAL   485      69.439  38.379  70.399  1.00  0.00           H  
ATOM   4393  CG2 VAL   485      70.118  40.133  68.376  1.00  0.00           C  
ATOM   4394 HG21 VAL   485      69.525  40.383  69.255  1.00  0.00           H  
ATOM   4395 HG22 VAL   485      70.869  40.881  68.135  1.00  0.00           H  
ATOM   4396 HG23 VAL   485      69.462  39.993  67.508  1.00  0.00           H  
ATOM   4397  C   VAL   485      72.778  38.065  70.486  1.00  0.00           C  
ATOM   4398  O   VAL   485      72.493  37.731  71.650  1.00  0.00           O  
ATOM   4399  N   LEU   486      73.711  37.366  69.862  1.00  0.00           N  
ATOM   4400  H   LEU   486      73.727  37.508  68.863  1.00  0.00           H  
ATOM   4401  CA  LEU   486      74.458  36.310  70.519  1.00  0.00           C  
ATOM   4402  HA  LEU   486      73.850  35.520  70.963  1.00  0.00           H  
ATOM   4403  CB  LEU   486      75.505  35.675  69.532  1.00  0.00           C  
ATOM   4404  HB2 LEU   486      76.176  36.442  69.163  1.00  0.00           H  
ATOM   4405  HB3 LEU   486      76.283  35.063  69.997  1.00  0.00           H  
ATOM   4406  CG  LEU   486      74.981  34.867  68.423  1.00  0.00           C  
ATOM   4407  HG  LEU   486      74.154  35.475  68.077  1.00  0.00           H  
ATOM   4408  CD1 LEU   486      75.904  34.448  67.288  1.00  0.00           C  
ATOM   4409 HD11 LEU   486      76.002  35.330  66.645  1.00  0.00           H  
ATOM   4410 HD12 LEU   486      76.910  34.188  67.611  1.00  0.00           H  
ATOM   4411 HD13 LEU   486      75.558  33.628  66.654  1.00  0.00           H  
ATOM   4412  CD2 LEU   486      74.320  33.567  68.975  1.00  0.00           C  
ATOM   4413 HD21 LEU   486      73.638  33.803  69.789  1.00  0.00           H  
ATOM   4414 HD22 LEU   486      73.789  33.033  68.192  1.00  0.00           H  
ATOM   4415 HD23 LEU   486      75.027  32.813  69.319  1.00  0.00           H  
ATOM   4416  C   LEU   486      75.191  36.871  71.794  1.00  0.00           C  
ATOM   4417  O   LEU   486      75.126  36.399  72.882  1.00  0.00           O  
ATOM   4418  N   ALA   487      75.824  38.008  71.649  1.00  0.00           N  
ATOM   4419  H   ALA   487      75.814  38.465  70.739  1.00  0.00           H  
ATOM   4420  CA  ALA   487      76.595  38.678  72.724  1.00  0.00           C  
ATOM   4421  HA  ALA   487      77.410  38.076  73.120  1.00  0.00           H  
ATOM   4422  CB  ALA   487      77.272  39.922  72.139  1.00  0.00           C  
ATOM   4423  HB1 ALA   487      77.910  40.350  72.918  1.00  0.00           H  
ATOM   4424  HB2 ALA   487      77.895  39.749  71.265  1.00  0.00           H  
ATOM   4425  HB3 ALA   487      76.563  40.691  71.844  1.00  0.00           H  
ATOM   4426  C   ALA   487      75.761  38.994  73.985  1.00  0.00           C  
ATOM   4427  O   ALA   487      76.129  38.760  75.105  1.00  0.00           O  
ATOM   4428  N   CYS   488      74.546  39.497  73.798  1.00  0.00           N  
ATOM   4429  H   CYS   488      74.365  39.782  72.845  1.00  0.00           H  
ATOM   4430  CA  CYS   488      73.497  39.671  74.829  1.00  0.00           C  
ATOM   4431  HA  CYS   488      73.890  40.315  75.614  1.00  0.00           H  
ATOM   4432  CB  CYS   488      72.203  40.244  74.288  1.00  0.00           C  
ATOM   4433  HB2 CYS   488      71.726  39.548  73.594  1.00  0.00           H  
ATOM   4434  HB3 CYS   488      71.522  40.422  75.129  1.00  0.00           H  
ATOM   4435  SG  CYS   488      72.494  41.882  73.442  1.00  0.00           S  
ATOM   4436  HG  CYS   488      73.568  41.590  72.706  1.00  0.00           H  
ATOM   4437  C   CYS   488      73.160  38.333  75.443  1.00  0.00           C  
ATOM   4438  O   CYS   488      73.189  38.194  76.665  1.00  0.00           O  
ATOM   4439  N   TYR   489      72.849  37.254  74.684  1.00  0.00           N  
ATOM   4440  H   TYR   489      72.837  37.328  73.680  1.00  0.00           H  
ATOM   4441  CA  TYR   489      72.558  35.901  75.201  1.00  0.00           C  
ATOM   4442  HA  TYR   489      71.795  35.962  75.977  1.00  0.00           H  
ATOM   4443  CB  TYR   489      71.964  34.963  74.121  1.00  0.00           C  
ATOM   4444  HB2 TYR   489      72.524  35.048  73.199  1.00  0.00           H  
ATOM   4445  HB3 TYR   489      72.115  33.911  74.362  1.00  0.00           H  
ATOM   4446  CG  TYR   489      70.477  35.284  73.866  1.00  0.00           C  
ATOM   4447  CD1 TYR   489      69.622  35.113  74.961  1.00  0.00           C  
ATOM   4448  HD1 TYR   489      70.054  34.720  75.869  1.00  0.00           H  
ATOM   4449  CE1 TYR   489      68.288  35.597  74.840  1.00  0.00           C  
ATOM   4450  HE1 TYR   489      67.564  35.666  75.648  1.00  0.00           H  
ATOM   4451  CZ  TYR   489      67.903  36.096  73.593  1.00  0.00           C  
ATOM   4452  OH  TYR   489      66.740  36.802  73.600  1.00  0.00           O  
ATOM   4453  HH  TYR   489      66.581  37.235  72.764  1.00  0.00           H  
ATOM   4454  CE2 TYR   489      68.686  36.024  72.497  1.00  0.00           C  
ATOM   4455  HE2 TYR   489      68.279  36.454  71.587  1.00  0.00           H  
ATOM   4456  CD2 TYR   489      70.035  35.634  72.570  1.00  0.00           C  
ATOM   4457  HD2 TYR   489      70.676  35.754  71.709  1.00  0.00           H  
ATOM   4458  C   TYR   489      73.776  35.194  75.841  1.00  0.00           C  
ATOM   4459  O   TYR   489      73.552  34.440  76.807  1.00  0.00           O  
ATOM   4460  N   PHE   490      75.004  35.408  75.446  1.00  0.00           N  
ATOM   4461  H   PHE   490      75.205  35.988  74.647  1.00  0.00           H  
ATOM   4462  CA  PHE   490      76.141  35.046  76.300  1.00  0.00           C  
ATOM   4463  HA  PHE   490      76.029  33.975  76.508  1.00  0.00           H  
ATOM   4464  CB  PHE   490      77.477  35.215  75.573  1.00  0.00           C  
ATOM   4465  HB2 PHE   490      77.475  36.183  75.067  1.00  0.00           H  
ATOM   4466  HB3 PHE   490      78.304  35.267  76.279  1.00  0.00           H  
ATOM   4467  CG  PHE   490      77.855  34.161  74.549  1.00  0.00           C  
ATOM   4468  CD1 PHE   490      78.195  32.867  75.096  1.00  0.00           C  
ATOM   4469  HD1 PHE   490      78.141  32.612  76.134  1.00  0.00           H  
ATOM   4470  CE1 PHE   490      78.649  31.811  74.288  1.00  0.00           C  
ATOM   4471  HE1 PHE   490      79.026  30.910  74.758  1.00  0.00           H  
ATOM   4472  CZ  PHE   490      78.610  31.935  72.885  1.00  0.00           C  
ATOM   4473  HZ  PHE   490      78.992  31.130  72.280  1.00  0.00           H  
ATOM   4474  CE2 PHE   490      78.145  33.136  72.360  1.00  0.00           C  
ATOM   4475  HE2 PHE   490      78.057  33.297  71.304  1.00  0.00           H  
ATOM   4476  CD2 PHE   490      77.914  34.261  73.144  1.00  0.00           C  
ATOM   4477  HD2 PHE   490      77.747  35.262  72.757  1.00  0.00           H  
ATOM   4478  C   PHE   490      76.216  35.783  77.641  1.00  0.00           C  
ATOM   4479  O   PHE   490      76.639  35.123  78.614  1.00  0.00           O  
ATOM   4480  N   TYR   491      75.843  37.051  77.659  1.00  0.00           N  
ATOM   4481  H   TYR   491      75.272  37.385  76.900  1.00  0.00           H  
ATOM   4482  CA  TYR   491      76.041  37.879  78.838  1.00  0.00           C  
ATOM   4483  HA  TYR   491      76.989  37.746  79.357  1.00  0.00           H  
ATOM   4484  CB  TYR   491      76.012  39.293  78.408  1.00  0.00           C  
ATOM   4485  HB2 TYR   491      76.967  39.665  78.013  1.00  0.00           H  
ATOM   4486  HB3 TYR   491      75.473  39.395  77.472  1.00  0.00           H  
ATOM   4487  CG  TYR   491      75.347  40.335  79.306  1.00  0.00           C  
ATOM   4488  CD1 TYR   491      74.014  40.700  79.095  1.00  0.00           C  
ATOM   4489  HD1 TYR   491      73.489  39.987  78.481  1.00  0.00           H  
ATOM   4490  CE1 TYR   491      73.414  41.688  79.842  1.00  0.00           C  
ATOM   4491  HE1 TYR   491      72.377  41.959  79.707  1.00  0.00           H  
ATOM   4492  CZ  TYR   491      74.130  42.392  80.760  1.00  0.00           C  
ATOM   4493  OH  TYR   491      73.516  43.442  81.378  1.00  0.00           O  
ATOM   4494  HH  TYR   491      74.121  43.784  82.043  1.00  0.00           H  
ATOM   4495  CE2 TYR   491      75.458  42.105  81.043  1.00  0.00           C  
ATOM   4496  HE2 TYR   491      76.082  42.564  81.798  1.00  0.00           H  
ATOM   4497  CD2 TYR   491      76.068  41.046  80.314  1.00  0.00           C  
ATOM   4498  HD2 TYR   491      77.149  40.982  80.341  1.00  0.00           H  
ATOM   4499  C   TYR   491      75.019  37.344  79.919  1.00  0.00           C  
ATOM   4500  O   TYR   491      75.331  37.078  81.049  1.00  0.00           O  
ATOM   4501  N   GLU   492      73.778  37.152  79.516  1.00  0.00           N  
ATOM   4502  H   GLU   492      73.534  37.520  78.611  1.00  0.00           H  
ATOM   4503  CA  GLU   492      72.627  36.627  80.277  1.00  0.00           C  
ATOM   4504  HA  GLU   492      72.410  37.279  81.127  1.00  0.00           H  
ATOM   4505  CB  GLU   492      71.461  36.602  79.248  1.00  0.00           C  
ATOM   4506  HB2 GLU   492      71.706  36.062  78.337  1.00  0.00           H  
ATOM   4507  HB3 GLU   492      70.638  36.000  79.652  1.00  0.00           H  
ATOM   4508  CG  GLU   492      70.986  38.046  79.031  1.00  0.00           C  
ATOM   4509  HG2 GLU   492      70.598  38.435  79.968  1.00  0.00           H  
ATOM   4510  HG3 GLU   492      71.791  38.722  78.749  1.00  0.00           H  
ATOM   4511  CD  GLU   492      69.906  38.199  77.970  1.00  0.00           C  
ATOM   4512  OE1 GLU   492      69.955  39.104  77.060  1.00  0.00           O  
ATOM   4513  OE2 GLU   492      68.806  37.568  78.079  1.00  0.00           O  
ATOM   4514  C   GLU   492      72.764  35.167  80.818  1.00  0.00           C  
ATOM   4515  O   GLU   492      72.349  34.898  81.937  1.00  0.00           O  
ATOM   4516  N   GLN   493      73.430  34.266  80.016  1.00  0.00           N  
ATOM   4517  H   GLN   493      73.767  34.596  79.118  1.00  0.00           H  
ATOM   4518  CA  GLN   493      73.756  32.920  80.537  1.00  0.00           C  
ATOM   4519  HA  GLN   493      72.793  32.473  80.758  1.00  0.00           H  
ATOM   4520  CB  GLN   493      74.458  32.184  79.370  1.00  0.00           C  
ATOM   4521  HB2 GLN   493      73.883  32.332  78.448  1.00  0.00           H  
ATOM   4522  HB3 GLN   493      75.404  32.665  79.155  1.00  0.00           H  
ATOM   4523  CG  GLN   493      74.728  30.709  79.709  1.00  0.00           C  
ATOM   4524  HG2 GLN   493      75.238  30.542  80.659  1.00  0.00           H  
ATOM   4525  HG3 GLN   493      73.748  30.220  79.671  1.00  0.00           H  
ATOM   4526  CD  GLN   493      75.700  29.916  78.773  1.00  0.00           C  
ATOM   4527  OE1 GLN   493      75.471  28.797  78.375  1.00  0.00           O  
ATOM   4528  NE2 GLN   493      76.908  30.323  78.590  1.00  0.00           N  
ATOM   4529 HE21 GLN   493      77.460  29.557  78.222  1.00  0.00           H  
ATOM   4530 HE22 GLN   493      77.280  31.228  78.856  1.00  0.00           H  
ATOM   4531  C   GLN   493      74.605  32.992  81.846  1.00  0.00           C  
ATOM   4532  O   GLN   493      74.584  31.965  82.567  1.00  0.00           O  
ATOM   4533  N   ALA   494      75.320  34.076  82.022  1.00  0.00           N  
ATOM   4534  H   ALA   494      75.107  34.828  81.384  1.00  0.00           H  
ATOM   4535  CA  ALA   494      76.337  34.295  83.075  1.00  0.00           C  
ATOM   4536  HA  ALA   494      76.791  33.346  83.353  1.00  0.00           H  
ATOM   4537  CB  ALA   494      77.340  35.312  82.600  1.00  0.00           C  
ATOM   4538  HB1 ALA   494      78.098  35.410  83.378  1.00  0.00           H  
ATOM   4539  HB2 ALA   494      77.753  34.891  81.688  1.00  0.00           H  
ATOM   4540  HB3 ALA   494      76.936  36.302  82.401  1.00  0.00           H  
ATOM   4541  C   ALA   494      75.782  34.867  84.437  1.00  0.00           C  
ATOM   4542  O   ALA   494      76.572  35.078  85.397  1.00  0.00           O  
ATOM   4543  N   PHE   495      74.489  35.233  84.531  1.00  0.00           N  
ATOM   4544  H   PHE   495      73.935  35.122  83.695  1.00  0.00           H  
ATOM   4545  CA  PHE   495      73.851  35.793  85.749  1.00  0.00           C  
ATOM   4546  HA  PHE   495      74.453  35.514  86.614  1.00  0.00           H  
ATOM   4547  CB  PHE   495      74.093  37.340  85.744  1.00  0.00           C  
ATOM   4548  HB2 PHE   495      73.714  37.660  86.718  1.00  0.00           H  
ATOM   4549  HB3 PHE   495      75.168  37.528  85.745  1.00  0.00           H  
ATOM   4550  CG  PHE   495      73.324  38.076  84.643  1.00  0.00           C  
ATOM   4551  CD1 PHE   495      74.055  38.432  83.503  1.00  0.00           C  
ATOM   4552  HD1 PHE   495      75.126  38.321  83.433  1.00  0.00           H  
ATOM   4553  CE1 PHE   495      73.365  39.124  82.482  1.00  0.00           C  
ATOM   4554  HE1 PHE   495      73.989  39.348  81.629  1.00  0.00           H  
ATOM   4555  CZ  PHE   495      71.978  39.449  82.543  1.00  0.00           C  
ATOM   4556  HZ  PHE   495      71.573  40.161  81.838  1.00  0.00           H  
ATOM   4557  CE2 PHE   495      71.297  39.136  83.783  1.00  0.00           C  
ATOM   4558  HE2 PHE   495      70.265  39.428  83.898  1.00  0.00           H  
ATOM   4559  CD2 PHE   495      71.919  38.380  84.777  1.00  0.00           C  
ATOM   4560  HD2 PHE   495      71.459  38.048  85.698  1.00  0.00           H  
ATOM   4561  C   PHE   495      72.312  35.494  85.963  1.00  0.00           C  
ATOM   4562  O   PHE   495      71.883  35.535  87.132  1.00  0.00           O  
ATOM   4563  N   ARG   496      71.565  35.177  84.905  1.00  0.00           N  
ATOM   4564  H   ARG   496      71.969  35.315  83.999  1.00  0.00           H  
ATOM   4565  CA  ARG   496      70.056  34.989  85.040  1.00  0.00           C  
ATOM   4566  HA  ARG   496      69.654  36.002  85.000  1.00  0.00           H  
ATOM   4567  CB  ARG   496      69.636  34.287  83.796  1.00  0.00           C  
ATOM   4568  HB2 ARG   496      70.390  33.561  83.506  1.00  0.00           H  
ATOM   4569  HB3 ARG   496      68.923  33.477  83.965  1.00  0.00           H  
ATOM   4570  CG  ARG   496      69.175  35.344  82.793  1.00  0.00           C  
ATOM   4571  HG2 ARG   496      68.449  36.002  83.272  1.00  0.00           H  
ATOM   4572  HG3 ARG   496      69.944  36.067  82.525  1.00  0.00           H  
ATOM   4573  CD  ARG   496      68.514  34.735  81.547  1.00  0.00           C  
ATOM   4574  HD2 ARG   496      69.094  33.920  81.125  1.00  0.00           H  
ATOM   4575  HD3 ARG   496      67.624  34.171  81.813  1.00  0.00           H  
ATOM   4576  NE  ARG   496      68.109  35.685  80.557  1.00  0.00           N  
ATOM   4577  HE  ARG   496      68.823  36.029  79.940  1.00  0.00           H  
ATOM   4578  CZ  ARG   496      66.903  36.270  80.392  1.00  0.00           C  
ATOM   4579  NH1 ARG   496      65.934  35.831  81.155  1.00  0.00           N  
ATOM   4580 HH11 ARG   496      65.927  34.967  81.681  1.00  0.00           H  
ATOM   4581 HH12 ARG   496      65.062  36.343  81.137  1.00  0.00           H  
ATOM   4582  NH2 ARG   496      66.661  37.136  79.510  1.00  0.00           N  
ATOM   4583 HH21 ARG   496      67.415  37.405  78.903  1.00  0.00           H  
ATOM   4584 HH22 ARG   496      65.691  37.426  79.468  1.00  0.00           H  
ATOM   4585  C   ARG   496      69.460  34.260  86.304  1.00  0.00           C  
ATOM   4586  O   ARG   496      68.400  34.728  86.874  1.00  0.00           O  
ATOM   4587  N   GLU   497      70.170  33.215  86.798  1.00  0.00           N  
ATOM   4588  H   GLU   497      71.024  32.937  86.349  1.00  0.00           H  
ATOM   4589  CA  GLU   497      69.796  32.452  88.007  1.00  0.00           C  
ATOM   4590  HA  GLU   497      68.723  32.356  88.148  1.00  0.00           H  
ATOM   4591  CB  GLU   497      70.203  30.983  87.840  1.00  0.00           C  
ATOM   4592  HB2 GLU   497      69.717  30.517  86.982  1.00  0.00           H  
ATOM   4593  HB3 GLU   497      71.283  30.965  87.691  1.00  0.00           H  
ATOM   4594  CG  GLU   497      69.766  30.139  89.074  1.00  0.00           C  
ATOM   4595  HG2 GLU   497      68.753  30.469  89.298  1.00  0.00           H  
ATOM   4596  HG3 GLU   497      69.663  29.071  88.860  1.00  0.00           H  
ATOM   4597  CD  GLU   497      70.678  30.301  90.237  1.00  0.00           C  
ATOM   4598  OE1 GLU   497      71.937  30.490  90.068  1.00  0.00           O  
ATOM   4599  OE2 GLU   497      70.114  30.203  91.342  1.00  0.00           O  
ATOM   4600  C   GLU   497      70.323  33.118  89.240  1.00  0.00           C  
ATOM   4601  O   GLU   497      69.530  33.396  90.135  1.00  0.00           O  
ATOM   4602  N   HIP   498      71.618  33.475  89.309  1.00  0.00           N  
ATOM   4603  H   HIP   498      72.179  33.537  88.469  1.00  0.00           H  
ATOM   4604  CA  HIP   498      72.216  34.220  90.397  1.00  0.00           C  
ATOM   4605  HA  HIP   498      72.135  33.602  91.298  1.00  0.00           H  
ATOM   4606  CB  HIP   498      73.756  34.367  90.188  1.00  0.00           C  
ATOM   4607  HB2 HIP   498      73.982  34.723  89.180  1.00  0.00           H  
ATOM   4608  HB3 HIP   498      73.967  35.235  90.810  1.00  0.00           H  
ATOM   4609  CG  HIP   498      74.673  33.173  90.465  1.00  0.00           C  
ATOM   4610  ND1 HIP   498      74.213  31.868  90.586  1.00  0.00           N  
ATOM   4611  HD1 HIP   498      73.282  31.566  90.321  1.00  0.00           H  
ATOM   4612  CE1 HIP   498      75.258  31.112  90.858  1.00  0.00           C  
ATOM   4613  HE1 HIP   498      75.203  30.035  90.959  1.00  0.00           H  
ATOM   4614  NE2 HIP   498      76.428  31.843  90.954  1.00  0.00           N  
ATOM   4615  HE2 HIP   498      77.364  31.484  91.071  1.00  0.00           H  
ATOM   4616  CD2 HIP   498      76.027  33.179  90.782  1.00  0.00           C  
ATOM   4617  HD2 HIP   498      76.618  34.084  90.808  1.00  0.00           H  
ATOM   4618  C   HIP   498      71.504  35.646  90.652  1.00  0.00           C  
ATOM   4619  O   HIP   498      71.265  35.986  91.834  1.00  0.00           O  
ATOM   4620  N   TRP   499      70.998  36.274  89.648  1.00  0.00           N  
ATOM   4621  H   TRP   499      71.186  35.913  88.727  1.00  0.00           H  
ATOM   4622  CA  TRP   499      70.141  37.501  89.722  1.00  0.00           C  
ATOM   4623  HA  TRP   499      70.657  38.272  90.291  1.00  0.00           H  
ATOM   4624  CB  TRP   499      70.114  38.110  88.324  1.00  0.00           C  
ATOM   4625  HB2 TRP   499      71.062  38.575  88.050  1.00  0.00           H  
ATOM   4626  HB3 TRP   499      69.880  37.283  87.666  1.00  0.00           H  
ATOM   4627  CG  TRP   499      69.093  39.141  88.217  1.00  0.00           C  
ATOM   4628  CD1 TRP   499      68.947  40.177  89.055  1.00  0.00           C  
ATOM   4629  HD1 TRP   499      69.587  40.535  89.841  1.00  0.00           H  
ATOM   4630  NE1 TRP   499      67.843  40.924  88.588  1.00  0.00           N  
ATOM   4631  HE1 TRP   499      67.561  41.825  88.948  1.00  0.00           H  
ATOM   4632  CE2 TRP   499      67.198  40.369  87.519  1.00  0.00           C  
ATOM   4633  CZ2 TRP   499      66.140  40.757  86.728  1.00  0.00           C  
ATOM   4634  HZ2 TRP   499      65.594  41.662  86.962  1.00  0.00           H  
ATOM   4635  CH2 TRP   499      65.707  39.857  85.744  1.00  0.00           C  
ATOM   4636  HH2 TRP   499      64.796  40.127  85.234  1.00  0.00           H  
ATOM   4637  CZ3 TRP   499      66.379  38.635  85.568  1.00  0.00           C  
ATOM   4638  HZ3 TRP   499      65.921  37.938  84.885  1.00  0.00           H  
ATOM   4639  CE3 TRP   499      67.537  38.336  86.245  1.00  0.00           C  
ATOM   4640  HE3 TRP   499      68.049  37.416  86.031  1.00  0.00           H  
ATOM   4641  CD2 TRP   499      67.965  39.207  87.242  1.00  0.00           C  
ATOM   4642  C   TRP   499      68.781  37.259  90.384  1.00  0.00           C  
ATOM   4643  O   TRP   499      68.469  38.048  91.266  1.00  0.00           O  
ATOM   4644  N   GLU   500      68.028  36.301  89.971  1.00  0.00           N  
ATOM   4645  H   GLU   500      68.370  35.673  89.246  1.00  0.00           H  
ATOM   4646  CA  GLU   500      66.826  35.804  90.636  1.00  0.00           C  
ATOM   4647  HA  GLU   500      66.002  36.520  90.591  1.00  0.00           H  
ATOM   4648  CB  GLU   500      66.365  34.652  89.735  1.00  0.00           C  
ATOM   4649  HB2 GLU   500      66.421  35.009  88.708  1.00  0.00           H  
ATOM   4650  HB3 GLU   500      67.102  33.866  89.883  1.00  0.00           H  
ATOM   4651  CG  GLU   500      64.875  34.150  90.022  1.00  0.00           C  
ATOM   4652  HG2 GLU   500      64.559  33.417  89.270  1.00  0.00           H  
ATOM   4653  HG3 GLU   500      64.755  33.547  90.919  1.00  0.00           H  
ATOM   4654  CD  GLU   500      63.817  35.254  89.997  1.00  0.00           C  
ATOM   4655  OE1 GLU   500      63.017  35.357  90.959  1.00  0.00           O  
ATOM   4656  OE2 GLU   500      63.691  36.012  88.991  1.00  0.00           O  
ATOM   4657  C   GLU   500      67.104  35.275  92.061  1.00  0.00           C  
ATOM   4658  O   GLU   500      66.337  35.545  93.008  1.00  0.00           O  
ATOM   4659  N   ARG   501      68.301  34.647  92.290  1.00  0.00           N  
ATOM   4660  H   ARG   501      68.941  34.502  91.525  1.00  0.00           H  
ATOM   4661  CA  ARG   501      68.749  34.220  93.644  1.00  0.00           C  
ATOM   4662  HA  ARG   501      67.970  33.583  94.064  1.00  0.00           H  
ATOM   4663  CB  ARG   501      69.999  33.362  93.536  1.00  0.00           C  
ATOM   4664  HB2 ARG   501      69.984  32.824  92.591  1.00  0.00           H  
ATOM   4665  HB3 ARG   501      70.879  33.963  93.778  1.00  0.00           H  
ATOM   4666  CG  ARG   501      69.907  32.228  94.656  1.00  0.00           C  
ATOM   4667  HG2 ARG   501      69.711  32.705  95.615  1.00  0.00           H  
ATOM   4668  HG3 ARG   501      69.044  31.584  94.529  1.00  0.00           H  
ATOM   4669  CD  ARG   501      71.178  31.479  94.901  1.00  0.00           C  
ATOM   4670  HD2 ARG   501      71.929  32.171  95.278  1.00  0.00           H  
ATOM   4671  HD3 ARG   501      71.001  30.786  95.722  1.00  0.00           H  
ATOM   4672  NE  ARG   501      71.590  30.692  93.742  1.00  0.00           N  
ATOM   4673  HE  ARG   501      70.938  30.711  92.959  1.00  0.00           H  
ATOM   4674  CZ  ARG   501      72.620  29.936  93.651  1.00  0.00           C  
ATOM   4675  NH1 ARG   501      73.399  29.791  94.685  1.00  0.00           N  
ATOM   4676 HH11 ARG   501      73.292  30.403  95.485  1.00  0.00           H  
ATOM   4677 HH12 ARG   501      74.206  29.188  94.608  1.00  0.00           H  
ATOM   4678  NH2 ARG   501      72.775  29.173  92.597  1.00  0.00           N  
ATOM   4679 HH21 ARG   501      72.142  29.343  91.830  1.00  0.00           H  
ATOM   4680 HH22 ARG   501      73.419  28.390  92.638  1.00  0.00           H  
ATOM   4681  C   ARG   501      68.942  35.409  94.546  1.00  0.00           C  
ATOM   4682  O   ARG   501      68.560  35.354  95.738  1.00  0.00           O  
ATOM   4683  N   THR   502      69.492  36.470  93.992  1.00  0.00           N  
ATOM   4684  H   THR   502      69.930  36.481  93.079  1.00  0.00           H  
ATOM   4685  CA  THR   502      69.743  37.662  94.796  1.00  0.00           C  
ATOM   4686  HA  THR   502      70.151  37.243  95.715  1.00  0.00           H  
ATOM   4687  CB  THR   502      70.866  38.646  94.130  1.00  0.00           C  
ATOM   4688  HB  THR   502      70.535  38.905  93.121  1.00  0.00           H  
ATOM   4689  CG2 THR   502      71.179  39.921  94.930  1.00  0.00           C  
ATOM   4690 HG21 THR   502      71.850  40.628  94.447  1.00  0.00           H  
ATOM   4691 HG22 THR   502      70.271  40.517  95.003  1.00  0.00           H  
ATOM   4692 HG23 THR   502      71.509  39.734  95.953  1.00  0.00           H  
ATOM   4693  OG1 THR   502      72.068  37.875  94.020  1.00  0.00           O  
ATOM   4694  HG1 THR   502      71.905  37.256  93.306  1.00  0.00           H  
ATOM   4695  C   THR   502      68.487  38.373  95.291  1.00  0.00           C  
ATOM   4696  O   THR   502      68.247  38.622  96.461  1.00  0.00           O  
ATOM   4697  N   TRP   503      67.524  38.564  94.373  1.00  0.00           N  
ATOM   4698  H   TRP   503      67.739  38.388  93.406  1.00  0.00           H  
ATOM   4699  CA  TRP   503      66.173  39.107  94.768  1.00  0.00           C  
ATOM   4700  HA  TRP   503      66.280  40.096  95.222  1.00  0.00           H  
ATOM   4701  CB  TRP   503      65.240  39.297  93.540  1.00  0.00           C  
ATOM   4702  HB2 TRP   503      65.574  40.248  93.125  1.00  0.00           H  
ATOM   4703  HB3 TRP   503      65.414  38.426  92.900  1.00  0.00           H  
ATOM   4704  CG  TRP   503      63.711  39.348  93.832  1.00  0.00           C  
ATOM   4705  CD1 TRP   503      63.160  40.553  94.117  1.00  0.00           C  
ATOM   4706  HD1 TRP   503      63.686  41.480  93.956  1.00  0.00           H  
ATOM   4707  NE1 TRP   503      61.865  40.322  94.439  1.00  0.00           N  
ATOM   4708  HE1 TRP   503      61.206  41.092  94.459  1.00  0.00           H  
ATOM   4709  CE2 TRP   503      61.566  39.016  94.569  1.00  0.00           C  
ATOM   4710  CZ2 TRP   503      60.428  38.324  94.954  1.00  0.00           C  
ATOM   4711  HZ2 TRP   503      59.544  38.802  95.341  1.00  0.00           H  
ATOM   4712  CH2 TRP   503      60.431  36.902  95.031  1.00  0.00           C  
ATOM   4713  HH2 TRP   503      59.580  36.430  95.492  1.00  0.00           H  
ATOM   4714  CZ3 TRP   503      61.541  36.159  94.531  1.00  0.00           C  
ATOM   4715  HZ3 TRP   503      61.539  35.081  94.595  1.00  0.00           H  
ATOM   4716  CE3 TRP   503      62.742  36.873  94.137  1.00  0.00           C  
ATOM   4717  HE3 TRP   503      63.575  36.309  93.746  1.00  0.00           H  
ATOM   4718  CD2 TRP   503      62.744  38.316  94.189  1.00  0.00           C  
ATOM   4719  C   TRP   503      65.543  38.175  95.849  1.00  0.00           C  
ATOM   4720  O   TRP   503      65.038  38.764  96.810  1.00  0.00           O  
ATOM   4721  N   LEU   504      65.625  36.831  95.792  1.00  0.00           N  
ATOM   4722  H   LEU   504      65.858  36.378  94.924  1.00  0.00           H  
ATOM   4723  CA  LEU   504      65.087  35.940  96.794  1.00  0.00           C  
ATOM   4724  HA  LEU   504      64.049  36.231  97.000  1.00  0.00           H  
ATOM   4725  CB  LEU   504      65.148  34.497  96.273  1.00  0.00           C  
ATOM   4726  HB2 LEU   504      64.597  34.428  95.333  1.00  0.00           H  
ATOM   4727  HB3 LEU   504      66.188  34.194  96.159  1.00  0.00           H  
ATOM   4728  CG  LEU   504      64.537  33.445  97.296  1.00  0.00           C  
ATOM   4729  HG  LEU   504      65.165  33.296  98.171  1.00  0.00           H  
ATOM   4730  CD1 LEU   504      63.115  33.713  97.905  1.00  0.00           C  
ATOM   4731 HD11 LEU   504      62.863  32.930  98.621  1.00  0.00           H  
ATOM   4732 HD12 LEU   504      63.127  34.731  98.320  1.00  0.00           H  
ATOM   4733 HD13 LEU   504      62.498  33.557  97.030  1.00  0.00           H  
ATOM   4734  CD2 LEU   504      64.434  32.029  96.703  1.00  0.00           C  
ATOM   4735 HD21 LEU   504      65.383  31.709  96.264  1.00  0.00           H  
ATOM   4736 HD22 LEU   504      64.163  31.260  97.436  1.00  0.00           H  
ATOM   4737 HD23 LEU   504      63.781  31.990  95.835  1.00  0.00           H  
ATOM   4738  C   LEU   504      65.823  36.091  98.139  1.00  0.00           C  
ATOM   4739  O   LEU   504      65.263  36.162  99.218  1.00  0.00           O  
ATOM   4740  N   LEU   505      67.126  36.272  98.054  1.00  0.00           N  
ATOM   4741  H   LEU   505      67.463  36.262  97.098  1.00  0.00           H  
ATOM   4742  CA  LEU   505      67.986  36.663  99.211  1.00  0.00           C  
ATOM   4743  HA  LEU   505      67.866  35.919 100.001  1.00  0.00           H  
ATOM   4744  CB  LEU   505      69.501  36.487  98.750  1.00  0.00           C  
ATOM   4745  HB2 LEU   505      69.641  35.479  98.342  1.00  0.00           H  
ATOM   4746  HB3 LEU   505      69.721  37.241  97.995  1.00  0.00           H  
ATOM   4747  CG  LEU   505      70.598  36.580  99.879  1.00  0.00           C  
ATOM   4748  HG  LEU   505      70.576  37.575 100.315  1.00  0.00           H  
ATOM   4749  CD1 LEU   505      70.387  35.555 101.013  1.00  0.00           C  
ATOM   4750 HD11 LEU   505      69.396  35.767 101.430  1.00  0.00           H  
ATOM   4751 HD12 LEU   505      70.380  34.531 100.649  1.00  0.00           H  
ATOM   4752 HD13 LEU   505      71.258  35.665 101.645  1.00  0.00           H  
ATOM   4753  CD2 LEU   505      71.981  36.420  99.167  1.00  0.00           C  
ATOM   4754 HD21 LEU   505      71.977  36.891  98.186  1.00  0.00           H  
ATOM   4755 HD22 LEU   505      72.674  37.063  99.707  1.00  0.00           H  
ATOM   4756 HD23 LEU   505      72.296  35.377  99.074  1.00  0.00           H  
ATOM   4757  C   LEU   505      67.623  38.015  99.845  1.00  0.00           C  
ATOM   4758  O   LEU   505      67.897  38.139 101.086  1.00  0.00           O  
ATOM   4759  N   GLN   506      67.043  38.932  99.130  1.00  0.00           N  
ATOM   4760  H   GLN   506      67.119  38.913  98.130  1.00  0.00           H  
ATOM   4761  CA  GLN   506      66.452  40.206  99.689  1.00  0.00           C  
ATOM   4762  HA  GLN   506      67.115  40.522 100.490  1.00  0.00           H  
ATOM   4763  CB  GLN   506      66.456  41.363  98.581  1.00  0.00           C  
ATOM   4764  HB2 GLN   506      65.933  40.992  97.702  1.00  0.00           H  
ATOM   4765  HB3 GLN   506      65.943  42.197  99.085  1.00  0.00           H  
ATOM   4766  CG  GLN   506      67.956  41.699  98.270  1.00  0.00           C  
ATOM   4767  HG2 GLN   506      68.304  42.267  99.140  1.00  0.00           H  
ATOM   4768  HG3 GLN   506      68.534  40.789  98.139  1.00  0.00           H  
ATOM   4769  CD  GLN   506      68.059  42.488  96.932  1.00  0.00           C  
ATOM   4770  OE1 GLN   506      67.120  43.194  96.489  1.00  0.00           O  
ATOM   4771  NE2 GLN   506      69.222  42.642  96.338  1.00  0.00           N  
ATOM   4772 HE21 GLN   506      69.442  43.363  95.667  1.00  0.00           H  
ATOM   4773 HE22 GLN   506      69.958  42.049  96.719  1.00  0.00           H  
ATOM   4774  C   GLN   506      65.088  39.922 100.334  1.00  0.00           C  
ATOM   4775  O   GLN   506      64.773  40.577 101.289  1.00  0.00           O  
ATOM   4776  N   THR   507      64.249  38.970  99.855  1.00  0.00           N  
ATOM   4777  H   THR   507      64.597  38.553  99.000  1.00  0.00           H  
ATOM   4778  CA  THR   507      62.829  38.765 100.278  1.00  0.00           C  
ATOM   4779  HA  THR   507      62.550  39.554 100.972  1.00  0.00           H  
ATOM   4780  CB  THR   507      61.859  38.704  99.133  1.00  0.00           C  
ATOM   4781  HB  THR   507      60.892  38.395  99.531  1.00  0.00           H  
ATOM   4782  CG2 THR   507      61.659  39.982  98.274  1.00  0.00           C  
ATOM   4783 HG21 THR   507      60.972  39.859  97.442  1.00  0.00           H  
ATOM   4784 HG22 THR   507      61.245  40.827  98.833  1.00  0.00           H  
ATOM   4785 HG23 THR   507      62.564  40.299  97.761  1.00  0.00           H  
ATOM   4786  OG1 THR   507      62.152  37.714  98.138  1.00  0.00           O  
ATOM   4787  HG1 THR   507      62.617  38.209  97.463  1.00  0.00           H  
ATOM   4788  C   THR   507      62.569  37.494 101.081  1.00  0.00           C  
ATOM   4789  O   THR   507      61.496  37.327 101.661  1.00  0.00           O  
ATOM   4790  N   CYX   508      63.589  36.525 101.312  1.00  0.00           N  
ATOM   4791  H   CYX   508      64.452  36.595 100.801  1.00  0.00           H  
ATOM   4792  CA  CYX   508      63.378  35.343 102.159  1.00  0.00           C  
ATOM   4793  HA  CYX   508      62.788  34.623 101.592  1.00  0.00           H  
ATOM   4794  CB  CYX   508      64.708  34.628 102.192  1.00  0.00           C  
ATOM   4795  HB2 CYX   508      64.482  33.749 102.788  1.00  0.00           H  
ATOM   4796  HB3 CYX   508      64.944  34.284 101.192  1.00  0.00           H  
ATOM   4797  SG  CYX   508      66.176  35.598 102.805  1.00  0.00           S  
ATOM   4798  C   CYX   508      62.749  35.511 103.547  1.00  0.00           C  
ATOM   4799  O   CYX   508      61.686  34.975 103.871  1.00  0.00           O  
ATOM   4800  N   LYS   509      63.300  36.426 104.314  1.00  0.00           N  
ATOM   4801  H   LYS   509      63.991  36.990 103.846  1.00  0.00           H  
ATOM   4802  CA  LYS   509      62.851  36.789 105.653  1.00  0.00           C  
ATOM   4803  HA  LYS   509      62.584  35.894 106.227  1.00  0.00           H  
ATOM   4804  CB  LYS   509      63.851  37.664 106.429  1.00  0.00           C  
ATOM   4805  HB2 LYS   509      63.768  38.659 105.976  1.00  0.00           H  
ATOM   4806  HB3 LYS   509      63.358  37.807 107.394  1.00  0.00           H  
ATOM   4807  CG  LYS   509      65.349  37.161 106.471  1.00  0.00           C  
ATOM   4808  HG2 LYS   509      65.632  36.722 105.503  1.00  0.00           H  
ATOM   4809  HG3 LYS   509      66.019  38.010 106.568  1.00  0.00           H  
ATOM   4810  CD  LYS   509      65.754  36.098 107.553  1.00  0.00           C  
ATOM   4811  HD2 LYS   509      66.834  35.942 107.568  1.00  0.00           H  
ATOM   4812  HD3 LYS   509      65.390  36.514 108.488  1.00  0.00           H  
ATOM   4813  CE  LYS   509      65.001  34.760 107.308  1.00  0.00           C  
ATOM   4814  HE2 LYS   509      63.933  34.958 107.339  1.00  0.00           H  
ATOM   4815  HE3 LYS   509      65.284  34.390 106.313  1.00  0.00           H  
ATOM   4816  NZ  LYS   509      65.221  33.738 108.345  1.00  0.00           N  
ATOM   4817  HZ1 LYS   509      64.761  32.868 108.111  1.00  0.00           H  
ATOM   4818  HZ2 LYS   509      66.190  33.525 108.560  1.00  0.00           H  
ATOM   4819  HZ3 LYS   509      64.857  34.049 109.230  1.00  0.00           H  
ATOM   4820  C   LYS   509      61.529  37.444 105.535  1.00  0.00           C  
ATOM   4821  O   LYS   509      60.679  37.133 106.433  1.00  0.00           O  
ATOM   4822  N   SER   510      61.241  38.250 104.475  1.00  0.00           N  
ATOM   4823  H   SER   510      61.972  38.571 103.851  1.00  0.00           H  
ATOM   4824  CA  SER   510      59.952  38.896 104.300  1.00  0.00           C  
ATOM   4825  HA  SER   510      59.812  39.530 105.177  1.00  0.00           H  
ATOM   4826  CB  SER   510      60.042  39.974 103.115  1.00  0.00           C  
ATOM   4827  HB2 SER   510      59.372  40.798 103.390  1.00  0.00           H  
ATOM   4828  HB3 SER   510      61.079  40.316 103.079  1.00  0.00           H  
ATOM   4829  OG  SER   510      59.826  39.354 101.854  1.00  0.00           O  
ATOM   4830  HG  SER   510      60.230  38.487 101.840  1.00  0.00           H  
ATOM   4831  C   SER   510      58.764  37.932 104.176  1.00  0.00           C  
ATOM   4832  O   SER   510      57.587  38.283 104.167  1.00  0.00           O  
ATOM   4833  N   TYR   511      59.035  36.612 104.218  1.00  0.00           N  
ATOM   4834  H   TYR   511      59.985  36.341 104.438  1.00  0.00           H  
ATOM   4835  CA  TYR   511      58.041  35.597 103.818  1.00  0.00           C  
ATOM   4836  HA  TYR   511      57.008  35.925 103.879  1.00  0.00           H  
ATOM   4837  CB  TYR   511      58.358  35.161 102.358  1.00  0.00           C  
ATOM   4838  HB2 TYR   511      59.431  34.989 102.294  1.00  0.00           H  
ATOM   4839  HB3 TYR   511      57.748  34.299 102.105  1.00  0.00           H  
ATOM   4840  CG  TYR   511      57.878  36.195 101.295  1.00  0.00           C  
ATOM   4841  CD1 TYR   511      58.769  36.413 100.208  1.00  0.00           C  
ATOM   4842  HD1 TYR   511      59.718  35.904 100.149  1.00  0.00           H  
ATOM   4843  CE1 TYR   511      58.345  37.281  99.184  1.00  0.00           C  
ATOM   4844  HE1 TYR   511      59.078  37.551  98.445  1.00  0.00           H  
ATOM   4845  CZ  TYR   511      57.149  38.023  99.317  1.00  0.00           C  
ATOM   4846  OH  TYR   511      57.002  39.092  98.471  1.00  0.00           O  
ATOM   4847  HH  TYR   511      56.103  39.084  98.150  1.00  0.00           H  
ATOM   4848  CE2 TYR   511      56.321  37.909 100.419  1.00  0.00           C  
ATOM   4849  HE2 TYR   511      55.498  38.613 100.476  1.00  0.00           H  
ATOM   4850  CD2 TYR   511      56.601  36.900 101.347  1.00  0.00           C  
ATOM   4851  HD2 TYR   511      55.948  36.843 102.211  1.00  0.00           H  
ATOM   4852  C   TYR   511      58.188  34.331 104.733  1.00  0.00           C  
ATOM   4853  O   TYR   511      57.448  33.374 104.573  1.00  0.00           O  
ATOM   4854  N   ALA   512      59.121  34.378 105.656  1.00  0.00           N  
ATOM   4855  H   ALA   512      59.721  35.181 105.804  1.00  0.00           H  
ATOM   4856  CA  ALA   512      59.403  33.249 106.486  1.00  0.00           C  
ATOM   4857  HA  ALA   512      60.235  33.652 107.057  1.00  0.00           H  
ATOM   4858  CB  ALA   512      58.284  32.942 107.479  1.00  0.00           C  
ATOM   4859  HB1 ALA   512      57.419  32.537 106.956  1.00  0.00           H  
ATOM   4860  HB2 ALA   512      58.674  32.323 108.295  1.00  0.00           H  
ATOM   4861  HB3 ALA   512      57.927  33.895 107.860  1.00  0.00           H  
ATOM   4862  C   ALA   512      59.924  31.991 105.791  1.00  0.00           C  
ATOM   4863  O   ALA   512      59.537  30.878 106.239  1.00  0.00           O  
ATOM   4864  N   VAL   513      60.776  32.088 104.763  1.00  0.00           N  
ATOM   4865  H   VAL   513      60.842  33.042 104.423  1.00  0.00           H  
ATOM   4866  CA  VAL   513      61.345  30.999 103.984  1.00  0.00           C  
ATOM   4867  HA  VAL   513      61.020  30.073 104.458  1.00  0.00           H  
ATOM   4868  CB  VAL   513      60.842  30.912 102.465  1.00  0.00           C  
ATOM   4869  HB  VAL   513      61.204  29.974 102.043  1.00  0.00           H  
ATOM   4870  CG1 VAL   513      59.292  30.980 102.342  1.00  0.00           C  
ATOM   4871 HG11 VAL   513      58.702  30.383 103.040  1.00  0.00           H  
ATOM   4872 HG12 VAL   513      58.961  32.010 102.485  1.00  0.00           H  
ATOM   4873 HG13 VAL   513      58.945  30.597 101.383  1.00  0.00           H  
ATOM   4874  CG2 VAL   513      61.460  32.039 101.616  1.00  0.00           C  
ATOM   4875 HG21 VAL   513      62.538  31.923 101.608  1.00  0.00           H  
ATOM   4876 HG22 VAL   513      61.023  31.960 100.623  1.00  0.00           H  
ATOM   4877 HG23 VAL   513      61.253  32.974 102.128  1.00  0.00           H  
ATOM   4878  C   VAL   513      62.822  30.912 104.237  1.00  0.00           C  
ATOM   4879  O   VAL   513      63.420  32.009 104.376  1.00  0.00           O  
ATOM   4880  N   PRO   514      63.460  29.725 104.045  1.00  0.00           N  
ATOM   4881  CD  PRO   514      62.923  28.406 103.780  1.00  0.00           C  
ATOM   4882  HD2 PRO   514      62.037  28.410 103.147  1.00  0.00           H  
ATOM   4883  HD3 PRO   514      62.565  28.023 104.733  1.00  0.00           H  
ATOM   4884  CG  PRO   514      64.132  27.602 103.191  1.00  0.00           C  
ATOM   4885  HG2 PRO   514      64.093  27.745 102.119  1.00  0.00           H  
ATOM   4886  HG3 PRO   514      63.978  26.564 103.474  1.00  0.00           H  
ATOM   4887  CB  PRO   514      65.270  28.205 103.962  1.00  0.00           C  
ATOM   4888  HB2 PRO   514      66.224  28.120 103.440  1.00  0.00           H  
ATOM   4889  HB3 PRO   514      65.239  27.708 104.934  1.00  0.00           H  
ATOM   4890  CA  PRO   514      64.880  29.698 104.208  1.00  0.00           C  
ATOM   4891  HA  PRO   514      65.256  29.998 105.186  1.00  0.00           H  
ATOM   4892  C   PRO   514      65.630  30.498 103.187  1.00  0.00           C  
ATOM   4893  O   PRO   514      65.418  30.317 101.965  1.00  0.00           O  
ATOM   4894  N   CYX   515      66.606  31.292 103.577  1.00  0.00           N  
ATOM   4895  H   CYX   515      66.691  31.459 104.562  1.00  0.00           H  
ATOM   4896  CA  CYX   515      67.376  32.113 102.595  1.00  0.00           C  
ATOM   4897  HA  CYX   515      66.573  32.533 101.986  1.00  0.00           H  
ATOM   4898  CB  CYX   515      68.048  33.278 103.396  1.00  0.00           C  
ATOM   4899  HB2 CYX   515      68.787  32.875 104.090  1.00  0.00           H  
ATOM   4900  HB3 CYX   515      68.631  33.909 102.724  1.00  0.00           H  
ATOM   4901  SG  CYX   515      66.910  34.405 104.300  1.00  0.00           S  
ATOM   4902  C   CYX   515      68.301  31.291 101.710  1.00  0.00           C  
ATOM   4903  O   CYX   515      69.033  30.520 102.248  1.00  0.00           O  
ATOM   4904  N   PRO   516      68.328  31.492 100.364  1.00  0.00           N  
ATOM   4905  CD  PRO   516      67.482  32.372  99.628  1.00  0.00           C  
ATOM   4906  HD2 PRO   516      67.385  33.348 100.092  1.00  0.00           H  
ATOM   4907  HD3 PRO   516      66.467  31.974  99.529  1.00  0.00           H  
ATOM   4908  CG  PRO   516      68.174  32.610  98.245  1.00  0.00           C  
ATOM   4909  HG2 PRO   516      68.918  33.398  98.321  1.00  0.00           H  
ATOM   4910  HG3 PRO   516      67.413  32.913  97.529  1.00  0.00           H  
ATOM   4911  CB  PRO   516      68.784  31.248  97.978  1.00  0.00           C  
ATOM   4912  HB2 PRO   516      69.649  31.428  97.345  1.00  0.00           H  
ATOM   4913  HB3 PRO   516      68.185  30.538  97.400  1.00  0.00           H  
ATOM   4914  CA  PRO   516      69.187  30.742  99.398  1.00  0.00           C  
ATOM   4915  HA  PRO   516      69.047  29.670  99.554  1.00  0.00           H  
ATOM   4916  C   PRO   516      70.704  31.091  99.600  1.00  0.00           C  
ATOM   4917  O   PRO   516      70.974  32.189  99.942  1.00  0.00           O  
ATOM   4918  N   PRO   517      71.696  30.149  99.415  1.00  0.00           N  
ATOM   4919  CD  PRO   517      71.479  28.788  99.273  1.00  0.00           C  
ATOM   4920  HD2 PRO   517      70.693  28.727  98.520  1.00  0.00           H  
ATOM   4921  HD3 PRO   517      71.066  28.441 100.209  1.00  0.00           H  
ATOM   4922  CG  PRO   517      72.822  28.104  98.871  1.00  0.00           C  
ATOM   4923  HG2 PRO   517      73.052  28.222  97.816  1.00  0.00           H  
ATOM   4924  HG3 PRO   517      72.727  27.059  99.168  1.00  0.00           H  
ATOM   4925  CB  PRO   517      73.783  28.985  99.645  1.00  0.00           C  
ATOM   4926  HB2 PRO   517      74.792  28.913  99.245  1.00  0.00           H  
ATOM   4927  HB3 PRO   517      73.702  28.684 100.696  1.00  0.00           H  
ATOM   4928  CA  PRO   517      73.163  30.342  99.610  1.00  0.00           C  
ATOM   4929  HA  PRO   517      73.339  30.810 100.580  1.00  0.00           H  
ATOM   4930  C   PRO   517      73.696  31.191  98.461  1.00  0.00           C  
ATOM   4931  O   PRO   517      73.205  31.108  97.354  1.00  0.00           O  
ATOM   4932  N   GLY   518      74.793  31.937  98.611  1.00  0.00           N  
ATOM   4933  H   GLY   518      75.055  32.058  99.580  1.00  0.00           H  
ATOM   4934  CA  GLY   518      75.314  32.849  97.596  1.00  0.00           C  
ATOM   4935  HA2 GLY   518      75.798  32.268  96.814  1.00  0.00           H  
ATOM   4936  HA3 GLY   518      74.464  33.393  97.174  1.00  0.00           H  
ATOM   4937  C   GLY   518      76.267  33.941  97.997  1.00  0.00           C
[truncated: 70,721 more chars]
