# Supplementary material for: In silico docking yields small molecule negative allosteric modulators targeting the core of Frizzled 7
Source: Nat Commun. 2025 Dec 14;16:11138. doi: 10.1038/s41467-025-67147-z (PMC12705740; doi:10.1038/s41467-025-67147-z)
Supplement: Supplementary file 6 — Supplementary Data 4 [file 41467_2025_67147_MOESM6_ESM.zip › MD_cluster-poses/docking-pose_FZD7-C407-c407.c2.pdb]

CRYST1   81.978   81.978  119.539  90.00  90.00  60.00               1
ATOM      1  H1  ACE   209      58.189  28.878 103.566  1.00  0.00           H  
ATOM      2  CH3 ACE   209      57.134  28.812 103.291  1.00  0.00           C  
ATOM      3  H2  ACE   209      56.675  28.402 104.189  1.00  0.00           H  
ATOM      4  H3  ACE   209      56.975  28.194 102.411  1.00  0.00           H  
ATOM      5  C   ACE   209      56.664  30.203 103.091  1.00  0.00           C  
ATOM      6  O   ACE   209      56.891  31.054 103.995  1.00  0.00           O  
ATOM      7  N   CYX   210      55.967  30.352 101.968  1.00  0.00           N  
ATOM      8  H   CYX   210      55.953  29.600 101.301  1.00  0.00           H  
ATOM      9  CA  CYX   210      55.375  31.642 101.520  1.00  0.00           C  
ATOM     10  HA  CYX   210      56.043  32.490 101.435  1.00  0.00           H  
ATOM     11  CB  CYX   210      55.017  31.287 100.092  1.00  0.00           C  
ATOM     12  HB2 CYX   210      54.455  30.361  99.994  1.00  0.00           H  
ATOM     13  HB3 CYX   210      54.312  32.031  99.735  1.00  0.00           H  
ATOM     14  SG  CYX   210      56.358  31.177  98.846  1.00  0.00           S  
ATOM     15  C   CYX   210      54.170  32.123 102.356  1.00  0.00           C  
ATOM     16  O   CYX   210      53.387  31.289 102.786  1.00  0.00           O  
ATOM     17  N   PRO   211      53.779  33.442 102.539  1.00  0.00           N  
ATOM     18  CD  PRO   211      54.605  34.593 102.236  1.00  0.00           C  
ATOM     19  HD2 PRO   211      54.999  34.531 101.218  1.00  0.00           H  
ATOM     20  HD3 PRO   211      55.404  34.669 102.968  1.00  0.00           H  
ATOM     21  CG  PRO   211      53.886  35.866 102.473  1.00  0.00           C  
ATOM     22  HG2 PRO   211      53.323  36.082 101.563  1.00  0.00           H  
ATOM     23  HG3 PRO   211      54.541  36.689 102.758  1.00  0.00           H  
ATOM     24  CB  PRO   211      52.834  35.454 103.521  1.00  0.00           C  
ATOM     25  HB2 PRO   211      51.932  36.066 103.507  1.00  0.00           H  
ATOM     26  HB3 PRO   211      53.316  35.426 104.499  1.00  0.00           H  
ATOM     27  CA  PRO   211      52.596  33.938 103.145  1.00  0.00           C  
ATOM     28  HA  PRO   211      52.424  33.388 104.064  1.00  0.00           H  
ATOM     29  C   PRO   211      51.385  33.722 102.250  1.00  0.00           C  
ATOM     30  O   PRO   211      51.480  33.674 101.030  1.00  0.00           O  
ATOM     31  N   ARG   212      50.191  33.826 102.899  1.00  0.00           N  
ATOM     32  H   ARG   212      50.164  33.959 103.909  1.00  0.00           H  
ATOM     33  CA  ARG   212      48.869  33.583 102.222  1.00  0.00           C  
ATOM     34  HA  ARG   212      48.836  32.530 101.936  1.00  0.00           H  
ATOM     35  CB  ARG   212      47.775  33.780 103.371  1.00  0.00           C  
ATOM     36  HB2 ARG   212      48.106  33.206 104.227  1.00  0.00           H  
ATOM     37  HB3 ARG   212      47.788  34.841 103.598  1.00  0.00           H  
ATOM     38  CG  ARG   212      46.385  33.209 103.110  1.00  0.00           C  
ATOM     39  HG2 ARG   212      46.073  33.443 102.093  1.00  0.00           H  
ATOM     40  HG3 ARG   212      46.381  32.122 103.132  1.00  0.00           H  
ATOM     41  CD  ARG   212      45.307  33.748 104.006  1.00  0.00           C  
ATOM     42  HD2 ARG   212      44.311  33.530 103.617  1.00  0.00           H  
ATOM     43  HD3 ARG   212      45.398  33.144 104.907  1.00  0.00           H  
ATOM     44  NE  ARG   212      45.249  35.206 104.261  1.00  0.00           N  
ATOM     45  HE  ARG   212      45.314  35.502 105.225  1.00  0.00           H  
ATOM     46  CZ  ARG   212      45.145  36.225 103.420  1.00  0.00           C  
ATOM     47  NH1 ARG   212      44.942  36.163 102.117  1.00  0.00           N  
ATOM     48 HH11 ARG   212      44.609  35.321 101.668  1.00  0.00           H  
ATOM     49 HH12 ARG   212      45.043  37.033 101.609  1.00  0.00           H  
ATOM     50  NH2 ARG   212      45.330  37.400 103.958  1.00  0.00           N  
ATOM     51 HH21 ARG   212      45.405  37.489 104.962  1.00  0.00           H  
ATOM     52 HH22 ARG   212      45.411  38.252 103.427  1.00  0.00           H  
ATOM     53  C   ARG   212      48.613  34.526 101.017  1.00  0.00           C  
ATOM     54  O   ARG   212      47.881  34.133 100.127  1.00  0.00           O  
ATOM     55  N   GLN   213      49.141  35.739 101.015  1.00  0.00           N  
ATOM     56  H   GLN   213      49.660  36.000 101.833  1.00  0.00           H  
ATOM     57  CA  GLN   213      49.155  36.679  99.860  1.00  0.00           C  
ATOM     58  HA  GLN   213      48.136  36.887  99.524  1.00  0.00           H  
ATOM     59  CB  GLN   213      49.792  38.048 100.205  1.00  0.00           C  
ATOM     60  HB2 GLN   213      50.850  37.876 100.385  1.00  0.00           H  
ATOM     61  HB3 GLN   213      49.748  38.683  99.318  1.00  0.00           H  
ATOM     62  CG  GLN   213      48.987  38.879 101.286  1.00  0.00           C  
ATOM     63  HG2 GLN   213      49.193  39.942 101.221  1.00  0.00           H  
ATOM     64  HG3 GLN   213      47.947  38.716 100.986  1.00  0.00           H  
ATOM     65  CD  GLN   213      49.230  38.332 102.682  1.00  0.00           C  
ATOM     66  OE1 GLN   213      50.227  37.781 102.998  1.00  0.00           O  
ATOM     67  NE2 GLN   213      48.223  38.476 103.539  1.00  0.00           N  
ATOM     68 HE21 GLN   213      48.341  37.940 104.401  1.00  0.00           H  
ATOM     69 HE22 GLN   213      47.363  38.893 103.214  1.00  0.00           H  
ATOM     70  C   GLN   213      49.879  36.088  98.633  1.00  0.00           C  
ATOM     71  O   GLN   213      49.415  36.181  97.493  1.00  0.00           O  
ATOM     72  N   LEU   214      50.936  35.342  98.859  1.00  0.00           N  
ATOM     73  H   LEU   214      51.052  35.045  99.816  1.00  0.00           H  
ATOM     74  CA  LEU   214      51.879  34.722  97.911  1.00  0.00           C  
ATOM     75  HA  LEU   214      51.829  35.301  96.986  1.00  0.00           H  
ATOM     76  CB  LEU   214      53.333  34.983  98.378  1.00  0.00           C  
ATOM     77  HB2 LEU   214      53.307  36.018  98.693  1.00  0.00           H  
ATOM     78  HB3 LEU   214      53.447  34.335  99.243  1.00  0.00           H  
ATOM     79  CG  LEU   214      54.533  34.818  97.458  1.00  0.00           C  
ATOM     80  HG  LEU   214      54.407  33.866  96.933  1.00  0.00           H  
ATOM     81  CD1 LEU   214      54.611  35.846  96.417  1.00  0.00           C  
ATOM     82 HD11 LEU   214      55.009  36.812  96.733  1.00  0.00           H  
ATOM     83 HD12 LEU   214      55.285  35.556  95.608  1.00  0.00           H  
ATOM     84 HD13 LEU   214      53.640  35.935  95.942  1.00  0.00           H  
ATOM     85  CD2 LEU   214      55.846  34.838  98.203  1.00  0.00           C  
ATOM     86 HD21 LEU   214      56.620  34.729  97.441  1.00  0.00           H  
ATOM     87 HD22 LEU   214      55.950  35.833  98.633  1.00  0.00           H  
ATOM     88 HD23 LEU   214      55.938  34.064  98.958  1.00  0.00           H  
ATOM     89  C   LEU   214      51.558  33.274  97.454  1.00  0.00           C  
ATOM     90  O   LEU   214      51.938  32.922  96.342  1.00  0.00           O  
ATOM     91  N   LYS   215      50.919  32.486  98.316  1.00  0.00           N  
ATOM     92  H   LYS   215      50.712  32.802  99.252  1.00  0.00           H  
ATOM     93  CA  LYS   215      50.481  31.149  97.956  1.00  0.00           C  
ATOM     94  HA  LYS   215      51.383  30.582  97.733  1.00  0.00           H  
ATOM     95  CB  LYS   215      49.833  30.444  99.144  1.00  0.00           C  
ATOM     96  HB2 LYS   215      48.960  30.998  99.466  1.00  0.00           H  
ATOM     97  HB3 LYS   215      49.477  29.442  98.874  1.00  0.00           H  
ATOM     98  CG  LYS   215      50.847  30.162 100.318  1.00  0.00           C  
ATOM     99  HG2 LYS   215      51.877  30.067  99.963  1.00  0.00           H  
ATOM    100  HG3 LYS   215      50.838  30.977 101.035  1.00  0.00           H  
ATOM    101  CD  LYS   215      50.388  28.983 101.214  1.00  0.00           C  
ATOM    102  HD2 LYS   215      50.812  29.092 102.212  1.00  0.00           H  
ATOM    103  HD3 LYS   215      49.297  28.951 101.318  1.00  0.00           H  
ATOM    104  CE  LYS   215      50.914  27.637 100.583  1.00  0.00           C  
ATOM    105  HE2 LYS   215      50.624  27.645  99.532  1.00  0.00           H  
ATOM    106  HE3 LYS   215      51.985  27.612 100.723  1.00  0.00           H  
ATOM    107  NZ  LYS   215      50.429  26.415 101.280  1.00  0.00           N  
ATOM    108  HZ1 LYS   215      49.420  26.395 101.193  1.00  0.00           H  
ATOM    109  HZ2 LYS   215      50.827  25.568 100.924  1.00  0.00           H  
ATOM    110  HZ3 LYS   215      50.627  26.451 102.277  1.00  0.00           H  
ATOM    111  C   LYS   215      49.606  31.088  96.681  1.00  0.00           C  
ATOM    112  O   LYS   215      48.847  32.050  96.477  1.00  0.00           O  
ATOM    113  N   VAL   216      49.551  29.925  96.105  1.00  0.00           N  
ATOM    114  H   VAL   216      50.114  29.213  96.537  1.00  0.00           H  
ATOM    115  CA  VAL   216      48.723  29.525  94.952  1.00  0.00           C  
ATOM    116  HA  VAL   216      47.983  30.310  94.782  1.00  0.00           H  
ATOM    117  CB  VAL   216      49.614  29.592  93.650  1.00  0.00           C  
ATOM    118  HB  VAL   216      50.487  28.957  93.811  1.00  0.00           H  
ATOM    119  CG1 VAL   216      48.874  29.061  92.387  1.00  0.00           C  
ATOM    120 HG11 VAL   216      49.394  29.266  91.458  1.00  0.00           H  
ATOM    121 HG12 VAL   216      48.998  27.983  92.531  1.00  0.00           H  
ATOM    122 HG13 VAL   216      47.829  29.339  92.253  1.00  0.00           H  
ATOM    123  CG2 VAL   216      50.209  30.951  93.296  1.00  0.00           C  
ATOM    124 HG21 VAL   216      50.908  30.774  92.484  1.00  0.00           H  
ATOM    125 HG22 VAL   216      49.382  31.536  92.875  1.00  0.00           H  
ATOM    126 HG23 VAL   216      50.695  31.453  94.120  1.00  0.00           H  
ATOM    127  C   VAL   216      48.124  28.093  95.113  1.00  0.00           C  
ATOM    128  O   VAL   216      48.944  27.255  95.527  1.00  0.00           O  
ATOM    129  N   PRO   217      46.816  27.884  94.825  1.00  0.00           N  
ATOM    130  CD  PRO   217      45.791  28.831  94.346  1.00  0.00           C  
ATOM    131  HD2 PRO   217      45.962  29.037  93.285  1.00  0.00           H  
ATOM    132  HD3 PRO   217      45.777  29.773  94.889  1.00  0.00           H  
ATOM    133  CG  PRO   217      44.410  28.190  94.490  1.00  0.00           C  
ATOM    134  HG2 PRO   217      43.792  28.330  93.599  1.00  0.00           H  
ATOM    135  HG3 PRO   217      43.788  28.641  95.262  1.00  0.00           H  
ATOM    136  CB  PRO   217      44.744  26.739  94.640  1.00  0.00           C  
ATOM    137  HB2 PRO   217      44.664  26.359  93.614  1.00  0.00           H  
ATOM    138  HB3 PRO   217      44.094  26.190  95.315  1.00  0.00           H  
ATOM    139  CA  PRO   217      46.113  26.676  95.211  1.00  0.00           C  
ATOM    140  HA  PRO   217      46.036  26.775  96.297  1.00  0.00           H  
ATOM    141  C   PRO   217      46.852  25.458  94.680  1.00  0.00           C  
ATOM    142  O   PRO   217      47.262  25.511  93.506  1.00  0.00           O  
ATOM    143  N   PRO   218      47.050  24.377  95.491  1.00  0.00           N  
ATOM    144  CD  PRO   218      46.680  24.264  96.878  1.00  0.00           C  
ATOM    145  HD2 PRO   218      45.715  23.760  96.862  1.00  0.00           H  
ATOM    146  HD3 PRO   218      46.606  25.200  97.441  1.00  0.00           H  
ATOM    147  CG  PRO   218      47.694  23.305  97.498  1.00  0.00           C  
ATOM    148  HG2 PRO   218      47.089  22.854  98.279  1.00  0.00           H  
ATOM    149  HG3 PRO   218      48.576  23.795  97.927  1.00  0.00           H  
ATOM    150  CB  PRO   218      48.086  22.346  96.387  1.00  0.00           C  
ATOM    151  HB2 PRO   218      47.208  21.724  96.242  1.00  0.00           H  
ATOM    152  HB3 PRO   218      49.040  21.863  96.571  1.00  0.00           H  
ATOM    153  CA  PRO   218      48.110  23.277  95.231  1.00  0.00           C  
ATOM    154  HA  PRO   218      49.045  23.813  95.090  1.00  0.00           H  
ATOM    155  C   PRO   218      47.822  22.540  93.878  1.00  0.00           C  
ATOM    156  O   PRO   218      48.733  22.091  93.198  1.00  0.00           O  
ATOM    157  N   TYR   219      46.583  22.359  93.494  1.00  0.00           N  
ATOM    158  H   TYR   219      45.761  22.680  93.973  1.00  0.00           H  
ATOM    159  CA  TYR   219      46.200  21.478  92.331  1.00  0.00           C  
ATOM    160  HA  TYR   219      46.708  20.532  92.476  1.00  0.00           H  
ATOM    161  CB  TYR   219      44.717  21.294  92.361  1.00  0.00           C  
ATOM    162  HB2 TYR   219      44.367  20.679  91.531  1.00  0.00           H  
ATOM    163  HB3 TYR   219      44.508  20.883  93.351  1.00  0.00           H  
ATOM    164  CG  TYR   219      43.913  22.547  92.291  1.00  0.00           C  
ATOM    165  CD1 TYR   219      43.532  23.198  91.031  1.00  0.00           C  
ATOM    166  HD1 TYR   219      43.751  22.841  90.029  1.00  0.00           H  
ATOM    167  CE1 TYR   219      42.779  24.372  91.172  1.00  0.00           C  
ATOM    168  HE1 TYR   219      42.463  24.864  90.263  1.00  0.00           H  
ATOM    169  CZ  TYR   219      42.485  24.962  92.421  1.00  0.00           C  
ATOM    170  OH  TYR   219      41.745  26.079  92.614  1.00  0.00           O  
ATOM    171  HH  TYR   219      41.677  26.589  91.809  1.00  0.00           H  
ATOM    172  CE2 TYR   219      42.768  24.285  93.615  1.00  0.00           C  
ATOM    173  HE2 TYR   219      42.578  24.664  94.611  1.00  0.00           H  
ATOM    174  CD2 TYR   219      43.500  23.109  93.545  1.00  0.00           C  
ATOM    175  HD2 TYR   219      43.953  22.688  94.434  1.00  0.00           H  
ATOM    176  C   TYR   219      46.778  21.997  91.005  1.00  0.00           C  
ATOM    177  O   TYR   219      46.735  21.310  89.953  1.00  0.00           O  
ATOM    178  N   LEU   220      47.224  23.275  90.942  1.00  0.00           N  
ATOM    179  H   LEU   220      47.267  23.832  91.782  1.00  0.00           H  
ATOM    180  CA  LEU   220      47.672  23.966  89.711  1.00  0.00           C  
ATOM    181  HA  LEU   220      46.929  23.779  88.933  1.00  0.00           H  
ATOM    182  CB  LEU   220      47.443  25.450  89.929  1.00  0.00           C  
ATOM    183  HB2 LEU   220      48.008  25.777  90.798  1.00  0.00           H  
ATOM    184  HB3 LEU   220      47.936  25.964  89.097  1.00  0.00           H  
ATOM    185  CG  LEU   220      45.955  25.931  90.047  1.00  0.00           C  
ATOM    186  HG  LEU   220      45.427  25.179  90.631  1.00  0.00           H  
ATOM    187  CD1 LEU   220      45.861  27.231  90.743  1.00  0.00           C  
ATOM    188 HD11 LEU   220      44.797  27.459  90.804  1.00  0.00           H  
ATOM    189 HD12 LEU   220      46.243  27.192  91.760  1.00  0.00           H  
ATOM    190 HD13 LEU   220      46.494  27.899  90.146  1.00  0.00           H  
ATOM    191  CD2 LEU   220      45.318  26.134  88.649  1.00  0.00           C  
ATOM    192 HD21 LEU   220      45.786  26.907  88.037  1.00  0.00           H  
ATOM    193 HD22 LEU   220      45.560  25.251  88.065  1.00  0.00           H  
ATOM    194 HD23 LEU   220      44.232  26.209  88.779  1.00  0.00           H  
ATOM    195  C   LEU   220      49.088  23.584  89.315  1.00  0.00           C  
ATOM    196  O   LEU   220      49.348  23.439  88.122  1.00  0.00           O  
ATOM    197  N   GLY   221      50.005  23.468  90.291  1.00  0.00           N  
ATOM    198  H   GLY   221      49.583  23.312  91.197  1.00  0.00           H  
ATOM    199  CA  GLY   221      51.408  23.059  90.204  1.00  0.00           C  
ATOM    200  HA2 GLY   221      51.500  22.464  91.117  1.00  0.00           H  
ATOM    201  HA3 GLY   221      51.375  22.315  89.407  1.00  0.00           H  
ATOM    202  C   GLY   221      52.544  24.150  90.217  1.00  0.00           C  
ATOM    203  O   GLY   221      53.635  23.878  89.705  1.00  0.00           O  
ATOM    204  N   TYR   222      52.226  25.356  90.707  1.00  0.00           N  
ATOM    205  H   TYR   222      51.387  25.390  91.276  1.00  0.00           H  
ATOM    206  CA  TYR   222      53.200  26.458  90.792  1.00  0.00           C  
ATOM    207  HA  TYR   222      53.751  26.443  89.861  1.00  0.00           H  
ATOM    208  CB  TYR   222      52.399  27.807  90.898  1.00  0.00           C  
ATOM    209  HB2 TYR   222      51.788  27.824  91.798  1.00  0.00           H  
ATOM    210  HB3 TYR   222      53.212  28.517  91.045  1.00  0.00           H  
ATOM    211  CG  TYR   222      51.593  28.317  89.758  1.00  0.00           C  
ATOM    212  CD1 TYR   222      50.399  27.692  89.248  1.00  0.00           C  
ATOM    213  HD1 TYR   222      49.991  26.781  89.648  1.00  0.00           H  
ATOM    214  CE1 TYR   222      49.748  28.119  88.106  1.00  0.00           C  
ATOM    215  HE1 TYR   222      48.996  27.436  87.730  1.00  0.00           H  
ATOM    216  CZ  TYR   222      50.188  29.253  87.436  1.00  0.00           C  
ATOM    217  OH  TYR   222      49.567  29.682  86.294  1.00  0.00           O  
ATOM    218  HH  TYR   222      48.636  29.839  86.406  1.00  0.00           H  
ATOM    219  CE2 TYR   222      51.422  29.897  87.837  1.00  0.00           C  
ATOM    220  HE2 TYR   222      51.744  30.766  87.279  1.00  0.00           H  
ATOM    221  CD2 TYR   222      52.040  29.516  89.067  1.00  0.00           C  
ATOM    222  HD2 TYR   222      52.951  30.043  89.319  1.00  0.00           H  
ATOM    223  C   TYR   222      54.207  26.314  91.926  1.00  0.00           C  
ATOM    224  O   TYR   222      53.925  25.573  92.867  1.00  0.00           O  
ATOM    225  N   ARG   223      55.384  27.025  91.782  1.00  0.00           N  
ATOM    226  H   ARG   223      55.473  27.597  90.957  1.00  0.00           H  
ATOM    227  CA  ARG   223      56.630  26.957  92.624  1.00  0.00           C  
ATOM    228  HA  ARG   223      56.303  26.691  93.625  1.00  0.00           H  
ATOM    229  CB  ARG   223      57.505  25.831  92.066  1.00  0.00           C  
ATOM    230  HB2 ARG   223      57.665  26.046  91.007  1.00  0.00           H  
ATOM    231  HB3 ARG   223      58.402  25.788  92.679  1.00  0.00           H  
ATOM    232  CG  ARG   223      56.873  24.433  92.323  1.00  0.00           C  
ATOM    233  HG2 ARG   223      56.281  24.470  93.237  1.00  0.00           H  
ATOM    234  HG3 ARG   223      56.131  24.224  91.552  1.00  0.00           H  
ATOM    235  CD  ARG   223      57.884  23.264  92.376  1.00  0.00           C  
ATOM    236  HD2 ARG   223      58.414  23.282  91.420  1.00  0.00           H  
ATOM    237  HD3 ARG   223      58.538  23.627  93.169  1.00  0.00           H  
ATOM    238  NE  ARG   223      57.165  22.010  92.593  1.00  0.00           N  
ATOM    239  HE  ARG   223      56.294  21.913  92.111  1.00  0.00           H  
ATOM    240  CZ  ARG   223      57.381  20.973  93.391  1.00  0.00           C  
ATOM    241  NH1 ARG   223      58.422  20.993  94.246  1.00  0.00           N  
ATOM    242 HH11 ARG   223      58.979  21.836  94.291  1.00  0.00           H  
ATOM    243 HH12 ARG   223      58.502  20.430  95.073  1.00  0.00           H  
ATOM    244  NH2 ARG   223      56.548  20.019  93.450  1.00  0.00           N  
ATOM    245 HH21 ARG   223      55.712  20.039  92.874  1.00  0.00           H  
ATOM    246 HH22 ARG   223      56.725  19.190  93.985  1.00  0.00           H  
ATOM    247  C   ARG   223      57.311  28.336  92.577  1.00  0.00           C  
ATOM    248  O   ARG   223      57.246  29.021  91.546  1.00  0.00           O  
ATOM    249  N   PHE   224      57.897  28.791  93.687  1.00  0.00           N  
ATOM    250  H   PHE   224      57.800  28.163  94.474  1.00  0.00           H  
ATOM    251  CA  PHE   224      58.488  30.098  93.892  1.00  0.00           C  
ATOM    252  HA  PHE   224      59.285  30.128  93.150  1.00  0.00           H  
ATOM    253  CB  PHE   224      57.399  31.244  93.755  1.00  0.00           C  
ATOM    254  HB2 PHE   224      56.902  31.168  92.792  1.00  0.00           H  
ATOM    255  HB3 PHE   224      56.656  31.121  94.533  1.00  0.00           H  
ATOM    256  CG  PHE   224      57.855  32.692  93.777  1.00  0.00           C  
ATOM    257  CD1 PHE   224      59.005  33.077  92.958  1.00  0.00           C  
ATOM    258  HD1 PHE   224      59.461  32.322  92.333  1.00  0.00           H  
ATOM    259  CE1 PHE   224      59.510  34.347  93.036  1.00  0.00           C  
ATOM    260  HE1 PHE   224      60.395  34.582  92.446  1.00  0.00           H  
ATOM    261  CZ  PHE   224      58.941  35.307  93.873  1.00  0.00           C  
ATOM    262  HZ  PHE   224      59.442  36.242  94.094  1.00  0.00           H  
ATOM    263  CE2 PHE   224      57.828  34.998  94.603  1.00  0.00           C  
ATOM    264  HE2 PHE   224      57.321  35.783  95.142  1.00  0.00           H  
ATOM    265  CD2 PHE   224      57.204  33.715  94.503  1.00  0.00           C  
ATOM    266  HD2 PHE   224      56.277  33.528  95.028  1.00  0.00           H  
ATOM    267  C   PHE   224      59.219  30.212  95.235  1.00  0.00           C  
ATOM    268  O   PHE   224      58.681  29.763  96.228  1.00  0.00           O  
ATOM    269  N   LEU   225      60.355  30.896  95.258  1.00  0.00           N  
ATOM    270  H   LEU   225      60.636  31.275  94.365  1.00  0.00           H  
ATOM    271  CA  LEU   225      61.366  31.069  96.368  1.00  0.00           C  
ATOM    272  HA  LEU   225      62.171  31.669  95.954  1.00  0.00           H  
ATOM    273  CB  LEU   225      60.827  31.981  97.472  1.00  0.00           C  
ATOM    274  HB2 LEU   225      60.079  31.415  98.023  1.00  0.00           H  
ATOM    275  HB3 LEU   225      61.668  32.246  98.110  1.00  0.00           H  
ATOM    276  CG  LEU   225      60.142  33.321  97.061  1.00  0.00           C  
ATOM    277  HG  LEU   225      59.225  33.153  96.498  1.00  0.00           H  
ATOM    278  CD1 LEU   225      59.855  33.929  98.464  1.00  0.00           C  
ATOM    279 HD11 LEU   225      59.202  33.283  99.044  1.00  0.00           H  
ATOM    280 HD12 LEU   225      60.769  34.159  99.016  1.00  0.00           H  
ATOM    281 HD13 LEU   225      59.378  34.880  98.229  1.00  0.00           H  
ATOM    282  CD2 LEU   225      61.141  34.279  96.346  1.00  0.00           C  
ATOM    283 HD21 LEU   225      61.252  33.899  95.330  1.00  0.00           H  
ATOM    284 HD22 LEU   225      60.586  35.185  96.114  1.00  0.00           H  
ATOM    285 HD23 LEU   225      62.072  34.366  96.917  1.00  0.00           H  
ATOM    286  C   LEU   225      61.980  29.736  96.911  1.00  0.00           C  
ATOM    287  O   LEU   225      62.540  29.731  97.973  1.00  0.00           O  
ATOM    288  N   GLY   226      61.884  28.621  96.200  1.00  0.00           N  
ATOM    289  H   GLY   226      61.450  28.693  95.280  1.00  0.00           H  
ATOM    290  CA  GLY   226      62.109  27.273  96.639  1.00  0.00           C  
ATOM    291  HA2 GLY   226      62.269  26.697  95.726  1.00  0.00           H  
ATOM    292  HA3 GLY   226      62.963  27.288  97.321  1.00  0.00           H  
ATOM    293  C   GLY   226      60.943  26.631  97.349  1.00  0.00           C  
ATOM    294  O   GLY   226      61.100  25.608  97.957  1.00  0.00           O  
ATOM    295  N   GLU   227      59.800  27.252  97.327  1.00  0.00           N  
ATOM    296  H   GLU   227      59.763  28.090  96.773  1.00  0.00           H  
ATOM    297  CA  GLU   227      58.517  26.784  97.840  1.00  0.00           C  
ATOM    298  HA  GLU   227      58.751  25.834  98.327  1.00  0.00           H  
ATOM    299  CB  GLU   227      57.968  27.727  98.797  1.00  0.00           C  
ATOM    300  HB2 GLU   227      57.596  28.631  98.302  1.00  0.00           H  
ATOM    301  HB3 GLU   227      57.129  27.202  99.242  1.00  0.00           H  
ATOM    302  CG  GLU   227      58.926  28.146  99.943  1.00  0.00           C  
ATOM    303  HG2 GLU   227      59.743  28.701  99.491  1.00  0.00           H  
ATOM    304  HG3 GLU   227      58.379  28.929 100.471  1.00  0.00           H  
ATOM    305  CD  GLU   227      59.359  26.944 100.767  1.00  0.00           C  
ATOM    306  OE1 GLU   227      60.608  26.758 101.037  1.00  0.00           O  
ATOM    307  OE2 GLU   227      58.463  26.149 101.305  1.00  0.00           O  
ATOM    308  C   GLU   227      57.471  26.504  96.755  1.00  0.00           C  
ATOM    309  O   GLU   227      57.172  27.254  95.884  1.00  0.00           O  
ATOM    310  N   ARG   228      56.912  25.281  96.886  1.00  0.00           N  
ATOM    311  H   ARG   228      57.369  24.645  97.521  1.00  0.00           H  
ATOM    312  CA  ARG   228      55.670  24.859  96.143  1.00  0.00           C  
ATOM    313  HA  ARG   228      55.836  25.335  95.172  1.00  0.00           H  
ATOM    314  CB  ARG   228      55.599  23.346  96.010  1.00  0.00           C  
ATOM    315  HB2 ARG   228      54.842  23.017  95.293  1.00  0.00           H  
ATOM    316  HB3 ARG   228      56.493  22.992  95.506  1.00  0.00           H  
ATOM    317  CG  ARG   228      55.365  22.568  97.290  1.00  0.00           C  
ATOM    318  HG2 ARG   228      56.343  22.529  97.772  1.00  0.00           H  
ATOM    319  HG3 ARG   228      54.620  23.121  97.875  1.00  0.00           H  
ATOM    320  CD  ARG   228      54.878  21.160  97.121  1.00  0.00           C  
ATOM    321  HD2 ARG   228      55.425  20.625  96.346  1.00  0.00           H  
ATOM    322  HD3 ARG   228      54.795  20.649  98.087  1.00  0.00           H  
ATOM    323  NE  ARG   228      53.479  21.212  96.680  1.00  0.00           N  
ATOM    324  HE  ARG   228      53.013  22.100  96.597  1.00  0.00           H  
ATOM    325  CZ  ARG   228      52.628  20.274  96.418  1.00  0.00           C  
ATOM    326  NH1 ARG   228      52.943  19.011  96.515  1.00  0.00           N  
ATOM    327 HH11 ARG   228      53.750  18.777  97.090  1.00  0.00           H  
ATOM    328 HH12 ARG   228      52.218  18.363  96.256  1.00  0.00           H  
ATOM    329  NH2 ARG   228      51.414  20.609  95.979  1.00  0.00           N  
ATOM    330 HH21 ARG   228      51.243  21.599  95.932  1.00  0.00           H  
ATOM    331 HH22 ARG   228      50.689  19.911  95.924  1.00  0.00           H  
ATOM    332  C   ARG   228      54.412  25.466  96.653  1.00  0.00           C  
ATOM    333  O   ARG   228      54.313  25.766  97.880  1.00  0.00           O  
ATOM    334  N   ASP   229      53.456  25.540  95.742  1.00  0.00           N  
ATOM    335  H   ASP   229      53.622  25.232  94.797  1.00  0.00           H  
ATOM    336  CA  ASP   229      52.140  26.165  95.901  1.00  0.00           C  
ATOM    337  HA  ASP   229      51.466  26.021  95.059  1.00  0.00           H  
ATOM    338  CB  ASP   229      51.447  25.401  97.060  1.00  0.00           C  
ATOM    339  HB2 ASP   229      51.800  25.721  98.038  1.00  0.00           H  
ATOM    340  HB3 ASP   229      50.395  25.628  96.929  1.00  0.00           H  
ATOM    341  CG  ASP   229      51.488  23.857  96.903  1.00  0.00           C  
ATOM    342  OD1 ASP   229      51.156  23.274  97.928  1.00  0.00           O  
ATOM    343  OD2 ASP   229      51.762  23.226  95.790  1.00  0.00           O  
ATOM    344  C   ASP   229      52.269  27.681  96.236  1.00  0.00           C  
ATOM    345  O   ASP   229      51.670  28.233  97.155  1.00  0.00           O  
ATOM    346  N   CYX   230      53.123  28.371  95.502  1.00  0.00           N  
ATOM    347  H   CYX   230      53.738  27.824  94.907  1.00  0.00           H  
ATOM    348  CA  CYX   230      53.547  29.819  95.656  1.00  0.00           C  
ATOM    349  HA  CYX   230      52.854  30.567  96.027  1.00  0.00           H  
ATOM    350  CB  CYX   230      54.595  29.852  96.766  1.00  0.00           C  
ATOM    351  HB2 CYX   230      54.078  29.598  97.687  1.00  0.00           H  
ATOM    352  HB3 CYX   230      55.270  29.005  96.784  1.00  0.00           H  
ATOM    353  SG  CYX   230      55.413  31.421  97.060  1.00  0.00           S  
ATOM    354  C   CYX   230      53.999  30.275  94.299  1.00  0.00           C  
ATOM    355  O   CYX   230      54.480  29.447  93.501  1.00  0.00           O  
ATOM    356  N   GLY   231      53.855  31.581  93.905  1.00  0.00           N  
ATOM    357  H   GLY   231      53.468  32.137  94.663  1.00  0.00           H  
ATOM    358  CA  GLY   231      54.235  32.062  92.562  1.00  0.00           C  
ATOM    359  HA2 GLY   231      54.918  31.332  92.133  1.00  0.00           H  
ATOM    360  HA3 GLY   231      53.378  31.922  91.902  1.00  0.00           H  
ATOM    361  C   GLY   231      54.766  33.437  92.494  1.00  0.00           C  
ATOM    362  O   GLY   231      54.299  34.400  93.140  1.00  0.00           O  
ATOM    363  N   ALA   232      55.701  33.755  91.563  1.00  0.00           N  
ATOM    364  H   ALA   232      56.085  33.007  91.009  1.00  0.00           H  
ATOM    365  CA  ALA   232      56.233  35.117  91.371  1.00  0.00           C  
ATOM    366  HA  ALA   232      56.670  35.395  92.323  1.00  0.00           H  
ATOM    367  CB  ALA   232      57.278  35.090  90.218  1.00  0.00           C  
ATOM    368  HB1 ALA   232      56.894  34.777  89.251  1.00  0.00           H  
ATOM    369  HB2 ALA   232      57.741  36.055  90.018  1.00  0.00           H  
ATOM    370  HB3 ALA   232      58.084  34.384  90.419  1.00  0.00           H  
ATOM    371  C   ALA   232      55.209  36.226  90.966  1.00  0.00           C  
ATOM    372  O   ALA   232      54.361  35.959  90.135  1.00  0.00           O  
ATOM    373  N   PRO   233      55.133  37.380  91.621  1.00  0.00           N  
ATOM    374  CD  PRO   233      55.992  37.791  92.715  1.00  0.00           C  
ATOM    375  HD2 PRO   233      57.008  37.771  92.321  1.00  0.00           H  
ATOM    376  HD3 PRO   233      55.705  37.165  93.562  1.00  0.00           H  
ATOM    377  CG  PRO   233      55.582  39.264  93.012  1.00  0.00           C  
ATOM    378  HG2 PRO   233      56.265  39.918  92.464  1.00  0.00           H  
ATOM    379  HG3 PRO   233      55.751  39.462  94.063  1.00  0.00           H  
ATOM    380  CB  PRO   233      54.117  39.417  92.545  1.00  0.00           C  
ATOM    381  HB2 PRO   233      53.783  40.358  92.087  1.00  0.00           H  
ATOM    382  HB3 PRO   233      53.450  38.997  93.300  1.00  0.00           H  
ATOM    383  CA  PRO   233      54.080  38.439  91.340  1.00  0.00           C  
ATOM    384  HA  PRO   233      53.103  37.968  91.368  1.00  0.00           H  
ATOM    385  C   PRO   233      54.316  39.201  89.967  1.00  0.00           C  
ATOM    386  O   PRO   233      55.424  39.538  89.585  1.00  0.00           O  
ATOM    387  N   CYX   234      53.256  39.513  89.252  1.00  0.00           N  
ATOM    388  H   CYX   234      52.387  39.034  89.441  1.00  0.00           H  
ATOM    389  CA  CYX   234      53.240  40.439  88.115  1.00  0.00           C  
ATOM    390  HA  CYX   234      54.162  40.339  87.547  1.00  0.00           H  
ATOM    391  CB  CYX   234      52.048  40.245  87.213  1.00  0.00           C  
ATOM    392  HB2 CYX   234      51.243  40.812  87.679  1.00  0.00           H  
ATOM    393  HB3 CYX   234      52.138  40.812  86.286  1.00  0.00           H  
ATOM    394  SG  CYX   234      51.444  38.614  86.941  1.00  0.00           S  
ATOM    395  C   CYX   234      53.228  41.922  88.627  1.00  0.00           C  
ATOM    396  O   CYX   234      53.480  42.836  87.873  1.00  0.00           O  
ATOM    397  N   GLU   235      52.850  42.215  89.862  1.00  0.00           N  
ATOM    398  H   GLU   235      52.804  41.422  90.492  1.00  0.00           H  
ATOM    399  CA  GLU   235      52.568  43.494  90.424  1.00  0.00           C  
ATOM    400  HA  GLU   235      51.686  43.814  89.862  1.00  0.00           H  
ATOM    401  CB  GLU   235      52.210  43.342  91.876  1.00  0.00           C  
ATOM    402  HB2 GLU   235      53.097  42.942  92.365  1.00  0.00           H  
ATOM    403  HB3 GLU   235      51.886  44.317  92.221  1.00  0.00           H  
ATOM    404  CG  GLU   235      51.045  42.392  92.066  1.00  0.00           C  
ATOM    405  HG2 GLU   235      51.321  41.377  91.775  1.00  0.00           H  
ATOM    406  HG3 GLU   235      51.016  42.342  93.150  1.00  0.00           H  
ATOM    407  CD  GLU   235      49.666  42.813  91.669  1.00  0.00           C  
ATOM    408  OE1 GLU   235      49.474  43.786  90.832  1.00  0.00           O  
ATOM    409  OE2 GLU   235      48.636  42.147  91.972  1.00  0.00           O  
ATOM    410  C   GLU   235      53.687  44.538  90.268  1.00  0.00           C  
ATOM    411  O   GLU   235      54.755  44.144  90.647  1.00  0.00           O  
ATOM    412  N   PRO   236      53.411  45.861  90.118  1.00  0.00           N  
ATOM    413  CD  PRO   236      52.045  46.522  90.091  1.00  0.00           C  
ATOM    414  HD2 PRO   236      51.330  45.906  90.645  1.00  0.00           H  
ATOM    415  HD3 PRO   236      51.626  46.506  89.086  1.00  0.00           H  
ATOM    416  CG  PRO   236      52.165  47.963  90.657  1.00  0.00           C  
ATOM    417  HG2 PRO   236      51.973  47.787  91.713  1.00  0.00           H  
ATOM    418  HG3 PRO   236      51.367  48.571  90.229  1.00  0.00           H  
ATOM    419  CB  PRO   236      53.666  48.254  90.321  1.00  0.00           C  
ATOM    420  HB2 PRO   236      54.025  48.903  91.125  1.00  0.00           H  
ATOM    421  HB3 PRO   236      53.755  48.857  89.419  1.00  0.00           H  
ATOM    422  CA  PRO   236      54.378  46.865  90.320  1.00  0.00           C  
ATOM    423  HA  PRO   236      54.968  46.879  89.404  1.00  0.00           H  
ATOM    424  C   PRO   236      55.241  46.766  91.571  1.00  0.00           C  
ATOM    425  O   PRO   236      54.662  46.530  92.626  1.00  0.00           O  
ATOM    426  N   GLY   237      56.560  46.847  91.496  1.00  0.00           N  
ATOM    427  H   GLY   237      56.946  47.112  90.596  1.00  0.00           H  
ATOM    428  CA  GLY   237      57.458  46.867  92.644  1.00  0.00           C  
ATOM    429  HA2 GLY   237      58.322  47.459  92.309  1.00  0.00           H  
ATOM    430  HA3 GLY   237      56.887  47.282  93.472  1.00  0.00           H  
ATOM    431  C   GLY   237      57.914  45.495  93.120  1.00  0.00           C  
ATOM    432  O   GLY   237      59.101  45.193  93.129  1.00  0.00           O  
ATOM    433  N   ARG   238      56.891  44.681  93.472  1.00  0.00           N  
ATOM    434  H   ARG   238      56.021  45.102  93.188  1.00  0.00           H  
ATOM    435  CA  ARG   238      57.019  43.269  93.961  1.00  0.00           C  
ATOM    436  HA  ARG   238      57.473  43.382  94.940  1.00  0.00           H  
ATOM    437  CB  ARG   238      55.657  42.637  94.188  1.00  0.00           C  
ATOM    438  HB2 ARG   238      55.319  42.403  93.182  1.00  0.00           H  
ATOM    439  HB3 ARG   238      55.772  41.670  94.682  1.00  0.00           H  
ATOM    440  CG  ARG   238      54.540  43.341  95.056  1.00  0.00           C  
ATOM    441  HG2 ARG   238      54.999  43.781  95.942  1.00  0.00           H  
ATOM    442  HG3 ARG   238      54.188  44.102  94.369  1.00  0.00           H  
ATOM    443  CD  ARG   238      53.511  42.406  95.603  1.00  0.00           C  
ATOM    444  HD2 ARG   238      53.122  41.751  94.828  1.00  0.00           H  
ATOM    445  HD3 ARG   238      53.962  41.844  96.421  1.00  0.00           H  
ATOM    446  NE  ARG   238      52.346  43.144  96.153  1.00  0.00           N  
ATOM    447  HE  ARG   238      51.652  43.513  95.528  1.00  0.00           H  
ATOM    448  CZ  ARG   238      52.156  43.681  97.314  1.00  0.00           C  
ATOM    449  NH1 ARG   238      52.986  43.706  98.270  1.00  0.00           N  
ATOM    450 HH11 ARG   238      53.751  43.053  98.236  1.00  0.00           H  
ATOM    451 HH12 ARG   238      52.888  44.046  99.219  1.00  0.00           H  
ATOM    452  NH2 ARG   238      50.955  44.193  97.598  1.00  0.00           N  
ATOM    453 HH21 ARG   238      50.362  44.200  96.789  1.00  0.00           H  
ATOM    454 HH22 ARG   238      50.703  44.628  98.470  1.00  0.00           H  
ATOM    455  C   ARG   238      57.884  42.403  93.007  1.00  0.00           C  
ATOM    456  O   ARG   238      58.882  41.819  93.348  1.00  0.00           O  
ATOM    457  N   ALA   239      57.487  42.399  91.722  1.00  0.00           N  
ATOM    458  H   ALA   239      56.870  43.155  91.457  1.00  0.00           H  
ATOM    459  CA  ALA   239      58.176  41.688  90.618  1.00  0.00           C  
ATOM    460  HA  ALA   239      57.779  40.672  90.568  1.00  0.00           H  
ATOM    461  CB  ALA   239      57.910  42.450  89.335  1.00  0.00           C  
ATOM    462  HB1 ALA   239      56.854  42.388  89.100  1.00  0.00           H  
ATOM    463  HB2 ALA   239      58.216  43.474  89.568  1.00  0.00           H  
ATOM    464  HB3 ALA   239      58.438  42.103  88.446  1.00  0.00           H  
ATOM    465  C   ALA   239      59.697  41.514  90.698  1.00  0.00           C  
ATOM    466  O   ALA   239      60.497  42.427  91.037  1.00  0.00           O  
ATOM    467  N   ASN   240      60.191  40.335  90.353  1.00  0.00           N  
ATOM    468  H   ASN   240      59.457  39.648  90.219  1.00  0.00           H  
ATOM    469  CA  ASN   240      61.618  39.861  90.378  1.00  0.00           C  
ATOM    470  HA  ASN   240      62.105  40.327  91.237  1.00  0.00           H  
ATOM    471  CB  ASN   240      61.643  38.334  90.648  1.00  0.00           C  
ATOM    472  HB2 ASN   240      60.975  37.847  89.938  1.00  0.00           H  
ATOM    473  HB3 ASN   240      62.664  37.980  90.538  1.00  0.00           H  
ATOM    474  CG  ASN   240      61.315  37.998  92.124  1.00  0.00           C  
ATOM    475  OD1 ASN   240      60.242  38.321  92.573  1.00  0.00           O  
ATOM    476  ND2 ASN   240      62.198  37.409  92.869  1.00  0.00           N  
ATOM    477 HD21 ASN   240      61.945  37.274  93.829  1.00  0.00           H  
ATOM    478 HD22 ASN   240      63.041  37.075  92.417  1.00  0.00           H  
ATOM    479  C   ASN   240      62.413  40.216  89.149  1.00  0.00           C  
ATOM    480  O   ASN   240      62.855  39.387  88.341  1.00  0.00           O  
ATOM    481  N   GLY   241      62.557  41.535  88.970  1.00  0.00           N  
ATOM    482  H   GLY   241      62.342  42.047  89.814  1.00  0.00           H  
ATOM    483  CA  GLY   241      63.280  42.297  87.973  1.00  0.00           C  
ATOM    484  HA2 GLY   241      63.649  43.212  88.423  1.00  0.00           H  
ATOM    485  HA3 GLY   241      64.210  41.792  87.689  1.00  0.00           H  
ATOM    486  C   GLY   241      62.541  42.700  86.696  1.00  0.00           C  
ATOM    487  O   GLY   241      61.469  42.200  86.407  1.00  0.00           O  
ATOM    488  N   LEU   242      63.028  43.715  85.958  1.00  0.00           N  
ATOM    489  H   LEU   242      63.818  44.246  86.281  1.00  0.00           H  
ATOM    490  CA  LEU   242      62.452  44.269  84.673  1.00  0.00           C  
ATOM    491  HA  LEU   242      63.010  45.154  84.361  1.00  0.00           H  
ATOM    492  CB  LEU   242      62.554  43.289  83.599  1.00  0.00           C  
ATOM    493  HB2 LEU   242      61.760  42.541  83.648  1.00  0.00           H  
ATOM    494  HB3 LEU   242      62.315  43.835  82.688  1.00  0.00           H  
ATOM    495  CG  LEU   242      63.878  42.520  83.317  1.00  0.00           C  
ATOM    496  HG  LEU   242      63.869  41.595  83.888  1.00  0.00           H  
ATOM    497  CD1 LEU   242      63.869  42.033  81.810  1.00  0.00           C  
ATOM    498 HD11 LEU   242      63.986  42.827  81.068  1.00  0.00           H  
ATOM    499 HD12 LEU   242      64.800  41.460  81.708  1.00  0.00           H  
ATOM    500 HD13 LEU   242      63.045  41.356  81.576  1.00  0.00           H  
ATOM    501  CD2 LEU   242      65.167  43.293  83.546  1.00  0.00           C  
ATOM    502 HD21 LEU   242      65.387  44.198  82.983  1.00  0.00           H  
ATOM    503 HD22 LEU   242      65.423  43.364  84.599  1.00  0.00           H  
ATOM    504 HD23 LEU   242      66.023  42.667  83.295  1.00  0.00           H  
ATOM    505  C   LEU   242      61.036  44.876  84.920  1.00  0.00           C  
ATOM    506  O   LEU   242      60.099  44.757  84.152  1.00  0.00           O  
ATOM    507  N   MET   243      60.969  45.784  85.944  1.00  0.00           N  
ATOM    508  H   MET   243      61.848  45.922  86.422  1.00  0.00           H  
ATOM    509  CA  MET   243      59.703  46.373  86.300  1.00  0.00           C  
ATOM    510  HA  MET   243      59.073  46.339  85.414  1.00  0.00           H  
ATOM    511  CB  MET   243      58.963  45.718  87.455  1.00  0.00           C  
ATOM    512  HB2 MET   243      58.759  44.679  87.220  1.00  0.00           H  
ATOM    513  HB3 MET   243      59.521  45.591  88.378  1.00  0.00           H  
ATOM    514  CG  MET   243      57.621  46.412  87.897  1.00  0.00           C  
ATOM    515  HG2 MET   243      57.281  45.850  88.773  1.00  0.00           H  
ATOM    516  HG3 MET   243      57.796  47.439  88.201  1.00  0.00           H  
ATOM    517  SD  MET   243      56.227  46.321  86.707  1.00  0.00           S  
ATOM    518  CE  MET   243      55.909  44.495  86.760  1.00  0.00           C  
ATOM    519  HE1 MET   243      56.840  43.953  86.652  1.00  0.00           H  
ATOM    520  HE2 MET   243      55.461  44.258  87.724  1.00  0.00           H  
ATOM    521  HE3 MET   243      55.099  44.238  86.083  1.00  0.00           H  
ATOM    522  C   MET   243      59.882  47.905  86.547  1.00  0.00           C  
ATOM    523  O   MET   243      59.226  48.718  85.947  1.00  0.00           O  
ATOM    524  N   TYR   244      60.816  48.256  87.451  1.00  0.00           N  
ATOM    525  H   TYR   244      61.334  47.604  88.013  1.00  0.00           H  
ATOM    526  CA  TYR   244      61.091  49.660  87.709  1.00  0.00           C  
ATOM    527  HA  TYR   244      61.895  49.645  88.447  1.00  0.00           H  
ATOM    528  CB  TYR   244      61.702  50.316  86.362  1.00  0.00           C  
ATOM    529  HB2 TYR   244      60.897  50.538  85.665  1.00  0.00           H  
ATOM    530  HB3 TYR   244      62.244  51.240  86.540  1.00  0.00           H  
ATOM    531  CG  TYR   244      62.679  49.381  85.641  1.00  0.00           C  
ATOM    532  CD1 TYR   244      63.788  48.913  86.333  1.00  0.00           C  
ATOM    533  HD1 TYR   244      63.953  49.194  87.365  1.00  0.00           H  
ATOM    534  CE1 TYR   244      64.712  48.016  85.677  1.00  0.00           C  
ATOM    535  HE1 TYR   244      65.579  47.602  86.185  1.00  0.00           H  
ATOM    536  CZ  TYR   244      64.462  47.491  84.407  1.00  0.00           C  
ATOM    537  OH  TYR   244      65.352  46.672  83.763  1.00  0.00           O  
ATOM    538  HH  TYR   244      65.812  46.163  84.427  1.00  0.00           H  
ATOM    539  CE2 TYR   244      63.373  47.974  83.696  1.00  0.00           C  
ATOM    540  HE2 TYR   244      63.454  47.780  82.637  1.00  0.00           H  
ATOM    541  CD2 TYR   244      62.509  48.881  84.303  1.00  0.00           C  
ATOM    542  HD2 TYR   244      61.594  49.232  83.857  1.00  0.00           H  
ATOM    543  C   TYR   244      59.986  50.389  88.339  1.00  0.00           C  
ATOM    544  O   TYR   244      59.337  49.944  89.343  1.00  0.00           O  
ATOM    545  N   PHE   245      59.631  51.582  87.675  1.00  0.00           N  
ATOM    546  H   PHE   245      60.342  51.896  87.036  1.00  0.00           H  
ATOM    547  CA  PHE   245      58.379  52.351  87.775  1.00  0.00           C  
ATOM    548  HA  PHE   245      57.909  51.960  88.676  1.00  0.00           H  
ATOM    549  CB  PHE   245      58.680  53.871  87.869  1.00  0.00           C  
ATOM    550  HB2 PHE   245      59.437  54.093  87.115  1.00  0.00           H  
ATOM    551  HB3 PHE   245      57.818  54.503  87.666  1.00  0.00           H  
ATOM    552  CG  PHE   245      59.197  54.237  89.279  1.00  0.00           C  
ATOM    553  CD1 PHE   245      58.397  54.374  90.398  1.00  0.00           C  
ATOM    554  HD1 PHE   245      57.320  54.308  90.325  1.00  0.00           H  
ATOM    555  CE1 PHE   245      58.932  54.630  91.671  1.00  0.00           C  
ATOM    556  HE1 PHE   245      58.242  54.817  92.485  1.00  0.00           H  
ATOM    557  CZ  PHE   245      60.321  54.657  91.780  1.00  0.00           C  
ATOM    558  HZ  PHE   245      60.812  54.837  92.728  1.00  0.00           H  
ATOM    559  CE2 PHE   245      61.148  54.581  90.669  1.00  0.00           C  
ATOM    560  HE2 PHE   245      62.227  54.601  90.787  1.00  0.00           H  
ATOM    561  CD2 PHE   245      60.622  54.538  89.398  1.00  0.00           C  
ATOM    562  HD2 PHE   245      61.285  54.476  88.552  1.00  0.00           H  
ATOM    563  C   PHE   245      57.431  51.928  86.598  1.00  0.00           C  
ATOM    564  O   PHE   245      57.516  52.464  85.464  1.00  0.00           O  
ATOM    565  N   LYS   246      56.582  50.868  86.823  1.00  0.00           N  
ATOM    566  H   LYS   246      56.730  50.355  87.678  1.00  0.00           H  
ATOM    567  CA  LYS   246      55.588  50.333  85.902  1.00  0.00           C  
ATOM    568  HA  LYS   246      56.134  49.547  85.394  1.00  0.00           H  
ATOM    569  CB  LYS   246      54.600  49.510  86.738  1.00  0.00           C  
ATOM    570  HB2 LYS   246      55.188  48.858  87.392  1.00  0.00           H  
ATOM    571  HB3 LYS   246      54.021  50.127  87.424  1.00  0.00           H  
ATOM    572  CG  LYS   246      53.587  48.746  85.854  1.00  0.00           C  
ATOM    573  HG2 LYS   246      52.939  49.397  85.261  1.00  0.00           H  
ATOM    574  HG3 LYS   246      54.139  48.085  85.182  1.00  0.00           H  
ATOM    575  CD  LYS   246      52.704  47.848  86.619  1.00  0.00           C  
ATOM    576  HD2 LYS   246      53.287  47.118  87.180  1.00  0.00           H  
ATOM    577  HD3 LYS   246      52.235  48.446  87.403  1.00  0.00           H  
ATOM    578  CE  LYS   246      51.669  47.127  85.782  1.00  0.00           C  
ATOM    579  HE2 LYS   246      52.207  46.276  85.364  1.00  0.00           H  
ATOM    580  HE3 LYS   246      50.971  46.553  86.403  1.00  0.00           H  
ATOM    581  NZ  LYS   246      50.870  48.043  84.843  1.00  0.00           N  
ATOM    582  HZ1 LYS   246      50.226  47.434  84.347  1.00  0.00           H  
ATOM    583  HZ2 LYS   246      50.349  48.713  85.395  1.00  0.00           H  
ATOM    584  HZ3 LYS   246      51.398  48.456  84.087  1.00  0.00           H  
ATOM    585  C   LYS   246      54.817  51.306  84.932  1.00  0.00           C  
ATOM    586  O   LYS   246      54.918  51.158  83.707  1.00  0.00           O  
ATOM    587  N   GLU   247      54.226  52.368  85.481  1.00  0.00           N  
ATOM    588  H   GLU   247      54.417  52.538  86.457  1.00  0.00           H  
ATOM    589  CA  GLU   247      53.459  53.408  84.743  1.00  0.00           C  
ATOM    590  HA  GLU   247      53.077  53.052  83.789  1.00  0.00           H  
ATOM    591  CB  GLU   247      52.333  53.900  85.671  1.00  0.00           C  
ATOM    592  HB2 GLU   247      52.719  54.613  86.394  1.00  0.00           H  
ATOM    593  HB3 GLU   247      51.556  54.325  85.044  1.00  0.00           H  
ATOM    594  CG  GLU   247      51.627  52.843  86.544  1.00  0.00           C  
ATOM    595  HG2 GLU   247      52.304  52.567  87.355  1.00  0.00           H  
ATOM    596  HG3 GLU   247      50.672  53.227  86.891  1.00  0.00           H  
ATOM    597  CD  GLU   247      51.176  51.624  85.858  1.00  0.00           C  
ATOM    598  OE1 GLU   247      50.889  50.640  86.530  1.00  0.00           O  
ATOM    599  OE2 GLU   247      50.911  51.760  84.634  1.00  0.00           O  
ATOM    600  C   GLU   247      54.438  54.515  84.313  1.00  0.00           C  
ATOM    601  O   GLU   247      53.984  55.603  84.118  1.00  0.00           O  
ATOM    602  N   GLU   248      55.715  54.238  84.245  1.00  0.00           N  
ATOM    603  H   GLU   248      56.064  53.402  84.689  1.00  0.00           H  
ATOM    604  CA  GLU   248      56.643  55.321  83.963  1.00  0.00           C  
ATOM    605  HA  GLU   248      56.163  56.041  83.299  1.00  0.00           H  
ATOM    606  CB  GLU   248      56.827  56.151  85.268  1.00  0.00           C  
ATOM    607  HB2 GLU   248      55.903  56.293  85.823  1.00  0.00           H  
ATOM    608  HB3 GLU   248      57.585  55.701  85.912  1.00  0.00           H  
ATOM    609  CG  GLU   248      57.500  57.536  84.969  1.00  0.00           C  
ATOM    610  HG2 GLU   248      57.296  58.236  85.780  1.00  0.00           H  
ATOM    611  HG3 GLU   248      58.578  57.425  84.946  1.00  0.00           H  
ATOM    612  CD  GLU   248      56.980  58.178  83.658  1.00  0.00           C  
ATOM    613  OE1 GLU   248      57.736  58.296  82.646  1.00  0.00           O  
ATOM    614  OE2 GLU   248      55.862  58.689  83.699  1.00  0.00           O  
ATOM    615  C   GLU   248      57.920  54.788  83.231  1.00  0.00           C  
ATOM    616  O   GLU   248      57.983  54.793  81.988  1.00  0.00           O  
ATOM    617  N   GLU   249      58.891  54.272  83.925  1.00  0.00           N  
ATOM    618  H   GLU   249      58.826  54.161  84.930  1.00  0.00           H  
ATOM    619  CA  GLU   249      60.117  53.726  83.333  1.00  0.00           C  
ATOM    620  HA  GLU   249      60.445  54.495  82.629  1.00  0.00           H  
ATOM    621  CB  GLU   249      61.199  53.514  84.336  1.00  0.00           C  
ATOM    622  HB2 GLU   249      60.965  52.676  84.990  1.00  0.00           H  
ATOM    623  HB3 GLU   249      62.056  53.122  83.795  1.00  0.00           H  
ATOM    624  CG  GLU   249      61.609  54.701  85.220  1.00  0.00           C  
ATOM    625  HG2 GLU   249      60.648  55.003  85.636  1.00  0.00           H  
ATOM    626  HG3 GLU   249      62.185  54.250  86.014  1.00  0.00           H  
ATOM    627  CD  GLU   249      62.447  55.846  84.684  1.00  0.00           C  
ATOM    628  OE1 GLU   249      62.815  55.744  83.517  1.00  0.00           O  
ATOM    629  OE2 GLU   249      62.943  56.757  85.416  1.00  0.00           O  
ATOM    630  C   GLU   249      59.920  52.469  82.449  1.00  0.00           C  
ATOM    631  O   GLU   249      60.398  52.364  81.344  1.00  0.00           O  
ATOM    632  N   ARG   250      59.125  51.493  82.879  1.00  0.00           N  
ATOM    633  H   ARG   250      58.850  51.578  83.851  1.00  0.00           H  
ATOM    634  CA  ARG   250      58.592  50.342  82.051  1.00  0.00           C  
ATOM    635  HA  ARG   250      59.424  49.830  81.563  1.00  0.00           H  
ATOM    636  CB  ARG   250      58.089  49.214  82.995  1.00  0.00           C  
ATOM    637  HB2 ARG   250      58.951  48.892  83.566  1.00  0.00           H  
ATOM    638  HB3 ARG   250      57.299  49.660  83.604  1.00  0.00           H  
ATOM    639  CG  ARG   250      57.478  48.009  82.300  1.00  0.00           C  
ATOM    640  HG2 ARG   250      56.700  48.453  81.686  1.00  0.00           H  
ATOM    641  HG3 ARG   250      58.258  47.552  81.699  1.00  0.00           H  
ATOM    642  CD  ARG   250      56.848  47.009  83.293  1.00  0.00           C  
ATOM    643  HD2 ARG   250      57.700  46.675  83.872  1.00  0.00           H  
ATOM    644  HD3 ARG   250      56.114  47.515  83.921  1.00  0.00           H  
ATOM    645  NE  ARG   250      56.226  45.787  82.706  1.00  0.00           N  
ATOM    646  HE  ARG   250      56.668  44.921  82.974  1.00  0.00           H  
ATOM    647  CZ  ARG   250      55.015  45.689  82.183  1.00  0.00           C  
ATOM    648  NH1 ARG   250      54.170  46.583  81.928  1.00  0.00           N  
ATOM    649 HH11 ARG   250      54.419  47.559  82.053  1.00  0.00           H  
ATOM    650 HH12 ARG   250      53.235  46.321  81.654  1.00  0.00           H  
ATOM    651  NH2 ARG   250      54.475  44.552  81.943  1.00  0.00           N  
ATOM    652 HH21 ARG   250      54.980  43.687  81.948  1.00  0.00           H  
ATOM    653 HH22 ARG   250      53.474  44.576  81.761  1.00  0.00           H  
ATOM    654  C   ARG   250      57.636  50.858  80.952  1.00  0.00           C  
ATOM    655  O   ARG   250      57.680  50.408  79.834  1.00  0.00           O  
ATOM    656  N   ARG   251      56.829  51.882  81.201  1.00  0.00           N  
ATOM    657  H   ARG   251      56.796  52.142  82.170  1.00  0.00           H  
ATOM    658  CA  ARG   251      55.973  52.567  80.229  1.00  0.00           C  
ATOM    659  HA  ARG   251      55.253  51.862  79.809  1.00  0.00           H  
ATOM    660  CB  ARG   251      55.073  53.574  80.900  1.00  0.00           C  
ATOM    661  HB2 ARG   251      54.738  53.088  81.808  1.00  0.00           H  
ATOM    662  HB3 ARG   251      55.626  54.442  81.252  1.00  0.00           H  
ATOM    663  CG  ARG   251      53.997  54.233  80.024  1.00  0.00           C  
ATOM    664  HG2 ARG   251      54.401  54.738  79.150  1.00  0.00           H  
ATOM    665  HG3 ARG   251      53.392  53.422  79.610  1.00  0.00           H  
ATOM    666  CD  ARG   251      53.078  55.166  80.917  1.00  0.00           C  
ATOM    667  HD2 ARG   251      52.881  54.719  81.892  1.00  0.00           H  
ATOM    668  HD3 ARG   251      53.496  56.138  81.204  1.00  0.00           H  
ATOM    669  NE  ARG   251      51.770  55.440  80.236  1.00  0.00           N  
ATOM    670  HE  ARG   251      51.314  54.653  79.785  1.00  0.00           H  
ATOM    671  CZ  ARG   251      51.021  56.553  80.317  1.00  0.00           C  
ATOM    672  NH1 ARG   251      51.581  57.601  80.888  1.00  0.00           N  
ATOM    673 HH11 ARG   251      52.561  57.600  81.113  1.00  0.00           H  
ATOM    674 HH12 ARG   251      51.095  58.481  80.997  1.00  0.00           H  
ATOM    675  NH2 ARG   251      49.856  56.704  79.902  1.00  0.00           N  
ATOM    676 HH21 ARG   251      49.356  56.021  79.345  1.00  0.00           H  
ATOM    677 HH22 ARG   251      49.506  57.652  79.940  1.00  0.00           H  
ATOM    678  C   ARG   251      56.679  53.111  78.987  1.00  0.00           C  
ATOM    679  O   ARG   251      56.251  52.908  77.874  1.00  0.00           O  
ATOM    680  N   PHE   252      57.814  53.785  79.221  1.00  0.00           N  
ATOM    681  H   PHE   252      58.086  53.748  80.187  1.00  0.00           H  
ATOM    682  CA  PHE   252      58.786  54.153  78.237  1.00  0.00           C  
ATOM    683  HA  PHE   252      58.274  54.726  77.461  1.00  0.00           H  
ATOM    684  CB  PHE   252      59.709  55.169  78.885  1.00  0.00           C  
ATOM    685  HB2 PHE   252      59.086  55.874  79.442  1.00  0.00           H  
ATOM    686  HB3 PHE   252      60.295  54.709  79.678  1.00  0.00           H  
ATOM    687  CG  PHE   252      60.671  55.920  77.988  1.00  0.00           C  
ATOM    688  CD1 PHE   252      60.242  57.018  77.178  1.00  0.00           C  
ATOM    689  HD1 PHE   252      59.240  57.404  77.293  1.00  0.00           H  
ATOM    690  CE1 PHE   252      61.167  57.694  76.361  1.00  0.00           C  
ATOM    691  HE1 PHE   252      60.850  58.534  75.766  1.00  0.00           H  
ATOM    692  CZ  PHE   252      62.529  57.307  76.388  1.00  0.00           C  
ATOM    693  HZ  PHE   252      63.206  57.888  75.778  1.00  0.00           H  
ATOM    694  CE2 PHE   252      63.017  56.227  77.160  1.00  0.00           C  
ATOM    695  HE2 PHE   252      64.079  56.009  77.161  1.00  0.00           H  
ATOM    696  CD2 PHE   252      62.076  55.478  77.916  1.00  0.00           C  
ATOM    697  HD2 PHE   252      62.339  54.551  78.397  1.00  0.00           H  
ATOM    698  C   PHE   252      59.493  53.033  77.437  1.00  0.00           C  
ATOM    699  O   PHE   252      59.378  52.997  76.198  1.00  0.00           O  
ATOM    700  N   ALA   253      59.950  51.987  78.173  1.00  0.00           N  
ATOM    701  H   ALA   253      60.035  52.067  79.176  1.00  0.00           H  
ATOM    702  CA  ALA   253      60.501  50.740  77.566  1.00  0.00           C  
ATOM    703  HA  ALA   253      61.344  51.019  76.933  1.00  0.00           H  
ATOM    704  CB  ALA   253      60.998  49.800  78.693  1.00  0.00           C  
ATOM    705  HB1 ALA   253      61.449  48.905  78.269  1.00  0.00           H  
ATOM    706  HB2 ALA   253      61.893  50.225  79.152  1.00  0.00           H  
ATOM    707  HB3 ALA   253      60.292  49.555  79.483  1.00  0.00           H  
ATOM    708  C   ALA   253      59.487  49.983  76.704  1.00  0.00           C  
ATOM    709  O   ALA   253      59.960  49.580  75.625  1.00  0.00           O  
ATOM    710  N   ARG   254      58.274  49.733  77.138  1.00  0.00           N  
ATOM    711  H   ARG   254      58.065  50.115  78.043  1.00  0.00           H  
ATOM    712  CA  ARG   254      57.210  49.185  76.215  1.00  0.00           C  
ATOM    713  HA  ARG   254      57.618  48.386  75.603  1.00  0.00           H  
ATOM    714  CB  ARG   254      55.991  48.766  77.110  1.00  0.00           C  
ATOM    715  HB2 ARG   254      55.726  49.729  77.555  1.00  0.00           H  
ATOM    716  HB3 ARG   254      55.158  48.329  76.548  1.00  0.00           H  
ATOM    717  CG  ARG   254      56.249  47.797  78.282  1.00  0.00           C  
ATOM    718  HG2 ARG   254      57.171  47.232  78.121  1.00  0.00           H  
ATOM    719  HG3 ARG   254      56.429  48.393  79.179  1.00  0.00           H  
ATOM    720  CD  ARG   254      55.186  46.794  78.596  1.00  0.00           C  
ATOM    721  HD2 ARG   254      55.495  46.072  79.350  1.00  0.00           H  
ATOM    722  HD3 ARG   254      54.294  47.331  78.885  1.00  0.00           H  
ATOM    723  NE  ARG   254      54.811  45.960  77.390  1.00  0.00           N  
ATOM    724  HE  ARG   254      55.495  45.851  76.658  1.00  0.00           H  
ATOM    725  CZ  ARG   254      54.196  44.814  77.593  1.00  0.00           C  
ATOM    726  NH1 ARG   254      53.624  44.426  78.717  1.00  0.00           N  
ATOM    727 HH11 ARG   254      53.468  45.170  79.382  1.00  0.00           H  
ATOM    728 HH12 ARG   254      53.065  43.594  78.805  1.00  0.00           H  
ATOM    729  NH2 ARG   254      54.069  43.983  76.662  1.00  0.00           N  
ATOM    730 HH21 ARG   254      54.621  44.124  75.835  1.00  0.00           H  
ATOM    731 HH22 ARG   254      53.479  43.168  76.762  1.00  0.00           H  
ATOM    732  C   ARG   254      56.754  50.114  75.108  1.00  0.00           C  
ATOM    733  O   ARG   254      56.482  49.593  74.009  1.00  0.00           O  
ATOM    734  N   LEU   255      56.801  51.485  75.300  1.00  0.00           N  
ATOM    735  H   LEU   255      57.145  51.827  76.191  1.00  0.00           H  
ATOM    736  CA  LEU   255      56.470  52.492  74.255  1.00  0.00           C  
ATOM    737  HA  LEU   255      55.444  52.252  74.004  1.00  0.00           H  
ATOM    738  CB  LEU   255      56.510  53.920  74.880  1.00  0.00           C  
ATOM    739  HB2 LEU   255      55.787  53.996  75.688  1.00  0.00           H  
ATOM    740  HB3 LEU   255      57.518  54.099  75.264  1.00  0.00           H  
ATOM    741  CG  LEU   255      56.226  54.985  73.804  1.00  0.00           C  
ATOM    742  HG  LEU   255      57.031  55.064  73.080  1.00  0.00           H  
ATOM    743  CD1 LEU   255      54.907  54.911  73.010  1.00  0.00           C  
ATOM    744 HD11 LEU   255      54.131  54.848  73.777  1.00  0.00           H  
ATOM    745 HD12 LEU   255      54.775  55.828  72.438  1.00  0.00           H  
ATOM    746 HD13 LEU   255      54.975  54.124  72.258  1.00  0.00           H  
ATOM    747  CD2 LEU   255      56.350  56.322  74.598  1.00  0.00           C  
ATOM    748 HD21 LEU   255      57.357  56.515  74.953  1.00  0.00           H  
ATOM    749 HD22 LEU   255      56.274  57.151  73.891  1.00  0.00           H  
ATOM    750 HD23 LEU   255      55.630  56.314  75.423  1.00  0.00           H  
ATOM    751  C   LEU   255      57.412  52.341  73.012  1.00  0.00           C  
ATOM    752  O   LEU   255      56.940  52.412  71.879  1.00  0.00           O  
ATOM    753  N   TRP   256      58.751  52.174  73.184  1.00  0.00           N  
ATOM    754  H   TRP   256      59.057  52.069  74.139  1.00  0.00           H  
ATOM    755  CA  TRP   256      59.688  52.081  72.091  1.00  0.00           C  
ATOM    756  HA  TRP   256      59.497  52.832  71.322  1.00  0.00           H  
ATOM    757  CB  TRP   256      61.090  52.166  72.633  1.00  0.00           C  
ATOM    758  HB2 TRP   256      61.127  51.478  73.472  1.00  0.00           H  
ATOM    759  HB3 TRP   256      61.705  51.882  71.764  1.00  0.00           H  
ATOM    760  CG  TRP   256      61.429  53.452  73.168  1.00  0.00           C  
ATOM    761  CD1 TRP   256      61.608  53.801  74.433  1.00  0.00           C  
ATOM    762  HD1 TRP   256      61.472  53.150  75.297  1.00  0.00           H  
ATOM    763  NE1 TRP   256      62.044  55.045  74.527  1.00  0.00           N  
ATOM    764  HE1 TRP   256      62.419  55.348  75.422  1.00  0.00           H  
ATOM    765  CE2 TRP   256      62.183  55.709  73.301  1.00  0.00           C  
ATOM    766  CZ2 TRP   256      62.590  57.023  72.910  1.00  0.00           C  
ATOM    767  HZ2 TRP   256      62.892  57.822  73.574  1.00  0.00           H  
ATOM    768  CH2 TRP   256      62.764  57.228  71.515  1.00  0.00           C  
ATOM    769  HH2 TRP   256      63.203  58.123  71.093  1.00  0.00           H  
ATOM    770  CZ3 TRP   256      62.302  56.269  70.574  1.00  0.00           C  
ATOM    771  HZ3 TRP   256      62.317  56.398  69.501  1.00  0.00           H  
ATOM    772  CE3 TRP   256      61.822  55.019  70.984  1.00  0.00           C  
ATOM    773  HE3 TRP   256      61.345  54.302  70.321  1.00  0.00           H  
ATOM    774  CD2 TRP   256      61.817  54.630  72.382  1.00  0.00           C  
ATOM    775  C   TRP   256      59.526  50.730  71.305  1.00  0.00           C  
ATOM    776  O   TRP   256      59.661  50.686  70.076  1.00  0.00           O  
ATOM    777  N   VAL   257      59.237  49.580  72.004  1.00  0.00           N  
ATOM    778  H   VAL   257      59.375  49.612  72.999  1.00  0.00           H  
ATOM    779  CA  VAL   257      58.877  48.358  71.307  1.00  0.00           C  
ATOM    780  HA  VAL   257      59.677  48.119  70.607  1.00  0.00           H  
ATOM    781  CB  VAL   257      58.937  47.184  72.286  1.00  0.00           C  
ATOM    782  HB  VAL   257      58.125  47.248  73.001  1.00  0.00           H  
ATOM    783  CG1 VAL   257      58.812  45.857  71.564  1.00  0.00           C  
ATOM    784 HG11 VAL   257      58.792  45.120  72.365  1.00  0.00           H  
ATOM    785 HG12 VAL   257      57.804  45.876  71.140  1.00  0.00           H  
ATOM    786 HG13 VAL   257      59.651  45.655  70.900  1.00  0.00           H  
ATOM    787  CG2 VAL   257      60.118  47.200  73.151  1.00  0.00           C  
ATOM    788 HG21 VAL   257      60.199  48.020  73.869  1.00  0.00           H  
ATOM    789 HG22 VAL   257      60.023  46.231  73.645  1.00  0.00           H  
ATOM    790 HG23 VAL   257      61.076  47.186  72.626  1.00  0.00           H  
ATOM    791  C   VAL   257      57.598  48.442  70.547  1.00  0.00           C  
ATOM    792  O   VAL   257      57.460  47.825  69.536  1.00  0.00           O  
ATOM    793  N   GLY   258      56.640  49.246  71.068  1.00  0.00           N  
ATOM    794  H   GLY   258      56.715  49.543  72.031  1.00  0.00           H  
ATOM    795  CA  GLY   258      55.489  49.585  70.346  1.00  0.00           C  
ATOM    796  HA2 GLY   258      54.760  48.783  70.236  1.00  0.00           H  
ATOM    797  HA3 GLY   258      54.866  50.277  70.921  1.00  0.00           H  
ATOM    798  C   GLY   258      55.823  50.189  68.910  1.00  0.00           C  
ATOM    799  O   GLY   258      55.270  49.665  67.941  1.00  0.00           O  
ATOM    800  N   VAL   259      56.735  51.188  68.777  1.00  0.00           N  
ATOM    801  H   VAL   259      56.908  51.733  69.606  1.00  0.00           H  
ATOM    802  CA  VAL   259      57.365  51.652  67.503  1.00  0.00           C  
ATOM    803  HA  VAL   259      56.613  52.175  66.911  1.00  0.00           H  
ATOM    804  CB  VAL   259      58.460  52.708  67.672  1.00  0.00           C  
ATOM    805  HB  VAL   259      59.178  52.249  68.364  1.00  0.00           H  
ATOM    806  CG1 VAL   259      59.162  53.153  66.344  1.00  0.00           C  
ATOM    807 HG11 VAL   259      59.767  52.398  65.851  1.00  0.00           H  
ATOM    808 HG12 VAL   259      58.443  53.637  65.686  1.00  0.00           H  
ATOM    809 HG13 VAL   259      59.903  53.855  66.723  1.00  0.00           H  
ATOM    810  CG2 VAL   259      58.039  53.932  68.488  1.00  0.00           C  
ATOM    811 HG21 VAL   259      57.325  53.638  69.261  1.00  0.00           H  
ATOM    812 HG22 VAL   259      58.922  54.389  68.932  1.00  0.00           H  
ATOM    813 HG23 VAL   259      57.480  54.595  67.836  1.00  0.00           H  
ATOM    814  C   VAL   259      57.961  50.532  66.733  1.00  0.00           C  
ATOM    815  O   VAL   259      57.564  50.307  65.576  1.00  0.00           O  
ATOM    816  N   TRP   260      58.924  49.804  67.346  1.00  0.00           N  
ATOM    817  H   TRP   260      59.197  50.150  68.257  1.00  0.00           H  
ATOM    818  CA  TRP   260      59.686  48.739  66.675  1.00  0.00           C  
ATOM    819  HA  TRP   260      60.101  49.225  65.798  1.00  0.00           H  
ATOM    820  CB  TRP   260      60.935  48.252  67.476  1.00  0.00           C  
ATOM    821  HB2 TRP   260      60.622  47.554  68.252  1.00  0.00           H  
ATOM    822  HB3 TRP   260      61.485  47.638  66.760  1.00  0.00           H  
ATOM    823  CG  TRP   260      61.838  49.221  68.228  1.00  0.00           C  
ATOM    824  CD1 TRP   260      62.174  49.049  69.518  1.00  0.00           C  
ATOM    825  HD1 TRP   260      61.952  48.178  70.127  1.00  0.00           H  
ATOM    826  NE1 TRP   260      62.862  50.199  69.932  1.00  0.00           N  
ATOM    827  HE1 TRP   260      63.299  50.270  70.843  1.00  0.00           H  
ATOM    828  CE2 TRP   260      62.944  51.140  68.929  1.00  0.00           C  
ATOM    829  CZ2 TRP   260      63.458  52.439  68.890  1.00  0.00           C  
ATOM    830  HZ2 TRP   260      63.846  52.904  69.788  1.00  0.00           H  
ATOM    831  CH2 TRP   260      63.433  53.179  67.705  1.00  0.00           C  
ATOM    832  HH2 TRP   260      63.669  54.238  67.680  1.00  0.00           H  
ATOM    833  CZ3 TRP   260      62.905  52.580  66.564  1.00  0.00           C  
ATOM    834  HZ3 TRP   260      62.994  53.174  65.661  1.00  0.00           H  
ATOM    835  CE3 TRP   260      62.328  51.310  66.668  1.00  0.00           C  
ATOM    836  HE3 TRP   260      61.949  50.889  65.745  1.00  0.00           H  
ATOM    837  CD2 TRP   260      62.336  50.527  67.856  1.00  0.00           C  
ATOM    838  C   TRP   260      58.821  47.583  66.108  1.00  0.00           C  
ATOM    839  O   TRP   260      58.932  47.217  64.922  1.00  0.00           O  
ATOM    840  N   SER   261      57.889  47.028  66.923  1.00  0.00           N  
ATOM    841  H   SER   261      57.827  47.467  67.837  1.00  0.00           H  
ATOM    842  CA  SER   261      56.973  45.862  66.475  1.00  0.00           C  
ATOM    843  HA  SER   261      57.443  44.991  66.025  1.00  0.00           H  
ATOM    844  CB  SER   261      56.188  45.281  67.731  1.00  0.00           C  
ATOM    845  HB2 SER   261      55.564  44.447  67.394  1.00  0.00           H  
ATOM    846  HB3 SER   261      56.906  44.994  68.490  1.00  0.00           H  
ATOM    847  OG  SER   261      55.229  46.113  68.266  1.00  0.00           O  
ATOM    848  HG  SER   261      55.688  46.832  68.697  1.00  0.00           H  
ATOM    849  C   SER   261      56.040  46.327  65.318  1.00  0.00           C  
ATOM    850  O   SER   261      56.082  45.726  64.259  1.00  0.00           O  
ATOM    851  N   VAL   262      55.278  47.479  65.466  1.00  0.00           N  
ATOM    852  H   VAL   262      55.305  47.924  66.370  1.00  0.00           H  
ATOM    853  CA  VAL   262      54.477  48.084  64.370  1.00  0.00           C  
ATOM    854  HA  VAL   262      53.696  47.364  64.100  1.00  0.00           H  
ATOM    855  CB  VAL   262      53.893  49.420  64.848  1.00  0.00           C  
ATOM    856  HB  VAL   262      54.646  50.060  65.309  1.00  0.00           H  
ATOM    857  CG1 VAL   262      53.211  50.251  63.706  1.00  0.00           C  
ATOM    858 HG11 VAL   262      52.334  49.877  63.183  1.00  0.00           H  
ATOM    859 HG12 VAL   262      53.006  51.213  64.180  1.00  0.00           H  
ATOM    860 HG13 VAL   262      53.955  50.347  62.913  1.00  0.00           H  
ATOM    861  CG2 VAL   262      52.664  49.179  65.770  1.00  0.00           C  
ATOM    862 HG21 VAL   262      52.989  48.529  66.584  1.00  0.00           H  
ATOM    863 HG22 VAL   262      52.428  50.170  66.168  1.00  0.00           H  
ATOM    864 HG23 VAL   262      51.958  48.613  65.168  1.00  0.00           H  
ATOM    865  C   VAL   262      55.287  48.174  63.092  1.00  0.00           C  
ATOM    866  O   VAL   262      54.833  47.679  62.027  1.00  0.00           O  
ATOM    867  N   LEU   263      56.483  48.663  63.157  1.00  0.00           N  
ATOM    868  H   LEU   263      56.710  49.124  64.024  1.00  0.00           H  
ATOM    869  CA  LEU   263      57.358  49.017  62.029  1.00  0.00           C  
ATOM    870  HA  LEU   263      56.630  49.642  61.513  1.00  0.00           H  
ATOM    871  CB  LEU   263      58.553  49.840  62.437  1.00  0.00           C  
ATOM    872  HB2 LEU   263      58.234  50.645  63.111  1.00  0.00           H  
ATOM    873  HB3 LEU   263      59.210  49.363  63.167  1.00  0.00           H  
ATOM    874  CG  LEU   263      59.428  50.393  61.268  1.00  0.00           C  
ATOM    875  HG  LEU   263      59.947  49.545  60.821  1.00  0.00           H  
ATOM    876  CD1 LEU   263      58.674  51.070  60.112  1.00  0.00           C  
ATOM    877 HD11 LEU   263      57.943  50.376  59.684  1.00  0.00           H  
ATOM    878 HD12 LEU   263      58.271  52.008  60.472  1.00  0.00           H  
ATOM    879 HD13 LEU   263      59.369  51.356  59.317  1.00  0.00           H  
ATOM    880  CD2 LEU   263      60.437  51.505  61.779  1.00  0.00           C  
ATOM    881 HD21 LEU   263      61.119  51.838  61.001  1.00  0.00           H  
ATOM    882 HD22 LEU   263      59.848  52.377  62.037  1.00  0.00           H  
ATOM    883 HD23 LEU   263      61.074  51.203  62.615  1.00  0.00           H  
ATOM    884  C   LEU   263      57.832  47.742  61.236  1.00  0.00           C  
ATOM    885  O   LEU   263      57.918  47.687  59.995  1.00  0.00           O  
ATOM    886  N   CYS   264      58.243  46.780  62.076  1.00  0.00           N  
ATOM    887  H   CYS   264      58.263  46.979  63.065  1.00  0.00           H  
ATOM    888  CA  CYS   264      58.589  45.385  61.709  1.00  0.00           C  
ATOM    889  HA  CYS   264      59.443  45.478  61.038  1.00  0.00           H  
ATOM    890  CB  CYS   264      59.210  44.749  62.951  1.00  0.00           C  
ATOM    891  HB2 CYS   264      59.890  45.439  63.459  1.00  0.00           H  
ATOM    892  HB3 CYS   264      58.343  44.540  63.575  1.00  0.00           H  
ATOM    893  SG  CYS   264      60.007  43.189  62.420  1.00  0.00           S  
ATOM    894  HG  CYS   264      61.191  43.407  63.012  1.00  0.00           H  
ATOM    895  C   CYS   264      57.402  44.651  61.041  1.00  0.00           C  
ATOM    896  O   CYS   264      57.618  44.191  59.913  1.00  0.00           O  
ATOM    897  N   CYS   265      56.187  44.822  61.508  1.00  0.00           N  
ATOM    898  H   CYS   265      56.071  45.347  62.363  1.00  0.00           H  
ATOM    899  CA  CYS   265      54.942  44.433  60.881  1.00  0.00           C  
ATOM    900  HA  CYS   265      54.979  43.378  60.634  1.00  0.00           H  
ATOM    901  CB  CYS   265      53.736  44.695  61.896  1.00  0.00           C  
ATOM    902  HB2 CYS   265      54.103  44.370  62.860  1.00  0.00           H  
ATOM    903  HB3 CYS   265      53.440  45.738  62.060  1.00  0.00           H  
ATOM    904  SG  CYS   265      52.244  43.835  61.361  1.00  0.00           S  
ATOM    905  HG  CYS   265      51.577  43.911  62.523  1.00  0.00           H  
ATOM    906  C   CYS   265      54.641  45.113  59.525  1.00  0.00           C  
ATOM    907  O   CYS   265      54.466  44.421  58.522  1.00  0.00           O  
ATOM    908  N   ALA   266      54.563  46.409  59.564  1.00  0.00           N  
ATOM    909  H   ALA   266      54.673  46.827  60.475  1.00  0.00           H  
ATOM    910  CA  ALA   266      54.503  47.249  58.374  1.00  0.00           C  
ATOM    911  HA  ALA   266      53.544  46.885  58.024  1.00  0.00           H  
ATOM    912  CB  ALA   266      54.463  48.697  58.840  1.00  0.00           C  
ATOM    913  HB1 ALA   266      53.574  48.927  59.427  1.00  0.00           H  
ATOM    914  HB2 ALA   266      55.291  49.032  59.468  1.00  0.00           H  
ATOM    915  HB3 ALA   266      54.417  49.378  57.980  1.00  0.00           H  
ATOM    916  C   ALA   266      55.560  46.974  57.255  1.00  0.00           C  
ATOM    917  O   ALA   266      55.193  46.763  56.080  1.00  0.00           O  
ATOM    918  N   SER   267      56.886  46.844  57.512  1.00  0.00           N  
ATOM    919  H   SER   267      57.168  47.012  58.468  1.00  0.00           H  
ATOM    920  CA  SER   267      58.002  46.556  56.573  1.00  0.00           C  
ATOM    921  HA  SER   267      57.877  47.203  55.708  1.00  0.00           H  
ATOM    922  CB  SER   267      59.387  46.765  57.164  1.00  0.00           C  
ATOM    923  HB2 SER   267      60.176  46.570  56.440  1.00  0.00           H  
ATOM    924  HB3 SER   267      59.490  47.813  57.440  1.00  0.00           H  
ATOM    925  OG  SER   267      59.547  46.121  58.434  1.00  0.00           O  
ATOM    926  HG  SER   267      58.881  46.498  59.003  1.00  0.00           H  
ATOM    927  C   SER   267      57.929  45.156  56.023  1.00  0.00           C  
ATOM    928  O   SER   267      58.055  45.111  54.793  1.00  0.00           O  
ATOM    929  N   THR   268      57.554  44.121  56.799  1.00  0.00           N  
ATOM    930  H   THR   268      57.472  44.356  57.783  1.00  0.00           H  
ATOM    931  CA  THR   268      57.381  42.712  56.338  1.00  0.00           C  
ATOM    932  HA  THR   268      58.193  42.451  55.654  1.00  0.00           H  
ATOM    933  CB  THR   268      57.486  41.793  57.527  1.00  0.00           C  
ATOM    934  HB  THR   268      57.310  40.814  57.099  1.00  0.00           H  
ATOM    935  CG2 THR   268      58.897  41.707  58.064  1.00  0.00           C  
ATOM    936 HG21 THR   268      59.316  42.715  58.042  1.00  0.00           H  
ATOM    937 HG22 THR   268      58.691  41.404  59.090  1.00  0.00           H  
ATOM    938 HG23 THR   268      59.571  40.954  57.651  1.00  0.00           H  
ATOM    939  OG1 THR   268      56.605  42.162  58.549  1.00  0.00           O  
ATOM    940  HG1 THR   268      57.054  42.892  58.981  1.00  0.00           H  
ATOM    941  C   THR   268      56.017  42.537  55.520  1.00  0.00           C  
ATOM    942  O   THR   268      56.091  42.097  54.414  1.00  0.00           O  
ATOM    943  N   LEU   269      54.940  43.133  55.968  1.00  0.00           N  
ATOM    944  H   LEU   269      54.909  43.553  56.879  1.00  0.00           H  
ATOM    945  CA  LEU   269      53.734  42.996  55.156  1.00  0.00           C  
ATOM    946  HA  LEU   269      53.630  41.946  54.900  1.00  0.00           H  
ATOM    947  CB  LEU   269      52.545  43.336  56.062  1.00  0.00           C  
ATOM    948  HB2 LEU   269      52.426  42.578  56.839  1.00  0.00           H  
ATOM    949  HB3 LEU   269      52.680  44.320  56.511  1.00  0.00           H  
ATOM    950  CG  LEU   269      51.171  43.322  55.389  1.00  0.00           C  
ATOM    951  HG  LEU   269      51.068  44.114  54.646  1.00  0.00           H  
ATOM    952  CD1 LEU   269      50.809  41.916  54.776  1.00  0.00           C  
ATOM    953 HD11 LEU   269      51.553  41.628  54.038  1.00  0.00           H  
ATOM    954 HD12 LEU   269      50.796  41.215  55.613  1.00  0.00           H  
ATOM    955 HD13 LEU   269      49.821  41.953  54.304  1.00  0.00           H  
ATOM    956  CD2 LEU   269      50.008  43.746  56.287  1.00  0.00           C  
ATOM    957 HD21 LEU   269      50.173  44.752  56.659  1.00  0.00           H  
ATOM    958 HD22 LEU   269      49.052  43.752  55.760  1.00  0.00           H  
ATOM    959 HD23 LEU   269      49.920  42.970  57.052  1.00  0.00           H  
ATOM    960  C   LEU   269      53.780  43.740  53.770  1.00  0.00           C  
ATOM    961  O   LEU   269      53.476  43.027  52.795  1.00  0.00           O  
ATOM    962  N   PHE   270      54.339  44.947  53.748  1.00  0.00           N  
ATOM    963  H   PHE   270      54.424  45.450  54.621  1.00  0.00           H  
ATOM    964  CA  PHE   270      54.868  45.605  52.562  1.00  0.00           C  
ATOM    965  HA  PHE   270      54.078  45.927  51.880  1.00  0.00           H  
ATOM    966  CB  PHE   270      55.633  46.821  52.896  1.00  0.00           C  
ATOM    967  HB2 PHE   270      54.971  47.531  53.403  1.00  0.00           H  
ATOM    968  HB3 PHE   270      56.421  46.557  53.597  1.00  0.00           H  
ATOM    969  CG  PHE   270      56.371  47.517  51.737  1.00  0.00           C  
ATOM    970  CD1 PHE   270      55.609  47.945  50.615  1.00  0.00           C  
ATOM    971  HD1 PHE   270      54.533  47.839  50.677  1.00  0.00           H  
ATOM    972  CE1 PHE   270      56.180  48.574  49.507  1.00  0.00           C  
ATOM    973  HE1 PHE   270      55.555  48.999  48.739  1.00  0.00           H  
ATOM    974  CZ  PHE   270      57.596  48.683  49.487  1.00  0.00           C  
ATOM    975  HZ  PHE   270      58.140  48.992  48.614  1.00  0.00           H  
ATOM    976  CE2 PHE   270      58.398  48.263  50.559  1.00  0.00           C  
ATOM    977  HE2 PHE   270      59.470  48.268  50.432  1.00  0.00           H  
ATOM    978  CD2 PHE   270      57.762  47.736  51.713  1.00  0.00           C  
ATOM    979  HD2 PHE   270      58.307  47.280  52.526  1.00  0.00           H  
ATOM    980  C   PHE   270      55.782  44.782  51.605  1.00  0.00           C  
ATOM    981  O   PHE   270      55.506  44.742  50.405  1.00  0.00           O  
ATOM    982  N   THR   271      56.764  44.083  52.101  1.00  0.00           N  
ATOM    983  H   THR   271      56.882  44.115  53.096  1.00  0.00           H  
ATOM    984  CA  THR   271      57.581  43.153  51.359  1.00  0.00           C  
ATOM    985  HA  THR   271      58.012  43.704  50.522  1.00  0.00           H  
ATOM    986  CB  THR   271      58.726  42.508  52.298  1.00  0.00           C  
ATOM    987  HB  THR   271      58.326  41.939  53.133  1.00  0.00           H  
ATOM    988  CG2 THR   271      59.691  41.583  51.639  1.00  0.00           C  
ATOM    989 HG21 THR   271      60.168  42.031  50.766  1.00  0.00           H  
ATOM    990 HG22 THR   271      60.631  41.328  52.130  1.00  0.00           H  
ATOM    991 HG23 THR   271      59.150  40.677  51.342  1.00  0.00           H  
ATOM    992  OG1 THR   271      59.516  43.580  52.863  1.00  0.00           O  
ATOM    993  HG1 THR   271      58.940  44.166  53.352  1.00  0.00           H  
ATOM    994  C   THR   271      56.681  42.068  50.772  1.00  0.00           C  
ATOM    995  O   THR   271      56.734  41.862  49.579  1.00  0.00           O  
ATOM    996  N   VAL   272      55.940  41.331  51.591  1.00  0.00           N  
ATOM    997  H   VAL   272      56.019  41.523  52.580  1.00  0.00           H  
ATOM    998  CA  VAL   272      55.266  40.114  51.157  1.00  0.00           C  
ATOM    999  HA  VAL   272      56.006  39.438  50.726  1.00  0.00           H  
ATOM   1000  CB  VAL   272      54.615  39.464  52.383  1.00  0.00           C  
ATOM   1001  HB  VAL   272      53.904  40.160  52.828  1.00  0.00           H  
ATOM   1002  CG1 VAL   272      53.710  38.239  52.058  1.00  0.00           C  
ATOM   1003 HG11 VAL   272      52.823  38.471  51.473  1.00  0.00           H  
ATOM   1004 HG12 VAL   272      54.325  37.498  51.536  1.00  0.00           H  
ATOM   1005 HG13 VAL   272      53.399  37.697  52.948  1.00  0.00           H  
ATOM   1006  CG2 VAL   272      55.709  39.026  53.413  1.00  0.00           C  
ATOM   1007 HG21 VAL   272      55.257  38.847  54.396  1.00  0.00           H  
ATOM   1008 HG22 VAL   272      56.180  38.091  53.125  1.00  0.00           H  
ATOM   1009 HG23 VAL   272      56.375  39.878  53.501  1.00  0.00           H  
ATOM   1010  C   VAL   272      54.217  40.474  50.055  1.00  0.00           C  
ATOM   1011  O   VAL   272      54.084  39.771  49.010  1.00  0.00           O  
ATOM   1012  N   LEU   273      53.507  41.598  50.208  1.00  0.00           N  
ATOM   1013  H   LEU   273      53.636  42.017  51.120  1.00  0.00           H  
ATOM   1014  CA  LEU   273      52.670  42.313  49.179  1.00  0.00           C  
ATOM   1015  HA  LEU   273      51.928  41.636  48.764  1.00  0.00           H  
ATOM   1016  CB  LEU   273      51.852  43.464  49.862  1.00  0.00           C  
ATOM   1017  HB2 LEU   273      52.500  44.224  50.300  1.00  0.00           H  
ATOM   1018  HB3 LEU   273      51.134  43.930  49.191  1.00  0.00           H  
ATOM   1019  CG  LEU   273      50.916  42.940  51.026  1.00  0.00           C  
ATOM   1020  HG  LEU   273      51.484  42.277  51.677  1.00  0.00           H  
ATOM   1021  CD1 LEU   273      50.435  44.136  51.868  1.00  0.00           C  
ATOM   1022 HD11 LEU   273      49.739  44.742  51.288  1.00  0.00           H  
ATOM   1023 HD12 LEU   273      50.031  43.821  52.831  1.00  0.00           H  
ATOM   1024 HD13 LEU   273      51.313  44.730  52.140  1.00  0.00           H  
ATOM   1025  CD2 LEU   273      49.843  41.913  50.467  1.00  0.00           C  
ATOM   1026 HD21 LEU   273      50.305  40.988  50.109  1.00  0.00           H  
ATOM   1027 HD22 LEU   273      49.214  41.702  51.323  1.00  0.00           H  
ATOM   1028 HD23 LEU   273      49.256  42.383  49.675  1.00  0.00           H  
ATOM   1029  C   LEU   273      53.512  42.737  47.981  1.00  0.00           C  
ATOM   1030  O   LEU   273      52.976  42.677  46.818  1.00  0.00           O  
ATOM   1031  N   THR   274      54.691  43.349  48.095  1.00  0.00           N  
ATOM   1032  H   THR   274      55.182  43.542  48.953  1.00  0.00           H  
ATOM   1033  CA  THR   274      55.404  43.923  46.928  1.00  0.00           C  
ATOM   1034  HA  THR   274      54.631  44.469  46.380  1.00  0.00           H  
ATOM   1035  CB  THR   274      56.354  45.022  47.437  1.00  0.00           C  
ATOM   1036  HB  THR   274      57.033  44.532  48.124  1.00  0.00           H  
ATOM   1037  CG2 THR   274      57.151  45.698  46.366  1.00  0.00           C  
ATOM   1038 HG21 THR   274      57.844  44.978  45.938  1.00  0.00           H  
ATOM   1039 HG22 THR   274      56.469  45.906  45.536  1.00  0.00           H  
ATOM   1040 HG23 THR   274      57.683  46.571  46.749  1.00  0.00           H  
ATOM   1041  OG1 THR   274      55.536  46.011  48.055  1.00  0.00           O  
ATOM   1042  HG1 THR   274      55.397  45.786  48.982  1.00  0.00           H  
ATOM   1043  C   THR   274      55.999  42.886  45.938  1.00  0.00           C  
ATOM   1044  O   THR   274      55.909  43.130  44.730  1.00  0.00           O  
ATOM   1045  N   TYR   275      56.414  41.726  46.404  1.00  0.00           N  
ATOM   1046  H   TYR   275      56.655  41.706  47.383  1.00  0.00           H  
ATOM   1047  CA  TYR   275      56.619  40.436  45.618  1.00  0.00           C  
ATOM   1048  HA  TYR   275      57.482  40.538  44.959  1.00  0.00           H  
ATOM   1049  CB  TYR   275      56.958  39.291  46.572  1.00  0.00           C  
ATOM   1050  HB2 TYR   275      57.950  39.380  47.013  1.00  0.00           H  
ATOM   1051  HB3 TYR   275      56.262  39.425  47.399  1.00  0.00           H  
ATOM   1052  CG  TYR   275      56.835  37.895  46.042  1.00  0.00           C  
ATOM   1053  CD1 TYR   275      57.795  37.520  45.151  1.00  0.00           C  
ATOM   1054  HD1 TYR   275      58.622  38.211  45.023  1.00  0.00           H  
ATOM   1055  CE1 TYR   275      57.708  36.238  44.476  1.00  0.00           C  
ATOM   1056  HE1 TYR   275      58.513  35.912  43.824  1.00  0.00           H  
ATOM   1057  CZ  TYR   275      56.592  35.476  44.785  1.00  0.00           C  
ATOM   1058  OH  TYR   275      56.552  34.209  44.305  1.00  0.00           O  
ATOM   1059  HH  TYR   275      56.943  34.186  43.433  1.00  0.00           H  
ATOM   1060  CE2 TYR   275      55.644  35.814  45.722  1.00  0.00           C  
ATOM   1061  HE2 TYR   275      54.794  35.179  45.878  1.00  0.00           H  
ATOM   1062  CD2 TYR   275      55.713  37.069  46.362  1.00  0.00           C  
ATOM   1063  HD2 TYR   275      54.912  37.311  47.042  1.00  0.00           H  
ATOM   1064  C   TYR   275      55.389  40.201  44.711  1.00  0.00           C  
ATOM   1065  O   TYR   275      55.549  39.871  43.500  1.00  0.00           O  
ATOM   1066  N   LEU   276      54.202  40.174  45.290  1.00  0.00           N  
ATOM   1067  H   LEU   276      54.235  40.510  46.249  1.00  0.00           H  
ATOM   1068  CA  LEU   276      52.892  39.891  44.678  1.00  0.00           C  
ATOM   1069  HA  LEU   276      52.997  38.916  44.191  1.00  0.00           H  
ATOM   1070  CB  LEU   276      51.683  39.833  45.667  1.00  0.00           C  
ATOM   1071  HB2 LEU   276      51.586  40.860  46.010  1.00  0.00           H  
ATOM   1072  HB3 LEU   276      50.891  39.603  44.953  1.00  0.00           H  
ATOM   1073  CG  LEU   276      51.650  38.859  46.837  1.00  0.00           C  
ATOM   1074  HG  LEU   276      52.618  39.033  47.310  1.00  0.00           H  
ATOM   1075  CD1 LEU   276      50.432  39.193  47.772  1.00  0.00           C  
ATOM   1076 HD11 LEU   276      50.415  40.272  47.932  1.00  0.00           H  
ATOM   1077 HD12 LEU   276      49.546  38.804  47.278  1.00  0.00           H  
ATOM   1078 HD13 LEU   276      50.491  38.634  48.701  1.00  0.00           H  
ATOM   1079  CD2 LEU   276      51.427  37.417  46.512  1.00  0.00           C  
ATOM   1080 HD21 LEU   276      50.635  37.395  45.759  1.00  0.00           H  
ATOM   1081 HD22 LEU   276      52.335  36.992  46.088  1.00  0.00           H  
ATOM   1082 HD23 LEU   276      51.261  36.785  47.379  1.00  0.00           H  
ATOM   1083  C   LEU   276      52.529  40.910  43.675  1.00  0.00           C  
ATOM   1084  O   LEU   276      51.744  40.586  42.776  1.00  0.00           O  
ATOM   1085  N   VAL   277      53.170  42.089  43.669  1.00  0.00           N  
ATOM   1086  H   VAL   277      53.909  42.168  44.360  1.00  0.00           H  
ATOM   1087  CA  VAL   277      53.030  43.073  42.641  1.00  0.00           C  
ATOM   1088  HA  VAL   277      52.004  43.042  42.280  1.00  0.00           H  
ATOM   1089  CB  VAL   277      53.310  44.505  43.258  1.00  0.00           C  
ATOM   1090  HB  VAL   277      54.348  44.512  43.585  1.00  0.00           H  
ATOM   1091  CG1 VAL   277      53.213  45.632  42.170  1.00  0.00           C  
ATOM   1092 HG11 VAL   277      52.364  45.536  41.487  1.00  0.00           H  
ATOM   1093 HG12 VAL   277      53.288  46.610  42.638  1.00  0.00           H  
ATOM   1094 HG13 VAL   277      54.121  45.628  41.566  1.00  0.00           H  
ATOM   1095  CG2 VAL   277      52.299  44.864  44.308  1.00  0.00           C  
ATOM   1096 HG21 VAL   277      52.389  44.124  45.099  1.00  0.00           H  
ATOM   1097 HG22 VAL   277      52.544  45.865  44.679  1.00  0.00           H  
ATOM   1098 HG23 VAL   277      51.336  44.816  43.803  1.00  0.00           H  
ATOM   1099  C   VAL   277      53.877  42.624  41.395  1.00  0.00           C  
ATOM   1100  O   VAL   277      53.734  43.275  40.358  1.00  0.00           O  
ATOM   1101  N   ASP   278      54.750  41.611  41.440  1.00  0.00           N  
ATOM   1102  H   ASP   278      54.956  41.311  42.377  1.00  0.00           H  
ATOM   1103  CA  ASP   278      55.841  41.629  40.404  1.00  0.00           C  
ATOM   1104  HA  ASP   278      55.507  41.909  39.414  1.00  0.00           H  
ATOM   1105  CB  ASP   278      56.929  42.570  40.931  1.00  0.00           C  
ATOM   1106  HB2 ASP   278      56.536  43.487  41.368  1.00  0.00           H  
ATOM   1107  HB3 ASP   278      57.420  42.015  41.719  1.00  0.00           H  
ATOM   1108  CG  ASP   278      57.933  43.110  39.901  1.00  0.00           C  
ATOM   1109  OD1 ASP   278      57.558  43.619  38.782  1.00  0.00           O  
ATOM   1110  OD2 ASP   278      59.142  42.915  40.209  1.00  0.00           O  
ATOM   1111  C   ASP   278      56.417  40.222  40.128  1.00  0.00           C  
ATOM   1112  O   ASP   278      57.574  40.006  39.745  1.00  0.00           O  
ATOM   1113  N   MET   279      55.567  39.189  40.306  1.00  0.00           N  
ATOM   1114  H   MET   279      54.618  39.501  40.461  1.00  0.00           H  
ATOM   1115  CA  MET   279      55.976  37.795  40.577  1.00  0.00           C  
ATOM   1116  HA  MET   279      56.579  37.762  41.494  1.00  0.00           H  
ATOM   1117  CB  MET   279      54.808  36.857  41.021  1.00  0.00           C  
ATOM   1118  HB2 MET   279      54.009  36.771  40.289  1.00  0.00           H  
ATOM   1119  HB3 MET   279      55.269  35.868  41.099  1.00  0.00           H  
ATOM   1120  CG  MET   279      54.216  37.206  42.355  1.00  0.00           C  
ATOM   1121  HG2 MET   279      55.039  37.206  43.065  1.00  0.00           H  
ATOM   1122  HG3 MET   279      53.666  38.151  42.412  1.00  0.00           H  
ATOM   1123  SD  MET   279      53.148  35.839  42.939  1.00  0.00           S  
ATOM   1124  CE  MET   279      51.590  36.317  42.156  1.00  0.00           C  
ATOM   1125  HE1 MET   279      51.275  37.305  42.482  1.00  0.00           H  
ATOM   1126  HE2 MET   279      51.702  36.311  41.073  1.00  0.00           H  
ATOM   1127  HE3 MET   279      50.870  35.620  42.576  1.00  0.00           H  
ATOM   1128  C   MET   279      56.855  37.285  39.473  1.00  0.00           C  
ATOM   1129  O   MET   279      57.805  36.469  39.790  1.00  0.00           O  
ATOM   1130  N   ARG   280      56.542  37.597  38.204  1.00  0.00           N  
ATOM   1131  H   ARG   280      55.640  38.022  38.092  1.00  0.00           H  
ATOM   1132  CA  ARG   280      57.351  37.100  37.062  1.00  0.00           C  
ATOM   1133  HA  ARG   280      57.337  36.003  37.082  1.00  0.00           H  
ATOM   1134  CB  ARG   280      56.697  37.610  35.770  1.00  0.00           C  
ATOM   1135  HB2 ARG   280      56.511  38.660  35.996  1.00  0.00           H  
ATOM   1136  HB3 ARG   280      57.377  37.599  34.922  1.00  0.00           H  
ATOM   1137  CG  ARG   280      55.502  36.755  35.509  1.00  0.00           C  
ATOM   1138  HG2 ARG   280      55.846  35.785  35.145  1.00  0.00           H  
ATOM   1139  HG3 ARG   280      54.918  36.641  36.421  1.00  0.00           H  
ATOM   1140  CD  ARG   280      54.472  37.340  34.471  1.00  0.00           C  
ATOM   1141  HD2 ARG   280      53.494  36.857  34.579  1.00  0.00           H  
ATOM   1142  HD3 ARG   280      54.335  38.416  34.538  1.00  0.00           H  
ATOM   1143  NE  ARG   280      55.038  37.111  33.135  1.00  0.00           N  
ATOM   1144  HE  ARG   280      55.622  37.890  32.867  1.00  0.00           H  
ATOM   1145  CZ  ARG   280      55.290  36.054  32.433  1.00  0.00           C  
ATOM   1146  NH1 ARG   280      54.847  34.859  32.761  1.00  0.00           N  
ATOM   1147 HH11 ARG   280      54.326  34.705  33.616  1.00  0.00           H  
ATOM   1148 HH12 ARG   280      54.966  34.024  32.214  1.00  0.00           H  
ATOM   1149  NH2 ARG   280      55.837  36.161  31.288  1.00  0.00           N  
ATOM   1150 HH21 ARG   280      56.278  37.005  30.939  1.00  0.00           H  
ATOM   1151 HH22 ARG   280      56.014  35.366  30.696  1.00  0.00           H  
ATOM   1152  C   ARG   280      58.831  37.512  37.137  1.00  0.00           C  
ATOM   1153  O   ARG   280      59.658  36.731  36.549  1.00  0.00           O  
ATOM   1154  N   ARG   281      59.209  38.596  37.813  1.00  0.00           N  
ATOM   1155  H   ARG   281      58.523  39.166  38.300  1.00  0.00           H  
ATOM   1156  CA  ARG   281      60.582  38.963  37.811  1.00  0.00           C  
ATOM   1157  HA  ARG   281      61.073  38.744  36.860  1.00  0.00           H  
ATOM   1158  CB  ARG   281      60.653  40.467  37.932  1.00  0.00           C  
ATOM   1159  HB2 ARG   281      60.058  40.917  37.137  1.00  0.00           H  
ATOM   1160  HB3 ARG   281      60.192  40.664  38.900  1.00  0.00           H  
ATOM   1161  CG  ARG   281      61.981  41.169  37.696  1.00  0.00           C  
ATOM   1162  HG2 ARG   281      62.707  40.571  38.236  1.00  0.00           H  
ATOM   1163  HG3 ARG   281      62.098  41.061  36.619  1.00  0.00           H  
ATOM   1164  CD  ARG   281      61.941  42.637  38.165  1.00  0.00           C  
ATOM   1165  HD2 ARG   281      62.150  42.631  39.236  1.00  0.00           H  
ATOM   1166  HD3 ARG   281      62.720  43.183  37.621  1.00  0.00           H  
ATOM   1167  NE  ARG   281      60.705  43.347  37.983  1.00  0.00           N  
ATOM   1168  HE  ARG   281      60.099  43.287  38.791  1.00  0.00           H  
ATOM   1169  CZ  ARG   281      60.232  43.824  36.839  1.00  0.00           C  
ATOM   1170  NH1 ARG   281      60.977  43.770  35.762  1.00  0.00           N  
ATOM   1171 HH11 ARG   281      61.942  43.479  35.813  1.00  0.00           H  
ATOM   1172 HH12 ARG   281      60.448  43.908  34.911  1.00  0.00           H  
ATOM   1173  NH2 ARG   281      59.087  44.289  36.712  1.00  0.00           N  
ATOM   1174 HH21 ARG   281      58.371  44.249  37.412  1.00  0.00           H  
ATOM   1175 HH22 ARG   281      58.691  44.589  35.836  1.00  0.00           H  
ATOM   1176  C   ARG   281      61.353  38.155  38.897  1.00  0.00           C  
ATOM   1177  O   ARG   281      62.575  37.969  38.812  1.00  0.00           O  
ATOM   1178  N   PHE   282      60.612  37.739  39.945  1.00  0.00           N  
ATOM   1179  H   PHE   282      59.598  37.813  39.902  1.00  0.00           H  
ATOM   1180  CA  PHE   282      61.148  37.001  41.162  1.00  0.00           C  
ATOM   1181  HA  PHE   282      62.147  37.394  41.395  1.00  0.00           H  
ATOM   1182  CB  PHE   282      60.325  37.373  42.387  1.00  0.00           C  
ATOM   1183  HB2 PHE   282      59.307  37.184  42.073  1.00  0.00           H  
ATOM   1184  HB3 PHE   282      60.633  36.677  43.175  1.00  0.00           H  
ATOM   1185  CG  PHE   282      60.579  38.748  42.975  1.00  0.00           C  
ATOM   1186  CD1 PHE   282      61.723  38.915  43.761  1.00  0.00           C  
ATOM   1187  HD1 PHE   282      62.323  38.089  44.085  1.00  0.00           H  
ATOM   1188  CE1 PHE   282      61.943  40.167  44.411  1.00  0.00           C  
ATOM   1189  HE1 PHE   282      62.794  40.226  45.069  1.00  0.00           H  
ATOM   1190  CZ  PHE   282      61.047  41.263  44.277  1.00  0.00           C  
ATOM   1191  HZ  PHE   282      61.333  42.232  44.674  1.00  0.00           H  
ATOM   1192  CE2 PHE   282      59.943  41.071  43.467  1.00  0.00           C  
ATOM   1193  HE2 PHE   282      59.313  41.900  43.174  1.00  0.00           H  
ATOM   1194  CD2 PHE   282      59.705  39.802  42.784  1.00  0.00           C  
ATOM   1195  HD2 PHE   282      58.860  39.620  42.138  1.00  0.00           H  
ATOM   1196  C   PHE   282      61.277  35.516  40.913  1.00  0.00           C  
ATOM   1197  O   PHE   282      60.400  34.768  41.346  1.00  0.00           O  
ATOM   1198  N   SER   283      62.208  35.113  40.067  1.00  0.00           N  
ATOM   1199  H   SER   283      62.698  35.824  39.537  1.00  0.00           H  
ATOM   1200  CA  SER   283      62.649  33.745  40.099  1.00  0.00           C  
ATOM   1201  HA  SER   283      61.757  33.231  39.758  1.00  0.00           H  
ATOM   1202  CB  SER   283      63.706  33.451  39.038  1.00  0.00           C  
ATOM   1203  HB2 SER   283      63.832  32.367  39.091  1.00  0.00           H  
ATOM   1204  HB3 SER   283      63.459  33.799  38.027  1.00  0.00           H  
ATOM   1205  OG  SER   283      64.882  34.095  39.278  1.00  0.00           O  
ATOM   1206  HG  SER   283      64.823  34.945  38.847  1.00  0.00           H  
ATOM   1207  C   SER   283      63.055  33.148  41.478  1.00  0.00           C  
ATOM   1208  O   SER   283      63.279  33.858  42.443  1.00  0.00           O  
ATOM   1209  N   TYR   284      62.953  31.805  41.623  1.00  0.00           N  
ATOM   1210  H   TYR   284      62.864  31.165  40.851  1.00  0.00           H  
ATOM   1211  CA  TYR   284      62.984  31.114  43.028  1.00  0.00           C  
ATOM   1212  HA  TYR   284      62.130  31.424  43.637  1.00  0.00           H  
ATOM   1213  CB  TYR   284      62.845  29.531  43.006  1.00  0.00           C  
ATOM   1214  HB2 TYR   284      62.015  29.249  42.355  1.00  0.00           H  
ATOM   1215  HB3 TYR   284      63.807  29.202  42.626  1.00  0.00           H  
ATOM   1216  CG  TYR   284      62.739  28.966  44.398  1.00  0.00           C  
ATOM   1217  CD1 TYR   284      61.461  28.804  44.896  1.00  0.00           C  
ATOM   1218  HD1 TYR   284      60.583  29.046  44.313  1.00  0.00           H  
ATOM   1219  CE1 TYR   284      61.272  28.310  46.187  1.00  0.00           C  
ATOM   1220  HE1 TYR   284      60.332  28.193  46.713  1.00  0.00           H  
ATOM   1221  CZ  TYR   284      62.322  27.809  46.945  1.00  0.00           C  
ATOM   1222  OH  TYR   284      62.100  27.200  48.179  1.00  0.00           O  
ATOM   1223  HH  TYR   284      61.174  27.225  48.433  1.00  0.00           H  
ATOM   1224  CE2 TYR   284      63.640  27.977  46.418  1.00  0.00           C  
ATOM   1225  HE2 TYR   284      64.462  27.473  46.902  1.00  0.00           H  
ATOM   1226  CD2 TYR   284      63.872  28.592  45.144  1.00  0.00           C  
ATOM   1227  HD2 TYR   284      64.877  28.601  44.755  1.00  0.00           H  
ATOM   1228  C   TYR   284      64.232  31.592  43.870  1.00  0.00           C  
ATOM   1229  O   TYR   284      63.981  31.943  45.043  1.00  0.00           O  
ATOM   1230  N   PRO   285      65.449  31.788  43.326  1.00  0.00           N  
ATOM   1231  CD  PRO   285      65.945  31.363  42.062  1.00  0.00           C  
ATOM   1232  HD2 PRO   285      65.233  31.727  41.325  1.00  0.00           H  
ATOM   1233  HD3 PRO   285      66.169  30.296  42.168  1.00  0.00           H  
ATOM   1234  CG  PRO   285      67.228  32.159  41.860  1.00  0.00           C  
ATOM   1235  HG2 PRO   285      67.075  33.226  41.703  1.00  0.00           H  
ATOM   1236  HG3 PRO   285      67.773  31.647  41.068  1.00  0.00           H  
ATOM   1237  CB  PRO   285      67.864  31.983  43.210  1.00  0.00           C  
ATOM   1238  HB2 PRO   285      68.721  32.581  43.513  1.00  0.00           H  
ATOM   1239  HB3 PRO   285      68.089  30.909  43.234  1.00  0.00           H  
ATOM   1240  CA  PRO   285      66.661  32.213  44.100  1.00  0.00           C  
ATOM   1241  HA  PRO   285      66.571  31.473  44.900  1.00  0.00           H  
ATOM   1242  C   PRO   285      66.602  33.605  44.801  1.00  0.00           C  
ATOM   1243  O   PRO   285      67.530  33.920  45.537  1.00  0.00           O  
ATOM   1244  N   GLU   286      65.595  34.358  44.484  1.00  0.00           N  
ATOM   1245  H   GLU   286      64.861  33.947  43.916  1.00  0.00           H  
ATOM   1246  CA  GLU   286      65.280  35.736  44.909  1.00  0.00           C  
ATOM   1247  HA  GLU   286      66.121  36.220  45.428  1.00  0.00           H  
ATOM   1248  CB  GLU   286      64.969  36.579  43.678  1.00  0.00           C  
ATOM   1249  HB2 GLU   286      64.072  36.199  43.185  1.00  0.00           H  
ATOM   1250  HB3 GLU   286      64.782  37.631  43.893  1.00  0.00           H  
ATOM   1251  CG  GLU   286      66.033  36.551  42.605  1.00  0.00           C  
ATOM   1252  HG2 GLU   286      65.824  35.666  42.009  1.00  0.00           H  
ATOM   1253  HG3 GLU   286      66.010  37.492  42.047  1.00  0.00           H  
ATOM   1254  CD  GLU   286      67.494  36.465  43.163  1.00  0.00           C  
ATOM   1255  OE1 GLU   286      67.888  37.178  44.098  1.00  0.00           O  
ATOM   1256  OE2 GLU   286      68.356  35.787  42.580  1.00  0.00           O  
ATOM   1257  C   GLU   286      64.047  35.755  45.848  1.00  0.00           C  
ATOM   1258  O   GLU   286      63.548  36.825  46.167  1.00  0.00           O  
ATOM   1259  N   ARG   287      63.453  34.581  46.179  1.00  0.00           N  
ATOM   1260  H   ARG   287      63.732  33.748  45.683  1.00  0.00           H  
ATOM   1261  CA  ARG   287      62.349  34.438  47.095  1.00  0.00           C  
ATOM   1262  HA  ARG   287      61.868  35.416  47.157  1.00  0.00           H  
ATOM   1263  CB  ARG   287      61.335  33.468  46.443  1.00  0.00           C  
ATOM   1264  HB2 ARG   287      61.854  32.514  46.445  1.00  0.00           H  
ATOM   1265  HB3 ARG   287      60.442  33.369  47.073  1.00  0.00           H  
ATOM   1266  CG  ARG   287      60.835  33.745  45.007  1.00  0.00           C  
ATOM   1267  HG2 ARG   287      60.249  34.646  44.865  1.00  0.00           H  
ATOM   1268  HG3 ARG   287      61.689  33.817  44.343  1.00  0.00           H  
ATOM   1269  CD  ARG   287      59.961  32.539  44.493  1.00  0.00           C  
ATOM   1270  HD2 ARG   287      60.354  31.625  44.935  1.00  0.00           H  
ATOM   1271  HD3 ARG   287      58.899  32.718  44.617  1.00  0.00           H  
ATOM   1272  NE  ARG   287      59.997  32.538  43.007  1.00  0.00           N  
ATOM   1273  HE  ARG   287      60.358  33.387  42.597  1.00  0.00           H  
ATOM   1274  CZ  ARG   287      59.604  31.584  42.127  1.00  0.00           C  
ATOM   1275  NH1 ARG   287      59.157  30.457  42.536  1.00  0.00           N  
ATOM   1276 HH11 ARG   287      58.829  30.419  43.499  1.00  0.00           H  
ATOM   1277 HH12 ARG   287      58.756  29.826  41.865  1.00  0.00           H  
ATOM   1278  NH2 ARG   287      59.799  31.762  40.850  1.00  0.00           N  
ATOM   1279 HH21 ARG   287      60.153  32.571  40.364  1.00  0.00           H  
ATOM   1280 HH22 ARG   287      59.482  31.052  40.198  1.00  0.00           H  
ATOM   1281  C   ARG   287      62.684  34.070  48.547  1.00  0.00           C  
ATOM   1282  O   ARG   287      61.907  34.381  49.450  1.00  0.00           O  
ATOM   1283  N   PRO   288      63.731  33.301  48.922  1.00  0.00           N  
ATOM   1284  CD  PRO   288      64.631  32.525  48.052  1.00  0.00           C  
ATOM   1285  HD2 PRO   288      65.242  33.219  47.479  1.00  0.00           H  
ATOM   1286  HD3 PRO   288      64.164  31.812  47.369  1.00  0.00           H  
ATOM   1287  CG  PRO   288      65.666  31.864  48.999  1.00  0.00           C  
ATOM   1288  HG2 PRO   288      66.660  31.717  48.565  1.00  0.00           H  
ATOM   1289  HG3 PRO   288      65.378  30.826  49.138  1.00  0.00           H  
ATOM   1290  CB  PRO   288      65.639  32.724  50.227  1.00  0.00           C  
ATOM   1291  HB2 PRO   288      66.351  33.527  50.045  1.00  0.00           H  
ATOM   1292  HB3 PRO   288      65.821  32.126  51.120  1.00  0.00           H  
ATOM   1293  CA  PRO   288      64.166  33.120  50.302  1.00  0.00           C  
ATOM   1294  HA  PRO   288      63.562  32.319  50.718  1.00  0.00           H  
ATOM   1295  C   PRO   288      64.014  34.351  51.170  1.00  0.00           C  
ATOM   1296  O   PRO   288      63.512  34.344  52.270  1.00  0.00           O  
ATOM   1297  N   ILE   289      64.498  35.532  50.750  1.00  0.00           N  
ATOM   1298  H   ILE   289      64.852  35.659  49.809  1.00  0.00           H  
ATOM   1299  CA  ILE   289      64.333  36.828  51.507  1.00  0.00           C  
ATOM   1300  HA  ILE   289      64.730  36.690  52.518  1.00  0.00           H  
ATOM   1301  CB  ILE   289      65.140  38.011  50.915  1.00  0.00           C  
ATOM   1302  HB  ILE   289      66.161  37.648  50.794  1.00  0.00           H  
ATOM   1303  CG2 ILE   289      64.533  38.421  49.498  1.00  0.00           C  
ATOM   1304 HG21 ILE   289      63.593  38.936  49.713  1.00  0.00           H  
ATOM   1305 HG22 ILE   289      65.211  39.141  49.040  1.00  0.00           H  
ATOM   1306 HG23 ILE   289      64.363  37.579  48.828  1.00  0.00           H  
ATOM   1307  CG1 ILE   289      65.158  39.237  51.804  1.00  0.00           C  
ATOM   1308 HG12 ILE   289      65.856  39.956  51.366  1.00  0.00           H  
ATOM   1309 HG13 ILE   289      64.218  39.766  51.930  1.00  0.00           H  
ATOM   1310  CD1 ILE   289      65.589  38.936  53.176  1.00  0.00           C  
ATOM   1311 HD11 ILE   289      65.735  39.908  53.643  1.00  0.00           H  
ATOM   1312 HD12 ILE   289      64.755  38.499  53.715  1.00  0.00           H  
ATOM   1313 HD13 ILE   289      66.530  38.365  53.135  1.00  0.00           H  
ATOM   1314  C   ILE   289      62.850  37.206  51.710  1.00  0.00           C  
ATOM   1315  O   ILE   289      62.448  37.591  52.796  1.00  0.00           O  
ATOM   1316  N   ILE   290      61.957  36.851  50.775  1.00  0.00           N  
ATOM   1317  H   ILE   290      62.201  36.361  49.925  1.00  0.00           H  
ATOM   1318  CA  ILE   290      60.514  37.002  51.016  1.00  0.00           C  
ATOM   1319  HA  ILE   290      60.319  37.994  51.425  1.00  0.00           H  
ATOM   1320  CB  ILE   290      59.760  36.958  49.673  1.00  0.00           C  
ATOM   1321  HB  ILE   290      59.806  35.941  49.311  1.00  0.00           H  
ATOM   1322  CG2 ILE   290      58.273  37.381  49.903  1.00  0.00           C  
ATOM   1323 HG21 ILE   290      57.744  37.156  48.979  1.00  0.00           H  
ATOM   1324 HG22 ILE   290      57.773  36.824  50.689  1.00  0.00           H  
ATOM   1325 HG23 ILE   290      58.157  38.434  50.139  1.00  0.00           H  
ATOM   1326  CG1 ILE   290      60.477  37.642  48.512  1.00  0.00           C  
ATOM   1327 HG12 ILE   290      61.342  37.057  48.196  1.00  0.00           H  
ATOM   1328 HG13 ILE   290      59.933  37.508  47.581  1.00  0.00           H  
ATOM   1329  CD1 ILE   290      60.716  39.195  48.712  1.00  0.00           C  
ATOM   1330 HD11 ILE   290      59.696  39.579  48.624  1.00  0.00           H  
ATOM   1331 HD12 ILE   290      61.232  39.482  49.625  1.00  0.00           H  
ATOM   1332 HD13 ILE   290      61.254  39.613  47.855  1.00  0.00           H  
ATOM   1333  C   ILE   290      59.967  35.947  52.001  1.00  0.00           C  
ATOM   1334  O   ILE   290      59.188  36.308  52.911  1.00  0.00           O  
ATOM   1335  N   PHE   291      60.376  34.633  51.929  1.00  0.00           N  
ATOM   1336  H   PHE   291      60.902  34.312  51.136  1.00  0.00           H  
ATOM   1337  CA  PHE   291      59.909  33.600  52.867  1.00  0.00           C  
ATOM   1338  HA  PHE   291      58.836  33.796  53.004  1.00  0.00           H  
ATOM   1339  CB  PHE   291      60.045  32.262  52.175  1.00  0.00           C  
ATOM   1340  HB2 PHE   291      61.108  32.051  52.066  1.00  0.00           H  
ATOM   1341  HB3 PHE   291      59.575  31.531  52.844  1.00  0.00           H  
ATOM   1342  CG  PHE   291      59.494  32.167  50.764  1.00  0.00           C  
ATOM   1343  CD1 PHE   291      60.244  31.628  49.676  1.00  0.00           C  
ATOM   1344  HD1 PHE   291      61.243  31.251  49.846  1.00  0.00           H  
ATOM   1345  CE1 PHE   291      59.568  31.391  48.436  1.00  0.00           C  
ATOM   1346  HE1 PHE   291      60.111  30.934  47.612  1.00  0.00           H  
ATOM   1347  CZ  PHE   291      58.273  31.903  48.205  1.00  0.00           C  
ATOM   1348  HZ  PHE   291      57.848  31.793  47.217  1.00  0.00           H  
ATOM   1349  CE2 PHE   291      57.594  32.400  49.327  1.00  0.00           C  
ATOM   1350  HE2 PHE   291      56.592  32.807  49.294  1.00  0.00           H  
ATOM   1351  CD2 PHE   291      58.168  32.476  50.594  1.00  0.00           C  
ATOM   1352  HD2 PHE   291      57.488  32.685  51.401  1.00  0.00           H  
ATOM   1353  C   PHE   291      60.615  33.612  54.276  1.00  0.00           C  
ATOM   1354  O   PHE   291      60.035  32.996  55.225  1.00  0.00           O  
ATOM   1355  N   LEU   292      61.749  34.309  54.413  1.00  0.00           N  
ATOM   1356  H   LEU   292      62.205  34.572  53.553  1.00  0.00           H  
ATOM   1357  CA  LEU   292      62.174  34.941  55.639  1.00  0.00           C  
ATOM   1358  HA  LEU   292      62.195  34.178  56.426  1.00  0.00           H  
ATOM   1359  CB  LEU   292      63.636  35.406  55.277  1.00  0.00           C  
ATOM   1360  HB2 LEU   292      64.143  34.614  54.717  1.00  0.00           H  
ATOM   1361  HB3 LEU   292      63.596  36.312  54.673  1.00  0.00           H  
ATOM   1362  CG  LEU   292      64.402  35.629  56.576  1.00  0.00           C  
ATOM   1363  HG  LEU   292      64.321  34.733  57.202  1.00  0.00           H  
ATOM   1364  CD1 LEU   292      65.820  35.783  56.178  1.00  0.00           C  
ATOM   1365 HD11 LEU   292      66.024  36.622  55.504  1.00  0.00           H  
ATOM   1366 HD12 LEU   292      66.454  35.930  57.061  1.00  0.00           H  
ATOM   1367 HD13 LEU   292      66.202  34.883  55.693  1.00  0.00           H  
ATOM   1368  CD2 LEU   292      64.000  36.870  57.284  1.00  0.00           C  
ATOM   1369 HD21 LEU   292      64.702  37.285  58.014  1.00  0.00           H  
ATOM   1370 HD22 LEU   292      63.786  37.680  56.584  1.00  0.00           H  
ATOM   1371 HD23 LEU   292      63.061  36.722  57.815  1.00  0.00           H  
ATOM   1372  C   LEU   292      61.221  36.058  56.094  1.00  0.00           C  
ATOM   1373  O   LEU   292      60.639  35.861  57.155  1.00  0.00           O  
ATOM   1374  N   SER   293      61.073  37.140  55.293  1.00  0.00           N  
ATOM   1375  H   SER   293      61.612  37.153  54.438  1.00  0.00           H  
ATOM   1376  CA  SER   293      60.239  38.295  55.674  1.00  0.00           C  
ATOM   1377  HA  SER   293      60.637  38.749  56.581  1.00  0.00           H  
ATOM   1378  CB  SER   293      60.180  39.284  54.505  1.00  0.00           C  
ATOM   1379  HB2 SER   293      61.189  39.414  54.123  1.00  0.00           H  
ATOM   1380  HB3 SER   293      59.585  38.744  53.767  1.00  0.00           H  
ATOM   1381  OG  SER   293      59.604  40.463  54.951  1.00  0.00           O  
ATOM   1382  HG  SER   293      60.386  40.981  55.151  1.00  0.00           H  
ATOM   1383  C   SER   293      58.806  37.837  56.138  1.00  0.00           C  
ATOM   1384  O   SER   293      58.301  38.299  57.145  1.00  0.00           O  
ATOM   1385  N   GLY   294      58.160  36.904  55.432  1.00  0.00           N  
ATOM   1386  H   GLY   294      58.560  36.715  54.526  1.00  0.00           H  
ATOM   1387  CA  GLY   294      56.890  36.229  55.713  1.00  0.00           C  
ATOM   1388  HA2 GLY   294      56.158  37.027  55.738  1.00  0.00           H  
ATOM   1389  HA3 GLY   294      56.610  35.623  54.845  1.00  0.00           H  
ATOM   1390  C   GLY   294      56.816  35.440  57.052  1.00  0.00           C  
ATOM   1391  O   GLY   294      55.761  35.389  57.638  1.00  0.00           O  
ATOM   1392  N   CYS   295      57.885  34.815  57.488  1.00  0.00           N  
ATOM   1393  H   CYS   295      58.750  35.033  57.008  1.00  0.00           H  
ATOM   1394  CA  CYS   295      57.924  34.375  58.839  1.00  0.00           C  
ATOM   1395  HA  CYS   295      56.981  33.940  59.186  1.00  0.00           H  
ATOM   1396  CB  CYS   295      58.913  33.245  58.897  1.00  0.00           C  
ATOM   1397  HB2 CYS   295      59.838  33.640  58.473  1.00  0.00           H  
ATOM   1398  HB3 CYS   295      59.231  33.080  59.925  1.00  0.00           H  
ATOM   1399  SG  CYS   295      58.462  31.663  58.066  1.00  0.00           S  
ATOM   1400  HG  CYS   295      58.400  32.147  56.823  1.00  0.00           H  
ATOM   1401  C   CYS   295      58.266  35.517  59.797  1.00  0.00           C  
ATOM   1402  O   CYS   295      57.631  35.580  60.795  1.00  0.00           O  
ATOM   1403  N   TYR   296      59.092  36.475  59.364  1.00  0.00           N  
ATOM   1404  H   TYR   296      59.407  36.379  58.411  1.00  0.00           H  
ATOM   1405  CA  TYR   296      59.437  37.555  60.333  1.00  0.00           C  
ATOM   1406  HA  TYR   296      59.682  37.084  61.285  1.00  0.00           H  
ATOM   1407  CB  TYR   296      60.675  38.334  59.754  1.00  0.00           C  
ATOM   1408  HB2 TYR   296      61.086  37.703  58.965  1.00  0.00           H  
ATOM   1409  HB3 TYR   296      60.515  39.231  59.169  1.00  0.00           H  
ATOM   1410  CG  TYR   296      61.658  38.652  60.835  1.00  0.00           C  
ATOM   1411  CD1 TYR   296      62.691  37.771  61.204  1.00  0.00           C  
ATOM   1412  HD1 TYR   296      62.841  36.937  60.535  1.00  0.00           H  
ATOM   1413  CE1 TYR   296      63.365  37.843  62.470  1.00  0.00           C  
ATOM   1414  HE1 TYR   296      64.081  37.101  62.817  1.00  0.00           H  
ATOM   1415  CZ  TYR   296      62.949  38.932  63.377  1.00  0.00           C  
ATOM   1416  OH  TYR   296      63.467  38.934  64.652  1.00  0.00           O  
ATOM   1417  HH  TYR   296      63.668  39.832  64.947  1.00  0.00           H  
ATOM   1418  CE2 TYR   296      61.926  39.812  63.019  1.00  0.00           C  
ATOM   1419  HE2 TYR   296      61.435  40.473  63.711  1.00  0.00           H  
ATOM   1420  CD2 TYR   296      61.327  39.647  61.790  1.00  0.00           C  
ATOM   1421  HD2 TYR   296      60.456  40.260  61.645  1.00  0.00           H  
ATOM   1422  C   TYR   296      58.185  38.472  60.667  1.00  0.00           C  
ATOM   1423  O   TYR   296      58.160  39.128  61.704  1.00  0.00           O  
ATOM   1424  N   PHE   297      57.278  38.578  59.690  1.00  0.00           N  
ATOM   1425  H   PHE   297      57.560  38.359  58.738  1.00  0.00           H  
ATOM   1426  CA  PHE   297      55.901  39.052  59.826  1.00  0.00           C  
ATOM   1427  HA  PHE   297      56.014  40.118  59.984  1.00  0.00           H  
ATOM   1428  CB  PHE   297      55.169  38.946  58.495  1.00  0.00           C  
ATOM   1429  HB2 PHE   297      55.610  39.667  57.814  1.00  0.00           H  
ATOM   1430  HB3 PHE   297      55.275  37.921  58.142  1.00  0.00           H  
ATOM   1431  CG  PHE   297      53.730  39.232  58.715  1.00  0.00           C  
ATOM   1432  CD1 PHE   297      52.793  38.188  58.598  1.00  0.00           C  
ATOM   1433  HD1 PHE   297      53.039  37.146  58.476  1.00  0.00           H  
ATOM   1434  CE1 PHE   297      51.436  38.471  58.727  1.00  0.00           C  
ATOM   1435  HE1 PHE   297      50.736  37.658  58.777  1.00  0.00           H  
ATOM   1436  CZ  PHE   297      50.965  39.807  58.903  1.00  0.00           C  
ATOM   1437  HZ  PHE   297      49.919  40.072  58.929  1.00  0.00           H  
ATOM   1438  CE2 PHE   297      51.984  40.802  58.972  1.00  0.00           C  
ATOM   1439  HE2 PHE   297      51.640  41.780  59.287  1.00  0.00           H  
ATOM   1440  CD2 PHE   297      53.350  40.550  58.908  1.00  0.00           C  
ATOM   1441  HD2 PHE   297      54.122  41.246  59.205  1.00  0.00           H  
ATOM   1442  C   PHE   297      55.111  38.396  60.971  1.00  0.00           C  
ATOM   1443  O   PHE   297      54.435  39.098  61.800  1.00  0.00           O  
ATOM   1444  N   MET   298      55.078  37.061  61.087  1.00  0.00           N  
ATOM   1445  H   MET   298      55.616  36.471  60.476  1.00  0.00           H  
ATOM   1446  CA  MET   298      54.388  36.448  62.117  1.00  0.00           C  
ATOM   1447  HA  MET   298      53.376  36.856  62.143  1.00  0.00           H  
ATOM   1448  CB  MET   298      54.258  34.924  61.972  1.00  0.00           C  
ATOM   1449  HB2 MET   298      55.184  34.401  62.211  1.00  0.00           H  
ATOM   1450  HB3 MET   298      53.484  34.646  62.687  1.00  0.00           H  
ATOM   1451  CG  MET   298      53.815  34.473  60.610  1.00  0.00           C  
ATOM   1452  HG2 MET   298      54.502  34.890  59.885  1.00  0.00           H  
ATOM   1453  HG3 MET   298      53.912  33.391  60.502  1.00  0.00           H  
ATOM   1454  SD  MET   298      52.120  34.956  60.364  1.00  0.00           S  
ATOM   1455  CE  MET   298      51.585  33.970  58.963  1.00  0.00           C  
ATOM   1456  HE1 MET   298      51.605  32.927  59.254  1.00  0.00           H  
ATOM   1457  HE2 MET   298      50.632  34.286  58.542  1.00  0.00           H  
ATOM   1458  HE3 MET   298      52.322  34.018  58.153  1.00  0.00           H  
ATOM   1459  C   MET   298      55.071  36.719  63.473  1.00  0.00           C  
ATOM   1460  O   MET   298      54.386  36.987  64.430  1.00  0.00           O  
ATOM   1461  N   VAL   299      56.401  36.745  63.500  1.00  0.00           N  
ATOM   1462  H   VAL   299      57.017  36.409  62.775  1.00  0.00           H  
ATOM   1463  CA  VAL   299      57.184  37.262  64.671  1.00  0.00           C  
ATOM   1464  HA  VAL   299      57.038  36.602  65.523  1.00  0.00           H  
ATOM   1465  CB  VAL   299      58.655  37.309  64.470  1.00  0.00           C  
ATOM   1466  HB  VAL   299      59.058  37.842  63.609  1.00  0.00           H  
ATOM   1467  CG1 VAL   299      59.305  37.881  65.627  1.00  0.00           C  
ATOM   1468 HG11 VAL   299      60.397  37.872  65.599  1.00  0.00           H  
ATOM   1469 HG12 VAL   299      59.109  38.951  65.714  1.00  0.00           H  
ATOM   1470 HG13 VAL   299      58.994  37.500  66.591  1.00  0.00           H  
ATOM   1471  CG2 VAL   299      59.259  35.933  64.268  1.00  0.00           C  
ATOM   1472 HG21 VAL   299      58.561  35.427  63.605  1.00  0.00           H  
ATOM   1473 HG22 VAL   299      60.306  36.069  63.998  1.00  0.00           H  
ATOM   1474 HG23 VAL   299      59.158  35.366  65.195  1.00  0.00           H  
ATOM   1475  C   VAL   299      56.685  38.701  65.094  1.00  0.00           C  
ATOM   1476  O   VAL   299      56.288  38.961  66.283  1.00  0.00           O  
ATOM   1477  N   ALA   300      56.597  39.614  64.157  1.00  0.00           N  
ATOM   1478  H   ALA   300      56.923  39.519  63.204  1.00  0.00           H  
ATOM   1479  CA  ALA   300      56.113  40.994  64.440  1.00  0.00           C  
ATOM   1480  HA  ALA   300      56.677  41.331  65.310  1.00  0.00           H  
ATOM   1481  CB  ALA   300      56.364  41.817  63.208  1.00  0.00           C  
ATOM   1482  HB1 ALA   300      56.357  42.829  63.620  1.00  0.00           H  
ATOM   1483  HB2 ALA   300      57.334  41.522  62.813  1.00  0.00           H  
ATOM   1484  HB3 ALA   300      55.476  41.689  62.590  1.00  0.00           H  
ATOM   1485  C   ALA   300      54.675  40.986  65.011  1.00  0.00           C  
ATOM   1486  O   ALA   300      54.400  41.669  65.980  1.00  0.00           O  
ATOM   1487  N   VAL   301      53.816  40.094  64.432  1.00  0.00           N  
ATOM   1488  H   VAL   301      54.136  39.693  63.565  1.00  0.00           H  
ATOM   1489  CA  VAL   301      52.416  39.990  64.777  1.00  0.00           C  
ATOM   1490  HA  VAL   301      51.994  40.993  64.752  1.00  0.00           H  
ATOM   1491  CB  VAL   301      51.650  39.116  63.766  1.00  0.00           C  
ATOM   1492  HB  VAL   301      52.200  38.184  63.630  1.00  0.00           H  
ATOM   1493  CG1 VAL   301      50.256  38.674  64.273  1.00  0.00           C  
ATOM   1494 HG11 VAL   301      50.339  38.052  65.162  1.00  0.00           H  
ATOM   1495 HG12 VAL   301      49.686  39.568  64.525  1.00  0.00           H  
ATOM   1496 HG13 VAL   301      49.677  38.203  63.484  1.00  0.00           H  
ATOM   1497  CG2 VAL   301      51.458  39.817  62.444  1.00  0.00           C  
ATOM   1498 HG21 VAL   301      52.394  40.200  62.038  1.00  0.00           H  
ATOM   1499 HG22 VAL   301      50.968  39.158  61.728  1.00  0.00           H  
ATOM   1500 HG23 VAL   301      50.859  40.724  62.535  1.00  0.00           H  
ATOM   1501  C   VAL   301      52.340  39.408  66.227  1.00  0.00           C  
ATOM   1502  O   VAL   301      51.704  40.136  67.030  1.00  0.00           O  
ATOM   1503  N   ALA   302      53.014  38.322  66.554  1.00  0.00           N  
ATOM   1504  H   ALA   302      53.605  37.868  65.862  1.00  0.00           H  
ATOM   1505  CA  ALA   302      53.181  37.900  67.968  1.00  0.00           C  
ATOM   1506  HA  ALA   302      52.176  37.692  68.329  1.00  0.00           H  
ATOM   1507  CB  ALA   302      53.981  36.534  68.042  1.00  0.00           C  
ATOM   1508  HB1 ALA   302      53.580  35.992  68.900  1.00  0.00           H  
ATOM   1509  HB2 ALA   302      53.785  35.858  67.203  1.00  0.00           H  
ATOM   1510  HB3 ALA   302      55.041  36.775  68.029  1.00  0.00           H  
ATOM   1511  C   ALA   302      53.613  39.022  68.954  1.00  0.00           C  
ATOM   1512  O   ALA   302      53.052  39.213  70.001  1.00  0.00           O  
ATOM   1513  N   HIE   303      54.586  39.855  68.533  1.00  0.00           N  
ATOM   1514  H   HIE   303      54.927  39.655  67.605  1.00  0.00           H  
ATOM   1515  CA  HIE   303      55.021  40.948  69.444  1.00  0.00           C  
ATOM   1516  HA  HIE   303      55.049  40.594  70.483  1.00  0.00           H  
ATOM   1517  CB  HIE   303      56.455  41.377  69.107  1.00  0.00           C  
ATOM   1518  HB2 HIE   303      56.544  41.610  68.040  1.00  0.00           H  
ATOM   1519  HB3 HIE   303      56.662  42.299  69.658  1.00  0.00           H  
ATOM   1520  CG  HIE   303      57.465  40.345  69.534  1.00  0.00           C  
ATOM   1521  ND1 HIE   303      57.681  39.959  70.862  1.00  0.00           N  
ATOM   1522  CE1 HIE   303      58.726  39.133  70.794  1.00  0.00           C  
ATOM   1523  HE1 HIE   303      59.138  38.727  71.706  1.00  0.00           H  
ATOM   1524  NE2 HIE   303      59.245  39.026  69.577  1.00  0.00           N  
ATOM   1525  HE2 HIE   303      59.998  38.462  69.213  1.00  0.00           H  
ATOM   1526  CD2 HIE   303      58.461  39.821  68.782  1.00  0.00           C  
ATOM   1527  HD2 HIE   303      58.411  40.035  67.722  1.00  0.00           H  
ATOM   1528  C   HIE   303      54.029  42.119  69.523  1.00  0.00           C  
ATOM   1529  O   HIE   303      53.838  42.687  70.607  1.00  0.00           O  
ATOM   1530  N   VAL   304      53.371  42.480  68.412  1.00  0.00           N  
ATOM   1531  H   VAL   304      53.676  41.980  67.591  1.00  0.00           H  
ATOM   1532  CA  VAL   304      52.308  43.504  68.297  1.00  0.00           C  
ATOM   1533  HA  VAL   304      52.716  44.456  68.641  1.00  0.00           H  
ATOM   1534  CB  VAL   304      51.780  43.743  66.895  1.00  0.00           C  
ATOM   1535  HB  VAL   304      51.765  42.772  66.408  1.00  0.00           H  
ATOM   1536  CG1 VAL   304      50.449  44.548  66.727  1.00  0.00           C  
ATOM   1537 HG11 VAL   304      50.282  44.696  65.657  1.00  0.00           H  
ATOM   1538 HG12 VAL   304      49.646  44.078  67.293  1.00  0.00           H  
ATOM   1539 HG13 VAL   304      50.492  45.565  67.120  1.00  0.00           H  
ATOM   1540  CG2 VAL   304      52.747  44.597  65.983  1.00  0.00           C  
ATOM   1541 HG21 VAL   304      53.750  44.168  66.024  1.00  0.00           H  
ATOM   1542 HG22 VAL   304      52.294  44.657  65.000  1.00  0.00           H  
ATOM   1543 HG23 VAL   304      52.772  45.555  66.499  1.00  0.00           H  
ATOM   1544  C   VAL   304      51.130  43.052  69.218  1.00  0.00           C  
ATOM   1545  O   VAL   304      50.600  43.863  69.983  1.00  0.00           O  
ATOM   1546  N   ALA   305      50.664  41.838  69.047  1.00  0.00           N  
ATOM   1547  H   ALA   305      51.133  41.232  68.383  1.00  0.00           H  
ATOM   1548  CA  ALA   305      49.647  41.176  69.947  1.00  0.00           C  
ATOM   1549  HA  ALA   305      48.700  41.700  69.830  1.00  0.00           H  
ATOM   1550  CB  ALA   305      49.580  39.640  69.559  1.00  0.00           C  
ATOM   1551  HB1 ALA   305      48.801  39.269  70.219  1.00  0.00           H  
ATOM   1552  HB2 ALA   305      49.408  39.504  68.497  1.00  0.00           H  
ATOM   1553  HB3 ALA   305      50.523  39.165  69.825  1.00  0.00           H  
ATOM   1554  C   ALA   305      50.028  41.260  71.437  1.00  0.00           C  
ATOM   1555  O   ALA   305      49.189  41.832  72.196  1.00  0.00           O  
ATOM   1556  N   GLY   306      51.194  40.705  71.843  1.00  0.00           N  
ATOM   1557  H   GLY   306      51.841  40.322  71.172  1.00  0.00           H  
ATOM   1558  CA  GLY   306      51.604  40.811  73.265  1.00  0.00           C  
ATOM   1559  HA2 GLY   306      50.784  40.473  73.890  1.00  0.00           H  
ATOM   1560  HA3 GLY   306      52.532  40.260  73.419  1.00  0.00           H  
ATOM   1561  C   GLY   306      51.825  42.263  73.723  1.00  0.00           C  
ATOM   1562  O   GLY   306      51.567  42.559  74.918  1.00  0.00           O  
ATOM   1563  N   PHE   307      52.285  43.209  72.893  1.00  0.00           N  
ATOM   1564  H   PHE   307      52.650  42.926  71.993  1.00  0.00           H  
ATOM   1565  CA  PHE   307      52.330  44.585  73.329  1.00  0.00           C  
ATOM   1566  HA  PHE   307      52.879  44.616  74.275  1.00  0.00           H  
ATOM   1567  CB  PHE   307      53.106  45.480  72.341  1.00  0.00           C  
ATOM   1568  HB2 PHE   307      54.157  45.255  72.463  1.00  0.00           H  
ATOM   1569  HB3 PHE   307      52.780  45.196  71.338  1.00  0.00           H  
ATOM   1570  CG  PHE   307      52.957  46.979  72.491  1.00  0.00           C  
ATOM   1571  CD1 PHE   307      53.451  47.649  73.683  1.00  0.00           C  
ATOM   1572  HD1 PHE   307      53.927  47.166  74.523  1.00  0.00           H  
ATOM   1573  CE1 PHE   307      53.287  49.039  73.878  1.00  0.00           C  
ATOM   1574  HE1 PHE   307      53.866  49.500  74.665  1.00  0.00           H  
ATOM   1575  CZ  PHE   307      52.736  49.839  72.852  1.00  0.00           C  
ATOM   1576  HZ  PHE   307      52.670  50.912  72.899  1.00  0.00           H  
ATOM   1577  CE2 PHE   307      52.130  49.181  71.742  1.00  0.00           C  
ATOM   1578  HE2 PHE   307      51.530  49.711  71.020  1.00  0.00           H  
ATOM   1579  CD2 PHE   307      52.285  47.768  71.565  1.00  0.00           C  
ATOM   1580  HD2 PHE   307      51.989  47.292  70.634  1.00  0.00           H  
ATOM   1581  C   PHE   307      50.990  45.053  73.788  1.00  0.00           C  
ATOM   1582  O   PHE   307      50.851  45.585  74.867  1.00  0.00           O  
ATOM   1583  N   LEU   308      49.935  44.896  72.964  1.00  0.00           N  
ATOM   1584  H   LEU   308      50.118  44.428  72.086  1.00  0.00           H  
ATOM   1585  CA  LEU   308      48.610  45.491  73.189  1.00  0.00           C  
ATOM   1586  HA  LEU   308      48.653  46.569  73.379  1.00  0.00           H  
ATOM   1587  CB  LEU   308      47.788  45.190  71.919  1.00  0.00           C  
ATOM   1588  HB2 LEU   308      48.132  44.190  71.682  1.00  0.00           H  
ATOM   1589  HB3 LEU   308      46.702  45.234  72.054  1.00  0.00           H  
ATOM   1590  CG  LEU   308      48.124  46.100  70.670  1.00  0.00           C  
ATOM   1591  HG  LEU   308      49.196  46.303  70.642  1.00  0.00           H  
ATOM   1592  CD1 LEU   308      47.733  45.419  69.315  1.00  0.00           C  
ATOM   1593 HD11 LEU   308      46.644  45.371  69.315  1.00  0.00           H  
ATOM   1594 HD12 LEU   308      47.995  46.134  68.541  1.00  0.00           H  
ATOM   1595 HD13 LEU   308      48.077  44.382  69.334  1.00  0.00           H  
ATOM   1596  CD2 LEU   308      47.435  47.412  70.791  1.00  0.00           C  
ATOM   1597 HD21 LEU   308      47.985  48.072  71.456  1.00  0.00           H  
ATOM   1598 HD22 LEU   308      47.438  47.928  69.836  1.00  0.00           H  
ATOM   1599 HD23 LEU   308      46.427  47.271  71.181  1.00  0.00           H  
ATOM   1600  C   LEU   308      47.885  44.754  74.362  1.00  0.00           C  
ATOM   1601  O   LEU   308      47.067  45.326  75.061  1.00  0.00           O  
ATOM   1602  N   LEU   309      48.265  43.532  74.617  1.00  0.00           N  
ATOM   1603  H   LEU   309      48.748  43.060  73.872  1.00  0.00           H  
ATOM   1604  CA  LEU   309      47.686  42.707  75.677  1.00  0.00           C  
ATOM   1605  HA  LEU   309      46.630  42.975  75.744  1.00  0.00           H  
ATOM   1606  CB  LEU   309      47.757  41.197  75.373  1.00  0.00           C  
ATOM   1607  HB2 LEU   309      48.773  40.960  75.078  1.00  0.00           H  
ATOM   1608  HB3 LEU   309      47.493  40.692  76.299  1.00  0.00           H  
ATOM   1609  CG  LEU   309      46.695  40.637  74.327  1.00  0.00           C  
ATOM   1610  HG  LEU   309      46.852  41.262  73.439  1.00  0.00           H  
ATOM   1611  CD1 LEU   309      46.953  39.186  74.033  1.00  0.00           C  
ATOM   1612 HD11 LEU   309      46.718  38.526  74.855  1.00  0.00           H  
ATOM   1613 HD12 LEU   309      46.252  38.963  73.230  1.00  0.00           H  
ATOM   1614 HD13 LEU   309      47.954  39.089  73.607  1.00  0.00           H  
ATOM   1615  CD2 LEU   309      45.237  40.831  74.887  1.00  0.00           C  
ATOM   1616 HD21 LEU   309      44.928  41.836  74.620  1.00  0.00           H  
ATOM   1617 HD22 LEU   309      44.471  40.247  74.385  1.00  0.00           H  
ATOM   1618 HD23 LEU   309      45.213  40.504  75.931  1.00  0.00           H  
ATOM   1619  C   LEU   309      48.234  43.044  77.093  1.00  0.00           C  
ATOM   1620  O   LEU   309      47.617  42.594  78.066  1.00  0.00           O  
ATOM   1621  N   GLU   310      49.401  43.700  77.183  1.00  0.00           N  
ATOM   1622  H   GLU   310      49.792  43.885  76.271  1.00  0.00           H  
ATOM   1623  CA  GLU   310      50.120  44.074  78.402  1.00  0.00           C  
ATOM   1624  HA  GLU   310      51.073  44.497  78.073  1.00  0.00           H  
ATOM   1625  CB  GLU   310      49.376  45.141  79.205  1.00  0.00           C  
ATOM   1626  HB2 GLU   310      49.355  46.057  78.612  1.00  0.00           H  
ATOM   1627  HB3 GLU   310      48.332  44.821  79.144  1.00  0.00           H  
ATOM   1628  CG  GLU   310      49.767  45.428  80.623  1.00  0.00           C  
ATOM   1629  HG2 GLU   310      49.314  46.387  80.895  1.00  0.00           H  
ATOM   1630  HG3 GLU   310      49.329  44.671  81.278  1.00  0.00           H  
ATOM   1631  CD  GLU   310      51.274  45.488  80.828  1.00  0.00           C  
ATOM   1632  OE1 GLU   310      51.957  46.184  80.063  1.00  0.00           O  
ATOM   1633  OE2 GLU   310      51.773  44.933  81.819  1.00  0.00           O  
ATOM   1634  C   GLU   310      50.635  42.875  79.167  1.00  0.00           C  
ATOM   1635  O   GLU   310      51.736  42.353  78.851  1.00  0.00           O  
ATOM   1636  N   ASP   311      49.838  42.414  80.087  1.00  0.00           N  
ATOM   1637  H   ASP   311      48.898  42.777  80.098  1.00  0.00           H  
ATOM   1638  CA  ASP   311      50.076  41.162  80.702  1.00  0.00           C  
ATOM   1639  HA  ASP   311      50.939  40.617  80.311  1.00  0.00           H  
ATOM   1640  CB  ASP   311      50.465  41.473  82.164  1.00  0.00           C  
ATOM   1641  HB2 ASP   311      50.849  40.546  82.615  1.00  0.00           H  
ATOM   1642  HB3 ASP   311      51.268  42.193  82.303  1.00  0.00           H  
ATOM   1643  CG  ASP   311      49.405  42.039  83.094  1.00  0.00           C  
ATOM   1644  OD1 ASP   311      49.639  42.296  84.315  1.00  0.00           O  
ATOM   1645  OD2 ASP   311      48.207  42.040  82.726  1.00  0.00           O  
ATOM   1646  C   ASP   311      48.929  40.114  80.665  1.00  0.00           C  
ATOM   1647  O   ASP   311      49.057  39.032  81.325  1.00  0.00           O  
ATOM   1648  N   ARG   312      47.819  40.424  79.950  1.00  0.00           N  
ATOM   1649  H   ARG   312      47.904  41.226  79.350  1.00  0.00           H  
ATOM   1650  CA  ARG   312      46.494  39.684  80.029  1.00  0.00           C  
ATOM   1651  HA  ARG   312      46.254  39.458  81.066  1.00  0.00           H  
ATOM   1652  CB  ARG   312      45.406  40.360  79.246  1.00  0.00           C  
ATOM   1653  HB2 ARG   312      45.844  40.606  78.283  1.00  0.00           H  
ATOM   1654  HB3 ARG   312      44.593  39.673  79.011  1.00  0.00           H  
ATOM   1655  CG  ARG   312      44.904  41.594  80.033  1.00  0.00           C  
ATOM   1656  HG2 ARG   312      45.660  42.161  80.574  1.00  0.00           H  
ATOM   1657  HG3 ARG   312      44.577  42.261  79.231  1.00  0.00           H  
ATOM   1658  CD  ARG   312      43.691  41.239  80.907  1.00  0.00           C  
ATOM   1659  HD2 ARG   312      43.985  40.613  81.756  1.00  0.00           H  
ATOM   1660  HD3 ARG   312      43.319  42.150  81.384  1.00  0.00           H  
ATOM   1661  NE  ARG   312      42.560  40.594  80.202  1.00  0.00           N  
ATOM   1662  HE  ARG   312      41.788  41.083  79.767  1.00  0.00           H  
ATOM   1663  CZ  ARG   312      42.407  39.293  80.182  1.00  0.00           C  
ATOM   1664  NH1 ARG   312      43.192  38.490  80.834  1.00  0.00           N  
ATOM   1665 HH11 ARG   312      43.956  38.699  81.473  1.00  0.00           H  
ATOM   1666 HH12 ARG   312      43.054  37.502  80.687  1.00  0.00           H  
ATOM   1667  NH2 ARG   312      41.378  38.804  79.490  1.00  0.00           N  
ATOM   1668 HH21 ARG   312      40.684  39.493  79.236  1.00  0.00           H  
ATOM   1669 HH22 ARG   312      41.178  37.814  79.545  1.00  0.00           H  
ATOM   1670  C   ARG   312      46.613  38.256  79.464  1.00  0.00           C  
ATOM   1671  O   ARG   312      45.795  37.361  79.744  1.00  0.00           O  
ATOM   1672  N   ALA   313      47.593  38.066  78.631  1.00  0.00           N  
ATOM   1673  H   ALA   313      48.091  38.935  78.477  1.00  0.00           H  
ATOM   1674  CA  ALA   313      48.015  36.777  78.118  1.00  0.00           C  
ATOM   1675  HA  ALA   313      47.136  36.224  77.781  1.00  0.00           H  
ATOM   1676  CB  ALA   313      48.978  36.995  76.920  1.00  0.00           C  
ATOM   1677  HB1 ALA   313      49.261  36.073  76.410  1.00  0.00           H  
ATOM   1678  HB2 ALA   313      48.497  37.553  76.121  1.00  0.00           H  
ATOM   1679  HB3 ALA   313      49.932  37.478  77.145  1.00  0.00           H  
ATOM   1680  C   ALA   313      48.744  35.855  79.076  1.00  0.00           C  
ATOM   1681  O   ALA   313      48.667  34.625  79.015  1.00  0.00           O  
ATOM   1682  N   VAL   314      49.434  36.428  80.102  1.00  0.00           N  
ATOM   1683  H   VAL   314      49.372  37.440  80.151  1.00  0.00           H  
ATOM   1684  CA  VAL   314      50.661  35.803  80.802  1.00  0.00           C  
ATOM   1685  HA  VAL   314      50.678  34.756  80.496  1.00  0.00           H  
ATOM   1686  CB  VAL   314      51.935  36.445  80.274  1.00  0.00           C  
ATOM   1687  HB  VAL   314      52.023  36.115  79.245  1.00  0.00           H  
ATOM   1688  CG1 VAL   314      51.957  37.946  80.394  1.00  0.00           C  
ATOM   1689 HG11 VAL   314      51.198  38.413  79.774  1.00  0.00           H  
ATOM   1690 HG12 VAL   314      51.924  38.374  81.397  1.00  0.00           H  
ATOM   1691 HG13 VAL   314      52.873  38.335  79.939  1.00  0.00           H  
ATOM   1692  CG2 VAL   314      53.245  35.940  81.012  1.00  0.00           C  
ATOM   1693 HG21 VAL   314      53.170  34.855  81.064  1.00  0.00           H  
ATOM   1694 HG22 VAL   314      54.152  36.152  80.449  1.00  0.00           H  
ATOM   1695 HG23 VAL   314      53.389  36.465  81.959  1.00  0.00           H  
ATOM   1696  C   VAL   314      50.499  35.920  82.355  1.00  0.00           C  
ATOM   1697  O   VAL   314      51.075  35.087  83.063  1.00  0.00           O  
ATOM   1698  N   CYX   315      49.772  36.901  82.852  1.00  0.00           N  
ATOM   1699  H   CYX   315      49.537  37.693  82.271  1.00  0.00           H  
ATOM   1700  CA  CYX   315      49.514  37.142  84.282  1.00  0.00           C  
ATOM   1701  HA  CYX   315      50.334  36.671  84.821  1.00  0.00           H  
ATOM   1702  CB  CYX   315      49.525  38.623  84.611  1.00  0.00           C  
ATOM   1703  HB2 CYX   315      50.501  38.978  84.272  1.00  0.00           H  
ATOM   1704  HB3 CYX   315      48.772  39.153  84.041  1.00  0.00           H  
ATOM   1705  SG  CYX   315      49.485  38.835  86.381  1.00  0.00           S  
ATOM   1706  C   CYX   315      48.086  36.591  84.762  1.00  0.00           C  
ATOM   1707  O   CYX   315      47.104  36.911  84.160  1.00  0.00           O  
ATOM   1708  N   VAL   316      48.042  35.684  85.750  1.00  0.00           N  
ATOM   1709  H   VAL   316      48.876  35.506  86.293  1.00  0.00           H  
ATOM   1710  CA  VAL   316      46.845  35.077  86.345  1.00  0.00           C  
ATOM   1711  HA  VAL   316      46.150  34.929  85.522  1.00  0.00           H  
ATOM   1712  CB  VAL   316      47.161  33.688  86.959  1.00  0.00           C  
ATOM   1713  HB  VAL   316      47.560  33.885  87.960  1.00  0.00           H  
ATOM   1714  CG1 VAL   316      45.898  32.881  87.170  1.00  0.00           C  
ATOM   1715 HG11 VAL   316      45.181  33.151  86.389  1.00  0.00           H  
ATOM   1716 HG12 VAL   316      46.113  31.807  87.184  1.00  0.00           H  
ATOM   1717 HG13 VAL   316      45.474  33.345  88.056  1.00  0.00           H  
ATOM   1718  CG2 VAL   316      48.193  32.856  86.172  1.00  0.00           C  
ATOM   1719 HG21 VAL   316      49.147  33.388  86.203  1.00  0.00           H  
ATOM   1720 HG22 VAL   316      48.286  31.913  86.701  1.00  0.00           H  
ATOM   1721 HG23 VAL   316      47.814  32.845  85.149  1.00  0.00           H  
ATOM   1722  C   VAL   316      46.344  36.024  87.433  1.00  0.00           C  
ATOM   1723  O   VAL   316      47.085  36.668  88.137  1.00  0.00           O  
ATOM   1724  N   GLU   317      44.979  36.263  87.515  1.00  0.00           N  
ATOM   1725  H   GLU   317      44.332  35.737  86.940  1.00  0.00           H  
ATOM   1726  CA  GLU   317      44.410  37.200  88.511  1.00  0.00           C  
ATOM   1727  HA  GLU   317      44.881  38.176  88.444  1.00  0.00           H  
ATOM   1728  CB  GLU   317      42.934  37.332  88.253  1.00  0.00           C  
ATOM   1729  HB2 GLU   317      42.475  36.344  88.197  1.00  0.00           H  
ATOM   1730  HB3 GLU   317      42.461  37.785  89.127  1.00  0.00           H  
ATOM   1731  CG  GLU   317      42.547  38.109  86.962  1.00  0.00           C  
ATOM   1732  HG2 GLU   317      42.442  37.405  86.140  1.00  0.00           H  
ATOM   1733  HG3 GLU   317      41.500  38.390  87.081  1.00  0.00           H  
ATOM   1734  CD  GLU   317      43.469  39.325  86.669  1.00  0.00           C  
ATOM   1735  OE1 GLU   317      44.011  39.523  85.517  1.00  0.00           O  
ATOM   1736  OE2 GLU   317      43.659  40.105  87.623  1.00  0.00           O  
ATOM   1737  C   GLU   317      44.623  36.664  89.959  1.00  0.00           C  
ATOM   1738  O   GLU   317      44.895  35.432  90.101  1.00  0.00           O  
ATOM   1739  N   ARG   318      44.393  37.415  91.029  1.00  0.00           N  
ATOM   1740  H   ARG   318      43.996  38.335  90.962  1.00  0.00           H  
ATOM   1741  CA  ARG   318      44.818  37.052  92.341  1.00  0.00           C  
ATOM   1742  HA  ARG   318      45.839  36.688  92.291  1.00  0.00           H  
ATOM   1743  CB  ARG   318      44.775  38.279  93.271  1.00  0.00           C  
ATOM   1744  HB2 ARG   318      45.231  37.982  94.209  1.00  0.00           H  
ATOM   1745  HB3 ARG   318      45.400  39.065  92.832  1.00  0.00           H  
ATOM   1746  CG  ARG   318      43.368  38.899  93.570  1.00  0.00           C  
ATOM   1747  HG2 ARG   318      42.717  38.890  92.708  1.00  0.00           H  
ATOM   1748  HG3 ARG   318      42.950  38.141  94.236  1.00  0.00           H  
ATOM   1749  CD  ARG   318      43.523  40.215  94.382  1.00  0.00           C  
ATOM   1750  HD2 ARG   318      42.582  40.286  94.935  1.00  0.00           H  
ATOM   1751  HD3 ARG   318      44.369  40.167  95.074  1.00  0.00           H  
ATOM   1752  NE  ARG   318      43.664  41.362  93.449  1.00  0.00           N  
ATOM   1753  HE  ARG   318      42.780  41.683  93.080  1.00  0.00           H  
ATOM   1754  CZ  ARG   318      44.802  41.924  92.929  1.00  0.00           C  
ATOM   1755  NH1 ARG   318      46.021  41.529  93.228  1.00  0.00           N  
ATOM   1756 HH11 ARG   318      46.009  40.987  94.088  1.00  0.00           H  
ATOM   1757 HH12 ARG   318      46.849  42.022  92.929  1.00  0.00           H  
ATOM   1758  NH2 ARG   318      44.779  42.923  92.116  1.00  0.00           N  
ATOM   1759 HH21 ARG   318      43.926  43.245  91.686  1.00  0.00           H  
ATOM   1760 HH22 ARG   318      45.572  43.364  91.678  1.00  0.00           H  
ATOM   1761  C   ARG   318      43.933  35.865  92.861  1.00  0.00           C  
ATOM   1762  O   ARG   318      42.718  35.759  92.731  1.00  0.00           O  
ATOM   1763  N   PHE   319      44.594  34.943  93.516  1.00  0.00           N  
ATOM   1764  H   PHE   319      45.588  35.082  93.549  1.00  0.00           H  
ATOM   1765  CA  PHE   319      44.043  33.654  94.102  1.00  0.00           C  
ATOM   1766  HA  PHE   319      43.225  33.330  93.466  1.00  0.00           H  
ATOM   1767  CB  PHE   319      45.077  32.471  93.981  1.00  0.00           C  
ATOM   1768  HB2 PHE   319      46.058  32.798  94.315  1.00  0.00           H  
ATOM   1769  HB3 PHE   319      44.743  31.626  94.583  1.00  0.00           H  
ATOM   1770  CG  PHE   319      45.240  31.922  92.546  1.00  0.00           C  
ATOM   1771  CD1 PHE   319      44.264  30.938  92.074  1.00  0.00           C  
ATOM   1772  HD1 PHE   319      43.349  30.718  92.616  1.00  0.00           H  
ATOM   1773  CE1 PHE   319      44.438  30.348  90.785  1.00  0.00           C  
ATOM   1774  HE1 PHE   319      43.739  29.612  90.442  1.00  0.00           H  
ATOM   1775  CZ  PHE   319      45.691  30.656  90.106  1.00  0.00           C  
ATOM   1776  HZ  PHE   319      45.770  30.305  89.084  1.00  0.00           H  
ATOM   1777  CE2 PHE   319      46.588  31.622  90.534  1.00  0.00           C  
ATOM   1778  HE2 PHE   319      47.307  32.016  89.836  1.00  0.00           H  
ATOM   1779  CD2 PHE   319      46.393  32.258  91.780  1.00  0.00           C  
ATOM   1780  HD2 PHE   319      47.083  32.957  92.229  1.00  0.00           H  
ATOM   1781  C   PHE   319      43.509  33.823  95.510  1.00  0.00           C  
ATOM   1782  O   PHE   319      42.714  33.023  96.047  1.00  0.00           O  
ATOM   1783  N   SER   320      43.905  34.939  96.182  1.00  0.00           N  
ATOM   1784  H   SER   320      44.560  35.548  95.717  1.00  0.00           H  
ATOM   1785  CA  SER   320      43.303  35.503  97.355  1.00  0.00           C  
ATOM   1786  HA  SER   320      42.267  35.198  97.408  1.00  0.00           H  
ATOM   1787  CB  SER   320      44.138  35.173  98.592  1.00  0.00           C  
ATOM   1788  HB2 SER   320      43.624  35.648  99.439  1.00  0.00           H  
ATOM   1789  HB3 SER   320      44.153  34.091  98.655  1.00  0.00           H  
ATOM   1790  OG  SER   320      45.461  35.761  98.511  1.00  0.00           O  
ATOM   1791  HG  SER   320      45.987  35.194  97.944  1.00  0.00           H  
ATOM   1792  C   SER   320      43.306  37.008  97.314  1.00  0.00           C  
ATOM   1793  O   SER   320      43.951  37.679  96.495  1.00  0.00           O  
ATOM   1794  N   ASP   321      42.495  37.613  98.200  1.00  0.00           N  
ATOM   1795  H   ASP   321      41.917  37.049  98.802  1.00  0.00           H  
ATOM   1796  CA  ASP   321      42.101  39.072  98.050  1.00  0.00           C  
ATOM   1797  HA  ASP   321      41.632  39.231  97.081  1.00  0.00           H  
ATOM   1798  CB  ASP   321      40.936  39.535  98.954  1.00  0.00           C  
ATOM   1799  HB2 ASP   321      41.256  39.530  99.995  1.00  0.00           H  
ATOM   1800  HB3 ASP   321      40.589  40.509  98.611  1.00  0.00           H  
ATOM   1801  CG  ASP   321      39.657  38.729  98.882  1.00  0.00           C  
ATOM   1802  OD1 ASP   321      39.256  38.130  99.914  1.00  0.00           O  
ATOM   1803  OD2 ASP   321      39.131  38.461  97.830  1.00  0.00           O  
ATOM   1804  C   ASP   321      43.157  40.111  98.247  1.00  0.00           C  
ATOM   1805  O   ASP   321      43.195  41.079  97.531  1.00  0.00           O  
ATOM   1806  N   ASP   322      44.045  39.970  99.249  1.00  0.00           N  
ATOM   1807  H   ASP   322      44.012  39.128  99.802  1.00  0.00           H  
ATOM   1808  CA  ASP   322      45.254  40.787  99.363  1.00  0.00           C  
ATOM   1809  HA  ASP   322      45.031  41.715  98.822  1.00  0.00           H  
ATOM   1810  CB  ASP   322      45.571  41.122 100.839  1.00  0.00           C  
ATOM   1811  HB2 ASP   322      46.493  41.692 100.875  1.00  0.00           H  
ATOM   1812  HB3 ASP   322      44.717  41.707 101.166  1.00  0.00           H  
ATOM   1813  CG  ASP   322      45.692  39.956 101.719  1.00  0.00           C  
ATOM   1814  OD1 ASP   322      46.001  40.138 102.929  1.00  0.00           O  
ATOM   1815  OD2 ASP   322      45.233  38.840 101.371  1.00  0.00           O  
ATOM   1816  C   ASP   322      46.412  40.228  98.556  1.00  0.00           C  
ATOM   1817  O   ASP   322      47.379  40.924  98.440  1.00  0.00           O  
ATOM   1818  N   GLY   323      46.270  38.998  98.061  1.00  0.00           N  
ATOM   1819  H   GLY   323      45.383  38.524  98.140  1.00  0.00           H  
ATOM   1820  CA  GLY   323      47.252  38.381  97.245  1.00  0.00           C  
ATOM   1821  HA2 GLY   323      48.097  38.562  97.901  1.00  0.00           H  
ATOM   1822  HA3 GLY   323      47.138  37.308  97.137  1.00  0.00           H  
ATOM   1823  C   GLY   323      47.537  38.959  95.896  1.00  0.00           C  
ATOM   1824  O   GLY   323      46.927  39.996  95.511  1.00  0.00           O  
ATOM   1825  N   TYR   324      48.486  38.376  95.115  1.00  0.00           N  
ATOM   1826  H   TYR   324      49.022  37.617  95.510  1.00  0.00           H  
ATOM   1827  CA  TYR   324      49.181  39.108  94.032  1.00  0.00           C  
ATOM   1828  HA  TYR   324      48.760  40.105  93.915  1.00  0.00           H  
ATOM   1829  CB  TYR   324      50.706  39.025  94.186  1.00  0.00           C  
ATOM   1830  HB2 TYR   324      51.001  38.005  93.935  1.00  0.00           H  
ATOM   1831  HB3 TYR   324      51.105  39.766  93.488  1.00  0.00           H  
ATOM   1832  CG  TYR   324      51.245  39.355  95.571  1.00  0.00           C  
ATOM   1833  CD1 TYR   324      50.578  40.277  96.423  1.00  0.00           C  
ATOM   1834  HD1 TYR   324      49.750  40.874  96.063  1.00  0.00           H  
ATOM   1835  CE1 TYR   324      51.075  40.465  97.735  1.00  0.00           C  
ATOM   1836  HE1 TYR   324      50.437  41.055  98.377  1.00  0.00           H  
ATOM   1837  CZ  TYR   324      52.180  39.722  98.225  1.00  0.00           C  
ATOM   1838  OH  TYR   324      52.744  39.999  99.430  1.00  0.00           O  
ATOM   1839  HH  TYR   324      52.197  40.592  99.951  1.00  0.00           H  
ATOM   1840  CE2 TYR   324      52.795  38.833  97.338  1.00  0.00           C  
ATOM   1841  HE2 TYR   324      53.577  38.175  97.688  1.00  0.00           H  
ATOM   1842  CD2 TYR   324      52.416  38.680  96.041  1.00  0.00           C  
ATOM   1843  HD2 TYR   324      53.035  38.068  95.406  1.00  0.00           H  
ATOM   1844  C   TYR   324      48.725  38.505  92.678  1.00  0.00           C  
ATOM   1845  O   TYR   324      48.569  37.295  92.520  1.00  0.00           O  
ATOM   1846  N   ARG   325      48.444  39.310  91.644  1.00  0.00           N  
ATOM   1847  H   ARG   325      48.341  40.295  91.860  1.00  0.00           H  
ATOM   1848  CA  ARG   325      48.413  38.844  90.261  1.00  0.00           C  
ATOM   1849  HA  ARG   325      47.705  38.018  90.188  1.00  0.00           H  
ATOM   1850  CB  ARG   325      48.045  39.969  89.294  1.00  0.00           C  
ATOM   1851  HB2 ARG   325      48.671  40.848  89.193  1.00  0.00           H  
ATOM   1852  HB3 ARG   325      48.037  39.551  88.282  1.00  0.00           H  
ATOM   1853  CG  ARG   325      46.602  40.502  89.560  1.00  0.00           C  
ATOM   1854  HG2 ARG   325      45.853  39.708  89.522  1.00  0.00           H  
ATOM   1855  HG3 ARG   325      46.610  40.730  90.625  1.00  0.00           H  
ATOM   1856  CD  ARG   325      46.243  41.805  88.761  1.00  0.00           C  
ATOM   1857  HD2 ARG   325      45.351  42.113  89.299  1.00  0.00           H  
ATOM   1858  HD3 ARG   325      47.015  42.555  88.894  1.00  0.00           H  
ATOM   1859  NE  ARG   325      46.017  41.417  87.399  1.00  0.00           N  
ATOM   1860  HE  ARG   325      45.272  40.769  87.200  1.00  0.00           H  
ATOM   1861  CZ  ARG   325      46.801  41.586  86.325  1.00  0.00           C  
ATOM   1862  NH1 ARG   325      47.769  42.400  86.438  1.00  0.00           N  
ATOM   1863 HH11 ARG   325      48.108  42.626  87.361  1.00  0.00           H  
ATOM   1864 HH12 ARG   325      48.389  42.589  85.658  1.00  0.00           H  
ATOM   1865  NH2 ARG   325      46.505  40.961  85.170  1.00  0.00           N  
ATOM   1866 HH21 ARG   325      45.652  40.414  85.148  1.00  0.00           H  
ATOM   1867 HH22 ARG   325      46.990  41.232  84.332  1.00  0.00           H  
ATOM   1868  C   ARG   325      49.810  38.209  89.990  1.00  0.00           C  
ATOM   1869  O   ARG   325      50.821  38.697  90.550  1.00  0.00           O  
ATOM   1870  N   THR   326      49.828  37.016  89.369  1.00  0.00           N  
ATOM   1871  H   THR   326      48.938  36.666  89.021  1.00  0.00           H  
ATOM   1872  CA  THR   326      50.908  36.068  89.394  1.00  0.00           C  
ATOM   1873  HA  THR   326      51.833  36.496  89.773  1.00  0.00           H  
ATOM   1874  CB  THR   326      50.507  34.903  90.353  1.00  0.00           C  
ATOM   1875  HB  THR   326      49.528  34.544  90.034  1.00  0.00           H  
ATOM   1876  CG2 THR   326      51.453  33.668  90.214  1.00  0.00           C  
ATOM   1877 HG21 THR   326      51.317  33.026  91.089  1.00  0.00           H  
ATOM   1878 HG22 THR   326      51.343  33.077  89.307  1.00  0.00           H  
ATOM   1879 HG23 THR   326      52.464  34.044  90.363  1.00  0.00           H  
ATOM   1880  OG1 THR   326      50.546  35.235  91.686  1.00  0.00           O  
ATOM   1881  HG1 THR   326      49.860  35.907  91.752  1.00  0.00           H  
ATOM   1882  C   THR   326      51.290  35.536  87.992  1.00  0.00           C  
ATOM   1883  O   THR   326      50.461  35.063  87.263  1.00  0.00           O  
ATOM   1884  N   VAL   327      52.583  35.587  87.629  1.00  0.00           N  
ATOM   1885  H   VAL   327      53.242  35.871  88.340  1.00  0.00           H  
ATOM   1886  CA  VAL   327      53.027  35.226  86.253  1.00  0.00           C  
ATOM   1887  HA  VAL   327      52.430  35.694  85.471  1.00  0.00           H  
ATOM   1888  CB  VAL   327      54.494  35.559  86.033  1.00  0.00           C  
ATOM   1889  HB  VAL   327      55.089  34.944  86.713  1.00  0.00           H  
ATOM   1890  CG1 VAL   327      54.982  35.337  84.557  1.00  0.00           C  
ATOM   1891 HG11 VAL   327      54.315  35.965  83.970  1.00  0.00           H  
ATOM   1892 HG12 VAL   327      56.040  35.598  84.538  1.00  0.00           H  
ATOM   1893 HG13 VAL   327      54.768  34.277  84.389  1.00  0.00           H  
ATOM   1894  CG2 VAL   327      54.824  37.093  86.251  1.00  0.00           C  
ATOM   1895 HG21 VAL   327      54.725  37.432  87.281  1.00  0.00           H  
ATOM   1896 HG22 VAL   327      55.692  37.443  85.698  1.00  0.00           H  
ATOM   1897 HG23 VAL   327      54.066  37.712  85.764  1.00  0.00           H  
ATOM   1898  C   VAL   327      52.947  33.707  86.089  1.00  0.00           C  
ATOM   1899  O   VAL   327      53.518  32.953  86.879  1.00  0.00           O  
ATOM   1900  N   ALA   328      52.389  33.301  84.936  1.00  0.00           N  
ATOM   1901  H   ALA   328      51.940  33.975  84.327  1.00  0.00           H  
ATOM   1902  CA  ALA   328      52.254  31.912  84.559  1.00  0.00           C  
ATOM   1903  HA  ALA   328      51.852  31.380  85.419  1.00  0.00           H  
ATOM   1904  CB  ALA   328      51.181  31.766  83.453  1.00  0.00           C  
ATOM   1905  HB1 ALA   328      50.319  32.286  83.871  1.00  0.00           H  
ATOM   1906  HB2 ALA   328      51.429  32.214  82.488  1.00  0.00           H  
ATOM   1907  HB3 ALA   328      51.037  30.688  83.435  1.00  0.00           H  
ATOM   1908  C   ALA   328      53.574  31.253  84.081  1.00  0.00           C  
ATOM   1909  O   ALA   328      53.814  31.123  82.920  1.00  0.00           O  
ATOM   1910  N   GLN   329      54.355  30.680  85.020  1.00  0.00           N  
ATOM   1911  H   GLN   329      54.262  30.936  85.997  1.00  0.00           H  
ATOM   1912  CA  GLN   329      55.391  29.710  84.627  1.00  0.00           C  
ATOM   1913  HA  GLN   329      56.098  30.280  84.036  1.00  0.00           H  
ATOM   1914  CB  GLN   329      56.136  29.356  85.921  1.00  0.00           C  
ATOM   1915  HB2 GLN   329      57.085  28.867  85.741  1.00  0.00           H  
ATOM   1916  HB3 GLN   329      56.372  30.343  86.320  1.00  0.00           H  
ATOM   1917  CG  GLN   329      55.251  28.475  86.779  1.00  0.00           C  
ATOM   1918  HG2 GLN   329      54.222  28.817  86.766  1.00  0.00           H  
ATOM   1919  HG3 GLN   329      55.166  27.496  86.311  1.00  0.00           H  
ATOM   1920  CD  GLN   329      55.745  28.308  88.222  1.00  0.00           C  
ATOM   1921  OE1 GLN   329      55.744  27.235  88.842  1.00  0.00           O  
ATOM   1922  NE2 GLN   329      55.994  29.356  88.963  1.00  0.00           N  
ATOM   1923 HE21 GLN   329      56.431  29.246  89.868  1.00  0.00           H  
ATOM   1924 HE22 GLN   329      55.777  30.313  88.710  1.00  0.00           H  
ATOM   1925  C   GLN   329      54.779  28.522  83.884  1.00  0.00           C  
ATOM   1926  O   GLN   329      53.569  28.261  83.983  1.00  0.00           O  
ATOM   1927  N   GLY   330      55.684  27.816  83.165  1.00  0.00           N  
ATOM   1928  H   GLY   330      56.625  28.200  83.164  1.00  0.00           H  
ATOM   1929  CA  GLY   330      55.330  26.672  82.349  1.00  0.00           C  
ATOM   1930  HA2 GLY   330      56.200  26.211  81.879  1.00  0.00           H  
ATOM   1931  HA3 GLY   330      54.925  25.861  82.966  1.00  0.00           H  
ATOM   1932  C   GLY   330      54.289  27.066  81.363  1.00  0.00           C  
ATOM   1933  O   GLY   330      54.253  28.250  80.870  1.00  0.00           O  
ATOM   1934  N   THR   331      53.400  26.095  81.106  1.00  0.00           N  
ATOM   1935  H   THR   331      53.511  25.211  81.582  1.00  0.00           H  
ATOM   1936  CA  THR   331      52.307  26.137  80.159  1.00  0.00           C  
ATOM   1937  HA  THR   331      52.410  26.990  79.486  1.00  0.00           H  
ATOM   1938  CB  THR   331      52.311  24.893  79.187  1.00  0.00           C  
ATOM   1939  HB  THR   331      51.423  24.951  78.546  1.00  0.00           H  
ATOM   1940  CG2 THR   331      53.350  24.969  78.089  1.00  0.00           C  
ATOM   1941 HG21 THR   331      53.083  25.807  77.454  1.00  0.00           H  
ATOM   1942 HG22 THR   331      54.322  25.039  78.577  1.00  0.00           H  
ATOM   1943 HG23 THR   331      53.303  24.034  77.546  1.00  0.00           H  
ATOM   1944  OG1 THR   331      52.282  23.720  79.994  1.00  0.00           O  
ATOM   1945  HG1 THR   331      52.377  22.971  79.409  1.00  0.00           H  
ATOM   1946  C   THR   331      50.990  26.291  80.835  1.00  0.00           C  
ATOM   1947  O   THR   331      49.930  25.781  80.342  1.00  0.00           O  
ATOM   1948  N   LYS   332      50.924  26.973  81.885  1.00  0.00           N  
ATOM   1949  H   LYS   332      51.747  27.440  82.240  1.00  0.00           H  
ATOM   1950  CA  LYS   332      49.707  27.089  82.788  1.00  0.00           C  
ATOM   1951  HA  LYS   332      49.103  26.212  82.546  1.00  0.00           H  
ATOM   1952  CB  LYS   332      50.242  27.103  84.187  1.00  0.00           C  
ATOM   1953  HB2 LYS   332      51.066  27.781  84.421  1.00  0.00           H  
ATOM   1954  HB3 LYS   332      49.459  27.381  84.903  1.00  0.00           H  
ATOM   1955  CG  LYS   332      50.779  25.735  84.532  1.00  0.00           C  
ATOM   1956  HG2 LYS   332      50.112  24.953  84.172  1.00  0.00           H  
ATOM   1957  HG3 LYS   332      51.763  25.590  84.079  1.00  0.00           H  
ATOM   1958  CD  LYS   332      50.941  25.415  86.002  1.00  0.00           C  
ATOM   1959  HD2 LYS   332      51.745  26.067  86.333  1.00  0.00           H  
ATOM   1960  HD3 LYS   332      50.023  25.622  86.535  1.00  0.00           H  
ATOM   1961  CE  LYS   332      51.399  24.025  86.395  1.00  0.00           C  
ATOM   1962  HE2 LYS   332      51.726  24.073  87.423  1.00  0.00           H  
ATOM   1963  HE3 LYS   332      50.606  23.278  86.373  1.00  0.00           H  
ATOM   1964  NZ  LYS   332      52.633  23.518  85.747  1.00  0.00           N  
ATOM   1965  HZ1 LYS   332      53.258  24.266  85.495  1.00  0.00           H  
ATOM   1966  HZ2 LYS   332      53.130  22.887  86.363  1.00  0.00           H  
ATOM   1967  HZ3 LYS   332      52.449  22.995  84.901  1.00  0.00           H  
ATOM   1968  C   LYS   332      48.677  28.266  82.535  1.00  0.00           C  
ATOM   1969  O   LYS   332      47.707  28.288  83.273  1.00  0.00           O  
ATOM   1970  N   LYS   333      48.804  29.124  81.499  1.00  0.00           N  
ATOM   1971  H   LYS   333      49.706  29.199  81.038  1.00  0.00           H  
ATOM   1972  CA  LYS   333      47.786  29.973  80.863  1.00  0.00           C  
ATOM   1973  HA  LYS   333      46.848  29.477  81.081  1.00  0.00           H  
ATOM   1974  CB  LYS   333      47.897  31.371  81.515  1.00  0.00           C  
ATOM   1975  HB2 LYS   333      47.733  31.235  82.586  1.00  0.00           H  
ATOM   1976  HB3 LYS   333      48.924  31.691  81.363  1.00  0.00           H  
ATOM   1977  CG  LYS   333      46.976  32.469  80.876  1.00  0.00           C  
ATOM   1978  HG2 LYS   333      47.217  32.676  79.835  1.00  0.00           H  
ATOM   1979  HG3 LYS   333      45.967  32.045  80.851  1.00  0.00           H  
ATOM   1980  CD  LYS   333      46.863  33.709  81.766  1.00  0.00           C  
ATOM   1981  HD2 LYS   333      46.548  33.600  82.800  1.00  0.00           H  
ATOM   1982  HD3 LYS   333      47.887  34.078  81.692  1.00  0.00           H  
ATOM   1983  CE  LYS   333      45.894  34.778  81.102  1.00  0.00           C  
ATOM   1984  HE2 LYS   333      45.962  35.662  81.718  1.00  0.00           H  
ATOM   1985  HE3 LYS   333      46.250  35.073  80.116  1.00  0.00           H  
ATOM   1986  NZ  LYS   333      44.427  34.306  81.028  1.00  0.00           N  
ATOM   1987  HZ1 LYS   333      44.193  33.532  80.428  1.00  0.00           H  
ATOM   1988  HZ2 LYS   333      44.218  34.081  81.995  1.00  0.00           H  
ATOM   1989  HZ3 LYS   333      43.789  35.060  80.834  1.00  0.00           H  
ATOM   1990  C   LYS   333      47.843  29.946  79.353  1.00  0.00           C  
ATOM   1991  O   LYS   333      48.899  29.983  78.725  1.00  0.00           O  
ATOM   1992  N   GLU   334      46.651  29.884  78.795  1.00  0.00           N  
ATOM   1993  H   GLU   334      45.894  29.847  79.465  1.00  0.00           H  
ATOM   1994  CA  GLU   334      46.303  29.718  77.395  1.00  0.00           C  
ATOM   1995  HA  GLU   334      46.794  28.816  77.031  1.00  0.00           H  
ATOM   1996  CB  GLU   334      44.819  29.629  77.125  1.00  0.00           C  
ATOM   1997  HB2 GLU   334      44.697  29.278  76.092  1.00  0.00           H  
ATOM   1998  HB3 GLU   334      44.551  28.694  77.602  1.00  0.00           H  
ATOM   1999  CG  GLU   334      43.847  30.734  77.447  1.00  0.00           C  
ATOM   2000  HG2 GLU   334      44.220  31.587  76.876  1.00  0.00           H  
ATOM   2001  HG3 GLU   334      42.811  30.493  77.196  1.00  0.00           H  
ATOM   2002  CD  GLU   334      43.789  31.171  78.926  1.00  0.00           C  
ATOM   2003  OE1 GLU   334      43.846  32.367  79.143  1.00  0.00           O  
ATOM   2004  OE2 GLU   334      43.942  30.338  79.895  1.00  0.00           O  
ATOM   2005  C   GLU   334      46.943  30.712  76.442  1.00  0.00           C  
ATOM   2006  O   GLU   334      47.422  30.371  75.361  1.00  0.00           O  
ATOM   2007  N   GLY   335      46.873  32.010  76.744  1.00  0.00           N  
ATOM   2008  H   GLY   335      46.449  32.295  77.614  1.00  0.00           H  
ATOM   2009  CA  GLY   335      47.355  33.125  75.879  1.00  0.00           C  
ATOM   2010  HA2 GLY   335      46.816  32.899  74.954  1.00  0.00           H  
ATOM   2011  HA3 GLY   335      47.090  34.139  76.180  1.00  0.00           H  
ATOM   2012  C   GLY   335      48.898  33.156  75.676  1.00  0.00           C  
ATOM   2013  O   GLY   335      49.484  33.281  74.624  1.00  0.00           O  
ATOM   2014  N   CYX   336      49.578  32.951  76.830  1.00  0.00           N  
ATOM   2015  H   CYX   336      48.999  32.742  77.626  1.00  0.00           H  
ATOM   2016  CA  CYX   336      50.985  32.629  76.908  1.00  0.00           C  
ATOM   2017  HA  CYX   336      51.601  33.398  76.447  1.00  0.00           H  
ATOM   2018  CB  CYX   336      51.420  32.448  78.358  1.00  0.00           C  
ATOM   2019  HB2 CYX   336      51.111  33.257  79.012  1.00  0.00           H  
ATOM   2020  HB3 CYX   336      50.902  31.551  78.699  1.00  0.00           H  
ATOM   2021  SG  CYX   336      53.184  32.163  78.665  1.00  0.00           S  
ATOM   2022  C   CYX   336      51.368  31.391  76.039  1.00  0.00           C  
ATOM   2023  O   CYX   336      52.201  31.538  75.133  1.00  0.00           O  
ATOM   2024  N   THR   337      50.685  30.249  76.192  1.00  0.00           N  
ATOM   2025  H   THR   337      50.011  30.154  76.934  1.00  0.00           H  
ATOM   2026  CA  THR   337      50.877  29.035  75.296  1.00  0.00           C  
ATOM   2027  HA  THR   337      51.930  28.773  75.391  1.00  0.00           H  
ATOM   2028  CB  THR   337      50.105  27.757  75.863  1.00  0.00           C  
ATOM   2029  HB  THR   337      49.028  27.858  75.955  1.00  0.00           H  
ATOM   2030  CG2 THR   337      50.345  26.602  74.925  1.00  0.00           C  
ATOM   2031 HG21 THR   337      49.618  26.479  74.126  1.00  0.00           H  
ATOM   2032 HG22 THR   337      51.300  26.628  74.406  1.00  0.00           H  
ATOM   2033 HG23 THR   337      50.417  25.671  75.495  1.00  0.00           H  
ATOM   2034  OG1 THR   337      50.652  27.377  77.122  1.00  0.00           O  
ATOM   2035  HG1 THR   337      49.849  27.136  77.580  1.00  0.00           H  
ATOM   2036  C   THR   337      50.605  29.168  73.818  1.00  0.00           C  
ATOM   2037  O   THR   337      51.446  28.737  73.060  1.00  0.00           O  
ATOM   2038  N   ILE   338      49.458  29.739  73.444  1.00  0.00           N  
ATOM   2039  H   ILE   338      48.774  30.048  74.125  1.00  0.00           H  
ATOM   2040  CA  ILE   338      49.145  30.084  72.019  1.00  0.00           C  
ATOM   2041  HA  ILE   338      49.198  29.170  71.439  1.00  0.00           H  
ATOM   2042  CB  ILE   338      47.726  30.636  71.884  1.00  0.00           C  
ATOM   2043  HB  ILE   338      47.480  31.369  72.658  1.00  0.00           H  
ATOM   2044  CG2 ILE   338      47.490  31.237  70.405  1.00  0.00           C  
ATOM   2045 HG21 ILE   338      48.025  32.164  70.210  1.00  0.00           H  
ATOM   2046 HG22 ILE   338      47.809  30.419  69.749  1.00  0.00           H  
ATOM   2047 HG23 ILE   338      46.441  31.248  70.090  1.00  0.00           H  
ATOM   2048  CG1 ILE   338      46.749  29.513  72.150  1.00  0.00           C  
ATOM   2049 HG12 ILE   338      46.793  28.832  71.291  1.00  0.00           H  
ATOM   2050 HG13 ILE   338      46.969  28.947  73.047  1.00  0.00           H  
ATOM   2051  CD1 ILE   338      45.261  29.964  72.465  1.00  0.00           C  
ATOM   2052 HD11 ILE   338      45.155  30.941  72.942  1.00  0.00           H  
ATOM   2053 HD12 ILE   338      44.598  29.975  71.605  1.00  0.00           H  
ATOM   2054 HD13 ILE   338      44.911  29.223  73.183  1.00  0.00           H  
ATOM   2055  C   ILE   338      50.153  31.042  71.375  1.00  0.00           C  
ATOM   2056  O   ILE   338      50.625  30.675  70.260  1.00  0.00           O  
ATOM   2057  N   LEU   339      50.438  32.187  72.019  1.00  0.00           N  
ATOM   2058  H   LEU   339      49.981  32.324  72.918  1.00  0.00           H  
ATOM   2059  CA  LEU   339      51.488  33.083  71.609  1.00  0.00           C  
ATOM   2060  HA  LEU   339      51.304  33.541  70.635  1.00  0.00           H  
ATOM   2061  CB  LEU   339      51.623  34.365  72.506  1.00  0.00           C  
ATOM   2062  HB2 LEU   339      51.406  34.080  73.535  1.00  0.00           H  
ATOM   2063  HB3 LEU   339      52.648  34.708  72.398  1.00  0.00           H  
ATOM   2064  CG  LEU   339      50.621  35.421  72.123  1.00  0.00           C  
ATOM   2065  HG  LEU   339      49.654  35.024  71.789  1.00  0.00           H  
ATOM   2066  CD1 LEU   339      50.473  36.522  73.185  1.00  0.00           C  
ATOM   2067 HD11 LEU   339      51.408  36.965  73.536  1.00  0.00           H  
ATOM   2068 HD12 LEU   339      49.742  37.325  73.099  1.00  0.00           H  
ATOM   2069 HD13 LEU   339      49.986  36.093  74.060  1.00  0.00           H  
ATOM   2070  CD2 LEU   339      51.067  36.170  70.840  1.00  0.00           C  
ATOM   2071 HD21 LEU   339      50.318  36.941  70.699  1.00  0.00           H  
ATOM   2072 HD22 LEU   339      52.033  36.591  71.148  1.00  0.00           H  
ATOM   2073 HD23 LEU   339      51.149  35.535  69.958  1.00  0.00           H  
ATOM   2074  C   LEU   339      52.868  32.386  71.409  1.00  0.00           C  
ATOM   2075  O   LEU   339      53.461  32.564  70.345  1.00  0.00           O  
ATOM   2076  N   PHE   340      53.284  31.500  72.351  1.00  0.00           N  
ATOM   2077  H   PHE   340      52.677  31.449  73.160  1.00  0.00           H  
ATOM   2078  CA  PHE   340      54.497  30.719  72.249  1.00  0.00           C  
ATOM   2079  HA  PHE   340      55.421  31.275  72.101  1.00  0.00           H  
ATOM   2080  CB  PHE   340      54.749  30.033  73.554  1.00  0.00           C  
ATOM   2081  HB2 PHE   340      55.005  30.741  74.336  1.00  0.00           H  
ATOM   2082  HB3 PHE   340      53.864  29.457  73.850  1.00  0.00           H  
ATOM   2083  CG  PHE   340      55.765  28.982  73.432  1.00  0.00           C  
ATOM   2084  CD1 PHE   340      57.133  29.318  73.152  1.00  0.00           C  
ATOM   2085  HD1 PHE   340      57.511  30.268  73.505  1.00  0.00           H  
ATOM   2086  CE1 PHE   340      58.085  28.416  72.748  1.00  0.00           C  
ATOM   2087  HE1 PHE   340      59.146  28.623  72.752  1.00  0.00           H  
ATOM   2088  CZ  PHE   340      57.635  27.104  72.422  1.00  0.00           C  
ATOM   2089  HZ  PHE   340      58.348  26.342  72.150  1.00  0.00           H  
ATOM   2090  CE2 PHE   340      56.309  26.762  72.620  1.00  0.00           C  
ATOM   2091  HE2 PHE   340      55.982  25.752  72.420  1.00  0.00           H  
ATOM   2092  CD2 PHE   340      55.334  27.701  73.110  1.00  0.00           C  
ATOM   2093  HD2 PHE   340      54.320  27.342  73.186  1.00  0.00           H  
ATOM   2094  C   PHE   340      54.624  29.859  71.051  1.00  0.00           C  
ATOM   2095  O   PHE   340      55.503  30.061  70.275  1.00  0.00           O  
ATOM   2096  N   MET   341      53.649  28.997  70.850  1.00  0.00           N  
ATOM   2097  H   MET   341      52.908  28.848  71.524  1.00  0.00           H  
ATOM   2098  CA  MET   341      53.700  28.040  69.739  1.00  0.00           C  
ATOM   2099  HA  MET   341      54.647  27.515  69.795  1.00  0.00           H  
ATOM   2100  CB  MET   341      52.570  26.975  70.033  1.00  0.00           C  
ATOM   2101  HB2 MET   341      52.711  26.106  69.390  1.00  0.00           H  
ATOM   2102  HB3 MET   341      52.628  26.604  71.060  1.00  0.00           H  
ATOM   2103  CG  MET   341      51.116  27.461  69.717  1.00  0.00           C  
ATOM   2104  HG2 MET   341      50.754  28.113  70.519  1.00  0.00           H  
ATOM   2105  HG3 MET   341      51.032  28.112  68.842  1.00  0.00           H  
ATOM   2106  SD  MET   341      49.767  26.277  69.508  1.00  0.00           S  
ATOM   2107  CE  MET   341      49.786  25.393  71.116  1.00  0.00           C  
ATOM   2108  HE1 MET   341      48.873  24.809  71.249  1.00  0.00           H  
ATOM   2109  HE2 MET   341      50.734  24.861  71.151  1.00  0.00           H  
ATOM   2110  HE3 MET   341      49.845  26.012  72.016  1.00  0.00           H  
ATOM   2111  C   MET   341      53.614  28.640  68.250  1.00  0.00           C  
ATOM   2112  O   MET   341      54.102  27.898  67.414  1.00  0.00           O  
ATOM   2113  N   VAL   342      53.161  29.885  68.089  1.00  0.00           N  
ATOM   2114  H   VAL   342      53.049  30.334  68.984  1.00  0.00           H  
ATOM   2115  CA  VAL   342      53.338  30.758  66.965  1.00  0.00           C  
ATOM   2116  HA  VAL   342      53.293  30.058  66.134  1.00  0.00           H  
ATOM   2117  CB  VAL   342      52.135  31.784  66.850  1.00  0.00           C  
ATOM   2118  HB  VAL   342      51.848  32.096  67.855  1.00  0.00           H  
ATOM   2119  CG1 VAL   342      52.540  33.035  66.065  1.00  0.00           C  
ATOM   2120 HG11 VAL   342      51.666  33.684  66.017  1.00  0.00           H  
ATOM   2121 HG12 VAL   342      53.328  33.566  66.591  1.00  0.00           H  
ATOM   2122 HG13 VAL   342      52.728  32.699  65.046  1.00  0.00           H  
ATOM   2123  CG2 VAL   342      50.900  31.222  66.167  1.00  0.00           C  
ATOM   2124 HG21 VAL   342      50.745  30.240  66.598  1.00  0.00           H  
ATOM   2125 HG22 VAL   342      50.128  31.989  66.318  1.00  0.00           H  
ATOM   2126 HG23 VAL   342      51.123  30.982  65.131  1.00  0.00           H  
ATOM   2127  C   VAL   342      54.759  31.352  67.016  1.00  0.00           C  
ATOM   2128  O   VAL   342      55.445  31.260  66.034  1.00  0.00           O  
ATOM   2129  N   LEU   343      55.062  32.038  68.170  1.00  0.00           N  
ATOM   2130  H   LEU   343      54.378  31.964  68.905  1.00  0.00           H  
ATOM   2131  CA  LEU   343      56.289  32.888  68.268  1.00  0.00           C  
ATOM   2132  HA  LEU   343      56.211  33.611  67.455  1.00  0.00           H  
ATOM   2133  CB  LEU   343      56.195  33.669  69.596  1.00  0.00           C  
ATOM   2134  HB2 LEU   343      55.302  34.295  69.565  1.00  0.00           H  
ATOM   2135  HB3 LEU   343      56.016  32.919  70.364  1.00  0.00           H  
ATOM   2136  CG  LEU   343      57.503  34.457  69.939  1.00  0.00           C  
ATOM   2137  HG  LEU   343      58.378  33.828  69.788  1.00  0.00           H  
ATOM   2138  CD1 LEU   343      57.616  35.746  69.068  1.00  0.00           C  
ATOM   2139 HD11 LEU   343      58.648  36.122  69.086  1.00  0.00           H  
ATOM   2140 HD12 LEU   343      57.292  35.440  68.072  1.00  0.00           H  
ATOM   2141 HD13 LEU   343      56.990  36.547  69.447  1.00  0.00           H  
ATOM   2142  CD2 LEU   343      57.553  34.951  71.346  1.00  0.00           C  
ATOM   2143 HD21 LEU   343      58.409  35.603  71.485  1.00  0.00           H  
ATOM   2144 HD22 LEU   343      56.641  35.506  71.577  1.00  0.00           H  
ATOM   2145 HD23 LEU   343      57.526  34.008  71.894  1.00  0.00           H  
ATOM   2146  C   LEU   343      57.573  32.137  67.989  1.00  0.00           C  
ATOM   2147  O   LEU   343      58.506  32.617  67.335  1.00  0.00           O  
ATOM   2148  N   TYR   344      57.804  31.008  68.662  1.00  0.00           N  
ATOM   2149  H   TYR   344      57.070  30.574  69.213  1.00  0.00           H  
ATOM   2150  CA  TYR   344      59.028  30.198  68.617  1.00  0.00           C  
ATOM   2151  HA  TYR   344      59.873  30.873  68.739  1.00  0.00           H  
ATOM   2152  CB  TYR   344      59.027  29.208  69.704  1.00  0.00           C  
ATOM   2153  HB2 TYR   344      58.836  29.829  70.573  1.00  0.00           H  
ATOM   2154  HB3 TYR   344      58.161  28.555  69.565  1.00  0.00           H  
ATOM   2155  CG  TYR   344      60.303  28.310  69.868  1.00  0.00           C  
ATOM   2156  CD1 TYR   344      61.366  28.717  70.649  1.00  0.00           C  
ATOM   2157  HD1 TYR   344      61.321  29.685  71.136  1.00  0.00           H  
ATOM   2158  CE1 TYR   344      62.529  27.886  70.732  1.00  0.00           C  
ATOM   2159  HE1 TYR   344      63.360  28.162  71.351  1.00  0.00           H  
ATOM   2160  CZ  TYR   344      62.689  26.686  69.999  1.00  0.00           C  
ATOM   2161  OH  TYR   344      63.877  25.976  69.959  1.00  0.00           O  
ATOM   2162  HH  TYR   344      64.586  26.531  70.295  1.00  0.00           H  
ATOM   2163  CE2 TYR   344      61.506  26.263  69.287  1.00  0.00           C  
ATOM   2164  HE2 TYR   344      61.646  25.442  68.590  1.00  0.00           H  
ATOM   2165  CD2 TYR   344      60.346  27.009  69.302  1.00  0.00           C  
ATOM   2166  HD2 TYR   344      59.529  26.663  68.683  1.00  0.00           H  
ATOM   2167  C   TYR   344      59.202  29.639  67.190  1.00  0.00           C  
ATOM   2168  O   TYR   344      60.280  29.811  66.613  1.00  0.00           O  
ATOM   2169  N   PHE   345      58.114  29.087  66.631  1.00  0.00           N  
ATOM   2170  H   PHE   345      57.274  28.962  67.176  1.00  0.00           H  
ATOM   2171  CA  PHE   345      58.108  28.504  65.291  1.00  0.00           C  
ATOM   2172  HA  PHE   345      58.879  27.723  65.310  1.00  0.00           H  
ATOM   2173  CB  PHE   345      56.688  27.919  65.181  1.00  0.00           C  
ATOM   2174  HB2 PHE   345      56.384  27.230  65.968  1.00  0.00           H  
ATOM   2175  HB3 PHE   345      56.003  28.728  65.419  1.00  0.00           H  
ATOM   2176  CG  PHE   345      56.340  27.353  63.812  1.00  0.00           C  
ATOM   2177  CD1 PHE   345      55.916  28.243  62.709  1.00  0.00           C  
ATOM   2178  HD1 PHE   345      55.700  29.271  62.931  1.00  0.00           H  
ATOM   2179  CE1 PHE   345      55.842  27.807  61.381  1.00  0.00           C  
ATOM   2180  HE1 PHE   345      55.633  28.529  60.598  1.00  0.00           H  
ATOM   2181  CZ  PHE   345      56.253  26.480  61.126  1.00  0.00           C  
ATOM   2182  HZ  PHE   345      56.346  26.043  60.142  1.00  0.00           H  
ATOM   2183  CE2 PHE   345      56.689  25.577  62.187  1.00  0.00           C  
ATOM   2184  HE2 PHE   345      57.092  24.598  61.972  1.00  0.00           H  
ATOM   2185  CD2 PHE   345      56.651  26.062  63.481  1.00  0.00           C  
ATOM   2186  HD2 PHE   345      56.990  25.353  64.227  1.00  0.00           H  
ATOM   2187  C   PHE   345      58.452  29.450  64.148  1.00  0.00           C  
ATOM   2188  O   PHE   345      59.249  29.144  63.216  1.00  0.00           O  
ATOM   2189  N   PHE   346      57.967  30.699  64.220  1.00  0.00           N  
ATOM   2190  H   PHE   346      57.336  30.919  64.978  1.00  0.00           H  
ATOM   2191  CA  PHE   346      58.252  31.763  63.286  1.00  0.00           C  
ATOM   2192  HA  PHE   346      58.540  31.223  62.388  1.00  0.00           H  
ATOM   2193  CB  PHE   346      57.003  32.536  63.022  1.00  0.00           C  
ATOM   2194  HB2 PHE   346      56.623  32.923  63.968  1.00  0.00           H  
ATOM   2195  HB3 PHE   346      57.311  33.472  62.545  1.00  0.00           H  
ATOM   2196  CG  PHE   346      55.894  31.873  62.244  1.00  0.00           C  
ATOM   2197  CD1 PHE   346      56.016  31.525  60.869  1.00  0.00           C  
ATOM   2198  HD1 PHE   346      57.001  31.746  60.480  1.00  0.00           H  
ATOM   2199  CE1 PHE   346      54.958  31.029  60.146  1.00  0.00           C  
ATOM   2200  HE1 PHE   346      55.040  30.826  59.085  1.00  0.00           H  
ATOM   2201  CZ  PHE   346      53.690  30.837  60.720  1.00  0.00           C  
ATOM   2202  HZ  PHE   346      52.825  30.439  60.224  1.00  0.00           H  
ATOM   2203  CE2 PHE   346      53.565  31.049  62.055  1.00  0.00           C  
ATOM   2204  HE2 PHE   346      52.638  30.861  62.581  1.00  0.00           H  
ATOM   2205  CD2 PHE   346      54.598  31.649  62.814  1.00  0.00           C  
ATOM   2206  HD2 PHE   346      54.525  31.886  63.860  1.00  0.00           H  
ATOM   2207  C   PHE   346      59.540  32.575  63.531  1.00  0.00           C  
ATOM   2208  O   PHE   346      59.938  33.371  62.669  1.00  0.00           O  
ATOM   2209  N   GLY   347      60.143  32.476  64.691  1.00  0.00           N  
ATOM   2210  H   GLY   347      59.711  31.804  65.318  1.00  0.00           H  
ATOM   2211  CA  GLY   347      61.509  32.935  64.954  1.00  0.00           C  
ATOM   2212  HA2 GLY   347      61.596  34.008  64.779  1.00  0.00           H  
ATOM   2213  HA3 GLY   347      61.726  32.790  66.015  1.00  0.00           H  
ATOM   2214  C   GLY   347      62.512  32.076  64.204  1.00  0.00           C  
ATOM   2215  O   GLY   347      63.180  32.513  63.269  1.00  0.00           O  
ATOM   2216  N   MET   348      62.545  30.782  64.549  1.00  0.00           N  
ATOM   2217  H   MET   348      62.019  30.532  65.369  1.00  0.00           H  
ATOM   2218  CA  MET   348      63.404  29.784  63.939  1.00  0.00           C  
ATOM   2219  HA  MET   348      64.419  30.052  64.204  1.00  0.00           H  
ATOM   2220  CB  MET   348      63.099  28.370  64.629  1.00  0.00           C  
ATOM   2221  HB2 MET   348      62.027  28.185  64.609  1.00  0.00           H  
ATOM   2222  HB3 MET   348      63.665  27.582  64.140  1.00  0.00           H  
ATOM   2223  CG  MET   348      63.677  28.342  65.991  1.00  0.00           C  
ATOM   2224  HG2 MET   348      64.644  28.840  65.916  1.00  0.00           H  
ATOM   2225  HG3 MET   348      63.066  28.985  66.630  1.00  0.00           H  
ATOM   2226  SD  MET   348      63.910  26.602  66.614  1.00  0.00           S  
ATOM   2227  CE  MET   348      65.562  26.851  67.373  1.00  0.00           C  
ATOM   2228  HE1 MET   348      65.953  25.844  67.479  1.00  0.00           H  
ATOM   2229  HE2 MET   348      66.245  27.495  66.824  1.00  0.00           H  
ATOM   2230  HE3 MET   348      65.466  27.352  68.337  1.00  0.00           H  
ATOM   2231  C   MET   348      63.278  29.627  62.419  1.00  0.00           C  
ATOM   2232  O   MET   348      64.307  29.615  61.703  1.00  0.00           O  
ATOM   2233  N   ALA   349      62.055  29.549  61.959  1.00  0.00           N  
ATOM   2234  H   ALA   349      61.276  29.386  62.580  1.00  0.00           H  
ATOM   2235  CA  ALA   349      61.822  29.317  60.499  1.00  0.00           C  
ATOM   2236  HA  ALA   349      62.216  28.334  60.234  1.00  0.00           H  
ATOM   2237  CB  ALA   349      60.284  29.282  60.247  1.00  0.00           C  
ATOM   2238  HB1 ALA   349      60.138  28.810  59.277  1.00  0.00           H  
ATOM   2239  HB2 ALA   349      59.801  28.606  60.954  1.00  0.00           H  
ATOM   2240  HB3 ALA   349      59.842  30.275  60.291  1.00  0.00           H  
ATOM   2241  C   ALA   349      62.426  30.396  59.639  1.00  0.00           C  
ATOM   2242  O   ALA   349      62.973  30.105  58.587  1.00  0.00           O  
ATOM   2243  N   SER   350      62.547  31.634  60.146  1.00  0.00           N  
ATOM   2244  H   SER   350      62.189  31.803  61.069  1.00  0.00           H  
ATOM   2245  CA  SER   350      63.310  32.711  59.498  1.00  0.00           C  
ATOM   2246  HA  SER   350      63.147  32.587  58.428  1.00  0.00           H  
ATOM   2247  CB  SER   350      63.040  34.133  60.122  1.00  0.00           C  
ATOM   2248  HB2 SER   350      63.546  34.220  61.086  1.00  0.00           H  
ATOM   2249  HB3 SER   350      63.498  34.899  59.488  1.00  0.00           H  
ATOM   2250  OG  SER   350      61.712  34.400  60.309  1.00  0.00           O  
ATOM   2251  HG  SER   350      61.291  34.069  61.098  1.00  0.00           H  
ATOM   2252  C   SER   350      64.846  32.604  59.608  1.00  0.00           C  
ATOM   2253  O   SER   350      65.553  32.708  58.544  1.00  0.00           O  
ATOM   2254  N   SER   351      65.448  32.160  60.707  1.00  0.00           N  
ATOM   2255  H   SER   351      64.878  31.990  61.519  1.00  0.00           H  
ATOM   2256  CA  SER   351      66.909  31.970  60.804  1.00  0.00           C  
ATOM   2257  HA  SER   351      67.479  32.831  60.458  1.00  0.00           H  
ATOM   2258  CB  SER   351      67.307  31.539  62.228  1.00  0.00           C  
ATOM   2259  HB2 SER   351      67.091  30.471  62.251  1.00  0.00           H  
ATOM   2260  HB3 SER   351      68.371  31.648  62.419  1.00  0.00           H  
ATOM   2261  OG  SER   351      66.620  32.238  63.208  1.00  0.00           O  
ATOM   2262  HG  SER   351      66.766  31.761  64.028  1.00  0.00           H  
ATOM   2263  C   SER   351      67.299  30.812  59.876  1.00  0.00           C  
ATOM   2264  O   SER   351      68.409  30.775  59.288  1.00  0.00           O  
ATOM   2265  N   ILE   352      66.441  29.829  59.648  1.00  0.00           N  
ATOM   2266  H   ILE   352      65.584  29.836  60.182  1.00  0.00           H  
ATOM   2267  CA  ILE   352      66.647  28.746  58.690  1.00  0.00           C  
ATOM   2268  HA  ILE   352      67.710  28.519  58.690  1.00  0.00           H  
ATOM   2269  CB  ILE   352      65.818  27.470  58.944  1.00  0.00           C  
ATOM   2270  HB  ILE   352      64.763  27.731  58.990  1.00  0.00           H  
ATOM   2271  CG2 ILE   352      65.862  26.458  57.794  1.00  0.00           C  
ATOM   2272 HG21 ILE   352      65.343  25.575  58.168  1.00  0.00           H  
ATOM   2273 HG22 ILE   352      65.303  26.811  56.915  1.00  0.00           H  
ATOM   2274 HG23 ILE   352      66.890  26.191  57.566  1.00  0.00           H  
ATOM   2275  CG1 ILE   352      66.387  26.866  60.221  1.00  0.00           C  
ATOM   2276 HG12 ILE   352      67.101  26.077  59.996  1.00  0.00           H  
ATOM   2277 HG13 ILE   352      66.851  27.643  60.822  1.00  0.00           H  
ATOM   2278  CD1 ILE   352      65.249  26.425  61.093  1.00  0.00           C  
ATOM   2279 HD11 ILE   352      65.675  26.312  62.078  1.00  0.00           H  
ATOM   2280 HD12 ILE   352      64.440  27.143  61.217  1.00  0.00           H  
ATOM   2281 HD13 ILE   352      64.892  25.440  60.775  1.00  0.00           H  
ATOM   2282  C   ILE   352      66.350  29.169  57.225  1.00  0.00           C  
ATOM   2283  O   ILE   352      67.204  28.891  56.398  1.00  0.00           O  
ATOM   2284  N   TRP   353      65.338  30.021  56.914  1.00  0.00           N  
ATOM   2285  H   TRP   353      64.601  30.187  57.583  1.00  0.00           H  
ATOM   2286  CA  TRP   353      65.257  30.695  55.608  1.00  0.00           C  
ATOM   2287  HA  TRP   353      65.215  29.902  54.864  1.00  0.00           H  
ATOM   2288  CB  TRP   353      63.926  31.467  55.526  1.00  0.00           C  
ATOM   2289  HB2 TRP   353      63.638  31.801  56.524  1.00  0.00           H  
ATOM   2290  HB3 TRP   353      63.924  32.246  54.771  1.00  0.00           H  
ATOM   2291  CG  TRP   353      62.813  30.639  54.976  1.00  0.00           C  
ATOM   2292  CD1 TRP   353      61.694  30.273  55.616  1.00  0.00           C  
ATOM   2293  HD1 TRP   353      61.474  30.442  56.651  1.00  0.00           H  
ATOM   2294  NE1 TRP   353      60.849  29.536  54.817  1.00  0.00           N  
ATOM   2295  HE1 TRP   353      60.052  28.995  55.109  1.00  0.00           H  
ATOM   2296  CE2 TRP   353      61.420  29.396  53.565  1.00  0.00           C  
ATOM   2297  CZ2 TRP   353      61.044  28.760  52.389  1.00  0.00           C  
ATOM   2298  HZ2 TRP   353      60.088  28.265  52.384  1.00  0.00           H  
ATOM   2299  CH2 TRP   353      61.876  28.778  51.262  1.00  0.00           C  
ATOM   2300  HH2 TRP   353      61.573  28.224  50.380  1.00  0.00           H  
ATOM   2301  CZ3 TRP   353      63.040  29.487  51.339  1.00  0.00           C  
ATOM   2302  HZ3 TRP   353      63.710  29.487  50.482  1.00  0.00           H  
ATOM   2303  CE3 TRP   353      63.403  30.173  52.513  1.00  0.00           C  
ATOM   2304  HE3 TRP   353      64.336  30.719  52.576  1.00  0.00           H  
ATOM   2305  CD2 TRP   353      62.643  30.126  53.656  1.00  0.00           C  
ATOM   2306  C   TRP   353      66.476  31.567  55.356  1.00  0.00           C  
ATOM   2307  O   TRP   353      66.890  31.742  54.180  1.00  0.00           O  
ATOM   2308  N   TRP   354      67.255  31.982  56.390  1.00  0.00           N  
ATOM   2309  H   TRP   354      66.960  31.875  57.353  1.00  0.00           H  
ATOM   2310  CA  TRP   354      68.535  32.667  56.050  1.00  0.00           C  
ATOM   2311  HA  TRP   354      68.318  33.353  55.230  1.00  0.00           H  
ATOM   2312  CB  TRP   354      68.953  33.467  57.220  1.00  0.00           C  
ATOM   2313  HB2 TRP   354      68.071  33.983  57.597  1.00  0.00           H  
ATOM   2314  HB3 TRP   354      69.260  32.780  58.009  1.00  0.00           H  
ATOM   2315  CG  TRP   354      70.058  34.426  56.951  1.00  0.00           C  
ATOM   2316  CD1 TRP   354      69.868  35.554  56.166  1.00  0.00           C  
ATOM   2317  HD1 TRP   354      68.873  35.872  55.917  1.00  0.00           H  
ATOM   2318  NE1 TRP   354      71.043  36.108  55.918  1.00  0.00           N  
ATOM   2319  HE1 TRP   354      71.091  36.867  55.252  1.00  0.00           H  
ATOM   2320  CE2 TRP   354      72.077  35.379  56.430  1.00  0.00           C  
ATOM   2321  CZ2 TRP   354      73.462  35.529  56.395  1.00  0.00           C  
ATOM   2322  HZ2 TRP   354      73.912  36.406  55.960  1.00  0.00           H  
ATOM   2323  CH2 TRP   354      74.362  34.639  57.055  1.00  0.00           C  
ATOM   2324  HH2 TRP   354      75.430  34.708  56.967  1.00  0.00           H  
ATOM   2325  CZ3 TRP   354      73.808  33.569  57.795  1.00  0.00           C  
ATOM   2326  HZ3 TRP   354      74.476  32.933  58.370  1.00  0.00           H  
ATOM   2327  CE3 TRP   354      72.358  33.346  57.758  1.00  0.00           C  
ATOM   2328  HE3 TRP   354      71.983  32.538  58.365  1.00  0.00           H  
ATOM   2329  CD2 TRP   354      71.467  34.257  57.091  1.00  0.00           C  
ATOM   2330  C   TRP   354      69.682  31.701  55.526  1.00  0.00           C  
ATOM   2331  O   TRP   354      70.506  32.023  54.666  1.00  0.00           O  
ATOM   2332  N   VAL   355      69.667  30.514  56.089  1.00  0.00           N  
ATOM   2333  H   VAL   355      68.891  30.303  56.692  1.00  0.00           H  
ATOM   2334  CA  VAL   355      70.335  29.307  55.589  1.00  0.00           C  
ATOM   2335  HA  VAL   355      71.362  29.617  55.436  1.00  0.00           H  
ATOM   2336  CB  VAL   355      70.452  28.190  56.618  1.00  0.00           C  
ATOM   2337  HB  VAL   355      69.459  27.950  56.994  1.00  0.00           H  
ATOM   2338  CG1 VAL   355      71.056  26.880  56.042  1.00  0.00           C  
ATOM   2339 HG11 VAL   355      70.372  26.512  55.268  1.00  0.00           H  
ATOM   2340 HG12 VAL   355      71.992  27.261  55.646  1.00  0.00           H  
ATOM   2341 HG13 VAL   355      71.201  26.234  56.907  1.00  0.00           H  
ATOM   2342  CG2 VAL   355      71.314  28.711  57.789  1.00  0.00           C  
ATOM   2343 HG21 VAL   355      71.716  27.963  58.478  1.00  0.00           H  
ATOM   2344 HG22 VAL   355      72.271  29.071  57.410  1.00  0.00           H  
ATOM   2345 HG23 VAL   355      70.846  29.526  58.342  1.00  0.00           H  
ATOM   2346  C   VAL   355      69.965  29.013  54.160  1.00  0.00           C  
ATOM   2347  O   VAL   355      70.774  29.038  53.246  1.00  0.00           O  
ATOM   2348  N   ILE   356      68.698  28.780  53.839  1.00  0.00           N  
ATOM   2349  H   ILE   356      68.070  28.575  54.595  1.00  0.00           H  
ATOM   2350  CA  ILE   356      68.240  28.635  52.391  1.00  0.00           C  
ATOM   2351  HA  ILE   356      68.751  27.727  52.076  1.00  0.00           H  
ATOM   2352  CB  ILE   356      66.755  28.302  52.469  1.00  0.00           C  
ATOM   2353  HB  ILE   356      66.248  29.071  53.046  1.00  0.00           H  
ATOM   2354  CG2 ILE   356      66.275  28.200  50.997  1.00  0.00           C  
ATOM   2355 HG21 ILE   356      66.788  27.493  50.348  1.00  0.00           H  
ATOM   2356 HG22 ILE   356      65.228  27.922  50.933  1.00  0.00           H  
ATOM   2357 HG23 ILE   356      66.340  29.176  50.514  1.00  0.00           H  
ATOM   2358  CG1 ILE   356      66.556  26.962  53.180  1.00  0.00           C  
ATOM   2359 HG12 ILE   356      66.555  26.147  52.464  1.00  0.00           H  
ATOM   2360 HG13 ILE   356      67.300  26.748  53.939  1.00  0.00           H  
ATOM   2361  CD1 ILE   356      65.209  26.927  53.828  1.00  0.00           C  
ATOM   2362 HD11 ILE   356      65.107  27.573  54.692  1.00  0.00           H  
ATOM   2363 HD12 ILE   356      64.352  26.990  53.158  1.00  0.00           H  
ATOM   2364 HD13 ILE   356      65.129  25.882  54.159  1.00  0.00           H  
ATOM   2365  C   ILE   356      68.635  29.719  51.430  1.00  0.00           C  
ATOM   2366  O   ILE   356      69.110  29.475  50.304  1.00  0.00           O  
ATOM   2367  N   LEU   357      68.596  30.960  51.926  1.00  0.00           N  
ATOM   2368  H   LEU   357      68.168  31.118  52.828  1.00  0.00           H  
ATOM   2369  CA  LEU   357      69.093  32.164  51.216  1.00  0.00           C  
ATOM   2370  HA  LEU   357      68.545  32.292  50.283  1.00  0.00           H  
ATOM   2371  CB  LEU   357      68.720  33.386  52.062  1.00  0.00           C  
ATOM   2372  HB2 LEU   357      67.634  33.503  51.975  1.00  0.00           H  
ATOM   2373  HB3 LEU   357      68.768  33.211  53.128  1.00  0.00           H  
ATOM   2374  CG  LEU   357      69.444  34.766  51.682  1.00  0.00           C  
ATOM   2375  HG  LEU   357      69.325  34.967  50.619  1.00  0.00           H  
ATOM   2376  CD1 LEU   357      68.669  35.865  52.458  1.00  0.00           C  
ATOM   2377 HD11 LEU   357      67.638  35.923  52.110  1.00  0.00           H  
ATOM   2378 HD12 LEU   357      68.694  35.550  53.504  1.00  0.00           H  
ATOM   2379 HD13 LEU   357      69.274  36.772  52.362  1.00  0.00           H  
ATOM   2380  CD2 LEU   357      70.926  34.888  52.068  1.00  0.00           C  
ATOM   2381 HD21 LEU   357      70.953  34.741  53.148  1.00  0.00           H  
ATOM   2382 HD22 LEU   357      71.541  34.148  51.546  1.00  0.00           H  
ATOM   2383 HD23 LEU   357      71.193  35.943  52.012  1.00  0.00           H  
ATOM   2384  C   LEU   357      70.532  32.101  50.786  1.00  0.00           C  
ATOM   2385  O   LEU   357      70.939  32.401  49.649  1.00  0.00           O  
ATOM   2386  N   SER   358      71.413  31.729  51.704  1.00  0.00           N  
ATOM   2387  H   SER   358      70.995  31.321  52.532  1.00  0.00           H  
ATOM   2388  CA  SER   358      72.820  31.471  51.488  1.00  0.00           C  
ATOM   2389  HA  SER   358      73.152  32.350  50.932  1.00  0.00           H  
ATOM   2390  CB  SER   358      73.543  31.376  52.801  1.00  0.00           C  
ATOM   2391  HB2 SER   358      73.370  30.369  53.187  1.00  0.00           H  
ATOM   2392  HB3 SER   358      74.620  31.483  52.668  1.00  0.00           H  
ATOM   2393  OG  SER   358      73.106  32.274  53.761  1.00  0.00           O  
ATOM   2394  HG  SER   358      72.165  32.244  53.905  1.00  0.00           H  
ATOM   2395  C   SER   358      73.031  30.285  50.616  1.00  0.00           C  
ATOM   2396  O   SER   358      73.614  30.461  49.562  1.00  0.00           O  
ATOM   2397  N   LEU   359      72.395  29.156  50.903  1.00  0.00           N  
ATOM   2398  H   LEU   359      72.069  29.070  51.849  1.00  0.00           H  
ATOM   2399  CA  LEU   359      72.546  27.935  50.106  1.00  0.00           C  
ATOM   2400  HA  LEU   359      73.617  27.760  50.033  1.00  0.00           H  
ATOM   2401  CB  LEU   359      71.778  26.768  50.811  1.00  0.00           C  
ATOM   2402  HB2 LEU   359      72.247  26.600  51.779  1.00  0.00           H  
ATOM   2403  HB3 LEU   359      70.740  27.038  51.010  1.00  0.00           H  
ATOM   2404  CG  LEU   359      71.672  25.487  49.985  1.00  0.00           C  
ATOM   2405  HG  LEU   359      71.317  25.580  48.957  1.00  0.00           H  
ATOM   2406  CD1 LEU   359      73.055  24.711  49.844  1.00  0.00           C  
ATOM   2407 HD11 LEU   359      73.594  24.367  50.725  1.00  0.00           H  
ATOM   2408 HD12 LEU   359      72.853  23.926  49.121  1.00  0.00           H  
ATOM   2409 HD13 LEU   359      73.729  25.498  49.487  1.00  0.00           H  
ATOM   2410  CD2 LEU   359      70.901  24.523  50.892  1.00  0.00           C  
ATOM   2411 HD21 LEU   359      71.435  24.453  51.833  1.00  0.00           H  
ATOM   2412 HD22 LEU   359      69.863  24.808  51.062  1.00  0.00           H  
ATOM   2413 HD23 LEU   359      70.877  23.526  50.442  1.00  0.00           H  
ATOM   2414  C   LEU   359      72.152  28.112  48.625  1.00  0.00           C  
ATOM   2415  O   LEU   359      72.770  27.573  47.698  1.00  0.00           O  
ATOM   2416  N   THR   360      70.963  28.691  48.394  1.00  0.00           N  
ATOM   2417  H   THR   360      70.475  29.052  49.204  1.00  0.00           H  
ATOM   2418  CA  THR   360      70.509  29.029  47.037  1.00  0.00           C  
ATOM   2419  HA  THR   360      70.691  28.146  46.433  1.00  0.00           H  
ATOM   2420  CB  THR   360      68.979  29.406  46.947  1.00  0.00           C  
ATOM   2421  HB  THR   360      68.693  29.712  45.940  1.00  0.00           H  
ATOM   2422  CG2 THR   360      68.239  28.152  47.225  1.00  0.00           C  
ATOM   2423 HG21 THR   360      68.416  27.810  48.236  1.00  0.00           H  
ATOM   2424 HG22 THR   360      67.180  28.346  47.038  1.00  0.00           H  
ATOM   2425 HG23 THR   360      68.495  27.431  46.442  1.00  0.00           H  
ATOM   2426  OG1 THR   360      68.601  30.332  47.881  1.00  0.00           O  
ATOM   2427  HG1 THR   360      68.837  30.043  48.759  1.00  0.00           H  
ATOM   2428  C   THR   360      71.301  30.129  46.313  1.00  0.00           C  
ATOM   2429  O   THR   360      71.738  29.839  45.210  1.00  0.00           O  
ATOM   2430  N   TRP   361      71.657  31.265  46.977  1.00  0.00           N  
ATOM   2431  H   TRP   361      71.394  31.299  47.951  1.00  0.00           H  
ATOM   2432  CA  TRP   361      72.636  32.217  46.291  1.00  0.00           C  
ATOM   2433  HA  TRP   361      72.283  32.467  45.296  1.00  0.00           H  
ATOM   2434  CB  TRP   361      72.821  33.515  47.100  1.00  0.00           C  
ATOM   2435  HB2 TRP   361      71.872  34.043  47.225  1.00  0.00           H  
ATOM   2436  HB3 TRP   361      73.255  33.254  48.063  1.00  0.00           H  
ATOM   2437  CG  TRP   361      73.781  34.460  46.454  1.00  0.00           C  
ATOM   2438  CD1 TRP   361      73.443  35.386  45.477  1.00  0.00           C  
ATOM   2439  HD1 TRP   361      72.457  35.567  45.066  1.00  0.00           H  
ATOM   2440  NE1 TRP   361      74.641  35.925  45.065  1.00  0.00           N  
ATOM   2441  HE1 TRP   361      74.697  36.385  44.163  1.00  0.00           H  
ATOM   2442  CE2 TRP   361      75.709  35.631  45.864  1.00  0.00           C  
ATOM   2443  CZ2 TRP   361      77.088  35.927  45.729  1.00  0.00           C  
ATOM   2444  HZ2 TRP   361      77.323  36.746  45.062  1.00  0.00           H  
ATOM   2445  CH2 TRP   361      78.029  35.203  46.444  1.00  0.00           C  
ATOM   2446  HH2 TRP   361      79.054  35.532  46.364  1.00  0.00           H  
ATOM   2447  CZ3 TRP   361      77.561  34.184  47.354  1.00  0.00           C  
ATOM   2448  HZ3 TRP   361      78.202  33.650  48.045  1.00  0.00           H  
ATOM   2449  CE3 TRP   361      76.141  33.918  47.482  1.00  0.00           C  
ATOM   2450  HE3 TRP   361      75.805  33.124  48.142  1.00  0.00           H  
ATOM   2451  CD2 TRP   361      75.236  34.557  46.664  1.00  0.00           C  
ATOM   2452  C   TRP   361      74.043  31.575  46.069  1.00  0.00           C  
ATOM   2453  O   TRP   361      74.760  31.873  45.064  1.00  0.00           O  
ATOM   2454  N   PHE   362      74.579  30.717  46.934  1.00  0.00           N  
ATOM   2455  H   PHE   362      74.184  30.621  47.859  1.00  0.00           H  
ATOM   2456  CA  PHE   362      75.748  29.868  46.590  1.00  0.00           C  
ATOM   2457  HA  PHE   362      76.576  30.550  46.380  1.00  0.00           H  
ATOM   2458  CB  PHE   362      76.154  28.937  47.768  1.00  0.00           C  
ATOM   2459  HB2 PHE   362      76.472  29.594  48.573  1.00  0.00           H  
ATOM   2460  HB3 PHE   362      75.363  28.285  48.124  1.00  0.00           H  
ATOM   2461  CG  PHE   362      77.421  28.149  47.322  1.00  0.00           C  
ATOM   2462  CD1 PHE   362      78.652  28.721  47.450  1.00  0.00           C  
ATOM   2463  HD1 PHE   362      78.757  29.692  47.907  1.00  0.00           H  
ATOM   2464  CE1 PHE   362      79.821  28.087  46.956  1.00  0.00           C  
ATOM   2465  HE1 PHE   362      80.776  28.589  47.053  1.00  0.00           H  
ATOM   2466  CZ  PHE   362      79.733  26.786  46.480  1.00  0.00           C  
ATOM   2467  HZ  PHE   362      80.596  26.251  46.090  1.00  0.00           H  
ATOM   2468  CE2 PHE   362      78.504  26.175  46.336  1.00  0.00           C  
ATOM   2469  HE2 PHE   362      78.420  25.166  45.944  1.00  0.00           H  
ATOM   2470  CD2 PHE   362      77.326  26.795  46.788  1.00  0.00           C  
ATOM   2471  HD2 PHE   362      76.370  26.288  46.862  1.00  0.00           H  
ATOM   2472  C   PHE   362      75.533  29.037  45.355  1.00  0.00           C  
ATOM   2473  O   PHE   362      76.377  29.168  44.497  1.00  0.00           O  
ATOM   2474  N   LEU   363      74.433  28.260  45.217  1.00  0.00           N  
ATOM   2475  H   LEU   363      73.797  28.211  46.006  1.00  0.00           H  
ATOM   2476  CA  LEU   363      74.180  27.603  43.886  1.00  0.00           C  
ATOM   2477  HA  LEU   363      75.083  27.010  43.771  1.00  0.00           H  
ATOM   2478  CB  LEU   363      73.059  26.624  43.940  1.00  0.00           C  
ATOM   2479  HB2 LEU   363      72.082  27.103  44.049  1.00  0.00           H  
ATOM   2480  HB3 LEU   363      72.983  26.146  42.970  1.00  0.00           H  
ATOM   2481  CG  LEU   363      73.292  25.400  44.913  1.00  0.00           C  
ATOM   2482  HG  LEU   363      73.521  25.804  45.893  1.00  0.00           H  
ATOM   2483  CD1 LEU   363      72.011  24.575  45.040  1.00  0.00           C  
ATOM   2484 HD11 LEU   363      71.727  24.046  44.132  1.00  0.00           H  
ATOM   2485 HD12 LEU   363      72.220  23.853  45.824  1.00  0.00           H  
ATOM   2486 HD13 LEU   363      71.157  25.129  45.433  1.00  0.00           H  
ATOM   2487  CD2 LEU   363      74.374  24.496  44.499  1.00  0.00           C  
ATOM   2488 HD21 LEU   363      75.300  25.030  44.298  1.00  0.00           H  
ATOM   2489 HD22 LEU   363      74.521  23.795  45.326  1.00  0.00           H  
ATOM   2490 HD23 LEU   363      74.169  23.997  43.556  1.00  0.00           H  
ATOM   2491  C   LEU   363      74.048  28.663  42.758  1.00  0.00           C  
ATOM   2492  O   LEU   363      74.644  28.578  41.696  1.00  0.00           O  
ATOM   2493  N   ALA   364      73.365  29.816  42.997  1.00  0.00           N  
ATOM   2494  H   ALA   364      72.941  29.883  43.905  1.00  0.00           H  
ATOM   2495  CA  ALA   364      72.926  30.759  42.003  1.00  0.00           C  
ATOM   2496  HA  ALA   364      72.525  30.173  41.167  1.00  0.00           H  
ATOM   2497  CB  ALA   364      71.909  31.731  42.528  1.00  0.00           C  
ATOM   2498  HB1 ALA   364      71.576  32.344  41.687  1.00  0.00           H  
ATOM   2499  HB2 ALA   364      71.052  31.193  42.921  1.00  0.00           H  
ATOM   2500  HB3 ALA   364      72.217  32.409  43.326  1.00  0.00           H  
ATOM   2501  C   ALA   364      74.243  31.365  41.389  1.00  0.00           C  
ATOM   2502  O   ALA   364      74.590  31.086  40.247  1.00  0.00           O  
ATOM   2503  N   ALA   365      74.969  32.084  42.194  1.00  0.00           N  
ATOM   2504  H   ALA   365      74.669  32.273  43.141  1.00  0.00           H  
ATOM   2505  CA  ALA   365      76.155  32.828  41.903  1.00  0.00           C  
ATOM   2506  HA  ALA   365      76.021  33.308  40.932  1.00  0.00           H  
ATOM   2507  CB  ALA   365      76.449  33.928  42.926  1.00  0.00           C  
ATOM   2508  HB1 ALA   365      77.292  34.536  42.603  1.00  0.00           H  
ATOM   2509  HB2 ALA   365      75.629  34.645  43.049  1.00  0.00           H  
ATOM   2510  HB3 ALA   365      76.815  33.430  43.824  1.00  0.00           H  
ATOM   2511  C   ALA   365      77.426  31.914  41.762  1.00  0.00           C  
ATOM   2512  O   ALA   365      78.209  31.868  40.777  1.00  0.00           O  
ATOM   2513  N   GLY   366      77.673  31.172  42.836  1.00  0.00           N  
ATOM   2514  H   GLY   366      76.994  31.167  43.581  1.00  0.00           H  
ATOM   2515  CA  GLY   366      78.893  30.375  43.116  1.00  0.00           C  
ATOM   2516  HA2 GLY   366      79.720  31.065  42.988  1.00  0.00           H  
ATOM   2517  HA3 GLY   366      78.878  30.058  44.161  1.00  0.00           H  
ATOM   2518  C   GLY   366      79.113  29.204  42.145  1.00  0.00           C  
ATOM   2519  O   GLY   366      80.268  29.007  41.836  1.00  0.00           O  
ATOM   2520  N   MET   367      78.039  28.576  41.625  1.00  0.00           N  
ATOM   2521  H   MET   367      77.193  28.771  42.126  1.00  0.00           H  
ATOM   2522  CA  MET   367      78.040  27.371  40.800  1.00  0.00           C  
ATOM   2523  HA  MET   367      79.072  27.216  40.507  1.00  0.00           H  
ATOM   2524  CB  MET   367      77.491  26.198  41.626  1.00  0.00           C  
ATOM   2525  HB2 MET   367      76.505  26.635  41.809  1.00  0.00           H  
ATOM   2526  HB3 MET   367      77.332  25.322  40.991  1.00  0.00           H  
ATOM   2527  CG  MET   367      78.230  25.791  42.872  1.00  0.00           C  
ATOM   2528  HG2 MET   367      78.306  26.710  43.463  1.00  0.00           H  
ATOM   2529  HG3 MET   367      77.619  25.088  43.434  1.00  0.00           H  
ATOM   2530  SD  MET   367      79.839  25.150  42.509  1.00  0.00           S  
ATOM   2531  CE  MET   367      79.415  23.444  42.529  1.00  0.00           C  
ATOM   2532  HE1 MET   367      78.937  23.207  43.483  1.00  0.00           H  
ATOM   2533  HE2 MET   367      78.786  23.193  41.671  1.00  0.00           H  
ATOM   2534  HE3 MET   367      80.309  22.825  42.521  1.00  0.00           H  
ATOM   2535  C   MET   367      77.194  27.536  39.518  1.00  0.00           C  
ATOM   2536  O   MET   367      76.960  26.565  38.879  1.00  0.00           O  
ATOM   2537  N   LYS   368      76.831  28.813  39.170  1.00  0.00           N  
ATOM   2538  H   LYS   368      77.219  29.512  39.789  1.00  0.00           H  
ATOM   2539  CA  LYS   368      76.240  29.272  37.901  1.00  0.00           C  
ATOM   2540  HA  LYS   368      76.145  30.357  37.859  1.00  0.00           H  
ATOM   2541  CB  LYS   368      77.261  28.716  36.892  1.00  0.00           C  
ATOM   2542  HB2 LYS   368      78.271  28.844  37.278  1.00  0.00           H  
ATOM   2543  HB3 LYS   368      77.106  27.645  36.825  1.00  0.00           H  
ATOM   2544  CG  LYS   368      77.142  29.549  35.529  1.00  0.00           C  
ATOM   2545  HG2 LYS   368      76.177  29.522  35.017  1.00  0.00           H  
ATOM   2546  HG3 LYS   368      77.306  30.564  35.912  1.00  0.00           H  
ATOM   2547  CD  LYS   368      78.257  29.286  34.553  1.00  0.00           C  
ATOM   2548  HD2 LYS   368      79.199  29.165  35.094  1.00  0.00           H  
ATOM   2549  HD3 LYS   368      78.070  28.365  34.002  1.00  0.00           H  
ATOM   2550  CE  LYS   368      78.481  30.390  33.595  1.00  0.00           C  
ATOM   2551  HE2 LYS   368      77.582  30.658  33.035  1.00  0.00           H  
ATOM   2552  HE3 LYS   368      78.779  31.287  34.142  1.00  0.00           H  
ATOM   2553  NZ  LYS   368      79.490  30.052  32.618  1.00  0.00           N  
ATOM   2554  HZ1 LYS   368      80.332  29.738  33.059  1.00  0.00           H  
ATOM   2555  HZ2 LYS   368      79.174  29.304  32.011  1.00  0.00           H  
ATOM   2556  HZ3 LYS   368      79.717  30.822  32.004  1.00  0.00           H  
ATOM   2557  C   LYS   368      74.851  28.694  37.620  1.00  0.00           C  
ATOM   2558  O   LYS   368      74.490  28.548  36.486  1.00  0.00           O  
ATOM   2559  N   TRP   369      74.093  28.418  38.669  1.00  0.00           N  
ATOM   2560  H   TRP   369      74.348  28.936  39.504  1.00  0.00           H  
ATOM   2561  CA  TRP   369      72.865  27.608  38.505  1.00  0.00           C  
ATOM   2562  HA  TRP   369      73.000  26.883  37.701  1.00  0.00           H  
ATOM   2563  CB  TRP   369      72.465  26.758  39.733  1.00  0.00           C  
ATOM   2564  HB2 TRP   369      72.644  27.378  40.604  1.00  0.00           H  
ATOM   2565  HB3 TRP   369      71.399  26.685  39.568  1.00  0.00           H  
ATOM   2566  CG  TRP   369      73.075  25.374  39.864  1.00  0.00           C  
ATOM   2567  CD1 TRP   369      74.085  25.050  40.709  1.00  0.00           C  
ATOM   2568  HD1 TRP   369      74.626  25.674  41.409  1.00  0.00           H  
ATOM   2569  NE1 TRP   369      74.336  23.705  40.511  1.00  0.00           N  
ATOM   2570  HE1 TRP   369      75.029  23.173  41.011  1.00  0.00           H  
ATOM   2571  CE2 TRP   369      73.547  23.103  39.510  1.00  0.00           C  
ATOM   2572  CZ2 TRP   369      73.488  21.794  39.095  1.00  0.00           C  
ATOM   2573  HZ2 TRP   369      74.089  21.096  39.650  1.00  0.00           H  
ATOM   2574  CH2 TRP   369      72.476  21.416  38.136  1.00  0.00           C  
ATOM   2575  HH2 TRP   369      72.321  20.379  37.912  1.00  0.00           H  
ATOM   2576  CZ3 TRP   369      71.599  22.410  37.603  1.00  0.00           C  
ATOM   2577  HZ3 TRP   369      70.768  22.145  36.975  1.00  0.00           H  
ATOM   2578  CE3 TRP   369      71.705  23.759  38.106  1.00  0.00           C  
ATOM   2579  HE3 TRP   369      70.998  24.524  37.812  1.00  0.00           H  
ATOM   2580  CD2 TRP   369      72.656  24.139  39.095  1.00  0.00           C  
ATOM   2581  C   TRP   369      71.764  28.481  37.954  1.00  0.00           C  
ATOM   2582  O   TRP   369      71.465  29.487  38.576  1.00  0.00           O  
ATOM   2583  N   GLY   370      71.027  28.010  36.972  1.00  0.00           N  
ATOM   2584  H   GLY   370      71.366  27.158  36.554  1.00  0.00           H  
ATOM   2585  CA  GLY   370      69.761  28.579  36.567  1.00  0.00           C  
ATOM   2586  HA2 GLY   370      69.828  29.650  36.402  1.00  0.00           H  
ATOM   2587  HA3 GLY   370      69.432  28.156  35.614  1.00  0.00           H  
ATOM   2588  C   GLY   370      68.580  28.363  37.543  1.00  0.00           C  
ATOM   2589  O   GLY   370      68.528  27.449  38.368  1.00  0.00           O  
ATOM   2590  N   HIP   371      67.644  29.251  37.499  1.00  0.00           N  
ATOM   2591  H   HIP   371      67.725  29.956  36.795  1.00  0.00           H  
ATOM   2592  CA  HIP   371      66.585  29.386  38.467  1.00  0.00           C  
ATOM   2593  HA  HIP   371      67.091  29.484  39.423  1.00  0.00           H  
ATOM   2594  CB  HIP   371      65.740  30.705  38.143  1.00  0.00           C  
ATOM   2595  HB2 HIP   371      65.077  30.521  37.296  1.00  0.00           H  
ATOM   2596  HB3 HIP   371      65.177  30.937  39.045  1.00  0.00           H  
ATOM   2597  CG  HIP   371      66.511  31.941  37.722  1.00  0.00           C  
ATOM   2598  ND1 HIP   371      67.638  32.514  38.294  1.00  0.00           N  
ATOM   2599  HD1 HIP   371      68.172  32.098  39.043  1.00  0.00           H  
ATOM   2600  CE1 HIP   371      67.916  33.667  37.647  1.00  0.00           C  
ATOM   2601  HE1 HIP   371      68.752  34.286  37.932  1.00  0.00           H  
ATOM   2602  NE2 HIP   371      67.017  33.811  36.685  1.00  0.00           N  
ATOM   2603  HE2 HIP   371      66.904  34.580  36.030  1.00  0.00           H  
ATOM   2604  CD2 HIP   371      66.067  32.786  36.773  1.00  0.00           C  
ATOM   2605  HD2 HIP   371      65.172  32.787  36.175  1.00  0.00           H  
ATOM   2606  C   HIP   371      65.689  28.099  38.567  1.00  0.00           C  
ATOM   2607  O   HIP   371      65.494  27.586  39.643  1.00  0.00           O  
ATOM   2608  N   GLU   372      65.186  27.588  37.459  1.00  0.00           N  
ATOM   2609  H   GLU   372      65.513  28.025  36.605  1.00  0.00           H  
ATOM   2610  CA  GLU   372      64.253  26.455  37.461  1.00  0.00           C  
ATOM   2611  HA  GLU   372      63.332  26.725  37.974  1.00  0.00           H  
ATOM   2612  CB  GLU   372      63.907  26.088  35.981  1.00  0.00           C  
ATOM   2613  HB2 GLU   372      64.825  25.863  35.435  1.00  0.00           H  
ATOM   2614  HB3 GLU   372      63.271  25.206  35.970  1.00  0.00           H  
ATOM   2615  CG  GLU   372      63.022  27.092  35.237  1.00  0.00           C  
ATOM   2616  HG2 GLU   372      62.653  26.664  34.303  1.00  0.00           H  
ATOM   2617  HG3 GLU   372      62.190  27.355  35.900  1.00  0.00           H  
ATOM   2618  CD  GLU   372      63.670  28.405  34.806  1.00  0.00           C  
ATOM   2619  OE1 GLU   372      64.900  28.440  34.734  1.00  0.00           O  
ATOM   2620  OE2 GLU   372      62.947  29.456  34.555  1.00  0.00           O  
ATOM   2621  C   GLU   372      64.772  25.175  38.163  1.00  0.00           C  
ATOM   2622  O   GLU   372      64.038  24.340  38.685  1.00  0.00           O  
ATOM   2623  N   ALA   373      66.117  24.933  38.091  1.00  0.00           N  
ATOM   2624  H   ALA   373      66.686  25.636  37.641  1.00  0.00           H  
ATOM   2625  CA  ALA   373      66.806  23.876  38.705  1.00  0.00           C  
ATOM   2626  HA  ALA   373      66.488  22.949  38.224  1.00  0.00           H  
ATOM   2627  CB  ALA   373      68.267  24.153  38.386  1.00  0.00           C  
ATOM   2628  HB1 ALA   373      68.814  23.340  38.875  1.00  0.00           H  
ATOM   2629  HB2 ALA   373      68.437  24.189  37.311  1.00  0.00           H  
ATOM   2630  HB3 ALA   373      68.565  25.076  38.887  1.00  0.00           H  
ATOM   2631  C   ALA   373      66.537  23.931  40.229  1.00  0.00           C  
ATOM   2632  O   ALA   373      66.128  22.991  40.898  1.00  0.00           O  
ATOM   2633  N   ILE   374      66.679  25.131  40.791  1.00  0.00           N  
ATOM   2634  H   ILE   374      67.126  25.895  40.298  1.00  0.00           H  
ATOM   2635  CA  ILE   374      66.553  25.356  42.239  1.00  0.00           C  
ATOM   2636  HA  ILE   374      67.051  24.529  42.745  1.00  0.00           H  
ATOM   2637  CB  ILE   374      67.090  26.679  42.728  1.00  0.00           C  
ATOM   2638  HB  ILE   374      66.478  27.395  42.185  1.00  0.00           H  
ATOM   2639  CG2 ILE   374      66.834  26.865  44.261  1.00  0.00           C  
ATOM   2640 HG21 ILE   374      67.181  27.867  44.521  1.00  0.00           H  
ATOM   2641 HG22 ILE   374      65.769  26.710  44.448  1.00  0.00           H  
ATOM   2642 HG23 ILE   374      67.344  26.166  44.928  1.00  0.00           H  
ATOM   2643  CG1 ILE   374      68.589  26.809  42.388  1.00  0.00           C  
ATOM   2644 HG12 ILE   374      69.240  26.274  43.089  1.00  0.00           H  
ATOM   2645 HG13 ILE   374      68.844  26.547  41.370  1.00  0.00           H  
ATOM   2646  CD1 ILE   374      69.124  28.265  42.453  1.00  0.00           C  
ATOM   2647 HD11 ILE   374      70.190  28.237  42.199  1.00  0.00           H  
ATOM   2648 HD12 ILE   374      68.446  28.916  41.910  1.00  0.00           H  
ATOM   2649 HD13 ILE   374      69.122  28.694  43.456  1.00  0.00           H  
ATOM   2650  C   ILE   374      65.057  25.169  42.560  1.00  0.00           C  
ATOM   2651  O   ILE   374      64.743  24.465  43.517  1.00  0.00           O  
ATOM   2652  N   GLU   375      64.147  25.718  41.668  1.00  0.00           N  
ATOM   2653  H   GLU   375      64.496  26.284  40.904  1.00  0.00           H  
ATOM   2654  CA  GLU   375      62.692  25.713  41.936  1.00  0.00           C  
ATOM   2655  HA  GLU   375      62.551  26.113  42.945  1.00  0.00           H  
ATOM   2656  CB  GLU   375      62.013  26.670  40.893  1.00  0.00           C  
ATOM   2657  HB2 GLU   375      62.577  27.600  40.830  1.00  0.00           H  
ATOM   2658  HB3 GLU   375      62.070  26.148  39.927  1.00  0.00           H  
ATOM   2659  CG  GLU   375      60.546  26.871  41.343  1.00  0.00           C  
ATOM   2660  HG2 GLU   375      60.046  25.903  41.270  1.00  0.00           H  
ATOM   2661  HG3 GLU   375      60.489  27.189  42.391  1.00  0.00           H  
ATOM   2662  CD  GLU   375      59.918  27.968  40.401  1.00  0.00           C  
ATOM   2663  OE1 GLU   375      58.838  28.443  40.842  1.00  0.00           O  
ATOM   2664  OE2 GLU   375      60.565  28.432  39.481  1.00  0.00           O  
ATOM   2665  C   GLU   375      62.083  24.313  41.940  1.00  0.00           C  
ATOM   2666  O   GLU   375      61.089  24.021  42.673  1.00  0.00           O  
ATOM   2667  N   ALA   376      62.603  23.530  41.058  1.00  0.00           N  
ATOM   2668  H   ALA   376      63.376  23.820  40.466  1.00  0.00           H  
ATOM   2669  CA  ALA   376      62.295  22.168  40.846  1.00  0.00           C  
ATOM   2670  HA  ALA   376      61.222  22.225  40.690  1.00  0.00           H  
ATOM   2671  CB  ALA   376      63.005  21.657  39.620  1.00  0.00           C  
ATOM   2672  HB1 ALA   376      64.075  21.878  39.605  1.00  0.00           H  
ATOM   2673  HB2 ALA   376      62.811  20.600  39.444  1.00  0.00           H  
ATOM   2674  HB3 ALA   376      62.585  22.206  38.770  1.00  0.00           H  
ATOM   2675  C   ALA   376      62.640  21.263  42.028  1.00  0.00           C  
ATOM   2676  O   ALA   376      62.239  20.076  42.104  1.00  0.00           O  
ATOM   2677  N   ASN   377      63.241  21.818  43.082  1.00  0.00           N  
ATOM   2678  H   ASN   377      63.686  22.720  43.024  1.00  0.00           H  
ATOM   2679  CA  ASN   377      63.692  21.158  44.350  1.00  0.00           C  
ATOM   2680  HA  ASN   377      63.304  20.144  44.361  1.00  0.00           H  
ATOM   2681  CB  ASN   377      65.227  21.130  44.270  1.00  0.00           C  
ATOM   2682  HB2 ASN   377      65.690  22.092  44.089  1.00  0.00           H  
ATOM   2683  HB3 ASN   377      65.573  20.821  45.256  1.00  0.00           H  
ATOM   2684  CG  ASN   377      65.814  20.001  43.417  1.00  0.00           C  
ATOM   2685  OD1 ASN   377      65.919  18.854  43.824  1.00  0.00           O  
ATOM   2686  ND2 ASN   377      66.313  20.270  42.255  1.00  0.00           N  
ATOM   2687 HD21 ASN   377      66.739  19.492  41.778  1.00  0.00           H  
ATOM   2688 HD22 ASN   377      66.209  21.201  41.877  1.00  0.00           H  
ATOM   2689  C   ASN   377      63.078  21.961  45.549  1.00  0.00           C  
ATOM   2690  O   ASN   377      63.275  21.603  46.679  1.00  0.00           O  
ATOM   2691  N   SER   378      62.246  23.020  45.207  1.00  0.00           N  
ATOM   2692  H   SER   378      61.950  23.125  44.251  1.00  0.00           H  
ATOM   2693  CA  SER   378      61.598  23.937  46.169  1.00  0.00           C  
ATOM   2694  HA  SER   378      62.379  24.665  46.390  1.00  0.00           H  
ATOM   2695  CB  SER   378      60.423  24.731  45.444  1.00  0.00           C  
ATOM   2696  HB2 SER   378      59.822  25.386  46.075  1.00  0.00           H  
ATOM   2697  HB3 SER   378      60.766  25.419  44.677  1.00  0.00           H  
ATOM   2698  OG  SER   378      59.523  23.862  44.838  1.00  0.00           O  
ATOM   2699  HG  SER   378      59.749  23.736  43.921  1.00  0.00           H  
ATOM   2700  C   SER   378      61.152  23.189  47.443  1.00  0.00           C  
ATOM   2701  O   SER   378      61.509  23.619  48.568  1.00  0.00           O  
ATOM   2702  N   GLN   379      60.470  22.066  47.335  1.00  0.00           N  
ATOM   2703  H   GLN   379      60.231  21.638  46.443  1.00  0.00           H  
ATOM   2704  CA  GLN   379      60.052  21.188  48.539  1.00  0.00           C  
ATOM   2705  HA  GLN   379      59.294  21.805  49.022  1.00  0.00           H  
ATOM   2706  CB  GLN   379      59.465  19.869  47.938  1.00  0.00           C  
ATOM   2707  HB2 GLN   379      59.000  19.227  48.691  1.00  0.00           H  
ATOM   2708  HB3 GLN   379      58.659  20.101  47.242  1.00  0.00           H  
ATOM   2709  CG  GLN   379      60.306  18.871  47.116  1.00  0.00           C  
ATOM   2710  HG2 GLN   379      61.230  18.706  47.671  1.00  0.00           H  
ATOM   2711  HG3 GLN   379      59.817  17.910  46.933  1.00  0.00           H  
ATOM   2712  CD  GLN   379      60.620  19.281  45.752  1.00  0.00           C  
ATOM   2713  OE1 GLN   379      60.087  20.216  45.191  1.00  0.00           O  
ATOM   2714  NE2 GLN   379      61.534  18.594  45.037  1.00  0.00           N  
ATOM   2715 HE21 GLN   379      61.574  18.793  44.046  1.00  0.00           H  
ATOM   2716 HE22 GLN   379      61.955  17.741  45.347  1.00  0.00           H  
ATOM   2717  C   GLN   379      61.069  20.849  49.624  1.00  0.00           C  
ATOM   2718  O   GLN   379      60.794  20.905  50.794  1.00  0.00           O  
ATOM   2719  N   TYR   380      62.298  20.620  49.149  1.00  0.00           N  
ATOM   2720  H   TYR   380      62.489  20.604  48.157  1.00  0.00           H  
ATOM   2721  CA  TYR   380      63.475  20.323  50.079  1.00  0.00           C  
ATOM   2722  HA  TYR   380      63.202  19.467  50.700  1.00  0.00           H  
ATOM   2723  CB  TYR   380      64.729  19.859  49.276  1.00  0.00           C  
ATOM   2724  HB2 TYR   380      65.026  20.645  48.584  1.00  0.00           H  
ATOM   2725  HB3 TYR   380      65.526  19.793  50.017  1.00  0.00           H  
ATOM   2726  CG  TYR   380      64.606  18.478  48.647  1.00  0.00           C  
ATOM   2727  CD1 TYR   380      64.124  17.392  49.385  1.00  0.00           C  
ATOM   2728  HD1 TYR   380      63.824  17.559  50.410  1.00  0.00           H  
ATOM   2729  CE1 TYR   380      64.042  16.187  48.742  1.00  0.00           C  
ATOM   2730  HE1 TYR   380      63.714  15.272  49.203  1.00  0.00           H  
ATOM   2731  CZ  TYR   380      64.383  16.057  47.410  1.00  0.00           C  
ATOM   2732  OH  TYR   380      64.159  14.907  46.755  1.00  0.00           O  
ATOM   2733  HH  TYR   380      64.665  14.974  45.937  1.00  0.00           H  
ATOM   2734  CE2 TYR   380      64.838  17.102  46.666  1.00  0.00           C  
ATOM   2735  HE2 TYR   380      64.952  17.043  45.596  1.00  0.00           H  
ATOM   2736  CD2 TYR   380      64.939  18.321  47.291  1.00  0.00           C  
ATOM   2737  HD2 TYR   380      65.268  19.229  46.809  1.00  0.00           H  
ATOM   2738  C   TYR   380      63.845  21.507  50.962  1.00  0.00           C  
ATOM   2739  O   TYR   380      64.334  21.325  52.099  1.00  0.00           O  
ATOM   2740  N   PHE   381      63.720  22.699  50.390  1.00  0.00           N  
ATOM   2741  H   PHE   381      63.129  22.666  49.575  1.00  0.00           H  
ATOM   2742  CA  PHE   381      63.802  23.866  51.219  1.00  0.00           C  
ATOM   2743  HA  PHE   381      64.743  23.745  51.760  1.00  0.00           H  
ATOM   2744  CB  PHE   381      63.909  25.082  50.287  1.00  0.00           C  
ATOM   2745  HB2 PHE   381      62.984  25.257  49.734  1.00  0.00           H  
ATOM   2746  HB3 PHE   381      64.146  26.013  50.789  1.00  0.00           H  
ATOM   2747  CG  PHE   381      65.103  24.839  49.345  1.00  0.00           C  
ATOM   2748  CD1 PHE   381      64.855  24.878  47.965  1.00  0.00           C  
ATOM   2749  HD1 PHE   381      63.831  25.000  47.657  1.00  0.00           H  
ATOM   2750  CE1 PHE   381      65.909  24.815  47.049  1.00  0.00           C  
ATOM   2751  HE1 PHE   381      65.707  24.879  45.997  1.00  0.00           H  
ATOM   2752  CZ  PHE   381      67.262  24.699  47.501  1.00  0.00           C  
ATOM   2753  HZ  PHE   381      68.081  24.703  46.807  1.00  0.00           H  
ATOM   2754  CE2 PHE   381      67.525  24.763  48.876  1.00  0.00           C  
ATOM   2755  HE2 PHE   381      68.574  24.751  49.130  1.00  0.00           H  
ATOM   2756  CD2 PHE   381      66.475  24.734  49.798  1.00  0.00           C  
ATOM   2757  HD2 PHE   381      66.663  24.759  50.864  1.00  0.00           H  
ATOM   2758  C   PHE   381      62.610  24.053  52.204  1.00  0.00           C  
ATOM   2759  O   PHE   381      62.899  24.237  53.324  1.00  0.00           O  
ATOM   2760  N   HID   382      61.406  23.978  51.795  1.00  0.00           N  
ATOM   2761  H   HID   382      61.359  23.942  50.789  1.00  0.00           H  
ATOM   2762  CA  HID   382      60.245  24.190  52.622  1.00  0.00           C  
ATOM   2763  HA  HID   382      60.179  25.213  53.005  1.00  0.00           H  
ATOM   2764  CB  HID   382      59.099  23.891  51.695  1.00  0.00           C  
ATOM   2765  HB2 HID   382      59.146  22.841  51.419  1.00  0.00           H  
ATOM   2766  HB3 HID   382      58.190  24.112  52.271  1.00  0.00           H  
ATOM   2767  CG  HID   382      58.955  24.610  50.406  1.00  0.00           C  
ATOM   2768  ND1 HID   382      58.212  24.292  49.275  1.00  0.00           N  
ATOM   2769  HD1 HID   382      57.728  23.428  49.055  1.00  0.00           H  
ATOM   2770  CE1 HID   382      58.319  25.305  48.414  1.00  0.00           C  
ATOM   2771  HE1 HID   382      57.750  25.460  47.505  1.00  0.00           H  
ATOM   2772  NE2 HID   382      59.167  26.258  48.850  1.00  0.00           N  
ATOM   2773  CD2 HID   382      59.616  25.837  50.144  1.00  0.00           C  
ATOM   2774  HD2 HID   382      60.252  26.379  50.822  1.00  0.00           H  
ATOM   2775  C   HID   382      60.141  23.247  53.827  1.00  0.00           C  
ATOM   2776  O   HID   382      59.840  23.622  54.953  1.00  0.00           O  
ATOM   2777  N   LEU   383      60.492  21.944  53.524  1.00  0.00           N  
ATOM   2778  H   LEU   383      60.754  21.712  52.581  1.00  0.00           H  
ATOM   2779  CA  LEU   383      60.598  20.861  54.456  1.00  0.00           C  
ATOM   2780  HA  LEU   383      59.684  20.786  55.049  1.00  0.00           H  
ATOM   2781  CB  LEU   383      60.891  19.605  53.675  1.00  0.00           C  
ATOM   2782  HB2 LEU   383      60.001  19.304  53.133  1.00  0.00           H  
ATOM   2783  HB3 LEU   383      61.701  19.763  52.963  1.00  0.00           H  
ATOM   2784  CG  LEU   383      61.387  18.388  54.346  1.00  0.00           C  
ATOM   2785  HG  LEU   383      62.377  18.528  54.784  1.00  0.00           H  
ATOM   2786  CD1 LEU   383      60.477  17.936  55.510  1.00  0.00           C  
ATOM   2787 HD11 LEU   383      61.027  17.574  56.378  1.00  0.00           H  
ATOM   2788 HD12 LEU   383      59.782  18.772  55.632  1.00  0.00           H  
ATOM   2789 HD13 LEU   383      59.769  17.164  55.202  1.00  0.00           H  
ATOM   2790  CD2 LEU   383      61.519  17.199  53.332  1.00  0.00           C  
ATOM   2791 HD21 LEU   383      61.849  16.317  53.870  1.00  0.00           H  
ATOM   2792 HD22 LEU   383      60.597  16.932  52.815  1.00  0.00           H  
ATOM   2793 HD23 LEU   383      62.239  17.385  52.533  1.00  0.00           H  
ATOM   2794  C   LEU   383      61.716  21.300  55.515  1.00  0.00           C  
ATOM   2795  O   LEU   383      61.320  21.364  56.655  1.00  0.00           O  
ATOM   2796  N   ALA   384      62.936  21.610  55.089  1.00  0.00           N  
ATOM   2797  H   ALA   384      63.004  21.468  54.088  1.00  0.00           H  
ATOM   2798  CA  ALA   384      64.061  22.154  55.921  1.00  0.00           C  
ATOM   2799  HA  ALA   384      64.392  21.406  56.650  1.00  0.00           H  
ATOM   2800  CB  ALA   384      65.304  22.505  55.016  1.00  0.00           C  
ATOM   2801  HB1 ALA   384      64.987  23.339  54.400  1.00  0.00           H  
ATOM   2802  HB2 ALA   384      66.123  22.795  55.678  1.00  0.00           H  
ATOM   2803  HB3 ALA   384      65.605  21.636  54.433  1.00  0.00           H  
ATOM   2804  C   ALA   384      63.612  23.306  56.807  1.00  0.00           C  
ATOM   2805  O   ALA   384      63.784  23.210  57.996  1.00  0.00           O  
ATOM   2806  N   ALA   385      63.026  24.302  56.154  1.00  0.00           N  
ATOM   2807  H   ALA   385      62.844  24.164  55.173  1.00  0.00           H  
ATOM   2808  CA  ALA   385      62.373  25.402  56.769  1.00  0.00           C  
ATOM   2809  HA  ALA   385      63.183  25.906  57.280  1.00  0.00           H  
ATOM   2810  CB  ALA   385      61.822  26.390  55.771  1.00  0.00           C  
ATOM   2811  HB1 ALA   385      61.549  27.286  56.327  1.00  0.00           H  
ATOM   2812  HB2 ALA   385      62.638  26.626  55.081  1.00  0.00           H  
ATOM   2813  HB3 ALA   385      60.922  26.066  55.246  1.00  0.00           H  
ATOM   2814  C   ALA   385      61.335  25.114  57.866  1.00  0.00           C  
ATOM   2815  O   ALA   385      61.297  25.820  58.900  1.00  0.00           O  
ATOM   2816  N   TRP   386      60.292  24.197  57.738  1.00  0.00           N  
ATOM   2817  H   TRP   386      60.176  23.702  56.866  1.00  0.00           H  
ATOM   2818  CA  TRP   386      59.122  24.180  58.601  1.00  0.00           C  
ATOM   2819  HA  TRP   386      59.195  24.939  59.381  1.00  0.00           H  
ATOM   2820  CB  TRP   386      57.982  24.519  57.677  1.00  0.00           C  
ATOM   2821  HB2 TRP   386      57.816  23.833  56.848  1.00  0.00           H  
ATOM   2822  HB3 TRP   386      57.115  24.307  58.321  1.00  0.00           H  
ATOM   2823  CG  TRP   386      57.900  25.993  57.329  1.00  0.00           C  
ATOM   2824  CD1 TRP   386      57.917  27.045  58.232  1.00  0.00           C  
ATOM   2825  HD1 TRP   386      58.078  27.008  59.298  1.00  0.00           H  
ATOM   2826  NE1 TRP   386      57.924  28.216  57.566  1.00  0.00           N  
ATOM   2827  HE1 TRP   386      58.244  29.111  57.931  1.00  0.00           H  
ATOM   2828  CE2 TRP   386      57.866  28.051  56.197  1.00  0.00           C  
ATOM   2829  CZ2 TRP   386      57.830  28.967  55.119  1.00  0.00           C  
ATOM   2830  HZ2 TRP   386      57.824  30.038  55.267  1.00  0.00           H  
ATOM   2831  CH2 TRP   386      57.699  28.479  53.783  1.00  0.00           C  
ATOM   2832  HH2 TRP   386      57.838  29.082  52.902  1.00  0.00           H  
ATOM   2833  CZ3 TRP   386      57.443  27.089  53.577  1.00  0.00           C  
ATOM   2834  HZ3 TRP   386      57.324  26.682  52.587  1.00  0.00           H  
ATOM   2835  CE3 TRP   386      57.469  26.158  54.683  1.00  0.00           C  
ATOM   2836  HE3 TRP   386      57.535  25.091  54.526  1.00  0.00           H  
ATOM   2837  CD2 TRP   386      57.751  26.624  56.016  1.00  0.00           C  
ATOM   2838  C   TRP   386      58.935  22.798  59.327  1.00  0.00           C  
ATOM   2839  O   TRP   386      58.405  22.755  60.390  1.00  0.00           O  
ATOM   2840  N   ALA   387      59.439  21.677  58.799  1.00  0.00           N  
ATOM   2841  H   ALA   387      59.966  21.721  57.937  1.00  0.00           H  
ATOM   2842  CA  ALA   387      59.633  20.459  59.651  1.00  0.00           C  
ATOM   2843  HA  ALA   387      58.757  20.053  60.164  1.00  0.00           H  
ATOM   2844  CB  ALA   387      60.073  19.287  58.761  1.00  0.00           C  
ATOM   2845  HB1 ALA   387      60.966  19.551  58.186  1.00  0.00           H  
ATOM   2846  HB2 ALA   387      60.438  18.483  59.402  1.00  0.00           H  
ATOM   2847  HB3 ALA   387      59.269  18.880  58.143  1.00  0.00           H  
ATOM   2848  C   ALA   387      60.570  20.673  60.868  1.00  0.00           C  
ATOM   2849  O   ALA   387      60.181  20.412  62.021  1.00  0.00           O  
ATOM   2850  N   VAL   388      61.794  21.242  60.743  1.00  0.00           N  
ATOM   2851  H   VAL   388      62.114  21.622  59.860  1.00  0.00           H  
ATOM   2852  CA  VAL   388      62.797  21.356  61.915  1.00  0.00           C  
ATOM   2853  HA  VAL   388      62.827  20.315  62.256  1.00  0.00           H  
ATOM   2854  CB  VAL   388      64.204  21.757  61.412  1.00  0.00           C  
ATOM   2855  HB  VAL   388      64.197  22.751  60.982  1.00  0.00           H  
ATOM   2856  CG1 VAL   388      65.252  21.801  62.452  1.00  0.00           C  
ATOM   2857 HG11 VAL   388      66.083  22.443  62.176  1.00  0.00           H  
ATOM   2858 HG12 VAL   388      64.916  22.318  63.357  1.00  0.00           H  
ATOM   2859 HG13 VAL   388      65.677  20.858  62.820  1.00  0.00           H  
ATOM   2860  CG2 VAL   388      64.745  20.817  60.294  1.00  0.00           C  
ATOM   2861 HG21 VAL   388      64.003  20.805  59.492  1.00  0.00           H  
ATOM   2862 HG22 VAL   388      65.689  21.224  59.932  1.00  0.00           H  
ATOM   2863 HG23 VAL   388      64.883  19.807  60.671  1.00  0.00           H  
ATOM   2864  C   VAL   388      62.319  22.256  63.047  1.00  0.00           C  
ATOM   2865  O   VAL   388      62.326  21.869  64.233  1.00  0.00           O  
ATOM   2866  N   PRO   389      61.612  23.394  62.768  1.00  0.00           N  
ATOM   2867  CD  PRO   389      61.512  24.214  61.565  1.00  0.00           C  
ATOM   2868  HD2 PRO   389      61.235  23.539  60.757  1.00  0.00           H  
ATOM   2869  HD3 PRO   389      62.506  24.603  61.342  1.00  0.00           H  
ATOM   2870  CG  PRO   389      60.462  25.311  61.774  1.00  0.00           C  
ATOM   2871  HG2 PRO   389      59.451  24.954  61.638  1.00  0.00           H  
ATOM   2872  HG3 PRO   389      60.576  26.164  61.112  1.00  0.00           H  
ATOM   2873  CB  PRO   389      60.595  25.555  63.256  1.00  0.00           C  
ATOM   2874  HB2 PRO   389      59.671  25.905  63.709  1.00  0.00           H  
ATOM   2875  HB3 PRO   389      61.376  26.269  63.505  1.00  0.00           H  
ATOM   2876  CA  PRO   389      60.911  24.144  63.878  1.00  0.00           C  
ATOM   2877  HA  PRO   389      61.631  24.185  64.684  1.00  0.00           H  
ATOM   2878  C   PRO   389      59.660  23.426  64.455  1.00  0.00           C  
ATOM   2879  O   PRO   389      59.498  23.413  65.656  1.00  0.00           O  
ATOM   2880  N   ALA   390      58.926  22.687  63.647  1.00  0.00           N  
ATOM   2881  H   ALA   390      59.213  22.550  62.687  1.00  0.00           H  
ATOM   2882  CA  ALA   390      57.722  22.045  64.064  1.00  0.00           C  
ATOM   2883  HA  ALA   390      57.169  22.755  64.683  1.00  0.00           H  
ATOM   2884  CB  ALA   390      56.804  21.642  62.900  1.00  0.00           C  
ATOM   2885  HB1 ALA   390      56.055  20.942  63.260  1.00  0.00           H  
ATOM   2886  HB2 ALA   390      56.344  22.508  62.420  1.00  0.00           H  
ATOM   2887  HB3 ALA   390      57.379  21.128  62.128  1.00  0.00           H  
ATOM   2888  C   ALA   390      58.034  20.849  65.010  1.00  0.00           C  
ATOM   2889  O   ALA   390      57.239  20.578  65.807  1.00  0.00           O  
ATOM   2890  N   VAL   391      59.182  20.171  64.873  1.00  0.00           N  
ATOM   2891  H   VAL   391      59.893  20.496  64.226  1.00  0.00           H  
ATOM   2892  CA  VAL   391      59.706  19.143  65.855  1.00  0.00           C  
ATOM   2893  HA  VAL   391      58.867  18.468  66.016  1.00  0.00           H  
ATOM   2894  CB  VAL   391      60.847  18.285  65.287  1.00  0.00           C  
ATOM   2895  HB  VAL   391      61.737  18.916  65.170  1.00  0.00           H  
ATOM   2896  CG1 VAL   391      61.221  17.059  66.189  1.00  0.00           C  
ATOM   2897 HG11 VAL   391      61.887  17.391  66.988  1.00  0.00           H  
ATOM   2898 HG12 VAL   391      60.321  16.582  66.560  1.00  0.00           H  
ATOM   2899 HG13 VAL   391      61.794  16.359  65.582  1.00  0.00           H  
ATOM   2900  CG2 VAL   391      60.476  17.589  63.970  1.00  0.00           C  
ATOM   2901 HG21 VAL   391      60.307  18.306  63.166  1.00  0.00           H  
ATOM   2902 HG22 VAL   391      61.256  16.910  63.640  1.00  0.00           H  
ATOM   2903 HG23 VAL   391      59.562  17.026  64.167  1.00  0.00           H  
ATOM   2904  C   VAL   391      60.060  19.753  67.270  1.00  0.00           C  
ATOM   2905  O   VAL   391      59.561  19.323  68.287  1.00  0.00           O  
ATOM   2906  N   LYS   392      60.887  20.802  67.246  1.00  0.00           N  
ATOM   2907  H   LYS   392      61.053  21.083  66.297  1.00  0.00           H  
ATOM   2908  CA  LYS   392      61.345  21.606  68.346  1.00  0.00           C  
ATOM   2909  HA  LYS   392      61.839  21.002  69.118  1.00  0.00           H  
ATOM   2910  CB  LYS   392      62.400  22.624  67.792  1.00  0.00           C  
ATOM   2911  HB2 LYS   392      61.993  23.126  66.915  1.00  0.00           H  
ATOM   2912  HB3 LYS   392      62.695  23.360  68.538  1.00  0.00           H  
ATOM   2913  CG  LYS   392      63.797  22.026  67.404  1.00  0.00           C  
ATOM   2914  HG2 LYS   392      64.104  21.523  68.322  1.00  0.00           H  
ATOM   2915  HG3 LYS   392      63.763  21.508  66.448  1.00  0.00           H  
ATOM   2916  CD  LYS   392      64.790  23.187  67.235  1.00  0.00           C  
ATOM   2917  HD2 LYS   392      64.429  23.939  66.536  1.00  0.00           H  
ATOM   2918  HD3 LYS   392      65.037  23.656  68.194  1.00  0.00           H  
ATOM   2919  CE  LYS   392      66.077  22.595  66.767  1.00  0.00           C  
ATOM   2920  HE2 LYS   392      66.037  22.021  65.843  1.00  0.00           H  
ATOM   2921  HE3 LYS   392      66.675  23.488  66.557  1.00  0.00           H  
ATOM   2922  NZ  LYS   392      66.764  21.894  67.788  1.00  0.00           N  
ATOM   2923  HZ1 LYS   392      66.658  22.420  68.643  1.00  0.00           H  
ATOM   2924  HZ2 LYS   392      66.354  21.035  68.114  1.00  0.00           H  
ATOM   2925  HZ3 LYS   392      67.742  21.807  67.565  1.00  0.00           H  
ATOM   2926  C   LYS   392      60.143  22.254  69.075  1.00  0.00           C  
ATOM   2927  O   LYS   392      60.175  22.160  70.274  1.00  0.00           O  
ATOM   2928  N   THR   393      59.232  22.967  68.379  1.00  0.00           N  
ATOM   2929  H   THR   393      59.364  23.139  67.394  1.00  0.00           H  
ATOM   2930  CA  THR   393      58.109  23.645  69.002  1.00  0.00           C  
ATOM   2931  HA  THR   393      58.492  24.197  69.862  1.00  0.00           H  
ATOM   2932  CB  THR   393      57.268  24.438  67.994  1.00  0.00           C  
ATOM   2933  HB  THR   393      56.811  23.723  67.321  1.00  0.00           H  
ATOM   2934  CG2 THR   393      56.102  25.156  68.673  1.00  0.00           C  
ATOM   2935 HG21 THR   393      56.468  25.866  69.416  1.00  0.00           H  
ATOM   2936 HG22 THR   393      55.403  25.644  67.995  1.00  0.00           H  
ATOM   2937 HG23 THR   393      55.467  24.526  69.286  1.00  0.00           H  
ATOM   2938  OG1 THR   393      58.023  25.301  67.214  1.00  0.00           O  
ATOM   2939  HG1 THR   393      58.499  24.739  66.597  1.00  0.00           H  
ATOM   2940  C   THR   393      57.152  22.616  69.807  1.00  0.00           C  
ATOM   2941  O   THR   393      56.904  22.729  71.006  1.00  0.00           O  
ATOM   2942  N   ILE   394      56.756  21.483  69.245  1.00  0.00           N  
ATOM   2943  H   ILE   394      56.975  21.326  68.262  1.00  0.00           H  
ATOM   2944  CA  ILE   394      55.963  20.410  69.923  1.00  0.00           C  
ATOM   2945  HA  ILE   394      55.238  20.939  70.535  1.00  0.00           H  
ATOM   2946  CB  ILE   394      55.160  19.466  68.963  1.00  0.00           C  
ATOM   2947  HB  ILE   394      54.539  20.165  68.397  1.00  0.00           H  
ATOM   2948  CG2 ILE   394      56.112  18.681  68.041  1.00  0.00           C  
ATOM   2949 HG21 ILE   394      57.147  18.963  68.217  1.00  0.00           H  
ATOM   2950 HG22 ILE   394      56.095  17.609  68.236  1.00  0.00           H  
ATOM   2951 HG23 ILE   394      55.973  18.671  66.957  1.00  0.00           H  
ATOM   2952  CG1 ILE   394      54.109  18.557  69.604  1.00  0.00           C  
ATOM   2953 HG12 ILE   394      54.620  17.681  70.032  1.00  0.00           H  
ATOM   2954 HG13 ILE   394      53.510  19.153  70.287  1.00  0.00           H  
ATOM   2955  CD1 ILE   394      53.110  17.951  68.551  1.00  0.00           C  
ATOM   2956 HD11 ILE   394      52.304  17.368  68.988  1.00  0.00           H  
ATOM   2957 HD12 ILE   394      52.700  18.815  68.031  1.00  0.00           H  
ATOM   2958 HD13 ILE   394      53.677  17.393  67.803  1.00  0.00           H  
ATOM   2959  C   ILE   394      56.777  19.736  71.009  1.00  0.00           C  
ATOM   2960  O   ILE   394      56.164  19.372  72.025  1.00  0.00           O  
ATOM   2961  N   THR   395      58.154  19.650  70.919  1.00  0.00           N  
ATOM   2962  H   THR   395      58.668  19.959  70.107  1.00  0.00           H  
ATOM   2963  CA  THR   395      58.943  19.069  72.059  1.00  0.00           C  
ATOM   2964  HA  THR   395      58.489  18.115  72.321  1.00  0.00           H  
ATOM   2965  CB  THR   395      60.374  18.797  71.598  1.00  0.00           C  
ATOM   2966  HB  THR   395      60.861  19.720  71.281  1.00  0.00           H  
ATOM   2967  CG2 THR   395      61.089  18.084  72.779  1.00  0.00           C  
ATOM   2968 HG21 THR   395      61.080  18.666  73.704  1.00  0.00           H  
ATOM   2969 HG22 THR   395      60.670  17.078  72.791  1.00  0.00           H  
ATOM   2970 HG23 THR   395      62.155  18.055  72.535  1.00  0.00           H  
ATOM   2971  OG1 THR   395      60.261  17.921  70.427  1.00  0.00           O  
ATOM   2972  HG1 THR   395      60.001  18.454  69.676  1.00  0.00           H  
ATOM   2973  C   THR   395      58.845  19.943  73.299  1.00  0.00           C  
ATOM   2974  O   THR   395      58.459  19.452  74.368  1.00  0.00           O  
ATOM   2975  N   ILE   396      59.140  21.250  73.190  1.00  0.00           N  
ATOM   2976  H   ILE   396      59.287  21.511  72.228  1.00  0.00           H  
ATOM   2977  CA  ILE   396      58.997  22.245  74.286  1.00  0.00           C  
ATOM   2978  HA  ILE   396      59.609  22.036  75.167  1.00  0.00           H  
ATOM   2979  CB  ILE   396      59.347  23.711  73.806  1.00  0.00           C  
ATOM   2980  HB  ILE   396      58.682  23.783  72.946  1.00  0.00           H  
ATOM   2981  CG2 ILE   396      59.073  24.966  74.739  1.00  0.00           C  
ATOM   2982 HG21 ILE   396      58.019  24.960  75.018  1.00  0.00           H  
ATOM   2983 HG22 ILE   396      59.627  24.908  75.672  1.00  0.00           H  
ATOM   2984 HG23 ILE   396      59.277  25.953  74.299  1.00  0.00           H  
ATOM   2985  CG1 ILE   396      60.790  23.789  73.317  1.00  0.00           C  
ATOM   2986 HG12 ILE   396      61.434  23.755  74.193  1.00  0.00           H  
ATOM   2987 HG13 ILE   396      61.095  22.824  72.902  1.00  0.00           H  
ATOM   2988  CD1 ILE   396      61.049  25.000  72.334  1.00  0.00           C  
ATOM   2989 HD11 ILE   396      60.366  25.018  71.485  1.00  0.00           H  
ATOM   2990 HD12 ILE   396      60.994  25.950  72.878  1.00  0.00           H  
ATOM   2991 HD13 ILE   396      62.076  24.967  71.968  1.00  0.00           H  
ATOM   2992  C   ILE   396      57.581  22.186  75.001  1.00  0.00           C  
ATOM   2993  O   ILE   396      57.435  22.240  76.232  1.00  0.00           O  
ATOM   2994  N   LEU   397      56.551  21.946  74.134  1.00  0.00           N  
ATOM   2995  H   LEU   397      56.753  22.101  73.157  1.00  0.00           H  
ATOM   2996  CA  LEU   397      55.161  21.800  74.624  1.00  0.00           C  
ATOM   2997  HA  LEU   397      55.080  22.645  75.315  1.00  0.00           H  
ATOM   2998  CB  LEU   397      54.105  21.935  73.468  1.00  0.00           C  
ATOM   2999  HB2 LEU   397      54.276  21.324  72.590  1.00  0.00           H  
ATOM   3000  HB3 LEU   397      53.071  21.729  73.738  1.00  0.00           H  
ATOM   3001  CG  LEU   397      54.078  23.339  72.928  1.00  0.00           C  
ATOM   3002  HG  LEU   397      55.093  23.701  72.761  1.00  0.00           H  
ATOM   3003  CD1 LEU   397      53.491  23.350  71.543  1.00  0.00           C  
ATOM   3004 HD11 LEU   397      53.708  24.297  71.036  1.00  0.00           H  
ATOM   3005 HD12 LEU   397      53.831  22.516  70.935  1.00  0.00           H  
ATOM   3006 HD13 LEU   397      52.403  23.272  71.609  1.00  0.00           H  
ATOM   3007  CD2 LEU   397      53.325  24.380  73.766  1.00  0.00           C  
ATOM   3008 HD21 LEU   397      53.969  24.528  74.639  1.00  0.00           H  
ATOM   3009 HD22 LEU   397      53.097  25.247  73.156  1.00  0.00           H  
ATOM   3010 HD23 LEU   397      52.411  23.964  74.198  1.00  0.00           H  
ATOM   3011  C   LEU   397      54.962  20.461  75.326  1.00  0.00           C  
ATOM   3012  O   LEU   397      54.289  20.493  76.309  1.00  0.00           O  
ATOM   3013  N   ALA   398      55.456  19.345  74.768  1.00  0.00           N  
ATOM   3014  H   ALA   398      56.130  19.439  74.026  1.00  0.00           H  
ATOM   3015  CA  ALA   398      55.355  18.058  75.498  1.00  0.00           C  
ATOM   3016  HA  ALA   398      54.328  17.738  75.650  1.00  0.00           H  
ATOM   3017  CB  ALA   398      56.249  16.981  74.745  1.00  0.00           C  
ATOM   3018  HB1 ALA   398      57.322  17.107  74.898  1.00  0.00           H  
ATOM   3019  HB2 ALA   398      55.996  15.982  75.112  1.00  0.00           H  
ATOM   3020  HB3 ALA   398      56.104  17.092  73.669  1.00  0.00           H  
ATOM   3021  C   ALA   398      55.965  18.174  76.922  1.00  0.00           C  
ATOM   3022  O   ALA   398      55.571  17.447  77.864  1.00  0.00           O  
ATOM   3023  N   MET   399      57.025  18.938  77.128  1.00  0.00           N  
ATOM   3024  H   MET   399      57.450  19.400  76.349  1.00  0.00           H  
ATOM   3025  CA  MET   399      57.694  18.895  78.489  1.00  0.00           C  
ATOM   3026  HA  MET   399      57.503  17.999  79.073  1.00  0.00           H  
ATOM   3027  CB  MET   399      59.216  18.930  78.245  1.00  0.00           C  
ATOM   3028  HB2 MET   399      59.361  19.907  77.784  1.00  0.00           H  
ATOM   3029  HB3 MET   399      59.659  18.888  79.241  1.00  0.00           H  
ATOM   3030  CG  MET   399      59.794  17.782  77.522  1.00  0.00           C  
ATOM   3031  HG2 MET   399      59.663  16.893  78.148  1.00  0.00           H  
ATOM   3032  HG3 MET   399      59.282  17.600  76.584  1.00  0.00           H  
ATOM   3033  SD  MET   399      61.537  18.020  77.218  1.00  0.00           S  
ATOM   3034  CE  MET   399      61.584  19.629  76.344  1.00  0.00           C  
ATOM   3035  HE1 MET   399      61.196  20.401  77.013  1.00  0.00           H  
ATOM   3036  HE2 MET   399      62.586  19.865  75.997  1.00  0.00           H  
ATOM   3037  HE3 MET   399      60.886  19.543  75.510  1.00  0.00           H  
ATOM   3038  C   MET   399      57.242  20.097  79.372  1.00  0.00           C  
ATOM   3039  O   MET   399      57.775  20.228  80.455  1.00  0.00           O  
ATOM   3040  N   GLY   400      56.381  20.975  78.873  1.00  0.00           N  
ATOM   3041  H   GLY   400      55.902  20.720  78.025  1.00  0.00           H  
ATOM   3042  CA  GLY   400      55.854  22.139  79.508  1.00  0.00           C  
ATOM   3043  HA2 GLY   400      54.958  22.518  79.016  1.00  0.00           H  
ATOM   3044  HA3 GLY   400      55.523  21.940  80.529  1.00  0.00           H  
ATOM   3045  C   GLY   400      56.902  23.324  79.676  1.00  0.00           C  
ATOM   3046  O   GLY   400      56.770  24.176  80.509  1.00  0.00           O  
ATOM   3047  N   GLN   401      57.974  23.306  78.807  1.00  0.00           N  
ATOM   3048  H   GLN   401      57.841  22.755  77.967  1.00  0.00           H  
ATOM   3049  CA  GLN   401      59.192  24.115  79.041  1.00  0.00           C  
ATOM   3050  HA  GLN   401      59.350  24.116  80.123  1.00  0.00           H  
ATOM   3051  CB  GLN   401      60.418  23.365  78.459  1.00  0.00           C  
ATOM   3052  HB2 GLN   401      60.262  22.282  78.541  1.00  0.00           H  
ATOM   3053  HB3 GLN   401      60.420  23.544  77.383  1.00  0.00           H  
ATOM   3054  CG  GLN   401      61.758  23.851  79.080  1.00  0.00           C  
ATOM   3055  HG2 GLN   401      62.173  24.669  78.484  1.00  0.00           H  
ATOM   3056  HG3 GLN   401      61.435  24.292  80.024  1.00  0.00           H  
ATOM   3057  CD  GLN   401      62.762  22.789  79.300  1.00  0.00           C  
ATOM   3058  OE1 GLN   401      62.784  21.719  78.667  1.00  0.00           O  
ATOM   3059  NE2 GLN   401      63.787  22.943  80.064  1.00  0.00           N  
ATOM   3060 HE21 GLN   401      64.552  22.297  80.052  1.00  0.00           H  
ATOM   3061 HE22 GLN   401      63.829  23.757  80.669  1.00  0.00           H  
ATOM   3062  C   GLN   401      59.106  25.668  78.643  1.00  0.00           C  
ATOM   3063  O   GLN   401      60.078  26.446  78.589  1.00  0.00           O  
ATOM   3064  N   VAL   402      57.877  26.073  78.265  1.00  0.00           N  
ATOM   3065  H   VAL   402      57.117  25.437  78.462  1.00  0.00           H  
ATOM   3066  CA  VAL   402      57.485  27.533  77.974  1.00  0.00           C  
ATOM   3067  HA  VAL   402      58.101  27.795  77.104  1.00  0.00           H  
ATOM   3068  CB  VAL   402      56.018  27.708  77.561  1.00  0.00           C  
ATOM   3069  HB  VAL   402      55.244  27.254  78.169  1.00  0.00           H  
ATOM   3070  CG1 VAL   402      55.568  29.135  77.194  1.00  0.00           C  
ATOM   3071 HG11 VAL   402      54.599  29.196  76.705  1.00  0.00           H  
ATOM   3072 HG12 VAL   402      55.428  29.722  78.109  1.00  0.00           H  
ATOM   3073 HG13 VAL   402      56.246  29.708  76.573  1.00  0.00           H  
ATOM   3074  CG2 VAL   402      55.882  26.916  76.291  1.00  0.00           C  
ATOM   3075 HG21 VAL   402      56.675  27.212  75.599  1.00  0.00           H  
ATOM   3076 HG22 VAL   402      55.907  25.832  76.313  1.00  0.00           H  
ATOM   3077 HG23 VAL   402      54.900  27.195  75.905  1.00  0.00           H  
ATOM   3078  C   VAL   402      57.896  28.483  79.025  1.00  0.00           C  
ATOM   3079  O   VAL   402      57.605  28.243  80.202  1.00  0.00           O  
ATOM   3080  N   ASP   403      58.555  29.565  78.651  1.00  0.00           N  
ATOM   3081  H   ASP   403      58.743  29.610  77.657  1.00  0.00           H  
ATOM   3082  CA  ASP   403      58.859  30.690  79.505  1.00  0.00           C  
ATOM   3083  HA  ASP   403      58.656  30.513  80.560  1.00  0.00           H  
ATOM   3084  CB  ASP   403      60.414  30.809  79.598  1.00  0.00           C  
ATOM   3085  HB2 ASP   403      60.775  30.808  78.568  1.00  0.00           H  
ATOM   3086  HB3 ASP   403      60.601  31.718  80.157  1.00  0.00           H  
ATOM   3087  CG  ASP   403      61.177  29.818  80.414  1.00  0.00           C  
ATOM   3088  OD1 ASP   403      60.543  29.125  81.250  1.00  0.00           O  
ATOM   3089  OD2 ASP   403      62.425  29.724  80.262  1.00  0.00           O  
ATOM   3090  C   ASP   403      58.344  32.027  79.034  1.00  0.00           C  
ATOM   3091  O   ASP   403      58.652  32.485  77.960  1.00  0.00           O  
ATOM   3092  N   GLY   404      57.533  32.637  79.829  1.00  0.00           N  
ATOM   3093  H   GLY   404      57.233  32.078  80.625  1.00  0.00           H  
ATOM   3094  CA  GLY   404      56.992  34.045  79.621  1.00  0.00           C  
ATOM   3095  HA2 GLY   404      56.526  34.164  78.646  1.00  0.00           H  
ATOM   3096  HA3 GLY   404      56.158  34.153  80.311  1.00  0.00           H  
ATOM   3097  C   GLY   404      57.914  35.160  79.808  1.00  0.00           C  
ATOM   3098  O   GLY   404      58.705  35.174  80.753  1.00  0.00           O  
ATOM   3099  N   ASP   405      57.813  36.134  78.931  1.00  0.00           N  
ATOM   3100  H   ASP   405      57.118  35.981  78.209  1.00  0.00           H  
ATOM   3101  CA  ASP   405      58.374  37.462  79.118  1.00  0.00           C  
ATOM   3102  HA  ASP   405      59.227  37.478  79.800  1.00  0.00           H  
ATOM   3103  CB  ASP   405      58.958  37.865  77.764  1.00  0.00           C  
ATOM   3104  HB2 ASP   405      59.478  36.986  77.393  1.00  0.00           H  
ATOM   3105  HB3 ASP   405      58.119  37.972  77.080  1.00  0.00           H  
ATOM   3106  CG  ASP   405      59.825  39.113  77.779  1.00  0.00           C  
ATOM   3107  OD1 ASP   405      60.528  39.287  76.786  1.00  0.00           O  
ATOM   3108  OD2 ASP   405      59.975  39.888  78.753  1.00  0.00           O  
ATOM   3109  C   ASP   405      57.295  38.477  79.609  1.00  0.00           C  
ATOM   3110  O   ASP   405      56.592  39.072  78.815  1.00  0.00           O  
ATOM   3111  N   LEU   406      57.184  38.812  80.931  1.00  0.00           N  
ATOM   3112  H   LEU   406      57.890  38.407  81.531  1.00  0.00           H  
ATOM   3113  CA  LEU   406      56.293  39.864  81.438  1.00  0.00           C  
ATOM   3114  HA  LEU   406      55.282  39.759  81.035  1.00  0.00           H  
ATOM   3115  CB  LEU   406      56.226  39.708  82.951  1.00  0.00           C  
ATOM   3116  HB2 LEU   406      55.803  38.730  83.190  1.00  0.00           H  
ATOM   3117  HB3 LEU   406      57.279  39.627  83.195  1.00  0.00           H  
ATOM   3118  CG  LEU   406      55.571  40.783  83.805  1.00  0.00           C  
ATOM   3119  HG  LEU   406      55.663  41.788  83.408  1.00  0.00           H  
ATOM   3120  CD1 LEU   406      54.033  40.498  83.809  1.00  0.00           C  
ATOM   3121 HD11 LEU   406      53.746  40.250  82.781  1.00  0.00           H  
ATOM   3122 HD12 LEU   406      53.828  39.669  84.485  1.00  0.00           H  
ATOM   3123 HD13 LEU   406      53.543  41.355  84.278  1.00  0.00           H  
ATOM   3124  CD2 LEU   406      55.980  40.899  85.289  1.00  0.00           C  
ATOM   3125 HD21 LEU   406      55.296  41.654  85.692  1.00  0.00           H  
ATOM   3126 HD22 LEU   406      55.925  39.924  85.772  1.00  0.00           H  
ATOM   3127 HD23 LEU   406      56.967  41.348  85.348  1.00  0.00           H  
ATOM   3128  C   LEU   406      56.705  41.301  80.974  1.00  0.00           C  
ATOM   3129  O   LEU   406      55.868  42.208  80.903  1.00  0.00           O  
ATOM   3130  N   LEU   407      57.948  41.551  80.549  1.00  0.00           N  
ATOM   3131  H   LEU   407      58.673  40.858  80.702  1.00  0.00           H  
ATOM   3132  CA  LEU   407      58.327  42.886  79.939  1.00  0.00           C  
ATOM   3133  HA  LEU   407      57.831  43.639  80.554  1.00  0.00           H  
ATOM   3134  CB  LEU   407      59.827  43.059  80.191  1.00  0.00           C  
ATOM   3135  HB2 LEU   407      60.104  42.725  81.184  1.00  0.00           H  
ATOM   3136  HB3 LEU   407      60.321  42.353  79.532  1.00  0.00           H  
ATOM   3137  CG  LEU   407      60.498  44.448  80.075  1.00  0.00           C  
ATOM   3138  HG  LEU   407      61.520  44.369  80.430  1.00  0.00           H  
ATOM   3139  CD1 LEU   407      60.550  45.083  78.672  1.00  0.00           C  
ATOM   3140 HD11 LEU   407      61.290  45.891  78.672  1.00  0.00           H  
ATOM   3141 HD12 LEU   407      60.747  44.337  77.896  1.00  0.00           H  
ATOM   3142 HD13 LEU   407      59.645  45.605  78.373  1.00  0.00           H  
ATOM   3143  CD2 LEU   407      59.631  45.379  80.866  1.00  0.00           C  
ATOM   3144 HD21 LEU   407      58.687  45.538  80.341  1.00  0.00           H  
ATOM   3145 HD22 LEU   407      59.521  44.794  81.770  1.00  0.00           H  
ATOM   3146 HD23 LEU   407      60.162  46.313  81.036  1.00  0.00           H  
ATOM   3147  C   LEU   407      57.871  43.074  78.499  1.00  0.00           C  
ATOM   3148  O   LEU   407      57.477  44.183  78.177  1.00  0.00           O  
ATOM   3149  N   SER   408      57.864  42.031  77.608  1.00  0.00           N  
ATOM   3150  H   SER   408      58.258  41.135  77.851  1.00  0.00           H  
ATOM   3151  CA  SER   408      57.286  42.073  76.217  1.00  0.00           C  
ATOM   3152  HA  SER   408      57.334  43.132  75.990  1.00  0.00           H  
ATOM   3153  CB  SER   408      58.107  41.298  75.246  1.00  0.00           C  
ATOM   3154  HB2 SER   408      57.912  40.221  75.278  1.00  0.00           H  
ATOM   3155  HB3 SER   408      57.899  41.649  74.236  1.00  0.00           H  
ATOM   3156  OG  SER   408      59.575  41.548  75.388  1.00  0.00           O  
ATOM   3157  HG  SER   408      59.939  40.798  75.865  1.00  0.00           H  
ATOM   3158  C   SER   408      55.841  41.577  76.110  1.00  0.00           C  
ATOM   3159  O   SER   408      55.259  41.814  75.051  1.00  0.00           O  
ATOM   3160  N   GLY   409      55.188  41.014  77.157  1.00  0.00           N  
ATOM   3161  H   GLY   409      55.728  40.857  78.004  1.00  0.00           H  
ATOM   3162  CA  GLY   409      53.799  40.559  77.136  1.00  0.00           C  
ATOM   3163  HA2 GLY   409      53.402  40.293  78.107  1.00  0.00           H  
ATOM   3164  HA3 GLY   409      53.078  41.246  76.679  1.00  0.00           H  
ATOM   3165  C   GLY   409      53.574  39.253  76.367  1.00  0.00           C  
ATOM   3166  O   GLY   409      52.410  38.991  76.011  1.00  0.00           O  
ATOM   3167  N   VAL   410      54.601  38.440  76.007  1.00  0.00           N  
ATOM   3168  H   VAL   410      55.505  38.696  76.381  1.00  0.00           H  
ATOM   3169  CA  VAL   410      54.564  37.186  75.225  1.00  0.00           C  
ATOM   3170  HA  VAL   410      53.541  36.865  75.044  1.00  0.00           H  
ATOM   3171  CB  VAL   410      55.270  37.359  73.898  1.00  0.00           C  
ATOM   3172  HB  VAL   410      55.295  36.378  73.420  1.00  0.00           H  
ATOM   3173  CG1 VAL   410      54.428  38.150  72.901  1.00  0.00           C  
ATOM   3174 HG11 VAL   410      54.361  39.208  73.178  1.00  0.00           H  
ATOM   3175 HG12 VAL   410      54.820  38.139  71.879  1.00  0.00           H  
ATOM   3176 HG13 VAL   410      53.430  37.732  72.765  1.00  0.00           H  
ATOM   3177  CG2 VAL   410      56.711  37.950  73.909  1.00  0.00           C  
ATOM   3178 HG21 VAL   410      56.606  39.032  73.876  1.00  0.00           H  
ATOM   3179 HG22 VAL   410      57.217  37.669  74.829  1.00  0.00           H  
ATOM   3180 HG23 VAL   410      57.109  37.605  72.959  1.00  0.00           H  
ATOM   3181  C   VAL   410      55.397  36.038  75.897  1.00  0.00           C  
ATOM   3182  O   VAL   410      55.923  36.300  76.989  1.00  0.00           O  
ATOM   3183  N   CYX   411      55.513  34.876  75.312  1.00  0.00           N  
ATOM   3184  H   CYX   411      54.985  34.791  74.459  1.00  0.00           H  
ATOM   3185  CA  CYX   411      56.146  33.726  75.922  1.00  0.00           C  
ATOM   3186  HA  CYX   411      56.855  34.223  76.584  1.00  0.00           H  
ATOM   3187  CB  CYX   411      55.157  32.777  76.578  1.00  0.00           C  
ATOM   3188  HB2 CYX   411      54.488  32.298  75.879  1.00  0.00           H  
ATOM   3189  HB3 CYX   411      55.822  32.031  77.005  1.00  0.00           H  
ATOM   3190  SG  CYX   411      54.105  33.691  77.832  1.00  0.00           S  
ATOM   3191  C   CYX   411      57.079  32.936  74.888  1.00  0.00           C  
ATOM   3192  O   CYX   411      56.633  32.681  73.778  1.00  0.00           O  
ATOM   3193  N   TYR   412      58.292  32.823  75.269  1.00  0.00           N  
ATOM   3194  H   TYR   412      58.586  32.961  76.221  1.00  0.00           H  
ATOM   3195  CA  TYR   412      59.345  32.183  74.491  1.00  0.00           C  
ATOM   3196  HA  TYR   412      58.837  31.725  73.643  1.00  0.00           H  
ATOM   3197  CB  TYR   412      60.418  33.209  74.029  1.00  0.00           C  
ATOM   3198  HB2 TYR   412      59.848  34.064  73.658  1.00  0.00           H  
ATOM   3199  HB3 TYR   412      61.090  33.619  74.788  1.00  0.00           H  
ATOM   3200  CG  TYR   412      61.293  32.806  72.819  1.00  0.00           C  
ATOM   3201  CD1 TYR   412      60.615  32.799  71.593  1.00  0.00           C  
ATOM   3202  HD1 TYR   412      59.578  33.097  71.604  1.00  0.00           H  
ATOM   3203  CE1 TYR   412      61.347  32.436  70.409  1.00  0.00           C  
ATOM   3204  HE1 TYR   412      60.981  32.556  69.395  1.00  0.00           H  
ATOM   3205  CZ  TYR   412      62.664  31.937  70.491  1.00  0.00           C  
ATOM   3206  OH  TYR   412      63.364  31.602  69.372  1.00  0.00           O  
ATOM   3207  HH  TYR   412      64.118  31.083  69.662  1.00  0.00           H  
ATOM   3208  CE2 TYR   412      63.228  31.810  71.758  1.00  0.00           C  
ATOM   3209  HE2 TYR   412      64.246  31.472  71.812  1.00  0.00           H  
ATOM   3210  CD2 TYR   412      62.599  32.312  72.932  1.00  0.00           C  
ATOM   3211  HD2 TYR   412      63.074  32.225  73.901  1.00  0.00           H  
ATOM   3212  C   TYR   412      59.811  30.929  75.338  1.00  0.00           C  
ATOM   3213  O   TYR   412      59.108  30.078  75.918  1.00  0.00           O  
ATOM   3214  N   VAL   413      61.118  30.831  75.378  1.00  0.00           N  
ATOM   3215  H   VAL   413      61.493  31.458  74.693  1.00  0.00           H  
ATOM   3216  CA  VAL   413      61.882  29.833  76.173  1.00  0.00           C  
ATOM   3217  HA  VAL   413      61.356  29.550  77.080  1.00  0.00           H  
ATOM   3218  CB  VAL   413      61.969  28.507  75.310  1.00  0.00           C  
ATOM   3219  HB  VAL   413      60.959  28.119  75.179  1.00  0.00           H  
ATOM   3220  CG1 VAL   413      62.570  28.769  73.956  1.00  0.00           C  
ATOM   3221 HG11 VAL   413      61.777  29.137  73.300  1.00  0.00           H  
ATOM   3222 HG12 VAL   413      63.374  29.506  73.915  1.00  0.00           H  
ATOM   3223 HG13 VAL   413      62.942  27.871  73.450  1.00  0.00           H  
ATOM   3224  CG2 VAL   413      62.815  27.472  76.110  1.00  0.00           C  
ATOM   3225 HG21 VAL   413      62.054  27.137  76.806  1.00  0.00           H  
ATOM   3226 HG22 VAL   413      62.936  26.615  75.448  1.00  0.00           H  
ATOM   3227 HG23 VAL   413      63.839  27.763  76.358  1.00  0.00           H  
ATOM   3228  C   VAL   413      63.261  30.379  76.601  1.00  0.00           C  
ATOM   3229  O   VAL   413      63.872  31.124  75.823  1.00  0.00           O  
ATOM   3230  N   GLY   414      63.710  30.152  77.822  1.00  0.00           N  
ATOM   3231  H   GLY   414      63.250  29.607  78.539  1.00  0.00           H  
ATOM   3232  CA  GLY   414      65.064  30.651  78.082  1.00  0.00           C  
ATOM   3233  HA2 GLY   414      65.557  29.898  78.700  1.00  0.00           H  
ATOM   3234  HA3 GLY   414      65.633  30.866  77.175  1.00  0.00           H  
ATOM   3235  C   GLY   414      65.082  31.882  78.941  1.00  0.00           C  
ATOM   3236  O   GLY   414      66.177  32.367  79.066  1.00  0.00           O  
ATOM   3237  N   LEU   415      63.971  32.316  79.578  1.00  0.00           N  
ATOM   3238  H   LEU   415      63.118  31.790  79.477  1.00  0.00           H  
ATOM   3239  CA  LEU   415      63.951  33.284  80.630  1.00  0.00           C  
ATOM   3240  HA  LEU   415      64.727  34.002  80.364  1.00  0.00           H  
ATOM   3241  CB  LEU   415      62.688  34.090  80.543  1.00  0.00           C  
ATOM   3242  HB2 LEU   415      61.773  33.532  80.772  1.00  0.00           H  
ATOM   3243  HB3 LEU   415      62.833  34.807  81.357  1.00  0.00           H  
ATOM   3244  CG  LEU   415      62.589  34.917  79.290  1.00  0.00           C  
ATOM   3245  HG  LEU   415      63.502  34.808  78.711  1.00  0.00           H  
ATOM   3246  CD1 LEU   415      61.306  34.526  78.461  1.00  0.00           C  
ATOM   3247 HD11 LEU   415      61.196  35.256  77.658  1.00  0.00           H  
ATOM   3248 HD12 LEU   415      61.402  33.512  78.099  1.00  0.00           H  
ATOM   3249 HD13 LEU   415      60.425  34.776  79.061  1.00  0.00           H  
ATOM   3250  CD2 LEU   415      62.461  36.355  79.654  1.00  0.00           C  
ATOM   3251 HD21 LEU   415      62.434  36.879  78.700  1.00  0.00           H  
ATOM   3252 HD22 LEU   415      61.558  36.664  80.182  1.00  0.00           H  
ATOM   3253 HD23 LEU   415      63.320  36.665  80.258  1.00  0.00           H  
ATOM   3254  C   LEU   415      64.166  32.688  82.069  1.00  0.00           C  
ATOM   3255  O   LEU   415      64.893  33.393  82.833  1.00  0.00           O  
ATOM   3256  N   SER   416      63.769  31.403  82.333  1.00  0.00           N  
ATOM   3257  H   SER   416      63.200  30.917  81.653  1.00  0.00           H  
ATOM   3258  CA  SER   416      64.175  30.663  83.519  1.00  0.00           C  
ATOM   3259  HA  SER   416      64.175  31.268  84.427  1.00  0.00           H  
ATOM   3260  CB  SER   416      63.105  29.614  83.796  1.00  0.00           C  
ATOM   3261  HB2 SER   416      63.166  29.196  84.796  1.00  0.00           H  
ATOM   3262  HB3 SER   416      62.184  30.185  83.847  1.00  0.00           H  
ATOM   3263  OG  SER   416      63.078  28.583  82.815  1.00  0.00           O  
ATOM   3264  HG  SER   416      62.683  28.847  81.983  1.00  0.00           H  
ATOM   3265  C   SER   416      65.605  30.152  83.377  1.00  0.00           C  
ATOM   3266  O   SER   416      66.522  30.960  83.651  1.00  0.00           O  
ATOM   3267  N   SER   417      65.804  28.877  83.038  1.00  0.00           N  
ATOM   3268  H   SER   417      64.995  28.298  82.829  1.00  0.00           H  
ATOM   3269  CA  SER   417      67.127  28.314  82.868  1.00  0.00           C  
ATOM   3270  HA  SER   417      67.658  28.303  83.818  1.00  0.00           H  
ATOM   3271  CB  SER   417      66.886  26.829  82.557  1.00  0.00           C  
ATOM   3272  HB2 SER   417      66.342  26.337  83.362  1.00  0.00           H  
ATOM   3273  HB3 SER   417      66.339  26.755  81.624  1.00  0.00           H  
ATOM   3274  OG  SER   417      68.178  26.276  82.378  1.00  0.00           O  
ATOM   3275  HG  SER   417      68.526  25.789  83.126  1.00  0.00           H  
ATOM   3276  C   SER   417      68.071  29.044  81.896  1.00  0.00           C  
ATOM   3277  O   SER   417      67.675  29.369  80.781  1.00  0.00           O  
ATOM   3278  N   VAL   418      69.329  29.227  82.271  1.00  0.00           N  
ATOM   3279  H   VAL   418      69.612  29.181  83.235  1.00  0.00           H  
ATOM   3280  CA  VAL   418      70.380  29.637  81.313  1.00  0.00           C  
ATOM   3281  HA  VAL   418      69.978  30.375  80.623  1.00  0.00           H  
ATOM   3282  CB  VAL   418      71.489  30.282  82.140  1.00  0.00           C  
ATOM   3283  HB  VAL   418      71.865  29.470  82.769  1.00  0.00           H  
ATOM   3284  CG1 VAL   418      72.609  30.887  81.252  1.00  0.00           C  
ATOM   3285 HG11 VAL   418      72.168  31.282  80.338  1.00  0.00           H  
ATOM   3286 HG12 VAL   418      73.218  31.586  81.811  1.00  0.00           H  
ATOM   3287 HG13 VAL   418      73.246  30.036  81.007  1.00  0.00           H  
ATOM   3288  CG2 VAL   418      70.981  31.395  83.131  1.00  0.00           C  
ATOM   3289 HG21 VAL   418      71.862  31.670  83.710  1.00  0.00           H  
ATOM   3290 HG22 VAL   418      70.710  32.302  82.577  1.00  0.00           H  
ATOM   3291 HG23 VAL   418      70.151  31.057  83.746  1.00  0.00           H  
ATOM   3292  C   VAL   418      70.840  28.450  80.462  1.00  0.00           C  
ATOM   3293  O   VAL   418      71.093  28.648  79.279  1.00  0.00           O  
ATOM   3294  N   ASP   419      70.737  27.232  81.000  1.00  0.00           N  
ATOM   3295  H   ASP   419      70.389  27.176  81.941  1.00  0.00           H  
ATOM   3296  CA  ASP   419      70.909  26.011  80.143  1.00  0.00           C  
ATOM   3297  HA  ASP   419      71.892  26.059  79.688  1.00  0.00           H  
ATOM   3298  CB  ASP   419      70.954  24.753  81.069  1.00  0.00           C  
ATOM   3299  HB2 ASP   419      69.959  24.542  81.460  1.00  0.00           H  
ATOM   3300  HB3 ASP   419      71.261  23.983  80.360  1.00  0.00           H  
ATOM   3301  CG  ASP   419      71.953  24.776  82.167  1.00  0.00           C  
ATOM   3302  OD1 ASP   419      73.154  24.828  81.905  1.00  0.00           O  
ATOM   3303  OD2 ASP   419      71.449  24.621  83.245  1.00  0.00           O  
ATOM   3304  C   ASP   419      69.877  25.848  79.024  1.00  0.00           C  
ATOM   3305  O   ASP   419      70.158  25.489  77.921  1.00  0.00           O  
ATOM   3306  N   ALA   420      68.622  26.260  79.283  1.00  0.00           N  
ATOM   3307  H   ALA   420      68.354  26.619  80.185  1.00  0.00           H  
ATOM   3308  CA  ALA   420      67.600  26.486  78.202  1.00  0.00           C  
ATOM   3309  HA  ALA   420      67.713  25.590  77.595  1.00  0.00           H  
ATOM   3310  CB  ALA   420      66.215  26.419  78.845  1.00  0.00           C  
ATOM   3311  HB1 ALA   420      66.072  25.555  79.506  1.00  0.00           H  
ATOM   3312  HB2 ALA   420      66.063  27.301  79.470  1.00  0.00           H  
ATOM   3313  HB3 ALA   420      65.396  26.329  78.132  1.00  0.00           H  
ATOM   3314  C   ALA   420      67.825  27.573  77.160  1.00  0.00           C  
ATOM   3315  O   ALA   420      67.781  27.325  75.941  1.00  0.00           O  
ATOM   3316  N   LEU   421      68.188  28.799  77.625  1.00  0.00           N  
ATOM   3317  H   LEU   421      68.085  28.849  78.623  1.00  0.00           H  
ATOM   3318  CA  LEU   421      68.757  29.801  76.663  1.00  0.00           C  
ATOM   3319  HA  LEU   421      67.981  30.238  76.028  1.00  0.00           H  
ATOM   3320  CB  LEU   421      69.102  31.107  77.473  1.00  0.00           C  
ATOM   3321  HB2 LEU   421      68.309  31.400  78.151  1.00  0.00           H  
ATOM   3322  HB3 LEU   421      69.921  30.820  78.131  1.00  0.00           H  
ATOM   3323  CG  LEU   421      69.704  32.235  76.631  1.00  0.00           C  
ATOM   3324  HG  LEU   421      70.436  31.772  75.978  1.00  0.00           H  
ATOM   3325  CD1 LEU   421      68.637  32.900  75.786  1.00  0.00           C  
ATOM   3326 HD11 LEU   421      68.458  32.294  74.887  1.00  0.00           H  
ATOM   3327 HD12 LEU   421      67.699  32.920  76.342  1.00  0.00           H  
ATOM   3328 HD13 LEU   421      68.920  33.896  75.448  1.00  0.00           H  
ATOM   3329  CD2 LEU   421      70.300  33.324  77.490  1.00  0.00           C  
ATOM   3330 HD21 LEU   421      71.113  32.969  78.128  1.00  0.00           H  
ATOM   3331 HD22 LEU   421      70.738  34.088  76.856  1.00  0.00           H  
ATOM   3332 HD23 LEU   421      69.589  33.771  78.181  1.00  0.00           H  
ATOM   3333  C   LEU   421      69.967  29.230  75.824  1.00  0.00           C  
ATOM   3334  O   LEU   421      70.057  29.486  74.598  1.00  0.00           O  
ATOM   3335  N   ARG   422      70.902  28.458  76.380  1.00  0.00           N  
ATOM   3336  H   ARG   422      70.862  28.269  77.373  1.00  0.00           H  
ATOM   3337  CA  ARG   422      72.017  27.770  75.614  1.00  0.00           C  
ATOM   3338  HA  ARG   422      72.357  28.521  74.897  1.00  0.00           H  
ATOM   3339  CB  ARG   422      73.073  27.477  76.605  1.00  0.00           C  
ATOM   3340  HB2 ARG   422      73.300  28.419  77.099  1.00  0.00           H  
ATOM   3341  HB3 ARG   422      72.631  26.790  77.331  1.00  0.00           H  
ATOM   3342  CG  ARG   422      74.279  26.756  75.956  1.00  0.00           C  
ATOM   3343  HG2 ARG   422      73.929  25.877  75.411  1.00  0.00           H  
ATOM   3344  HG3 ARG   422      74.858  27.319  75.232  1.00  0.00           H  
ATOM   3345  CD  ARG   422      75.225  26.430  77.134  1.00  0.00           C  
ATOM   3346  HD2 ARG   422      76.211  26.231  76.713  1.00  0.00           H  
ATOM   3347  HD3 ARG   422      75.252  27.334  77.743  1.00  0.00           H  
ATOM   3348  NE  ARG   422      74.857  25.263  77.850  1.00  0.00           N  
ATOM   3349  HE  ARG   422      74.417  24.577  77.263  1.00  0.00           H  
ATOM   3350  CZ  ARG   422      74.584  25.046  79.152  1.00  0.00           C  
ATOM   3351  NH1 ARG   422      74.791  25.886  80.055  1.00  0.00           N  
ATOM   3352 HH11 ARG   422      75.341  26.716  79.906  1.00  0.00           H  
ATOM   3353 HH12 ARG   422      74.372  25.680  80.953  1.00  0.00           H  
ATOM   3354  NH2 ARG   422      74.108  23.906  79.508  1.00  0.00           N  
ATOM   3355 HH21 ARG   422      73.853  23.155  78.881  1.00  0.00           H  
ATOM   3356 HH22 ARG   422      73.567  23.924  80.358  1.00  0.00           H  
ATOM   3357  C   ARG   422      71.482  26.684  74.684  1.00  0.00           C  
ATOM   3358  O   ARG   422      71.955  26.481  73.554  1.00  0.00           O  
ATOM   3359  N   GLY   423      70.496  25.900  75.122  1.00  0.00           N  
ATOM   3360  H   GLY   423      70.033  26.164  75.978  1.00  0.00           H  
ATOM   3361  CA  GLY   423      70.107  24.646  74.491  1.00  0.00           C  
ATOM   3362  HA2 GLY   423      70.989  24.124  74.093  1.00  0.00           H  
ATOM   3363  HA3 GLY   423      69.579  23.886  75.064  1.00  0.00           H  
ATOM   3364  C   GLY   423      69.156  24.864  73.358  1.00  0.00           C  
ATOM   3365  O   GLY   423      69.359  24.267  72.259  1.00  0.00           O  
ATOM   3366  N   PHE   424      68.205  25.814  73.505  1.00  0.00           N  
ATOM   3367  H   PHE   424      68.056  26.185  74.439  1.00  0.00           H  
ATOM   3368  CA  PHE   424      67.251  26.077  72.409  1.00  0.00           C  
ATOM   3369  HA  PHE   424      67.249  25.298  71.647  1.00  0.00           H  
ATOM   3370  CB  PHE   424      65.842  26.112  72.966  1.00  0.00           C  
ATOM   3371  HB2 PHE   424      65.667  27.077  73.432  1.00  0.00           H  
ATOM   3372  HB3 PHE   424      65.200  26.109  72.074  1.00  0.00           H  
ATOM   3373  CG  PHE   424      65.232  24.954  73.805  1.00  0.00           C  
ATOM   3374  CD1 PHE   424      64.716  23.805  73.179  1.00  0.00           C  
ATOM   3375  HD1 PHE   424      64.723  23.699  72.112  1.00  0.00           H  
ATOM   3376  CE1 PHE   424      64.202  22.760  73.902  1.00  0.00           C  
ATOM   3377  HE1 PHE   424      63.790  21.917  73.362  1.00  0.00           H  
ATOM   3378  CZ  PHE   424      64.182  22.858  75.291  1.00  0.00           C  
ATOM   3379  HZ  PHE   424      63.799  22.024  75.865  1.00  0.00           H  
ATOM   3380  CE2 PHE   424      64.669  23.959  75.961  1.00  0.00           C  
ATOM   3381  HE2 PHE   424      64.599  24.143  77.019  1.00  0.00           H  
ATOM   3382  CD2 PHE   424      65.142  25.034  75.221  1.00  0.00           C  
ATOM   3383  HD2 PHE   424      65.442  25.924  75.748  1.00  0.00           H  
ATOM   3384  C   PHE   424      67.410  27.432  71.649  1.00  0.00           C  
ATOM   3385  O   PHE   424      66.821  27.615  70.543  1.00  0.00           O  
ATOM   3386  N   VAL   425      68.157  28.373  72.195  1.00  0.00           N  
ATOM   3387  H   VAL   425      68.470  28.132  73.120  1.00  0.00           H  
ATOM   3388  CA  VAL   425      68.222  29.747  71.690  1.00  0.00           C  
ATOM   3389  HA  VAL   425      67.512  29.700  70.862  1.00  0.00           H  
ATOM   3390  CB  VAL   425      67.677  30.788  72.671  1.00  0.00           C  
ATOM   3391  HB  VAL   425      68.418  31.020  73.425  1.00  0.00           H  
ATOM   3392  CG1 VAL   425      67.361  32.045  71.855  1.00  0.00           C  
ATOM   3393 HG11 VAL   425      66.621  31.784  71.097  1.00  0.00           H  
ATOM   3394 HG12 VAL   425      66.893  32.836  72.435  1.00  0.00           H  
ATOM   3395 HG13 VAL   425      68.200  32.555  71.377  1.00  0.00           H  
ATOM   3396  CG2 VAL   425      66.372  30.317  73.336  1.00  0.00           C  
ATOM   3397 HG21 VAL   425      65.668  29.944  72.591  1.00  0.00           H  
ATOM   3398 HG22 VAL   425      66.540  29.460  73.988  1.00  0.00           H  
ATOM   3399 HG23 VAL   425      65.863  31.161  73.813  1.00  0.00           H  
ATOM   3400  C   VAL   425      69.638  30.163  71.159  1.00  0.00           C  
ATOM   3401  O   VAL   425      69.834  30.093  69.987  1.00  0.00           O  
ATOM   3402  N   LEU   426      70.576  30.432  72.010  1.00  0.00           N  
ATOM   3403  H   LEU   426      70.273  30.296  72.960  1.00  0.00           H  
ATOM   3404  CA  LEU   426      71.981  30.840  71.599  1.00  0.00           C  
ATOM   3405  HA  LEU   426      72.054  31.852  71.213  1.00  0.00           H  
ATOM   3406  CB  LEU   426      72.837  30.885  72.902  1.00  0.00           C  
ATOM   3407  HB2 LEU   426      72.208  31.495  73.557  1.00  0.00           H  
ATOM   3408  HB3 LEU   426      72.802  29.903  73.374  1.00  0.00           H  
ATOM   3409  CG  LEU   426      74.222  31.611  72.872  1.00  0.00           C  
ATOM   3410  HG  LEU   426      74.089  32.544  72.332  1.00  0.00           H  
ATOM   3411  CD1 LEU   426      74.748  31.799  74.327  1.00  0.00           C  
ATOM   3412 HD11 LEU   426      74.569  30.877  74.887  1.00  0.00           H  
ATOM   3413 HD12 LEU   426      75.808  32.016  74.331  1.00  0.00           H  
ATOM   3414 HD13 LEU   426      74.239  32.630  74.822  1.00  0.00           H  
ATOM   3415  CD2 LEU   426      75.283  30.788  72.107  1.00  0.00           C  
ATOM   3416 HD21 LEU   426      76.259  31.257  72.229  1.00  0.00           H  
ATOM   3417 HD22 LEU   426      75.206  29.846  72.635  1.00  0.00           H  
ATOM   3418 HD23 LEU   426      75.077  30.743  71.038  1.00  0.00           H  
ATOM   3419  C   LEU   426      72.560  29.938  70.508  1.00  0.00           C  
ATOM   3420  O   LEU   426      72.878  30.394  69.454  1.00  0.00           O  
ATOM   3421  N   ALA   427      72.851  28.689  70.850  1.00  0.00           N  
ATOM   3422  H   ALA   427      72.438  28.358  71.709  1.00  0.00           H  
ATOM   3423  CA  ALA   427      73.717  27.771  70.110  1.00  0.00           C  
ATOM   3424  HA  ALA   427      74.652  28.314  69.920  1.00  0.00           H  
ATOM   3425  CB  ALA   427      74.194  26.665  71.121  1.00  0.00           C  
ATOM   3426  HB1 ALA   427      74.896  25.973  70.647  1.00  0.00           H  
ATOM   3427  HB2 ALA   427      74.620  27.158  71.983  1.00  0.00           H  
ATOM   3428  HB3 ALA   427      73.338  26.097  71.510  1.00  0.00           H  
ATOM   3429  C   ALA   427      73.258  27.248  68.687  1.00  0.00           C  
ATOM   3430  O   ALA   427      74.029  27.240  67.779  1.00  0.00           O  
ATOM   3431  N   PRO   428      71.944  26.933  68.566  1.00  0.00           N  
ATOM   3432  CD  PRO   428      70.942  26.541  69.557  1.00  0.00           C  
ATOM   3433  HD2 PRO   428      70.573  27.373  70.164  1.00  0.00           H  
ATOM   3434  HD3 PRO   428      71.426  25.779  70.164  1.00  0.00           H  
ATOM   3435  CG  PRO   428      69.765  25.817  68.830  1.00  0.00           C  
ATOM   3436  HG2 PRO   428      68.832  25.745  69.393  1.00  0.00           H  
ATOM   3437  HG3 PRO   428      70.070  24.813  68.541  1.00  0.00           H  
ATOM   3438  CB  PRO   428      69.759  26.597  67.520  1.00  0.00           C  
ATOM   3439  HB2 PRO   428      69.219  27.530  67.656  1.00  0.00           H  
ATOM   3440  HB3 PRO   428      69.267  26.007  66.744  1.00  0.00           H  
ATOM   3441  CA  PRO   428      71.276  26.757  67.184  1.00  0.00           C  
ATOM   3442  HA  PRO   428      71.685  25.934  66.599  1.00  0.00           H  
ATOM   3443  C   PRO   428      71.430  28.045  66.263  1.00  0.00           C  
ATOM   3444  O   PRO   428      71.742  27.866  65.115  1.00  0.00           O  
ATOM   3445  N   LEU   429      71.363  29.234  66.822  1.00  0.00           N  
ATOM   3446  H   LEU   429      70.927  29.352  67.718  1.00  0.00           H  
ATOM   3447  CA  LEU   429      71.519  30.448  66.061  1.00  0.00           C  
ATOM   3448  HA  LEU   429      71.003  30.359  65.107  1.00  0.00           H  
ATOM   3449  CB  LEU   429      70.819  31.650  66.783  1.00  0.00           C  
ATOM   3450  HB2 LEU   429      69.748  31.430  66.798  1.00  0.00           H  
ATOM   3451  HB3 LEU   429      71.283  31.773  67.763  1.00  0.00           H  
ATOM   3452  CG  LEU   429      70.903  33.067  66.133  1.00  0.00           C  
ATOM   3453  HG  LEU   429      71.967  33.238  65.969  1.00  0.00           H  
ATOM   3454  CD1 LEU   429      70.225  33.091  64.760  1.00  0.00           C  
ATOM   3455 HD11 LEU   429      69.167  32.823  64.758  1.00  0.00           H  
ATOM   3456 HD12 LEU   429      70.404  34.014  64.199  1.00  0.00           H  
ATOM   3457 HD13 LEU   429      70.912  32.522  64.132  1.00  0.00           H  
ATOM   3458  CD2 LEU   429      70.504  34.219  66.959  1.00  0.00           C  
ATOM   3459 HD21 LEU   429      70.662  35.156  66.430  1.00  0.00           H  
ATOM   3460 HD22 LEU   429      69.429  34.074  67.076  1.00  0.00           H  
ATOM   3461 HD23 LEU   429      71.067  34.192  67.896  1.00  0.00           H  
ATOM   3462  C   LEU   429      72.965  30.660  65.622  1.00  0.00           C  
ATOM   3463  O   LEU   429      73.177  31.044  64.466  1.00  0.00           O  
ATOM   3464  N   PHE   430      73.892  30.358  66.560  1.00  0.00           N  
ATOM   3465  H   PHE   430      73.508  30.221  67.489  1.00  0.00           H  
ATOM   3466  CA  PHE   430      75.337  30.339  66.319  1.00  0.00           C  
ATOM   3467  HA  PHE   430      75.709  31.333  66.093  1.00  0.00           H  
ATOM   3468  CB  PHE   430      75.999  29.846  67.704  1.00  0.00           C  
ATOM   3469  HB2 PHE   430      75.417  30.068  68.594  1.00  0.00           H  
ATOM   3470  HB3 PHE   430      76.104  28.758  67.776  1.00  0.00           H  
ATOM   3471  CG  PHE   430      77.462  30.388  67.778  1.00  0.00           C  
ATOM   3472  CD1 PHE   430      78.499  29.854  67.035  1.00  0.00           C  
ATOM   3473  HD1 PHE   430      78.358  29.038  66.338  1.00  0.00           H  
ATOM   3474  CE1 PHE   430      79.820  30.208  67.303  1.00  0.00           C  
ATOM   3475  HE1 PHE   430      80.662  29.916  66.707  1.00  0.00           H  
ATOM   3476  CZ  PHE   430      80.132  31.128  68.319  1.00  0.00           C  
ATOM   3477  HZ  PHE   430      81.121  31.538  68.504  1.00  0.00           H  
ATOM   3478  CE2 PHE   430      79.092  31.748  69.025  1.00  0.00           C  
ATOM   3479  HE2 PHE   430      79.354  32.530  69.717  1.00  0.00           H  
ATOM   3480  CD2 PHE   430      77.764  31.320  68.776  1.00  0.00           C  
ATOM   3481  HD2 PHE   430      77.009  31.868  69.319  1.00  0.00           H  
ATOM   3482  C   PHE   430      75.639  29.378  65.117  1.00  0.00           C  
ATOM   3483  O   PHE   430      76.340  29.765  64.185  1.00  0.00           O  
ATOM   3484  N   VAL   431      75.009  28.197  65.143  1.00  0.00           N  
ATOM   3485  H   VAL   431      74.378  28.039  65.916  1.00  0.00           H  
ATOM   3486  CA  VAL   431      75.090  27.236  64.001  1.00  0.00           C  
ATOM   3487  HA  VAL   431      76.125  27.034  63.751  1.00  0.00           H  
ATOM   3488  CB  VAL   431      74.449  25.825  64.276  1.00  0.00           C  
ATOM   3489  HB  VAL   431      73.398  25.964  64.536  1.00  0.00           H  
ATOM   3490  CG1 VAL   431      74.353  25.029  62.985  1.00  0.00           C  
ATOM   3491 HG11 VAL   431      74.082  24.011  63.269  1.00  0.00           H  
ATOM   3492 HG12 VAL   431      73.591  25.383  62.298  1.00  0.00           H  
ATOM   3493 HG13 VAL   431      75.313  24.973  62.474  1.00  0.00           H  
ATOM   3494  CG2 VAL   431      75.151  25.004  65.360  1.00  0.00           C  
ATOM   3495 HG21 VAL   431      74.606  24.076  65.555  1.00  0.00           H  
ATOM   3496 HG22 VAL   431      76.170  24.710  65.117  1.00  0.00           H  
ATOM   3497 HG23 VAL   431      75.062  25.561  66.290  1.00  0.00           H  
ATOM   3498  C   VAL   431      74.473  27.819  62.710  1.00  0.00           C  
ATOM   3499  O   VAL   431      75.135  27.802  61.689  1.00  0.00           O  
ATOM   3500  N   TYR   432      73.216  28.319  62.710  1.00  0.00           N  
ATOM   3501  H   TYR   432      72.819  28.446  63.627  1.00  0.00           H  
ATOM   3502  CA  TYR   432      72.636  28.920  61.513  1.00  0.00           C  
ATOM   3503  HA  TYR   432      72.438  28.036  60.917  1.00  0.00           H  
ATOM   3504  CB  TYR   432      71.257  29.587  61.850  1.00  0.00           C  
ATOM   3505  HB2 TYR   432      71.323  30.520  62.412  1.00  0.00           H  
ATOM   3506  HB3 TYR   432      70.821  29.876  60.901  1.00  0.00           H  
ATOM   3507  CG  TYR   432      70.215  28.672  62.531  1.00  0.00           C  
ATOM   3508  CD1 TYR   432      70.058  27.326  62.129  1.00  0.00           C  
ATOM   3509  HD1 TYR   432      70.707  26.937  61.366  1.00  0.00           H  
ATOM   3510  CE1 TYR   432      69.113  26.509  62.734  1.00  0.00           C  
ATOM   3511  HE1 TYR   432      69.019  25.446  62.567  1.00  0.00           H  
ATOM   3512  CZ  TYR   432      68.166  27.013  63.644  1.00  0.00           C  
ATOM   3513  OH  TYR   432      67.224  26.162  64.062  1.00  0.00           O  
ATOM   3514  HH  TYR   432      67.502  25.251  63.959  1.00  0.00           H  
ATOM   3515  CE2 TYR   432      68.183  28.375  63.957  1.00  0.00           C  
ATOM   3516  HE2 TYR   432      67.451  28.838  64.599  1.00  0.00           H  
ATOM   3517  CD2 TYR   432      69.248  29.174  63.451  1.00  0.00           C  
ATOM   3518  HD2 TYR   432      69.292  30.221  63.707  1.00  0.00           H  
ATOM   3519  C   TYR   432      73.532  29.949  60.828  1.00  0.00           C  
ATOM   3520  O   TYR   432      73.773  29.801  59.584  1.00  0.00           O  
ATOM   3521  N   LEU   433      73.974  30.912  61.669  1.00  0.00           N  
ATOM   3522  H   LEU   433      73.657  31.038  62.617  1.00  0.00           H  
ATOM   3523  CA  LEU   433      74.699  32.105  61.180  1.00  0.00           C  
ATOM   3524  HA  LEU   433      74.199  32.464  60.282  1.00  0.00           H  
ATOM   3525  CB  LEU   433      74.770  33.003  62.394  1.00  0.00           C  
ATOM   3526  HB2 LEU   433      73.750  33.326  62.581  1.00  0.00           H  
ATOM   3527  HB3 LEU   433      75.224  32.395  63.175  1.00  0.00           H  
ATOM   3528  CG  LEU   433      75.725  34.161  62.093  1.00  0.00           C  
ATOM   3529  HG  LEU   433      76.646  33.889  61.591  1.00  0.00           H  
ATOM   3530  CD1 LEU   433      75.091  35.184  61.241  1.00  0.00           C  
ATOM   3531 HD11 LEU   433      75.644  36.123  61.179  1.00  0.00           H  
ATOM   3532 HD12 LEU   433      75.022  34.781  60.242  1.00  0.00           H  
ATOM   3533 HD13 LEU   433      74.095  35.374  61.651  1.00  0.00           H  
ATOM   3534  CD2 LEU   433      76.048  34.824  63.405  1.00  0.00           C  
ATOM   3535 HD21 LEU   433      75.131  35.020  63.947  1.00  0.00           H  
ATOM   3536 HD22 LEU   433      76.660  34.109  63.948  1.00  0.00           H  
ATOM   3537 HD23 LEU   433      76.605  35.725  63.125  1.00  0.00           H  
ATOM   3538  C   LEU   433      76.077  31.715  60.611  1.00  0.00           C  
ATOM   3539  O   LEU   433      76.505  32.174  59.578  1.00  0.00           O  
ATOM   3540  N   PHE   434      76.654  30.699  61.191  1.00  0.00           N  
ATOM   3541  H   PHE   434      76.258  30.426  62.079  1.00  0.00           H  
ATOM   3542  CA  PHE   434      77.980  30.118  60.735  1.00  0.00           C  
ATOM   3543  HA  PHE   434      78.751  30.897  60.741  1.00  0.00           H  
ATOM   3544  CB  PHE   434      78.582  29.108  61.760  1.00  0.00           C  
ATOM   3545  HB2 PHE   434      78.727  29.612  62.714  1.00  0.00           H  
ATOM   3546  HB3 PHE   434      77.862  28.297  61.850  1.00  0.00           H  
ATOM   3547  CG  PHE   434      79.914  28.363  61.593  1.00  0.00           C  
ATOM   3548  CD1 PHE   434      80.957  29.065  60.911  1.00  0.00           C  
ATOM   3549  HD1 PHE   434      80.781  30.031  60.477  1.00  0.00           H  
ATOM   3550  CE1 PHE   434      82.157  28.366  60.660  1.00  0.00           C  
ATOM   3551  HE1 PHE   434      82.973  28.769  60.075  1.00  0.00           H  
ATOM   3552  CZ  PHE   434      82.398  27.056  61.256  1.00  0.00           C  
ATOM   3553  HZ  PHE   434      83.364  26.591  61.260  1.00  0.00           H  
ATOM   3554  CE2 PHE   434      81.339  26.463  62.014  1.00  0.00           C  
ATOM   3555  HE2 PHE   434      81.499  25.440  62.349  1.00  0.00           H  
ATOM   3556  CD2 PHE   434      80.172  27.137  62.171  1.00  0.00           C  
ATOM   3557  HD2 PHE   434      79.345  26.578  62.581  1.00  0.00           H  
ATOM   3558  C   PHE   434      77.872  29.390  59.384  1.00  0.00           C  
ATOM   3559  O   PHE   434      78.739  29.449  58.475  1.00  0.00           O  
ATOM   3560  N   ILE   435      76.793  28.563  59.319  1.00  0.00           N  
ATOM   3561  H   ILE   435      76.258  28.481  60.165  1.00  0.00           H  
ATOM   3562  CA  ILE   435      76.390  27.892  58.097  1.00  0.00           C  
ATOM   3563  HA  ILE   435      77.187  27.293  57.637  1.00  0.00           H  
ATOM   3564  CB  ILE   435      75.228  26.891  58.289  1.00  0.00           C  
ATOM   3565  HB  ILE   435      74.468  27.569  58.701  1.00  0.00           H  
ATOM   3566  CG2 ILE   435      74.728  26.370  56.978  1.00  0.00           C  
ATOM   3567 HG21 ILE   435      74.240  27.191  56.451  1.00  0.00           H  
ATOM   3568 HG22 ILE   435      75.604  25.988  56.449  1.00  0.00           H  
ATOM   3569 HG23 ILE   435      73.967  25.585  57.011  1.00  0.00           H  
ATOM   3570  CG1 ILE   435      75.527  25.744  59.243  1.00  0.00           C  
ATOM   3571 HG12 ILE   435      76.306  25.093  58.856  1.00  0.00           H  
ATOM   3572 HG13 ILE   435      75.863  26.233  60.165  1.00  0.00           H  
ATOM   3573  CD1 ILE   435      74.372  24.790  59.533  1.00  0.00           C  
ATOM   3574 HD11 ILE   435      73.415  25.236  59.799  1.00  0.00           H  
ATOM   3575 HD12 ILE   435      74.133  24.152  58.691  1.00  0.00           H  
ATOM   3576 HD13 ILE   435      74.551  24.065  60.327  1.00  0.00           H  
ATOM   3577  C   ILE   435      76.217  28.964  56.940  1.00  0.00           C  
ATOM   3578  O   ILE   435      76.927  28.982  55.975  1.00  0.00           O  
ATOM   3579  N   GLY   436      75.344  29.918  57.160  1.00  0.00           N  
ATOM   3580  H   GLY   436      74.905  29.902  58.076  1.00  0.00           H  
ATOM   3581  CA  GLY   436      74.964  30.903  56.182  1.00  0.00           C  
ATOM   3582  HA2 GLY   436      74.601  30.331  55.328  1.00  0.00           H  
ATOM   3583  HA3 GLY   436      74.193  31.586  56.553  1.00  0.00           H  
ATOM   3584  C   GLY   436      76.072  31.831  55.705  1.00  0.00           C  
ATOM   3585  O   GLY   436      76.314  32.047  54.535  1.00  0.00           O  
ATOM   3586  N   THR   437      76.897  32.335  56.702  1.00  0.00           N  
ATOM   3587  H   THR   437      76.551  32.071  57.612  1.00  0.00           H  
ATOM   3588  CA  THR   437      78.096  33.189  56.559  1.00  0.00           C  
ATOM   3589  HA  THR   437      77.718  34.043  55.986  1.00  0.00           H  
ATOM   3590  CB  THR   437      78.681  33.616  57.927  1.00  0.00           C  
ATOM   3591  HB  THR   437      78.811  32.713  58.532  1.00  0.00           H  
ATOM   3592  CG2 THR   437      79.905  34.522  58.054  1.00  0.00           C  
ATOM   3593 HG21 THR   437      80.780  33.877  57.941  1.00  0.00           H  
ATOM   3594 HG22 THR   437      79.824  35.280  57.276  1.00  0.00           H  
ATOM   3595 HG23 THR   437      80.045  34.907  59.062  1.00  0.00           H  
ATOM   3596  OG1 THR   437      77.714  34.367  58.591  1.00  0.00           O  
ATOM   3597  HG1 THR   437      77.122  33.719  58.999  1.00  0.00           H  
ATOM   3598  C   THR   437      79.261  32.500  55.813  1.00  0.00           C  
ATOM   3599  O   THR   437      79.833  33.061  54.897  1.00  0.00           O  
ATOM   3600  N   SER   438      79.487  31.181  56.054  1.00  0.00           N  
ATOM   3601  H   SER   438      78.857  30.646  56.640  1.00  0.00           H  
ATOM   3602  CA  SER   438      80.300  30.322  55.242  1.00  0.00           C  
ATOM   3603  HA  SER   438      81.310  30.752  55.228  1.00  0.00           H  
ATOM   3604  CB  SER   438      80.397  28.902  55.842  1.00  0.00           C  
ATOM   3605  HB2 SER   438      79.476  28.335  55.786  1.00  0.00           H  
ATOM   3606  HB3 SER   438      80.995  28.319  55.140  1.00  0.00           H  
ATOM   3607  OG  SER   438      81.037  28.873  57.092  1.00  0.00           O  
ATOM   3608  HG  SER   438      80.400  29.256  57.703  1.00  0.00           H  
ATOM   3609  C   SER   438      79.713  30.156  53.821  1.00  0.00           C  
ATOM   3610  O   SER   438      80.434  30.163  52.864  1.00  0.00           O  
ATOM   3611  N   PHE   439      78.400  30.044  53.558  1.00  0.00           N  
ATOM   3612  H   PHE   439      77.755  29.957  54.332  1.00  0.00           H  
ATOM   3613  CA  PHE   439      77.813  29.860  52.195  1.00  0.00           C  
ATOM   3614  HA  PHE   439      78.391  28.995  51.887  1.00  0.00           H  
ATOM   3615  CB  PHE   439      76.350  29.465  52.284  1.00  0.00           C  
ATOM   3616  HB2 PHE   439      75.927  29.907  53.187  1.00  0.00           H  
ATOM   3617  HB3 PHE   439      75.725  29.901  51.508  1.00  0.00           H  
ATOM   3618  CG  PHE   439      76.075  27.995  52.339  1.00  0.00           C  
ATOM   3619  CD1 PHE   439      76.529  27.159  51.307  1.00  0.00           C  
ATOM   3620  HD1 PHE   439      76.975  27.625  50.437  1.00  0.00           H  
ATOM   3621  CE1 PHE   439      76.310  25.752  51.372  1.00  0.00           C  
ATOM   3622  HE1 PHE   439      76.782  25.103  50.651  1.00  0.00           H  
ATOM   3623  CZ  PHE   439      75.605  25.215  52.494  1.00  0.00           C  
ATOM   3624  HZ  PHE   439      75.390  24.152  52.488  1.00  0.00           H  
ATOM   3625  CE2 PHE   439      75.090  26.065  53.477  1.00  0.00           C  
ATOM   3626  HE2 PHE   439      74.550  25.698  54.331  1.00  0.00           H  
ATOM   3627  CD2 PHE   439      75.321  27.439  53.438  1.00  0.00           C  
ATOM   3628  HD2 PHE   439      74.856  28.157  54.098  1.00  0.00           H  
ATOM   3629  C   PHE   439      78.008  31.096  51.367  1.00  0.00           C  
ATOM   3630  O   PHE   439      78.278  30.966  50.146  1.00  0.00           O  
ATOM   3631  N   LEU   440      77.873  32.239  51.940  1.00  0.00           N  
ATOM   3632  H   LEU   440      77.622  32.254  52.912  1.00  0.00           H  
ATOM   3633  CA  LEU   440      78.079  33.616  51.325  1.00  0.00           C  
ATOM   3634  HA  LEU   440      77.531  33.553  50.384  1.00  0.00           H  
ATOM   3635  CB  LEU   440      77.542  34.713  52.273  1.00  0.00           C  
ATOM   3636  HB2 LEU   440      78.109  34.596  53.198  1.00  0.00           H  
ATOM   3637  HB3 LEU   440      77.849  35.657  51.817  1.00  0.00           H  
ATOM   3638  CG  LEU   440      75.921  34.676  52.354  1.00  0.00           C  
ATOM   3639  HG  LEU   440      75.516  33.726  52.678  1.00  0.00           H  
ATOM   3640  CD1 LEU   440      75.449  35.661  53.398  1.00  0.00           C  
ATOM   3641 HD11 LEU   440      75.682  36.660  53.021  1.00  0.00           H  
ATOM   3642 HD12 LEU   440      74.368  35.614  53.530  1.00  0.00           H  
ATOM   3643 HD13 LEU   440      75.769  35.466  54.421  1.00  0.00           H  
ATOM   3644  CD2 LEU   440      75.208  35.002  50.985  1.00  0.00           C  
ATOM   3645 HD21 LEU   440      75.756  35.753  50.410  1.00  0.00           H  
ATOM   3646 HD22 LEU   440      75.189  34.123  50.350  1.00  0.00           H  
ATOM   3647 HD23 LEU   440      74.179  35.288  51.217  1.00  0.00           H  
ATOM   3648  C   LEU   440      79.539  33.729  50.941  1.00  0.00           C  
ATOM   3649  O   LEU   440      80.033  34.084  49.883  1.00  0.00           O  
ATOM   3650  N   LEU   441      80.419  33.361  51.971  1.00  0.00           N  
ATOM   3651  H   LEU   441      80.079  33.155  52.900  1.00  0.00           H  
ATOM   3652  CA  LEU   441      81.827  33.645  51.855  1.00  0.00           C  
ATOM   3653  HA  LEU   441      81.991  34.628  51.425  1.00  0.00           H  
ATOM   3654  CB  LEU   441      82.584  33.631  53.250  1.00  0.00           C  
ATOM   3655  HB2 LEU   441      82.033  34.281  53.931  1.00  0.00           H  
ATOM   3656  HB3 LEU   441      82.444  32.602  53.593  1.00  0.00           H  
ATOM   3657  CG  LEU   441      83.992  34.089  53.332  1.00  0.00           C  
ATOM   3658  HG  LEU   441      84.293  34.640  52.444  1.00  0.00           H  
ATOM   3659  CD1 LEU   441      84.182  35.018  54.511  1.00  0.00           C  
ATOM   3660 HD11 LEU   441      83.509  35.866  54.422  1.00  0.00           H  
ATOM   3661 HD12 LEU   441      83.926  34.375  55.345  1.00  0.00           H  
ATOM   3662 HD13 LEU   441      85.252  35.227  54.646  1.00  0.00           H  
ATOM   3663  CD2 LEU   441      85.069  33.016  53.308  1.00  0.00           C  
ATOM   3664 HD21 LEU   441      84.794  32.354  54.130  1.00  0.00           H  
ATOM   3665 HD22 LEU   441      85.026  32.486  52.351  1.00  0.00           H  
ATOM   3666 HD23 LEU   441      86.012  33.555  53.350  1.00  0.00           H  
ATOM   3667  C   LEU   441      82.490  32.658  50.822  1.00  0.00           C  
ATOM   3668  O   LEU   441      83.190  33.049  49.932  1.00  0.00           O  
ATOM   3669  N   ALA   442      81.996  31.357  50.821  1.00  0.00           N  
ATOM   3670  H   ALA   442      81.213  31.079  51.394  1.00  0.00           H  
ATOM   3671  CA  ALA   442      82.278  30.379  49.727  1.00  0.00           C  
ATOM   3672  HA  ALA   442      83.357  30.244  49.660  1.00  0.00           H  
ATOM   3673  CB  ALA   442      81.775  28.994  50.016  1.00  0.00           C  
ATOM   3674  HB1 ALA   442      82.069  28.307  49.218  1.00  0.00           H  
ATOM   3675  HB2 ALA   442      82.298  28.581  50.877  1.00  0.00           H  
ATOM   3676  HB3 ALA   442      80.698  28.906  50.091  1.00  0.00           H  
ATOM   3677  C   ALA   442      81.865  30.906  48.338  1.00  0.00           C  
ATOM   3678  O   ALA   442      82.682  30.780  47.432  1.00  0.00           O  
ATOM   3679  N   GLY   443      80.718  31.430  48.220  1.00  0.00           N  
ATOM   3680  H   GLY   443      80.079  31.412  49.004  1.00  0.00           H  
ATOM   3681  CA  GLY   443      80.232  31.968  47.004  1.00  0.00           C  
ATOM   3682  HA2 GLY   443      80.407  31.267  46.193  1.00  0.00           H  
ATOM   3683  HA3 GLY   443      79.155  32.042  47.143  1.00  0.00           H  
ATOM   3684  C   GLY   443      80.956  33.341  46.673  1.00  0.00           C  
ATOM   3685  O   GLY   443      81.116  33.588  45.466  1.00  0.00           O  
ATOM   3686  N   PHE   444      81.405  34.147  47.612  1.00  0.00           N  
ATOM   3687  H   PHE   444      81.124  33.971  48.566  1.00  0.00           H  
ATOM   3688  CA  PHE   444      82.258  35.343  47.356  1.00  0.00           C  
ATOM   3689  HA  PHE   444      81.773  35.966  46.598  1.00  0.00           H  
ATOM   3690  CB  PHE   444      82.414  36.135  48.636  1.00  0.00           C  
ATOM   3691  HB2 PHE   444      81.424  36.221  49.070  1.00  0.00           H  
ATOM   3692  HB3 PHE   444      82.976  35.568  49.383  1.00  0.00           H  
ATOM   3693  CG  PHE   444      83.186  37.506  48.467  1.00  0.00           C  
ATOM   3694  CD1 PHE   444      82.424  38.676  48.566  1.00  0.00           C  
ATOM   3695  HD1 PHE   444      81.360  38.696  48.738  1.00  0.00           H  
ATOM   3696  CE1 PHE   444      83.012  39.925  48.409  1.00  0.00           C  
ATOM   3697  HE1 PHE   444      82.415  40.824  48.408  1.00  0.00           H  
ATOM   3698  CZ  PHE   444      84.401  40.007  48.283  1.00  0.00           C  
ATOM   3699  HZ  PHE   444      84.967  40.917  48.146  1.00  0.00           H  
ATOM   3700  CE2 PHE   444      85.156  38.801  48.148  1.00  0.00           C  
ATOM   3701  HE2 PHE   444      86.207  38.855  47.886  1.00  0.00           H  
ATOM   3702  CD2 PHE   444      84.576  37.589  48.270  1.00  0.00           C  
ATOM   3703  HD2 PHE   444      85.213  36.747  48.027  1.00  0.00           H  
ATOM   3704  C   PHE   444      83.604  34.966  46.829  1.00  0.00           C  
ATOM   3705  O   PHE   444      84.006  35.542  45.814  1.00  0.00           O  
ATOM   3706  N   VAL   445      84.225  33.880  47.419  1.00  0.00           N  
ATOM   3707  H   VAL   445      83.731  33.570  48.241  1.00  0.00           H  
ATOM   3708  CA  VAL   445      85.438  33.174  46.944  1.00  0.00           C  
ATOM   3709  HA  VAL   445      86.294  33.850  46.925  1.00  0.00           H  
ATOM   3710  CB  VAL   445      85.896  32.053  47.912  1.00  0.00           C  
ATOM   3711  HB  VAL   445      85.032  31.461  48.186  1.00  0.00           H  
ATOM   3712  CG1 VAL   445      86.910  31.112  47.523  1.00  0.00           C  
ATOM   3713 HG11 VAL   445      87.167  30.429  48.333  1.00  0.00           H  
ATOM   3714 HG12 VAL   445      86.576  30.577  46.635  1.00  0.00           H  
ATOM   3715 HG13 VAL   445      87.828  31.619  47.227  1.00  0.00           H  
ATOM   3716  CG2 VAL   445      86.427  32.545  49.300  1.00  0.00           C  
ATOM   3717 HG21 VAL   445      87.309  33.150  49.079  1.00  0.00           H  
ATOM   3718 HG22 VAL   445      85.639  33.174  49.694  1.00  0.00           H  
ATOM   3719 HG23 VAL   445      86.609  31.775  50.057  1.00  0.00           H  
ATOM   3720  C   VAL   445      85.286  32.516  45.583  1.00  0.00           C  
ATOM   3721  O   VAL   445      86.214  32.546  44.751  1.00  0.00           O  
ATOM   3722  N   SER   446      84.008  32.118  45.217  1.00  0.00           N  
ATOM   3723  H   SER   446      83.272  32.078  45.907  1.00  0.00           H  
ATOM   3724  CA  SER   446      83.653  31.896  43.849  1.00  0.00           C  
ATOM   3725  HA  SER   446      84.346  31.163  43.440  1.00  0.00           H  
ATOM   3726  CB  SER   446      82.279  31.200  43.682  1.00  0.00           C  
ATOM   3727  HB2 SER   446      82.136  30.337  44.333  1.00  0.00           H  
ATOM   3728  HB3 SER   446      81.441  31.878  43.860  1.00  0.00           H  
ATOM   3729  OG  SER   446      82.177  30.736  42.329  1.00  0.00           O  
ATOM   3730  HG  SER   446      81.306  30.347  42.320  1.00  0.00           H  
ATOM   3731  C   SER   446      83.746  33.176  43.028  1.00  0.00           C  
ATOM   3732  O   SER   446      84.507  33.177  42.059  1.00  0.00           O  
ATOM   3733  N   LEU   447      82.965  34.290  43.291  1.00  0.00           N  
ATOM   3734  H   LEU   447      82.337  34.271  44.085  1.00  0.00           H  
ATOM   3735  CA  LEU   447      83.036  35.427  42.398  1.00  0.00           C  
ATOM   3736  HA  LEU   447      82.759  35.180  41.370  1.00  0.00           H  
ATOM   3737  CB  LEU   447      82.038  36.426  42.956  1.00  0.00           C  
ATOM   3738  HB2 LEU   447      82.247  36.615  44.016  1.00  0.00           H  
ATOM   3739  HB3 LEU   447      82.166  37.355  42.397  1.00  0.00           H  
ATOM   3740  CG  LEU   447      80.582  35.923  42.888  1.00  0.00           C  
ATOM   3741  HG  LEU   447      80.460  34.917  43.285  1.00  0.00           H  
ATOM   3742  CD1 LEU   447      79.558  36.805  43.612  1.00  0.00           C  
ATOM   3743 HD11 LEU   447      79.658  37.845  43.321  1.00  0.00           H  
ATOM   3744 HD12 LEU   447      78.595  36.545  43.176  1.00  0.00           H  
ATOM   3745 HD13 LEU   447      79.709  36.764  44.698  1.00  0.00           H  
ATOM   3746  CD2 LEU   447      80.106  35.744  41.465  1.00  0.00           C  
ATOM   3747 HD21 LEU   447      79.040  35.860  41.257  1.00  0.00           H  
ATOM   3748 HD22 LEU   447      80.688  36.432  40.851  1.00  0.00           H  
ATOM   3749 HD23 LEU   447      80.480  34.766  41.160  1.00  0.00           H  
ATOM   3750  C   LEU   447      84.500  36.012  42.256  1.00  0.00           C  
ATOM   3751  O   LEU   447      84.918  36.290  41.135  1.00  0.00           O  
ATOM   3752  N   PHE   448      85.287  36.063  43.357  1.00  0.00           N  
ATOM   3753  H   PHE   448      84.872  35.760  44.231  1.00  0.00           H  
ATOM   3754  CA  PHE   448      86.692  36.425  43.192  1.00  0.00           C  
ATOM   3755  HA  PHE   448      86.733  37.443  42.827  1.00  0.00           H  
ATOM   3756  CB  PHE   448      87.255  36.281  44.648  1.00  0.00           C  
ATOM   3757  HB2 PHE   448      86.819  37.030  45.314  1.00  0.00           H  
ATOM   3758  HB3 PHE   448      87.033  35.268  44.983  1.00  0.00           H  
ATOM   3759  CG  PHE   448      88.746  36.485  44.693  1.00  0.00           C  
ATOM   3760  CD1 PHE   448      89.317  37.722  44.331  1.00  0.00           C  
ATOM   3761  HD1 PHE   448      88.637  38.522  44.083  1.00  0.00           H  
ATOM   3762  CE1 PHE   448      90.673  37.980  44.515  1.00  0.00           C  
ATOM   3763  HE1 PHE   448      91.083  38.981  44.461  1.00  0.00           H  
ATOM   3764  CZ  PHE   448      91.502  36.943  45.112  1.00  0.00           C  
ATOM   3765  HZ  PHE   448      92.497  37.179  45.453  1.00  0.00           H  
ATOM   3766  CE2 PHE   448      90.923  35.670  45.438  1.00  0.00           C  
ATOM   3767  HE2 PHE   448      91.450  34.859  45.916  1.00  0.00           H  
ATOM   3768  CD2 PHE   448      89.574  35.442  45.269  1.00  0.00           C  
ATOM   3769  HD2 PHE   448      89.118  34.520  45.587  1.00  0.00           H  
ATOM   3770  C   PHE   448      87.503  35.457  42.223  1.00  0.00           C  
ATOM   3771  O   PHE   448      88.302  35.856  41.384  1.00  0.00           O  
ATOM   3772  N   ARG   449      87.383  34.070  42.321  1.00  0.00           N  
ATOM   3773  H   ARG   449      86.766  33.654  42.996  1.00  0.00           H  
ATOM   3774  CA  ARG   449      87.930  33.159  41.349  1.00  0.00           C  
ATOM   3775  HA  ARG   449      89.005  33.310  41.263  1.00  0.00           H  
ATOM   3776  CB  ARG   449      87.623  31.815  41.908  1.00  0.00           C  
ATOM   3777  HB2 ARG   449      87.974  31.792  42.947  1.00  0.00           H  
ATOM   3778  HB3 ARG   449      86.540  31.659  41.892  1.00  0.00           H  
ATOM   3779  CG  ARG   449      88.260  30.708  40.998  1.00  0.00           C  
ATOM   3780  HG2 ARG   449      87.945  30.823  39.963  1.00  0.00           H  
ATOM   3781  HG3 ARG   449      89.331  30.920  41.043  1.00  0.00           H  
ATOM   3782  CD  ARG   449      87.843  29.357  41.566  1.00  0.00           C  
ATOM   3783  HD2 ARG   449      88.353  29.184  42.512  1.00  0.00           H  
ATOM   3784  HD3 ARG   449      86.753  29.330  41.630  1.00  0.00           H  
ATOM   3785  NE  ARG   449      88.129  28.290  40.601  1.00  0.00           N  
ATOM   3786  HE  ARG   449      89.096  27.996  40.540  1.00  0.00           H  
ATOM   3787  CZ  ARG   449      87.203  27.557  39.883  1.00  0.00           C  
ATOM   3788  NH1 ARG   449      85.890  27.789  39.762  1.00  0.00           N  
ATOM   3789 HH11 ARG   449      85.560  28.426  40.472  1.00  0.00           H  
ATOM   3790 HH12 ARG   449      85.256  27.182  39.256  1.00  0.00           H  
ATOM   3791  NH2 ARG   449      87.668  26.652  39.114  1.00  0.00           N  
ATOM   3792 HH21 ARG   449      88.632  26.381  39.239  1.00  0.00           H  
ATOM   3793 HH22 ARG   449      87.038  26.175  38.486  1.00  0.00           H  
ATOM   3794  C   ARG   449      87.522  33.398  39.927  1.00  0.00           C  
ATOM   3795  O   ARG   449      88.322  33.420  38.963  1.00  0.00           O  
ATOM   3796  N   ILE   450      86.209  33.681  39.662  1.00  0.00           N  
ATOM   3797  H   ILE   450      85.577  33.543  40.439  1.00  0.00           H  
ATOM   3798  CA  ILE   450      85.752  34.070  38.303  1.00  0.00           C  
ATOM   3799  HA  ILE   450      86.050  33.288  37.602  1.00  0.00           H  
ATOM   3800  CB  ILE   450      84.224  34.010  38.229  1.00  0.00           C  
ATOM   3801  HB  ILE   450      83.758  34.760  38.874  1.00  0.00           H  
ATOM   3802  CG2 ILE   450      83.770  34.375  36.826  1.00  0.00           C  
ATOM   3803 HG21 ILE   450      84.155  33.651  36.104  1.00  0.00           H  
ATOM   3804 HG22 ILE   450      82.694  34.487  36.708  1.00  0.00           H  
ATOM   3805 HG23 ILE   450      84.184  35.333  36.514  1.00  0.00           H  
ATOM   3806  CG1 ILE   450      83.665  32.552  38.579  1.00  0.00           C  
ATOM   3807 HG12 ILE   450      83.817  31.908  37.716  1.00  0.00           H  
ATOM   3808 HG13 ILE   450      84.268  32.150  39.390  1.00  0.00           H  
ATOM   3809  CD1 ILE   450      82.212  32.462  39.077  1.00  0.00           C  
ATOM   3810 HD11 ILE   450      81.634  32.961  38.300  1.00  0.00           H  
ATOM   3811 HD12 ILE   450      81.788  31.499  39.348  1.00  0.00           H  
ATOM   3812 HD13 ILE   450      82.179  33.121  39.952  1.00  0.00           H  
ATOM   3813  C   ILE   450      86.388  35.435  37.850  1.00  0.00           C  
ATOM   3814  O   ILE   450      87.081  35.402  36.816  1.00  0.00           O  
ATOM   3815  N   ARG   451      86.205  36.477  38.680  1.00  0.00           N  
ATOM   3816  H   ARG   451      85.589  36.418  39.478  1.00  0.00           H  
ATOM   3817  CA  ARG   451      86.791  37.802  38.422  1.00  0.00           C  
ATOM   3818  HA  ARG   451      86.329  38.380  37.627  1.00  0.00           H  
ATOM   3819  CB  ARG   451      86.637  38.604  39.652  1.00  0.00           C  
ATOM   3820  HB2 ARG   451      85.603  38.568  40.008  1.00  0.00           H  
ATOM   3821  HB3 ARG   451      87.207  38.235  40.509  1.00  0.00           H  
ATOM   3822  CG  ARG   451      87.013  40.093  39.438  1.00  0.00           C  
ATOM   3823  HG2 ARG   451      86.745  40.439  38.437  1.00  0.00           H  
ATOM   3824  HG3 ARG   451      86.251  40.582  40.034  1.00  0.00           H  
ATOM   3825  CD  ARG   451      88.403  40.662  39.648  1.00  0.00           C  
ATOM   3826  HD2 ARG   451      88.748  40.373  40.637  1.00  0.00           H  
ATOM   3827  HD3 ARG   451      88.957  40.183  38.841  1.00  0.00           H  
ATOM   3828  NE  ARG   451      88.338  42.142  39.542  1.00  0.00           N  
ATOM   3829  HE  ARG   451      87.479  42.685  39.529  1.00  0.00           H  
ATOM   3830  CZ  ARG   451      89.394  42.880  39.311  1.00  0.00           C  
ATOM   3831  NH1 ARG   451      90.574  42.359  39.217  1.00  0.00           N  
ATOM   3832 HH11 ARG   451      90.630  41.403  39.541  1.00  0.00           H  
ATOM   3833 HH12 ARG   451      91.387  42.932  39.051  1.00  0.00           H  
ATOM   3834  NH2 ARG   451      89.361  44.156  39.085  1.00  0.00           N  
ATOM   3835 HH21 ARG   451      88.466  44.597  39.208  1.00  0.00           H  
ATOM   3836 HH22 ARG   451      90.197  44.694  38.893  1.00  0.00           H  
ATOM   3837  C   ARG   451      88.303  37.673  38.054  1.00  0.00           C  
ATOM   3838  O   ARG   451      88.663  38.461  37.160  1.00  0.00           O  
ATOM   3839  N   THR   452      89.080  36.837  38.782  1.00  0.00           N  
ATOM   3840  H   THR   452      88.552  36.269  39.424  1.00  0.00           H  
ATOM   3841  CA  THR   452      90.478  36.545  38.662  1.00  0.00           C  
ATOM   3842  HA  THR   452      90.887  37.553  38.630  1.00  0.00           H  
ATOM   3843  CB  THR   452      91.045  35.780  39.935  1.00  0.00           C  
ATOM   3844  HB  THR   452      90.365  34.945  40.063  1.00  0.00           H  
ATOM   3845  CG2 THR   452      92.562  35.478  39.986  1.00  0.00           C  
ATOM   3846 HG21 THR   452      92.944  34.575  39.520  1.00  0.00           H  
ATOM   3847 HG22 THR   452      93.174  36.310  39.646  1.00  0.00           H  
ATOM   3848 HG23 THR   452      92.875  35.412  41.029  1.00  0.00           H  
ATOM   3849  OG1 THR   452      90.947  36.683  41.049  1.00  0.00           O  
ATOM   3850  HG1 THR   452      90.004  36.666  41.236  1.00  0.00           H  
ATOM   3851  C   THR   452      90.916  35.876  37.382  1.00  0.00           C  
ATOM   3852  O   THR   452      91.849  36.354  36.808  1.00  0.00           O  
ATOM   3853  N   ILE   453      90.181  34.884  36.980  1.00  0.00           N  
ATOM   3854  H   ILE   453      89.411  34.540  37.524  1.00  0.00           H  
ATOM   3855  CA  ILE   453      90.345  34.305  35.612  1.00  0.00           C  
ATOM   3856  HA  ILE   453      91.347  33.950  35.360  1.00  0.00           H  
ATOM   3857  CB  ILE   453      89.477  33.120  35.374  1.00  0.00           C  
ATOM   3858  HB  ILE   453      88.529  33.339  35.878  1.00  0.00           H  
ATOM   3859  CG2 ILE   453      89.305  32.671  33.892  1.00  0.00           C  
ATOM   3860 HG21 ILE   453      90.292  32.451  33.478  1.00  0.00           H  
ATOM   3861 HG22 ILE   453      88.660  31.793  33.851  1.00  0.00           H  
ATOM   3862 HG23 ILE   453      88.836  33.520  33.389  1.00  0.00           H  
ATOM   3863  CG1 ILE   453      89.991  31.925  36.179  1.00  0.00           C  
ATOM   3864 HG12 ILE   453      90.631  31.291  35.562  1.00  0.00           H  
ATOM   3865 HG13 ILE   453      90.496  32.230  37.105  1.00  0.00           H  
ATOM   3866  CD1 ILE   453      88.722  31.013  36.557  1.00  0.00           C  
ATOM   3867 HD11 ILE   453      87.923  31.681  36.885  1.00  0.00           H  
ATOM   3868 HD12 ILE   453      88.382  30.610  35.596  1.00  0.00           H  
ATOM   3869 HD13 ILE   453      88.876  30.208  37.267  1.00  0.00           H  
ATOM   3870  C   ILE   453      89.978  35.412  34.632  1.00  0.00           C  
ATOM   3871  O   ILE   453      90.743  35.704  33.747  1.00  0.00           O  
ATOM   3872  N   MET   454      88.801  36.083  34.738  1.00  0.00           N  
ATOM   3873  H   MET   454      88.115  35.842  35.438  1.00  0.00           H  
ATOM   3874  CA  MET   454      88.324  36.990  33.698  1.00  0.00           C  
ATOM   3875  HA  MET   454      88.147  36.538  32.721  1.00  0.00           H  
ATOM   3876  CB  MET   454      86.986  37.601  34.158  1.00  0.00           C  
ATOM   3877  HB2 MET   454      87.024  37.819  35.231  1.00  0.00           H  
ATOM   3878  HB3 MET   454      86.766  38.494  33.581  1.00  0.00           H  
ATOM   3879  CG  MET   454      86.014  36.491  33.920  1.00  0.00           C  
ATOM   3880  HG2 MET   454      85.949  36.217  32.869  1.00  0.00           H  
ATOM   3881  HG3 MET   454      86.097  35.546  34.458  1.00  0.00           H  
ATOM   3882  SD  MET   454      84.341  37.039  34.199  1.00  0.00           S  
ATOM   3883  CE  MET   454      83.811  37.736  32.582  1.00  0.00           C  
ATOM   3884  HE1 MET   454      84.490  38.585  32.487  1.00  0.00           H  
ATOM   3885  HE2 MET   454      84.009  36.966  31.832  1.00  0.00           H  
ATOM   3886  HE3 MET   454      82.775  38.031  32.541  1.00  0.00           H  
ATOM   3887  C   MET   454      89.192  38.262  33.483  1.00  0.00           C  
ATOM   3888  O   MET   454      89.422  38.697  32.335  1.00  0.00           O  
ATOM   3889  N   LYS   455      89.758  38.724  34.604  1.00  0.00           N  
ATOM   3890  H   LYS   455      89.404  38.412  35.497  1.00  0.00           H  
ATOM   3891  CA  LYS   455      90.785  39.749  34.749  1.00  0.00           C  
ATOM   3892  HA  LYS   455      90.346  40.601  34.236  1.00  0.00           H  
ATOM   3893  CB  LYS   455      91.110  40.133  36.242  1.00  0.00           C  
ATOM   3894  HB2 LYS   455      90.231  40.576  36.699  1.00  0.00           H  
ATOM   3895  HB3 LYS   455      91.417  39.288  36.866  1.00  0.00           H  
ATOM   3896  CG  LYS   455      92.282  41.055  36.452  1.00  0.00           C  
ATOM   3897  HG2 LYS   455      92.401  41.259  37.513  1.00  0.00           H  
ATOM   3898  HG3 LYS   455      93.174  40.512  36.132  1.00  0.00           H  
ATOM   3899  CD  LYS   455      92.066  42.291  35.683  1.00  0.00           C  
ATOM   3900  HD2 LYS   455      92.016  42.123  34.607  1.00  0.00           H  
ATOM   3901  HD3 LYS   455      91.129  42.711  36.066  1.00  0.00           H  
ATOM   3902  CE  LYS   455      93.248  43.233  35.826  1.00  0.00           C  
ATOM   3903  HE2 LYS   455      94.001  42.682  36.404  1.00  0.00           H  
ATOM   3904  HE3 LYS   455      93.650  43.411  34.832  1.00  0.00           H  
ATOM   3905  NZ  LYS   455      92.972  44.584  36.449  1.00  0.00           N  
ATOM   3906  HZ1 LYS   455      92.766  44.480  37.424  1.00  0.00           H  
ATOM   3907  HZ2 LYS   455      93.808  45.111  36.266  1.00  0.00           H  
ATOM   3908  HZ3 LYS   455      92.236  44.985  35.869  1.00  0.00           H  
ATOM   3909  C   LYS   455      91.996  39.339  33.913  1.00  0.00           C  
ATOM   3910  O   LYS   455      92.345  40.123  33.049  1.00  0.00           O  
ATOM   3911  N   HIP   456      92.652  38.218  34.204  1.00  0.00           N  
ATOM   3912  H   HIP   456      92.281  37.670  34.972  1.00  0.00           H  
ATOM   3913  CA  HIP   456      93.789  37.669  33.530  1.00  0.00           C  
ATOM   3914  HA  HIP   456      94.497  38.490  33.573  1.00  0.00           H  
ATOM   3915  CB  HIP   456      94.330  36.509  34.382  1.00  0.00           C  
ATOM   3916  HB2 HIP   456      94.503  36.832  35.410  1.00  0.00           H  
ATOM   3917  HB3 HIP   456      93.621  35.691  34.390  1.00  0.00           H  
ATOM   3918  CG  HIP   456      95.697  35.931  33.855  1.00  0.00           C  
ATOM   3919  ND1 HIP   456      95.828  34.937  32.880  1.00  0.00           N  
ATOM   3920  HD1 HIP   456      95.120  34.403  32.405  1.00  0.00           H  
ATOM   3921  CE1 HIP   456      97.084  34.950  32.492  1.00  0.00           C  
ATOM   3922  HE1 HIP   456      97.507  34.268  31.776  1.00  0.00           H  
ATOM   3923  NE2 HIP   456      97.773  35.811  33.217  1.00  0.00           N  
ATOM   3924  HE2 HIP   456      98.779  35.878  33.331  1.00  0.00           H  
ATOM   3925  CD2 HIP   456      96.920  36.433  34.115  1.00  0.00           C  
ATOM   3926  HD2 HIP   456      97.179  37.316  34.671  1.00  0.00           H  
ATOM   3927  C   HIP   456      93.432  37.307  32.081  1.00  0.00           C  
ATOM   3928  O   HIP   456      94.272  37.506  31.173  1.00  0.00           O  
ATOM   3929  N   ASP   457      92.159  37.015  31.680  1.00  0.00           N  
ATOM   3930  H   ASP   457      91.599  36.652  32.434  1.00  0.00           H  
ATOM   3931  CA  ASP   457      91.654  36.797  30.302  1.00  0.00           C  
ATOM   3932  HA  ASP   457      92.382  36.187  29.760  1.00  0.00           H  
ATOM   3933  CB  ASP   457      90.299  36.074  30.323  1.00  0.00           C  
ATOM   3934  HB2 ASP   457      89.781  36.232  31.265  1.00  0.00           H  
ATOM   3935  HB3 ASP   457      89.743  36.368  29.435  1.00  0.00           H  
ATOM   3936  CG  ASP   457      90.383  34.477  30.199  1.00  0.00           C  
ATOM   3937  OD1 ASP   457      91.476  33.878  30.124  1.00  0.00           O  
ATOM   3938  OD2 ASP   457      89.280  33.921  30.144  1.00  0.00           O  
ATOM   3939  C   ASP   457      91.639  38.042  29.475  1.00  0.00           C  
ATOM   3940  O   ASP   457      91.607  37.953  28.209  1.00  0.00           O  
ATOM   3941  N   GLY   458      91.540  39.226  30.196  1.00  0.00           N  
ATOM   3942  H   GLY   458      91.282  39.180  31.169  1.00  0.00           H  
ATOM   3943  CA  GLY   458      91.367  40.576  29.626  1.00  0.00           C  
ATOM   3944  HA2 GLY   458      92.164  41.136  30.095  1.00  0.00           H  
ATOM   3945  HA3 GLY   458      91.816  40.615  28.632  1.00  0.00           H  
ATOM   3946  C   GLY   458      89.988  41.292  29.627  1.00  0.00           C  
ATOM   3947  O   GLY   458      89.791  42.321  29.030  1.00  0.00           O  
ATOM   3948  N   THR   459      89.049  40.549  30.141  1.00  0.00           N  
ATOM   3949  H   THR   459      89.388  39.718  30.616  1.00  0.00           H  
ATOM   3950  CA  THR   459      87.633  40.810  30.266  1.00  0.00           C  
ATOM   3951  HA  THR   459      87.434  41.350  29.345  1.00  0.00           H  
ATOM   3952  CB  THR   459      86.881  39.441  30.355  1.00  0.00           C  
ATOM   3953  HB  THR   459      86.935  39.158  31.405  1.00  0.00           H  
ATOM   3954  CG2 THR   459      85.442  39.471  29.911  1.00  0.00           C  
ATOM   3955 HG21 THR   459      84.873  38.603  30.236  1.00  0.00           H  
ATOM   3956 HG22 THR   459      84.981  40.380  30.307  1.00  0.00           H  
ATOM   3957 HG23 THR   459      85.436  39.429  28.823  1.00  0.00           H  
ATOM   3958  OG1 THR   459      87.322  38.445  29.512  1.00  0.00           O  
ATOM   3959  HG1 THR   459      87.484  38.777  28.622  1.00  0.00           H  
ATOM   3960  C   THR   459      87.328  41.842  31.398  1.00  0.00           C  
ATOM   3961  O   THR   459      87.772  41.733  32.566  1.00  0.00           O  
ATOM   3962  N   LYS   460      86.461  42.787  31.060  1.00  0.00           N  
ATOM   3963  H   LYS   460      86.111  42.787  30.109  1.00  0.00           H  
ATOM   3964  CA  LYS   460      85.842  43.748  31.938  1.00  0.00           C  
ATOM   3965  HA  LYS   460      86.694  44.215  32.444  1.00  0.00           H  
ATOM   3966  CB  LYS   460      85.073  44.842  31.178  1.00  0.00           C  
ATOM   3967  HB2 LYS   460      84.134  44.477  30.777  1.00  0.00           H  
ATOM   3968  HB3 LYS   460      84.803  45.661  31.844  1.00  0.00           H  
ATOM   3969  CG  LYS   460      85.889  45.549  30.041  1.00  0.00           C  
ATOM   3970  HG2 LYS   460      86.003  44.868  29.203  1.00  0.00           H  
ATOM   3971  HG3 LYS   460      85.253  46.319  29.597  1.00  0.00           H  
ATOM   3972  CD  LYS   460      87.185  46.162  30.469  1.00  0.00           C  
ATOM   3973  HD2 LYS   460      87.126  46.741  31.393  1.00  0.00           H  
ATOM   3974  HD3 LYS   460      87.925  45.371  30.607  1.00  0.00           H  
ATOM   3975  CE  LYS   460      87.701  47.064  29.340  1.00  0.00           C  
ATOM   3976  HE2 LYS   460      87.343  46.636  28.406  1.00  0.00           H  
ATOM   3977  HE3 LYS   460      87.190  48.023  29.450  1.00  0.00           H  
ATOM   3978  NZ  LYS   460      89.196  47.207  29.385  1.00  0.00           N  
ATOM   3979  HZ1 LYS   460      89.592  47.462  28.484  1.00  0.00           H  
ATOM   3980  HZ2 LYS   460      89.507  47.813  30.123  1.00  0.00           H  
ATOM   3981  HZ3 LYS   460      89.659  46.332  29.581  1.00  0.00           H  
ATOM   3982  C   LYS   460      84.999  42.991  32.997  1.00  0.00           C  
ATOM   3983  O   LYS   460      84.208  42.101  32.570  1.00  0.00           O  
ATOM   3984  N   THR   461      85.190  43.501  34.205  1.00  0.00           N  
ATOM   3985  H   THR   461      85.935  44.176  34.357  1.00  0.00           H  
ATOM   3986  CA  THR   461      84.576  42.940  35.384  1.00  0.00           C  
ATOM   3987  HA  THR   461      83.708  42.353  35.072  1.00  0.00           H  
ATOM   3988  CB  THR   461      85.538  42.004  36.107  1.00  0.00           C  
ATOM   3989  HB  THR   461      84.996  41.476  36.887  1.00  0.00           H  
ATOM   3990  CG2 THR   461      86.036  40.848  35.271  1.00  0.00           C  
ATOM   3991 HG21 THR   461      86.529  41.190  34.363  1.00  0.00           H  
ATOM   3992 HG22 THR   461      86.790  40.290  35.828  1.00  0.00           H  
ATOM   3993 HG23 THR   461      85.223  40.152  35.095  1.00  0.00           H  
ATOM   3994  OG1 THR   461      86.737  42.732  36.542  1.00  0.00           O  
ATOM   3995  HG1 THR   461      86.464  43.207  37.339  1.00  0.00           H  
ATOM   3996  C   THR   461      83.997  44.073  36.348  1.00  0.00           C  
ATOM   3997  O   THR   461      83.805  43.685  37.473  1.00  0.00           O  
ATOM   3998  N   GLU   462      83.751  45.262  35.815  1.00  0.00           N  
ATOM   3999  H   GLU   462      83.982  45.437  34.851  1.00  0.00           H  
ATOM   4000  CA  GLU   462      83.193  46.426  36.511  1.00  0.00           C  
ATOM   4001  HA  GLU   462      83.941  46.733  37.235  1.00  0.00           H  
ATOM   4002  CB  GLU   462      82.819  47.492  35.393  1.00  0.00           C  
ATOM   4003  HB2 GLU   462      83.750  47.613  34.838  1.00  0.00           H  
ATOM   4004  HB3 GLU   462      82.137  47.079  34.653  1.00  0.00           H  
ATOM   4005  CG  GLU   462      82.343  48.883  35.810  1.00  0.00           C  
ATOM   4006  HG2 GLU   462      82.125  49.579  34.992  1.00  0.00           H  
ATOM   4007  HG3 GLU   462      81.386  48.688  36.304  1.00  0.00           H  
ATOM   4008  CD  GLU   462      83.186  49.615  36.779  1.00  0.00           C  
ATOM   4009  OE1 GLU   462      84.420  49.795  36.617  1.00  0.00           O  
ATOM   4010  OE2 GLU   462      82.652  49.861  37.865  1.00  0.00           O  
ATOM   4011  C   GLU   462      81.926  45.989  37.231  1.00  0.00           C  
ATOM   4012  O   GLU   462      81.744  46.378  38.370  1.00  0.00           O  
ATOM   4013  N   LYS   463      80.997  45.303  36.541  1.00  0.00           N  
ATOM   4014  H   LYS   463      81.285  45.155  35.590  1.00  0.00           H  
ATOM   4015  CA  LYS   463      79.657  44.971  37.074  1.00  0.00           C  
ATOM   4016  HA  LYS   463      79.265  45.871  37.560  1.00  0.00           H  
ATOM   4017  CB  LYS   463      78.713  44.675  35.926  1.00  0.00           C  
ATOM   4018  HB2 LYS   463      78.553  45.576  35.321  1.00  0.00           H  
ATOM   4019  HB3 LYS   463      79.169  43.913  35.289  1.00  0.00           H  
ATOM   4020  CG  LYS   463      77.298  44.239  36.383  1.00  0.00           C  
ATOM   4021  HG2 LYS   463      77.402  43.447  37.126  1.00  0.00           H  
ATOM   4022  HG3 LYS   463      76.822  45.016  36.982  1.00  0.00           H  
ATOM   4023  CD  LYS   463      76.448  43.883  35.196  1.00  0.00           C  
ATOM   4024  HD2 LYS   463      76.434  44.689  34.466  1.00  0.00           H  
ATOM   4025  HD3 LYS   463      76.928  42.998  34.784  1.00  0.00           H  
ATOM   4026  CE  LYS   463      75.056  43.597  35.676  1.00  0.00           C  
ATOM   4027  HE2 LYS   463      74.470  43.279  34.808  1.00  0.00           H  
ATOM   4028  HE3 LYS   463      75.097  42.829  36.442  1.00  0.00           H  
ATOM   4029  NZ  LYS   463      74.378  44.749  36.410  1.00  0.00           N  
ATOM   4030  HZ1 LYS   463      74.560  45.601  35.909  1.00  0.00           H  
ATOM   4031  HZ2 LYS   463      73.370  44.681  36.437  1.00  0.00           H  
ATOM   4032  HZ3 LYS   463      74.635  44.800  37.388  1.00  0.00           H  
ATOM   4033  C   LYS   463      79.809  43.764  38.039  1.00  0.00           C  
ATOM   4034  O   LYS   463      79.029  43.728  39.032  1.00  0.00           O  
ATOM   4035  N   LEU   464      80.771  42.824  37.822  1.00  0.00           N  
ATOM   4036  H   LEU   464      81.420  43.021  37.065  1.00  0.00           H  
ATOM   4037  CA  LEU   464      81.126  41.745  38.816  1.00  0.00           C  
ATOM   4038  HA  LEU   464      80.222  41.178  39.043  1.00  0.00           H  
ATOM   4039  CB  LEU   464      82.132  40.836  38.068  1.00  0.00           C  
ATOM   4040  HB2 LEU   464      81.828  40.741  37.022  1.00  0.00           H  
ATOM   4041  HB3 LEU   464      83.066  41.384  37.980  1.00  0.00           H  
ATOM   4042  CG  LEU   464      82.511  39.425  38.508  1.00  0.00           C  
ATOM   4043  HG  LEU   464      82.816  39.510  39.552  1.00  0.00           H  
ATOM   4044  CD1 LEU   464      81.275  38.533  38.484  1.00  0.00           C  
ATOM   4045 HD11 LEU   464      81.588  37.489  38.604  1.00  0.00           H  
ATOM   4046 HD12 LEU   464      80.612  38.791  39.309  1.00  0.00           H  
ATOM   4047 HD13 LEU   464      80.813  38.563  37.496  1.00  0.00           H  
ATOM   4048  CD2 LEU   464      83.531  38.863  37.538  1.00  0.00           C  
ATOM   4049 HD21 LEU   464      83.117  38.755  36.541  1.00  0.00           H  
ATOM   4050 HD22 LEU   464      84.430  39.469  37.661  1.00  0.00           H  
ATOM   4051 HD23 LEU   464      83.732  37.831  37.811  1.00  0.00           H  
ATOM   4052  C   LEU   464      81.523  42.312  40.195  1.00  0.00           C  
ATOM   4053  O   LEU   464      81.293  41.717  41.198  1.00  0.00           O  
ATOM   4054  N   GLU   465      82.369  43.390  40.255  1.00  0.00           N  
ATOM   4055  H   GLU   465      82.599  43.760  39.340  1.00  0.00           H  
ATOM   4056  CA  GLU   465      82.791  44.074  41.469  1.00  0.00           C  
ATOM   4057  HA  GLU   465      83.182  43.342  42.181  1.00  0.00           H  
ATOM   4058  CB  GLU   465      83.968  45.026  41.067  1.00  0.00           C  
ATOM   4059  HB2 GLU   465      83.656  45.782  40.359  1.00  0.00           H  
ATOM   4060  HB3 GLU   465      84.187  45.670  41.921  1.00  0.00           H  
ATOM   4061  CG  GLU   465      85.272  44.274  40.728  1.00  0.00           C  
ATOM   4062  HG2 GLU   465      85.861  44.323  41.636  1.00  0.00           H  
ATOM   4063  HG3 GLU   465      84.914  43.337  40.295  1.00  0.00           H  
ATOM   4064  CD  GLU   465      86.090  44.947  39.616  1.00  0.00           C  
ATOM   4065  OE1 GLU   465      86.568  44.189  38.819  1.00  0.00           O  
ATOM   4066  OE2 GLU   465      86.207  46.203  39.519  1.00  0.00           O  
ATOM   4067  C   GLU   465      81.674  44.805  42.221  1.00  0.00           C  
ATOM   4068  O   GLU   465      81.643  44.790  43.411  1.00  0.00           O  
ATOM   4069  N   LYS   466      80.705  45.322  41.455  1.00  0.00           N  
ATOM   4070  H   LYS   466      80.789  45.240  40.463  1.00  0.00           H  
ATOM   4071  CA  LYS   466      79.430  45.843  41.994  1.00  0.00           C  
ATOM   4072  HA  LYS   466      79.698  46.516  42.812  1.00  0.00           H  
ATOM   4073  CB  LYS   466      78.675  46.721  40.918  1.00  0.00           C  
ATOM   4074  HB2 LYS   466      78.548  46.074  40.044  1.00  0.00           H  
ATOM   4075  HB3 LYS   466      77.678  46.960  41.274  1.00  0.00           H  
ATOM   4076  CG  LYS   466      79.326  47.998  40.452  1.00  0.00           C  
ATOM   4077  HG2 LYS   466      79.338  48.776  41.223  1.00  0.00           H  
ATOM   4078  HG3 LYS   466      80.369  47.818  40.195  1.00  0.00           H  
ATOM   4079  CD  LYS   466      78.617  48.772  39.341  1.00  0.00           C  
ATOM   4080  HD2 LYS   466      78.040  48.024  38.784  1.00  0.00           H  
ATOM   4081  HD3 LYS   466      77.868  49.398  39.835  1.00  0.00           H  
ATOM   4082  CE  LYS   466      79.517  49.549  38.447  1.00  0.00           C  
ATOM   4083  HE2 LYS   466      79.785  50.452  39.006  1.00  0.00           H  
ATOM   4084  HE3 LYS   466      80.317  48.848  38.204  1.00  0.00           H  
ATOM   4085  NZ  LYS   466      79.009  49.962  37.112  1.00  0.00           N  
ATOM   4086  HZ1 LYS   466      79.548  50.685  36.654  1.00  0.00           H  
ATOM   4087  HZ2 LYS   466      78.875  49.200  36.463  1.00  0.00           H  
ATOM   4088  HZ3 LYS   466      78.095  50.389  37.182  1.00  0.00           H  
ATOM   4089  C   LYS   466      78.574  44.679  42.507  1.00  0.00           C  
ATOM   4090  O   LYS   466      78.004  44.822  43.598  1.00  0.00           O  
ATOM   4091  N   LEU   467      78.477  43.597  41.781  1.00  0.00           N  
ATOM   4092  H   LEU   467      78.939  43.551  40.886  1.00  0.00           H  
ATOM   4093  CA  LEU   467      77.740  42.435  42.325  1.00  0.00           C  
ATOM   4094  HA  LEU   467      76.719  42.775  42.534  1.00  0.00           H  
ATOM   4095  CB  LEU   467      77.676  41.357  41.306  1.00  0.00           C  
ATOM   4096  HB2 LEU   467      77.077  41.684  40.453  1.00  0.00           H  
ATOM   4097  HB3 LEU   467      78.684  41.310  40.888  1.00  0.00           H  
ATOM   4098  CG  LEU   467      77.099  40.019  41.734  1.00  0.00           C  
ATOM   4099  HG  LEU   467      77.674  39.575  42.549  1.00  0.00           H  
ATOM   4100  CD1 LEU   467      75.582  40.193  42.271  1.00  0.00           C  
ATOM   4101 HD11 LEU   467      75.178  39.232  42.603  1.00  0.00           H  
ATOM   4102 HD12 LEU   467      75.648  40.894  43.102  1.00  0.00           H  
ATOM   4103 HD13 LEU   467      74.931  40.558  41.484  1.00  0.00           H  
ATOM   4104  CD2 LEU   467      77.130  39.091  40.485  1.00  0.00           C  
ATOM   4105 HD21 LEU   467      76.209  39.198  39.912  1.00  0.00           H  
ATOM   4106 HD22 LEU   467      77.986  39.312  39.843  1.00  0.00           H  
ATOM   4107 HD23 LEU   467      77.152  38.028  40.702  1.00  0.00           H  
ATOM   4108  C   LEU   467      78.244  41.882  43.720  1.00  0.00           C  
ATOM   4109  O   LEU   467      77.490  41.747  44.709  1.00  0.00           O  
ATOM   4110  N   MET   468      79.609  41.819  43.745  1.00  0.00           N  
ATOM   4111  H   MET   468      80.104  42.100  42.909  1.00  0.00           H  
ATOM   4112  CA  MET   468      80.296  41.464  44.959  1.00  0.00           C  
ATOM   4113  HA  MET   468      80.056  40.425  45.189  1.00  0.00           H  
ATOM   4114  CB  MET   468      81.804  41.400  44.630  1.00  0.00           C  
ATOM   4115  HB2 MET   468      82.128  42.379  44.280  1.00  0.00           H  
ATOM   4116  HB3 MET   468      82.349  41.330  45.571  1.00  0.00           H  
ATOM   4117  CG  MET   468      82.316  40.188  43.836  1.00  0.00           C  
ATOM   4118  HG2 MET   468      82.160  39.367  44.543  1.00  0.00           H  
ATOM   4119  HG3 MET   468      81.671  40.048  42.974  1.00  0.00           H  
ATOM   4120  SD  MET   468      84.029  40.301  43.201  1.00  0.00           S  
ATOM   4121  CE  MET   468      85.026  39.696  44.641  1.00  0.00           C  
ATOM   4122  HE1 MET   468      85.111  40.409  45.464  1.00  0.00           H  
ATOM   4123  HE2 MET   468      84.445  38.853  45.000  1.00  0.00           H  
ATOM   4124  HE3 MET   468      86.047  39.349  44.481  1.00  0.00           H  
ATOM   4125  C   MET   468      80.093  42.452  46.074  1.00  0.00           C  
ATOM   4126  O   MET   468      79.922  42.025  47.264  1.00  0.00           O  
ATOM   4127  N   VAL   469      80.156  43.798  45.828  1.00  0.00           N  
ATOM   4128  H   VAL   469      80.407  43.983  44.866  1.00  0.00           H  
ATOM   4129  CA  VAL   469      79.831  44.844  46.851  1.00  0.00           C  
ATOM   4130  HA  VAL   469      80.460  44.707  47.732  1.00  0.00           H  
ATOM   4131  CB  VAL   469      80.063  46.287  46.347  1.00  0.00           C  
ATOM   4132  HB  VAL   469      79.547  46.381  45.389  1.00  0.00           H  
ATOM   4133  CG1 VAL   469      79.666  47.368  47.385  1.00  0.00           C  
ATOM   4134 HG11 VAL   469      80.348  47.360  48.235  1.00  0.00           H  
ATOM   4135 HG12 VAL   469      79.844  48.298  46.845  1.00  0.00           H  
ATOM   4136 HG13 VAL   469      78.650  47.194  47.720  1.00  0.00           H  
ATOM   4137  CG2 VAL   469      81.558  46.472  46.116  1.00  0.00           C  
ATOM   4138 HG21 VAL   469      82.134  46.578  47.043  1.00  0.00           H  
ATOM   4139 HG22 VAL   469      82.026  45.655  45.572  1.00  0.00           H  
ATOM   4140 HG23 VAL   469      81.675  47.274  45.385  1.00  0.00           H  
ATOM   4141  C   VAL   469      78.363  44.683  47.349  1.00  0.00           C  
ATOM   4142  O   VAL   469      78.184  44.394  48.559  1.00  0.00           O  
ATOM   4143  N   ARG   470      77.317  44.547  46.456  1.00  0.00           N  
ATOM   4144  H   ARG   470      77.561  44.684  45.477  1.00  0.00           H  
ATOM   4145  CA  ARG   470      75.874  44.321  46.783  1.00  0.00           C  
ATOM   4146  HA  ARG   470      75.590  45.272  47.236  1.00  0.00           H  
ATOM   4147  CB  ARG   470      75.091  44.245  45.435  1.00  0.00           C  
ATOM   4148  HB2 ARG   470      75.434  45.091  44.833  1.00  0.00           H  
ATOM   4149  HB3 ARG   470      75.361  43.401  44.806  1.00  0.00           H  
ATOM   4150  CG  ARG   470      73.569  44.194  45.646  1.00  0.00           C  
ATOM   4151  HG2 ARG   470      73.124  44.094  44.659  1.00  0.00           H  
ATOM   4152  HG3 ARG   470      73.359  43.290  46.209  1.00  0.00           H  
ATOM   4153  CD  ARG   470      73.037  45.431  46.332  1.00  0.00           C  
ATOM   4154  HD2 ARG   470      73.318  45.402  47.390  1.00  0.00           H  
ATOM   4155  HD3 ARG   470      73.379  46.303  45.764  1.00  0.00           H  
ATOM   4156  NE  ARG   470      71.553  45.492  46.215  1.00  0.00           N  
ATOM   4157  HE  ARG   470      71.087  44.739  45.729  1.00  0.00           H  
ATOM   4158  CZ  ARG   470      70.830  46.386  46.820  1.00  0.00           C  
ATOM   4159  NH1 ARG   470      71.448  47.275  47.540  1.00  0.00           N  
ATOM   4160 HH11 ARG   470      72.454  47.359  47.605  1.00  0.00           H  
ATOM   4161 HH12 ARG   470      71.000  48.125  47.856  1.00  0.00           H  
ATOM   4162  NH2 ARG   470      69.515  46.452  46.796  1.00  0.00           N  
ATOM   4163 HH21 ARG   470      68.979  45.664  46.456  1.00  0.00           H  
ATOM   4164 HH22 ARG   470      69.086  47.058  47.470  1.00  0.00           H  
ATOM   4165  C   ARG   470      75.612  43.190  47.697  1.00  0.00           C  
ATOM   4166  O   ARG   470      74.830  43.395  48.705  1.00  0.00           O  
ATOM   4167  N   ILE   471      76.117  42.001  47.361  1.00  0.00           N  
ATOM   4168  H   ILE   471      76.518  41.782  46.450  1.00  0.00           H  
ATOM   4169  CA  ILE   471      75.884  40.896  48.319  1.00  0.00           C  
ATOM   4170  HA  ILE   471      74.847  40.932  48.665  1.00  0.00           H  
ATOM   4171  CB  ILE   471      76.152  39.536  47.553  1.00  0.00           C  
ATOM   4172  HB  ILE   471      77.214  39.577  47.310  1.00  0.00           H  
ATOM   4173  CG2 ILE   471      75.912  38.358  48.521  1.00  0.00           C  
ATOM   4174 HG21 ILE   471      75.045  38.543  49.152  1.00  0.00           H  
ATOM   4175 HG22 ILE   471      75.837  37.382  48.043  1.00  0.00           H  
ATOM   4176 HG23 ILE   471      76.740  38.277  49.229  1.00  0.00           H  
ATOM   4177  CG1 ILE   471      75.243  39.347  46.310  1.00  0.00           C  
ATOM   4178 HG12 ILE   471      75.541  40.133  45.618  1.00  0.00           H  
ATOM   4179 HG13 ILE   471      75.459  38.351  45.931  1.00  0.00           H  
ATOM   4180  CD1 ILE   471      73.726  39.604  46.495  1.00  0.00           C  
ATOM   4181 HD11 ILE   471      73.532  40.670  46.399  1.00  0.00           H  
ATOM   4182 HD12 ILE   471      73.180  39.085  45.699  1.00  0.00           H  
ATOM   4183 HD13 ILE   471      73.460  39.127  47.435  1.00  0.00           H  
ATOM   4184  C   ILE   471      76.814  41.045  49.567  1.00  0.00           C  
ATOM   4185  O   ILE   471      76.490  40.698  50.708  1.00  0.00           O  
ATOM   4186  N   GLY   472      77.943  41.716  49.406  1.00  0.00           N  
ATOM   4187  H   GLY   472      78.185  41.881  48.441  1.00  0.00           H  
ATOM   4188  CA  GLY   472      78.885  42.067  50.452  1.00  0.00           C  
ATOM   4189  HA2 GLY   472      79.201  41.102  50.866  1.00  0.00           H  
ATOM   4190  HA3 GLY   472      79.700  42.664  50.057  1.00  0.00           H  
ATOM   4191  C   GLY   472      78.143  42.845  51.565  1.00  0.00           C  
ATOM   4192  O   GLY   472      78.161  42.448  52.689  1.00  0.00           O  
ATOM   4193  N   VAL   473      77.547  43.992  51.197  1.00  0.00           N  
ATOM   4194  H   VAL   473      77.659  44.155  50.200  1.00  0.00           H  
ATOM   4195  CA  VAL   473      76.586  44.803  51.940  1.00  0.00           C  
ATOM   4196  HA  VAL   473      77.091  45.327  52.757  1.00  0.00           H  
ATOM   4197  CB  VAL   473      75.997  45.926  51.043  1.00  0.00           C  
ATOM   4198  HB  VAL   473      75.537  45.508  50.141  1.00  0.00           H  
ATOM   4199  CG1 VAL   473      74.819  46.688  51.698  1.00  0.00           C  
ATOM   4200 HG11 VAL   473      74.703  47.531  51.023  1.00  0.00           H  
ATOM   4201 HG12 VAL   473      73.886  46.127  51.734  1.00  0.00           H  
ATOM   4202 HG13 VAL   473      75.067  47.115  52.671  1.00  0.00           H  
ATOM   4203  CG2 VAL   473      77.078  46.985  50.636  1.00  0.00           C  
ATOM   4204 HG21 VAL   473      77.914  46.384  50.277  1.00  0.00           H  
ATOM   4205 HG22 VAL   473      76.621  47.482  49.778  1.00  0.00           H  
ATOM   4206 HG23 VAL   473      77.467  47.640  51.411  1.00  0.00           H  
ATOM   4207  C   VAL   473      75.560  43.978  52.634  1.00  0.00           C  
ATOM   4208  O   VAL   473      75.470  44.110  53.836  1.00  0.00           O  
ATOM   4209  N   PHE   474      74.833  43.067  51.891  1.00  0.00           N  
ATOM   4210  H   PHE   474      75.171  42.931  50.942  1.00  0.00           H  
ATOM   4211  CA  PHE   474      73.813  42.167  52.342  1.00  0.00           C  
ATOM   4212  HA  PHE   474      73.037  42.753  52.831  1.00  0.00           H  
ATOM   4213  CB  PHE   474      73.168  41.518  51.163  1.00  0.00           C  
ATOM   4214  HB2 PHE   474      72.999  42.234  50.358  1.00  0.00           H  
ATOM   4215  HB3 PHE   474      73.871  40.781  50.783  1.00  0.00           H  
ATOM   4216  CG  PHE   474      71.822  40.784  51.394  1.00  0.00           C  
ATOM   4217  CD1 PHE   474      71.644  39.472  50.897  1.00  0.00           C  
ATOM   4218  HD1 PHE   474      72.445  39.010  50.336  1.00  0.00           H  
ATOM   4219  CE1 PHE   474      70.432  38.882  50.958  1.00  0.00           C  
ATOM   4220  HE1 PHE   474      70.247  37.867  50.636  1.00  0.00           H  
ATOM   4221  CZ  PHE   474      69.279  39.593  51.423  1.00  0.00           C  
ATOM   4222  HZ  PHE   474      68.290  39.167  51.348  1.00  0.00           H  
ATOM   4223  CE2 PHE   474      69.449  40.831  52.011  1.00  0.00           C  
ATOM   4224  HE2 PHE   474      68.606  41.372  52.432  1.00  0.00           H  
ATOM   4225  CD2 PHE   474      70.750  41.446  52.014  1.00  0.00           C  
ATOM   4226  HD2 PHE   474      70.896  42.406  52.490  1.00  0.00           H  
ATOM   4227  C   PHE   474      74.289  41.082  53.356  1.00  0.00           C  
ATOM   4228  O   PHE   474      73.534  40.784  54.280  1.00  0.00           O  
ATOM   4229  N   SER   475      75.498  40.588  53.226  1.00  0.00           N  
ATOM   4230  H   SER   475      76.039  40.741  52.381  1.00  0.00           H  
ATOM   4231  CA  SER   475      76.148  39.777  54.361  1.00  0.00           C  
ATOM   4232  HA  SER   475      75.487  38.949  54.591  1.00  0.00           H  
ATOM   4233  CB  SER   475      77.401  39.116  53.732  1.00  0.00           C  
ATOM   4234  HB2 SER   475      77.653  38.185  54.232  1.00  0.00           H  
ATOM   4235  HB3 SER   475      77.293  38.881  52.676  1.00  0.00           H  
ATOM   4236  OG  SER   475      78.497  39.959  53.900  1.00  0.00           O  
ATOM   4237  HG  SER   475      78.388  40.799  53.447  1.00  0.00           H  
ATOM   4238  C   SER   475      76.364  40.561  55.711  1.00  0.00           C  
ATOM   4239  O   SER   475      75.907  40.087  56.772  1.00  0.00           O  
ATOM   4240  N   VAL   476      77.098  41.684  55.636  1.00  0.00           N  
ATOM   4241  H   VAL   476      77.427  41.899  54.708  1.00  0.00           H  
ATOM   4242  CA  VAL   476      77.342  42.554  56.756  1.00  0.00           C  
ATOM   4243  HA  VAL   476      78.034  42.019  57.407  1.00  0.00           H  
ATOM   4244  CB  VAL   476      78.167  43.755  56.248  1.00  0.00           C  
ATOM   4245  HB  VAL   476      77.576  44.299  55.508  1.00  0.00           H  
ATOM   4246  CG1 VAL   476      78.608  44.684  57.387  1.00  0.00           C  
ATOM   4247 HG11 VAL   476      79.191  45.504  56.974  1.00  0.00           H  
ATOM   4248 HG12 VAL   476      77.733  45.044  57.923  1.00  0.00           H  
ATOM   4249 HG13 VAL   476      79.232  44.101  58.061  1.00  0.00           H  
ATOM   4250  CG2 VAL   476      79.569  43.286  55.678  1.00  0.00           C  
ATOM   4251 HG21 VAL   476      80.293  43.068  56.456  1.00  0.00           H  
ATOM   4252 HG22 VAL   476      79.528  42.482  54.942  1.00  0.00           H  
ATOM   4253 HG23 VAL   476      79.960  44.163  55.161  1.00  0.00           H  
ATOM   4254  C   VAL   476      75.982  42.957  57.448  1.00  0.00           C  
ATOM   4255  O   VAL   476      75.781  42.733  58.618  1.00  0.00           O  
ATOM   4256  N   LEU   477      75.063  43.472  56.642  1.00  0.00           N  
ATOM   4257  H   LEU   477      75.235  43.645  55.667  1.00  0.00           H  
ATOM   4258  CA  LEU   477      73.683  43.913  57.138  1.00  0.00           C  
ATOM   4259  HA  LEU   477      73.728  44.885  57.635  1.00  0.00           H  
ATOM   4260  CB  LEU   477      72.803  43.959  55.889  1.00  0.00           C  
ATOM   4261  HB2 LEU   477      73.038  43.236  55.116  1.00  0.00           H  
ATOM   4262  HB3 LEU   477      71.826  43.771  56.333  1.00  0.00           H  
ATOM   4263  CG  LEU   477      72.756  45.380  55.300  1.00  0.00           C  
ATOM   4264  HG  LEU   477      73.779  45.600  55.002  1.00  0.00           H  
ATOM   4265  CD1 LEU   477      72.014  45.278  53.938  1.00  0.00           C  
ATOM   4266 HD11 LEU   477      72.654  44.654  53.322  1.00  0.00           H  
ATOM   4267 HD12 LEU   477      71.037  44.794  53.985  1.00  0.00           H  
ATOM   4268 HD13 LEU   477      72.059  46.254  53.446  1.00  0.00           H  
ATOM   4269  CD2 LEU   477      72.129  46.482  56.178  1.00  0.00           C  
ATOM   4270 HD21 LEU   477      71.958  47.398  55.605  1.00  0.00           H  
ATOM   4271 HD22 LEU   477      71.182  46.119  56.587  1.00  0.00           H  
ATOM   4272 HD23 LEU   477      72.765  46.799  57.005  1.00  0.00           H  
ATOM   4273  C   LEU   477      72.978  43.016  58.166  1.00  0.00           C  
ATOM   4274  O   LEU   477      72.369  43.362  59.166  1.00  0.00           O  
ATOM   4275  N   TYR   478      73.128  41.687  57.960  1.00  0.00           N  
ATOM   4276  H   TYR   478      73.850  41.416  57.316  1.00  0.00           H  
ATOM   4277  CA  TYR   478      72.487  40.559  58.722  1.00  0.00           C  
ATOM   4278  HA  TYR   478      71.660  40.946  59.302  1.00  0.00           H  
ATOM   4279  CB  TYR   478      71.887  39.600  57.669  1.00  0.00           C  
ATOM   4280  HB2 TYR   478      72.551  39.519  56.810  1.00  0.00           H  
ATOM   4281  HB3 TYR   478      71.703  38.615  58.099  1.00  0.00           H  
ATOM   4282  CG  TYR   478      70.557  40.059  57.096  1.00  0.00           C  
ATOM   4283  CD1 TYR   478      69.315  39.734  57.823  1.00  0.00           C  
ATOM   4284  HD1 TYR   478      69.399  39.263  58.784  1.00  0.00           H  
ATOM   4285  CE1 TYR   478      68.096  40.189  57.250  1.00  0.00           C  
ATOM   4286  HE1 TYR   478      67.181  39.786  57.663  1.00  0.00           H  
ATOM   4287  CZ  TYR   478      68.154  41.035  56.131  1.00  0.00           C  
ATOM   4288  OH  TYR   478      66.976  41.640  55.661  1.00  0.00           O  
ATOM   4289  HH  TYR   478      66.329  41.093  56.114  1.00  0.00           H  
ATOM   4290  CE2 TYR   478      69.325  41.360  55.515  1.00  0.00           C  
ATOM   4291  HE2 TYR   478      69.190  42.024  54.673  1.00  0.00           H  
ATOM   4292  CD2 TYR   478      70.509  40.855  55.940  1.00  0.00           C  
ATOM   4293  HD2 TYR   478      71.463  41.084  55.481  1.00  0.00           H  
ATOM   4294  C   TYR   478      73.435  39.849  59.691  1.00  0.00           C  
ATOM   4295  O   TYR   478      73.029  39.532  60.806  1.00  0.00           O  
ATOM   4296  N   THR   479      74.656  39.543  59.326  1.00  0.00           N  
ATOM   4297  H   THR   479      74.907  39.728  58.364  1.00  0.00           H  
ATOM   4298  CA  THR   479      75.606  38.826  60.133  1.00  0.00           C  
ATOM   4299  HA  THR   479      75.117  37.940  60.546  1.00  0.00           H  
ATOM   4300  CB  THR   479      76.821  38.337  59.357  1.00  0.00           C  
ATOM   4301  HB  THR   479      77.391  37.977  60.215  1.00  0.00           H  
ATOM   4302  CG2 THR   479      76.493  37.343  58.289  1.00  0.00           C  
ATOM   4303 HG21 THR   479      75.792  37.691  57.530  1.00  0.00           H  
ATOM   4304 HG22 THR   479      77.389  36.958  57.790  1.00  0.00           H  
ATOM   4305 HG23 THR   479      76.092  36.459  58.784  1.00  0.00           H  
ATOM   4306  OG1 THR   479      77.604  39.398  58.757  1.00  0.00           O  
ATOM   4307  HG1 THR   479      77.206  39.524  57.895  1.00  0.00           H  
ATOM   4308  C   THR   479      75.945  39.782  61.326  1.00  0.00           C  
ATOM   4309  O   THR   479      76.059  39.280  62.435  1.00  0.00           O  
ATOM   4310  N   VAL   480      75.949  41.094  61.216  1.00  0.00           N  
ATOM   4311  H   VAL   480      75.707  41.496  60.325  1.00  0.00           H  
ATOM   4312  CA  VAL   480      76.233  41.967  62.327  1.00  0.00           C  
ATOM   4313  HA  VAL   480      77.102  41.517  62.809  1.00  0.00           H  
ATOM   4314  CB  VAL   480      76.582  43.419  61.946  1.00  0.00           C  
ATOM   4315  HB  VAL   480      75.804  43.884  61.325  1.00  0.00           H  
ATOM   4316  CG1 VAL   480      76.712  44.368  63.107  1.00  0.00           C  
ATOM   4317 HG11 VAL   480      77.046  45.341  62.736  1.00  0.00           H  
ATOM   4318 HG12 VAL   480      75.737  44.543  63.555  1.00  0.00           H  
ATOM   4319 HG13 VAL   480      77.464  44.003  63.793  1.00  0.00           H  
ATOM   4320  CG2 VAL   480      77.916  43.373  61.083  1.00  0.00           C  
ATOM   4321 HG21 VAL   480      77.686  42.761  60.214  1.00  0.00           H  
ATOM   4322 HG22 VAL   480      78.207  44.391  60.810  1.00  0.00           H  
ATOM   4323 HG23 VAL   480      78.673  42.925  61.717  1.00  0.00           H  
ATOM   4324  C   VAL   480      75.125  41.870  63.411  1.00  0.00           C  
ATOM   4325  O   VAL   480      75.507  41.423  64.519  1.00  0.00           O  
ATOM   4326  N   PRO   481      73.861  42.150  63.186  1.00  0.00           N  
ATOM   4327  CD  PRO   481      73.272  42.732  62.047  1.00  0.00           C  
ATOM   4328  HD2 PRO   481      72.908  41.962  61.376  1.00  0.00           H  
ATOM   4329  HD3 PRO   481      73.938  43.346  61.422  1.00  0.00           H  
ATOM   4330  CG  PRO   481      72.085  43.530  62.525  1.00  0.00           C  
ATOM   4331  HG2 PRO   481      71.358  43.789  61.743  1.00  0.00           H  
ATOM   4332  HG3 PRO   481      72.536  44.394  63.008  1.00  0.00           H  
ATOM   4333  CB  PRO   481      71.510  42.602  63.600  1.00  0.00           C  
ATOM   4334  HB2 PRO   481      70.832  41.845  63.203  1.00  0.00           H  
ATOM   4335  HB3 PRO   481      70.931  43.208  64.294  1.00  0.00           H  
ATOM   4336  CA  PRO   481      72.824  42.053  64.230  1.00  0.00           C  
ATOM   4337  HA  PRO   481      73.091  42.727  65.038  1.00  0.00           H  
ATOM   4338  C   PRO   481      72.657  40.702  64.819  1.00  0.00           C  
ATOM   4339  O   PRO   481      72.319  40.587  66.024  1.00  0.00           O  
ATOM   4340  N   ALA   482      72.900  39.626  64.034  1.00  0.00           N  
ATOM   4341  H   ALA   482      73.189  39.850  63.097  1.00  0.00           H  
ATOM   4342  CA  ALA   482      72.927  38.225  64.555  1.00  0.00           C  
ATOM   4343  HA  ALA   482      72.027  38.079  65.147  1.00  0.00           H  
ATOM   4344  CB  ALA   482      72.948  37.279  63.354  1.00  0.00           C  
ATOM   4345  HB1 ALA   482      73.742  37.554  62.669  1.00  0.00           H  
ATOM   4346  HB2 ALA   482      73.005  36.276  63.792  1.00  0.00           H  
ATOM   4347  HB3 ALA   482      72.002  37.298  62.818  1.00  0.00           H  
ATOM   4348  C   ALA   482      74.064  37.933  65.496  1.00  0.00           C  
ATOM   4349  O   ALA   482      73.859  37.414  66.540  1.00  0.00           O  
ATOM   4350  N   THR   483      75.273  38.429  65.178  1.00  0.00           N  
ATOM   4351  H   THR   483      75.395  38.966  64.328  1.00  0.00           H  
ATOM   4352  CA  THR   483      76.448  38.391  66.065  1.00  0.00           C  
ATOM   4353  HA  THR   483      76.630  37.332  66.243  1.00  0.00           H  
ATOM   4354  CB  THR   483      77.697  38.976  65.357  1.00  0.00           C  
ATOM   4355  HB  THR   483      77.542  40.058  65.243  1.00  0.00           H  
ATOM   4356  CG2 THR   483      78.889  38.775  66.260  1.00  0.00           C  
ATOM   4357 HG21 THR   483      78.981  39.561  67.003  1.00  0.00           H  
ATOM   4358 HG22 THR   483      78.846  37.775  66.709  1.00  0.00           H  
ATOM   4359 HG23 THR   483      79.748  38.767  65.594  1.00  0.00           H  
ATOM   4360  OG1 THR   483      77.892  38.345  64.152  1.00  0.00           O  
ATOM   4361  HG1 THR   483      77.248  38.715  63.538  1.00  0.00           H  
ATOM   4362  C   THR   483      76.181  39.234  67.321  1.00  0.00           C  
ATOM   4363  O   THR   483      76.602  38.810  68.361  1.00  0.00           O  
ATOM   4364  N   ILE   484      75.474  40.348  67.200  1.00  0.00           N  
ATOM   4365  H   ILE   484      75.287  40.658  66.265  1.00  0.00           H  
ATOM   4366  CA  ILE   484      75.031  41.128  68.345  1.00  0.00           C  
ATOM   4367  HA  ILE   484      75.934  41.166  68.960  1.00  0.00           H  
ATOM   4368  CB  ILE   484      74.690  42.595  67.884  1.00  0.00           C  
ATOM   4369  HB  ILE   484      73.949  42.563  67.078  1.00  0.00           H  
ATOM   4370  CG2 ILE   484      73.903  43.474  68.911  1.00  0.00           C  
ATOM   4371 HG21 ILE   484      74.584  43.694  69.724  1.00  0.00           H  
ATOM   4372 HG22 ILE   484      73.550  44.403  68.460  1.00  0.00           H  
ATOM   4373 HG23 ILE   484      73.059  42.880  69.275  1.00  0.00           H  
ATOM   4374  CG1 ILE   484      76.006  43.374  67.467  1.00  0.00           C  
ATOM   4375 HG12 ILE   484      76.735  43.446  68.268  1.00  0.00           H  
ATOM   4376 HG13 ILE   484      76.446  42.775  66.672  1.00  0.00           H  
ATOM   4377  CD1 ILE   484      75.692  44.725  66.907  1.00  0.00           C  
ATOM   4378 HD11 ILE   484      75.535  45.497  67.657  1.00  0.00           H  
ATOM   4379 HD12 ILE   484      76.574  45.018  66.336  1.00  0.00           H  
ATOM   4380 HD13 ILE   484      74.912  44.674  66.149  1.00  0.00           H  
ATOM   4381  C   ILE   484      74.042  40.503  69.271  1.00  0.00           C  
ATOM   4382  O   ILE   484      74.313  40.446  70.446  1.00  0.00           O  
ATOM   4383  N   VAL   485      72.814  40.146  68.780  1.00  0.00           N  
ATOM   4384  H   VAL   485      72.596  40.108  67.794  1.00  0.00           H  
ATOM   4385  CA  VAL   485      71.926  39.338  69.619  1.00  0.00           C  
ATOM   4386  HA  VAL   485      71.592  40.025  70.397  1.00  0.00           H  
ATOM   4387  CB  VAL   485      70.541  38.925  69.038  1.00  0.00           C  
ATOM   4388  HB  VAL   485      69.870  38.405  69.718  1.00  0.00           H  
ATOM   4389  CG1 VAL   485      69.825  40.113  68.413  1.00  0.00           C  
ATOM   4390 HG11 VAL   485      69.606  40.919  69.118  1.00  0.00           H  
ATOM   4391 HG12 VAL   485      70.339  40.446  67.503  1.00  0.00           H  
ATOM   4392 HG13 VAL   485      68.836  39.743  68.164  1.00  0.00           H  
ATOM   4393  CG2 VAL   485      70.581  37.775  67.999  1.00  0.00           C  
ATOM   4394 HG21 VAL   485      71.081  36.915  68.450  1.00  0.00           H  
ATOM   4395 HG22 VAL   485      69.546  37.484  67.812  1.00  0.00           H  
ATOM   4396 HG23 VAL   485      71.166  38.058  67.113  1.00  0.00           H  
ATOM   4397  C   VAL   485      72.529  38.162  70.326  1.00  0.00           C  
ATOM   4398  O   VAL   485      72.326  37.984  71.533  1.00  0.00           O  
ATOM   4399  N   LEU   486      73.384  37.455  69.598  1.00  0.00           N  
ATOM   4400  H   LEU   486      73.490  37.743  68.640  1.00  0.00           H  
ATOM   4401  CA  LEU   486      74.187  36.334  70.142  1.00  0.00           C  
ATOM   4402  HA  LEU   486      73.481  35.585  70.505  1.00  0.00           H  
ATOM   4403  CB  LEU   486      74.934  35.663  69.055  1.00  0.00           C  
ATOM   4404  HB2 LEU   486      75.554  36.374  68.504  1.00  0.00           H  
ATOM   4405  HB3 LEU   486      75.631  35.040  69.622  1.00  0.00           H  
ATOM   4406  CG  LEU   486      74.202  34.725  68.015  1.00  0.00           C  
ATOM   4407  HG  LEU   486      73.259  35.042  67.584  1.00  0.00           H  
ATOM   4408  CD1 LEU   486      75.177  34.297  66.943  1.00  0.00           C  
ATOM   4409 HD11 LEU   486      76.142  33.949  67.319  1.00  0.00           H  
ATOM   4410 HD12 LEU   486      74.608  33.609  66.325  1.00  0.00           H  
ATOM   4411 HD13 LEU   486      75.323  35.108  66.235  1.00  0.00           H  
ATOM   4412  CD2 LEU   486      73.770  33.454  68.725  1.00  0.00           C  
ATOM   4413 HD21 LEU   486      74.646  33.051  69.234  1.00  0.00           H  
ATOM   4414 HD22 LEU   486      73.076  33.747  69.505  1.00  0.00           H  
ATOM   4415 HD23 LEU   486      73.354  32.713  68.039  1.00  0.00           H  
ATOM   4416  C   LEU   486      75.120  36.850  71.303  1.00  0.00           C  
ATOM   4417  O   LEU   486      75.169  36.274  72.340  1.00  0.00           O  
ATOM   4418  N   ALA   487      75.866  37.958  71.125  1.00  0.00           N  
ATOM   4419  H   ALA   487      75.720  38.453  70.257  1.00  0.00           H  
ATOM   4420  CA  ALA   487      76.748  38.500  72.228  1.00  0.00           C  
ATOM   4421  HA  ALA   487      77.336  37.690  72.646  1.00  0.00           H  
ATOM   4422  CB  ALA   487      77.744  39.517  71.593  1.00  0.00           C  
ATOM   4423  HB1 ALA   487      78.585  39.780  72.240  1.00  0.00           H  
ATOM   4424  HB2 ALA   487      78.216  39.074  70.720  1.00  0.00           H  
ATOM   4425  HB3 ALA   487      77.221  40.412  71.238  1.00  0.00           H  
ATOM   4426  C   ALA   487      75.906  39.059  73.420  1.00  0.00           C  
ATOM   4427  O   ALA   487      76.310  38.941  74.576  1.00  0.00           O  
ATOM   4428  N   CYS   488      74.743  39.726  73.151  1.00  0.00           N  
ATOM   4429  H   CYS   488      74.448  39.811  72.193  1.00  0.00           H  
ATOM   4430  CA  CYS   488      73.842  40.077  74.221  1.00  0.00           C  
ATOM   4431  HA  CYS   488      74.272  40.703  75.002  1.00  0.00           H  
ATOM   4432  CB  CYS   488      72.639  40.823  73.600  1.00  0.00           C  
ATOM   4433  HB2 CYS   488      72.188  40.194  72.829  1.00  0.00           H  
ATOM   4434  HB3 CYS   488      71.936  41.084  74.395  1.00  0.00           H  
ATOM   4435  SG  CYS   488      73.157  42.390  72.772  1.00  0.00           S  
ATOM   4436  HG  CYS   488      73.528  41.852  71.612  1.00  0.00           H  
ATOM   4437  C   CYS   488      73.257  38.844  74.958  1.00  0.00           C  
ATOM   4438  O   CYS   488      72.876  38.998  76.111  1.00  0.00           O  
ATOM   4439  N   TYR   489      73.195  37.637  74.335  1.00  0.00           N  
ATOM   4440  H   TYR   489      73.314  37.670  73.329  1.00  0.00           H  
ATOM   4441  CA  TYR   489      72.932  36.374  75.047  1.00  0.00           C  
ATOM   4442  HA  TYR   489      72.130  36.656  75.733  1.00  0.00           H  
ATOM   4443  CB  TYR   489      72.359  35.229  74.230  1.00  0.00           C  
ATOM   4444  HB2 TYR   489      73.171  34.742  73.705  1.00  0.00           H  
ATOM   4445  HB3 TYR   489      71.930  34.474  74.875  1.00  0.00           H  
ATOM   4446  CG  TYR   489      71.333  35.545  73.161  1.00  0.00           C  
ATOM   4447  CD1 TYR   489      70.090  36.092  73.471  1.00  0.00           C  
ATOM   4448  HD1 TYR   489      69.810  36.471  74.436  1.00  0.00           H  
ATOM   4449  CE1 TYR   489      69.063  36.202  72.494  1.00  0.00           C  
ATOM   4450  HE1 TYR   489      68.109  36.567  72.828  1.00  0.00           H  
ATOM   4451  CZ  TYR   489      69.315  35.641  71.239  1.00  0.00           C  
ATOM   4452  OH  TYR   489      68.332  35.668  70.290  1.00  0.00           O  
ATOM   4453  HH  TYR   489      67.978  36.552  70.136  1.00  0.00           H  
ATOM   4454  CE2 TYR   489      70.561  35.046  70.912  1.00  0.00           C  
ATOM   4455  HE2 TYR   489      70.713  34.611  69.939  1.00  0.00           H  
ATOM   4456  CD2 TYR   489      71.519  34.910  71.906  1.00  0.00           C  
ATOM   4457  HD2 TYR   489      72.466  34.460  71.660  1.00  0.00           H  
ATOM   4458  C   TYR   489      74.089  35.896  75.960  1.00  0.00           C  
ATOM   4459  O   TYR   489      73.881  35.613  77.121  1.00  0.00           O  
ATOM   4460  N   PHE   490      75.334  35.740  75.476  1.00  0.00           N  
ATOM   4461  H   PHE   490      75.442  35.980  74.501  1.00  0.00           H  
ATOM   4462  CA  PHE   490      76.539  35.500  76.303  1.00  0.00           C  
ATOM   4463  HA  PHE   490      76.644  34.533  76.787  1.00  0.00           H  
ATOM   4464  CB  PHE   490      77.781  35.682  75.444  1.00  0.00           C  
ATOM   4465  HB2 PHE   490      77.855  36.665  74.983  1.00  0.00           H  
ATOM   4466  HB3 PHE   490      78.588  35.801  76.161  1.00  0.00           H  
ATOM   4467  CG  PHE   490      78.079  34.543  74.488  1.00  0.00           C  
ATOM   4468  CD1 PHE   490      78.583  33.408  75.020  1.00  0.00           C  
ATOM   4469  HD1 PHE   490      78.909  33.477  76.042  1.00  0.00           H  
ATOM   4470  CE1 PHE   490      78.693  32.222  74.178  1.00  0.00           C  
ATOM   4471  HE1 PHE   490      79.146  31.321  74.552  1.00  0.00           H  
ATOM   4472  CZ  PHE   490      78.369  32.367  72.803  1.00  0.00           C  
ATOM   4473  HZ  PHE   490      78.589  31.535  72.145  1.00  0.00           H  
ATOM   4474  CE2 PHE   490      77.933  33.552  72.300  1.00  0.00           C  
ATOM   4475  HE2 PHE   490      77.539  33.630  71.289  1.00  0.00           H  
ATOM   4476  CD2 PHE   490      77.755  34.692  73.155  1.00  0.00           C  
ATOM   4477  HD2 PHE   490      77.372  35.606  72.723  1.00  0.00           H  
ATOM   4478  C   PHE   490      76.545  36.491  77.541  1.00  0.00           C  
ATOM   4479  O   PHE   490      76.826  36.068  78.662  1.00  0.00           O  
ATOM   4480  N   TYR   491      76.168  37.828  77.333  1.00  0.00           N  
ATOM   4481  H   TYR   491      76.037  38.239  76.423  1.00  0.00           H  
ATOM   4482  CA  TYR   491      75.979  38.754  78.399  1.00  0.00           C  
ATOM   4483  HA  TYR   491      76.894  38.766  78.990  1.00  0.00           H  
ATOM   4484  CB  TYR   491      75.733  40.141  77.896  1.00  0.00           C  
ATOM   4485  HB2 TYR   491      76.544  40.291  77.172  1.00  0.00           H  
ATOM   4486  HB3 TYR   491      74.713  40.185  77.505  1.00  0.00           H  
ATOM   4487  CG  TYR   491      75.844  41.286  78.894  1.00  0.00           C  
ATOM   4488  CD1 TYR   491      74.672  42.004  79.229  1.00  0.00           C  
ATOM   4489  HD1 TYR   491      73.710  41.696  78.847  1.00  0.00           H  
ATOM   4490  CE1 TYR   491      74.698  43.089  80.046  1.00  0.00           C  
ATOM   4491  HE1 TYR   491      73.842  43.752  80.121  1.00  0.00           H  
ATOM   4492  CZ  TYR   491      75.837  43.382  80.740  1.00  0.00           C  
ATOM   4493  OH  TYR   491      75.902  44.485  81.519  1.00  0.00           O  
ATOM   4494  HH  TYR   491      76.784  44.831  81.684  1.00  0.00           H  
ATOM   4495  CE2 TYR   491      77.020  42.619  80.570  1.00  0.00           C  
ATOM   4496  HE2 TYR   491      77.900  42.908  81.120  1.00  0.00           H  
ATOM   4497  CD2 TYR   491      77.013  41.584  79.558  1.00  0.00           C  
ATOM   4498  HD2 TYR   491      77.887  40.978  79.380  1.00  0.00           H  
ATOM   4499  C   TYR   491      74.946  38.198  79.396  1.00  0.00           C  
ATOM   4500  O   TYR   491      75.144  38.181  80.617  1.00  0.00           O  
ATOM   4501  N   GLU   492      73.805  37.694  78.974  1.00  0.00           N  
ATOM   4502  H   GLU   492      73.645  37.691  77.973  1.00  0.00           H  
ATOM   4503  CA  GLU   492      72.829  37.028  79.773  1.00  0.00           C  
ATOM   4504  HA  GLU   492      72.534  37.749  80.546  1.00  0.00           H  
ATOM   4505  CB  GLU   492      71.590  36.764  78.922  1.00  0.00           C  
ATOM   4506  HB2 GLU   492      71.517  37.548  78.178  1.00  0.00           H  
ATOM   4507  HB3 GLU   492      71.714  35.828  78.380  1.00  0.00           H  
ATOM   4508  CG  GLU   492      70.319  36.565  79.819  1.00  0.00           C  
ATOM   4509  HG2 GLU   492      70.157  35.558  80.205  1.00  0.00           H  
ATOM   4510  HG3 GLU   492      70.341  37.127  80.751  1.00  0.00           H  
ATOM   4511  CD  GLU   492      69.015  36.973  78.986  1.00  0.00           C  
ATOM   4512  OE1 GLU   492      67.959  36.953  79.566  1.00  0.00           O  
ATOM   4513  OE2 GLU   492      69.075  37.410  77.827  1.00  0.00           O  
ATOM   4514  C   GLU   492      73.375  35.800  80.543  1.00  0.00           C  
ATOM   4515  O   GLU   492      73.288  35.679  81.809  1.00  0.00           O  
ATOM   4516  N   GLN   493      74.059  34.928  79.770  1.00  0.00           N  
ATOM   4517  H   GLN   493      74.278  35.334  78.880  1.00  0.00           H  
ATOM   4518  CA  GLN   493      74.660  33.663  80.191  1.00  0.00           C  
ATOM   4519  HA  GLN   493      73.816  33.060  80.545  1.00  0.00           H  
ATOM   4520  CB  GLN   493      75.381  32.947  78.986  1.00  0.00           C  
ATOM   4521  HB2 GLN   493      74.756  33.015  78.095  1.00  0.00           H  
ATOM   4522  HB3 GLN   493      76.355  33.343  78.714  1.00  0.00           H  
ATOM   4523  CG  GLN   493      75.500  31.384  79.130  1.00  0.00           C  
ATOM   4524  HG2 GLN   493      76.023  31.143  80.056  1.00  0.00           H  
ATOM   4525  HG3 GLN   493      74.484  31.038  79.328  1.00  0.00           H  
ATOM   4526  CD  GLN   493      76.144  30.778  77.910  1.00  0.00           C  
ATOM   4527  OE1 GLN   493      75.760  29.795  77.369  1.00  0.00           O  
ATOM   4528  NE2 GLN   493      77.251  31.358  77.463  1.00  0.00           N  
ATOM   4529 HE21 GLN   493      77.767  30.794  76.805  1.00  0.00           H  
ATOM   4530 HE22 GLN   493      77.542  32.251  77.828  1.00  0.00           H  
ATOM   4531  C   GLN   493      75.711  33.828  81.371  1.00  0.00           C  
ATOM   4532  O   GLN   493      75.793  33.022  82.263  1.00  0.00           O  
ATOM   4533  N   ALA   494      76.417  34.904  81.330  1.00  0.00           N  
ATOM   4534  H   ALA   494      76.323  35.531  80.543  1.00  0.00           H  
ATOM   4535  CA  ALA   494      77.431  35.239  82.302  1.00  0.00           C  
ATOM   4536  HA  ALA   494      78.095  34.377  82.419  1.00  0.00           H  
ATOM   4537  CB  ALA   494      78.248  36.415  81.689  1.00  0.00           C  
ATOM   4538  HB1 ALA   494      77.558  37.228  81.494  1.00  0.00           H  
ATOM   4539  HB2 ALA   494      78.996  36.710  82.433  1.00  0.00           H  
ATOM   4540  HB3 ALA   494      78.791  36.174  80.776  1.00  0.00           H  
ATOM   4541  C   ALA   494      76.754  35.676  83.628  1.00  0.00           C  
ATOM   4542  O   ALA   494      77.228  35.196  84.721  1.00  0.00           O  
ATOM   4543  N   PHE   495      75.644  36.416  83.633  1.00  0.00           N  
ATOM   4544  H   PHE   495      75.299  36.694  82.723  1.00  0.00           H  
ATOM   4545  CA  PHE   495      75.261  37.201  84.829  1.00  0.00           C  
ATOM   4546  HA  PHE   495      75.891  36.861  85.650  1.00  0.00           H  
ATOM   4547  CB  PHE   495      75.652  38.603  84.593  1.00  0.00           C  
ATOM   4548  HB2 PHE   495      74.980  38.975  83.817  1.00  0.00           H  
ATOM   4549  HB3 PHE   495      75.354  39.143  85.490  1.00  0.00           H  
ATOM   4550  CG  PHE   495      77.011  38.960  84.103  1.00  0.00           C  
ATOM   4551  CD1 PHE   495      77.239  39.477  82.735  1.00  0.00           C  
ATOM   4552  HD1 PHE   495      76.366  39.635  82.109  1.00  0.00           H  
ATOM   4553  CE1 PHE   495      78.478  39.987  82.399  1.00  0.00           C  
ATOM   4554  HE1 PHE   495      78.646  40.240  81.365  1.00  0.00           H  
ATOM   4555  CZ  PHE   495      79.602  39.781  83.171  1.00  0.00           C  
ATOM   4556  HZ  PHE   495      80.559  40.118  82.809  1.00  0.00           H  
ATOM   4557  CE2 PHE   495      79.480  39.179  84.395  1.00  0.00           C  
ATOM   4558  HE2 PHE   495      80.399  38.918  84.916  1.00  0.00           H  
ATOM   4559  CD2 PHE   495      78.195  38.758  84.865  1.00  0.00           C  
ATOM   4560  HD2 PHE   495      78.040  38.266  85.813  1.00  0.00           H  
ATOM   4561  C   PHE   495      73.824  37.012  85.323  1.00  0.00           C  
ATOM   4562  O   PHE   495      73.464  37.560  86.353  1.00  0.00           O  
ATOM   4563  N   ARG   496      72.929  36.248  84.621  1.00  0.00           N  
ATOM   4564  H   ARG   496      73.282  35.552  83.974  1.00  0.00           H  
ATOM   4565  CA  ARG   496      71.452  36.065  85.055  1.00  0.00           C  
ATOM   4566  HA  ARG   496      71.186  37.100  85.217  1.00  0.00           H  
ATOM   4567  CB  ARG   496      70.608  35.587  83.809  1.00  0.00           C  
ATOM   4568  HB2 ARG   496      70.965  36.045  82.888  1.00  0.00           H  
ATOM   4569  HB3 ARG   496      70.574  34.496  83.780  1.00  0.00           H  
ATOM   4570  CG  ARG   496      69.116  36.141  83.978  1.00  0.00           C  
ATOM   4571  HG2 ARG   496      68.639  35.703  84.852  1.00  0.00           H  
ATOM   4572  HG3 ARG   496      69.129  37.224  84.118  1.00  0.00           H  
ATOM   4573  CD  ARG   496      68.193  35.832  82.787  1.00  0.00           C  
ATOM   4574  HD2 ARG   496      67.272  36.363  83.045  1.00  0.00           H  
ATOM   4575  HD3 ARG   496      68.535  36.187  81.810  1.00  0.00           H  
ATOM   4576  NE  ARG   496      68.028  34.391  82.615  1.00  0.00           N  
ATOM   4577  HE  ARG   496      67.953  33.922  83.506  1.00  0.00           H  
ATOM   4578  CZ  ARG   496      67.766  33.687  81.530  1.00  0.00           C  
ATOM   4579  NH1 ARG   496      67.637  34.279  80.353  1.00  0.00           N  
ATOM   4580 HH11 ARG   496      67.645  35.293  80.341  1.00  0.00           H  
ATOM   4581 HH12 ARG   496      67.220  33.795  79.573  1.00  0.00           H  
ATOM   4582  NH2 ARG   496      67.521  32.411  81.512  1.00  0.00           N  
ATOM   4583 HH21 ARG   496      67.166  32.129  82.410  1.00  0.00           H  
ATOM   4584 HH22 ARG   496      67.087  32.067  80.672  1.00  0.00           H  
ATOM   4585  C   ARG   496      71.199  35.266  86.331  1.00  0.00           C  
ATOM   4586  O   ARG   496      70.307  35.526  87.065  1.00  0.00           O  
ATOM   4587  N   GLU   497      71.982  34.216  86.532  1.00  0.00           N  
ATOM   4588  H   GLU   497      72.639  34.057  85.783  1.00  0.00           H  
ATOM   4589  CA  GLU   497      71.920  33.427  87.740  1.00  0.00           C  
ATOM   4590  HA  GLU   497      70.891  33.133  87.987  1.00  0.00           H  
ATOM   4591  CB  GLU   497      72.710  32.106  87.648  1.00  0.00           C  
ATOM   4592  HB2 GLU   497      72.359  31.515  86.792  1.00  0.00           H  
ATOM   4593  HB3 GLU   497      73.748  32.223  87.365  1.00  0.00           H  
ATOM   4594  CG  GLU   497      72.539  31.273  88.910  1.00  0.00           C  
ATOM   4595  HG2 GLU   497      71.490  31.180  89.166  1.00  0.00           H  
ATOM   4596  HG3 GLU   497      72.873  30.300  88.555  1.00  0.00           H  
ATOM   4597  CD  GLU   497      73.471  31.609  90.054  1.00  0.00           C  
ATOM   4598  OE1 GLU   497      73.150  31.394  91.194  1.00  0.00           O  
ATOM   4599  OE2 GLU   497      74.613  32.046  89.768  1.00  0.00           O  
ATOM   4600  C   GLU   497      72.334  34.289  88.909  1.00  0.00           C  
ATOM   4601  O   GLU   497      71.704  34.440  89.991  1.00  0.00           O  
ATOM   4602  N   HIP   498      73.448  35.036  88.841  1.00  0.00           N  
ATOM   4603  H   HIP   498      74.100  34.761  88.125  1.00  0.00           H  
ATOM   4604  CA  HIP   498      73.786  36.040  89.839  1.00  0.00           C  
ATOM   4605  HA  HIP   498      73.752  35.542  90.807  1.00  0.00           H  
ATOM   4606  CB  HIP   498      75.301  36.414  89.636  1.00  0.00           C  
ATOM   4607  HB2 HIP   498      75.481  36.638  88.588  1.00  0.00           H  
ATOM   4608  HB3 HIP   498      75.520  37.300  90.222  1.00  0.00           H  
ATOM   4609  CG  HIP   498      76.366  35.467  90.126  1.00  0.00           C  
ATOM   4610  ND1 HIP   498      76.374  34.150  90.063  1.00  0.00           N  
ATOM   4611  HD1 HIP   498      75.617  33.556  89.771  1.00  0.00           H  
ATOM   4612  CE1 HIP   498      77.554  33.722  90.438  1.00  0.00           C  
ATOM   4613  HE1 HIP   498      77.820  32.693  90.236  1.00  0.00           H  
ATOM   4614  NE2 HIP   498      78.339  34.751  90.744  1.00  0.00           N  
ATOM   4615  HE2 HIP   498      79.316  34.610  90.958  1.00  0.00           H  
ATOM   4616  CD2 HIP   498      77.581  35.904  90.548  1.00  0.00           C  
ATOM   4617  HD2 HIP   498      77.838  36.953  90.531  1.00  0.00           H  
ATOM   4618  C   HIP   498      72.766  37.168  89.922  1.00  0.00           C  
ATOM   4619  O   HIP   498      72.404  37.564  91.021  1.00  0.00           O  
ATOM   4620  N   TRP   499      72.122  37.641  88.888  1.00  0.00           N  
ATOM   4621  H   TRP   499      72.504  37.400  87.984  1.00  0.00           H  
ATOM   4622  CA  TRP   499      71.012  38.552  88.969  1.00  0.00           C  
ATOM   4623  HA  TRP   499      71.221  39.426  89.573  1.00  0.00           H  
ATOM   4624  CB  TRP   499      70.673  39.007  87.549  1.00  0.00           C  
ATOM   4625  HB2 TRP   499      71.512  39.533  87.093  1.00  0.00           H  
ATOM   4626  HB3 TRP   499      70.496  38.087  86.998  1.00  0.00           H  
ATOM   4627  CG  TRP   499      69.458  39.894  87.343  1.00  0.00           C  
ATOM   4628  CD1 TRP   499      69.390  41.249  87.189  1.00  0.00           C  
ATOM   4629  HD1 TRP   499      70.151  41.968  87.459  1.00  0.00           H  
ATOM   4630  NE1 TRP   499      68.082  41.612  86.935  1.00  0.00           N  
ATOM   4631  HE1 TRP   499      67.723  42.546  87.062  1.00  0.00           H  
ATOM   4632  CE2 TRP   499      67.289  40.533  86.693  1.00  0.00           C  
ATOM   4633  CZ2 TRP   499      65.972  40.336  86.246  1.00  0.00           C  
ATOM   4634  HZ2 TRP   499      65.408  41.223  86.001  1.00  0.00           H  
ATOM   4635  CH2 TRP   499      65.439  39.072  86.048  1.00  0.00           C  
ATOM   4636  HH2 TRP   499      64.457  38.971  85.626  1.00  0.00           H  
ATOM   4637  CZ3 TRP   499      66.344  37.975  86.262  1.00  0.00           C  
ATOM   4638  HZ3 TRP   499      66.119  36.935  86.027  1.00  0.00           H  
ATOM   4639  CE3 TRP   499      67.672  38.136  86.745  1.00  0.00           C  
ATOM   4640  HE3 TRP   499      68.354  37.307  86.918  1.00  0.00           H  
ATOM   4641  CD2 TRP   499      68.124  39.432  86.978  1.00  0.00           C  
ATOM   4642  C   TRP   499      69.745  37.943  89.623  1.00  0.00           C  
ATOM   4643  O   TRP   499      69.150  38.624  90.490  1.00  0.00           O  
ATOM   4644  N   GLU   500      69.441  36.702  89.348  1.00  0.00           N  
ATOM   4645  H   GLU   500      69.944  36.220  88.612  1.00  0.00           H  
ATOM   4646  CA  GLU   500      68.289  36.005  89.960  1.00  0.00           C  
ATOM   4647  HA  GLU   500      67.371  36.564  89.817  1.00  0.00           H  
ATOM   4648  CB  GLU   500      68.025  34.697  89.119  1.00  0.00           C  
ATOM   4649  HB2 GLU   500      67.842  34.953  88.075  1.00  0.00           H  
ATOM   4650  HB3 GLU   500      68.928  34.097  89.053  1.00  0.00           H  
ATOM   4651  CG  GLU   500      66.877  33.916  89.749  1.00  0.00           C  
ATOM   4652  HG2 GLU   500      67.178  33.701  90.769  1.00  0.00           H  
ATOM   4653  HG3 GLU   500      66.012  34.565  89.771  1.00  0.00           H  
ATOM   4654  CD  GLU   500      66.654  32.540  89.050  1.00  0.00           C  
ATOM   4655  OE1 GLU   500      66.397  31.559  89.773  1.00  0.00           O  
ATOM   4656  OE2 GLU   500      66.675  32.403  87.786  1.00  0.00           O  
ATOM   4657  C   GLU   500      68.396  35.763  91.431  1.00  0.00           C  
ATOM   4658  O   GLU   500      67.495  36.006  92.202  1.00  0.00           O  
ATOM   4659  N   ARG   501      69.637  35.318  91.803  1.00  0.00           N  
ATOM   4660  H   ARG   501      70.364  35.155  91.114  1.00  0.00           H  
ATOM   4661  CA  ARG   501      69.969  35.014  93.164  1.00  0.00           C  
ATOM   4662  HA  ARG   501      69.152  34.450  93.604  1.00  0.00           H  
ATOM   4663  CB  ARG   501      71.204  34.185  93.116  1.00  0.00           C  
ATOM   4664  HB2 ARG   501      71.097  33.505  92.268  1.00  0.00           H  
ATOM   4665  HB3 ARG   501      72.026  34.815  92.777  1.00  0.00           H  
ATOM   4666  CG  ARG   501      71.763  33.557  94.420  1.00  0.00           C  
ATOM   4667  HG2 ARG   501      71.490  34.222  95.235  1.00  0.00           H  
ATOM   4668  HG3 ARG   501      71.260  32.607  94.572  1.00  0.00           H  
ATOM   4669  CD  ARG   501      73.254  33.343  94.625  1.00  0.00           C  
ATOM   4670  HD2 ARG   501      73.785  34.263  94.823  1.00  0.00           H  
ATOM   4671  HD3 ARG   501      73.330  32.831  95.581  1.00  0.00           H  
ATOM   4672  NE  ARG   501      73.886  32.571  93.563  1.00  0.00           N  
ATOM   4673  HE  ARG   501      73.355  32.341  92.739  1.00  0.00           H  
ATOM   4674  CZ  ARG   501      75.170  32.128  93.532  1.00  0.00           C  
ATOM   4675  NH1 ARG   501      75.919  32.156  94.569  1.00  0.00           N  
ATOM   4676 HH11 ARG   501      75.543  32.471  95.453  1.00  0.00           H  
ATOM   4677 HH12 ARG   501      76.902  31.965  94.432  1.00  0.00           H  
ATOM   4678  NH2 ARG   501      75.656  31.660  92.483  1.00  0.00           N  
ATOM   4679 HH21 ARG   501      75.030  31.541  91.696  1.00  0.00           H  
ATOM   4680 HH22 ARG   501      76.622  31.366  92.493  1.00  0.00           H  
ATOM   4681  C   ARG   501      70.083  36.323  94.005  1.00  0.00           C  
ATOM   4682  O   ARG   501      69.640  36.322  95.156  1.00  0.00           O  
ATOM   4683  N   THR   502      70.470  37.491  93.360  1.00  0.00           N  
ATOM   4684  H   THR   502      70.775  37.416  92.399  1.00  0.00           H  
ATOM   4685  CA  THR   502      70.367  38.779  93.994  1.00  0.00           C  
ATOM   4686  HA  THR   502      70.848  38.781  94.976  1.00  0.00           H  
ATOM   4687  CB  THR   502      71.098  39.744  93.067  1.00  0.00           C  
ATOM   4688  HB  THR   502      70.638  39.754  92.077  1.00  0.00           H  
ATOM   4689  CG2 THR   502      71.167  41.254  93.492  1.00  0.00           C  
ATOM   4690 HG21 THR   502      70.200  41.750  93.421  1.00  0.00           H  
ATOM   4691 HG22 THR   502      71.572  41.350  94.498  1.00  0.00           H  
ATOM   4692 HG23 THR   502      71.737  41.809  92.747  1.00  0.00           H  
ATOM   4693  OG1 THR   502      72.501  39.365  92.985  1.00  0.00           O  
ATOM   4694  HG1 THR   502      72.542  38.926  92.132  1.00  0.00           H  
ATOM   4695  C   THR   502      68.958  39.259  94.213  1.00  0.00           C  
ATOM   4696  O   THR   502      68.604  39.901  95.226  1.00  0.00           O  
ATOM   4697  N   TRP   503      68.066  38.893  93.287  1.00  0.00           N  
ATOM   4698  H   TRP   503      68.344  38.525  92.384  1.00  0.00           H  
ATOM   4699  CA  TRP   503      66.634  39.073  93.339  1.00  0.00           C  
ATOM   4700  HA  TRP   503      66.409  40.053  93.746  1.00  0.00           H  
ATOM   4701  CB  TRP   503      66.088  39.066  91.952  1.00  0.00           C  
ATOM   4702  HB2 TRP   503      66.740  38.368  91.426  1.00  0.00           H  
ATOM   4703  HB3 TRP   503      65.065  38.680  92.074  1.00  0.00           H  
ATOM   4704  CG  TRP   503      66.026  40.399  91.330  1.00  0.00           C  
ATOM   4705  CD1 TRP   503      66.760  40.930  90.329  1.00  0.00           C  
ATOM   4706  HD1 TRP   503      67.668  40.484  89.972  1.00  0.00           H  
ATOM   4707  NE1 TRP   503      66.357  42.203  90.060  1.00  0.00           N  
ATOM   4708  HE1 TRP   503      66.914  42.788  89.451  1.00  0.00           H  
ATOM   4709  CE2 TRP   503      65.260  42.534  90.854  1.00  0.00           C  
ATOM   4710  CZ2 TRP   503      64.497  43.708  90.995  1.00  0.00           C  
ATOM   4711  HZ2 TRP   503      64.669  44.586  90.387  1.00  0.00           H  
ATOM   4712  CH2 TRP   503      63.475  43.718  92.004  1.00  0.00           C  
ATOM   4713  HH2 TRP   503      62.906  44.615  92.165  1.00  0.00           H  
ATOM   4714  CZ3 TRP   503      63.226  42.566  92.723  1.00  0.00           C  
ATOM   4715  HZ3 TRP   503      62.427  42.569  93.449  1.00  0.00           H  
ATOM   4716  CE3 TRP   503      64.017  41.432  92.598  1.00  0.00           C  
ATOM   4717  HE3 TRP   503      63.596  40.567  93.096  1.00  0.00           H  
ATOM   4718  CD2 TRP   503      65.049  41.413  91.658  1.00  0.00           C  
ATOM   4719  C   TRP   503      65.792  38.113  94.257  1.00  0.00           C  
ATOM   4720  O   TRP   503      64.725  38.525  94.719  1.00  0.00           O  
ATOM   4721  N   LEU   504      66.340  36.933  94.630  1.00  0.00           N  
ATOM   4722  H   LEU   504      67.133  36.610  94.089  1.00  0.00           H  
ATOM   4723  CA  LEU   504      65.820  36.113  95.751  1.00  0.00           C  
ATOM   4724  HA  LEU   504      64.730  36.080  95.722  1.00  0.00           H  
ATOM   4725  CB  LEU   504      66.299  34.595  95.649  1.00  0.00           C  
ATOM   4726  HB2 LEU   504      67.378  34.481  95.575  1.00  0.00           H  
ATOM   4727  HB3 LEU   504      66.008  34.042  96.547  1.00  0.00           H  
ATOM   4728  CG  LEU   504      65.654  33.961  94.432  1.00  0.00           C  
ATOM   4729  HG  LEU   504      65.643  34.714  93.643  1.00  0.00           H  
ATOM   4730  CD1 LEU   504      66.502  32.790  93.817  1.00  0.00           C  
ATOM   4731 HD11 LEU   504      66.816  32.149  94.643  1.00  0.00           H  
ATOM   4732 HD12 LEU   504      66.004  32.322  92.968  1.00  0.00           H  
ATOM   4733 HD13 LEU   504      67.420  33.143  93.336  1.00  0.00           H  
ATOM   4734  CD2 LEU   504      64.274  33.487  94.611  1.00  0.00           C  
ATOM   4735 HD21 LEU   504      64.174  32.747  95.401  1.00  0.00           H  
ATOM   4736 HD22 LEU   504      63.725  34.369  94.952  1.00  0.00           H  
ATOM   4737 HD23 LEU   504      63.876  33.054  93.696  1.00  0.00           H  
ATOM   4738  C   LEU   504      66.335  36.719  97.115  1.00  0.00           C  
ATOM   4739  O   LEU   504      65.510  36.989  98.073  1.00  0.00           O  
ATOM   4740  N   LEU   505      67.642  37.004  97.161  1.00  0.00           N  
ATOM   4741  H   LEU   505      68.174  36.747  96.346  1.00  0.00           H  
ATOM   4742  CA  LEU   505      68.086  37.856  98.339  1.00  0.00           C  
ATOM   4743  HA  LEU   505      67.997  37.261  99.252  1.00  0.00           H  
ATOM   4744  CB  LEU   505      69.635  38.144  98.174  1.00  0.00           C  
ATOM   4745  HB2 LEU   505      70.009  37.122  98.105  1.00  0.00           H  
ATOM   4746  HB3 LEU   505      69.837  38.685  97.254  1.00  0.00           H  
ATOM   4747  CG  LEU   505      70.457  38.866  99.344  1.00  0.00           C  
ATOM   4748  HG  LEU   505      70.102  39.876  99.573  1.00  0.00           H  
ATOM   4749  CD1 LEU   505      70.234  38.067 100.631  1.00  0.00           C  
ATOM   4750 HD11 LEU   505      69.167  37.942 100.822  1.00  0.00           H  
ATOM   4751 HD12 LEU   505      70.697  37.096 100.448  1.00  0.00           H  
ATOM   4752 HD13 LEU   505      70.586  38.648 101.486  1.00  0.00           H  
ATOM   4753  CD2 LEU   505      71.954  38.827  99.110  1.00  0.00           C  
ATOM   4754 HD21 LEU   505      72.227  39.508  98.302  1.00  0.00           H  
ATOM   4755 HD22 LEU   505      72.538  39.168  99.961  1.00  0.00           H  
ATOM   4756 HD23 LEU   505      72.337  37.834  98.914  1.00  0.00           H  
ATOM   4757  C   LEU   505      67.394  39.195  98.616  1.00  0.00           C  
ATOM   4758  O   LEU   505      67.204  39.535  99.747  1.00  0.00           O  
ATOM   4759  N   GLN   506      66.945  39.937  97.612  1.00  0.00           N  
ATOM   4760  H   GLN   506      67.338  39.686  96.707  1.00  0.00           H  
ATOM   4761  CA  GLN   506      66.021  41.132  97.756  1.00  0.00           C  
ATOM   4762  HA  GLN   506      66.411  41.752  98.566  1.00  0.00           H  
ATOM   4763  CB  GLN   506      66.009  42.013  96.511  1.00  0.00           C  
ATOM   4764  HB2 GLN   506      67.043  42.206  96.259  1.00  0.00           H  
ATOM   4765  HB3 GLN   506      65.496  41.442  95.738  1.00  0.00           H  
ATOM   4766  CG  GLN   506      65.228  43.332  96.693  1.00  0.00           C  
ATOM   4767  HG2 GLN   506      64.191  43.092  96.503  1.00  0.00           H  
ATOM   4768  HG3 GLN   506      65.411  43.655  97.722  1.00  0.00           H  
ATOM   4769  CD  GLN   506      65.591  44.466  95.719  1.00  0.00           C  
ATOM   4770  OE1 GLN   506      66.129  44.163  94.605  1.00  0.00           O  
ATOM   4771  NE2 GLN   506      65.431  45.753  96.000  1.00  0.00           N  
ATOM   4772 HE21 GLN   506      65.720  46.336  95.238  1.00  0.00           H  
ATOM   4773 HE22 GLN   506      64.772  45.952  96.745  1.00  0.00           H  
ATOM   4774  C   GLN   506      64.564  40.749  98.180  1.00  0.00           C  
ATOM   4775  O   GLN   506      63.834  41.603  98.718  1.00  0.00           O  
ATOM   4776  N   THR   507      64.081  39.462  98.090  1.00  0.00           N  
ATOM   4777  H   THR   507      64.682  38.765  97.675  1.00  0.00           H  
ATOM   4778  CA  THR   507      62.687  39.215  98.504  1.00  0.00           C  
ATOM   4779  HA  THR   507      62.296  40.089  99.026  1.00  0.00           H  
ATOM   4780  CB  THR   507      61.785  38.899  97.303  1.00  0.00           C  
ATOM   4781  HB  THR   507      60.790  38.528  97.538  1.00  0.00           H  
ATOM   4782  CG2 THR   507      61.567  40.177  96.520  1.00  0.00           C  
ATOM   4783 HG21 THR   507      61.085  39.808  95.625  1.00  0.00           H  
ATOM   4784 HG22 THR   507      61.012  40.924  97.094  1.00  0.00           H  
ATOM   4785 HG23 THR   507      62.539  40.602  96.252  1.00  0.00           H  
ATOM   4786  OG1 THR   507      62.353  37.964  96.438  1.00  0.00           O  
ATOM   4787  HG1 THR   507      63.070  38.340  95.930  1.00  0.00           H  
ATOM   4788  C   THR   507      62.460  38.332  99.677  1.00  0.00           C  
ATOM   4789  O   THR   507      61.381  38.343 100.313  1.00  0.00           O  
ATOM   4790  N   CYX   508      63.499  37.552  99.919  1.00  0.00           N  
ATOM   4791  H   CYX   508      64.282  37.634  99.296  1.00  0.00           H  
ATOM   4792  CA  CYX   508      63.532  36.510 100.958  1.00  0.00           C  
ATOM   4793  HA  CYX   508      62.813  35.742 100.691  1.00  0.00           H  
ATOM   4794  CB  CYX   508      64.935  35.911 100.924  1.00  0.00           C  
ATOM   4795  HB2 CYX   508      64.861  35.067 101.608  1.00  0.00           H  
ATOM   4796  HB3 CYX   508      65.168  35.470  99.950  1.00  0.00           H  
ATOM   4797  SG  CYX   508      66.296  36.967 101.529  1.00  0.00           S  
ATOM   4798  C   CYX   508      63.030  37.007 102.415  1.00  0.00           C  
ATOM   4799  O   CYX   508      62.210  36.274 103.042  1.00  0.00           O  
ATOM   4800  N   LYS   509      63.473  38.232 102.849  1.00  0.00           N  
ATOM   4801  H   LYS   509      63.831  38.834 102.121  1.00  0.00           H  
ATOM   4802  CA  LYS   509      63.138  38.851 104.092  1.00  0.00           C  
ATOM   4803  HA  LYS   509      63.170  38.080 104.868  1.00  0.00           H  
ATOM   4804  CB  LYS   509      64.075  40.029 104.471  1.00  0.00           C  
ATOM   4805  HB2 LYS   509      65.105  39.681 104.382  1.00  0.00           H  
ATOM   4806  HB3 LYS   509      63.992  40.966 103.922  1.00  0.00           H  
ATOM   4807  CG  LYS   509      63.896  40.478 105.962  1.00  0.00           C  
ATOM   4808  HG2 LYS   509      63.059  41.150 106.109  1.00  0.00           H  
ATOM   4809  HG3 LYS   509      63.656  39.582 106.527  1.00  0.00           H  
ATOM   4810  CD  LYS   509      65.122  41.243 106.564  1.00  0.00           C  
ATOM   4811  HD2 LYS   509      65.505  41.940 105.819  1.00  0.00           H  
ATOM   4812  HD3 LYS   509      64.832  41.849 107.431  1.00  0.00           H  
ATOM   4813  CE  LYS   509      66.205  40.340 107.040  1.00  0.00           C  
ATOM   4814  HE2 LYS   509      65.810  39.687 107.822  1.00  0.00           H  
ATOM   4815  HE3 LYS   509      66.544  39.778 106.169  1.00  0.00           H  
ATOM   4816  NZ  LYS   509      67.322  41.083 107.618  1.00  0.00           N  
ATOM   4817  HZ1 LYS   509      67.946  40.528 108.175  1.00  0.00           H  
ATOM   4818  HZ2 LYS   509      67.861  41.642 106.974  1.00  0.00           H  
ATOM   4819  HZ3 LYS   509      66.979  41.790 108.257  1.00  0.00           H  
ATOM   4820  C   LYS   509      61.664  39.283 104.061  1.00  0.00           C  
ATOM   4821  O   LYS   509      60.892  38.945 104.908  1.00  0.00           O  
ATOM   4822  N   SER   510      61.315  40.044 103.030  1.00  0.00           N  
ATOM   4823  H   SER   510      62.097  40.352 102.461  1.00  0.00           H  
ATOM   4824  CA  SER   510      59.970  40.574 102.730  1.00  0.00           C  
ATOM   4825  HA  SER   510      59.822  41.345 103.490  1.00  0.00           H  
ATOM   4826  CB  SER   510      59.922  41.203 101.327  1.00  0.00           C  
ATOM   4827  HB2 SER   510      60.382  42.186 101.281  1.00  0.00           H  
ATOM   4828  HB3 SER   510      60.655  40.696 100.708  1.00  0.00           H  
ATOM   4829  OG  SER   510      58.626  41.206 100.707  1.00  0.00           O  
ATOM   4830  HG  SER   510      58.799  41.707  99.912  1.00  0.00           H  
ATOM   4831  C   SER   510      58.831  39.519 102.885  1.00  0.00           C  
ATOM   4832  O   SER   510      57.836  39.820 103.573  1.00  0.00           O  
ATOM   4833  N   TYR   511      59.059  38.295 102.411  1.00  0.00           N  
ATOM   4834  H   TYR   511      59.860  38.216 101.796  1.00  0.00           H  
ATOM   4835  CA  TYR   511      58.164  37.173 102.496  1.00  0.00           C  
ATOM   4836  HA  TYR   511      57.135  37.477 102.669  1.00  0.00           H  
ATOM   4837  CB  TYR   511      57.924  36.478 101.149  1.00  0.00           C  
ATOM   4838  HB2 TYR   511      58.780  35.852 100.898  1.00  0.00           H  
ATOM   4839  HB3 TYR   511      57.055  35.821 101.242  1.00  0.00           H  
ATOM   4840  CG  TYR   511      57.569  37.378  99.997  1.00  0.00           C  
ATOM   4841  CD1 TYR   511      56.275  38.017  99.936  1.00  0.00           C  
ATOM   4842  HD1 TYR   511      55.561  37.911 100.738  1.00  0.00           H  
ATOM   4843  CE1 TYR   511      56.010  38.904  98.904  1.00  0.00           C  
ATOM   4844  HE1 TYR   511      55.044  39.386  98.922  1.00  0.00           H  
ATOM   4845  CZ  TYR   511      56.946  39.213  97.901  1.00  0.00           C  
ATOM   4846  OH  TYR   511      56.685  40.022  96.847  1.00  0.00           O  
ATOM   4847  HH  TYR   511      57.288  39.721  96.158  1.00  0.00           H  
ATOM   4848  CE2 TYR   511      58.190  38.569  97.911  1.00  0.00           C  
ATOM   4849  HE2 TYR   511      58.834  38.699  97.052  1.00  0.00           H  
ATOM   4850  CD2 TYR   511      58.513  37.717  98.999  1.00  0.00           C  
ATOM   4851  HD2 TYR   511      59.498  37.276  98.977  1.00  0.00           H  
ATOM   4852  C   TYR   511      58.519  36.107 103.533  1.00  0.00           C  
ATOM   4853  O   TYR   511      57.860  35.075 103.641  1.00  0.00           O  
ATOM   4854  N   ALA   512      59.510  36.332 104.357  1.00  0.00           N  
ATOM   4855  H   ALA   512      60.010  37.170 104.138  1.00  0.00           H  
ATOM   4856  CA  ALA   512      60.030  35.531 105.514  1.00  0.00           C  
ATOM   4857  HA  ALA   512      61.010  35.870 105.830  1.00  0.00           H  
ATOM   4858  CB  ALA   512      59.066  35.721 106.692  1.00  0.00           C  
ATOM   4859  HB1 ALA   512      59.190  36.733 107.084  1.00  0.00           H  
ATOM   4860  HB2 ALA   512      58.017  35.536 106.469  1.00  0.00           H  
ATOM   4861  HB3 ALA   512      59.441  35.086 107.498  1.00  0.00           H  
ATOM   4862  C   ALA   512      60.385  34.134 105.228  1.00  0.00           C  
ATOM   4863  O   ALA   512      60.028  33.157 105.891  1.00  0.00           O  
ATOM   4864  N   VAL   513      61.159  33.905 104.175  1.00  0.00           N  
ATOM   4865  H   VAL   513      61.530  34.746 103.755  1.00  0.00           H  
ATOM   4866  CA  VAL   513      61.671  32.614 103.643  1.00  0.00           C  
ATOM   4867  HA  VAL   513      61.268  31.771 104.204  1.00  0.00           H  
ATOM   4868  CB  VAL   513      61.078  32.363 102.249  1.00  0.00           C  
ATOM   4869  HB  VAL   513      61.142  33.348 101.768  1.00  0.00           H  
ATOM   4870  CG1 VAL   513      61.781  31.358 101.284  1.00  0.00           C  
ATOM   4871 HG11 VAL   513      62.821  31.615 101.083  1.00  0.00           H  
ATOM   4872 HG12 VAL   513      61.737  30.368 101.735  1.00  0.00           H  
ATOM   4873 HG13 VAL   513      61.155  31.436 100.394  1.00  0.00           H  
ATOM   4874  CG2 VAL   513      59.580  32.108 102.137  1.00  0.00           C  
ATOM   4875 HG21 VAL   513      59.291  32.480 101.160  1.00  0.00           H  
ATOM   4876 HG22 VAL   513      59.222  31.077 102.206  1.00  0.00           H  
ATOM   4877 HG23 VAL   513      59.024  32.633 102.910  1.00  0.00           H  
ATOM   4878  C   VAL   513      63.268  32.538 103.565  1.00  0.00           C  
ATOM   4879  O   VAL   513      63.872  33.541 103.159  1.00  0.00           O  
ATOM   4880  N   PRO   514      63.885  31.390 103.883  1.00  0.00           N  
ATOM   4881  CD  PRO   514      63.230  30.185 104.411  1.00  0.00           C  
ATOM   4882  HD2 PRO   514      62.608  29.784 103.612  1.00  0.00           H  
ATOM   4883  HD3 PRO   514      62.658  30.429 105.294  1.00  0.00           H  
ATOM   4884  CG  PRO   514      64.290  29.167 104.829  1.00  0.00           C  
ATOM   4885  HG2 PRO   514      63.922  28.195 104.493  1.00  0.00           H  
ATOM   4886  HG3 PRO   514      64.477  29.202 105.897  1.00  0.00           H  
ATOM   4887  CB  PRO   514      65.469  29.581 103.954  1.00  0.00           C  
ATOM   4888  HB2 PRO   514      65.363  29.124 102.966  1.00  0.00           H  
ATOM   4889  HB3 PRO   514      66.412  29.269 104.416  1.00  0.00           H  
ATOM   4890  CA  PRO   514      65.261  31.119 103.816  1.00  0.00           C  
ATOM   4891  HA  PRO   514      65.681  31.533 104.728  1.00  0.00           H  
ATOM   4892  C   PRO   514      65.976  31.685 102.568  1.00  0.00           C  
ATOM   4893  O   PRO   514      65.753  31.181 101.512  1.00  0.00           O  
ATOM   4894  N   CYX   515      66.761  32.731 102.755  1.00  0.00           N  
ATOM   4895  H   CYX   515      66.902  33.120 103.672  1.00  0.00           H  
ATOM   4896  CA  CYX   515      67.492  33.350 101.706  1.00  0.00           C  
ATOM   4897  HA  CYX   515      66.806  33.785 100.980  1.00  0.00           H  
ATOM   4898  CB  CYX   515      68.143  34.569 102.393  1.00  0.00           C  
ATOM   4899  HB2 CYX   515      68.761  34.244 103.236  1.00  0.00           H  
ATOM   4900  HB3 CYX   515      68.949  34.984 101.789  1.00  0.00           H  
ATOM   4901  SG  CYX   515      67.007  35.868 103.127  1.00  0.00           S  
ATOM   4902  C   CYX   515      68.565  32.436 101.220  1.00  0.00           C  
ATOM   4903  O   CYX   515      69.025  31.530 101.897  1.00  0.00           O  
ATOM   4904  N   PRO   516      69.112  32.762 100.027  1.00  0.00           N  
ATOM   4905  CD  PRO   516      68.613  33.876  99.159  1.00  0.00           C  
ATOM   4906  HD2 PRO   516      68.778  34.867  99.568  1.00  0.00           H  
ATOM   4907  HD3 PRO   516      67.536  33.820  98.945  1.00  0.00           H  
ATOM   4908  CG  PRO   516      69.283  33.568  97.851  1.00  0.00           C  
ATOM   4909  HG2 PRO   516      69.680  34.507  97.456  1.00  0.00           H  
ATOM   4910  HG3 PRO   516      68.642  33.151  97.081  1.00  0.00           H  
ATOM   4911  CB  PRO   516      70.489  32.667  98.076  1.00  0.00           C  
ATOM   4912  HB2 PRO   516      71.345  33.336  98.106  1.00  0.00           H  
ATOM   4913  HB3 PRO   516      70.505  31.927  97.269  1.00  0.00           H  
ATOM   4914  CA  PRO   516      70.236  32.054  99.400  1.00  0.00           C  
ATOM   4915  HA  PRO   516      69.767  31.100  99.177  1.00  0.00           H  
ATOM   4916  C   PRO   516      71.493  31.972 100.271  1.00  0.00           C  
ATOM   4917  O   PRO   516      71.771  32.829 101.075  1.00  0.00           O  
ATOM   4918  N   PRO   517      72.301  30.882 100.193  1.00  0.00           N  
ATOM   4919  CD  PRO   517      72.107  29.780  99.221  1.00  0.00           C  
ATOM   4920  HD2 PRO   517      72.037  30.187  98.220  1.00  0.00           H  
ATOM   4921  HD3 PRO   517      71.179  29.284  99.509  1.00  0.00           H  
ATOM   4922  CG  PRO   517      73.248  28.769  99.490  1.00  0.00           C  
ATOM   4923  HG2 PRO   517      73.641  28.327  98.576  1.00  0.00           H  
ATOM   4924  HG3 PRO   517      72.919  28.008 100.205  1.00  0.00           H  
ATOM   4925  CB  PRO   517      74.296  29.671 100.202  1.00  0.00           C  
ATOM   4926  HB2 PRO   517      74.867  30.209  99.434  1.00  0.00           H  
ATOM   4927  HB3 PRO   517      74.977  29.135 100.853  1.00  0.00           H  
ATOM   4928  CA  PRO   517      73.524  30.685 101.006  1.00  0.00           C  
ATOM   4929  HA  PRO   517      73.277  30.228 101.959  1.00  0.00           H  
ATOM   4930  C   PRO   517      74.449  31.963 101.117  1.00  0.00           C  
ATOM   4931  O   PRO   517      74.743  32.498 100.065  1.00  0.00           O  
ATOM   4932  N   GLY   518      74.945  32.197 102.315  1.00  0.00           N  
ATOM   4933  H   GLY   518      74.466  31.626 102.998  1.00  0.00           H  
ATOM   4934  CA  GLY   518      76.262  32.850 102.415  1.00  0.00           C  
ATOM   4935  HA2 GLY   518      76.600  32.887 103.453  1.00  0.00           H  
ATOM   4936  HA3 GLY   518      77.031  32.188 102.027  1.00  0.00           H  
ATOM   4937  C   GLY   518      76.315  34.257 101.885  1.00  0.00           C
[truncated: 70,721 more chars]
