# Supplementary material for: In silico docking yields small molecule negative allosteric modulators targeting the core of Frizzled 7
Source: Nat Commun. 2025 Dec 14;16:11138. doi: 10.1038/s41467-025-67147-z (PMC12705740; doi:10.1038/s41467-025-67147-z)
Supplement: Supplementary file 6 — Supplementary Data 4 [file 41467_2025_67147_MOESM6_ESM.zip › MD_cluster-poses/docking-pose_FZD7-C407-c407.c3.pdb]

CRYST1   82.223   82.223  119.209  90.00  90.00  60.00               1
ATOM      1  H1  ACE   209      58.430  24.970 101.142  1.00  0.00           H  
ATOM      2  CH3 ACE   209      58.090  25.485 100.245  1.00  0.00           C  
ATOM      3  H2  ACE   209      57.077  25.152 100.047  1.00  0.00           H  
ATOM      4  H3  ACE   209      58.746  25.205  99.422  1.00  0.00           H  
ATOM      5  C   ACE   209      58.121  27.034 100.581  1.00  0.00           C  
ATOM      6  O   ACE   209      58.566  27.417 101.651  1.00  0.00           O  
ATOM      7  N   CYX   210      57.723  27.890  99.596  1.00  0.00           N  
ATOM      8  H   CYX   210      57.448  27.525  98.695  1.00  0.00           H  
ATOM      9  CA  CYX   210      57.612  29.400  99.722  1.00  0.00           C  
ATOM     10  HA  CYX   210      58.635  29.734  99.880  1.00  0.00           H  
ATOM     11  CB  CYX   210      57.101  29.959  98.366  1.00  0.00           C  
ATOM     12  HB2 CYX   210      56.396  29.235  97.945  1.00  0.00           H  
ATOM     13  HB3 CYX   210      56.598  30.911  98.561  1.00  0.00           H  
ATOM     14  SG  CYX   210      58.389  30.236  97.133  1.00  0.00           S  
ATOM     15  C   CYX   210      56.779  29.961 100.877  1.00  0.00           C  
ATOM     16  O   CYX   210      55.797  29.335 101.348  1.00  0.00           O  
ATOM     17  N   PRO   211      57.168  31.187 101.351  1.00  0.00           N  
ATOM     18  CD  PRO   211      58.351  31.941 100.920  1.00  0.00           C  
ATOM     19  HD2 PRO   211      58.229  32.106  99.851  1.00  0.00           H  
ATOM     20  HD3 PRO   211      59.219  31.335 101.185  1.00  0.00           H  
ATOM     21  CG  PRO   211      58.292  33.299 101.586  1.00  0.00           C  
ATOM     22  HG2 PRO   211      58.714  34.009 100.867  1.00  0.00           H  
ATOM     23  HG3 PRO   211      58.745  33.332 102.574  1.00  0.00           H  
ATOM     24  CB  PRO   211      56.764  33.568 101.761  1.00  0.00           C  
ATOM     25  HB2 PRO   211      56.334  33.984 100.844  1.00  0.00           H  
ATOM     26  HB3 PRO   211      56.480  34.156 102.645  1.00  0.00           H  
ATOM     27  CA  PRO   211      56.186  32.180 101.908  1.00  0.00           C  
ATOM     28  HA  PRO   211      56.008  31.917 102.947  1.00  0.00           H  
ATOM     29  C   PRO   211      54.824  32.212 101.202  1.00  0.00           C  
ATOM     30  O   PRO   211      54.760  32.257  99.982  1.00  0.00           O  
ATOM     31  N   ARG   212      53.767  32.265 101.966  1.00  0.00           N  
ATOM     32  H   ARG   212      53.890  32.280 102.975  1.00  0.00           H  
ATOM     33  CA  ARG   212      52.355  32.175 101.500  1.00  0.00           C  
ATOM     34  HA  ARG   212      52.287  31.167 101.106  1.00  0.00           H  
ATOM     35  CB  ARG   212      51.318  32.197 102.653  1.00  0.00           C  
ATOM     36  HB2 ARG   212      50.394  31.754 102.274  1.00  0.00           H  
ATOM     37  HB3 ARG   212      51.668  31.642 103.520  1.00  0.00           H  
ATOM     38  CG  ARG   212      51.018  33.617 103.119  1.00  0.00           C  
ATOM     39  HG2 ARG   212      51.962  34.111 103.359  1.00  0.00           H  
ATOM     40  HG3 ARG   212      50.559  34.143 102.283  1.00  0.00           H  
ATOM     41  CD  ARG   212      50.132  33.638 104.372  1.00  0.00           C  
ATOM     42  HD2 ARG   212      49.228  33.074 104.173  1.00  0.00           H  
ATOM     43  HD3 ARG   212      50.551  33.042 105.179  1.00  0.00           H  
ATOM     44  NE  ARG   212      49.922  35.037 104.829  1.00  0.00           N  
ATOM     45  HE  ARG   212      49.363  35.553 104.162  1.00  0.00           H  
ATOM     46  CZ  ARG   212      50.409  35.550 105.949  1.00  0.00           C  
ATOM     47  NH1 ARG   212      51.138  34.902 106.834  1.00  0.00           N  
ATOM     48 HH11 ARG   212      51.052  33.902 106.861  1.00  0.00           H  
ATOM     49 HH12 ARG   212      51.153  35.288 107.766  1.00  0.00           H  
ATOM     50  NH2 ARG   212      49.947  36.772 106.205  1.00  0.00           N  
ATOM     51 HH21 ARG   212      49.227  37.059 105.559  1.00  0.00           H  
ATOM     52 HH22 ARG   212      49.841  36.948 107.196  1.00  0.00           H  
ATOM     53  C   ARG   212      52.027  33.142 100.374  1.00  0.00           C  
ATOM     54  O   ARG   212      51.302  32.790  99.445  1.00  0.00           O  
ATOM     55  N   GLN   213      52.565  34.328 100.527  1.00  0.00           N  
ATOM     56  H   GLN   213      53.059  34.592 101.367  1.00  0.00           H  
ATOM     57  CA  GLN   213      52.338  35.393  99.542  1.00  0.00           C  
ATOM     58  HA  GLN   213      51.299  35.670  99.357  1.00  0.00           H  
ATOM     59  CB  GLN   213      52.998  36.707 100.056  1.00  0.00           C  
ATOM     60  HB2 GLN   213      54.076  36.541 100.002  1.00  0.00           H  
ATOM     61  HB3 GLN   213      52.741  37.532  99.390  1.00  0.00           H  
ATOM     62  CG  GLN   213      52.665  37.214 101.519  1.00  0.00           C  
ATOM     63  HG2 GLN   213      52.832  38.283 101.492  1.00  0.00           H  
ATOM     64  HG3 GLN   213      51.595  37.129 101.712  1.00  0.00           H  
ATOM     65  CD  GLN   213      53.445  36.524 102.643  1.00  0.00           C  
ATOM     66  OE1 GLN   213      54.218  35.560 102.507  1.00  0.00           O  
ATOM     67  NE2 GLN   213      53.191  36.941 103.876  1.00  0.00           N  
ATOM     68 HE21 GLN   213      53.772  36.635 104.643  1.00  0.00           H  
ATOM     69 HE22 GLN   213      52.626  37.784 103.911  1.00  0.00           H  
ATOM     70  C   GLN   213      52.902  35.065  98.149  1.00  0.00           C  
ATOM     71  O   GLN   213      52.412  35.692  97.203  1.00  0.00           O  
ATOM     72  N   LEU   214      53.765  34.051  97.943  1.00  0.00           N  
ATOM     73  H   LEU   214      53.944  33.536  98.800  1.00  0.00           H  
ATOM     74  CA  LEU   214      54.248  33.573  96.629  1.00  0.00           C  
ATOM     75  HA  LEU   214      53.959  34.258  95.823  1.00  0.00           H  
ATOM     76  CB  LEU   214      55.808  33.634  96.655  1.00  0.00           C  
ATOM     77  HB2 LEU   214      56.006  32.820  97.351  1.00  0.00           H  
ATOM     78  HB3 LEU   214      56.203  33.275  95.702  1.00  0.00           H  
ATOM     79  CG  LEU   214      56.468  34.948  97.088  1.00  0.00           C  
ATOM     80  HG  LEU   214      55.883  35.468  97.842  1.00  0.00           H  
ATOM     81  CD1 LEU   214      57.847  34.567  97.722  1.00  0.00           C  
ATOM     82 HD11 LEU   214      58.473  34.206  96.899  1.00  0.00           H  
ATOM     83 HD12 LEU   214      58.364  35.402  98.194  1.00  0.00           H  
ATOM     84 HD13 LEU   214      57.695  33.745  98.419  1.00  0.00           H  
ATOM     85  CD2 LEU   214      56.529  35.833  95.821  1.00  0.00           C  
ATOM     86 HD21 LEU   214      56.956  36.799  96.084  1.00  0.00           H  
ATOM     87 HD22 LEU   214      57.124  35.382  95.017  1.00  0.00           H  
ATOM     88 HD23 LEU   214      55.489  36.000  95.545  1.00  0.00           H  
ATOM     89  C   LEU   214      53.798  32.158  96.215  1.00  0.00           C  
ATOM     90  O   LEU   214      54.152  31.790  95.142  1.00  0.00           O  
ATOM     91  N   LYS   215      53.175  31.308  97.074  1.00  0.00           N  
ATOM     92  H   LYS   215      53.021  31.675  98.005  1.00  0.00           H  
ATOM     93  CA  LYS   215      52.597  30.023  96.740  1.00  0.00           C  
ATOM     94  HA  LYS   215      53.392  29.299  96.525  1.00  0.00           H  
ATOM     95  CB  LYS   215      51.738  29.653  97.961  1.00  0.00           C  
ATOM     96  HB2 LYS   215      51.094  30.496  98.217  1.00  0.00           H  
ATOM     97  HB3 LYS   215      51.063  28.808  97.860  1.00  0.00           H  
ATOM     98  CG  LYS   215      52.670  29.283  99.137  1.00  0.00           C  
ATOM     99  HG2 LYS   215      53.414  28.610  98.712  1.00  0.00           H  
ATOM    100  HG3 LYS   215      53.086  30.239  99.450  1.00  0.00           H  
ATOM    101  CD  LYS   215      52.039  28.542 100.296  1.00  0.00           C  
ATOM    102  HD2 LYS   215      52.830  28.404 101.033  1.00  0.00           H  
ATOM    103  HD3 LYS   215      51.274  29.195 100.711  1.00  0.00           H  
ATOM    104  CE  LYS   215      51.230  27.288 100.084  1.00  0.00           C  
ATOM    105  HE2 LYS   215      50.782  27.067 101.044  1.00  0.00           H  
ATOM    106  HE3 LYS   215      50.469  27.375  99.306  1.00  0.00           H  
ATOM    107  NZ  LYS   215      52.072  26.094  99.796  1.00  0.00           N  
ATOM    108  HZ1 LYS   215      52.441  26.335  98.886  1.00  0.00           H  
ATOM    109  HZ2 LYS   215      52.824  25.987 100.464  1.00  0.00           H  
ATOM    110  HZ3 LYS   215      51.577  25.227  99.664  1.00  0.00           H  
ATOM    111  C   LYS   215      51.633  30.053  95.543  1.00  0.00           C  
ATOM    112  O   LYS   215      50.838  31.009  95.400  1.00  0.00           O  
ATOM    113  N   VAL   216      51.574  29.007  94.689  1.00  0.00           N  
ATOM    114  H   VAL   216      52.300  28.302  94.744  1.00  0.00           H  
ATOM    115  CA  VAL   216      50.620  28.947  93.552  1.00  0.00           C  
ATOM    116  HA  VAL   216      49.985  29.831  93.558  1.00  0.00           H  
ATOM    117  CB  VAL   216      51.466  28.977  92.240  1.00  0.00           C  
ATOM    118  HB  VAL   216      52.131  28.114  92.144  1.00  0.00           H  
ATOM    119  CG1 VAL   216      50.681  28.837  90.961  1.00  0.00           C  
ATOM    120 HG11 VAL   216      50.295  27.820  90.869  1.00  0.00           H  
ATOM    121 HG12 VAL   216      49.855  29.552  90.947  1.00  0.00           H  
ATOM    122 HG13 VAL   216      51.200  29.158  90.051  1.00  0.00           H  
ATOM    123  CG2 VAL   216      52.274  30.272  92.262  1.00  0.00           C  
ATOM    124 HG21 VAL   216      53.007  30.345  93.070  1.00  0.00           H  
ATOM    125 HG22 VAL   216      52.842  30.453  91.351  1.00  0.00           H  
ATOM    126 HG23 VAL   216      51.660  31.176  92.358  1.00  0.00           H  
ATOM    127  C   VAL   216      49.773  27.692  93.630  1.00  0.00           C  
ATOM    128  O   VAL   216      50.118  26.658  94.235  1.00  0.00           O  
ATOM    129  N   PRO   217      48.511  27.641  93.213  1.00  0.00           N  
ATOM    130  CD  PRO   217      47.657  28.818  92.851  1.00  0.00           C  
ATOM    131  HD2 PRO   217      47.867  29.291  91.892  1.00  0.00           H  
ATOM    132  HD3 PRO   217      47.854  29.614  93.563  1.00  0.00           H  
ATOM    133  CG  PRO   217      46.184  28.367  92.854  1.00  0.00           C  
ATOM    134  HG2 PRO   217      45.576  29.023  92.218  1.00  0.00           H  
ATOM    135  HG3 PRO   217      45.847  28.355  93.885  1.00  0.00           H  
ATOM    136  CB  PRO   217      46.314  26.908  92.407  1.00  0.00           C  
ATOM    137  HB2 PRO   217      46.472  27.071  91.338  1.00  0.00           H  
ATOM    138  HB3 PRO   217      45.450  26.263  92.557  1.00  0.00           H  
ATOM    139  CA  PRO   217      47.623  26.427  93.071  1.00  0.00           C  
ATOM    140  HA  PRO   217      47.355  26.135  94.081  1.00  0.00           H  
ATOM    141  C   PRO   217      48.204  25.247  92.345  1.00  0.00           C  
ATOM    142  O   PRO   217      48.681  25.398  91.194  1.00  0.00           O  
ATOM    143  N   PRO   218      48.198  23.984  92.960  1.00  0.00           N  
ATOM    144  CD  PRO   218      47.771  23.761  94.350  1.00  0.00           C  
ATOM    145  HD2 PRO   218      46.682  23.898  94.364  1.00  0.00           H  
ATOM    146  HD3 PRO   218      48.317  24.395  95.051  1.00  0.00           H  
ATOM    147  CG  PRO   218      48.143  22.268  94.653  1.00  0.00           C  
ATOM    148  HG2 PRO   218      47.432  21.780  95.314  1.00  0.00           H  
ATOM    149  HG3 PRO   218      49.134  22.230  95.100  1.00  0.00           H  
ATOM    150  CB  PRO   218      48.315  21.642  93.250  1.00  0.00           C  
ATOM    151  HB2 PRO   218      47.361  21.330  92.822  1.00  0.00           H  
ATOM    152  HB3 PRO   218      49.030  20.818  93.235  1.00  0.00           H  
ATOM    153  CA  PRO   218      48.899  22.822  92.423  1.00  0.00           C  
ATOM    154  HA  PRO   218      49.941  23.075  92.601  1.00  0.00           H  
ATOM    155  C   PRO   218      48.844  22.688  90.903  1.00  0.00           C  
ATOM    156  O   PRO   218      49.840  22.375  90.268  1.00  0.00           O  
ATOM    157  N   TYR   219      47.632  22.678  90.366  1.00  0.00           N  
ATOM    158  H   TYR   219      46.815  22.861  90.930  1.00  0.00           H  
ATOM    159  CA  TYR   219      47.346  22.405  88.956  1.00  0.00           C  
ATOM    160  HA  TYR   219      47.549  21.334  88.861  1.00  0.00           H  
ATOM    161  CB  TYR   219      45.815  22.486  88.631  1.00  0.00           C  
ATOM    162  HB2 TYR   219      45.690  22.211  87.591  1.00  0.00           H  
ATOM    163  HB3 TYR   219      45.253  21.797  89.270  1.00  0.00           H  
ATOM    164  CG  TYR   219      45.255  23.888  88.889  1.00  0.00           C  
ATOM    165  CD1 TYR   219      45.076  24.724  87.782  1.00  0.00           C  
ATOM    166  HD1 TYR   219      45.461  24.435  86.810  1.00  0.00           H  
ATOM    167  CE1 TYR   219      44.344  25.908  87.959  1.00  0.00           C  
ATOM    168  HE1 TYR   219      44.245  26.581  87.112  1.00  0.00           H  
ATOM    169  CZ  TYR   219      43.921  26.345  89.263  1.00  0.00           C  
ATOM    170  OH  TYR   219      43.067  27.380  89.299  1.00  0.00           O  
ATOM    171  HH  TYR   219      42.781  27.608  90.181  1.00  0.00           H  
ATOM    172  CE2 TYR   219      44.079  25.480  90.349  1.00  0.00           C  
ATOM    173  HE2 TYR   219      43.503  25.670  91.241  1.00  0.00           H  
ATOM    174  CD2 TYR   219      44.610  24.197  90.112  1.00  0.00           C  
ATOM    175  HD2 TYR   219      44.669  23.494  90.929  1.00  0.00           H  
ATOM    176  C   TYR   219      48.168  23.264  88.037  1.00  0.00           C  
ATOM    177  O   TYR   219      48.511  22.716  86.964  1.00  0.00           O  
ATOM    178  N   LEU   220      48.507  24.530  88.391  1.00  0.00           N  
ATOM    179  H   LEU   220      48.271  24.788  89.343  1.00  0.00           H  
ATOM    180  CA  LEU   220      49.160  25.450  87.523  1.00  0.00           C  
ATOM    181  HA  LEU   220      48.816  25.266  86.503  1.00  0.00           H  
ATOM    182  CB  LEU   220      49.030  26.899  87.939  1.00  0.00           C  
ATOM    183  HB2 LEU   220      49.304  26.953  88.988  1.00  0.00           H  
ATOM    184  HB3 LEU   220      49.712  27.527  87.379  1.00  0.00           H  
ATOM    185  CG  LEU   220      47.583  27.428  87.805  1.00  0.00           C  
ATOM    186  HG  LEU   220      46.971  26.800  88.455  1.00  0.00           H  
ATOM    187  CD1 LEU   220      47.573  28.866  88.331  1.00  0.00           C  
ATOM    188 HD11 LEU   220      46.535  29.192  88.446  1.00  0.00           H  
ATOM    189 HD12 LEU   220      48.156  28.849  89.249  1.00  0.00           H  
ATOM    190 HD13 LEU   220      47.915  29.607  87.613  1.00  0.00           H  
ATOM    191  CD2 LEU   220      47.008  27.447  86.407  1.00  0.00           C  
ATOM    192 HD21 LEU   220      47.041  26.479  85.903  1.00  0.00           H  
ATOM    193 HD22 LEU   220      45.991  27.843  86.472  1.00  0.00           H  
ATOM    194 HD23 LEU   220      47.591  28.176  85.838  1.00  0.00           H  
ATOM    195  C   LEU   220      50.636  25.052  87.186  1.00  0.00           C  
ATOM    196  O   LEU   220      51.095  25.364  86.146  1.00  0.00           O  
ATOM    197  N   GLY   221      51.295  24.345  88.102  1.00  0.00           N  
ATOM    198  H   GLY   221      50.887  24.263  89.023  1.00  0.00           H  
ATOM    199  CA  GLY   221      52.642  23.917  88.006  1.00  0.00           C  
ATOM    200  HA2 GLY   221      52.812  23.462  88.983  1.00  0.00           H  
ATOM    201  HA3 GLY   221      52.665  23.170  87.213  1.00  0.00           H  
ATOM    202  C   GLY   221      53.847  24.870  87.856  1.00  0.00           C  
ATOM    203  O   GLY   221      54.934  24.576  87.331  1.00  0.00           O  
ATOM    204  N   TYR   222      53.766  26.028  88.461  1.00  0.00           N  
ATOM    205  H   TYR   222      52.859  26.342  88.785  1.00  0.00           H  
ATOM    206  CA  TYR   222      54.872  27.021  88.471  1.00  0.00           C  
ATOM    207  HA  TYR   222      55.380  27.042  87.510  1.00  0.00           H  
ATOM    208  CB  TYR   222      54.392  28.503  88.739  1.00  0.00           C  
ATOM    209  HB2 TYR   222      54.045  28.431  89.769  1.00  0.00           H  
ATOM    210  HB3 TYR   222      55.216  29.209  88.649  1.00  0.00           H  
ATOM    211  CG  TYR   222      53.264  29.173  87.915  1.00  0.00           C  
ATOM    212  CD1 TYR   222      52.756  28.541  86.764  1.00  0.00           C  
ATOM    213  HD1 TYR   222      53.200  27.600  86.479  1.00  0.00           H  
ATOM    214  CE1 TYR   222      51.618  29.131  86.140  1.00  0.00           C  
ATOM    215  HE1 TYR   222      51.173  28.747  85.219  1.00  0.00           H  
ATOM    216  CZ  TYR   222      51.137  30.402  86.496  1.00  0.00           C  
ATOM    217  OH  TYR   222      50.168  31.081  85.742  1.00  0.00           O  
ATOM    218  HH  TYR   222      49.723  30.486  85.131  1.00  0.00           H  
ATOM    219  CE2 TYR   222      51.754  31.064  87.607  1.00  0.00           C  
ATOM    220  HE2 TYR   222      51.491  32.105  87.752  1.00  0.00           H  
ATOM    221  CD2 TYR   222      52.783  30.405  88.321  1.00  0.00           C  
ATOM    222  HD2 TYR   222      53.218  30.949  89.142  1.00  0.00           H  
ATOM    223  C   TYR   222      56.033  26.681  89.416  1.00  0.00           C  
ATOM    224  O   TYR   222      55.901  25.878  90.343  1.00  0.00           O  
ATOM    225  N   ARG   223      57.216  27.284  89.175  1.00  0.00           N  
ATOM    226  H   ARG   223      57.207  27.838  88.337  1.00  0.00           H  
ATOM    227  CA  ARG   223      58.389  27.214  90.041  1.00  0.00           C  
ATOM    228  HA  ARG   223      58.110  26.902  91.051  1.00  0.00           H  
ATOM    229  CB  ARG   223      59.260  26.031  89.474  1.00  0.00           C  
ATOM    230  HB2 ARG   223      58.723  25.115  89.202  1.00  0.00           H  
ATOM    231  HB3 ARG   223      59.799  26.331  88.573  1.00  0.00           H  
ATOM    232  CG  ARG   223      60.440  25.660  90.418  1.00  0.00           C  
ATOM    233  HG2 ARG   223      61.085  26.516  90.280  1.00  0.00           H  
ATOM    234  HG3 ARG   223      60.143  25.478  91.449  1.00  0.00           H  
ATOM    235  CD  ARG   223      61.171  24.387  89.981  1.00  0.00           C  
ATOM    236  HD2 ARG   223      60.585  23.481  89.859  1.00  0.00           H  
ATOM    237  HD3 ARG   223      61.669  24.508  89.020  1.00  0.00           H  
ATOM    238  NE  ARG   223      62.122  23.897  91.026  1.00  0.00           N  
ATOM    239  HE  ARG   223      62.177  24.313  91.948  1.00  0.00           H  
ATOM    240  CZ  ARG   223      62.864  22.793  90.860  1.00  0.00           C  
ATOM    241  NH1 ARG   223      63.007  22.097  89.786  1.00  0.00           N  
ATOM    242 HH11 ARG   223      62.537  22.463  88.969  1.00  0.00           H  
ATOM    243 HH12 ARG   223      63.622  21.293  89.791  1.00  0.00           H  
ATOM    244  NH2 ARG   223      63.485  22.295  91.876  1.00  0.00           N  
ATOM    245 HH21 ARG   223      63.340  22.633  92.817  1.00  0.00           H  
ATOM    246 HH22 ARG   223      64.079  21.503  91.681  1.00  0.00           H  
ATOM    247  C   ARG   223      59.207  28.579  90.084  1.00  0.00           C  
ATOM    248  O   ARG   223      59.338  29.242  89.116  1.00  0.00           O  
ATOM    249  N   PHE   224      59.822  28.820  91.233  1.00  0.00           N  
ATOM    250  H   PHE   224      59.890  28.127  91.960  1.00  0.00           H  
ATOM    251  CA  PHE   224      60.521  30.115  91.546  1.00  0.00           C  
ATOM    252  HA  PHE   224      61.259  30.224  90.754  1.00  0.00           H  
ATOM    253  CB  PHE   224      59.569  31.371  91.544  1.00  0.00           C  
ATOM    254  HB2 PHE   224      59.286  31.517  90.505  1.00  0.00           H  
ATOM    255  HB3 PHE   224      58.719  31.114  92.165  1.00  0.00           H  
ATOM    256  CG  PHE   224      60.049  32.756  92.038  1.00  0.00           C  
ATOM    257  CD1 PHE   224      61.111  33.462  91.467  1.00  0.00           C  
ATOM    258  HD1 PHE   224      61.656  32.982  90.664  1.00  0.00           H  
ATOM    259  CE1 PHE   224      61.350  34.749  91.892  1.00  0.00           C  
ATOM    260  HE1 PHE   224      62.182  35.216  91.391  1.00  0.00           H  
ATOM    261  CZ  PHE   224      60.618  35.449  92.917  1.00  0.00           C  
ATOM    262  HZ  PHE   224      60.965  36.446  93.160  1.00  0.00           H  
ATOM    263  CE2 PHE   224      59.775  34.641  93.646  1.00  0.00           C  
ATOM    264  HE2 PHE   224      59.290  35.061  94.509  1.00  0.00           H  
ATOM    265  CD2 PHE   224      59.416  33.375  93.172  1.00  0.00           C  
ATOM    266  HD2 PHE   224      58.684  32.758  93.662  1.00  0.00           H  
ATOM    267  C   PHE   224      61.335  30.015  92.863  1.00  0.00           C  
ATOM    268  O   PHE   224      60.833  29.324  93.762  1.00  0.00           O  
ATOM    269  N   LEU   225      62.578  30.487  92.871  1.00  0.00           N  
ATOM    270  H   LEU   225      62.938  30.948  92.042  1.00  0.00           H  
ATOM    271  CA  LEU   225      63.530  30.357  94.008  1.00  0.00           C  
ATOM    272  HA  LEU   225      64.374  31.023  93.808  1.00  0.00           H  
ATOM    273  CB  LEU   225      63.008  30.975  95.372  1.00  0.00           C  
ATOM    274  HB2 LEU   225      62.087  30.529  95.743  1.00  0.00           H  
ATOM    275  HB3 LEU   225      63.740  30.827  96.169  1.00  0.00           H  
ATOM    276  CG  LEU   225      62.697  32.488  95.169  1.00  0.00           C  
ATOM    277  HG  LEU   225      61.945  32.625  94.381  1.00  0.00           H  
ATOM    278  CD1 LEU   225      62.135  33.116  96.453  1.00  0.00           C  
ATOM    279 HD11 LEU   225      61.769  34.080  96.098  1.00  0.00           H  
ATOM    280 HD12 LEU   225      61.353  32.578  96.993  1.00  0.00           H  
ATOM    281 HD13 LEU   225      62.898  33.338  97.201  1.00  0.00           H  
ATOM    282  CD2 LEU   225      63.931  33.342  94.768  1.00  0.00           C  
ATOM    283 HD21 LEU   225      64.166  33.154  93.717  1.00  0.00           H  
ATOM    284 HD22 LEU   225      63.597  34.373  94.853  1.00  0.00           H  
ATOM    285 HD23 LEU   225      64.771  33.104  95.425  1.00  0.00           H  
ATOM    286  C   LEU   225      63.982  28.873  94.190  1.00  0.00           C  
ATOM    287  O   LEU   225      64.813  28.545  95.056  1.00  0.00           O  
ATOM    288  N   GLY   226      63.744  28.029  93.168  1.00  0.00           N  
ATOM    289  H   GLY   226      63.324  28.475  92.371  1.00  0.00           H  
ATOM    290  CA  GLY   226      63.964  26.578  93.081  1.00  0.00           C  
ATOM    291  HA2 GLY   226      64.029  26.232  92.050  1.00  0.00           H  
ATOM    292  HA3 GLY   226      64.824  26.200  93.637  1.00  0.00           H  
ATOM    293  C   GLY   226      62.832  25.802  93.802  1.00  0.00           C  
ATOM    294  O   GLY   226      62.814  24.523  93.647  1.00  0.00           O  
ATOM    295  N   GLU   227      61.738  26.446  94.338  1.00  0.00           N  
ATOM    296  H   GLU   227      61.684  27.457  94.302  1.00  0.00           H  
ATOM    297  CA  GLU   227      60.665  25.700  94.998  1.00  0.00           C  
ATOM    298  HA  GLU   227      61.021  24.757  95.413  1.00  0.00           H  
ATOM    299  CB  GLU   227      60.134  26.589  96.143  1.00  0.00           C  
ATOM    300  HB2 GLU   227      59.538  27.404  95.738  1.00  0.00           H  
ATOM    301  HB3 GLU   227      59.352  25.982  96.583  1.00  0.00           H  
ATOM    302  CG  GLU   227      61.111  27.119  97.182  1.00  0.00           C  
ATOM    303  HG2 GLU   227      61.813  27.807  96.723  1.00  0.00           H  
ATOM    304  HG3 GLU   227      60.606  27.679  97.966  1.00  0.00           H  
ATOM    305  CD  GLU   227      61.955  25.972  97.775  1.00  0.00           C  
ATOM    306  OE1 GLU   227      63.168  26.263  98.052  1.00  0.00           O  
ATOM    307  OE2 GLU   227      61.509  24.804  97.892  1.00  0.00           O  
ATOM    308  C   GLU   227      59.490  25.401  94.110  1.00  0.00           C  
ATOM    309  O   GLU   227      59.123  26.307  93.285  1.00  0.00           O  
ATOM    310  N   ARG   228      58.824  24.215  94.218  1.00  0.00           N  
ATOM    311  H   ARG   228      59.211  23.520  94.834  1.00  0.00           H  
ATOM    312  CA  ARG   228      57.629  23.956  93.300  1.00  0.00           C  
ATOM    313  HA  ARG   228      57.839  24.388  92.322  1.00  0.00           H  
ATOM    314  CB  ARG   228      57.489  22.418  92.965  1.00  0.00           C  
ATOM    315  HB2 ARG   228      57.048  21.897  93.804  1.00  0.00           H  
ATOM    316  HB3 ARG   228      56.796  22.345  92.127  1.00  0.00           H  
ATOM    317  CG  ARG   228      58.844  21.891  92.518  1.00  0.00           C  
ATOM    318  HG2 ARG   228      59.124  22.393  91.600  1.00  0.00           H  
ATOM    319  HG3 ARG   228      59.597  21.983  93.296  1.00  0.00           H  
ATOM    320  CD  ARG   228      58.655  20.353  92.453  1.00  0.00           C  
ATOM    321  HD2 ARG   228      59.651  19.947  92.258  1.00  0.00           H  
ATOM    322  HD3 ARG   228      58.345  19.931  93.402  1.00  0.00           H  
ATOM    323  NE  ARG   228      57.779  19.992  91.304  1.00  0.00           N  
ATOM    324  HE  ARG   228      56.788  19.868  91.467  1.00  0.00           H  
ATOM    325  CZ  ARG   228      58.062  19.495  90.121  1.00  0.00           C  
ATOM    326  NH1 ARG   228      59.300  19.309  89.737  1.00  0.00           N  
ATOM    327 HH11 ARG   228      60.093  19.532  90.315  1.00  0.00           H  
ATOM    328 HH12 ARG   228      59.415  19.022  88.775  1.00  0.00           H  
ATOM    329  NH2 ARG   228      57.068  19.255  89.313  1.00  0.00           N  
ATOM    330 HH21 ARG   228      56.171  19.599  89.618  1.00  0.00           H  
ATOM    331 HH22 ARG   228      57.232  18.777  88.441  1.00  0.00           H  
ATOM    332  C   ARG   228      56.334  24.551  93.837  1.00  0.00           C  
ATOM    333  O   ARG   228      56.249  24.717  95.058  1.00  0.00           O  
ATOM    334  N   ASP   229      55.383  24.801  92.931  1.00  0.00           N  
ATOM    335  H   ASP   229      55.730  24.842  91.990  1.00  0.00           H  
ATOM    336  CA  ASP   229      54.149  25.577  93.238  1.00  0.00           C  
ATOM    337  HA  ASP   229      53.697  25.784  92.270  1.00  0.00           H  
ATOM    338  CB  ASP   229      53.246  24.629  94.107  1.00  0.00           C  
ATOM    339  HB2 ASP   229      53.758  24.482  95.065  1.00  0.00           H  
ATOM    340  HB3 ASP   229      52.218  24.925  94.301  1.00  0.00           H  
ATOM    341  CG  ASP   229      53.135  23.293  93.342  1.00  0.00           C  
ATOM    342  OD1 ASP   229      53.770  22.287  93.736  1.00  0.00           O  
ATOM    343  OD2 ASP   229      52.342  23.211  92.414  1.00  0.00           O  
ATOM    344  C   ASP   229      54.449  26.973  93.822  1.00  0.00           C  
ATOM    345  O   ASP   229      53.994  27.251  94.895  1.00  0.00           O  
ATOM    346  N   CYX   230      55.292  27.840  93.193  1.00  0.00           N  
ATOM    347  H   CYX   230      55.738  27.501  92.350  1.00  0.00           H  
ATOM    348  CA  CYX   230      55.712  29.136  93.647  1.00  0.00           C  
ATOM    349  HA  CYX   230      54.876  29.599  94.161  1.00  0.00           H  
ATOM    350  CB  CYX   230      56.884  29.065  94.633  1.00  0.00           C  
ATOM    351  HB2 CYX   230      56.622  28.363  95.431  1.00  0.00           H  
ATOM    352  HB3 CYX   230      57.700  28.562  94.109  1.00  0.00           H  
ATOM    353  SG  CYX   230      57.386  30.609  95.418  1.00  0.00           S  
ATOM    354  C   CYX   230      56.013  29.969  92.419  1.00  0.00           C  
ATOM    355  O   CYX   230      56.496  29.380  91.435  1.00  0.00           O  
ATOM    356  N   GLY   231      55.911  31.279  92.455  1.00  0.00           N  
ATOM    357  H   GLY   231      55.346  31.690  93.188  1.00  0.00           H  
ATOM    358  CA  GLY   231      56.092  32.033  91.207  1.00  0.00           C  
ATOM    359  HA2 GLY   231      56.877  31.561  90.623  1.00  0.00           H  
ATOM    360  HA3 GLY   231      55.229  32.011  90.530  1.00  0.00           H  
ATOM    361  C   GLY   231      56.431  33.450  91.522  1.00  0.00           C  
ATOM    362  O   GLY   231      56.038  33.948  92.595  1.00  0.00           O  
ATOM    363  N   ALA   232      56.992  34.171  90.433  1.00  0.00           N  
ATOM    364  H   ALA   232      56.967  33.715  89.531  1.00  0.00           H  
ATOM    365  CA  ALA   232      57.541  35.497  90.547  1.00  0.00           C  
ATOM    366  HA  ALA   232      57.954  35.621  91.546  1.00  0.00           H  
ATOM    367  CB  ALA   232      58.567  35.495  89.423  1.00  0.00           C  
ATOM    368  HB1 ALA   232      59.242  34.661  89.588  1.00  0.00           H  
ATOM    369  HB2 ALA   232      58.143  35.392  88.424  1.00  0.00           H  
ATOM    370  HB3 ALA   232      59.213  36.361  89.555  1.00  0.00           H  
ATOM    371  C   ALA   232      56.366  36.525  90.424  1.00  0.00           C  
ATOM    372  O   ALA   232      55.543  36.363  89.596  1.00  0.00           O  
ATOM    373  N   PRO   233      56.265  37.472  91.338  1.00  0.00           N  
ATOM    374  CD  PRO   233      57.120  37.682  92.557  1.00  0.00           C  
ATOM    375  HD2 PRO   233      58.023  38.237  92.316  1.00  0.00           H  
ATOM    376  HD3 PRO   233      57.336  36.729  93.052  1.00  0.00           H  
ATOM    377  CG  PRO   233      56.208  38.534  93.423  1.00  0.00           C  
ATOM    378  HG2 PRO   233      56.644  38.998  94.313  1.00  0.00           H  
ATOM    379  HG3 PRO   233      55.475  37.867  93.872  1.00  0.00           H  
ATOM    380  CB  PRO   233      55.521  39.592  92.409  1.00  0.00           C  
ATOM    381  HB2 PRO   233      56.305  40.328  92.220  1.00  0.00           H  
ATOM    382  HB3 PRO   233      54.555  40.017  92.684  1.00  0.00           H  
ATOM    383  CA  PRO   233      55.312  38.638  91.216  1.00  0.00           C  
ATOM    384  HA  PRO   233      54.309  38.214  91.327  1.00  0.00           H  
ATOM    385  C   PRO   233      55.412  39.453  89.849  1.00  0.00           C  
ATOM    386  O   PRO   233      56.482  39.639  89.266  1.00  0.00           O  
ATOM    387  N   CYX   234      54.254  39.972  89.414  1.00  0.00           N  
ATOM    388  H   CYX   234      53.374  39.715  89.846  1.00  0.00           H  
ATOM    389  CA  CYX   234      54.218  41.086  88.459  1.00  0.00           C  
ATOM    390  HA  CYX   234      54.803  40.806  87.586  1.00  0.00           H  
ATOM    391  CB  CYX   234      52.757  41.257  87.904  1.00  0.00           C  
ATOM    392  HB2 CYX   234      52.202  41.627  88.767  1.00  0.00           H  
ATOM    393  HB3 CYX   234      52.579  41.961  87.078  1.00  0.00           H  
ATOM    394  SG  CYX   234      51.986  39.764  87.311  1.00  0.00           S  
ATOM    395  C   CYX   234      54.648  42.471  88.983  1.00  0.00           C  
ATOM    396  O   CYX   234      54.591  43.405  88.227  1.00  0.00           O  
ATOM    397  N   GLU   235      55.022  42.494  90.272  1.00  0.00           N  
ATOM    398  H   GLU   235      55.268  41.611  90.698  1.00  0.00           H  
ATOM    399  CA  GLU   235      54.752  43.672  91.098  1.00  0.00           C  
ATOM    400  HA  GLU   235      54.043  44.239  90.502  1.00  0.00           H  
ATOM    401  CB  GLU   235      54.064  43.331  92.378  1.00  0.00           C  
ATOM    402  HB2 GLU   235      54.662  42.655  93.004  1.00  0.00           H  
ATOM    403  HB3 GLU   235      53.971  44.260  92.932  1.00  0.00           H  
ATOM    404  CG  GLU   235      52.668  42.521  92.200  1.00  0.00           C  
ATOM    405  HG2 GLU   235      52.771  41.713  91.476  1.00  0.00           H  
ATOM    406  HG3 GLU   235      52.279  42.179  93.159  1.00  0.00           H  
ATOM    407  CD  GLU   235      51.553  43.509  91.697  1.00  0.00           C  
ATOM    408  OE1 GLU   235      50.718  43.991  92.501  1.00  0.00           O  
ATOM    409  OE2 GLU   235      51.440  43.805  90.418  1.00  0.00           O  
ATOM    410  C   GLU   235      56.028  44.504  91.307  1.00  0.00           C  
ATOM    411  O   GLU   235      57.145  44.026  91.532  1.00  0.00           O  
ATOM    412  N   PRO   236      55.955  45.855  91.163  1.00  0.00           N  
ATOM    413  CD  PRO   236      54.838  46.634  90.589  1.00  0.00           C  
ATOM    414  HD2 PRO   236      53.941  46.727  91.202  1.00  0.00           H  
ATOM    415  HD3 PRO   236      54.573  46.199  89.628  1.00  0.00           H  
ATOM    416  CG  PRO   236      55.437  48.020  90.543  1.00  0.00           C  
ATOM    417  HG2 PRO   236      54.662  48.764  90.718  1.00  0.00           H  
ATOM    418  HG3 PRO   236      55.785  48.262  89.533  1.00  0.00           H  
ATOM    419  CB  PRO   236      56.690  48.139  91.379  1.00  0.00           C  
ATOM    420  HB2 PRO   236      56.446  48.597  92.342  1.00  0.00           H  
ATOM    421  HB3 PRO   236      57.492  48.677  90.869  1.00  0.00           H  
ATOM    422  CA  PRO   236      57.092  46.706  91.562  1.00  0.00           C  
ATOM    423  HA  PRO   236      57.808  46.465  90.779  1.00  0.00           H  
ATOM    424  C   PRO   236      57.715  46.527  92.920  1.00  0.00           C  
ATOM    425  O   PRO   236      57.116  46.207  93.930  1.00  0.00           O  
ATOM    426  N   GLY   237      59.055  46.509  92.856  1.00  0.00           N  
ATOM    427  H   GLY   237      59.452  46.600  91.935  1.00  0.00           H  
ATOM    428  CA  GLY   237      59.956  46.129  93.961  1.00  0.00           C  
ATOM    429  HA2 GLY   237      61.017  46.353  93.829  1.00  0.00           H  
ATOM    430  HA3 GLY   237      59.622  46.768  94.775  1.00  0.00           H  
ATOM    431  C   GLY   237      59.918  44.688  94.306  1.00  0.00           C  
ATOM    432  O   GLY   237      60.629  44.330  95.232  1.00  0.00           O  
ATOM    433  N   ARG   238      59.121  43.825  93.675  1.00  0.00           N  
ATOM    434  H   ARG   238      58.441  44.222  93.038  1.00  0.00           H  
ATOM    435  CA  ARG   238      58.874  42.425  94.080  1.00  0.00           C  
ATOM    436  HA  ARG   238      59.664  42.088  94.756  1.00  0.00           H  
ATOM    437  CB  ARG   238      57.505  42.311  94.834  1.00  0.00           C  
ATOM    438  HB2 ARG   238      56.605  42.538  94.257  1.00  0.00           H  
ATOM    439  HB3 ARG   238      57.360  41.251  95.060  1.00  0.00           H  
ATOM    440  CG  ARG   238      57.594  43.045  96.156  1.00  0.00           C  
ATOM    441  HG2 ARG   238      58.090  44.012  96.069  1.00  0.00           H  
ATOM    442  HG3 ARG   238      56.586  43.280  96.510  1.00  0.00           H  
ATOM    443  CD  ARG   238      58.293  42.326  97.321  1.00  0.00           C  
ATOM    444  HD2 ARG   238      57.668  41.449  97.490  1.00  0.00           H  
ATOM    445  HD3 ARG   238      59.331  42.101  97.077  1.00  0.00           H  
ATOM    446  NE  ARG   238      58.212  43.132  98.545  1.00  0.00           N  
ATOM    447  HE  ARG   238      57.563  42.913  99.286  1.00  0.00           H  
ATOM    448  CZ  ARG   238      58.929  44.216  98.817  1.00  0.00           C  
ATOM    449  NH1 ARG   238      59.840  44.694  98.006  1.00  0.00           N  
ATOM    450 HH11 ARG   238      60.114  44.256  97.143  1.00  0.00           H  
ATOM    451 HH12 ARG   238      60.416  45.449  98.357  1.00  0.00           H  
ATOM    452  NH2 ARG   238      58.696  44.723 100.000  1.00  0.00           N  
ATOM    453 HH21 ARG   238      58.056  44.294 100.640  1.00  0.00           H  
ATOM    454 HH22 ARG   238      59.282  45.508 100.271  1.00  0.00           H  
ATOM    455  C   ARG   238      58.994  41.439  92.986  1.00  0.00           C  
ATOM    456  O   ARG   238      58.868  40.259  93.271  1.00  0.00           O  
ATOM    457  N   ALA   239      59.253  41.852  91.776  1.00  0.00           N  
ATOM    458  H   ALA   239      59.549  42.811  91.709  1.00  0.00           H  
ATOM    459  CA  ALA   239      59.115  41.148  90.524  1.00  0.00           C  
ATOM    460  HA  ALA   239      58.281  40.462  90.664  1.00  0.00           H  
ATOM    461  CB  ALA   239      58.607  42.105  89.459  1.00  0.00           C  
ATOM    462  HB1 ALA   239      57.600  42.410  89.734  1.00  0.00           H  
ATOM    463  HB2 ALA   239      59.352  42.891  89.330  1.00  0.00           H  
ATOM    464  HB3 ALA   239      58.591  41.529  88.527  1.00  0.00           H  
ATOM    465  C   ALA   239      60.308  40.252  90.067  1.00  0.00           C  
ATOM    466  O   ALA   239      60.160  39.397  89.184  1.00  0.00           O  
ATOM    467  N   ASN   240      61.472  40.543  90.624  1.00  0.00           N  
ATOM    468  H   ASN   240      61.568  41.260  91.327  1.00  0.00           H  
ATOM    469  CA  ASN   240      62.767  39.836  90.417  1.00  0.00           C  
ATOM    470  HA  ASN   240      63.591  40.500  90.648  1.00  0.00           H  
ATOM    471  CB  ASN   240      62.772  38.622  91.453  1.00  0.00           C  
ATOM    472  HB2 ASN   240      61.878  38.008  91.343  1.00  0.00           H  
ATOM    473  HB3 ASN   240      63.668  38.007  91.327  1.00  0.00           H  
ATOM    474  CG  ASN   240      62.790  39.066  92.884  1.00  0.00           C  
ATOM    475  OD1 ASN   240      62.318  40.198  93.270  1.00  0.00           O  
ATOM    476  ND2 ASN   240      63.107  38.201  93.780  1.00  0.00           N  
ATOM    477 HD21 ASN   240      63.142  38.507  94.741  1.00  0.00           H  
ATOM    478 HD22 ASN   240      63.461  37.370  93.346  1.00  0.00           H  
ATOM    479  C   ASN   240      62.929  39.341  89.015  1.00  0.00           C  
ATOM    480  O   ASN   240      63.261  38.160  88.759  1.00  0.00           O  
ATOM    481  N   GLY   241      62.912  40.264  88.079  1.00  0.00           N  
ATOM    482  H   GLY   241      62.688  41.195  88.373  1.00  0.00           H  
ATOM    483  CA  GLY   241      62.776  39.981  86.618  1.00  0.00           C  
ATOM    484  HA2 GLY   241      63.259  39.049  86.303  1.00  0.00           H  
ATOM    485  HA3 GLY   241      61.743  39.698  86.440  1.00  0.00           H  
ATOM    486  C   GLY   241      63.170  41.132  85.721  1.00  0.00           C  
ATOM    487  O   GLY   241      62.587  41.230  84.613  1.00  0.00           O  
ATOM    488  N   LEU   242      64.087  42.055  86.212  1.00  0.00           N  
ATOM    489  H   LEU   242      64.447  41.669  87.069  1.00  0.00           H  
ATOM    490  CA  LEU   242      64.682  43.254  85.515  1.00  0.00           C  
ATOM    491  HA  LEU   242      65.387  43.737  86.185  1.00  0.00           H  
ATOM    492  CB  LEU   242      65.436  42.874  84.191  1.00  0.00           C  
ATOM    493  HB2 LEU   242      66.182  42.149  84.516  1.00  0.00           H  
ATOM    494  HB3 LEU   242      64.661  42.462  83.542  1.00  0.00           H  
ATOM    495  CG  LEU   242      66.200  44.003  83.413  1.00  0.00           C  
ATOM    496  HG  LEU   242      65.503  44.689  82.958  1.00  0.00           H  
ATOM    497  CD1 LEU   242      66.988  44.905  84.284  1.00  0.00           C  
ATOM    498 HD11 LEU   242      67.868  45.202  83.723  1.00  0.00           H  
ATOM    499 HD12 LEU   242      66.475  45.796  84.640  1.00  0.00           H  
ATOM    500 HD13 LEU   242      67.298  44.349  85.171  1.00  0.00           H  
ATOM    501  CD2 LEU   242      67.063  43.322  82.408  1.00  0.00           C  
ATOM    502 HD21 LEU   242      67.555  44.051  81.749  1.00  0.00           H  
ATOM    503 HD22 LEU   242      67.911  42.805  82.863  1.00  0.00           H  
ATOM    504 HD23 LEU   242      66.527  42.637  81.747  1.00  0.00           H  
ATOM    505  C   LEU   242      63.619  44.371  85.433  1.00  0.00           C  
ATOM    506  O   LEU   242      63.932  45.351  84.786  1.00  0.00           O  
ATOM    507  N   MET   243      62.389  44.196  85.996  1.00  0.00           N  
ATOM    508  H   MET   243      62.297  43.474  86.693  1.00  0.00           H  
ATOM    509  CA  MET   243      61.305  45.183  85.903  1.00  0.00           C  
ATOM    510  HA  MET   243      61.363  45.477  84.854  1.00  0.00           H  
ATOM    511  CB  MET   243      59.881  44.461  85.935  1.00  0.00           C  
ATOM    512  HB2 MET   243      59.883  43.644  85.221  1.00  0.00           H  
ATOM    513  HB3 MET   243      59.851  43.988  86.913  1.00  0.00           H  
ATOM    514  CG  MET   243      58.674  45.270  85.552  1.00  0.00           C  
ATOM    515  HG2 MET   243      58.744  45.704  84.553  1.00  0.00           H  
ATOM    516  HG3 MET   243      57.850  44.566  85.441  1.00  0.00           H  
ATOM    517  SD  MET   243      58.146  46.579  86.639  1.00  0.00           S  
ATOM    518  CE  MET   243      57.374  45.599  87.997  1.00  0.00           C  
ATOM    519  HE1 MET   243      58.141  44.952  88.422  1.00  0.00           H  
ATOM    520  HE2 MET   243      57.030  46.268  88.771  1.00  0.00           H  
ATOM    521  HE3 MET   243      56.569  44.995  87.567  1.00  0.00           H  
ATOM    522  C   MET   243      61.485  46.429  86.678  1.00  0.00           C  
ATOM    523  O   MET   243      61.199  47.443  86.152  1.00  0.00           O  
ATOM    524  N   TYR   244      61.969  46.391  87.916  1.00  0.00           N  
ATOM    525  H   TYR   244      62.144  45.468  88.282  1.00  0.00           H  
ATOM    526  CA  TYR   244      61.968  47.558  88.761  1.00  0.00           C  
ATOM    527  HA  TYR   244      62.149  47.163  89.768  1.00  0.00           H  
ATOM    528  CB  TYR   244      63.113  48.522  88.391  1.00  0.00           C  
ATOM    529  HB2 TYR   244      63.061  48.807  87.342  1.00  0.00           H  
ATOM    530  HB3 TYR   244      63.030  49.450  88.965  1.00  0.00           H  
ATOM    531  CG  TYR   244      64.460  47.863  88.744  1.00  0.00           C  
ATOM    532  CD1 TYR   244      65.182  47.052  87.819  1.00  0.00           C  
ATOM    533  HD1 TYR   244      64.717  46.708  86.909  1.00  0.00           H  
ATOM    534  CE1 TYR   244      66.451  46.663  88.133  1.00  0.00           C  
ATOM    535  HE1 TYR   244      67.095  46.061  87.519  1.00  0.00           H  
ATOM    536  CZ  TYR   244      66.956  46.915  89.373  1.00  0.00           C  
ATOM    537  OH  TYR   244      68.194  46.457  89.577  1.00  0.00           O  
ATOM    538  HH  TYR   244      68.619  46.047  88.824  1.00  0.00           H  
ATOM    539  CE2 TYR   244      66.244  47.545  90.427  1.00  0.00           C  
ATOM    540  HE2 TYR   244      66.738  47.818  91.347  1.00  0.00           H  
ATOM    541  CD2 TYR   244      64.936  48.075  90.053  1.00  0.00           C  
ATOM    542  HD2 TYR   244      64.291  48.676  90.688  1.00  0.00           H  
ATOM    543  C   TYR   244      60.543  48.125  89.047  1.00  0.00           C  
ATOM    544  O   TYR   244      59.945  47.915  90.098  1.00  0.00           O  
ATOM    545  N   PHE   245      60.085  48.992  88.122  1.00  0.00           N  
ATOM    546  H   PHE   245      60.492  48.973  87.201  1.00  0.00           H  
ATOM    547  CA  PHE   245      58.971  49.938  88.339  1.00  0.00           C  
ATOM    548  HA  PHE   245      58.464  49.897  89.301  1.00  0.00           H  
ATOM    549  CB  PHE   245      59.650  51.313  88.353  1.00  0.00           C  
ATOM    550  HB2 PHE   245      60.088  51.585  87.392  1.00  0.00           H  
ATOM    551  HB3 PHE   245      58.885  52.088  88.438  1.00  0.00           H  
ATOM    552  CG  PHE   245      60.795  51.623  89.290  1.00  0.00           C  
ATOM    553  CD1 PHE   245      62.016  52.097  88.818  1.00  0.00           C  
ATOM    554  HD1 PHE   245      62.363  52.169  87.798  1.00  0.00           H  
ATOM    555  CE1 PHE   245      63.071  52.327  89.826  1.00  0.00           C  
ATOM    556  HE1 PHE   245      64.012  52.752  89.515  1.00  0.00           H  
ATOM    557  CZ  PHE   245      62.774  52.093  91.216  1.00  0.00           C  
ATOM    558  HZ  PHE   245      63.557  52.326  91.925  1.00  0.00           H  
ATOM    559  CE2 PHE   245      61.522  51.639  91.648  1.00  0.00           C  
ATOM    560  HE2 PHE   245      61.394  51.416  92.698  1.00  0.00           H  
ATOM    561  CD2 PHE   245      60.558  51.439  90.670  1.00  0.00           C  
ATOM    562  HD2 PHE   245      59.647  51.033  91.082  1.00  0.00           H  
ATOM    563  C   PHE   245      58.007  49.848  87.162  1.00  0.00           C  
ATOM    564  O   PHE   245      58.404  49.980  86.011  1.00  0.00           O  
ATOM    565  N   LYS   246      56.658  49.815  87.476  1.00  0.00           N  
ATOM    566  H   LYS   246      56.411  49.903  88.447  1.00  0.00           H  
ATOM    567  CA  LYS   246      55.703  49.615  86.358  1.00  0.00           C  
ATOM    568  HA  LYS   246      56.136  48.805  85.754  1.00  0.00           H  
ATOM    569  CB  LYS   246      54.501  48.920  86.939  1.00  0.00           C  
ATOM    570  HB2 LYS   246      53.846  48.567  86.140  1.00  0.00           H  
ATOM    571  HB3 LYS   246      54.817  48.026  87.495  1.00  0.00           H  
ATOM    572  CG  LYS   246      53.649  49.842  87.936  1.00  0.00           C  
ATOM    573  HG2 LYS   246      54.144  50.135  88.865  1.00  0.00           H  
ATOM    574  HG3 LYS   246      53.212  50.607  87.300  1.00  0.00           H  
ATOM    575  CD  LYS   246      52.487  49.086  88.536  1.00  0.00           C  
ATOM    576  HD2 LYS   246      52.041  48.492  87.745  1.00  0.00           H  
ATOM    577  HD3 LYS   246      52.944  48.371  89.222  1.00  0.00           H  
ATOM    578  CE  LYS   246      51.314  49.860  89.283  1.00  0.00           C  
ATOM    579  HE2 LYS   246      50.471  49.245  89.553  1.00  0.00           H  
ATOM    580  HE3 LYS   246      51.580  50.345  90.224  1.00  0.00           H  
ATOM    581  NZ  LYS   246      50.807  50.907  88.319  1.00  0.00           N  
ATOM    582  HZ1 LYS   246      50.721  50.381  87.467  1.00  0.00           H  
ATOM    583  HZ2 LYS   246      49.951  51.372  88.593  1.00  0.00           H  
ATOM    584  HZ3 LYS   246      51.531  51.603  88.209  1.00  0.00           H  
ATOM    585  C   LYS   246      55.397  50.731  85.354  1.00  0.00           C  
ATOM    586  O   LYS   246      55.322  50.616  84.143  1.00  0.00           O  
ATOM    587  N   GLU   247      55.196  51.900  85.979  1.00  0.00           N  
ATOM    588  H   GLU   247      55.230  52.066  86.969  1.00  0.00           H  
ATOM    589  CA  GLU   247      54.841  53.075  85.235  1.00  0.00           C  
ATOM    590  HA  GLU   247      54.166  52.792  84.426  1.00  0.00           H  
ATOM    591  CB  GLU   247      54.139  53.986  86.180  1.00  0.00           C  
ATOM    592  HB2 GLU   247      53.532  54.711  85.645  1.00  0.00           H  
ATOM    593  HB3 GLU   247      53.417  53.368  86.700  1.00  0.00           H  
ATOM    594  CG  GLU   247      54.977  54.827  87.111  1.00  0.00           C  
ATOM    595  HG2 GLU   247      55.649  55.445  86.512  1.00  0.00           H  
ATOM    596  HG3 GLU   247      54.263  55.479  87.616  1.00  0.00           H  
ATOM    597  CD  GLU   247      55.816  54.067  88.246  1.00  0.00           C  
ATOM    598  OE1 GLU   247      56.692  54.710  88.805  1.00  0.00           O  
ATOM    599  OE2 GLU   247      55.550  52.868  88.542  1.00  0.00           O  
ATOM    600  C   GLU   247      55.952  53.791  84.444  1.00  0.00           C  
ATOM    601  O   GLU   247      55.744  54.546  83.508  1.00  0.00           O  
ATOM    602  N   GLU   248      57.212  53.562  84.829  1.00  0.00           N  
ATOM    603  H   GLU   248      57.399  52.769  85.425  1.00  0.00           H  
ATOM    604  CA  GLU   248      58.454  54.097  84.227  1.00  0.00           C  
ATOM    605  HA  GLU   248      58.187  54.981  83.642  1.00  0.00           H  
ATOM    606  CB  GLU   248      59.410  54.647  85.307  1.00  0.00           C  
ATOM    607  HB2 GLU   248      58.907  55.287  86.031  1.00  0.00           H  
ATOM    608  HB3 GLU   248      59.906  53.762  85.722  1.00  0.00           H  
ATOM    609  CG  GLU   248      60.603  55.462  84.686  1.00  0.00           C  
ATOM    610  HG2 GLU   248      61.268  55.815  85.476  1.00  0.00           H  
ATOM    611  HG3 GLU   248      61.167  54.751  84.092  1.00  0.00           H  
ATOM    612  CD  GLU   248      60.299  56.738  83.832  1.00  0.00           C  
ATOM    613  OE1 GLU   248      59.983  56.464  82.652  1.00  0.00           O  
ATOM    614  OE2 GLU   248      60.676  57.844  84.175  1.00  0.00           O  
ATOM    615  C   GLU   248      59.004  53.008  83.221  1.00  0.00           C  
ATOM    616  O   GLU   248      58.811  53.134  82.032  1.00  0.00           O  
ATOM    617  N   GLU   249      59.680  52.001  83.785  1.00  0.00           N  
ATOM    618  H   GLU   249      59.742  51.907  84.785  1.00  0.00           H  
ATOM    619  CA  GLU   249      60.502  51.049  83.069  1.00  0.00           C  
ATOM    620  HA  GLU   249      61.182  51.518  82.349  1.00  0.00           H  
ATOM    621  CB  GLU   249      61.360  50.230  84.023  1.00  0.00           C  
ATOM    622  HB2 GLU   249      60.817  49.501  84.622  1.00  0.00           H  
ATOM    623  HB3 GLU   249      62.034  49.648  83.409  1.00  0.00           H  
ATOM    624  CG  GLU   249      62.318  51.051  84.933  1.00  0.00           C  
ATOM    625  HG2 GLU   249      61.784  51.691  85.638  1.00  0.00           H  
ATOM    626  HG3 GLU   249      62.835  50.335  85.569  1.00  0.00           H  
ATOM    627  CD  GLU   249      63.351  51.947  84.204  1.00  0.00           C  
ATOM    628  OE1 GLU   249      63.389  53.166  84.558  1.00  0.00           O  
ATOM    629  OE2 GLU   249      64.095  51.547  83.270  1.00  0.00           O  
ATOM    630  C   GLU   249      59.683  50.088  82.198  1.00  0.00           C  
ATOM    631  O   GLU   249      60.098  49.830  81.005  1.00  0.00           O  
ATOM    632  N   ARG   250      58.512  49.643  82.660  1.00  0.00           N  
ATOM    633  H   ARG   250      58.216  49.881  83.591  1.00  0.00           H  
ATOM    634  CA  ARG   250      57.714  48.701  81.878  1.00  0.00           C  
ATOM    635  HA  ARG   250      58.478  48.048  81.463  1.00  0.00           H  
ATOM    636  CB  ARG   250      56.632  47.944  82.809  1.00  0.00           C  
ATOM    637  HB2 ARG   250      57.124  47.757  83.756  1.00  0.00           H  
ATOM    638  HB3 ARG   250      55.756  48.589  82.914  1.00  0.00           H  
ATOM    639  CG  ARG   250      56.082  46.660  82.125  1.00  0.00           C  
ATOM    640  HG2 ARG   250      55.581  46.956  81.198  1.00  0.00           H  
ATOM    641  HG3 ARG   250      56.927  46.015  81.880  1.00  0.00           H  
ATOM    642  CD  ARG   250      55.019  45.843  82.875  1.00  0.00           C  
ATOM    643  HD2 ARG   250      55.520  45.536  83.793  1.00  0.00           H  
ATOM    644  HD3 ARG   250      54.345  46.656  83.121  1.00  0.00           H  
ATOM    645  NE  ARG   250      54.490  44.719  82.093  1.00  0.00           N  
ATOM    646  HE  ARG   250      54.906  44.460  81.210  1.00  0.00           H  
ATOM    647  CZ  ARG   250      53.497  43.903  82.622  1.00  0.00           C  
ATOM    648  NH1 ARG   250      52.961  44.062  83.775  1.00  0.00           N  
ATOM    649 HH11 ARG   250      53.327  44.747  84.416  1.00  0.00           H  
ATOM    650 HH12 ARG   250      52.189  43.486  84.065  1.00  0.00           H  
ATOM    651  NH2 ARG   250      53.069  42.909  81.960  1.00  0.00           N  
ATOM    652 HH21 ARG   250      53.105  42.902  80.950  1.00  0.00           H  
ATOM    653 HH22 ARG   250      52.456  42.260  82.429  1.00  0.00           H  
ATOM    654  C   ARG   250      57.064  49.409  80.743  1.00  0.00           C  
ATOM    655  O   ARG   250      56.997  48.824  79.651  1.00  0.00           O  
ATOM    656  N   ARG   251      56.562  50.652  80.890  1.00  0.00           N  
ATOM    657  H   ARG   251      56.387  50.939  81.841  1.00  0.00           H  
ATOM    658  CA  ARG   251      56.024  51.519  79.805  1.00  0.00           C  
ATOM    659  HA  ARG   251      55.369  50.946  79.154  1.00  0.00           H  
ATOM    660  CB  ARG   251      55.082  52.593  80.352  1.00  0.00           C  
ATOM    661  HB2 ARG   251      55.708  53.217  80.992  1.00  0.00           H  
ATOM    662  HB3 ARG   251      54.734  53.238  79.546  1.00  0.00           H  
ATOM    663  CG  ARG   251      53.902  52.077  81.174  1.00  0.00           C  
ATOM    664  HG2 ARG   251      54.203  51.801  82.192  1.00  0.00           H  
ATOM    665  HG3 ARG   251      53.308  52.980  81.349  1.00  0.00           H  
ATOM    666  CD  ARG   251      52.974  51.125  80.513  1.00  0.00           C  
ATOM    667  HD2 ARG   251      53.558  50.283  80.127  1.00  0.00           H  
ATOM    668  HD3 ARG   251      52.283  50.686  81.223  1.00  0.00           H  
ATOM    669  NE  ARG   251      52.225  51.844  79.508  1.00  0.00           N  
ATOM    670  HE  ARG   251      52.271  52.854  79.462  1.00  0.00           H  
ATOM    671  CZ  ARG   251      51.320  51.392  78.689  1.00  0.00           C  
ATOM    672  NH1 ARG   251      50.822  50.205  78.656  1.00  0.00           N  
ATOM    673 HH11 ARG   251      51.211  49.580  79.342  1.00  0.00           H  
ATOM    674 HH12 ARG   251      50.218  49.832  77.936  1.00  0.00           H  
ATOM    675  NH2 ARG   251      50.872  52.219  77.783  1.00  0.00           N  
ATOM    676 HH21 ARG   251      51.108  53.197  77.887  1.00  0.00           H  
ATOM    677 HH22 ARG   251      50.168  51.956  77.105  1.00  0.00           H  
ATOM    678  C   ARG   251      57.154  51.976  78.863  1.00  0.00           C  
ATOM    679  O   ARG   251      56.851  52.133  77.695  1.00  0.00           O  
ATOM    680  N   PHE   252      58.437  52.297  79.290  1.00  0.00           N  
ATOM    681  H   PHE   252      58.600  52.292  80.280  1.00  0.00           H  
ATOM    682  CA  PHE   252      59.596  52.473  78.437  1.00  0.00           C  
ATOM    683  HA  PHE   252      59.358  53.277  77.741  1.00  0.00           H  
ATOM    684  CB  PHE   252      60.850  52.792  79.215  1.00  0.00           C  
ATOM    685  HB2 PHE   252      60.787  53.670  79.848  1.00  0.00           H  
ATOM    686  HB3 PHE   252      61.057  51.978  79.911  1.00  0.00           H  
ATOM    687  CG  PHE   252      62.110  53.108  78.462  1.00  0.00           C  
ATOM    688  CD1 PHE   252      62.912  52.115  77.906  1.00  0.00           C  
ATOM    689  HD1 PHE   252      62.636  51.076  78.002  1.00  0.00           H  
ATOM    690  CE1 PHE   252      63.991  52.392  77.023  1.00  0.00           C  
ATOM    691  HE1 PHE   252      64.505  51.711  76.349  1.00  0.00           H  
ATOM    692  CZ  PHE   252      64.319  53.780  76.938  1.00  0.00           C  
ATOM    693  HZ  PHE   252      65.219  54.007  76.386  1.00  0.00           H  
ATOM    694  CE2 PHE   252      63.607  54.802  77.524  1.00  0.00           C  
ATOM    695  HE2 PHE   252      63.883  55.822  77.287  1.00  0.00           H  
ATOM    696  CD2 PHE   252      62.397  54.477  78.127  1.00  0.00           C  
ATOM    697  HD2 PHE   252      61.753  55.331  78.282  1.00  0.00           H  
ATOM    698  C   PHE   252      59.725  51.206  77.572  1.00  0.00           C  
ATOM    699  O   PHE   252      59.862  51.370  76.322  1.00  0.00           O  
ATOM    700  N   ALA   253      59.710  50.024  78.117  1.00  0.00           N  
ATOM    701  H   ALA   253      59.682  49.880  79.117  1.00  0.00           H  
ATOM    702  CA  ALA   253      59.690  48.857  77.263  1.00  0.00           C  
ATOM    703  HA  ALA   253      60.589  48.964  76.640  1.00  0.00           H  
ATOM    704  CB  ALA   253      59.775  47.583  78.027  1.00  0.00           C  
ATOM    705  HB1 ALA   253      60.567  47.616  78.775  1.00  0.00           H  
ATOM    706  HB2 ALA   253      58.875  47.277  78.579  1.00  0.00           H  
ATOM    707  HB3 ALA   253      59.998  46.805  77.304  1.00  0.00           H  
ATOM    708  C   ALA   253      58.498  48.988  76.317  1.00  0.00           C  
ATOM    709  O   ALA   253      58.673  48.721  75.175  1.00  0.00           O  
ATOM    710  N   ARG   254      57.261  49.244  76.752  1.00  0.00           N  
ATOM    711  H   ARG   254      57.114  49.271  77.752  1.00  0.00           H  
ATOM    712  CA  ARG   254      56.098  49.334  75.836  1.00  0.00           C  
ATOM    713  HA  ARG   254      55.961  48.297  75.522  1.00  0.00           H  
ATOM    714  CB  ARG   254      54.793  49.659  76.641  1.00  0.00           C  
ATOM    715  HB2 ARG   254      54.914  49.265  77.649  1.00  0.00           H  
ATOM    716  HB3 ARG   254      54.640  50.740  76.696  1.00  0.00           H  
ATOM    717  CG  ARG   254      53.518  49.200  75.983  1.00  0.00           C  
ATOM    718  HG2 ARG   254      52.662  49.462  76.617  1.00  0.00           H  
ATOM    719  HG3 ARG   254      53.368  49.744  75.046  1.00  0.00           H  
ATOM    720  CD  ARG   254      53.488  47.690  75.817  1.00  0.00           C  
ATOM    721  HD2 ARG   254      52.466  47.387  75.629  1.00  0.00           H  
ATOM    722  HD3 ARG   254      54.124  47.400  74.974  1.00  0.00           H  
ATOM    723  NE  ARG   254      53.958  46.963  77.053  1.00  0.00           N  
ATOM    724  HE  ARG   254      53.663  47.441  77.886  1.00  0.00           H  
ATOM    725  CZ  ARG   254      54.883  46.056  77.237  1.00  0.00           C  
ATOM    726  NH1 ARG   254      55.295  45.288  76.252  1.00  0.00           N  
ATOM    727 HH11 ARG   254      54.682  45.235  75.454  1.00  0.00           H  
ATOM    728 HH12 ARG   254      56.253  44.992  76.198  1.00  0.00           H  
ATOM    729  NH2 ARG   254      55.496  46.038  78.365  1.00  0.00           N  
ATOM    730 HH21 ARG   254      55.203  46.707  79.058  1.00  0.00           H  
ATOM    731 HH22 ARG   254      56.343  45.493  78.410  1.00  0.00           H  
ATOM    732  C   ARG   254      56.260  50.268  74.629  1.00  0.00           C  
ATOM    733  O   ARG   254      55.815  49.975  73.579  1.00  0.00           O  
ATOM    734  N   LEU   255      56.748  51.464  74.862  1.00  0.00           N  
ATOM    735  H   LEU   255      57.002  51.659  75.812  1.00  0.00           H  
ATOM    736  CA  LEU   255      56.982  52.527  73.906  1.00  0.00           C  
ATOM    737  HA  LEU   255      56.093  53.014  73.490  1.00  0.00           H  
ATOM    738  CB  LEU   255      57.801  53.679  74.658  1.00  0.00           C  
ATOM    739  HB2 LEU   255      57.434  53.657  75.679  1.00  0.00           H  
ATOM    740  HB3 LEU   255      58.870  53.482  74.724  1.00  0.00           H  
ATOM    741  CG  LEU   255      57.678  55.122  74.104  1.00  0.00           C  
ATOM    742  HG  LEU   255      56.638  55.239  73.797  1.00  0.00           H  
ATOM    743  CD1 LEU   255      58.048  56.155  75.217  1.00  0.00           C  
ATOM    744 HD11 LEU   255      59.089  56.148  75.553  1.00  0.00           H  
ATOM    745 HD12 LEU   255      57.863  57.197  74.961  1.00  0.00           H  
ATOM    746 HD13 LEU   255      57.489  55.905  76.118  1.00  0.00           H  
ATOM    747  CD2 LEU   255      58.426  55.382  72.812  1.00  0.00           C  
ATOM    748 HD21 LEU   255      59.399  55.816  73.021  1.00  0.00           H  
ATOM    749 HD22 LEU   255      58.639  54.342  72.548  1.00  0.00           H  
ATOM    750 HD23 LEU   255      57.796  55.799  72.036  1.00  0.00           H  
ATOM    751  C   LEU   255      57.735  51.987  72.701  1.00  0.00           C  
ATOM    752  O   LEU   255      57.381  52.054  71.542  1.00  0.00           O  
ATOM    753  N   TRP   256      58.932  51.438  73.005  1.00  0.00           N  
ATOM    754  H   TRP   256      59.316  51.512  73.934  1.00  0.00           H  
ATOM    755  CA  TRP   256      59.866  50.927  71.950  1.00  0.00           C  
ATOM    756  HA  TRP   256      59.688  51.621  71.124  1.00  0.00           H  
ATOM    757  CB  TRP   256      61.289  51.116  72.487  1.00  0.00           C  
ATOM    758  HB2 TRP   256      61.447  50.362  73.273  1.00  0.00           H  
ATOM    759  HB3 TRP   256      61.985  50.905  71.674  1.00  0.00           H  
ATOM    760  CG  TRP   256      61.658  52.422  72.951  1.00  0.00           C  
ATOM    761  CD1 TRP   256      61.825  52.766  74.282  1.00  0.00           C  
ATOM    762  HD1 TRP   256      61.623  52.094  75.099  1.00  0.00           H  
ATOM    763  NE1 TRP   256      62.312  54.063  74.285  1.00  0.00           N  
ATOM    764  HE1 TRP   256      62.628  54.528  75.126  1.00  0.00           H  
ATOM    765  CE2 TRP   256      62.472  54.597  73.057  1.00  0.00           C  
ATOM    766  CZ2 TRP   256      62.947  55.816  72.450  1.00  0.00           C  
ATOM    767  HZ2 TRP   256      63.224  56.622  73.112  1.00  0.00           H  
ATOM    768  CH2 TRP   256      63.143  55.891  71.040  1.00  0.00           C  
ATOM    769  HH2 TRP   256      63.408  56.821  70.563  1.00  0.00           H  
ATOM    770  CZ3 TRP   256      62.774  54.766  70.276  1.00  0.00           C  
ATOM    771  HZ3 TRP   256      62.782  54.990  69.217  1.00  0.00           H  
ATOM    772  CE3 TRP   256      62.149  53.618  70.814  1.00  0.00           C  
ATOM    773  HE3 TRP   256      61.762  52.802  70.222  1.00  0.00           H  
ATOM    774  CD2 TRP   256      62.132  53.512  72.184  1.00  0.00           C  
ATOM    775  C   TRP   256      59.616  49.551  71.376  1.00  0.00           C  
ATOM    776  O   TRP   256      60.110  49.202  70.333  1.00  0.00           O  
ATOM    777  N   VAL   257      58.823  48.743  72.065  1.00  0.00           N  
ATOM    778  H   VAL   257      58.588  49.181  72.947  1.00  0.00           H  
ATOM    779  CA  VAL   257      58.124  47.589  71.502  1.00  0.00           C  
ATOM    780  HA  VAL   257      58.909  47.016  71.018  1.00  0.00           H  
ATOM    781  CB  VAL   257      57.572  46.708  72.631  1.00  0.00           C  
ATOM    782  HB  VAL   257      56.938  47.239  73.325  1.00  0.00           H  
ATOM    783  CG1 VAL   257      56.734  45.515  72.129  1.00  0.00           C  
ATOM    784 HG11 VAL   257      56.314  45.044  73.018  1.00  0.00           H  
ATOM    785 HG12 VAL   257      55.934  45.883  71.482  1.00  0.00           H  
ATOM    786 HG13 VAL   257      57.378  44.793  71.634  1.00  0.00           H  
ATOM    787  CG2 VAL   257      58.731  46.038  73.404  1.00  0.00           C  
ATOM    788 HG21 VAL   257      59.287  46.843  73.886  1.00  0.00           H  
ATOM    789 HG22 VAL   257      58.348  45.278  74.083  1.00  0.00           H  
ATOM    790 HG23 VAL   257      59.496  45.616  72.760  1.00  0.00           H  
ATOM    791  C   VAL   257      57.094  48.039  70.507  1.00  0.00           C  
ATOM    792  O   VAL   257      57.058  47.584  69.386  1.00  0.00           O  
ATOM    793  N   GLY   258      56.241  49.053  70.814  1.00  0.00           N  
ATOM    794  H   GLY   258      56.366  49.499  71.706  1.00  0.00           H  
ATOM    795  CA  GLY   258      55.373  49.802  69.870  1.00  0.00           C  
ATOM    796  HA2 GLY   258      54.568  49.159  69.530  1.00  0.00           H  
ATOM    797  HA3 GLY   258      54.989  50.663  70.414  1.00  0.00           H  
ATOM    798  C   GLY   258      56.172  50.372  68.650  1.00  0.00           C  
ATOM    799  O   GLY   258      55.717  50.160  67.520  1.00  0.00           O  
ATOM    800  N   VAL   259      57.257  51.155  68.789  1.00  0.00           N  
ATOM    801  H   VAL   259      57.492  51.440  69.730  1.00  0.00           H  
ATOM    802  CA  VAL   259      58.107  51.665  67.669  1.00  0.00           C  
ATOM    803  HA  VAL   259      57.478  52.181  66.943  1.00  0.00           H  
ATOM    804  CB  VAL   259      59.224  52.496  68.208  1.00  0.00           C  
ATOM    805  HB  VAL   259      59.732  51.880  68.954  1.00  0.00           H  
ATOM    806  CG1 VAL   259      60.343  52.833  67.176  1.00  0.00           C  
ATOM    807 HG11 VAL   259      61.177  53.155  67.805  1.00  0.00           H  
ATOM    808 HG12 VAL   259      60.796  51.932  66.771  1.00  0.00           H  
ATOM    809 HG13 VAL   259      60.004  53.528  66.410  1.00  0.00           H  
ATOM    810  CG2 VAL   259      58.864  53.835  68.995  1.00  0.00           C  
ATOM    811 HG21 VAL   259      58.276  54.501  68.359  1.00  0.00           H  
ATOM    812 HG22 VAL   259      58.356  53.674  69.946  1.00  0.00           H  
ATOM    813 HG23 VAL   259      59.759  54.429  69.184  1.00  0.00           H  
ATOM    814  C   VAL   259      58.668  50.615  66.753  1.00  0.00           C  
ATOM    815  O   VAL   259      58.574  50.690  65.493  1.00  0.00           O  
ATOM    816  N   TRP   260      59.373  49.599  67.236  1.00  0.00           N  
ATOM    817  H   TRP   260      59.517  49.664  68.236  1.00  0.00           H  
ATOM    818  CA  TRP   260      60.014  48.508  66.500  1.00  0.00           C  
ATOM    819  HA  TRP   260      60.444  48.998  65.631  1.00  0.00           H  
ATOM    820  CB  TRP   260      61.142  47.808  67.204  1.00  0.00           C  
ATOM    821  HB2 TRP   260      60.880  47.086  67.972  1.00  0.00           H  
ATOM    822  HB3 TRP   260      61.857  47.376  66.490  1.00  0.00           H  
ATOM    823  CG  TRP   260      62.170  48.689  67.864  1.00  0.00           C  
ATOM    824  CD1 TRP   260      62.583  48.631  69.143  1.00  0.00           C  
ATOM    825  HD1 TRP   260      62.261  47.851  69.821  1.00  0.00           H  
ATOM    826  NE1 TRP   260      63.430  49.645  69.424  1.00  0.00           N  
ATOM    827  HE1 TRP   260      63.695  49.870  70.374  1.00  0.00           H  
ATOM    828  CE2 TRP   260      63.602  50.538  68.367  1.00  0.00           C  
ATOM    829  CZ2 TRP   260      64.229  51.715  68.250  1.00  0.00           C  
ATOM    830  HZ2 TRP   260      64.734  52.078  69.130  1.00  0.00           H  
ATOM    831  CH2 TRP   260      64.130  52.441  66.983  1.00  0.00           C  
ATOM    832  HH2 TRP   260      64.525  53.439  66.846  1.00  0.00           H  
ATOM    833  CZ3 TRP   260      63.472  51.779  65.882  1.00  0.00           C  
ATOM    834  HZ3 TRP   260      63.483  52.313  64.944  1.00  0.00           H  
ATOM    835  CE3 TRP   260      62.865  50.492  66.009  1.00  0.00           C  
ATOM    836  HE3 TRP   260      62.270  50.099  65.199  1.00  0.00           H  
ATOM    837  CD2 TRP   260      62.875  49.857  67.267  1.00  0.00           C  
ATOM    838  C   TRP   260      58.976  47.436  65.979  1.00  0.00           C  
ATOM    839  O   TRP   260      59.249  46.858  64.956  1.00  0.00           O  
ATOM    840  N   SER   261      57.787  47.291  66.582  1.00  0.00           N  
ATOM    841  H   SER   261      57.553  47.829  67.405  1.00  0.00           H  
ATOM    842  CA  SER   261      56.680  46.439  66.082  1.00  0.00           C  
ATOM    843  HA  SER   261      57.164  45.538  65.717  1.00  0.00           H  
ATOM    844  CB  SER   261      55.691  46.011  67.124  1.00  0.00           C  
ATOM    845  HB2 SER   261      54.945  45.378  66.634  1.00  0.00           H  
ATOM    846  HB3 SER   261      56.190  45.515  67.950  1.00  0.00           H  
ATOM    847  OG  SER   261      55.080  47.193  67.730  1.00  0.00           O  
ATOM    848  HG  SER   261      55.634  47.506  68.450  1.00  0.00           H  
ATOM    849  C   SER   261      55.980  47.018  64.877  1.00  0.00           C  
ATOM    850  O   SER   261      55.872  46.313  63.824  1.00  0.00           O  
ATOM    851  N   VAL   262      55.598  48.291  64.873  1.00  0.00           N  
ATOM    852  H   VAL   262      55.573  48.788  65.745  1.00  0.00           H  
ATOM    853  CA  VAL   262      55.028  48.979  63.728  1.00  0.00           C  
ATOM    854  HA  VAL   262      54.203  48.345  63.388  1.00  0.00           H  
ATOM    855  CB  VAL   262      54.388  50.341  64.235  1.00  0.00           C  
ATOM    856  HB  VAL   262      55.262  50.834  64.664  1.00  0.00           H  
ATOM    857  CG1 VAL   262      53.939  51.168  63.020  1.00  0.00           C  
ATOM    858 HG11 VAL   262      54.661  51.696  62.409  1.00  0.00           H  
ATOM    859 HG12 VAL   262      53.214  50.665  62.380  1.00  0.00           H  
ATOM    860 HG13 VAL   262      53.426  52.040  63.425  1.00  0.00           H  
ATOM    861  CG2 VAL   262      53.190  50.134  65.188  1.00  0.00           C  
ATOM    862 HG21 VAL   262      52.505  50.979  65.083  1.00  0.00           H  
ATOM    863 HG22 VAL   262      52.624  49.239  64.946  1.00  0.00           H  
ATOM    864 HG23 VAL   262      53.643  50.108  66.176  1.00  0.00           H  
ATOM    865  C   VAL   262      55.916  49.228  62.506  1.00  0.00           C  
ATOM    866  O   VAL   262      55.611  49.065  61.316  1.00  0.00           O  
ATOM    867  N   LEU   263      57.189  49.559  62.783  1.00  0.00           N  
ATOM    868  H   LEU   263      57.453  49.744  63.743  1.00  0.00           H  
ATOM    869  CA  LEU   263      58.116  49.738  61.621  1.00  0.00           C  
ATOM    870  HA  LEU   263      57.617  50.245  60.794  1.00  0.00           H  
ATOM    871  CB  LEU   263      59.353  50.529  62.080  1.00  0.00           C  
ATOM    872  HB2 LEU   263      59.941  49.923  62.766  1.00  0.00           H  
ATOM    873  HB3 LEU   263      59.961  50.699  61.189  1.00  0.00           H  
ATOM    874  CG  LEU   263      59.013  52.009  62.547  1.00  0.00           C  
ATOM    875  HG  LEU   263      58.195  52.011  63.270  1.00  0.00           H  
ATOM    876  CD1 LEU   263      60.169  52.720  63.126  1.00  0.00           C  
ATOM    877 HD11 LEU   263      60.588  52.084  63.913  1.00  0.00           H  
ATOM    878 HD12 LEU   263      60.927  52.739  62.334  1.00  0.00           H  
ATOM    879 HD13 LEU   263      59.846  53.691  63.501  1.00  0.00           H  
ATOM    880  CD2 LEU   263      58.395  52.847  61.462  1.00  0.00           C  
ATOM    881 HD21 LEU   263      57.610  52.354  60.883  1.00  0.00           H  
ATOM    882 HD22 LEU   263      58.062  53.768  61.927  1.00  0.00           H  
ATOM    883 HD23 LEU   263      59.125  53.226  60.742  1.00  0.00           H  
ATOM    884  C   LEU   263      58.516  48.409  60.934  1.00  0.00           C  
ATOM    885  O   LEU   263      58.952  48.310  59.793  1.00  0.00           O  
ATOM    886  N   CYS   264      58.472  47.356  61.770  1.00  0.00           N  
ATOM    887  H   CYS   264      58.356  47.502  62.761  1.00  0.00           H  
ATOM    888  CA  CYS   264      58.722  45.946  61.234  1.00  0.00           C  
ATOM    889  HA  CYS   264      59.630  45.853  60.651  1.00  0.00           H  
ATOM    890  CB  CYS   264      59.060  44.980  62.379  1.00  0.00           C  
ATOM    891  HB2 CYS   264      59.765  45.453  63.069  1.00  0.00           H  
ATOM    892  HB3 CYS   264      58.180  44.693  62.961  1.00  0.00           H  
ATOM    893  SG  CYS   264      59.859  43.518  61.601  1.00  0.00           S  
ATOM    894  HG  CYS   264      61.121  43.859  61.868  1.00  0.00           H  
ATOM    895  C   CYS   264      57.556  45.417  60.375  1.00  0.00           C  
ATOM    896  O   CYS   264      57.809  44.879  59.283  1.00  0.00           O  
ATOM    897  N   CYS   265      56.278  45.563  60.840  1.00  0.00           N  
ATOM    898  H   CYS   265      56.214  45.919  61.782  1.00  0.00           H  
ATOM    899  CA  CYS   265      55.054  45.283  60.083  1.00  0.00           C  
ATOM    900  HA  CYS   265      55.027  44.295  59.629  1.00  0.00           H  
ATOM    901  CB  CYS   265      53.749  45.658  60.838  1.00  0.00           C  
ATOM    902  HB2 CYS   265      53.606  46.728  60.963  1.00  0.00           H  
ATOM    903  HB3 CYS   265      52.915  45.376  60.190  1.00  0.00           H  
ATOM    904  SG  CYS   265      53.518  44.683  62.405  1.00  0.00           S  
ATOM    905  HG  CYS   265      54.245  45.536  63.136  1.00  0.00           H  
ATOM    906  C   CYS   265      55.096  46.158  58.776  1.00  0.00           C  
ATOM    907  O   CYS   265      55.089  45.572  57.684  1.00  0.00           O  
ATOM    908  N   ALA   266      55.334  47.496  58.901  1.00  0.00           N  
ATOM    909  H   ALA   266      55.290  47.933  59.812  1.00  0.00           H  
ATOM    910  CA  ALA   266      55.576  48.369  57.713  1.00  0.00           C  
ATOM    911  HA  ALA   266      54.595  48.517  57.257  1.00  0.00           H  
ATOM    912  CB  ALA   266      56.145  49.694  58.127  1.00  0.00           C  
ATOM    913  HB1 ALA   266      55.611  50.295  58.861  1.00  0.00           H  
ATOM    914  HB2 ALA   266      57.146  49.586  58.543  1.00  0.00           H  
ATOM    915  HB3 ALA   266      56.306  50.267  57.209  1.00  0.00           H  
ATOM    916  C   ALA   266      56.488  47.728  56.628  1.00  0.00           C  
ATOM    917  O   ALA   266      56.174  47.655  55.439  1.00  0.00           O  
ATOM    918  N   SER   267      57.717  47.249  56.932  1.00  0.00           N  
ATOM    919  H   SER   267      57.979  47.224  57.901  1.00  0.00           H  
ATOM    920  CA  SER   267      58.670  46.697  56.037  1.00  0.00           C  
ATOM    921  HA  SER   267      58.502  47.371  55.190  1.00  0.00           H  
ATOM    922  CB  SER   267      60.014  46.977  56.584  1.00  0.00           C  
ATOM    923  HB2 SER   267      59.951  48.036  56.818  1.00  0.00           H  
ATOM    924  HB3 SER   267      60.173  46.332  57.451  1.00  0.00           H  
ATOM    925  OG  SER   267      60.969  46.705  55.620  1.00  0.00           O  
ATOM    926  HG  SER   267      61.802  47.068  55.929  1.00  0.00           H  
ATOM    927  C   SER   267      58.410  45.251  55.512  1.00  0.00           C  
ATOM    928  O   SER   267      58.385  45.036  54.281  1.00  0.00           O  
ATOM    929  N   THR   268      58.217  44.318  56.419  1.00  0.00           N  
ATOM    930  H   THR   268      58.462  44.593  57.359  1.00  0.00           H  
ATOM    931  CA  THR   268      57.817  42.902  56.095  1.00  0.00           C  
ATOM    932  HA  THR   268      58.542  42.360  55.480  1.00  0.00           H  
ATOM    933  CB  THR   268      57.537  42.108  57.452  1.00  0.00           C  
ATOM    934  HB  THR   268      57.220  41.081  57.279  1.00  0.00           H  
ATOM    935  CG2 THR   268      58.769  41.947  58.288  1.00  0.00           C  
ATOM    936 HG21 THR   268      59.594  41.585  57.674  1.00  0.00           H  
ATOM    937 HG22 THR   268      59.165  42.904  58.630  1.00  0.00           H  
ATOM    938 HG23 THR   268      58.597  41.285  59.136  1.00  0.00           H  
ATOM    939  OG1 THR   268      56.513  42.701  58.208  1.00  0.00           O  
ATOM    940  HG1 THR   268      56.989  43.377  58.699  1.00  0.00           H  
ATOM    941  C   THR   268      56.434  42.844  55.229  1.00  0.00           C  
ATOM    942  O   THR   268      56.457  42.188  54.126  1.00  0.00           O  
ATOM    943  N   LEU   269      55.450  43.638  55.535  1.00  0.00           N  
ATOM    944  H   LEU   269      55.465  44.025  56.466  1.00  0.00           H  
ATOM    945  CA  LEU   269      54.249  43.859  54.769  1.00  0.00           C  
ATOM    946  HA  LEU   269      53.803  42.872  54.687  1.00  0.00           H  
ATOM    947  CB  LEU   269      53.267  44.762  55.466  1.00  0.00           C  
ATOM    948  HB2 LEU   269      52.936  44.250  56.375  1.00  0.00           H  
ATOM    949  HB3 LEU   269      53.843  45.658  55.708  1.00  0.00           H  
ATOM    950  CG  LEU   269      51.987  45.203  54.742  1.00  0.00           C  
ATOM    951  HG  LEU   269      52.308  45.804  53.893  1.00  0.00           H  
ATOM    952  CD1 LEU   269      51.118  44.020  54.300  1.00  0.00           C  
ATOM    953 HD11 LEU   269      51.562  43.450  53.476  1.00  0.00           H  
ATOM    954 HD12 LEU   269      50.937  43.328  55.128  1.00  0.00           H  
ATOM    955 HD13 LEU   269      50.119  44.297  53.974  1.00  0.00           H  
ATOM    956  CD2 LEU   269      51.095  46.135  55.628  1.00  0.00           C  
ATOM    957 HD21 LEU   269      50.216  46.512  55.103  1.00  0.00           H  
ATOM    958 HD22 LEU   269      50.734  45.534  56.467  1.00  0.00           H  
ATOM    959 HD23 LEU   269      51.702  47.010  55.870  1.00  0.00           H  
ATOM    960  C   LEU   269      54.508  44.413  53.331  1.00  0.00           C  
ATOM    961  O   LEU   269      53.962  43.870  52.400  1.00  0.00           O  
ATOM    962  N   PHE   270      55.383  45.428  53.122  1.00  0.00           N  
ATOM    963  H   PHE   270      55.849  45.852  53.922  1.00  0.00           H  
ATOM    964  CA  PHE   270      55.832  45.821  51.772  1.00  0.00           C  
ATOM    965  HA  PHE   270      54.962  46.199  51.237  1.00  0.00           H  
ATOM    966  CB  PHE   270      56.730  47.065  52.014  1.00  0.00           C  
ATOM    967  HB2 PHE   270      56.186  47.806  52.609  1.00  0.00           H  
ATOM    968  HB3 PHE   270      57.560  46.737  52.631  1.00  0.00           H  
ATOM    969  CG  PHE   270      57.210  47.697  50.725  1.00  0.00           C  
ATOM    970  CD1 PHE   270      56.309  48.106  49.760  1.00  0.00           C  
ATOM    971  HD1 PHE   270      55.250  48.072  49.953  1.00  0.00           H  
ATOM    972  CE1 PHE   270      56.857  48.438  48.529  1.00  0.00           C  
ATOM    973  HE1 PHE   270      56.186  48.635  47.712  1.00  0.00           H  
ATOM    974  CZ  PHE   270      58.208  48.660  48.316  1.00  0.00           C  
ATOM    975  HZ  PHE   270      58.567  48.962  47.346  1.00  0.00           H  
ATOM    976  CE2 PHE   270      59.071  48.541  49.453  1.00  0.00           C  
ATOM    977  HE2 PHE   270      60.131  48.695  49.270  1.00  0.00           H  
ATOM    978  CD2 PHE   270      58.581  47.949  50.602  1.00  0.00           C  
ATOM    979  HD2 PHE   270      59.311  47.612  51.319  1.00  0.00           H  
ATOM    980  C   PHE   270      56.372  44.751  50.916  1.00  0.00           C  
ATOM    981  O   PHE   270      56.199  44.777  49.687  1.00  0.00           O  
ATOM    982  N   THR   271      57.139  43.844  51.550  1.00  0.00           N  
ATOM    983  H   THR   271      57.273  43.979  52.551  1.00  0.00           H  
ATOM    984  CA  THR   271      57.659  42.523  50.954  1.00  0.00           C  
ATOM    985  HA  THR   271      58.047  42.705  49.953  1.00  0.00           H  
ATOM    986  CB  THR   271      58.828  41.973  51.808  1.00  0.00           C  
ATOM    987  HB  THR   271      58.360  41.772  52.778  1.00  0.00           H  
ATOM    988  CG2 THR   271      59.519  40.720  51.301  1.00  0.00           C  
ATOM    989 HG21 THR   271      58.834  39.874  51.349  1.00  0.00           H  
ATOM    990 HG22 THR   271      59.726  40.813  50.230  1.00  0.00           H  
ATOM    991 HG23 THR   271      60.479  40.433  51.736  1.00  0.00           H  
ATOM    992  OG1 THR   271      59.736  42.956  52.159  1.00  0.00           O  
ATOM    993  HG1 THR   271      59.351  43.415  52.902  1.00  0.00           H  
ATOM    994  C   THR   271      56.632  41.470  50.693  1.00  0.00           C  
ATOM    995  O   THR   271      56.596  41.025  49.541  1.00  0.00           O  
ATOM    996  N   VAL   272      55.753  41.142  51.584  1.00  0.00           N  
ATOM    997  H   VAL   272      55.998  41.517  52.495  1.00  0.00           H  
ATOM    998  CA  VAL   272      54.547  40.340  51.445  1.00  0.00           C  
ATOM    999  HA  VAL   272      54.750  39.330  51.090  1.00  0.00           H  
ATOM   1000  CB  VAL   272      53.831  40.259  52.826  1.00  0.00           C  
ATOM   1001  HB  VAL   272      53.789  41.258  53.261  1.00  0.00           H  
ATOM   1002  CG1 VAL   272      52.417  39.698  52.599  1.00  0.00           C  
ATOM   1003 HG11 VAL   272      51.820  40.424  52.033  1.00  0.00           H  
ATOM   1004 HG12 VAL   272      52.450  38.690  52.205  1.00  0.00           H  
ATOM   1005 HG13 VAL   272      51.910  39.688  53.560  1.00  0.00           H  
ATOM   1006  CG2 VAL   272      54.579  39.330  53.810  1.00  0.00           C  
ATOM   1007 HG21 VAL   272      55.601  39.684  53.979  1.00  0.00           H  
ATOM   1008 HG22 VAL   272      54.051  39.210  54.762  1.00  0.00           H  
ATOM   1009 HG23 VAL   272      54.631  38.342  53.356  1.00  0.00           H  
ATOM   1010  C   VAL   272      53.737  40.869  50.309  1.00  0.00           C  
ATOM   1011  O   VAL   272      53.430  40.205  49.307  1.00  0.00           O  
ATOM   1012  N   LEU   273      53.445  42.151  50.355  1.00  0.00           N  
ATOM   1013  H   LEU   273      53.591  42.677  51.217  1.00  0.00           H  
ATOM   1014  CA  LEU   273      52.666  42.890  49.331  1.00  0.00           C  
ATOM   1015  HA  LEU   273      51.595  42.666  49.363  1.00  0.00           H  
ATOM   1016  CB  LEU   273      52.696  44.399  49.646  1.00  0.00           C  
ATOM   1017  HB2 LEU   273      52.010  44.589  50.469  1.00  0.00           H  
ATOM   1018  HB3 LEU   273      53.699  44.691  49.954  1.00  0.00           H  
ATOM   1019  CG  LEU   273      52.198  45.306  48.462  1.00  0.00           C  
ATOM   1020  HG  LEU   273      52.102  44.771  47.510  1.00  0.00           H  
ATOM   1021  CD1 LEU   273      50.782  45.813  48.898  1.00  0.00           C  
ATOM   1022 HD11 LEU   273      50.352  46.229  47.991  1.00  0.00           H  
ATOM   1023 HD12 LEU   273      50.099  45.036  49.247  1.00  0.00           H  
ATOM   1024 HD13 LEU   273      50.809  46.540  49.711  1.00  0.00           H  
ATOM   1025  CD2 LEU   273      53.115  46.481  48.303  1.00  0.00           C  
ATOM   1026 HD21 LEU   273      52.737  47.226  47.597  1.00  0.00           H  
ATOM   1027 HD22 LEU   273      53.211  46.987  49.265  1.00  0.00           H  
ATOM   1028 HD23 LEU   273      54.051  46.137  47.859  1.00  0.00           H  
ATOM   1029  C   LEU   273      53.110  42.613  47.888  1.00  0.00           C  
ATOM   1030  O   LEU   273      52.345  42.201  47.099  1.00  0.00           O  
ATOM   1031  N   THR   274      54.370  42.837  47.555  1.00  0.00           N  
ATOM   1032  H   THR   274      54.975  43.170  48.284  1.00  0.00           H  
ATOM   1033  CA  THR   274      54.944  42.548  46.192  1.00  0.00           C  
ATOM   1034  HA  THR   274      54.285  43.105  45.526  1.00  0.00           H  
ATOM   1035  CB  THR   274      56.358  43.241  46.030  1.00  0.00           C  
ATOM   1036  HB  THR   274      56.663  43.003  45.018  1.00  0.00           H  
ATOM   1037  CG2 THR   274      56.218  44.820  46.277  1.00  0.00           C  
ATOM   1038 HG21 THR   274      55.488  45.218  45.571  1.00  0.00           H  
ATOM   1039 HG22 THR   274      55.914  45.178  47.259  1.00  0.00           H  
ATOM   1040 HG23 THR   274      57.110  45.346  45.946  1.00  0.00           H  
ATOM   1041  OG1 THR   274      57.177  42.672  46.966  1.00  0.00           O  
ATOM   1042  HG1 THR   274      56.983  43.150  47.768  1.00  0.00           H  
ATOM   1043  C   THR   274      55.014  41.120  45.736  1.00  0.00           C  
ATOM   1044  O   THR   274      54.789  40.916  44.546  1.00  0.00           O  
ATOM   1045  N   TYR   275      55.111  40.185  46.692  1.00  0.00           N  
ATOM   1046  H   TYR   275      55.106  40.402  47.683  1.00  0.00           H  
ATOM   1047  CA  TYR   275      55.071  38.737  46.306  1.00  0.00           C  
ATOM   1048  HA  TYR   275      55.748  38.576  45.474  1.00  0.00           H  
ATOM   1049  CB  TYR   275      55.669  37.809  47.421  1.00  0.00           C  
ATOM   1050  HB2 TYR   275      56.563  38.292  47.810  1.00  0.00           H  
ATOM   1051  HB3 TYR   275      55.042  37.789  48.313  1.00  0.00           H  
ATOM   1052  CG  TYR   275      55.889  36.380  46.925  1.00  0.00           C  
ATOM   1053  CD1 TYR   275      57.005  36.196  46.030  1.00  0.00           C  
ATOM   1054  HD1 TYR   275      57.500  37.095  45.672  1.00  0.00           H  
ATOM   1055  CE1 TYR   275      57.467  34.955  45.674  1.00  0.00           C  
ATOM   1056  HE1 TYR   275      58.273  34.813  44.971  1.00  0.00           H  
ATOM   1057  CZ  TYR   275      56.861  33.806  46.231  1.00  0.00           C  
ATOM   1058  OH  TYR   275      57.283  32.605  45.885  1.00  0.00           O  
ATOM   1059  HH  TYR   275      56.691  32.027  46.375  1.00  0.00           H  
ATOM   1060  CE2 TYR   275      55.785  33.929  47.115  1.00  0.00           C  
ATOM   1061  HE2 TYR   275      55.201  33.101  47.494  1.00  0.00           H  
ATOM   1062  CD2 TYR   275      55.273  35.191  47.442  1.00  0.00           C  
ATOM   1063  HD2 TYR   275      54.547  35.303  48.225  1.00  0.00           H  
ATOM   1064  C   TYR   275      53.707  38.227  45.809  1.00  0.00           C  
ATOM   1065  O   TYR   275      53.609  37.432  44.846  1.00  0.00           O  
ATOM   1066  N   LEU   276      52.622  38.822  46.274  1.00  0.00           N  
ATOM   1067  H   LEU   276      52.708  39.509  47.007  1.00  0.00           H  
ATOM   1068  CA  LEU   276      51.200  38.642  45.928  1.00  0.00           C  
ATOM   1069  HA  LEU   276      50.974  37.593  46.125  1.00  0.00           H  
ATOM   1070  CB  LEU   276      50.257  39.364  46.854  1.00  0.00           C  
ATOM   1071  HB2 LEU   276      50.613  40.393  46.737  1.00  0.00           H  
ATOM   1072  HB3 LEU   276      49.264  39.092  46.516  1.00  0.00           H  
ATOM   1073  CG  LEU   276      50.370  39.118  48.353  1.00  0.00           C  
ATOM   1074  HG  LEU   276      51.412  39.230  48.660  1.00  0.00           H  
ATOM   1075  CD1 LEU   276      49.518  40.080  49.169  1.00  0.00           C  
ATOM   1076 HD11 LEU   276      49.774  41.099  48.882  1.00  0.00           H  
ATOM   1077 HD12 LEU   276      48.467  39.877  48.992  1.00  0.00           H  
ATOM   1078 HD13 LEU   276      49.701  39.924  50.238  1.00  0.00           H  
ATOM   1079  CD2 LEU   276      49.953  37.638  48.828  1.00  0.00           C  
ATOM   1080 HD21 LEU   276      48.881  37.475  48.721  1.00  0.00           H  
ATOM   1081 HD22 LEU   276      50.466  36.867  48.253  1.00  0.00           H  
ATOM   1082 HD23 LEU   276      50.146  37.643  49.898  1.00  0.00           H  
ATOM   1083  C   LEU   276      50.797  39.061  44.411  1.00  0.00           C  
ATOM   1084  O   LEU   276      49.674  38.809  43.954  1.00  0.00           O  
ATOM   1085  N   VAL   277      51.690  39.788  43.731  1.00  0.00           N  
ATOM   1086  H   VAL   277      52.600  39.661  44.148  1.00  0.00           H  
ATOM   1087  CA  VAL   277      51.647  40.164  42.263  1.00  0.00           C  
ATOM   1088  HA  VAL   277      50.608  40.361  41.987  1.00  0.00           H  
ATOM   1089  CB  VAL   277      52.384  41.481  41.926  1.00  0.00           C  
ATOM   1090  HB  VAL   277      53.435  41.483  42.212  1.00  0.00           H  
ATOM   1091  CG1 VAL   277      52.362  41.817  40.427  1.00  0.00           C  
ATOM   1092 HG11 VAL   277      51.350  41.715  40.020  1.00  0.00           H  
ATOM   1093 HG12 VAL   277      52.618  42.866  40.290  1.00  0.00           H  
ATOM   1094 HG13 VAL   277      53.046  41.175  39.872  1.00  0.00           H  
ATOM   1095  CG2 VAL   277      51.654  42.743  42.603  1.00  0.00           C  
ATOM   1096 HG21 VAL   277      50.613  42.690  42.286  1.00  0.00           H  
ATOM   1097 HG22 VAL   277      51.677  42.668  43.693  1.00  0.00           H  
ATOM   1098 HG23 VAL   277      52.268  43.600  42.334  1.00  0.00           H  
ATOM   1099  C   VAL   277      52.128  39.004  41.407  1.00  0.00           C  
ATOM   1100  O   VAL   277      51.263  38.633  40.568  1.00  0.00           O  
ATOM   1101  N   ASP   278      53.395  38.637  41.431  1.00  0.00           N  
ATOM   1102  H   ASP   278      53.970  39.060  42.151  1.00  0.00           H  
ATOM   1103  CA  ASP   278      53.937  37.657  40.536  1.00  0.00           C  
ATOM   1104  HA  ASP   278      53.231  36.822  40.415  1.00  0.00           H  
ATOM   1105  CB  ASP   278      54.095  38.171  39.127  1.00  0.00           C  
ATOM   1106  HB2 ASP   278      53.217  38.688  38.752  1.00  0.00           H  
ATOM   1107  HB3 ASP   278      54.969  38.817  39.027  1.00  0.00           H  
ATOM   1108  CG  ASP   278      54.436  37.073  38.192  1.00  0.00           C  
ATOM   1109  OD1 ASP   278      54.540  35.901  38.577  1.00  0.00           O  
ATOM   1110  OD2 ASP   278      54.554  37.387  36.973  1.00  0.00           O  
ATOM   1111  C   ASP   278      55.205  37.026  41.189  1.00  0.00           C  
ATOM   1112  O   ASP   278      56.200  37.700  41.409  1.00  0.00           O  
ATOM   1113  N   MET   279      55.138  35.736  41.484  1.00  0.00           N  
ATOM   1114  H   MET   279      54.255  35.302  41.235  1.00  0.00           H  
ATOM   1115  CA  MET   279      56.295  34.907  41.967  1.00  0.00           C  
ATOM   1116  HA  MET   279      56.731  35.441  42.818  1.00  0.00           H  
ATOM   1117  CB  MET   279      55.788  33.598  42.464  1.00  0.00           C  
ATOM   1118  HB2 MET   279      55.272  32.964  41.743  1.00  0.00           H  
ATOM   1119  HB3 MET   279      56.545  32.922  42.879  1.00  0.00           H  
ATOM   1120  CG  MET   279      54.723  33.770  43.558  1.00  0.00           C  
ATOM   1121  HG2 MET   279      55.148  34.284  44.419  1.00  0.00           H  
ATOM   1122  HG3 MET   279      53.925  34.406  43.183  1.00  0.00           H  
ATOM   1123  SD  MET   279      54.173  32.082  43.883  1.00  0.00           S  
ATOM   1124  CE  MET   279      52.708  32.407  44.829  1.00  0.00           C  
ATOM   1125  HE1 MET   279      51.929  32.904  44.253  1.00  0.00           H  
ATOM   1126  HE2 MET   279      52.383  31.428  45.176  1.00  0.00           H  
ATOM   1127  HE3 MET   279      52.965  33.032  45.680  1.00  0.00           H  
ATOM   1128  C   MET   279      57.401  34.814  40.914  1.00  0.00           C  
ATOM   1129  O   MET   279      58.601  34.666  41.239  1.00  0.00           O  
ATOM   1130  N   ARG   280      57.067  34.901  39.665  1.00  0.00           N  
ATOM   1131  H   ARG   280      56.076  34.838  39.448  1.00  0.00           H  
ATOM   1132  CA  ARG   280      57.963  34.780  38.472  1.00  0.00           C  
ATOM   1133  HA  ARG   280      58.587  33.897  38.386  1.00  0.00           H  
ATOM   1134  CB  ARG   280      57.158  34.710  37.194  1.00  0.00           C  
ATOM   1135  HB2 ARG   280      56.674  35.684  37.119  1.00  0.00           H  
ATOM   1136  HB3 ARG   280      57.686  34.741  36.242  1.00  0.00           H  
ATOM   1137  CG  ARG   280      56.211  33.486  37.122  1.00  0.00           C  
ATOM   1138  HG2 ARG   280      56.745  32.533  37.217  1.00  0.00           H  
ATOM   1139  HG3 ARG   280      55.584  33.537  38.014  1.00  0.00           H  
ATOM   1140  CD  ARG   280      55.277  33.467  35.895  1.00  0.00           C  
ATOM   1141  HD2 ARG   280      55.875  33.577  34.983  1.00  0.00           H  
ATOM   1142  HD3 ARG   280      54.731  32.520  35.873  1.00  0.00           H  
ATOM   1143  NE  ARG   280      54.364  34.582  36.092  1.00  0.00           N  
ATOM   1144  HE  ARG   280      54.461  35.248  36.844  1.00  0.00           H  
ATOM   1145  CZ  ARG   280      53.274  34.851  35.387  1.00  0.00           C  
ATOM   1146  NH1 ARG   280      52.776  34.037  34.535  1.00  0.00           N  
ATOM   1147 HH11 ARG   280      53.340  33.265  34.190  1.00  0.00           H  
ATOM   1148 HH12 ARG   280      51.986  34.344  33.988  1.00  0.00           H  
ATOM   1149  NH2 ARG   280      52.661  35.904  35.583  1.00  0.00           N  
ATOM   1150 HH21 ARG   280      53.166  36.539  36.194  1.00  0.00           H  
ATOM   1151 HH22 ARG   280      51.860  36.071  35.006  1.00  0.00           H  
ATOM   1152  C   ARG   280      58.990  35.944  38.413  1.00  0.00           C  
ATOM   1153  O   ARG   280      59.977  35.851  37.680  1.00  0.00           O  
ATOM   1154  N   ARG   281      58.779  37.013  39.158  1.00  0.00           N  
ATOM   1155  H   ARG   281      57.971  37.035  39.761  1.00  0.00           H  
ATOM   1156  CA  ARG   281      59.816  38.015  39.509  1.00  0.00           C  
ATOM   1157  HA  ARG   281      60.155  38.387  38.539  1.00  0.00           H  
ATOM   1158  CB  ARG   281      59.125  39.247  40.146  1.00  0.00           C  
ATOM   1159  HB2 ARG   281      58.205  39.425  39.589  1.00  0.00           H  
ATOM   1160  HB3 ARG   281      58.887  39.034  41.186  1.00  0.00           H  
ATOM   1161  CG  ARG   281      59.863  40.553  40.039  1.00  0.00           C  
ATOM   1162  HG2 ARG   281      60.420  40.583  39.097  1.00  0.00           H  
ATOM   1163  HG3 ARG   281      59.057  41.288  39.994  1.00  0.00           H  
ATOM   1164  CD  ARG   281      60.899  41.032  41.047  1.00  0.00           C  
ATOM   1165  HD2 ARG   281      60.906  42.123  41.022  1.00  0.00           H  
ATOM   1166  HD3 ARG   281      60.660  40.730  42.067  1.00  0.00           H  
ATOM   1167  NE  ARG   281      62.245  40.606  40.692  1.00  0.00           N  
ATOM   1168  HE  ARG   281      62.370  40.259  39.750  1.00  0.00           H  
ATOM   1169  CZ  ARG   281      63.298  40.666  41.428  1.00  0.00           C  
ATOM   1170  NH1 ARG   281      63.144  41.042  42.670  1.00  0.00           N  
ATOM   1171 HH11 ARG   281      62.237  41.367  42.985  1.00  0.00           H  
ATOM   1172 HH12 ARG   281      63.926  41.055  43.318  1.00  0.00           H  
ATOM   1173  NH2 ARG   281      64.394  40.271  41.004  1.00  0.00           N  
ATOM   1174 HH21 ARG   281      64.389  39.905  40.062  1.00  0.00           H  
ATOM   1175 HH22 ARG   281      65.166  40.204  41.661  1.00  0.00           H  
ATOM   1176  C   ARG   281      61.085  37.494  40.243  1.00  0.00           C  
ATOM   1177  O   ARG   281      62.197  37.949  39.921  1.00  0.00           O  
ATOM   1178  N   PHE   282      60.982  36.562  41.059  1.00  0.00           N  
ATOM   1179  H   PHE   282      60.070  36.157  41.161  1.00  0.00           H  
ATOM   1180  CA  PHE   282      61.973  36.222  42.035  1.00  0.00           C  
ATOM   1181  HA  PHE   282      62.738  36.997  42.086  1.00  0.00           H  
ATOM   1182  CB  PHE   282      61.397  36.100  43.476  1.00  0.00           C  
ATOM   1183  HB2 PHE   282      60.722  35.244  43.555  1.00  0.00           H  
ATOM   1184  HB3 PHE   282      62.198  35.942  44.193  1.00  0.00           H  
ATOM   1185  CG  PHE   282      60.545  37.303  43.854  1.00  0.00           C  
ATOM   1186  CD1 PHE   282      61.154  38.508  44.327  1.00  0.00           C  
ATOM   1187  HD1 PHE   282      62.234  38.551  44.393  1.00  0.00           H  
ATOM   1188  CE1 PHE   282      60.392  39.662  44.554  1.00  0.00           C  
ATOM   1189  HE1 PHE   282      60.888  40.547  44.916  1.00  0.00           H  
ATOM   1190  CZ  PHE   282      59.030  39.530  44.427  1.00  0.00           C  
ATOM   1191  HZ  PHE   282      58.447  40.403  44.683  1.00  0.00           H  
ATOM   1192  CE2 PHE   282      58.462  38.406  43.875  1.00  0.00           C  
ATOM   1193  HE2 PHE   282      57.391  38.333  43.788  1.00  0.00           H  
ATOM   1194  CD2 PHE   282      59.184  37.233  43.638  1.00  0.00           C  
ATOM   1195  HD2 PHE   282      58.668  36.307  43.426  1.00  0.00           H  
ATOM   1196  C   PHE   282      62.543  34.860  41.608  1.00  0.00           C  
ATOM   1197  O   PHE   282      62.028  33.802  41.905  1.00  0.00           O  
ATOM   1198  N   SER   283      63.682  35.016  40.935  1.00  0.00           N  
ATOM   1199  H   SER   283      63.978  35.984  40.878  1.00  0.00           H  
ATOM   1200  CA  SER   283      64.695  33.971  40.718  1.00  0.00           C  
ATOM   1201  HA  SER   283      64.218  33.146  40.166  1.00  0.00           H  
ATOM   1202  CB  SER   283      65.866  34.586  39.936  1.00  0.00           C  
ATOM   1203  HB2 SER   283      65.547  35.132  39.049  1.00  0.00           H  
ATOM   1204  HB3 SER   283      66.403  35.241  40.627  1.00  0.00           H  
ATOM   1205  OG  SER   283      66.739  33.533  39.459  1.00  0.00           O  
ATOM   1206  HG  SER   283      67.470  33.930  38.979  1.00  0.00           H  
ATOM   1207  C   SER   283      65.116  33.453  42.084  1.00  0.00           C  
ATOM   1208  O   SER   283      64.964  34.159  43.107  1.00  0.00           O  
ATOM   1209  N   TYR   284      65.669  32.199  42.188  1.00  0.00           N  
ATOM   1210  H   TYR   284      65.693  31.612  41.365  1.00  0.00           H  
ATOM   1211  CA  TYR   284      65.938  31.462  43.404  1.00  0.00           C  
ATOM   1212  HA  TYR   284      65.122  31.704  44.097  1.00  0.00           H  
ATOM   1213  CB  TYR   284      65.729  29.964  43.258  1.00  0.00           C  
ATOM   1214  HB2 TYR   284      65.684  29.729  42.198  1.00  0.00           H  
ATOM   1215  HB3 TYR   284      66.648  29.547  43.664  1.00  0.00           H  
ATOM   1216  CG  TYR   284      64.568  29.388  44.070  1.00  0.00           C  
ATOM   1217  CD1 TYR   284      63.295  29.198  43.573  1.00  0.00           C  
ATOM   1218  HD1 TYR   284      63.004  29.583  42.605  1.00  0.00           H  
ATOM   1219  CE1 TYR   284      62.364  28.570  44.423  1.00  0.00           C  
ATOM   1220  HE1 TYR   284      61.372  28.377  44.056  1.00  0.00           H  
ATOM   1221  CZ  TYR   284      62.745  28.153  45.701  1.00  0.00           C  
ATOM   1222  OH  TYR   284      61.854  27.535  46.541  1.00  0.00           O  
ATOM   1223  HH  TYR   284      60.944  27.661  46.264  1.00  0.00           H  
ATOM   1224  CE2 TYR   284      64.048  28.293  46.137  1.00  0.00           C  
ATOM   1225  HE2 TYR   284      64.300  28.067  47.165  1.00  0.00           H  
ATOM   1226  CD2 TYR   284      64.950  29.010  45.367  1.00  0.00           C  
ATOM   1227  HD2 TYR   284      65.952  29.173  45.735  1.00  0.00           H  
ATOM   1228  C   TYR   284      67.233  31.821  44.191  1.00  0.00           C  
ATOM   1229  O   TYR   284      67.255  31.487  45.360  1.00  0.00           O  
ATOM   1230  N   PRO   285      68.216  32.517  43.681  1.00  0.00           N  
ATOM   1231  CD  PRO   285      68.712  32.530  42.329  1.00  0.00           C  
ATOM   1232  HD2 PRO   285      68.173  33.116  41.583  1.00  0.00           H  
ATOM   1233  HD3 PRO   285      68.664  31.542  41.886  1.00  0.00           H  
ATOM   1234  CG  PRO   285      70.165  33.100  42.417  1.00  0.00           C  
ATOM   1235  HG2 PRO   285      70.505  33.582  41.508  1.00  0.00           H  
ATOM   1236  HG3 PRO   285      70.831  32.285  42.692  1.00  0.00           H  
ATOM   1237  CB  PRO   285      69.975  34.097  43.492  1.00  0.00           C  
ATOM   1238  HB2 PRO   285      69.429  34.942  43.057  1.00  0.00           H  
ATOM   1239  HB3 PRO   285      70.928  34.380  43.940  1.00  0.00           H  
ATOM   1240  CA  PRO   285      69.063  33.349  44.472  1.00  0.00           C  
ATOM   1241  HA  PRO   285      69.751  32.703  45.017  1.00  0.00           H  
ATOM   1242  C   PRO   285      68.362  34.340  45.348  1.00  0.00           C  
ATOM   1243  O   PRO   285      68.738  34.693  46.478  1.00  0.00           O  
ATOM   1244  N   GLU   286      67.154  34.869  44.904  1.00  0.00           N  
ATOM   1245  H   GLU   286      66.789  34.445  44.063  1.00  0.00           H  
ATOM   1246  CA  GLU   286      66.422  35.991  45.470  1.00  0.00           C  
ATOM   1247  HA  GLU   286      67.098  36.484  46.170  1.00  0.00           H  
ATOM   1248  CB  GLU   286      66.015  36.948  44.365  1.00  0.00           C  
ATOM   1249  HB2 GLU   286      66.792  36.896  43.603  1.00  0.00           H  
ATOM   1250  HB3 GLU   286      65.012  36.736  43.988  1.00  0.00           H  
ATOM   1251  CG  GLU   286      65.945  38.417  44.841  1.00  0.00           C  
ATOM   1252  HG2 GLU   286      65.129  38.619  45.545  1.00  0.00           H  
ATOM   1253  HG3 GLU   286      66.708  38.559  45.610  1.00  0.00           H  
ATOM   1254  CD  GLU   286      66.009  39.550  43.806  1.00  0.00           C  
ATOM   1255  OE1 GLU   286      65.466  40.643  44.072  1.00  0.00           O  
ATOM   1256  OE2 GLU   286      66.404  39.293  42.653  1.00  0.00           O  
ATOM   1257  C   GLU   286      65.192  35.476  46.262  1.00  0.00           C  
ATOM   1258  O   GLU   286      64.958  35.983  47.345  1.00  0.00           O  
ATOM   1259  N   ARG   287      64.434  34.462  45.780  1.00  0.00           N  
ATOM   1260  H   ARG   287      64.620  34.265  44.809  1.00  0.00           H  
ATOM   1261  CA  ARG   287      63.064  34.159  46.213  1.00  0.00           C  
ATOM   1262  HA  ARG   287      62.428  35.023  46.009  1.00  0.00           H  
ATOM   1263  CB  ARG   287      62.534  32.945  45.390  1.00  0.00           C  
ATOM   1264  HB2 ARG   287      62.712  33.208  44.351  1.00  0.00           H  
ATOM   1265  HB3 ARG   287      63.059  32.011  45.605  1.00  0.00           H  
ATOM   1266  CG  ARG   287      61.024  32.853  45.635  1.00  0.00           C  
ATOM   1267  HG2 ARG   287      60.766  32.661  46.675  1.00  0.00           H  
ATOM   1268  HG3 ARG   287      60.509  33.787  45.430  1.00  0.00           H  
ATOM   1269  CD  ARG   287      60.474  31.660  44.792  1.00  0.00           C  
ATOM   1270  HD2 ARG   287      61.009  30.746  45.036  1.00  0.00           H  
ATOM   1271  HD3 ARG   287      59.463  31.435  45.124  1.00  0.00           H  
ATOM   1272  NE  ARG   287      60.601  31.865  43.352  1.00  0.00           N  
ATOM   1273  HE  ARG   287      61.125  32.703  43.134  1.00  0.00           H  
ATOM   1274  CZ  ARG   287      60.313  31.121  42.320  1.00  0.00           C  
ATOM   1275  NH1 ARG   287      59.676  30.004  42.457  1.00  0.00           N  
ATOM   1276 HH11 ARG   287      59.418  29.712  43.387  1.00  0.00           H  
ATOM   1277 HH12 ARG   287      59.261  29.419  41.736  1.00  0.00           H  
ATOM   1278  NH2 ARG   287      60.592  31.534  41.151  1.00  0.00           N  
ATOM   1279 HH21 ARG   287      61.226  32.320  41.162  1.00  0.00           H  
ATOM   1280 HH22 ARG   287      60.506  30.988  40.299  1.00  0.00           H  
ATOM   1281  C   ARG   287      63.017  33.923  47.773  1.00  0.00           C  
ATOM   1282  O   ARG   287      62.072  34.487  48.278  1.00  0.00           O  
ATOM   1283  N   PRO   288      64.025  33.314  48.447  1.00  0.00           N  
ATOM   1284  CD  PRO   288      65.068  32.440  47.900  1.00  0.00           C  
ATOM   1285  HD2 PRO   288      65.961  33.015  47.680  1.00  0.00           H  
ATOM   1286  HD3 PRO   288      64.713  31.946  47.000  1.00  0.00           H  
ATOM   1287  CG  PRO   288      65.326  31.394  49.005  1.00  0.00           C  
ATOM   1288  HG2 PRO   288      66.364  31.077  49.061  1.00  0.00           H  
ATOM   1289  HG3 PRO   288      64.640  30.558  49.024  1.00  0.00           H  
ATOM   1290  CB  PRO   288      65.075  32.200  50.309  1.00  0.00           C  
ATOM   1291  HB2 PRO   288      65.939  32.814  50.569  1.00  0.00           H  
ATOM   1292  HB3 PRO   288      64.843  31.498  51.107  1.00  0.00           H  
ATOM   1293  CA  PRO   288      63.928  33.009  49.886  1.00  0.00           C  
ATOM   1294  HA  PRO   288      62.965  32.505  49.927  1.00  0.00           H  
ATOM   1295  C   PRO   288      63.709  34.337  50.782  1.00  0.00           C  
ATOM   1296  O   PRO   288      63.272  34.245  51.943  1.00  0.00           O  
ATOM   1297  N   ILE   289      64.145  35.516  50.336  1.00  0.00           N  
ATOM   1298  H   ILE   289      64.572  35.507  49.424  1.00  0.00           H  
ATOM   1299  CA  ILE   289      63.995  36.794  51.021  1.00  0.00           C  
ATOM   1300  HA  ILE   289      64.507  36.677  51.979  1.00  0.00           H  
ATOM   1301  CB  ILE   289      64.659  37.933  50.244  1.00  0.00           C  
ATOM   1302  HB  ILE   289      64.266  37.920  49.225  1.00  0.00           H  
ATOM   1303  CG2 ILE   289      64.250  39.394  50.801  1.00  0.00           C  
ATOM   1304 HG21 ILE   289      64.763  40.173  50.232  1.00  0.00           H  
ATOM   1305 HG22 ILE   289      63.170  39.500  50.704  1.00  0.00           H  
ATOM   1306 HG23 ILE   289      64.463  39.408  51.870  1.00  0.00           H  
ATOM   1307  CG1 ILE   289      66.218  37.814  50.208  1.00  0.00           C  
ATOM   1308 HG12 ILE   289      66.554  38.198  51.169  1.00  0.00           H  
ATOM   1309 HG13 ILE   289      66.402  36.733  50.153  1.00  0.00           H  
ATOM   1310  CD1 ILE   289      66.899  38.524  49.069  1.00  0.00           C  
ATOM   1311 HD11 ILE   289      66.244  39.369  48.904  1.00  0.00           H  
ATOM   1312 HD12 ILE   289      67.922  38.857  49.217  1.00  0.00           H  
ATOM   1313 HD13 ILE   289      66.862  37.888  48.186  1.00  0.00           H  
ATOM   1314  C   ILE   289      62.527  37.082  51.317  1.00  0.00           C  
ATOM   1315  O   ILE   289      62.124  37.580  52.400  1.00  0.00           O  
ATOM   1316  N   ILE   290      61.622  36.651  50.448  1.00  0.00           N  
ATOM   1317  H   ILE   290      61.986  36.182  49.625  1.00  0.00           H  
ATOM   1318  CA  ILE   290      60.173  36.738  50.763  1.00  0.00           C  
ATOM   1319  HA  ILE   290      59.840  37.770  50.948  1.00  0.00           H  
ATOM   1320  CB  ILE   290      59.427  36.338  49.503  1.00  0.00           C  
ATOM   1321  HB  ILE   290      59.620  35.298  49.229  1.00  0.00           H  
ATOM   1322  CG2 ILE   290      57.878  36.406  49.779  1.00  0.00           C  
ATOM   1323 HG21 ILE   290      57.617  35.715  50.577  1.00  0.00           H  
ATOM   1324 HG22 ILE   290      57.525  37.407  50.024  1.00  0.00           H  
ATOM   1325 HG23 ILE   290      57.403  35.993  48.888  1.00  0.00           H  
ATOM   1326  CG1 ILE   290      59.888  37.090  48.295  1.00  0.00           C  
ATOM   1327 HG12 ILE   290      60.915  36.855  48.011  1.00  0.00           H  
ATOM   1328 HG13 ILE   290      59.233  36.647  47.535  1.00  0.00           H  
ATOM   1329  CD1 ILE   290      59.607  38.652  48.252  1.00  0.00           C  
ATOM   1330 HD11 ILE   290      59.737  39.085  47.263  1.00  0.00           H  
ATOM   1331 HD12 ILE   290      58.640  39.006  48.626  1.00  0.00           H  
ATOM   1332 HD13 ILE   290      60.402  39.075  48.861  1.00  0.00           H  
ATOM   1333  C   ILE   290      59.762  35.886  52.001  1.00  0.00           C  
ATOM   1334  O   ILE   290      59.178  36.376  52.944  1.00  0.00           O  
ATOM   1335  N   PHE   291      60.194  34.623  51.984  1.00  0.00           N  
ATOM   1336  H   PHE   291      60.740  34.283  51.201  1.00  0.00           H  
ATOM   1337  CA  PHE   291      59.782  33.682  53.072  1.00  0.00           C  
ATOM   1338  HA  PHE   291      58.713  33.868  53.116  1.00  0.00           H  
ATOM   1339  CB  PHE   291      59.962  32.212  52.625  1.00  0.00           C  
ATOM   1340  HB2 PHE   291      61.041  32.106  52.592  1.00  0.00           H  
ATOM   1341  HB3 PHE   291      59.531  31.642  53.445  1.00  0.00           H  
ATOM   1342  CG  PHE   291      59.454  31.681  51.295  1.00  0.00           C  
ATOM   1343  CD1 PHE   291      58.204  32.000  50.740  1.00  0.00           C  
ATOM   1344  HD1 PHE   291      57.600  32.662  51.335  1.00  0.00           H  
ATOM   1345  CE1 PHE   291      57.919  31.768  49.330  1.00  0.00           C  
ATOM   1346  HE1 PHE   291      57.000  32.165  48.924  1.00  0.00           H  
ATOM   1347  CZ  PHE   291      58.851  30.965  48.564  1.00  0.00           C  
ATOM   1348  HZ  PHE   291      58.687  30.760  47.524  1.00  0.00           H  
ATOM   1349  CE2 PHE   291      60.051  30.555  49.159  1.00  0.00           C  
ATOM   1350  HE2 PHE   291      60.735  29.994  48.534  1.00  0.00           H  
ATOM   1351  CD2 PHE   291      60.377  30.958  50.479  1.00  0.00           C  
ATOM   1352  HD2 PHE   291      61.346  30.611  50.815  1.00  0.00           H  
ATOM   1353  C   PHE   291      60.438  34.032  54.401  1.00  0.00           C  
ATOM   1354  O   PHE   291      59.931  33.861  55.472  1.00  0.00           O  
ATOM   1355  N   LEU   292      61.721  34.475  54.299  1.00  0.00           N  
ATOM   1356  H   LEU   292      62.178  34.426  53.397  1.00  0.00           H  
ATOM   1357  CA  LEU   292      62.458  35.126  55.419  1.00  0.00           C  
ATOM   1358  HA  LEU   292      62.567  34.432  56.256  1.00  0.00           H  
ATOM   1359  CB  LEU   292      63.859  35.509  54.976  1.00  0.00           C  
ATOM   1360  HB2 LEU   292      64.473  34.626  54.801  1.00  0.00           H  
ATOM   1361  HB3 LEU   292      63.758  35.904  53.958  1.00  0.00           H  
ATOM   1362  CG  LEU   292      64.628  36.541  55.808  1.00  0.00           C  
ATOM   1363  HG  LEU   292      64.201  36.540  56.819  1.00  0.00           H  
ATOM   1364  CD1 LEU   292      66.055  35.963  55.811  1.00  0.00           C  
ATOM   1365 HD11 LEU   292      66.482  36.044  54.810  1.00  0.00           H  
ATOM   1366 HD12 LEU   292      66.501  36.637  56.533  1.00  0.00           H  
ATOM   1367 HD13 LEU   292      65.990  34.941  56.198  1.00  0.00           H  
ATOM   1368  CD2 LEU   292      64.615  37.934  55.284  1.00  0.00           C  
ATOM   1369 HD21 LEU   292      65.293  38.073  54.442  1.00  0.00           H  
ATOM   1370 HD22 LEU   292      63.606  38.251  54.998  1.00  0.00           H  
ATOM   1371 HD23 LEU   292      65.021  38.638  56.005  1.00  0.00           H  
ATOM   1372  C   LEU   292      61.637  36.229  55.966  1.00  0.00           C  
ATOM   1373  O   LEU   292      61.321  36.276  57.157  1.00  0.00           O  
ATOM   1374  N   SER   293      61.179  37.065  55.131  1.00  0.00           N  
ATOM   1375  H   SER   293      61.265  36.908  54.130  1.00  0.00           H  
ATOM   1376  CA  SER   293      60.377  38.218  55.558  1.00  0.00           C  
ATOM   1377  HA  SER   293      60.893  38.712  56.378  1.00  0.00           H  
ATOM   1378  CB  SER   293      60.270  39.184  54.372  1.00  0.00           C  
ATOM   1379  HB2 SER   293      61.251  39.579  54.131  1.00  0.00           H  
ATOM   1380  HB3 SER   293      59.774  38.760  53.492  1.00  0.00           H  
ATOM   1381  OG  SER   293      59.577  40.256  54.809  1.00  0.00           O  
ATOM   1382  HG  SER   293      60.172  41.013  54.740  1.00  0.00           H  
ATOM   1383  C   SER   293      59.026  37.774  56.120  1.00  0.00           C  
ATOM   1384  O   SER   293      58.623  38.313  57.174  1.00  0.00           O  
ATOM   1385  N   GLY   294      58.399  36.750  55.578  1.00  0.00           N  
ATOM   1386  H   GLY   294      58.863  36.290  54.805  1.00  0.00           H  
ATOM   1387  CA  GLY   294      57.027  36.327  55.981  1.00  0.00           C  
ATOM   1388  HA2 GLY   294      56.392  37.201  55.926  1.00  0.00           H  
ATOM   1389  HA3 GLY   294      56.681  35.662  55.189  1.00  0.00           H  
ATOM   1390  C   GLY   294      56.947  35.662  57.349  1.00  0.00           C  
ATOM   1391  O   GLY   294      56.042  35.944  58.113  1.00  0.00           O  
ATOM   1392  N   CYS   295      57.884  34.865  57.743  1.00  0.00           N  
ATOM   1393  H   CYS   295      58.630  34.583  57.119  1.00  0.00           H  
ATOM   1394  CA  CYS   295      58.226  34.567  59.130  1.00  0.00           C  
ATOM   1395  HA  CYS   295      57.404  33.961  59.510  1.00  0.00           H  
ATOM   1396  CB  CYS   295      59.471  33.650  59.033  1.00  0.00           C  
ATOM   1397  HB2 CYS   295      60.313  34.196  58.612  1.00  0.00           H  
ATOM   1398  HB3 CYS   295      59.702  33.364  60.061  1.00  0.00           H  
ATOM   1399  SG  CYS   295      59.248  32.185  58.008  1.00  0.00           S  
ATOM   1400  HG  CYS   295      59.349  32.809  56.830  1.00  0.00           H  
ATOM   1401  C   CYS   295      58.387  35.823  60.055  1.00  0.00           C  
ATOM   1402  O   CYS   295      57.761  35.892  61.147  1.00  0.00           O  
ATOM   1403  N   TYR   296      59.072  36.870  59.607  1.00  0.00           N  
ATOM   1404  H   TYR   296      59.619  36.870  58.755  1.00  0.00           H  
ATOM   1405  CA  TYR   296      59.162  38.117  60.361  1.00  0.00           C  
ATOM   1406  HA  TYR   296      59.294  37.872  61.420  1.00  0.00           H  
ATOM   1407  CB  TYR   296      60.276  38.982  59.921  1.00  0.00           C  
ATOM   1408  HB2 TYR   296      60.451  38.725  58.870  1.00  0.00           H  
ATOM   1409  HB3 TYR   296      59.992  40.033  59.957  1.00  0.00           H  
ATOM   1410  CG  TYR   296      61.578  38.880  60.747  1.00  0.00           C  
ATOM   1411  CD1 TYR   296      62.632  38.146  60.271  1.00  0.00           C  
ATOM   1412  HD1 TYR   296      62.646  37.790  59.259  1.00  0.00           H  
ATOM   1413  CE1 TYR   296      63.793  38.006  61.027  1.00  0.00           C  
ATOM   1414  HE1 TYR   296      64.639  37.513  60.572  1.00  0.00           H  
ATOM   1415  CZ  TYR   296      63.880  38.450  62.318  1.00  0.00           C  
ATOM   1416  OH  TYR   296      65.000  38.091  63.003  1.00  0.00           O  
ATOM   1417  HH  TYR   296      65.406  38.887  63.345  1.00  0.00           H  
ATOM   1418  CE2 TYR   296      62.836  39.175  62.834  1.00  0.00           C  
ATOM   1419  HE2 TYR   296      62.971  39.450  63.865  1.00  0.00           H  
ATOM   1420  CD2 TYR   296      61.645  39.385  62.109  1.00  0.00           C  
ATOM   1421  HD2 TYR   296      60.789  39.828  62.583  1.00  0.00           H  
ATOM   1422  C   TYR   296      57.816  38.835  60.409  1.00  0.00           C  
ATOM   1423  O   TYR   296      57.573  39.432  61.452  1.00  0.00           O  
ATOM   1424  N   PHE   297      56.853  38.804  59.541  1.00  0.00           N  
ATOM   1425  H   PHE   297      57.018  38.316  58.669  1.00  0.00           H  
ATOM   1426  CA  PHE   297      55.497  39.382  59.728  1.00  0.00           C  
ATOM   1427  HA  PHE   297      55.594  40.471  59.822  1.00  0.00           H  
ATOM   1428  CB  PHE   297      54.631  39.002  58.519  1.00  0.00           C  
ATOM   1429  HB2 PHE   297      55.220  39.262  57.628  1.00  0.00           H  
ATOM   1430  HB3 PHE   297      54.604  37.912  58.455  1.00  0.00           H  
ATOM   1431  CG  PHE   297      53.285  39.610  58.386  1.00  0.00           C  
ATOM   1432  CD1 PHE   297      52.192  38.875  58.906  1.00  0.00           C  
ATOM   1433  HD1 PHE   297      52.356  37.853  59.212  1.00  0.00           H  
ATOM   1434  CE1 PHE   297      50.876  39.493  58.963  1.00  0.00           C  
ATOM   1435  HE1 PHE   297      50.095  39.035  59.563  1.00  0.00           H  
ATOM   1436  CZ  PHE   297      50.732  40.775  58.528  1.00  0.00           C  
ATOM   1437  HZ  PHE   297      49.745  41.231  58.553  1.00  0.00           H  
ATOM   1438  CE2 PHE   297      51.785  41.491  57.998  1.00  0.00           C  
ATOM   1439  HE2 PHE   297      51.510  42.484  57.683  1.00  0.00           H  
ATOM   1440  CD2 PHE   297      53.111  40.953  57.912  1.00  0.00           C  
ATOM   1441  HD2 PHE   297      53.963  41.450  57.471  1.00  0.00           H  
ATOM   1442  C   PHE   297      54.768  38.811  60.968  1.00  0.00           C  
ATOM   1443  O   PHE   297      54.175  39.552  61.693  1.00  0.00           O  
ATOM   1444  N   MET   298      54.921  37.539  61.282  1.00  0.00           N  
ATOM   1445  H   MET   298      55.546  36.937  60.768  1.00  0.00           H  
ATOM   1446  CA  MET   298      54.321  36.898  62.482  1.00  0.00           C  
ATOM   1447  HA  MET   298      53.273  37.184  62.446  1.00  0.00           H  
ATOM   1448  CB  MET   298      54.491  35.337  62.385  1.00  0.00           C  
ATOM   1449  HB2 MET   298      55.470  34.990  62.711  1.00  0.00           H  
ATOM   1450  HB3 MET   298      53.921  34.837  63.155  1.00  0.00           H  
ATOM   1451  CG  MET   298      54.183  34.694  61.023  1.00  0.00           C  
ATOM   1452  HG2 MET   298      55.012  34.892  60.342  1.00  0.00           H  
ATOM   1453  HG3 MET   298      54.227  33.623  61.249  1.00  0.00           H  
ATOM   1454  SD  MET   298      52.632  34.947  60.219  1.00  0.00           S  
ATOM   1455  CE  MET   298      52.002  33.301  60.165  1.00  0.00           C  
ATOM   1456  HE1 MET   298      51.010  33.279  59.718  1.00  0.00           H  
ATOM   1457  HE2 MET   298      52.676  32.729  59.510  1.00  0.00           H  
ATOM   1458  HE3 MET   298      51.912  32.877  61.163  1.00  0.00           H  
ATOM   1459  C   MET   298      54.938  37.459  63.732  1.00  0.00           C  
ATOM   1460  O   MET   298      54.293  37.769  64.665  1.00  0.00           O  
ATOM   1461  N   VAL   299      56.299  37.550  63.838  1.00  0.00           N  
ATOM   1462  H   VAL   299      56.805  37.291  63.006  1.00  0.00           H  
ATOM   1463  CA  VAL   299      57.127  38.201  64.938  1.00  0.00           C  
ATOM   1464  HA  VAL   299      56.967  37.688  65.897  1.00  0.00           H  
ATOM   1465  CB  VAL   299      58.716  38.142  64.723  1.00  0.00           C  
ATOM   1466  HB  VAL   299      59.095  38.504  63.773  1.00  0.00           H  
ATOM   1467  CG1 VAL   299      59.594  39.013  65.664  1.00  0.00           C  
ATOM   1468 HG11 VAL   299      59.535  38.699  66.703  1.00  0.00           H  
ATOM   1469 HG12 VAL   299      60.582  38.979  65.191  1.00  0.00           H  
ATOM   1470 HG13 VAL   299      59.310  40.046  65.499  1.00  0.00           H  
ATOM   1471  CG2 VAL   299      59.228  36.778  64.946  1.00  0.00           C  
ATOM   1472 HG21 VAL   299      58.592  36.054  64.435  1.00  0.00           H  
ATOM   1473 HG22 VAL   299      60.196  36.664  64.473  1.00  0.00           H  
ATOM   1474 HG23 VAL   299      59.100  36.555  66.006  1.00  0.00           H  
ATOM   1475  C   VAL   299      56.636  39.654  65.046  1.00  0.00           C  
ATOM   1476  O   VAL   299      56.272  40.122  66.109  1.00  0.00           O  
ATOM   1477  N   ALA   300      56.527  40.409  63.949  1.00  0.00           N  
ATOM   1478  H   ALA   300      56.962  40.079  63.096  1.00  0.00           H  
ATOM   1479  CA  ALA   300      56.075  41.791  63.986  1.00  0.00           C  
ATOM   1480  HA  ALA   300      56.711  42.405  64.606  1.00  0.00           H  
ATOM   1481  CB  ALA   300      56.245  42.436  62.558  1.00  0.00           C  
ATOM   1482  HB1 ALA   300      56.001  43.498  62.523  1.00  0.00           H  
ATOM   1483  HB2 ALA   300      57.253  42.401  62.144  1.00  0.00           H  
ATOM   1484  HB3 ALA   300      55.629  41.912  61.828  1.00  0.00           H  
ATOM   1485  C   ALA   300      54.658  41.877  64.600  1.00  0.00           C  
ATOM   1486  O   ALA   300      54.505  42.635  65.534  1.00  0.00           O  
ATOM   1487  N   VAL   301      53.732  41.125  64.210  1.00  0.00           N  
ATOM   1488  H   VAL   301      53.906  40.637  63.338  1.00  0.00           H  
ATOM   1489  CA  VAL   301      52.364  41.271  64.665  1.00  0.00           C  
ATOM   1490  HA  VAL   301      52.281  42.341  64.830  1.00  0.00           H  
ATOM   1491  CB  VAL   301      51.358  40.721  63.626  1.00  0.00           C  
ATOM   1492  HB  VAL   301      51.688  41.203  62.707  1.00  0.00           H  
ATOM   1493  CG1 VAL   301      51.428  39.201  63.600  1.00  0.00           C  
ATOM   1494 HG11 VAL   301      52.436  38.866  63.405  1.00  0.00           H  
ATOM   1495 HG12 VAL   301      51.089  38.749  64.529  1.00  0.00           H  
ATOM   1496 HG13 VAL   301      50.793  38.788  62.810  1.00  0.00           H  
ATOM   1497  CG2 VAL   301      49.901  41.189  63.863  1.00  0.00           C  
ATOM   1498 HG21 VAL   301      49.818  42.280  63.927  1.00  0.00           H  
ATOM   1499 HG22 VAL   301      49.276  40.766  63.083  1.00  0.00           H  
ATOM   1500 HG23 VAL   301      49.512  40.798  64.792  1.00  0.00           H  
ATOM   1501  C   VAL   301      52.145  40.677  66.054  1.00  0.00           C  
ATOM   1502  O   VAL   301      51.240  41.150  66.768  1.00  0.00           O  
ATOM   1503  N   ALA   302      53.001  39.780  66.477  1.00  0.00           N  
ATOM   1504  H   ALA   302      53.707  39.528  65.804  1.00  0.00           H  
ATOM   1505  CA  ALA   302      53.053  39.404  67.926  1.00  0.00           C  
ATOM   1506  HA  ALA   302      52.033  39.209  68.278  1.00  0.00           H  
ATOM   1507  CB  ALA   302      53.836  38.098  68.188  1.00  0.00           C  
ATOM   1508  HB1 ALA   302      53.878  37.784  69.237  1.00  0.00           H  
ATOM   1509  HB2 ALA   302      53.359  37.303  67.606  1.00  0.00           H  
ATOM   1510  HB3 ALA   302      54.855  38.113  67.805  1.00  0.00           H  
ATOM   1511  C   ALA   302      53.553  40.587  68.859  1.00  0.00           C  
ATOM   1512  O   ALA   302      53.029  40.896  69.922  1.00  0.00           O  
ATOM   1513  N   HIE   303      54.617  41.302  68.488  1.00  0.00           N  
ATOM   1514  H   HIE   303      55.122  41.063  67.646  1.00  0.00           H  
ATOM   1515  CA  HIE   303      55.047  42.516  69.332  1.00  0.00           C  
ATOM   1516  HA  HIE   303      55.018  42.232  70.381  1.00  0.00           H  
ATOM   1517  CB  HIE   303      56.468  42.919  68.949  1.00  0.00           C  
ATOM   1518  HB2 HIE   303      56.596  43.203  67.910  1.00  0.00           H  
ATOM   1519  HB3 HIE   303      56.735  43.755  69.592  1.00  0.00           H  
ATOM   1520  CG  HIE   303      57.452  41.742  69.271  1.00  0.00           C  
ATOM   1521  ND1 HIE   303      57.873  41.325  70.478  1.00  0.00           N  
ATOM   1522  CE1 HIE   303      58.736  40.310  70.302  1.00  0.00           C  
ATOM   1523  HE1 HIE   303      59.255  39.744  71.058  1.00  0.00           H  
ATOM   1524  NE2 HIE   303      59.052  40.283  69.021  1.00  0.00           N  
ATOM   1525  HE2 HIE   303      59.777  39.690  68.646  1.00  0.00           H  
ATOM   1526  CD2 HIE   303      58.195  41.131  68.337  1.00  0.00           C  
ATOM   1527  HD2 HIE   303      58.102  41.246  67.267  1.00  0.00           H  
ATOM   1528  C   HIE   303      54.063  43.623  69.209  1.00  0.00           C  
ATOM   1529  O   HIE   303      53.890  44.340  70.173  1.00  0.00           O  
ATOM   1530  N   VAL   304      53.260  43.682  68.122  1.00  0.00           N  
ATOM   1531  H   VAL   304      53.434  43.114  67.299  1.00  0.00           H  
ATOM   1532  CA  VAL   304      52.125  44.549  68.089  1.00  0.00           C  
ATOM   1533  HA  VAL   304      52.362  45.536  68.482  1.00  0.00           H  
ATOM   1534  CB  VAL   304      51.512  44.778  66.742  1.00  0.00           C  
ATOM   1535  HB  VAL   304      51.355  43.831  66.219  1.00  0.00           H  
ATOM   1536  CG1 VAL   304      50.227  45.586  66.829  1.00  0.00           C  
ATOM   1537 HG11 VAL   304      49.517  45.117  67.509  1.00  0.00           H  
ATOM   1538 HG12 VAL   304      50.434  46.603  67.142  1.00  0.00           H  
ATOM   1539 HG13 VAL   304      49.764  45.572  65.840  1.00  0.00           H  
ATOM   1540  CG2 VAL   304      52.504  45.555  65.912  1.00  0.00           C  
ATOM   1541 HG21 VAL   304      52.152  45.742  64.904  1.00  0.00           H  
ATOM   1542 HG22 VAL   304      52.861  46.451  66.414  1.00  0.00           H  
ATOM   1543 HG23 VAL   304      53.330  44.851  65.766  1.00  0.00           H  
ATOM   1544  C   VAL   304      51.175  44.061  69.120  1.00  0.00           C  
ATOM   1545  O   VAL   304      50.883  44.910  69.914  1.00  0.00           O  
ATOM   1546  N   ALA   305      50.818  42.802  69.266  1.00  0.00           N  
ATOM   1547  H   ALA   305      51.182  42.163  68.572  1.00  0.00           H  
ATOM   1548  CA  ALA   305      50.039  42.332  70.457  1.00  0.00           C  
ATOM   1549  HA  ALA   305      49.102  42.898  70.492  1.00  0.00           H  
ATOM   1550  CB  ALA   305      49.770  40.824  70.462  1.00  0.00           C  
ATOM   1551  HB1 ALA   305      50.707  40.278  70.546  1.00  0.00           H  
ATOM   1552  HB2 ALA   305      49.080  40.485  71.232  1.00  0.00           H  
ATOM   1553  HB3 ALA   305      49.396  40.660  69.452  1.00  0.00           H  
ATOM   1554  C   ALA   305      50.715  42.703  71.806  1.00  0.00           C  
ATOM   1555  O   ALA   305      50.001  43.254  72.641  1.00  0.00           O  
ATOM   1556  N   GLY   306      52.015  42.545  71.921  1.00  0.00           N  
ATOM   1557  H   GLY   306      52.459  42.055  71.168  1.00  0.00           H  
ATOM   1558  CA  GLY   306      52.810  42.815  73.170  1.00  0.00           C  
ATOM   1559  HA2 GLY   306      52.230  42.375  73.980  1.00  0.00           H  
ATOM   1560  HA3 GLY   306      53.838  42.449  73.185  1.00  0.00           H  
ATOM   1561  C   GLY   306      52.830  44.334  73.416  1.00  0.00           C  
ATOM   1562  O   GLY   306      53.156  44.737  74.557  1.00  0.00           O  
ATOM   1563  N   PHE   307      52.443  45.200  72.421  1.00  0.00           N  
ATOM   1564  H   PHE   307      52.417  44.744  71.519  1.00  0.00           H  
ATOM   1565  CA  PHE   307      52.271  46.641  72.407  1.00  0.00           C  
ATOM   1566  HA  PHE   307      52.936  47.064  73.157  1.00  0.00           H  
ATOM   1567  CB  PHE   307      52.591  47.335  71.069  1.00  0.00           C  
ATOM   1568  HB2 PHE   307      53.670  47.238  70.955  1.00  0.00           H  
ATOM   1569  HB3 PHE   307      52.125  46.801  70.238  1.00  0.00           H  
ATOM   1570  CG  PHE   307      52.240  48.817  71.026  1.00  0.00           C  
ATOM   1571  CD1 PHE   307      52.858  49.700  71.917  1.00  0.00           C  
ATOM   1572  HD1 PHE   307      53.529  49.403  72.704  1.00  0.00           H  
ATOM   1573  CE1 PHE   307      52.406  50.982  71.954  1.00  0.00           C  
ATOM   1574  HE1 PHE   307      52.793  51.637  72.725  1.00  0.00           H  
ATOM   1575  CZ  PHE   307      51.426  51.462  71.119  1.00  0.00           C  
ATOM   1576  HZ  PHE   307      51.253  52.522  71.263  1.00  0.00           H  
ATOM   1577  CE2 PHE   307      50.859  50.659  70.187  1.00  0.00           C  
ATOM   1578  HE2 PHE   307      50.029  51.036  69.601  1.00  0.00           H  
ATOM   1579  CD2 PHE   307      51.260  49.327  70.071  1.00  0.00           C  
ATOM   1580  HD2 PHE   307      50.734  48.663  69.400  1.00  0.00           H  
ATOM   1581  C   PHE   307      50.825  47.028  72.873  1.00  0.00           C  
ATOM   1582  O   PHE   307      50.693  47.936  73.707  1.00  0.00           O  
ATOM   1583  N   LEU   308      49.750  46.427  72.324  1.00  0.00           N  
ATOM   1584  H   LEU   308      49.893  45.729  71.601  1.00  0.00           H  
ATOM   1585  CA  LEU   308      48.333  46.774  72.670  1.00  0.00           C  
ATOM   1586  HA  LEU   308      48.190  47.834  72.894  1.00  0.00           H  
ATOM   1587  CB  LEU   308      47.316  46.225  71.551  1.00  0.00           C  
ATOM   1588  HB2 LEU   308      47.569  45.174  71.376  1.00  0.00           H  
ATOM   1589  HB3 LEU   308      46.267  46.320  71.834  1.00  0.00           H  
ATOM   1590  CG  LEU   308      47.416  46.969  70.223  1.00  0.00           C  
ATOM   1591  HG  LEU   308      48.466  47.014  69.960  1.00  0.00           H  
ATOM   1592  CD1 LEU   308      46.648  46.258  69.133  1.00  0.00           C  
ATOM   1593 HD11 LEU   308      46.892  45.208  68.948  1.00  0.00           H  
ATOM   1594 HD12 LEU   308      45.590  46.354  69.377  1.00  0.00           H  
ATOM   1595 HD13 LEU   308      46.919  46.760  68.204  1.00  0.00           H  
ATOM   1596  CD2 LEU   308      46.955  48.402  70.300  1.00  0.00           C  
ATOM   1597 HD21 LEU   308      45.885  48.419  70.134  1.00  0.00           H  
ATOM   1598 HD22 LEU   308      47.181  48.827  71.281  1.00  0.00           H  
ATOM   1599 HD23 LEU   308      47.456  48.992  69.531  1.00  0.00           H  
ATOM   1600  C   LEU   308      47.973  46.151  74.068  1.00  0.00           C  
ATOM   1601  O   LEU   308      47.108  46.633  74.743  1.00  0.00           O  
ATOM   1602  N   LEU   309      48.427  44.897  74.312  1.00  0.00           N  
ATOM   1603  H   LEU   309      49.193  44.575  73.738  1.00  0.00           H  
ATOM   1604  CA  LEU   309      48.095  44.074  75.510  1.00  0.00           C  
ATOM   1605  HA  LEU   309      47.430  44.505  76.264  1.00  0.00           H  
ATOM   1606  CB  LEU   309      47.416  42.730  75.197  1.00  0.00           C  
ATOM   1607  HB2 LEU   309      48.100  42.098  74.632  1.00  0.00           H  
ATOM   1608  HB3 LEU   309      47.216  42.207  76.135  1.00  0.00           H  
ATOM   1609  CG  LEU   309      46.144  42.761  74.351  1.00  0.00           C  
ATOM   1610  HG  LEU   309      46.224  43.294  73.402  1.00  0.00           H  
ATOM   1611  CD1 LEU   309      45.604  41.335  74.037  1.00  0.00           C  
ATOM   1612 HD11 LEU   309      45.284  40.874  74.966  1.00  0.00           H  
ATOM   1613 HD12 LEU   309      44.792  41.413  73.319  1.00  0.00           H  
ATOM   1614 HD13 LEU   309      46.449  40.751  73.682  1.00  0.00           H  
ATOM   1615  CD2 LEU   309      45.010  43.424  75.167  1.00  0.00           C  
ATOM   1616 HD21 LEU   309      44.789  42.772  76.005  1.00  0.00           H  
ATOM   1617 HD22 LEU   309      45.387  44.391  75.479  1.00  0.00           H  
ATOM   1618 HD23 LEU   309      44.098  43.452  74.570  1.00  0.00           H  
ATOM   1619  C   LEU   309      49.416  43.813  76.285  1.00  0.00           C  
ATOM   1620  O   LEU   309      50.290  43.050  75.869  1.00  0.00           O  
ATOM   1621  N   GLU   310      49.544  44.518  77.437  1.00  0.00           N  
ATOM   1622  H   GLU   310      48.708  45.042  77.642  1.00  0.00           H  
ATOM   1623  CA  GLU   310      50.776  44.427  78.203  1.00  0.00           C  
ATOM   1624  HA  GLU   310      51.664  44.354  77.580  1.00  0.00           H  
ATOM   1625  CB  GLU   310      50.866  45.794  78.918  1.00  0.00           C  
ATOM   1626  HB2 GLU   310      50.909  46.567  78.151  1.00  0.00           H  
ATOM   1627  HB3 GLU   310      50.010  45.997  79.561  1.00  0.00           H  
ATOM   1628  CG  GLU   310      52.130  45.953  79.815  1.00  0.00           C  
ATOM   1629  HG2 GLU   310      52.001  45.510  80.793  1.00  0.00           H  
ATOM   1630  HG3 GLU   310      52.935  45.410  79.330  1.00  0.00           H  
ATOM   1631  CD  GLU   310      52.470  47.400  80.049  1.00  0.00           C  
ATOM   1632  OE1 GLU   310      53.621  47.784  79.687  1.00  0.00           O  
ATOM   1633  OE2 GLU   310      51.566  48.224  80.405  1.00  0.00           O  
ATOM   1634  C   GLU   310      50.792  43.253  79.158  1.00  0.00           C  
ATOM   1635  O   GLU   310      51.859  42.646  79.342  1.00  0.00           O  
ATOM   1636  N   ASP   311      49.651  42.798  79.720  1.00  0.00           N  
ATOM   1637  H   ASP   311      48.762  43.145  79.394  1.00  0.00           H  
ATOM   1638  CA  ASP   311      49.549  41.954  80.877  1.00  0.00           C  
ATOM   1639  HA  ASP   311      50.539  41.657  81.223  1.00  0.00           H  
ATOM   1640  CB  ASP   311      48.868  42.854  81.903  1.00  0.00           C  
ATOM   1641  HB2 ASP   311      48.983  43.905  81.626  1.00  0.00           H  
ATOM   1642  HB3 ASP   311      47.797  42.641  81.965  1.00  0.00           H  
ATOM   1643  CG  ASP   311      49.482  42.815  83.311  1.00  0.00           C  
ATOM   1644  OD1 ASP   311      48.848  43.245  84.324  1.00  0.00           O  
ATOM   1645  OD2 ASP   311      50.701  42.547  83.496  1.00  0.00           O  
ATOM   1646  C   ASP   311      48.661  40.740  80.655  1.00  0.00           C  
ATOM   1647  O   ASP   311      48.837  39.757  81.340  1.00  0.00           O  
ATOM   1648  N   ARG   312      47.799  40.849  79.708  1.00  0.00           N  
ATOM   1649  H   ARG   312      47.693  41.722  79.212  1.00  0.00           H  
ATOM   1650  CA  ARG   312      46.643  39.947  79.518  1.00  0.00           C  
ATOM   1651  HA  ARG   312      46.056  39.997  80.440  1.00  0.00           H  
ATOM   1652  CB  ARG   312      45.632  40.428  78.423  1.00  0.00           C  
ATOM   1653  HB2 ARG   312      45.279  41.449  78.608  1.00  0.00           H  
ATOM   1654  HB3 ARG   312      46.090  40.529  77.442  1.00  0.00           H  
ATOM   1655  CG  ARG   312      44.416  39.566  78.263  1.00  0.00           C  
ATOM   1656  HG2 ARG   312      43.885  39.813  77.336  1.00  0.00           H  
ATOM   1657  HG3 ARG   312      44.800  38.564  78.068  1.00  0.00           H  
ATOM   1658  CD  ARG   312      43.460  39.547  79.496  1.00  0.00           C  
ATOM   1659  HD2 ARG   312      42.516  39.023  79.337  1.00  0.00           H  
ATOM   1660  HD3 ARG   312      43.970  39.050  80.323  1.00  0.00           H  
ATOM   1661  NE  ARG   312      42.980  40.908  79.893  1.00  0.00           N  
ATOM   1662  HE  ARG   312      43.634  41.675  79.774  1.00  0.00           H  
ATOM   1663  CZ  ARG   312      42.004  41.131  80.737  1.00  0.00           C  
ATOM   1664  NH1 ARG   312      41.129  40.185  81.056  1.00  0.00           N  
ATOM   1665 HH11 ARG   312      41.192  39.246  80.692  1.00  0.00           H  
ATOM   1666 HH12 ARG   312      40.332  40.357  81.659  1.00  0.00           H  
ATOM   1667  NH2 ARG   312      41.892  42.299  81.302  1.00  0.00           N  
ATOM   1668 HH21 ARG   312      42.457  43.126  81.184  1.00  0.00           H  
ATOM   1669 HH22 ARG   312      41.035  42.553  81.766  1.00  0.00           H  
ATOM   1670  C   ARG   312      47.174  38.525  79.331  1.00  0.00           C  
ATOM   1671  O   ARG   312      46.469  37.577  79.739  1.00  0.00           O  
ATOM   1672  N   ALA   313      48.381  38.420  78.636  1.00  0.00           N  
ATOM   1673  H   ALA   313      49.005  39.207  78.548  1.00  0.00           H  
ATOM   1674  CA  ALA   313      49.032  37.117  78.509  1.00  0.00           C  
ATOM   1675  HA  ALA   313      48.287  36.331  78.458  1.00  0.00           H  
ATOM   1676  CB  ALA   313      49.808  37.017  77.196  1.00  0.00           C  
ATOM   1677  HB1 ALA   313      50.251  36.055  76.941  1.00  0.00           H  
ATOM   1678  HB2 ALA   313      49.047  37.235  76.440  1.00  0.00           H  
ATOM   1679  HB3 ALA   313      50.553  37.823  77.157  1.00  0.00           H  
ATOM   1680  C   ALA   313      49.944  36.816  79.675  1.00  0.00           C  
ATOM   1681  O   ALA   313      49.819  35.725  80.231  1.00  0.00           O  
ATOM   1682  N   VAL   314      50.950  37.639  79.965  1.00  0.00           N  
ATOM   1683  H   VAL   314      50.923  38.402  79.308  1.00  0.00           H  
ATOM   1684  CA  VAL   314      52.062  37.399  80.881  1.00  0.00           C  
ATOM   1685  HA  VAL   314      52.425  36.377  80.766  1.00  0.00           H  
ATOM   1686  CB  VAL   314      53.257  38.363  80.631  1.00  0.00           C  
ATOM   1687  HB  VAL   314      54.107  38.115  81.267  1.00  0.00           H  
ATOM   1688  CG1 VAL   314      53.891  38.144  79.278  1.00  0.00           C  
ATOM   1689 HG11 VAL   314      54.735  38.829  79.218  1.00  0.00           H  
ATOM   1690 HG12 VAL   314      54.194  37.103  79.123  1.00  0.00           H  
ATOM   1691 HG13 VAL   314      53.191  38.451  78.502  1.00  0.00           H  
ATOM   1692  CG2 VAL   314      53.016  39.874  80.758  1.00  0.00           C  
ATOM   1693 HG21 VAL   314      52.355  40.141  79.941  1.00  0.00           H  
ATOM   1694 HG22 VAL   314      52.511  40.183  81.671  1.00  0.00           H  
ATOM   1695 HG23 VAL   314      53.989  40.368  80.727  1.00  0.00           H  
ATOM   1696  C   VAL   314      51.776  37.364  82.442  1.00  0.00           C  
ATOM   1697  O   VAL   314      52.595  36.797  83.167  1.00  0.00           O  
ATOM   1698  N   CYX   315      50.692  38.039  82.888  1.00  0.00           N  
ATOM   1699  H   CYX   315      50.051  38.246  82.131  1.00  0.00           H  
ATOM   1700  CA  CYX   315      50.448  38.375  84.280  1.00  0.00           C  
ATOM   1701  HA  CYX   315      51.057  37.819  84.996  1.00  0.00           H  
ATOM   1702  CB  CYX   315      50.548  39.904  84.566  1.00  0.00           C  
ATOM   1703  HB2 CYX   315      51.530  40.249  84.254  1.00  0.00           H  
ATOM   1704  HB3 CYX   315      49.829  40.321  83.860  1.00  0.00           H  
ATOM   1705  SG  CYX   315      50.216  40.238  86.358  1.00  0.00           S  
ATOM   1706  C   CYX   315      49.016  37.872  84.702  1.00  0.00           C  
ATOM   1707  O   CYX   315      48.104  37.951  83.876  1.00  0.00           O  
ATOM   1708  N   VAL   316      48.816  37.189  85.800  1.00  0.00           N  
ATOM   1709  H   VAL   316      49.687  37.072  86.287  1.00  0.00           H  
ATOM   1710  CA  VAL   316      47.674  36.534  86.391  1.00  0.00           C  
ATOM   1711  HA  VAL   316      46.792  36.632  85.764  1.00  0.00           H  
ATOM   1712  CB  VAL   316      47.965  35.051  86.514  1.00  0.00           C  
ATOM   1713  HB  VAL   316      48.936  34.954  87.001  1.00  0.00           H  
ATOM   1714  CG1 VAL   316      46.863  34.335  87.285  1.00  0.00           C  
ATOM   1715 HG11 VAL   316      46.986  33.254  87.270  1.00  0.00           H  
ATOM   1716 HG12 VAL   316      46.888  34.601  88.346  1.00  0.00           H  
ATOM   1717 HG13 VAL   316      45.903  34.623  86.859  1.00  0.00           H  
ATOM   1718  CG2 VAL   316      47.896  34.367  85.092  1.00  0.00           C  
ATOM   1719 HG21 VAL   316      46.946  34.545  84.596  1.00  0.00           H  
ATOM   1720 HG22 VAL   316      48.537  34.856  84.362  1.00  0.00           H  
ATOM   1721 HG23 VAL   316      48.030  33.296  85.247  1.00  0.00           H  
ATOM   1722  C   VAL   316      47.292  37.241  87.785  1.00  0.00           C  
ATOM   1723  O   VAL   316      48.167  37.662  88.594  1.00  0.00           O  
ATOM   1724  N   GLU   317      45.984  37.388  87.950  1.00  0.00           N  
ATOM   1725  H   GLU   317      45.411  37.455  87.122  1.00  0.00           H  
ATOM   1726  CA  GLU   317      45.411  37.896  89.244  1.00  0.00           C  
ATOM   1727  HA  GLU   317      45.817  38.883  89.486  1.00  0.00           H  
ATOM   1728  CB  GLU   317      43.841  38.107  89.019  1.00  0.00           C  
ATOM   1729  HB2 GLU   317      43.256  37.190  88.968  1.00  0.00           H  
ATOM   1730  HB3 GLU   317      43.507  38.675  89.883  1.00  0.00           H  
ATOM   1731  CG  GLU   317      43.452  38.954  87.744  1.00  0.00           C  
ATOM   1732  HG2 GLU   317      42.466  39.389  87.939  1.00  0.00           H  
ATOM   1733  HG3 GLU   317      44.216  39.700  87.525  1.00  0.00           H  
ATOM   1734  CD  GLU   317      43.212  37.880  86.611  1.00  0.00           C  
ATOM   1735  OE1 GLU   317      42.139  37.317  86.622  1.00  0.00           O  
ATOM   1736  OE2 GLU   317      44.058  37.588  85.757  1.00  0.00           O  
ATOM   1737  C   GLU   317      45.769  37.009  90.469  1.00  0.00           C  
ATOM   1738  O   GLU   317      45.961  35.738  90.353  1.00  0.00           O  
ATOM   1739  N   ARG   318      45.866  37.584  91.651  1.00  0.00           N  
ATOM   1740  H   ARG   318      45.853  38.594  91.735  1.00  0.00           H  
ATOM   1741  CA  ARG   318      46.417  37.026  92.857  1.00  0.00           C  
ATOM   1742  HA  ARG   318      47.394  36.631  92.603  1.00  0.00           H  
ATOM   1743  CB  ARG   318      46.576  37.940  94.050  1.00  0.00           C  
ATOM   1744  HB2 ARG   318      47.005  37.334  94.847  1.00  0.00           H  
ATOM   1745  HB3 ARG   318      47.320  38.726  93.871  1.00  0.00           H  
ATOM   1746  CG  ARG   318      45.272  38.737  94.388  1.00  0.00           C  
ATOM   1747  HG2 ARG   318      45.043  39.411  93.571  1.00  0.00           H  
ATOM   1748  HG3 ARG   318      44.448  38.031  94.497  1.00  0.00           H  
ATOM   1749  CD  ARG   318      45.401  39.601  95.651  1.00  0.00           C  
ATOM   1750  HD2 ARG   318      45.650  38.976  96.507  1.00  0.00           H  
ATOM   1751  HD3 ARG   318      46.205  40.317  95.521  1.00  0.00           H  
ATOM   1752  NE  ARG   318      44.015  40.068  96.057  1.00  0.00           N  
ATOM   1753  HE  ARG   318      43.302  39.441  96.387  1.00  0.00           H  
ATOM   1754  CZ  ARG   318      43.663  41.350  96.113  1.00  0.00           C  
ATOM   1755  NH1 ARG   318      44.388  42.337  95.705  1.00  0.00           N  
ATOM   1756 HH11 ARG   318      45.215  42.144  95.151  1.00  0.00           H  
ATOM   1757 HH12 ARG   318      43.974  43.259  95.780  1.00  0.00           H  
ATOM   1758  NH2 ARG   318      42.486  41.575  96.558  1.00  0.00           N  
ATOM   1759 HH21 ARG   318      41.942  40.777  96.856  1.00  0.00           H  
ATOM   1760 HH22 ARG   318      42.142  42.527  96.612  1.00  0.00           H  
ATOM   1761  C   ARG   318      45.620  35.759  93.235  1.00  0.00           C  
ATOM   1762  O   ARG   318      44.390  35.767  93.179  1.00  0.00           O  
ATOM   1763  N   PHE   319      46.325  34.703  93.598  1.00  0.00           N  
ATOM   1764  H   PHE   319      47.267  34.836  93.936  1.00  0.00           H  
ATOM   1765  CA  PHE   319      45.669  33.426  94.035  1.00  0.00           C  
ATOM   1766  HA  PHE   319      44.825  33.193  93.387  1.00  0.00           H  
ATOM   1767  CB  PHE   319      46.741  32.310  93.777  1.00  0.00           C  
ATOM   1768  HB2 PHE   319      47.544  32.462  94.506  1.00  0.00           H  
ATOM   1769  HB3 PHE   319      46.276  31.362  94.035  1.00  0.00           H  
ATOM   1770  CG  PHE   319      47.366  32.181  92.475  1.00  0.00           C  
ATOM   1771  CD1 PHE   319      46.510  31.751  91.376  1.00  0.00           C  
ATOM   1772  HD1 PHE   319      45.479  31.467  91.458  1.00  0.00           H  
ATOM   1773  CE1 PHE   319      47.135  31.592  90.133  1.00  0.00           C  
ATOM   1774  HE1 PHE   319      46.491  31.239  89.354  1.00  0.00           H  
ATOM   1775  CZ  PHE   319      48.506  31.754  89.980  1.00  0.00           C  
ATOM   1776  HZ  PHE   319      48.961  31.515  89.027  1.00  0.00           H  
ATOM   1777  CE2 PHE   319      49.302  32.255  91.009  1.00  0.00           C  
ATOM   1778  HE2 PHE   319      50.343  32.510  90.847  1.00  0.00           H  
ATOM   1779  CD2 PHE   319      48.748  32.524  92.252  1.00  0.00           C  
ATOM   1780  HD2 PHE   319      49.363  32.937  93.032  1.00  0.00           H  
ATOM   1781  C   PHE   319      45.123  33.463  95.507  1.00  0.00           C  
ATOM   1782  O   PHE   319      44.419  32.516  95.936  1.00  0.00           O  
ATOM   1783  N   SER   320      45.572  34.437  96.380  1.00  0.00           N  
ATOM   1784  H   SER   320      46.206  35.174  96.111  1.00  0.00           H  
ATOM   1785  CA  SER   320      45.217  34.454  97.811  1.00  0.00           C  
ATOM   1786  HA  SER   320      44.214  34.049  97.852  1.00  0.00           H  
ATOM   1787  CB  SER   320      46.214  33.624  98.594  1.00  0.00           C  
ATOM   1788  HB2 SER   320      45.957  33.632  99.655  1.00  0.00           H  
ATOM   1789  HB3 SER   320      46.197  32.565  98.340  1.00  0.00           H  
ATOM   1790  OG  SER   320      47.488  34.267  98.553  1.00  0.00           O  
ATOM   1791  HG  SER   320      47.963  33.797  97.860  1.00  0.00           H  
ATOM   1792  C   SER   320      45.227  35.942  98.247  1.00  0.00           C  
ATOM   1793  O   SER   320      45.760  36.811  97.548  1.00  0.00           O  
ATOM   1794  N   ASP   321      44.532  36.262  99.350  1.00  0.00           N  
ATOM   1795  H   ASP   321      44.100  35.512  99.869  1.00  0.00           H  
ATOM   1796  CA  ASP   321      44.302  37.661  99.756  1.00  0.00           C  
ATOM   1797  HA  ASP   321      43.873  38.187  98.910  1.00  0.00           H  
ATOM   1798  CB  ASP   321      43.326  37.673 100.980  1.00  0.00           C  
ATOM   1799  HB2 ASP   321      43.796  37.196 101.846  1.00  0.00           H  
ATOM   1800  HB3 ASP   321      43.143  38.682 101.344  1.00  0.00           H  
ATOM   1801  CG  ASP   321      42.041  37.022 100.501  1.00  0.00           C  
ATOM   1802  OD1 ASP   321      41.717  36.091 101.258  1.00  0.00           O  
ATOM   1803  OD2 ASP   321      41.330  37.430  99.565  1.00  0.00           O  
ATOM   1804  C   ASP   321      45.548  38.462 100.136  1.00  0.00           C  
ATOM   1805  O   ASP   321      45.645  39.663  99.860  1.00  0.00           O  
ATOM   1806  N   ASP   322      46.536  37.814 100.760  1.00  0.00           N  
ATOM   1807  H   ASP   322      46.362  36.923 101.207  1.00  0.00           H  
ATOM   1808  CA  ASP   322      47.840  38.396 100.878  1.00  0.00           C  
ATOM   1809  HA  ASP   322      47.727  39.466 101.023  1.00  0.00           H  
ATOM   1810  CB  ASP   322      48.561  37.836 102.114  1.00  0.00           C  
ATOM   1811  HB2 ASP   322      48.754  36.786 101.889  1.00  0.00           H  
ATOM   1812  HB3 ASP   322      49.485  38.360 102.393  1.00  0.00           H  
ATOM   1813  CG  ASP   322      47.785  37.846 103.446  1.00  0.00           C  
ATOM   1814  OD1 ASP   322      46.911  38.720 103.783  1.00  0.00           O  
ATOM   1815  OD2 ASP   322      48.082  36.981 104.232  1.00  0.00           O  
ATOM   1816  C   ASP   322      48.755  38.125  99.724  1.00  0.00           C  
ATOM   1817  O   ASP   322      49.868  38.698  99.623  1.00  0.00           O  
ATOM   1818  N   GLY   323      48.387  37.280  98.782  1.00  0.00           N  
ATOM   1819  H   GLY   323      47.544  36.765  98.963  1.00  0.00           H  
ATOM   1820  CA  GLY   323      49.192  37.071  97.519  1.00  0.00           C  
ATOM   1821  HA2 GLY   323      50.190  36.634  97.654  1.00  0.00           H  
ATOM   1822  HA3 GLY   323      48.665  36.306  96.957  1.00  0.00           H  
ATOM   1823  C   GLY   323      49.496  38.262  96.603  1.00  0.00           C  
ATOM   1824  O   GLY   323      48.651  39.139  96.349  1.00  0.00           O  
ATOM   1825  N   TYR   324      50.664  38.228  95.959  1.00  0.00           N  
ATOM   1826  H   TYR   324      51.332  37.612  96.394  1.00  0.00           H  
ATOM   1827  CA  TYR   324      51.025  39.000  94.851  1.00  0.00           C  
ATOM   1828  HA  TYR   324      50.722  40.031  95.036  1.00  0.00           H  
ATOM   1829  CB  TYR   324      52.575  39.041  94.656  1.00  0.00           C  
ATOM   1830  HB2 TYR   324      52.998  38.070  94.371  1.00  0.00           H  
ATOM   1831  HB3 TYR   324      52.696  39.654  93.758  1.00  0.00           H  
ATOM   1832  CG  TYR   324      53.312  39.622  95.826  1.00  0.00           C  
ATOM   1833  CD1 TYR   324      53.561  41.040  95.961  1.00  0.00           C  
ATOM   1834  HD1 TYR   324      53.064  41.786  95.365  1.00  0.00           H  
ATOM   1835  CE1 TYR   324      54.218  41.582  97.101  1.00  0.00           C  
ATOM   1836  HE1 TYR   324      54.275  42.651  97.215  1.00  0.00           H  
ATOM   1837  CZ  TYR   324      54.646  40.725  98.126  1.00  0.00           C  
ATOM   1838  OH  TYR   324      55.243  41.237  99.217  1.00  0.00           O  
ATOM   1839  HH  TYR   324      55.590  40.583  99.823  1.00  0.00           H  
ATOM   1840  CE2 TYR   324      54.427  39.287  97.991  1.00  0.00           C  
ATOM   1841  HE2 TYR   324      54.876  38.701  98.778  1.00  0.00           H  
ATOM   1842  CD2 TYR   324      53.820  38.785  96.751  1.00  0.00           C  
ATOM   1843  HD2 TYR   324      53.793  37.716  96.577  1.00  0.00           H  
ATOM   1844  C   TYR   324      50.448  38.479  93.550  1.00  0.00           C  
ATOM   1845  O   TYR   324      50.360  37.260  93.326  1.00  0.00           O  
ATOM   1846  N   ARG   325      49.970  39.375  92.645  1.00  0.00           N  
ATOM   1847  H   ARG   325      49.897  40.345  92.910  1.00  0.00           H  
ATOM   1848  CA  ARG   325      49.803  38.942  91.244  1.00  0.00           C  
ATOM   1849  HA  ARG   325      48.870  38.398  91.075  1.00  0.00           H  
ATOM   1850  CB  ARG   325      49.589  40.246  90.440  1.00  0.00           C  
ATOM   1851  HB2 ARG   325      50.433  40.941  90.460  1.00  0.00           H  
ATOM   1852  HB3 ARG   325      49.634  39.970  89.389  1.00  0.00           H  
ATOM   1853  CG  ARG   325      48.274  40.933  90.777  1.00  0.00           C  
ATOM   1854  HG2 ARG   325      47.450  40.237  90.937  1.00  0.00           H  
ATOM   1855  HG3 ARG   325      48.491  41.548  91.649  1.00  0.00           H  
ATOM   1856  CD  ARG   325      47.895  41.790  89.571  1.00  0.00           C  
ATOM   1857  HD2 ARG   325      47.799  41.124  88.719  1.00  0.00           H  
ATOM   1858  HD3 ARG   325      46.990  42.345  89.797  1.00  0.00           H  
ATOM   1859  NE  ARG   325      48.970  42.705  89.172  1.00  0.00           N  
ATOM   1860  HE  ARG   325      49.455  43.099  89.962  1.00  0.00           H  
ATOM   1861  CZ  ARG   325      49.258  43.048  87.952  1.00  0.00           C  
ATOM   1862  NH1 ARG   325      48.523  42.797  86.913  1.00  0.00           N  
ATOM   1863 HH11 ARG   325      47.690  42.251  87.024  1.00  0.00           H  
ATOM   1864 HH12 ARG   325      48.891  42.918  85.973  1.00  0.00           H  
ATOM   1865  NH2 ARG   325      50.450  43.502  87.760  1.00  0.00           N  
ATOM   1866 HH21 ARG   325      51.074  43.655  88.539  1.00  0.00           H  
ATOM   1867 HH22 ARG   325      50.750  43.883  86.871  1.00  0.00           H  
ATOM   1868  C   ARG   325      51.048  38.226  90.758  1.00  0.00           C  
ATOM   1869  O   ARG   325      52.141  38.608  91.086  1.00  0.00           O  
ATOM   1870  N   THR   326      50.909  37.320  89.834  1.00  0.00           N  
ATOM   1871  H   THR   326      49.977  37.178  89.457  1.00  0.00           H  
ATOM   1872  CA  THR   326      52.063  36.445  89.437  1.00  0.00           C  
ATOM   1873  HA  THR   326      53.016  36.838  89.796  1.00  0.00           H  
ATOM   1874  CB  THR   326      51.846  35.084  89.983  1.00  0.00           C  
ATOM   1875  HB  THR   326      50.883  34.751  89.604  1.00  0.00           H  
ATOM   1876  CG2 THR   326      52.989  34.038  89.775  1.00  0.00           C  
ATOM   1877 HG21 THR   326      53.104  33.661  88.763  1.00  0.00           H  
ATOM   1878 HG22 THR   326      53.863  34.511  90.214  1.00  0.00           H  
ATOM   1879 HG23 THR   326      52.725  33.118  90.282  1.00  0.00           H  
ATOM   1880  OG1 THR   326      51.732  35.309  91.414  1.00  0.00           O  
ATOM   1881  HG1 THR   326      50.834  35.594  91.598  1.00  0.00           H  
ATOM   1882  C   THR   326      52.237  36.320  87.936  1.00  0.00           C  
ATOM   1883  O   THR   326      51.285  36.389  87.179  1.00  0.00           O  
ATOM   1884  N   VAL   327      53.475  36.094  87.521  1.00  0.00           N  
ATOM   1885  H   VAL   327      54.178  36.247  88.230  1.00  0.00           H  
ATOM   1886  CA  VAL   327      53.888  35.787  86.149  1.00  0.00           C  
ATOM   1887  HA  VAL   327      53.341  36.503  85.534  1.00  0.00           H  
ATOM   1888  CB  VAL   327      55.419  36.079  85.825  1.00  0.00           C  
ATOM   1889  HB  VAL   327      56.018  35.482  86.501  1.00  0.00           H  
ATOM   1890  CG1 VAL   327      55.862  35.692  84.372  1.00  0.00           C  
ATOM   1891 HG11 VAL   327      55.203  36.169  83.646  1.00  0.00           H  
ATOM   1892 HG12 VAL   327      56.883  35.927  84.100  1.00  0.00           H  
ATOM   1893 HG13 VAL   327      55.765  34.613  84.288  1.00  0.00           H  
ATOM   1894  CG2 VAL   327      55.788  37.556  85.900  1.00  0.00           C  
ATOM   1895 HG21 VAL   327      55.643  37.843  86.942  1.00  0.00           H  
ATOM   1896 HG22 VAL   327      56.849  37.730  85.747  1.00  0.00           H  
ATOM   1897 HG23 VAL   327      55.141  38.272  85.395  1.00  0.00           H  
ATOM   1898  C   VAL   327      53.389  34.432  85.635  1.00  0.00           C  
ATOM   1899  O   VAL   327      53.395  33.429  86.371  1.00  0.00           O  
ATOM   1900  N   ALA   328      52.864  34.350  84.426  1.00  0.00           N  
ATOM   1901  H   ALA   328      52.767  35.123  83.790  1.00  0.00           H  
ATOM   1902  CA  ALA   328      52.355  33.055  83.833  1.00  0.00           C  
ATOM   1903  HA  ALA   328      51.833  32.416  84.542  1.00  0.00           H  
ATOM   1904  CB  ALA   328      51.433  33.396  82.607  1.00  0.00           C  
ATOM   1905  HB1 ALA   328      50.577  34.040  82.802  1.00  0.00           H  
ATOM   1906  HB2 ALA   328      52.024  33.965  81.897  1.00  0.00           H  
ATOM   1907  HB3 ALA   328      51.016  32.500  82.145  1.00  0.00           H  
ATOM   1908  C   ALA   328      53.508  32.160  83.436  1.00  0.00           C  
ATOM   1909  O   ALA   328      54.418  32.607  82.735  1.00  0.00           O  
ATOM   1910  N   GLN   329      53.531  30.858  83.850  1.00  0.00           N  
ATOM   1911  H   GLN   329      52.731  30.491  84.342  1.00  0.00           H  
ATOM   1912  CA  GLN   329      54.574  29.853  83.483  1.00  0.00           C  
ATOM   1913  HA  GLN   329      55.374  30.201  82.832  1.00  0.00           H  
ATOM   1914  CB  GLN   329      55.346  29.523  84.760  1.00  0.00           C  
ATOM   1915  HB2 GLN   329      54.784  28.834  85.389  1.00  0.00           H  
ATOM   1916  HB3 GLN   329      56.141  28.870  84.384  1.00  0.00           H  
ATOM   1917  CG  GLN   329      55.896  30.606  85.702  1.00  0.00           C  
ATOM   1918  HG2 GLN   329      56.358  31.346  85.054  1.00  0.00           H  
ATOM   1919  HG3 GLN   329      55.019  30.969  86.236  1.00  0.00           H  
ATOM   1920  CD  GLN   329      56.905  29.986  86.697  1.00  0.00           C  
ATOM   1921  OE1 GLN   329      57.348  28.884  86.531  1.00  0.00           O  
ATOM   1922  NE2 GLN   329      57.282  30.680  87.728  1.00  0.00           N  
ATOM   1923 HE21 GLN   329      57.852  30.224  88.425  1.00  0.00           H  
ATOM   1924 HE22 GLN   329      56.688  31.432  88.043  1.00  0.00           H  
ATOM   1925  C   GLN   329      53.935  28.640  82.820  1.00  0.00           C  
ATOM   1926  O   GLN   329      52.873  28.174  83.232  1.00  0.00           O  
ATOM   1927  N   GLY   330      54.759  28.118  81.936  1.00  0.00           N  
ATOM   1928  H   GLY   330      55.701  28.483  81.864  1.00  0.00           H  
ATOM   1929  CA  GLY   330      54.538  26.913  81.032  1.00  0.00           C  
ATOM   1930  HA2 GLY   330      55.395  26.730  80.388  1.00  0.00           H  
ATOM   1931  HA3 GLY   330      54.305  26.052  81.669  1.00  0.00           H  
ATOM   1932  C   GLY   330      53.397  27.173  80.136  1.00  0.00           C  
ATOM   1933  O   GLY   330      53.332  28.266  79.571  1.00  0.00           O  
ATOM   1934  N   THR   331      52.441  26.290  79.996  1.00  0.00           N  
ATOM   1935  H   THR   331      52.588  25.447  80.522  1.00  0.00           H  
ATOM   1936  CA  THR   331      51.547  26.129  78.898  1.00  0.00           C  
ATOM   1937  HA  THR   331      51.710  27.001  78.271  1.00  0.00           H  
ATOM   1938  CB  THR   331      51.877  24.941  78.032  1.00  0.00           C  
ATOM   1939  HB  THR   331      51.205  25.008  77.174  1.00  0.00           H  
ATOM   1940  CG2 THR   331      53.275  24.985  77.428  1.00  0.00           C  
ATOM   1941 HG21 THR   331      54.048  24.947  78.205  1.00  0.00           H  
ATOM   1942 HG22 THR   331      53.448  24.056  76.874  1.00  0.00           H  
ATOM   1943 HG23 THR   331      53.409  25.837  76.761  1.00  0.00           H  
ATOM   1944  OG1 THR   331      51.701  23.670  78.638  1.00  0.00           O  
ATOM   1945  HG1 THR   331      50.792  23.594  78.910  1.00  0.00           H  
ATOM   1946  C   THR   331      50.018  26.187  79.223  1.00  0.00           C  
ATOM   1947  O   THR   331      49.176  26.256  78.276  1.00  0.00           O  
ATOM   1948  N   LYS   332      49.563  26.325  80.565  1.00  0.00           N  
ATOM   1949  H   LYS   332      50.197  26.478  81.333  1.00  0.00           H  
ATOM   1950  CA  LYS   332      48.114  26.253  80.819  1.00  0.00           C  
ATOM   1951  HA  LYS   332      47.866  25.286  80.396  1.00  0.00           H  
ATOM   1952  CB  LYS   332      47.848  26.179  82.300  1.00  0.00           C  
ATOM   1953  HB2 LYS   332      48.636  25.602  82.795  1.00  0.00           H  
ATOM   1954  HB3 LYS   332      48.035  27.176  82.703  1.00  0.00           H  
ATOM   1955  CG  LYS   332      46.477  25.795  82.872  1.00  0.00           C  
ATOM   1956  HG2 LYS   332      46.720  25.719  83.931  1.00  0.00           H  
ATOM   1957  HG3 LYS   332      45.782  26.620  82.708  1.00  0.00           H  
ATOM   1958  CD  LYS   332      45.907  24.501  82.199  1.00  0.00           C  
ATOM   1959  HD2 LYS   332      45.385  24.578  81.241  1.00  0.00           H  
ATOM   1960  HD3 LYS   332      46.642  23.706  82.154  1.00  0.00           H  
ATOM   1961  CE  LYS   332      44.897  23.903  83.250  1.00  0.00           C  
ATOM   1962  HE2 LYS   332      45.498  23.636  84.117  1.00  0.00           H  
ATOM   1963  HE3 LYS   332      44.122  24.606  83.525  1.00  0.00           H  
ATOM   1964  NZ  LYS   332      44.188  22.669  82.827  1.00  0.00           N  
ATOM   1965  HZ1 LYS   332      43.856  22.804  81.889  1.00  0.00           H  
ATOM   1966  HZ2 LYS   332      44.833  21.895  82.702  1.00  0.00           H  
ATOM   1967  HZ3 LYS   332      43.418  22.381  83.418  1.00  0.00           H  
ATOM   1968  C   LYS   332      47.309  27.400  80.276  1.00  0.00           C  
ATOM   1969  O   LYS   332      46.176  27.178  79.849  1.00  0.00           O  
ATOM   1970  N   LYS   333      47.896  28.627  80.229  1.00  0.00           N  
ATOM   1971  H   LYS   333      48.827  28.629  80.606  1.00  0.00           H  
ATOM   1972  CA  LYS   333      47.263  29.882  79.886  1.00  0.00           C  
ATOM   1973  HA  LYS   333      46.202  29.688  80.039  1.00  0.00           H  
ATOM   1974  CB  LYS   333      47.833  31.085  80.789  1.00  0.00           C  
ATOM   1975  HB2 LYS   333      47.696  31.001  81.859  1.00  0.00           H  
ATOM   1976  HB3 LYS   333      48.854  31.369  80.557  1.00  0.00           H  
ATOM   1977  CG  LYS   333      46.969  32.321  80.477  1.00  0.00           C  
ATOM   1978  HG2 LYS   333      47.017  32.475  79.397  1.00  0.00           H  
ATOM   1979  HG3 LYS   333      45.948  31.997  80.669  1.00  0.00           H  
ATOM   1980  CD  LYS   333      47.100  33.617  81.291  1.00  0.00           C  
ATOM   1981  HD2 LYS   333      46.792  33.405  82.322  1.00  0.00           H  
ATOM   1982  HD3 LYS   333      48.123  33.970  81.470  1.00  0.00           H  
ATOM   1983  CE  LYS   333      46.185  34.755  80.719  1.00  0.00           C  
ATOM   1984  HE2 LYS   333      46.392  35.692  81.232  1.00  0.00           H  
ATOM   1985  HE3 LYS   333      46.403  34.958  79.669  1.00  0.00           H  
ATOM   1986  NZ  LYS   333      44.724  34.473  80.982  1.00  0.00           N  
ATOM   1987  HZ1 LYS   333      44.522  33.742  81.650  1.00  0.00           H  
ATOM   1988  HZ2 LYS   333      44.150  35.245  81.287  1.00  0.00           H  
ATOM   1989  HZ3 LYS   333      44.399  34.149  80.082  1.00  0.00           H  
ATOM   1990  C   LYS   333      47.420  30.127  78.387  1.00  0.00           C  
ATOM   1991  O   LYS   333      48.460  30.503  77.845  1.00  0.00           O  
ATOM   1992  N   GLU   334      46.286  29.946  77.669  1.00  0.00           N  
ATOM   1993  H   GLU   334      45.446  29.670  78.161  1.00  0.00           H  
ATOM   1994  CA  GLU   334      46.401  29.782  76.208  1.00  0.00           C  
ATOM   1995  HA  GLU   334      47.125  28.988  76.023  1.00  0.00           H  
ATOM   1996  CB  GLU   334      45.067  29.442  75.651  1.00  0.00           C  
ATOM   1997  HB2 GLU   334      45.163  29.366  74.570  1.00  0.00           H  
ATOM   1998  HB3 GLU   334      44.881  28.402  75.928  1.00  0.00           H  
ATOM   1999  CG  GLU   334      43.834  30.368  76.029  1.00  0.00           C  
ATOM   2000  HG2 GLU   334      43.999  31.428  75.842  1.00  0.00           H  
ATOM   2001  HG3 GLU   334      43.109  30.055  75.290  1.00  0.00           H  
ATOM   2002  CD  GLU   334      43.397  30.155  77.439  1.00  0.00           C  
ATOM   2003  OE1 GLU   334      43.045  31.165  78.094  1.00  0.00           O  
ATOM   2004  OE2 GLU   334      43.482  29.042  77.984  1.00  0.00           O  
ATOM   2005  C   GLU   334      46.965  30.951  75.481  1.00  0.00           C  
ATOM   2006  O   GLU   334      47.671  30.731  74.458  1.00  0.00           O  
ATOM   2007  N   GLY   335      46.714  32.191  75.967  1.00  0.00           N  
ATOM   2008  H   GLY   335      46.228  32.250  76.849  1.00  0.00           H  
ATOM   2009  CA  GLY   335      47.129  33.281  75.150  1.00  0.00           C  
ATOM   2010  HA2 GLY   335      46.764  33.078  74.140  1.00  0.00           H  
ATOM   2011  HA3 GLY   335      46.665  34.162  75.605  1.00  0.00           H  
ATOM   2012  C   GLY   335      48.620  33.523  75.076  1.00  0.00           C  
ATOM   2013  O   GLY   335      49.239  33.873  74.116  1.00  0.00           O  
ATOM   2014  N   CYX   336      49.221  33.104  76.233  1.00  0.00           N  
ATOM   2015  H   CYX   336      48.662  32.835  77.023  1.00  0.00           H  
ATOM   2016  CA  CYX   336      50.671  32.975  76.388  1.00  0.00           C  
ATOM   2017  HA  CYX   336      51.186  33.913  76.150  1.00  0.00           H  
ATOM   2018  CB  CYX   336      50.933  32.668  77.796  1.00  0.00           C  
ATOM   2019  HB2 CYX   336      50.580  33.538  78.340  1.00  0.00           H  
ATOM   2020  HB3 CYX   336      50.369  31.830  78.204  1.00  0.00           H  
ATOM   2021  SG  CYX   336      52.603  32.305  78.409  1.00  0.00           S  
ATOM   2022  C   CYX   336      51.251  31.895  75.512  1.00  0.00           C  
ATOM   2023  O   CYX   336      52.300  31.991  74.879  1.00  0.00           O  
ATOM   2024  N   THR   337      50.494  30.790  75.450  1.00  0.00           N  
ATOM   2025  H   THR   337      49.665  30.672  76.002  1.00  0.00           H  
ATOM   2026  CA  THR   337      51.005  29.579  74.763  1.00  0.00           C  
ATOM   2027  HA  THR   337      52.065  29.442  74.969  1.00  0.00           H  
ATOM   2028  CB  THR   337      50.219  28.372  75.331  1.00  0.00           C  
ATOM   2029  HB  THR   337      49.189  28.419  74.974  1.00  0.00           H  
ATOM   2030  CG2 THR   337      50.830  27.030  74.804  1.00  0.00           C  
ATOM   2031 HG21 THR   337      50.246  26.212  75.222  1.00  0.00           H  
ATOM   2032 HG22 THR   337      50.805  26.874  73.733  1.00  0.00           H  
ATOM   2033 HG23 THR   337      51.870  27.002  75.130  1.00  0.00           H  
ATOM   2034  OG1 THR   337      50.224  28.446  76.791  1.00  0.00           O  
ATOM   2035  HG1 THR   337      49.861  27.627  77.149  1.00  0.00           H  
ATOM   2036  C   THR   337      50.911  29.686  73.234  1.00  0.00           C  
ATOM   2037  O   THR   337      51.705  29.044  72.539  1.00  0.00           O  
ATOM   2038  N   ILE   338      49.954  30.454  72.730  1.00  0.00           N  
ATOM   2039  H   ILE   338      49.157  30.616  73.333  1.00  0.00           H  
ATOM   2040  CA  ILE   338      49.893  30.970  71.322  1.00  0.00           C  
ATOM   2041  HA  ILE   338      50.015  30.121  70.658  1.00  0.00           H  
ATOM   2042  CB  ILE   338      48.495  31.459  71.048  1.00  0.00           C  
ATOM   2043  HB  ILE   338      48.211  32.088  71.892  1.00  0.00           H  
ATOM   2044  CG2 ILE   338      48.336  32.365  69.772  1.00  0.00           C  
ATOM   2045 HG21 ILE   338      49.121  33.121  69.753  1.00  0.00           H  
ATOM   2046 HG22 ILE   338      48.370  31.779  68.850  1.00  0.00           H  
ATOM   2047 HG23 ILE   338      47.359  32.821  69.927  1.00  0.00           H  
ATOM   2048  CG1 ILE   338      47.487  30.275  71.057  1.00  0.00           C  
ATOM   2049 HG12 ILE   338      47.691  29.637  70.194  1.00  0.00           H  
ATOM   2050 HG13 ILE   338      47.666  29.621  71.914  1.00  0.00           H  
ATOM   2051  CD1 ILE   338      45.990  30.715  71.013  1.00  0.00           C  
ATOM   2052 HD11 ILE   338      45.811  31.279  70.096  1.00  0.00           H  
ATOM   2053 HD12 ILE   338      45.394  29.809  70.911  1.00  0.00           H  
ATOM   2054 HD13 ILE   338      45.716  31.243  71.926  1.00  0.00           H  
ATOM   2055  C   ILE   338      51.117  31.853  71.002  1.00  0.00           C  
ATOM   2056  O   ILE   338      51.762  31.594  69.989  1.00  0.00           O  
ATOM   2057  N   LEU   339      51.476  32.838  71.855  1.00  0.00           N  
ATOM   2058  H   LEU   339      50.910  33.108  72.647  1.00  0.00           H  
ATOM   2059  CA  LEU   339      52.601  33.772  71.605  1.00  0.00           C  
ATOM   2060  HA  LEU   339      52.389  34.107  70.597  1.00  0.00           H  
ATOM   2061  CB  LEU   339      52.671  34.837  72.769  1.00  0.00           C  
ATOM   2062  HB2 LEU   339      52.691  34.333  73.737  1.00  0.00           H  
ATOM   2063  HB3 LEU   339      53.633  35.342  72.688  1.00  0.00           H  
ATOM   2064  CG  LEU   339      51.527  35.894  72.667  1.00  0.00           C  
ATOM   2065  HG  LEU   339      50.593  35.452  72.308  1.00  0.00           H  
ATOM   2066  CD1 LEU   339      51.235  36.511  73.970  1.00  0.00           C  
ATOM   2067 HD11 LEU   339      51.133  35.838  74.818  1.00  0.00           H  
ATOM   2068 HD12 LEU   339      52.109  37.105  74.260  1.00  0.00           H  
ATOM   2069 HD13 LEU   339      50.379  37.186  73.955  1.00  0.00           H  
ATOM   2070  CD2 LEU   339      51.910  36.946  71.630  1.00  0.00           C  
ATOM   2071 HD21 LEU   339      51.064  37.622  71.515  1.00  0.00           H  
ATOM   2072 HD22 LEU   339      52.774  37.530  71.949  1.00  0.00           H  
ATOM   2073 HD23 LEU   339      52.114  36.439  70.677  1.00  0.00           H  
ATOM   2074  C   LEU   339      53.876  33.015  71.518  1.00  0.00           C  
ATOM   2075  O   LEU   339      54.654  33.194  70.586  1.00  0.00           O  
ATOM   2076  N   PHE   340      54.052  32.010  72.333  1.00  0.00           N  
ATOM   2077  H   PHE   340      53.344  31.952  73.055  1.00  0.00           H  
ATOM   2078  CA  PHE   340      55.156  31.023  72.386  1.00  0.00           C  
ATOM   2079  HA  PHE   340      56.060  31.587  72.605  1.00  0.00           H  
ATOM   2080  CB  PHE   340      55.074  30.049  73.552  1.00  0.00           C  
ATOM   2081  HB2 PHE   340      55.549  30.433  74.452  1.00  0.00           H  
ATOM   2082  HB3 PHE   340      54.024  29.895  73.825  1.00  0.00           H  
ATOM   2083  CG  PHE   340      55.705  28.677  73.245  1.00  0.00           C  
ATOM   2084  CD1 PHE   340      57.093  28.550  72.870  1.00  0.00           C  
ATOM   2085  HD1 PHE   340      57.759  29.385  73.041  1.00  0.00           H  
ATOM   2086  CE1 PHE   340      57.584  27.349  72.284  1.00  0.00           C  
ATOM   2087  HE1 PHE   340      58.663  27.283  72.170  1.00  0.00           H  
ATOM   2088  CZ  PHE   340      56.687  26.295  72.152  1.00  0.00           C  
ATOM   2089  HZ  PHE   340      57.070  25.435  71.618  1.00  0.00           H  
ATOM   2090  CE2 PHE   340      55.308  26.412  72.377  1.00  0.00           C  
ATOM   2091  HE2 PHE   340      54.623  25.638  72.046  1.00  0.00           H  
ATOM   2092  CD2 PHE   340      54.777  27.583  73.033  1.00  0.00           C  
ATOM   2093  HD2 PHE   340      53.728  27.608  73.297  1.00  0.00           H  
ATOM   2094  C   PHE   340      55.368  30.378  70.983  1.00  0.00           C  
ATOM   2095  O   PHE   340      56.476  30.333  70.489  1.00  0.00           O  
ATOM   2096  N   MET   341      54.243  29.736  70.564  1.00  0.00           N  
ATOM   2097  H   MET   341      53.365  29.920  71.017  1.00  0.00           H  
ATOM   2098  CA  MET   341      54.305  29.041  69.281  1.00  0.00           C  
ATOM   2099  HA  MET   341      55.140  28.336  69.305  1.00  0.00           H  
ATOM   2100  CB  MET   341      53.039  28.270  68.992  1.00  0.00           C  
ATOM   2101  HB2 MET   341      52.133  28.855  69.137  1.00  0.00           H  
ATOM   2102  HB3 MET   341      53.054  27.994  67.940  1.00  0.00           H  
ATOM   2103  CG  MET   341      52.943  26.937  69.727  1.00  0.00           C  
ATOM   2104  HG2 MET   341      53.859  26.352  69.671  1.00  0.00           H  
ATOM   2105  HG3 MET   341      52.877  27.043  70.807  1.00  0.00           H  
ATOM   2106  SD  MET   341      51.565  25.928  69.097  1.00  0.00           S  
ATOM   2107  CE  MET   341      50.243  26.743  69.934  1.00  0.00           C  
ATOM   2108  HE1 MET   341      49.280  26.510  69.486  1.00  0.00           H  
ATOM   2109  HE2 MET   341      50.355  26.528  70.993  1.00  0.00           H  
ATOM   2110  HE3 MET   341      50.419  27.822  69.898  1.00  0.00           H  
ATOM   2111  C   MET   341      54.747  30.033  68.163  1.00  0.00           C  
ATOM   2112  O   MET   341      55.814  29.889  67.489  1.00  0.00           O  
ATOM   2113  N   VAL   342      54.003  31.108  67.920  1.00  0.00           N  
ATOM   2114  H   VAL   342      53.386  31.239  68.702  1.00  0.00           H  
ATOM   2115  CA  VAL   342      54.337  32.210  66.993  1.00  0.00           C  
ATOM   2116  HA  VAL   342      54.171  31.805  65.992  1.00  0.00           H  
ATOM   2117  CB  VAL   342      53.243  33.286  67.021  1.00  0.00           C  
ATOM   2118  HB  VAL   342      52.838  33.495  68.013  1.00  0.00           H  
ATOM   2119  CG1 VAL   342      53.549  34.617  66.345  1.00  0.00           C  
ATOM   2120 HG11 VAL   342      52.632  35.193  66.220  1.00  0.00           H  
ATOM   2121 HG12 VAL   342      54.195  35.150  67.045  1.00  0.00           H  
ATOM   2122 HG13 VAL   342      53.986  34.598  65.344  1.00  0.00           H  
ATOM   2123  CG2 VAL   342      51.958  32.656  66.432  1.00  0.00           C  
ATOM   2124 HG21 VAL   342      51.654  31.806  67.050  1.00  0.00           H  
ATOM   2125 HG22 VAL   342      51.142  33.372  66.378  1.00  0.00           H  
ATOM   2126 HG23 VAL   342      52.072  32.330  65.401  1.00  0.00           H  
ATOM   2127  C   VAL   342      55.770  32.701  67.031  1.00  0.00           C  
ATOM   2128  O   VAL   342      56.486  32.670  66.018  1.00  0.00           O  
ATOM   2129  N   LEU   343      56.296  33.103  68.201  1.00  0.00           N  
ATOM   2130  H   LEU   343      55.828  33.012  69.092  1.00  0.00           H  
ATOM   2131  CA  LEU   343      57.600  33.674  68.359  1.00  0.00           C  
ATOM   2132  HA  LEU   343      57.822  34.386  67.571  1.00  0.00           H  
ATOM   2133  CB  LEU   343      57.608  34.299  69.791  1.00  0.00           C  
ATOM   2134  HB2 LEU   343      57.036  33.670  70.471  1.00  0.00           H  
ATOM   2135  HB3 LEU   343      58.591  34.501  70.209  1.00  0.00           H  
ATOM   2136  CG  LEU   343      56.806  35.634  69.749  1.00  0.00           C  
ATOM   2137  HG  LEU   343      55.893  35.482  69.171  1.00  0.00           H  
ATOM   2138  CD1 LEU   343      56.384  36.151  71.142  1.00  0.00           C  
ATOM   2139 HD11 LEU   343      55.729  37.015  71.068  1.00  0.00           H  
ATOM   2140 HD12 LEU   343      55.831  35.402  71.691  1.00  0.00           H  
ATOM   2141 HD13 LEU   343      57.266  36.273  71.780  1.00  0.00           H  
ATOM   2142  CD2 LEU   343      57.601  36.722  69.051  1.00  0.00           C  
ATOM   2143 HD21 LEU   343      57.117  37.704  69.156  1.00  0.00           H  
ATOM   2144 HD22 LEU   343      58.532  36.714  69.618  1.00  0.00           H  
ATOM   2145 HD23 LEU   343      57.786  36.505  67.999  1.00  0.00           H  
ATOM   2146  C   LEU   343      58.764  32.647  68.341  1.00  0.00           C  
ATOM   2147  O   LEU   343      59.864  32.943  67.819  1.00  0.00           O  
ATOM   2148  N   TYR   344      58.527  31.348  68.617  1.00  0.00           N  
ATOM   2149  H   TYR   344      57.687  31.151  69.129  1.00  0.00           H  
ATOM   2150  CA  TYR   344      59.550  30.311  68.659  1.00  0.00           C  
ATOM   2151  HA  TYR   344      60.544  30.735  68.808  1.00  0.00           H  
ATOM   2152  CB  TYR   344      59.288  29.308  69.866  1.00  0.00           C  
ATOM   2153  HB2 TYR   344      59.305  29.884  70.798  1.00  0.00           H  
ATOM   2154  HB3 TYR   344      58.325  28.815  69.697  1.00  0.00           H  
ATOM   2155  CG  TYR   344      60.412  28.251  69.989  1.00  0.00           C  
ATOM   2156  CD1 TYR   344      61.626  28.681  70.516  1.00  0.00           C  
ATOM   2157  HD1 TYR   344      61.733  29.750  70.580  1.00  0.00           H  
ATOM   2158  CE1 TYR   344      62.751  27.774  70.629  1.00  0.00           C  
ATOM   2159  HE1 TYR   344      63.695  28.147  70.998  1.00  0.00           H  
ATOM   2160  CZ  TYR   344      62.592  26.426  70.265  1.00  0.00           C  
ATOM   2161  OH  TYR   344      63.557  25.490  70.398  1.00  0.00           O  
ATOM   2162  HH  TYR   344      64.380  25.964  70.537  1.00  0.00           H  
ATOM   2163  CE2 TYR   344      61.348  26.016  69.777  1.00  0.00           C  
ATOM   2164  HE2 TYR   344      61.211  24.988  69.463  1.00  0.00           H  
ATOM   2165  CD2 TYR   344      60.313  26.943  69.564  1.00  0.00           C  
ATOM   2166  HD2 TYR   344      59.350  26.640  69.185  1.00  0.00           H  
ATOM   2167  C   TYR   344      59.642  29.606  67.276  1.00  0.00           C  
ATOM   2168  O   TYR   344      60.729  29.331  66.812  1.00  0.00           O  
ATOM   2169  N   PHE   345      58.508  29.326  66.669  1.00  0.00           N  
ATOM   2170  H   PHE   345      57.652  29.749  66.993  1.00  0.00           H  
ATOM   2171  CA  PHE   345      58.380  28.662  65.316  1.00  0.00           C  
ATOM   2172  HA  PHE   345      59.125  27.877  65.381  1.00  0.00           H  
ATOM   2173  CB  PHE   345      56.976  28.111  65.079  1.00  0.00           C  
ATOM   2174  HB2 PHE   345      56.795  27.479  65.957  1.00  0.00           H  
ATOM   2175  HB3 PHE   345      56.271  28.945  65.124  1.00  0.00           H  
ATOM   2176  CG  PHE   345      56.697  27.328  63.816  1.00  0.00           C  
ATOM   2177  CD1 PHE   345      56.368  28.054  62.710  1.00  0.00           C  
ATOM   2178  HD1 PHE   345      56.144  29.106  62.715  1.00  0.00           H  
ATOM   2179  CE1 PHE   345      56.110  27.431  61.479  1.00  0.00           C  
ATOM   2180  HE1 PHE   345      55.781  28.036  60.642  1.00  0.00           H  
ATOM   2181  CZ  PHE   345      56.262  26.070  61.313  1.00  0.00           C  
ATOM   2182  HZ  PHE   345      56.186  25.595  60.351  1.00  0.00           H  
ATOM   2183  CE2 PHE   345      56.620  25.283  62.468  1.00  0.00           C  
ATOM   2184  HE2 PHE   345      56.884  24.232  62.383  1.00  0.00           H  
ATOM   2185  CD2 PHE   345      56.738  25.938  63.721  1.00  0.00           C  
ATOM   2186  HD2 PHE   345      56.927  25.333  64.598  1.00  0.00           H  
ATOM   2187  C   PHE   345      58.792  29.554  64.139  1.00  0.00           C  
ATOM   2188  O   PHE   345      59.728  29.231  63.464  1.00  0.00           O  
ATOM   2189  N   PHE   346      58.198  30.718  63.955  1.00  0.00           N  
ATOM   2190  H   PHE   346      57.602  31.049  64.698  1.00  0.00           H  
ATOM   2191  CA  PHE   346      58.661  31.659  62.927  1.00  0.00           C  
ATOM   2192  HA  PHE   346      58.914  31.051  62.054  1.00  0.00           H  
ATOM   2193  CB  PHE   346      57.575  32.638  62.545  1.00  0.00           C  
ATOM   2194  HB2 PHE   346      57.312  33.256  63.398  1.00  0.00           H  
ATOM   2195  HB3 PHE   346      57.977  33.288  61.766  1.00  0.00           H  
ATOM   2196  CG  PHE   346      56.269  31.958  61.996  1.00  0.00           C  
ATOM   2197  CD1 PHE   346      56.213  31.633  60.655  1.00  0.00           C  
ATOM   2198  HD1 PHE   346      57.062  31.791  59.993  1.00  0.00           H  
ATOM   2199  CE1 PHE   346      55.107  30.932  60.146  1.00  0.00           C  
ATOM   2200  HE1 PHE   346      55.142  30.606  59.114  1.00  0.00           H  
ATOM   2201  CZ  PHE   346      53.978  30.656  60.928  1.00  0.00           C  
ATOM   2202  HZ  PHE   346      53.094  30.153  60.539  1.00  0.00           H  
ATOM   2203  CE2 PHE   346      54.015  31.050  62.299  1.00  0.00           C  
ATOM   2204  HE2 PHE   346      53.176  30.913  62.962  1.00  0.00           H  
ATOM   2205  CD2 PHE   346      55.170  31.681  62.848  1.00  0.00           C  
ATOM   2206  HD2 PHE   346      55.296  32.086  63.840  1.00  0.00           H  
ATOM   2207  C   PHE   346      59.975  32.240  63.336  1.00  0.00           C  
ATOM   2208  O   PHE   346      60.774  32.518  62.474  1.00  0.00           O  
ATOM   2209  N   GLY   347      60.401  32.412  64.605  1.00  0.00           N  
ATOM   2210  H   GLY   347      59.761  32.153  65.336  1.00  0.00           H  
ATOM   2211  CA  GLY   347      61.774  32.812  64.982  1.00  0.00           C  
ATOM   2212  HA2 GLY   347      62.108  33.663  64.405  1.00  0.00           H  
ATOM   2213  HA3 GLY   347      61.730  33.209  65.994  1.00  0.00           H  
ATOM   2214  C   GLY   347      62.907  31.756  64.825  1.00  0.00           C  
ATOM   2215  O   GLY   347      64.069  32.139  64.723  1.00  0.00           O  
ATOM   2216  N   MET   348      62.519  30.499  64.671  1.00  0.00           N  
ATOM   2217  H   MET   348      61.529  30.335  64.803  1.00  0.00           H  
ATOM   2218  CA  MET   348      63.431  29.475  64.184  1.00  0.00           C  
ATOM   2219  HA  MET   348      64.375  29.818  64.602  1.00  0.00           H  
ATOM   2220  CB  MET   348      63.156  28.154  64.860  1.00  0.00           C  
ATOM   2221  HB2 MET   348      63.140  28.350  65.940  1.00  0.00           H  
ATOM   2222  HB3 MET   348      62.192  27.862  64.461  1.00  0.00           H  
ATOM   2223  CG  MET   348      64.158  27.089  64.542  1.00  0.00           C  
ATOM   2224  HG2 MET   348      64.384  27.002  63.481  1.00  0.00           H  
ATOM   2225  HG3 MET   348      65.121  27.382  64.970  1.00  0.00           H  
ATOM   2226  SD  MET   348      63.641  25.559  65.358  1.00  0.00           S  
ATOM   2227  CE  MET   348      64.229  26.009  66.998  1.00  0.00           C  
ATOM   2228  HE1 MET   348      64.326  25.146  67.664  1.00  0.00           H  
ATOM   2229  HE2 MET   348      65.231  26.384  66.796  1.00  0.00           H  
ATOM   2230  HE3 MET   348      63.565  26.762  67.433  1.00  0.00           H  
ATOM   2231  C   MET   348      63.616  29.440  62.653  1.00  0.00           C  
ATOM   2232  O   MET   348      64.725  29.486  62.070  1.00  0.00           O  
ATOM   2233  N   ALA   349      62.415  29.470  62.007  1.00  0.00           N  
ATOM   2234  H   ALA   349      61.567  29.523  62.550  1.00  0.00           H  
ATOM   2235  CA  ALA   349      62.200  29.437  60.578  1.00  0.00           C  
ATOM   2236  HA  ALA   349      62.764  28.666  60.073  1.00  0.00           H  
ATOM   2237  CB  ALA   349      60.727  29.047  60.411  1.00  0.00           C  
ATOM   2238  HB1 ALA   349      59.981  29.812  60.196  1.00  0.00           H  
ATOM   2239  HB2 ALA   349      60.541  28.532  59.469  1.00  0.00           H  
ATOM   2240  HB3 ALA   349      60.196  28.547  61.230  1.00  0.00           H  
ATOM   2241  C   ALA   349      62.575  30.698  59.841  1.00  0.00           C  
ATOM   2242  O   ALA   349      62.892  30.700  58.670  1.00  0.00           O  
ATOM   2243  N   SER   350      62.565  31.926  60.436  1.00  0.00           N  
ATOM   2244  H   SER   350      61.947  31.996  61.229  1.00  0.00           H  
ATOM   2245  CA  SER   350      63.100  33.145  59.859  1.00  0.00           C  
ATOM   2246  HA  SER   350      62.658  33.331  58.882  1.00  0.00           H  
ATOM   2247  CB  SER   350      62.881  34.382  60.805  1.00  0.00           C  
ATOM   2248  HB2 SER   350      63.245  35.282  60.308  1.00  0.00           H  
ATOM   2249  HB3 SER   350      61.802  34.508  60.909  1.00  0.00           H  
ATOM   2250  OG  SER   350      63.454  34.214  62.053  1.00  0.00           O  
ATOM   2251  HG  SER   350      62.929  34.745  62.656  1.00  0.00           H  
ATOM   2252  C   SER   350      64.579  33.036  59.744  1.00  0.00           C  
ATOM   2253  O   SER   350      65.188  33.406  58.744  1.00  0.00           O  
ATOM   2254  N   SER   351      65.269  32.458  60.740  1.00  0.00           N  
ATOM   2255  H   SER   351      64.730  32.208  61.551  1.00  0.00           H  
ATOM   2256  CA  SER   351      66.667  32.180  60.615  1.00  0.00           C  
ATOM   2257  HA  SER   351      67.151  33.098  60.287  1.00  0.00           H  
ATOM   2258  CB  SER   351      67.359  31.871  61.891  1.00  0.00           C  
ATOM   2259  HB2 SER   351      67.016  32.620  62.605  1.00  0.00           H  
ATOM   2260  HB3 SER   351      67.144  30.861  62.228  1.00  0.00           H  
ATOM   2261  OG  SER   351      68.770  32.073  61.758  1.00  0.00           O  
ATOM   2262  HG  SER   351      68.935  32.992  61.531  1.00  0.00           H  
ATOM   2263  C   SER   351      67.027  31.162  59.529  1.00  0.00           C  
ATOM   2264  O   SER   351      67.886  31.380  58.648  1.00  0.00           O  
ATOM   2265  N   ILE   352      66.270  30.046  59.537  1.00  0.00           N  
ATOM   2266  H   ILE   352      65.592  29.908  60.269  1.00  0.00           H  
ATOM   2267  CA  ILE   352      66.491  28.959  58.532  1.00  0.00           C  
ATOM   2268  HA  ILE   352      67.549  28.712  58.628  1.00  0.00           H  
ATOM   2269  CB  ILE   352      65.664  27.743  58.870  1.00  0.00           C  
ATOM   2270  HB  ILE   352      64.707  28.027  59.314  1.00  0.00           H  
ATOM   2271  CG2 ILE   352      65.255  26.930  57.618  1.00  0.00           C  
ATOM   2272 HG21 ILE   352      66.182  26.586  57.164  1.00  0.00           H  
ATOM   2273 HG22 ILE   352      64.731  26.022  57.916  1.00  0.00           H  
ATOM   2274 HG23 ILE   352      64.637  27.537  56.962  1.00  0.00           H  
ATOM   2275  CG1 ILE   352      66.334  26.994  60.075  1.00  0.00           C  
ATOM   2276 HG12 ILE   352      67.311  26.740  59.661  1.00  0.00           H  
ATOM   2277 HG13 ILE   352      66.321  27.741  60.868  1.00  0.00           H  
ATOM   2278  CD1 ILE   352      65.528  25.767  60.563  1.00  0.00           C  
ATOM   2279 HD11 ILE   352      66.017  25.191  61.349  1.00  0.00           H  
ATOM   2280 HD12 ILE   352      64.651  26.050  61.147  1.00  0.00           H  
ATOM   2281 HD13 ILE   352      65.421  25.051  59.750  1.00  0.00           H  
ATOM   2282  C   ILE   352      66.289  29.436  57.085  1.00  0.00           C  
ATOM   2283  O   ILE   352      67.115  29.154  56.321  1.00  0.00           O  
ATOM   2284  N   TRP   353      65.283  30.244  56.701  1.00  0.00           N  
ATOM   2285  H   TRP   353      64.687  30.534  57.454  1.00  0.00           H  
ATOM   2286  CA  TRP   353      65.233  30.879  55.464  1.00  0.00           C  
ATOM   2287  HA  TRP   353      65.366  30.091  54.720  1.00  0.00           H  
ATOM   2288  CB  TRP   353      63.896  31.628  55.201  1.00  0.00           C  
ATOM   2289  HB2 TRP   353      63.813  32.365  55.994  1.00  0.00           H  
ATOM   2290  HB3 TRP   353      64.017  32.261  54.323  1.00  0.00           H  
ATOM   2291  CG  TRP   353      62.720  30.726  55.021  1.00  0.00           C  
ATOM   2292  CD1 TRP   353      61.632  30.519  55.834  1.00  0.00           C  
ATOM   2293  HD1 TRP   353      61.518  31.066  56.756  1.00  0.00           H  
ATOM   2294  NE1 TRP   353      60.734  29.617  55.263  1.00  0.00           N  
ATOM   2295  HE1 TRP   353      59.924  29.280  55.754  1.00  0.00           H  
ATOM   2296  CE2 TRP   353      61.188  29.179  54.030  1.00  0.00           C  
ATOM   2297  CZ2 TRP   353      60.709  28.236  53.027  1.00  0.00           C  
ATOM   2298  HZ2 TRP   353      59.776  27.692  53.058  1.00  0.00           H  
ATOM   2299  CH2 TRP   353      61.504  27.946  51.914  1.00  0.00           C  
ATOM   2300  HH2 TRP   353      61.137  27.160  51.282  1.00  0.00           H  
ATOM   2301  CZ3 TRP   353      62.717  28.619  51.723  1.00  0.00           C  
ATOM   2302  HZ3 TRP   353      63.323  28.459  50.840  1.00  0.00           H  
ATOM   2303  CE3 TRP   353      63.226  29.532  52.665  1.00  0.00           C  
ATOM   2304  HE3 TRP   353      64.208  29.967  52.553  1.00  0.00           H  
ATOM   2305  CD2 TRP   353      62.501  29.862  53.868  1.00  0.00           C  
ATOM   2306  C   TRP   353      66.427  31.743  55.044  1.00  0.00           C  
ATOM   2307  O   TRP   353      66.763  31.756  53.902  1.00  0.00           O  
ATOM   2308  N   TRP   354      67.103  32.365  55.994  1.00  0.00           N  
ATOM   2309  H   TRP   354      66.717  32.434  56.925  1.00  0.00           H  
ATOM   2310  CA  TRP   354      68.396  32.979  55.642  1.00  0.00           C  
ATOM   2311  HA  TRP   354      68.245  33.404  54.644  1.00  0.00           H  
ATOM   2312  CB  TRP   354      68.776  34.053  56.685  1.00  0.00           C  
ATOM   2313  HB2 TRP   354      67.950  34.757  56.781  1.00  0.00           H  
ATOM   2314  HB3 TRP   354      68.965  33.428  57.552  1.00  0.00           H  
ATOM   2315  CG  TRP   354      69.990  34.896  56.365  1.00  0.00           C  
ATOM   2316  CD1 TRP   354      70.004  35.940  55.549  1.00  0.00           C  
ATOM   2317  HD1 TRP   354      69.045  36.307  55.243  1.00  0.00           H  
ATOM   2318  NE1 TRP   354      71.217  36.483  55.407  1.00  0.00           N  
ATOM   2319  HE1 TRP   354      71.261  37.434  55.071  1.00  0.00           H  
ATOM   2320  CE2 TRP   354      72.164  35.674  56.091  1.00  0.00           C  
ATOM   2321  CZ2 TRP   354      73.545  35.715  56.327  1.00  0.00           C  
ATOM   2322  HZ2 TRP   354      74.077  36.384  55.678  1.00  0.00           H  
ATOM   2323  CH2 TRP   354      74.160  34.629  56.991  1.00  0.00           C  
ATOM   2324  HH2 TRP   354      75.241  34.612  57.047  1.00  0.00           H  
ATOM   2325  CZ3 TRP   354      73.388  33.780  57.770  1.00  0.00           C  
ATOM   2326  HZ3 TRP   354      73.885  33.045  58.396  1.00  0.00           H  
ATOM   2327  CE3 TRP   354      72.017  33.689  57.604  1.00  0.00           C  
ATOM   2328  HE3 TRP   354      71.344  33.031  58.133  1.00  0.00           H  
ATOM   2329  CD2 TRP   354      71.380  34.626  56.750  1.00  0.00           C  
ATOM   2330  C   TRP   354      69.589  31.963  55.395  1.00  0.00           C  
ATOM   2331  O   TRP   354      70.407  32.141  54.463  1.00  0.00           O  
ATOM   2332  N   VAL   355      69.544  30.810  56.040  1.00  0.00           N  
ATOM   2333  H   VAL   355      68.827  30.842  56.752  1.00  0.00           H  
ATOM   2334  CA  VAL   355      70.316  29.587  55.823  1.00  0.00           C  
ATOM   2335  HA  VAL   355      71.358  29.910  55.911  1.00  0.00           H  
ATOM   2336  CB  VAL   355      70.153  28.513  56.899  1.00  0.00           C  
ATOM   2337  HB  VAL   355      69.121  28.159  56.971  1.00  0.00           H  
ATOM   2338  CG1 VAL   355      70.924  27.310  56.492  1.00  0.00           C  
ATOM   2339 HG11 VAL   355      71.946  27.635  56.290  1.00  0.00           H  
ATOM   2340 HG12 VAL   355      70.863  26.617  57.329  1.00  0.00           H  
ATOM   2341 HG13 VAL   355      70.519  26.896  55.562  1.00  0.00           H  
ATOM   2342  CG2 VAL   355      70.560  28.965  58.330  1.00  0.00           C  
ATOM   2343 HG21 VAL   355      70.676  28.042  58.896  1.00  0.00           H  
ATOM   2344 HG22 VAL   355      71.543  29.429  58.238  1.00  0.00           H  
ATOM   2345 HG23 VAL   355      69.846  29.628  58.815  1.00  0.00           H  
ATOM   2346  C   VAL   355      70.119  29.113  54.392  1.00  0.00           C  
ATOM   2347  O   VAL   355      71.105  28.920  53.668  1.00  0.00           O  
ATOM   2348  N   ILE   356      68.896  28.862  54.024  1.00  0.00           N  
ATOM   2349  H   ILE   356      68.230  29.264  54.668  1.00  0.00           H  
ATOM   2350  CA  ILE   356      68.390  28.491  52.694  1.00  0.00           C  
ATOM   2351  HA  ILE   356      68.913  27.558  52.489  1.00  0.00           H  
ATOM   2352  CB  ILE   356      66.907  28.070  52.657  1.00  0.00           C  
ATOM   2353  HB  ILE   356      66.393  28.992  52.913  1.00  0.00           H  
ATOM   2354  CG2 ILE   356      66.500  27.708  51.197  1.00  0.00           C  
ATOM   2355 HG21 ILE   356      65.468  27.374  51.239  1.00  0.00           H  
ATOM   2356 HG22 ILE   356      66.453  28.591  50.551  1.00  0.00           H  
ATOM   2357 HG23 ILE   356      67.235  27.025  50.762  1.00  0.00           H  
ATOM   2358  CG1 ILE   356      66.683  26.947  53.704  1.00  0.00           C  
ATOM   2359 HG12 ILE   356      67.227  26.034  53.478  1.00  0.00           H  
ATOM   2360 HG13 ILE   356      67.018  27.291  54.684  1.00  0.00           H  
ATOM   2361  CD1 ILE   356      65.182  26.625  54.067  1.00  0.00           C  
ATOM   2362 HD11 ILE   356      64.649  27.567  54.232  1.00  0.00           H  
ATOM   2363 HD12 ILE   356      64.696  26.021  53.296  1.00  0.00           H  
ATOM   2364 HD13 ILE   356      65.182  26.061  55.005  1.00  0.00           H  
ATOM   2365  C   ILE   356      68.812  29.452  51.607  1.00  0.00           C  
ATOM   2366  O   ILE   356      69.286  29.003  50.584  1.00  0.00           O  
ATOM   2367  N   LEU   357      68.680  30.732  51.842  1.00  0.00           N  
ATOM   2368  H   LEU   357      68.265  30.991  52.725  1.00  0.00           H  
ATOM   2369  CA  LEU   357      69.125  31.933  51.016  1.00  0.00           C  
ATOM   2370  HA  LEU   357      68.621  31.790  50.067  1.00  0.00           H  
ATOM   2371  CB  LEU   357      68.725  33.233  51.692  1.00  0.00           C  
ATOM   2372  HB2 LEU   357      67.635  33.199  51.725  1.00  0.00           H  
ATOM   2373  HB3 LEU   357      69.028  33.127  52.731  1.00  0.00           H  
ATOM   2374  CG  LEU   357      69.151  34.543  50.986  1.00  0.00           C  
ATOM   2375  HG  LEU   357      70.220  34.507  50.783  1.00  0.00           H  
ATOM   2376  CD1 LEU   357      68.368  34.773  49.679  1.00  0.00           C  
ATOM   2377 HD11 LEU   357      68.541  33.985  48.936  1.00  0.00           H  
ATOM   2378 HD12 LEU   357      67.288  34.739  49.803  1.00  0.00           H  
ATOM   2379 HD13 LEU   357      68.523  35.793  49.313  1.00  0.00           H  
ATOM   2380  CD2 LEU   357      68.811  35.641  51.962  1.00  0.00           C  
ATOM   2381 HD21 LEU   357      69.442  35.434  52.819  1.00  0.00           H  
ATOM   2382 HD22 LEU   357      69.005  36.632  51.545  1.00  0.00           H  
ATOM   2383 HD23 LEU   357      67.771  35.576  52.275  1.00  0.00           H  
ATOM   2384  C   LEU   357      70.655  32.004  50.801  1.00  0.00           C  
ATOM   2385  O   LEU   357      71.083  32.216  49.691  1.00  0.00           O  
ATOM   2386  N   SER   358      71.386  31.636  51.818  1.00  0.00           N  
ATOM   2387  H   SER   358      70.848  31.596  52.679  1.00  0.00           H  
ATOM   2388  CA  SER   358      72.814  31.418  51.692  1.00  0.00           C  
ATOM   2389  HA  SER   358      73.208  32.258  51.104  1.00  0.00           H  
ATOM   2390  CB  SER   358      73.529  31.478  53.020  1.00  0.00           C  
ATOM   2391  HB2 SER   358      73.146  32.278  53.655  1.00  0.00           H  
ATOM   2392  HB3 SER   358      73.385  30.527  53.547  1.00  0.00           H  
ATOM   2393  OG  SER   358      74.919  31.630  52.827  1.00  0.00           O  
ATOM   2394  HG  SER   358      75.313  31.775  53.686  1.00  0.00           H  
ATOM   2395  C   SER   358      73.064  30.130  50.816  1.00  0.00           C  
ATOM   2396  O   SER   358      73.821  30.149  49.874  1.00  0.00           O  
ATOM   2397  N   LEU   359      72.318  29.043  50.994  1.00  0.00           N  
ATOM   2398  H   LEU   359      71.800  29.023  51.856  1.00  0.00           H  
ATOM   2399  CA  LEU   359      72.378  27.877  50.070  1.00  0.00           C  
ATOM   2400  HA  LEU   359      73.436  27.631  49.925  1.00  0.00           H  
ATOM   2401  CB  LEU   359      71.672  26.639  50.657  1.00  0.00           C  
ATOM   2402  HB2 LEU   359      72.134  26.502  51.625  1.00  0.00           H  
ATOM   2403  HB3 LEU   359      70.644  26.914  50.861  1.00  0.00           H  
ATOM   2404  CG  LEU   359      71.762  25.391  49.812  1.00  0.00           C  
ATOM   2405  HG  LEU   359      71.169  25.489  48.894  1.00  0.00           H  
ATOM   2406  CD1 LEU   359      73.188  24.924  49.475  1.00  0.00           C  
ATOM   2407 HD11 LEU   359      73.161  24.037  48.852  1.00  0.00           H  
ATOM   2408 HD12 LEU   359      73.701  25.713  48.917  1.00  0.00           H  
ATOM   2409 HD13 LEU   359      73.569  24.598  50.443  1.00  0.00           H  
ATOM   2410  CD2 LEU   359      71.037  24.213  50.539  1.00  0.00           C  
ATOM   2411 HD21 LEU   359      71.478  23.906  51.497  1.00  0.00           H  
ATOM   2412 HD22 LEU   359      69.968  24.379  50.553  1.00  0.00           H  
ATOM   2413 HD23 LEU   359      71.140  23.325  49.915  1.00  0.00           H  
ATOM   2414  C   LEU   359      72.015  28.184  48.662  1.00  0.00           C  
ATOM   2415  O   LEU   359      72.821  28.013  47.749  1.00  0.00           O  
ATOM   2416  N   THR   360      70.847  28.713  48.368  1.00  0.00           N  
ATOM   2417  H   THR   360      70.251  28.873  49.170  1.00  0.00           H  
ATOM   2418  CA  THR   360      70.395  29.081  46.960  1.00  0.00           C  
ATOM   2419  HA  THR   360      70.548  28.213  46.317  1.00  0.00           H  
ATOM   2420  CB  THR   360      68.979  29.640  46.987  1.00  0.00           C  
ATOM   2421  HB  THR   360      68.707  29.925  45.969  1.00  0.00           H  
ATOM   2422  CG2 THR   360      67.964  28.584  47.446  1.00  0.00           C  
ATOM   2423 HG21 THR   360      67.896  27.737  46.773  1.00  0.00           H  
ATOM   2424 HG22 THR   360      68.284  28.148  48.393  1.00  0.00           H  
ATOM   2425 HG23 THR   360      66.947  28.979  47.601  1.00  0.00           H  
ATOM   2426  OG1 THR   360      68.858  30.707  47.842  1.00  0.00           O  
ATOM   2427  HG1 THR   360      68.760  31.440  47.235  1.00  0.00           H  
ATOM   2428  C   THR   360      71.300  30.138  46.302  1.00  0.00           C  
ATOM   2429  O   THR   360      71.536  30.102  45.081  1.00  0.00           O  
ATOM   2430  N   TRP   361      71.877  31.042  47.044  1.00  0.00           N  
ATOM   2431  H   TRP   361      71.600  31.000  48.014  1.00  0.00           H  
ATOM   2432  CA  TRP   361      72.782  32.068  46.475  1.00  0.00           C  
ATOM   2433  HA  TRP   361      72.481  32.394  45.487  1.00  0.00           H  
ATOM   2434  CB  TRP   361      72.992  33.284  47.399  1.00  0.00           C  
ATOM   2435  HB2 TRP   361      72.066  33.778  47.694  1.00  0.00           H  
ATOM   2436  HB3 TRP   361      73.423  32.967  48.347  1.00  0.00           H  
ATOM   2437  CG  TRP   361      73.856  34.301  46.750  1.00  0.00           C  
ATOM   2438  CD1 TRP   361      73.508  35.047  45.714  1.00  0.00           C  
ATOM   2439  HD1 TRP   361      72.515  34.855  45.327  1.00  0.00           H  
ATOM   2440  NE1 TRP   361      74.532  35.982  45.335  1.00  0.00           N  
ATOM   2441  HE1 TRP   361      74.473  36.566  44.507  1.00  0.00           H  
ATOM   2442  CE2 TRP   361      75.664  35.852  46.171  1.00  0.00           C  
ATOM   2443  CZ2 TRP   361      76.888  36.475  46.170  1.00  0.00           C  
ATOM   2444  HZ2 TRP   361      77.160  37.256  45.472  1.00  0.00           H  
ATOM   2445  CH2 TRP   361      77.847  35.966  47.015  1.00  0.00           C  
ATOM   2446  HH2 TRP   361      78.771  36.510  47.104  1.00  0.00           H  
ATOM   2447  CZ3 TRP   361      77.583  34.844  47.871  1.00  0.00           C  
ATOM   2448  HZ3 TRP   361      78.362  34.377  48.447  1.00  0.00           H  
ATOM   2449  CE3 TRP   361      76.290  34.272  47.833  1.00  0.00           C  
ATOM   2450  HE3 TRP   361      75.975  33.332  48.270  1.00  0.00           H  
ATOM   2451  CD2 TRP   361      75.299  34.641  46.927  1.00  0.00           C  
ATOM   2452  C   TRP   361      74.187  31.401  46.158  1.00  0.00           C  
ATOM   2453  O   TRP   361      74.653  31.383  45.026  1.00  0.00           O  
ATOM   2454  N   PHE   362      74.685  30.634  47.153  1.00  0.00           N  
ATOM   2455  H   PHE   362      74.309  30.723  48.085  1.00  0.00           H  
ATOM   2456  CA  PHE   362      75.839  29.748  46.816  1.00  0.00           C  
ATOM   2457  HA  PHE   362      76.781  30.244  46.565  1.00  0.00           H  
ATOM   2458  CB  PHE   362      76.138  28.962  48.092  1.00  0.00           C  
ATOM   2459  HB2 PHE   362      76.535  29.636  48.844  1.00  0.00           H  
ATOM   2460  HB3 PHE   362      75.247  28.545  48.563  1.00  0.00           H  
ATOM   2461  CG  PHE   362      77.121  27.887  47.815  1.00  0.00           C  
ATOM   2462  CD1 PHE   362      78.482  28.139  47.722  1.00  0.00           C  
ATOM   2463  HD1 PHE   362      78.849  29.136  47.934  1.00  0.00           H  
ATOM   2464  CE1 PHE   362      79.355  27.084  47.495  1.00  0.00           C  
ATOM   2465  HE1 PHE   362      80.436  27.188  47.492  1.00  0.00           H  
ATOM   2466  CZ  PHE   362      78.856  25.829  47.051  1.00  0.00           C  
ATOM   2467  HZ  PHE   362      79.580  25.136  46.636  1.00  0.00           H  
ATOM   2468  CE2 PHE   362      77.495  25.557  47.204  1.00  0.00           C  
ATOM   2469  HE2 PHE   362      77.108  24.610  46.862  1.00  0.00           H  
ATOM   2470  CD2 PHE   362      76.632  26.571  47.591  1.00  0.00           C  
ATOM   2471  HD2 PHE   362      75.591  26.356  47.744  1.00  0.00           H  
ATOM   2472  C   PHE   362      75.629  28.785  45.603  1.00  0.00           C  
ATOM   2473  O   PHE   362      76.566  28.682  44.890  1.00  0.00           O  
ATOM   2474  N   LEU   363      74.455  28.153  45.324  1.00  0.00           N  
ATOM   2475  H   LEU   363      73.687  28.175  45.977  1.00  0.00           H  
ATOM   2476  CA  LEU   363      74.296  27.348  44.141  1.00  0.00           C  
ATOM   2477  HA  LEU   363      75.162  26.693  44.226  1.00  0.00           H  
ATOM   2478  CB  LEU   363      73.040  26.456  44.132  1.00  0.00           C  
ATOM   2479  HB2 LEU   363      72.225  27.150  44.327  1.00  0.00           H  
ATOM   2480  HB3 LEU   363      72.895  26.041  43.131  1.00  0.00           H  
ATOM   2481  CG  LEU   363      72.978  25.482  45.308  1.00  0.00           C  
ATOM   2482  HG  LEU   363      73.224  26.007  46.229  1.00  0.00           H  
ATOM   2483  CD1 LEU   363      71.526  24.950  45.501  1.00  0.00           C  
ATOM   2484 HD11 LEU   363      71.139  24.345  44.679  1.00  0.00           H  
ATOM   2485 HD12 LEU   363      71.405  24.377  46.419  1.00  0.00           H  
ATOM   2486 HD13 LEU   363      70.891  25.833  45.586  1.00  0.00           H  
ATOM   2487  CD2 LEU   363      73.890  24.287  45.041  1.00  0.00           C  
ATOM   2488 HD21 LEU   363      73.564  23.733  44.159  1.00  0.00           H  
ATOM   2489 HD22 LEU   363      74.912  24.622  44.859  1.00  0.00           H  
ATOM   2490 HD23 LEU   363      73.829  23.604  45.888  1.00  0.00           H  
ATOM   2491  C   LEU   363      74.577  28.162  42.874  1.00  0.00           C  
ATOM   2492  O   LEU   363      75.051  27.612  41.940  1.00  0.00           O  
ATOM   2493  N   ALA   364      74.194  29.434  42.790  1.00  0.00           N  
ATOM   2494  H   ALA   364      73.790  29.884  43.603  1.00  0.00           H  
ATOM   2495  CA  ALA   364      74.496  30.307  41.663  1.00  0.00           C  
ATOM   2496  HA  ALA   364      74.479  29.661  40.780  1.00  0.00           H  
ATOM   2497  CB  ALA   364      73.352  31.284  41.580  1.00  0.00           C  
ATOM   2498  HB1 ALA   364      73.087  31.612  42.582  1.00  0.00           H  
ATOM   2499  HB2 ALA   364      73.745  32.114  41.002  1.00  0.00           H  
ATOM   2500  HB3 ALA   364      72.477  30.771  41.171  1.00  0.00           H  
ATOM   2501  C   ALA   364      75.861  31.089  41.681  1.00  0.00           C  
ATOM   2502  O   ALA   364      76.539  31.289  40.650  1.00  0.00           O  
ATOM   2503  N   ALA   365      76.377  31.481  42.861  1.00  0.00           N  
ATOM   2504  H   ALA   365      75.799  31.381  43.683  1.00  0.00           H  
ATOM   2505  CA  ALA   365      77.731  32.022  43.099  1.00  0.00           C  
ATOM   2506  HA  ALA   365      78.044  32.803  42.401  1.00  0.00           H  
ATOM   2507  CB  ALA   365      77.850  32.796  44.472  1.00  0.00           C  
ATOM   2508  HB1 ALA   365      77.366  33.759  44.357  1.00  0.00           H  
ATOM   2509  HB2 ALA   365      77.519  32.174  45.301  1.00  0.00           H  
ATOM   2510  HB3 ALA   365      78.922  33.019  44.540  1.00  0.00           H  
ATOM   2511  C   ALA   365      78.814  30.975  43.002  1.00  0.00           C  
ATOM   2512  O   ALA   365      79.672  31.004  42.139  1.00  0.00           O  
ATOM   2513  N   GLY   366      78.712  30.022  43.988  1.00  0.00           N  
ATOM   2514  H   GLY   366      77.893  29.945  44.571  1.00  0.00           H  
ATOM   2515  CA  GLY   366      79.685  28.906  44.101  1.00  0.00           C  
ATOM   2516  HA2 GLY   366      80.747  29.129  44.198  1.00  0.00           H  
ATOM   2517  HA3 GLY   366      79.445  28.354  45.009  1.00  0.00           H  
ATOM   2518  C   GLY   366      79.496  27.911  42.937  1.00  0.00           C  
ATOM   2519  O   GLY   366      80.393  27.869  42.105  1.00  0.00           O  
ATOM   2520  N   MET   367      78.341  27.149  42.898  1.00  0.00           N  
ATOM   2521  H   MET   367      77.673  27.190  43.650  1.00  0.00           H  
ATOM   2522  CA  MET   367      78.201  26.003  41.924  1.00  0.00           C  
ATOM   2523  HA  MET   367      79.118  25.428  41.969  1.00  0.00           H  
ATOM   2524  CB  MET   367      77.087  25.048  42.434  1.00  0.00           C  
ATOM   2525  HB2 MET   367      76.099  25.504  42.428  1.00  0.00           H  
ATOM   2526  HB3 MET   367      77.019  24.231  41.721  1.00  0.00           H  
ATOM   2527  CG  MET   367      77.387  24.361  43.760  1.00  0.00           C  
ATOM   2528  HG2 MET   367      77.394  25.058  44.603  1.00  0.00           H  
ATOM   2529  HG3 MET   367      76.533  23.696  43.800  1.00  0.00           H  
ATOM   2530  SD  MET   367      78.891  23.412  43.832  1.00  0.00           S  
ATOM   2531  CE  MET   367      78.509  21.817  43.076  1.00  0.00           C  
ATOM   2532  HE1 MET   367      79.146  21.071  43.561  1.00  0.00           H  
ATOM   2533  HE2 MET   367      77.497  21.413  43.158  1.00  0.00           H  
ATOM   2534  HE3 MET   367      78.846  21.809  42.045  1.00  0.00           H  
ATOM   2535  C   MET   367      77.928  26.331  40.456  1.00  0.00           C  
ATOM   2536  O   MET   367      78.311  25.492  39.632  1.00  0.00           O  
ATOM   2537  N   LYS   368      77.354  27.476  40.142  1.00  0.00           N  
ATOM   2538  H   LYS   368      77.170  28.013  40.975  1.00  0.00           H  
ATOM   2539  CA  LYS   368      76.913  28.034  38.816  1.00  0.00           C  
ATOM   2540  HA  LYS   368      76.680  29.105  38.891  1.00  0.00           H  
ATOM   2541  CB  LYS   368      77.980  27.961  37.742  1.00  0.00           C  
ATOM   2542  HB2 LYS   368      78.122  26.922  37.448  1.00  0.00           H  
ATOM   2543  HB3 LYS   368      77.630  28.507  36.866  1.00  0.00           H  
ATOM   2544  CG  LYS   368      79.394  28.431  38.100  1.00  0.00           C  
ATOM   2545  HG2 LYS   368      79.891  27.706  38.735  1.00  0.00           H  
ATOM   2546  HG3 LYS   368      79.881  28.442  37.118  1.00  0.00           H  
ATOM   2547  CD  LYS   368      79.524  29.868  38.755  1.00  0.00           C  
ATOM   2548  HD2 LYS   368      79.188  30.712  38.149  1.00  0.00           H  
ATOM   2549  HD3 LYS   368      79.007  29.867  39.717  1.00  0.00           H  
ATOM   2550  CE  LYS   368      81.017  30.238  38.962  1.00  0.00           C  
ATOM   2551  HE2 LYS   368      81.616  30.438  38.071  1.00  0.00           H  
ATOM   2552  HE3 LYS   368      81.045  31.176  39.516  1.00  0.00           H  
ATOM   2553  NZ  LYS   368      81.603  29.141  39.806  1.00  0.00           N  
ATOM   2554  HZ1 LYS   368      81.717  28.212  39.422  1.00  0.00           H  
ATOM   2555  HZ2 LYS   368      82.536  29.424  40.074  1.00  0.00           H  
ATOM   2556  HZ3 LYS   368      81.105  29.021  40.677  1.00  0.00           H  
ATOM   2557  C   LYS   368      75.608  27.403  38.317  1.00  0.00           C  
ATOM   2558  O   LYS   368      75.354  27.360  37.138  1.00  0.00           O  
ATOM   2559  N   TRP   369      74.718  27.005  39.239  1.00  0.00           N  
ATOM   2560  H   TRP   369      74.823  27.321  40.200  1.00  0.00           H  
ATOM   2561  CA  TRP   369      73.384  26.395  38.910  1.00  0.00           C  
ATOM   2562  HA  TRP   369      73.417  25.657  38.117  1.00  0.00           H  
ATOM   2563  CB  TRP   369      72.933  25.652  40.219  1.00  0.00           C  
ATOM   2564  HB2 TRP   369      73.110  26.298  41.071  1.00  0.00           H  
ATOM   2565  HB3 TRP   369      71.872  25.579  40.012  1.00  0.00           H  
ATOM   2566  CG  TRP   369      73.336  24.299  40.462  1.00  0.00           C  
ATOM   2567  CD1 TRP   369      74.562  23.732  40.176  1.00  0.00           C  
ATOM   2568  HD1 TRP   369      75.363  24.190  39.606  1.00  0.00           H  
ATOM   2569  NE1 TRP   369      74.666  22.529  40.841  1.00  0.00           N  
ATOM   2570  HE1 TRP   369      75.473  21.934  40.796  1.00  0.00           H  
ATOM   2571  CE2 TRP   369      73.597  22.222  41.673  1.00  0.00           C  
ATOM   2572  CZ2 TRP   369      73.273  21.161  42.540  1.00  0.00           C  
ATOM   2573  HZ2 TRP   369      73.878  20.277  42.645  1.00  0.00           H  
ATOM   2574  CH2 TRP   369      72.076  21.285  43.314  1.00  0.00           C  
ATOM   2575  HH2 TRP   369      71.753  20.425  43.882  1.00  0.00           H  
ATOM   2576  CZ3 TRP   369      71.142  22.352  43.031  1.00  0.00           C  
ATOM   2577  HZ3 TRP   369      70.264  22.395  43.654  1.00  0.00           H  
ATOM   2578  CE3 TRP   369      71.485  23.294  42.024  1.00  0.00           C  
ATOM   2579  HE3 TRP   369      70.779  24.089  41.839  1.00  0.00           H  
ATOM   2580  CD2 TRP   369      72.743  23.339  41.380  1.00  0.00           C  
ATOM   2581  C   TRP   369      72.459  27.482  38.378  1.00  0.00           C  
ATOM   2582  O   TRP   369      72.347  28.531  38.982  1.00  0.00           O  
ATOM   2583  N   GLY   370      71.794  27.351  37.289  1.00  0.00           N  
ATOM   2584  H   GLY   370      71.888  26.472  36.815  1.00  0.00           H  
ATOM   2585  CA  GLY   370      70.789  28.319  36.846  1.00  0.00           C  
ATOM   2586  HA2 GLY   370      71.195  29.336  36.799  1.00  0.00           H  
ATOM   2587  HA3 GLY   370      70.544  27.984  35.836  1.00  0.00           H  
ATOM   2588  C   GLY   370      69.521  28.213  37.590  1.00  0.00           C  
ATOM   2589  O   GLY   370      69.246  27.172  38.266  1.00  0.00           O  
ATOM   2590  N   HIP   371      68.636  29.199  37.496  1.00  0.00           N  
ATOM   2591  H   HIP   371      68.800  30.050  36.979  1.00  0.00           H  
ATOM   2592  CA  HIP   371      67.520  29.322  38.450  1.00  0.00           C  
ATOM   2593  HA  HIP   371      68.003  29.275  39.439  1.00  0.00           H  
ATOM   2594  CB  HIP   371      66.837  30.627  38.298  1.00  0.00           C  
ATOM   2595  HB2 HIP   371      66.292  30.947  39.181  1.00  0.00           H  
ATOM   2596  HB3 HIP   371      67.592  31.413  38.178  1.00  0.00           H  
ATOM   2597  CG  HIP   371      65.965  30.827  37.091  1.00  0.00           C  
ATOM   2598  ND1 HIP   371      66.187  30.261  35.848  1.00  0.00           N  
ATOM   2599  HD1 HIP   371      67.003  29.767  35.544  1.00  0.00           H  
ATOM   2600  CE1 HIP   371      65.227  30.640  35.033  1.00  0.00           C  
ATOM   2601  HE1 HIP   371      65.203  30.544  33.962  1.00  0.00           H  
ATOM   2602  NE2 HIP   371      64.495  31.622  35.639  1.00  0.00           N  
ATOM   2603  HE2 HIP   371      63.797  32.208  35.223  1.00  0.00           H  
ATOM   2604  CD2 HIP   371      64.950  31.734  36.948  1.00  0.00           C  
ATOM   2605  HD2 HIP   371      64.616  32.463  37.672  1.00  0.00           H  
ATOM   2606  C   HIP   371      66.522  28.098  38.379  1.00  0.00           C  
ATOM   2607  O   HIP   371      65.992  27.638  39.348  1.00  0.00           O  
ATOM   2608  N   GLU   372      66.295  27.504  37.207  1.00  0.00           N  
ATOM   2609  H   GLU   372      66.685  27.905  36.367  1.00  0.00           H  
ATOM   2610  CA  GLU   372      65.627  26.249  36.984  1.00  0.00           C  
ATOM   2611  HA  GLU   372      64.588  26.355  37.288  1.00  0.00           H  
ATOM   2612  CB  GLU   372      65.770  25.944  35.502  1.00  0.00           C  
ATOM   2613  HB2 GLU   372      65.533  24.886  35.399  1.00  0.00           H  
ATOM   2614  HB3 GLU   372      65.062  26.551  34.937  1.00  0.00           H  
ATOM   2615  CG  GLU   372      67.158  25.969  34.808  1.00  0.00           C  
ATOM   2616  HG2 GLU   372      67.938  25.661  35.504  1.00  0.00           H  
ATOM   2617  HG3 GLU   372      66.951  25.173  34.096  1.00  0.00           H  
ATOM   2618  CD  GLU   372      67.344  27.310  34.133  1.00  0.00           C  
ATOM   2619  OE1 GLU   372      67.842  28.174  34.865  1.00  0.00           O  
ATOM   2620  OE2 GLU   372      67.111  27.456  32.944  1.00  0.00           O  
ATOM   2621  C   GLU   372      66.193  25.172  37.868  1.00  0.00           C  
ATOM   2622  O   GLU   372      65.440  24.405  38.477  1.00  0.00           O  
ATOM   2623  N   ALA   373      67.511  24.864  37.863  1.00  0.00           N  
ATOM   2624  H   ALA   373      68.174  25.542  37.503  1.00  0.00           H  
ATOM   2625  CA  ALA   373      68.187  23.777  38.596  1.00  0.00           C  
ATOM   2626  HA  ALA   373      67.661  22.831  38.464  1.00  0.00           H  
ATOM   2627  CB  ALA   373      69.593  23.421  37.960  1.00  0.00           C  
ATOM   2628  HB1 ALA   373      70.039  22.606  38.536  1.00  0.00           H  
ATOM   2629  HB2 ALA   373      69.538  23.156  36.910  1.00  0.00           H  
ATOM   2630  HB3 ALA   373      70.218  24.318  37.922  1.00  0.00           H  
ATOM   2631  C   ALA   373      68.193  23.941  40.137  1.00  0.00           C  
ATOM   2632  O   ALA   373      68.249  22.948  40.873  1.00  0.00           O  
ATOM   2633  N   ILE   374      68.121  25.190  40.572  1.00  0.00           N  
ATOM   2634  H   ILE   374      68.073  25.803  39.775  1.00  0.00           H  
ATOM   2635  CA  ILE   374      67.888  25.616  41.974  1.00  0.00           C  
ATOM   2636  HA  ILE   374      68.457  25.040  42.700  1.00  0.00           H  
ATOM   2637  CB  ILE   374      68.428  27.031  42.348  1.00  0.00           C  
ATOM   2638  HB  ILE   374      67.801  27.757  41.833  1.00  0.00           H  
ATOM   2639  CG2 ILE   374      68.254  27.246  43.870  1.00  0.00           C  
ATOM   2640 HG21 ILE   374      68.742  26.501  44.495  1.00  0.00           H  
ATOM   2641 HG22 ILE   374      68.581  28.213  44.253  1.00  0.00           H  
ATOM   2642 HG23 ILE   374      67.204  27.142  44.143  1.00  0.00           H  
ATOM   2643  CG1 ILE   374      69.847  27.125  41.824  1.00  0.00           C  
ATOM   2644 HG12 ILE   374      70.554  26.389  42.209  1.00  0.00           H  
ATOM   2645 HG13 ILE   374      69.803  27.069  40.734  1.00  0.00           H  
ATOM   2646  CD1 ILE   374      70.327  28.581  42.129  1.00  0.00           C  
ATOM   2647 HD11 ILE   374      69.481  29.246  41.994  1.00  0.00           H  
ATOM   2648 HD12 ILE   374      70.671  28.624  43.158  1.00  0.00           H  
ATOM   2649 HD13 ILE   374      71.107  28.918  41.448  1.00  0.00           H  
ATOM   2650  C   ILE   374      66.398  25.404  42.338  1.00  0.00           C  
ATOM   2651  O   ILE   374      66.116  24.602  43.156  1.00  0.00           O  
ATOM   2652  N   GLU   375      65.530  26.122  41.634  1.00  0.00           N  
ATOM   2653  H   GLU   375      65.852  26.802  40.956  1.00  0.00           H  
ATOM   2654  CA  GLU   375      64.130  25.930  41.767  1.00  0.00           C  
ATOM   2655  HA  GLU   375      63.906  26.427  42.710  1.00  0.00           H  
ATOM   2656  CB  GLU   375      63.372  26.798  40.793  1.00  0.00           C  
ATOM   2657  HB2 GLU   375      63.748  27.816  40.826  1.00  0.00           H  
ATOM   2658  HB3 GLU   375      63.617  26.461  39.791  1.00  0.00           H  
ATOM   2659  CG  GLU   375      61.904  27.046  40.999  1.00  0.00           C  
ATOM   2660  HG2 GLU   375      61.368  26.090  40.967  1.00  0.00           H  
ATOM   2661  HG3 GLU   375      61.839  27.413  42.020  1.00  0.00           H  
ATOM   2662  CD  GLU   375      61.268  28.124  40.075  1.00  0.00           C  
ATOM   2663  OE1 GLU   375      60.050  28.360  40.280  1.00  0.00           O  
ATOM   2664  OE2 GLU   375      61.910  28.873  39.266  1.00  0.00           O  
ATOM   2665  C   GLU   375      63.711  24.462  41.713  1.00  0.00           C  
ATOM   2666  O   GLU   375      62.830  24.065  42.424  1.00  0.00           O  
ATOM   2667  N   ALA   376      64.393  23.611  40.997  1.00  0.00           N  
ATOM   2668  H   ALA   376      64.883  24.061  40.238  1.00  0.00           H  
ATOM   2669  CA  ALA   376      64.104  22.183  40.883  1.00  0.00           C  
ATOM   2670  HA  ALA   376      63.072  22.041  40.555  1.00  0.00           H  
ATOM   2671  CB  ALA   376      64.957  21.562  39.767  1.00  0.00           C  
ATOM   2672  HB1 ALA   376      64.560  20.565  39.575  1.00  0.00           H  
ATOM   2673  HB2 ALA   376      64.748  22.137  38.870  1.00  0.00           H  
ATOM   2674  HB3 ALA   376      66.007  21.435  40.034  1.00  0.00           H  
ATOM   2675  C   ALA   376      64.194  21.387  42.299  1.00  0.00           C  
ATOM   2676  O   ALA   376      63.697  20.280  42.296  1.00  0.00           O  
ATOM   2677  N   ASN   377      64.850  21.959  43.329  1.00  0.00           N  
ATOM   2678  H   ASN   377      65.106  22.928  43.212  1.00  0.00           H  
ATOM   2679  CA  ASN   377      65.022  21.503  44.667  1.00  0.00           C  
ATOM   2680  HA  ASN   377      64.546  20.525  44.695  1.00  0.00           H  
ATOM   2681  CB  ASN   377      66.512  21.422  44.952  1.00  0.00           C  
ATOM   2682  HB2 ASN   377      66.899  22.439  45.105  1.00  0.00           H  
ATOM   2683  HB3 ASN   377      66.722  20.907  45.889  1.00  0.00           H  
ATOM   2684  CG  ASN   377      67.334  20.652  43.877  1.00  0.00           C  
ATOM   2685  OD1 ASN   377      67.397  19.442  43.752  1.00  0.00           O  
ATOM   2686  ND2 ASN   377      68.035  21.281  43.027  1.00  0.00           N  
ATOM   2687 HD21 ASN   377      68.299  20.622  42.303  1.00  0.00           H  
ATOM   2688 HD22 ASN   377      67.961  22.262  42.801  1.00  0.00           H  
ATOM   2689  C   ASN   377      64.200  22.243  45.733  1.00  0.00           C  
ATOM   2690  O   ASN   377      64.382  22.028  46.931  1.00  0.00           O  
ATOM   2691  N   SER   378      63.163  23.001  45.319  1.00  0.00           N  
ATOM   2692  H   SER   378      62.990  23.076  44.330  1.00  0.00           H  
ATOM   2693  CA  SER   378      62.421  23.963  46.115  1.00  0.00           C  
ATOM   2694  HA  SER   378      63.107  24.657  46.616  1.00  0.00           H  
ATOM   2695  CB  SER   378      61.373  24.763  45.231  1.00  0.00           C  
ATOM   2696  HB2 SER   378      60.820  25.484  45.836  1.00  0.00           H  
ATOM   2697  HB3 SER   378      61.833  25.213  44.362  1.00  0.00           H  
ATOM   2698  OG  SER   378      60.526  23.790  44.780  1.00  0.00           O  
ATOM   2699  HG  SER   378      60.066  24.155  44.023  1.00  0.00           H  
ATOM   2700  C   SER   378      61.620  23.213  47.244  1.00  0.00           C  
ATOM   2701  O   SER   378      61.517  23.719  48.377  1.00  0.00           O  
ATOM   2702  N   GLN   379      61.082  22.008  46.961  1.00  0.00           N  
ATOM   2703  H   GLN   379      61.228  21.821  45.970  1.00  0.00           H  
ATOM   2704  CA  GLN   379      60.249  21.109  47.780  1.00  0.00           C  
ATOM   2705  HA  GLN   379      59.252  21.454  48.045  1.00  0.00           H  
ATOM   2706  CB  GLN   379      59.829  19.875  46.897  1.00  0.00           C  
ATOM   2707  HB2 GLN   379      59.177  19.297  47.547  1.00  0.00           H  
ATOM   2708  HB3 GLN   379      59.179  20.282  46.130  1.00  0.00           H  
ATOM   2709  CG  GLN   379      60.902  19.031  46.270  1.00  0.00           C  
ATOM   2710  HG2 GLN   379      61.743  18.844  46.937  1.00  0.00           H  
ATOM   2711  HG3 GLN   379      60.306  18.146  46.068  1.00  0.00           H  
ATOM   2712  CD  GLN   379      61.370  19.454  44.940  1.00  0.00           C  
ATOM   2713  OE1 GLN   379      61.036  20.557  44.506  1.00  0.00           O  
ATOM   2714  NE2 GLN   379      62.033  18.562  44.225  1.00  0.00           N  
ATOM   2715 HE21 GLN   379      62.431  18.804  43.334  1.00  0.00           H  
ATOM   2716 HE22 GLN   379      62.098  17.631  44.601  1.00  0.00           H  
ATOM   2717  C   GLN   379      60.961  20.690  49.127  1.00  0.00           C  
ATOM   2718  O   GLN   379      60.363  20.549  50.198  1.00  0.00           O  
ATOM   2719  N   TYR   380      62.279  20.442  49.051  1.00  0.00           N  
ATOM   2720  H   TYR   380      62.827  20.582  48.220  1.00  0.00           H  
ATOM   2721  CA  TYR   380      63.010  19.983  50.207  1.00  0.00           C  
ATOM   2722  HA  TYR   380      62.358  19.374  50.837  1.00  0.00           H  
ATOM   2723  CB  TYR   380      64.334  19.307  49.671  1.00  0.00           C  
ATOM   2724  HB2 TYR   380      64.958  20.144  49.372  1.00  0.00           H  
ATOM   2725  HB3 TYR   380      64.783  18.711  50.467  1.00  0.00           H  
ATOM   2726  CG  TYR   380      64.105  18.403  48.508  1.00  0.00           C  
ATOM   2727  CD1 TYR   380      63.388  17.217  48.645  1.00  0.00           C  
ATOM   2728  HD1 TYR   380      62.909  16.936  49.576  1.00  0.00           H  
ATOM   2729  CE1 TYR   380      63.199  16.332  47.542  1.00  0.00           C  
ATOM   2730  HE1 TYR   380      62.714  15.375  47.630  1.00  0.00           H  
ATOM   2731  CZ  TYR   380      63.638  16.705  46.272  1.00  0.00           C  
ATOM   2732  OH  TYR   380      63.250  16.021  45.171  1.00  0.00           O  
ATOM   2733  HH  TYR   380      62.965  15.122  45.348  1.00  0.00           H  
ATOM   2734  CE2 TYR   380      64.454  17.840  46.194  1.00  0.00           C  
ATOM   2735  HE2 TYR   380      64.962  17.961  45.243  1.00  0.00           H  
ATOM   2736  CD2 TYR   380      64.703  18.654  47.317  1.00  0.00           C  
ATOM   2737  HD2 TYR   380      65.348  19.501  47.158  1.00  0.00           H  
ATOM   2738  C   TYR   380      63.430  21.137  51.041  1.00  0.00           C  
ATOM   2739  O   TYR   380      63.512  20.992  52.250  1.00  0.00           O  
ATOM   2740  N   PHE   381      63.675  22.288  50.414  1.00  0.00           N  
ATOM   2741  H   PHE   381      63.642  22.372  49.405  1.00  0.00           H  
ATOM   2742  CA  PHE   381      63.785  23.524  51.229  1.00  0.00           C  
ATOM   2743  HA  PHE   381      64.566  23.407  51.976  1.00  0.00           H  
ATOM   2744  CB  PHE   381      64.159  24.675  50.352  1.00  0.00           C  
ATOM   2745  HB2 PHE   381      63.407  24.723  49.565  1.00  0.00           H  
ATOM   2746  HB3 PHE   381      64.166  25.613  50.896  1.00  0.00           H  
ATOM   2747  CG  PHE   381      65.526  24.540  49.668  1.00  0.00           C  
ATOM   2748  CD1 PHE   381      66.500  23.533  49.861  1.00  0.00           C  
ATOM   2749  HD1 PHE   381      66.520  22.979  50.788  1.00  0.00           H  
ATOM   2750  CE1 PHE   381      67.597  23.420  48.987  1.00  0.00           C  
ATOM   2751  HE1 PHE   381      68.354  22.724  49.332  1.00  0.00           H  
ATOM   2752  CZ  PHE   381      67.739  24.293  47.890  1.00  0.00           C  
ATOM   2753  HZ  PHE   381      68.566  24.181  47.217  1.00  0.00           H  
ATOM   2754  CE2 PHE   381      66.643  25.151  47.557  1.00  0.00           C  
ATOM   2755  HE2 PHE   381      66.653  25.645  46.598  1.00  0.00           H  
ATOM   2756  CD2 PHE   381      65.547  25.254  48.480  1.00  0.00           C  
ATOM   2757  HD2 PHE   381      64.730  25.940  48.306  1.00  0.00           H  
ATOM   2758  C   PHE   381      62.529  23.899  52.004  1.00  0.00           C  
ATOM   2759  O   PHE   381      62.575  24.204  53.166  1.00  0.00           O  
ATOM   2760  N   HID   382      61.376  23.738  51.347  1.00  0.00           N  
ATOM   2761  H   HID   382      61.401  23.432  50.386  1.00  0.00           H  
ATOM   2762  CA  HID   382      60.119  23.873  52.092  1.00  0.00           C  
ATOM   2763  HA  HID   382      60.147  24.831  52.596  1.00  0.00           H  
ATOM   2764  CB  HID   382      58.866  23.855  51.126  1.00  0.00           C  
ATOM   2765  HB2 HID   382      58.639  22.918  50.643  1.00  0.00           H  
ATOM   2766  HB3 HID   382      57.968  23.888  51.739  1.00  0.00           H  
ATOM   2767  CG  HID   382      58.891  25.128  50.311  1.00  0.00           C  
ATOM   2768  ND1 HID   382      59.811  25.576  49.350  1.00  0.00           N  
ATOM   2769  HD1 HID   382      60.476  24.984  48.885  1.00  0.00           H  
ATOM   2770  CE1 HID   382      59.528  26.829  48.975  1.00  0.00           C  
ATOM   2771  HE1 HID   382      60.119  27.368  48.256  1.00  0.00           H  
ATOM   2772  NE2 HID   382      58.452  27.223  49.630  1.00  0.00           N  
ATOM   2773  CD2 HID   382      58.058  26.152  50.447  1.00  0.00           C  
ATOM   2774  HD2 HID   382      57.221  26.215  51.130  1.00  0.00           H  
ATOM   2775  C   HID   382      60.017  22.929  53.258  1.00  0.00           C  
ATOM   2776  O   HID   382      59.643  23.337  54.341  1.00  0.00           O  
ATOM   2777  N   LEU   383      60.369  21.678  53.022  1.00  0.00           N  
ATOM   2778  H   LEU   383      60.544  21.351  52.091  1.00  0.00           H  
ATOM   2779  CA  LEU   383      60.256  20.644  54.079  1.00  0.00           C  
ATOM   2780  HA  LEU   383      59.197  20.730  54.342  1.00  0.00           H  
ATOM   2781  CB  LEU   383      60.605  19.164  53.542  1.00  0.00           C  
ATOM   2782  HB2 LEU   383      60.012  19.042  52.633  1.00  0.00           H  
ATOM   2783  HB3 LEU   383      61.635  19.260  53.179  1.00  0.00           H  
ATOM   2784  CG  LEU   383      60.332  18.052  54.578  1.00  0.00           C  
ATOM   2785  HG  LEU   383      61.066  18.324  55.337  1.00  0.00           H  
ATOM   2786  CD1 LEU   383      59.045  18.226  55.393  1.00  0.00           C  
ATOM   2787 HD11 LEU   383      59.044  17.543  56.230  1.00  0.00           H  
ATOM   2788 HD12 LEU   383      58.873  19.216  55.817  1.00  0.00           H  
ATOM   2789 HD13 LEU   383      58.153  18.164  54.775  1.00  0.00           H  
ATOM   2790  CD2 LEU   383      60.422  16.643  54.042  1.00  0.00           C  
ATOM   2791 HD21 LEU   383      60.611  16.129  54.980  1.00  0.00           H  
ATOM   2792 HD22 LEU   383      59.458  16.351  53.614  1.00  0.00           H  
ATOM   2793 HD23 LEU   383      61.279  16.591  53.359  1.00  0.00           H  
ATOM   2794  C   LEU   383      61.132  20.954  55.297  1.00  0.00           C  
ATOM   2795  O   LEU   383      60.745  20.932  56.438  1.00  0.00           O  
ATOM   2796  N   ALA   384      62.354  21.408  55.045  1.00  0.00           N  
ATOM   2797  H   ALA   384      62.671  21.490  54.084  1.00  0.00           H  
ATOM   2798  CA  ALA   384      63.359  21.838  56.004  1.00  0.00           C  
ATOM   2799  HA  ALA   384      63.536  21.004  56.690  1.00  0.00           H  
ATOM   2800  CB  ALA   384      64.688  21.993  55.200  1.00  0.00           C  
ATOM   2801  HB1 ALA   384      64.609  22.677  54.353  1.00  0.00           H  
ATOM   2802  HB2 ALA   384      65.433  22.496  55.820  1.00  0.00           H  
ATOM   2803  HB3 ALA   384      65.001  20.992  54.895  1.00  0.00           H  
ATOM   2804  C   ALA   384      63.019  23.047  56.850  1.00  0.00           C  
ATOM   2805  O   ALA   384      63.343  23.060  58.049  1.00  0.00           O  
ATOM   2806  N   ALA   385      62.383  24.013  56.185  1.00  0.00           N  
ATOM   2807  H   ALA   385      62.220  23.948  55.196  1.00  0.00           H  
ATOM   2808  CA  ALA   385      61.872  25.194  56.832  1.00  0.00           C  
ATOM   2809  HA  ALA   385      62.707  25.737  57.281  1.00  0.00           H  
ATOM   2810  CB  ALA   385      61.425  26.121  55.767  1.00  0.00           C  
ATOM   2811  HB1 ALA   385      62.276  26.558  55.236  1.00  0.00           H  
ATOM   2812  HB2 ALA   385      60.730  25.768  54.998  1.00  0.00           H  
ATOM   2813  HB3 ALA   385      61.022  27.011  56.252  1.00  0.00           H  
ATOM   2814  C   ALA   385      60.734  24.917  57.774  1.00  0.00           C  
ATOM   2815  O   ALA   385      60.651  25.564  58.787  1.00  0.00           O  
ATOM   2816  N   TRP   386      59.926  23.853  57.522  1.00  0.00           N  
ATOM   2817  H   TRP   386      59.971  23.376  56.630  1.00  0.00           H  
ATOM   2818  CA  TRP   386      58.747  23.447  58.395  1.00  0.00           C  
ATOM   2819  HA  TRP   386      58.534  24.315  59.029  1.00  0.00           H  
ATOM   2820  CB  TRP   386      57.672  23.167  57.377  1.00  0.00           C  
ATOM   2821  HB2 TRP   386      57.985  22.388  56.683  1.00  0.00           H  
ATOM   2822  HB3 TRP   386      56.841  22.800  57.968  1.00  0.00           H  
ATOM   2823  CG  TRP   386      57.126  24.314  56.493  1.00  0.00           C  
ATOM   2824  CD1 TRP   386      57.275  25.652  56.728  1.00  0.00           C  
ATOM   2825  HD1 TRP   386      57.860  26.065  57.538  1.00  0.00           H  
ATOM   2826  NE1 TRP   386      56.875  26.259  55.631  1.00  0.00           N  
ATOM   2827  HE1 TRP   386      56.990  27.239  55.415  1.00  0.00           H  
ATOM   2828  CE2 TRP   386      56.217  25.456  54.750  1.00  0.00           C  
ATOM   2829  CZ2 TRP   386      55.505  25.695  53.573  1.00  0.00           C  
ATOM   2830  HZ2 TRP   386      55.480  26.717  53.228  1.00  0.00           H  
ATOM   2831  CH2 TRP   386      54.896  24.582  52.881  1.00  0.00           C  
ATOM   2832  HH2 TRP   386      54.414  24.669  51.923  1.00  0.00           H  
ATOM   2833  CZ3 TRP   386      55.030  23.309  53.415  1.00  0.00           C  
ATOM   2834  HZ3 TRP   386      54.523  22.494  52.914  1.00  0.00           H  
ATOM   2835  CE3 TRP   386      55.713  23.110  54.623  1.00  0.00           C  
ATOM   2836  HE3 TRP   386      55.848  22.108  54.988  1.00  0.00           H  
ATOM   2837  CD2 TRP   386      56.371  24.183  55.285  1.00  0.00           C  
ATOM   2838  C   TRP   386      59.043  22.321  59.399  1.00  0.00           C  
ATOM   2839  O   TRP   386      58.838  22.507  60.611  1.00  0.00           O  
ATOM   2840  N   ALA   387      59.695  21.249  58.963  1.00  0.00           N  
ATOM   2841  H   ALA   387      59.982  21.271  57.992  1.00  0.00           H  
ATOM   2842  CA  ALA   387      60.100  20.043  59.737  1.00  0.00           C  
ATOM   2843  HA  ALA   387      59.238  19.477  60.107  1.00  0.00           H  
ATOM   2844  CB  ALA   387      60.942  19.141  58.821  1.00  0.00           C  
ATOM   2845  HB1 ALA   387      60.447  18.888  57.891  1.00  0.00           H  
ATOM   2846  HB2 ALA   387      61.905  19.656  58.730  1.00  0.00           H  
ATOM   2847  HB3 ALA   387      61.158  18.208  59.336  1.00  0.00           H  
ATOM   2848  C   ALA   387      60.926  20.333  61.005  1.00  0.00           C  
ATOM   2849  O   ALA   387      60.736  19.810  62.124  1.00  0.00           O  
ATOM   2850  N   VAL   388      61.841  21.298  60.896  1.00  0.00           N  
ATOM   2851  H   VAL   388      62.022  21.830  60.058  1.00  0.00           H  
ATOM   2852  CA  VAL   388      62.776  21.518  62.024  1.00  0.00           C  
ATOM   2853  HA  VAL   388      63.162  20.584  62.419  1.00  0.00           H  
ATOM   2854  CB  VAL   388      64.158  22.041  61.502  1.00  0.00           C  
ATOM   2855  HB  VAL   388      64.031  22.885  60.826  1.00  0.00           H  
ATOM   2856  CG1 VAL   388      65.123  22.331  62.640  1.00  0.00           C  
ATOM   2857 HG11 VAL   388      65.110  21.458  63.307  1.00  0.00           H  
ATOM   2858 HG12 VAL   388      66.105  22.716  62.369  1.00  0.00           H  
ATOM   2859 HG13 VAL   388      64.539  22.972  63.305  1.00  0.00           H  
ATOM   2860  CG2 VAL   388      64.869  20.900  60.745  1.00  0.00           C  
ATOM   2861 HG21 VAL   388      64.334  20.667  59.826  1.00  0.00           H  
ATOM   2862 HG22 VAL   388      65.810  21.316  60.384  1.00  0.00           H  
ATOM   2863 HG23 VAL   388      65.095  20.016  61.351  1.00  0.00           H  
ATOM   2864  C   VAL   388      62.135  22.407  63.080  1.00  0.00           C  
ATOM   2865  O   VAL   388      62.036  22.003  64.259  1.00  0.00           O  
ATOM   2866  N   PRO   389      61.521  23.583  62.746  1.00  0.00           N  
ATOM   2867  CD  PRO   389      61.522  24.317  61.529  1.00  0.00           C  
ATOM   2868  HD2 PRO   389      60.638  24.075  60.941  1.00  0.00           H  
ATOM   2869  HD3 PRO   389      62.420  24.354  60.917  1.00  0.00           H  
ATOM   2870  CG  PRO   389      61.452  25.706  62.085  1.00  0.00           C  
ATOM   2871  HG2 PRO   389      61.153  26.281  61.208  1.00  0.00           H  
ATOM   2872  HG3 PRO   389      62.435  26.028  62.403  1.00  0.00           H  
ATOM   2873  CB  PRO   389      60.285  25.629  63.088  1.00  0.00           C  
ATOM   2874  HB2 PRO   389      59.362  25.497  62.521  1.00  0.00           H  
ATOM   2875  HB3 PRO   389      60.182  26.517  63.712  1.00  0.00           H  
ATOM   2876  CA  PRO   389      60.698  24.274  63.672  1.00  0.00           C  
ATOM   2877  HA  PRO   389      61.342  24.447  64.530  1.00  0.00           H  
ATOM   2878  C   PRO   389      59.555  23.509  64.192  1.00  0.00           C  
ATOM   2879  O   PRO   389      59.170  23.626  65.374  1.00  0.00           O  
ATOM   2880  N   ALA   390      59.007  22.575  63.410  1.00  0.00           N  
ATOM   2881  H   ALA   390      59.254  22.638  62.440  1.00  0.00           H  
ATOM   2882  CA  ALA   390      57.893  21.710  63.900  1.00  0.00           C  
ATOM   2883  HA  ALA   390      57.179  22.393  64.335  1.00  0.00           H  
ATOM   2884  CB  ALA   390      57.284  20.848  62.739  1.00  0.00           C  
ATOM   2885  HB1 ALA   390      58.069  20.155  62.414  1.00  0.00           H  
ATOM   2886  HB2 ALA   390      56.452  20.312  63.189  1.00  0.00           H  
ATOM   2887  HB3 ALA   390      56.905  21.394  61.882  1.00  0.00           H  
ATOM   2888  C   ALA   390      58.372  20.862  65.156  1.00  0.00           C  
ATOM   2889  O   ALA   390      57.755  20.832  66.187  1.00  0.00           O  
ATOM   2890  N   VAL   391      59.386  19.997  64.899  1.00  0.00           N  
ATOM   2891  H   VAL   391      59.813  19.938  63.977  1.00  0.00           H  
ATOM   2892  CA  VAL   391      59.823  19.040  65.894  1.00  0.00           C  
ATOM   2893  HA  VAL   391      58.950  18.425  66.104  1.00  0.00           H  
ATOM   2894  CB  VAL   391      60.866  18.156  65.267  1.00  0.00           C  
ATOM   2895  HB  VAL   391      60.421  17.803  64.337  1.00  0.00           H  
ATOM   2896  CG1 VAL   391      62.248  18.700  64.865  1.00  0.00           C  
ATOM   2897 HG11 VAL   391      62.129  19.334  63.988  1.00  0.00           H  
ATOM   2898 HG12 VAL   391      62.615  19.394  65.626  1.00  0.00           H  
ATOM   2899 HG13 VAL   391      62.903  17.836  64.779  1.00  0.00           H  
ATOM   2900  CG2 VAL   391      61.071  16.952  66.142  1.00  0.00           C  
ATOM   2901 HG21 VAL   391      61.576  17.305  67.041  1.00  0.00           H  
ATOM   2902 HG22 VAL   391      60.139  16.466  66.423  1.00  0.00           H  
ATOM   2903 HG23 VAL   391      61.625  16.210  65.587  1.00  0.00           H  
ATOM   2904  C   VAL   391      60.372  19.752  67.175  1.00  0.00           C  
ATOM   2905  O   VAL   391      59.933  19.370  68.225  1.00  0.00           O  
ATOM   2906  N   LYS   392      61.208  20.838  66.957  1.00  0.00           N  
ATOM   2907  H   LYS   392      61.426  21.090  65.997  1.00  0.00           H  
ATOM   2908  CA  LYS   392      61.676  21.670  68.108  1.00  0.00           C  
ATOM   2909  HA  LYS   392      62.104  20.935  68.794  1.00  0.00           H  
ATOM   2910  CB  LYS   392      62.712  22.786  67.720  1.00  0.00           C  
ATOM   2911  HB2 LYS   392      62.353  23.431  66.913  1.00  0.00           H  
ATOM   2912  HB3 LYS   392      63.048  23.360  68.581  1.00  0.00           H  
ATOM   2913  CG  LYS   392      64.036  22.140  67.183  1.00  0.00           C  
ATOM   2914  HG2 LYS   392      63.709  21.384  66.461  1.00  0.00           H  
ATOM   2915  HG3 LYS   392      64.528  22.839  66.504  1.00  0.00           H  
ATOM   2916  CD  LYS   392      65.096  21.579  68.117  1.00  0.00           C  
ATOM   2917  HD2 LYS   392      65.672  22.435  68.469  1.00  0.00           H  
ATOM   2918  HD3 LYS   392      64.626  21.119  68.997  1.00  0.00           H  
ATOM   2919  CE  LYS   392      65.998  20.617  67.371  1.00  0.00           C  
ATOM   2920  HE2 LYS   392      65.392  19.903  66.810  1.00  0.00           H  
ATOM   2921  HE3 LYS   392      66.579  21.166  66.621  1.00  0.00           H  
ATOM   2922  NZ  LYS   392      66.866  19.818  68.295  1.00  0.00           N  
ATOM   2923  HZ1 LYS   392      67.410  19.127  67.821  1.00  0.00           H  
ATOM   2924  HZ2 LYS   392      67.511  20.412  68.805  1.00  0.00           H  
ATOM   2925  HZ3 LYS   392      66.305  19.329  68.985  1.00  0.00           H  
ATOM   2926  C   LYS   392      60.412  22.225  68.875  1.00  0.00           C  
ATOM   2927  O   LYS   392      60.184  21.972  70.034  1.00  0.00           O  
ATOM   2928  N   THR   393      59.484  22.894  68.150  1.00  0.00           N  
ATOM   2929  H   THR   393      59.612  23.027  67.160  1.00  0.00           H  
ATOM   2930  CA  THR   393      58.320  23.558  68.806  1.00  0.00           C  
ATOM   2931  HA  THR   393      58.726  24.233  69.568  1.00  0.00           H  
ATOM   2932  CB  THR   393      57.442  24.417  67.863  1.00  0.00           C  
ATOM   2933  HB  THR   393      57.155  23.752  67.041  1.00  0.00           H  
ATOM   2934  CG2 THR   393      56.198  25.122  68.489  1.00  0.00           C  
ATOM   2935 HG21 THR   393      55.435  24.386  68.739  1.00  0.00           H  
ATOM   2936 HG22 THR   393      56.425  25.667  69.411  1.00  0.00           H  
ATOM   2937 HG23 THR   393      55.730  25.798  67.763  1.00  0.00           H  
ATOM   2938  OG1 THR   393      58.236  25.405  67.304  1.00  0.00           O  
ATOM   2939  HG1 THR   393      58.772  25.014  66.611  1.00  0.00           H  
ATOM   2940  C   THR   393      57.497  22.619  69.705  1.00  0.00           C  
ATOM   2941  O   THR   393      57.102  22.918  70.778  1.00  0.00           O  
ATOM   2942  N   ILE   394      57.118  21.454  69.122  1.00  0.00           N  
ATOM   2943  H   ILE   394      57.374  21.256  68.170  1.00  0.00           H  
ATOM   2944  CA  ILE   394      56.384  20.446  69.820  1.00  0.00           C  
ATOM   2945  HA  ILE   394      55.518  20.909  70.305  1.00  0.00           H  
ATOM   2946  CB  ILE   394      55.864  19.333  68.867  1.00  0.00           C  
ATOM   2947  HB  ILE   394      55.112  18.695  69.327  1.00  0.00           H  
ATOM   2948  CG2 ILE   394      54.915  20.003  67.793  1.00  0.00           C  
ATOM   2949 HG21 ILE   394      53.942  19.528  67.824  1.00  0.00           H  
ATOM   2950 HG22 ILE   394      54.652  21.013  68.128  1.00  0.00           H  
ATOM   2951 HG23 ILE   394      55.433  20.193  66.852  1.00  0.00           H  
ATOM   2952  CG1 ILE   394      56.866  18.279  68.320  1.00  0.00           C  
ATOM   2953 HG12 ILE   394      57.597  18.707  67.639  1.00  0.00           H  
ATOM   2954 HG13 ILE   394      57.436  17.872  69.157  1.00  0.00           H  
ATOM   2955  CD1 ILE   394      56.277  17.095  67.527  1.00  0.00           C  
ATOM   2956 HD11 ILE   394      57.082  16.623  66.953  1.00  0.00           H  
ATOM   2957 HD12 ILE   394      55.845  16.435  68.276  1.00  0.00           H  
ATOM   2958 HD13 ILE   394      55.507  17.533  66.901  1.00  0.00           H  
ATOM   2959  C   ILE   394      57.124  19.847  70.975  1.00  0.00           C  
ATOM   2960  O   ILE   394      56.466  19.637  71.997  1.00  0.00           O  
ATOM   2961  N   THR   395      58.453  19.739  70.841  1.00  0.00           N  
ATOM   2962  H   THR   395      58.812  20.090  69.961  1.00  0.00           H  
ATOM   2963  CA  THR   395      59.374  19.329  71.956  1.00  0.00           C  
ATOM   2964  HA  THR   395      59.029  18.340  72.274  1.00  0.00           H  
ATOM   2965  CB  THR   395      60.901  19.082  71.401  1.00  0.00           C  
ATOM   2966  HB  THR   395      61.414  19.901  70.902  1.00  0.00           H  
ATOM   2967  CG2 THR   395      61.821  18.562  72.486  1.00  0.00           C  
ATOM   2968 HG21 THR   395      62.859  18.387  72.202  1.00  0.00           H  
ATOM   2969 HG22 THR   395      61.818  19.450  73.109  1.00  0.00           H  
ATOM   2970 HG23 THR   395      61.368  17.713  73.004  1.00  0.00           H  
ATOM   2971  OG1 THR   395      60.862  18.076  70.467  1.00  0.00           O  
ATOM   2972  HG1 THR   395      60.372  18.492  69.760  1.00  0.00           H  
ATOM   2973  C   THR   395      59.424  20.304  73.160  1.00  0.00           C  
ATOM   2974  O   THR   395      59.245  19.951  74.309  1.00  0.00           O  
ATOM   2975  N   ILE   396      59.600  21.554  72.875  1.00  0.00           N  
ATOM   2976  H   ILE   396      59.729  21.817  71.905  1.00  0.00           H  
ATOM   2977  CA  ILE   396      59.500  22.601  73.909  1.00  0.00           C  
ATOM   2978  HA  ILE   396      60.031  22.354  74.826  1.00  0.00           H  
ATOM   2979  CB  ILE   396      59.917  24.010  73.363  1.00  0.00           C  
ATOM   2980  HB  ILE   396      59.425  24.247  72.416  1.00  0.00           H  
ATOM   2981  CG2 ILE   396      59.517  25.129  74.419  1.00  0.00           C  
ATOM   2982 HG21 ILE   396      58.530  25.585  74.384  1.00  0.00           H  
ATOM   2983 HG22 ILE   396      59.678  24.784  75.437  1.00  0.00           H  
ATOM   2984 HG23 ILE   396      60.301  25.894  74.350  1.00  0.00           H  
ATOM   2985  CG1 ILE   396      61.466  23.962  73.068  1.00  0.00           C  
ATOM   2986 HG12 ILE   396      61.669  23.204  72.315  1.00  0.00           H  
ATOM   2987 HG13 ILE   396      61.780  24.922  72.671  1.00  0.00           H  
ATOM   2988  CD1 ILE   396      62.336  23.453  74.144  1.00  0.00           C  
ATOM   2989 HD11 ILE   396      63.396  23.627  73.921  1.00  0.00           H  
ATOM   2990 HD12 ILE   396      62.022  23.881  75.096  1.00  0.00           H  
ATOM   2991 HD13 ILE   396      62.220  22.392  74.360  1.00  0.00           H  
ATOM   2992  C   ILE   396      58.012  22.758  74.324  1.00  0.00           C  
ATOM   2993  O   ILE   396      57.747  22.915  75.486  1.00  0.00           O  
ATOM   2994  N   LEU   397      56.979  22.668  73.477  1.00  0.00           N  
ATOM   2995  H   LEU   397      57.186  22.610  72.486  1.00  0.00           H  
ATOM   2996  CA  LEU   397      55.630  22.624  73.871  1.00  0.00           C  
ATOM   2997  HA  LEU   397      55.467  23.513  74.475  1.00  0.00           H  
ATOM   2998  CB  LEU   397      54.627  22.745  72.685  1.00  0.00           C  
ATOM   2999  HB2 LEU   397      55.030  23.505  72.016  1.00  0.00           H  
ATOM   3000  HB3 LEU   397      54.680  21.787  72.171  1.00  0.00           H  
ATOM   3001  CG  LEU   397      53.120  23.043  73.041  1.00  0.00           C  
ATOM   3002  HG  LEU   397      52.808  22.312  73.789  1.00  0.00           H  
ATOM   3003  CD1 LEU   397      52.710  24.444  73.437  1.00  0.00           C  
ATOM   3004 HD11 LEU   397      53.404  24.827  74.177  1.00  0.00           H  
ATOM   3005 HD12 LEU   397      52.611  25.148  72.611  1.00  0.00           H  
ATOM   3006 HD13 LEU   397      51.720  24.308  73.890  1.00  0.00           H  
ATOM   3007  CD2 LEU   397      52.274  22.673  71.842  1.00  0.00           C  
ATOM   3008 HD21 LEU   397      52.495  23.285  70.973  1.00  0.00           H  
ATOM   3009 HD22 LEU   397      52.387  21.633  71.527  1.00  0.00           H  
ATOM   3010 HD23 LEU   397      51.236  22.908  72.066  1.00  0.00           H  
ATOM   3011  C   LEU   397      55.246  21.493  74.868  1.00  0.00           C  
ATOM   3012  O   LEU   397      54.631  21.743  75.861  1.00  0.00           O  
ATOM   3013  N   ALA   398      55.768  20.280  74.661  1.00  0.00           N  
ATOM   3014  H   ALA   398      56.034  20.103  73.710  1.00  0.00           H  
ATOM   3015  CA  ALA   398      55.524  19.149  75.478  1.00  0.00           C  
ATOM   3016  HA  ALA   398      54.464  19.004  75.700  1.00  0.00           H  
ATOM   3017  CB  ALA   398      55.704  17.901  74.692  1.00  0.00           C  
ATOM   3018  HB1 ALA   398      56.762  17.705  74.588  1.00  0.00           H  
ATOM   3019  HB2 ALA   398      55.431  17.060  75.330  1.00  0.00           H  
ATOM   3020  HB3 ALA   398      55.100  17.788  73.784  1.00  0.00           H  
ATOM   3021  C   ALA   398      56.308  19.068  76.855  1.00  0.00           C  
ATOM   3022  O   ALA   398      56.036  18.266  77.763  1.00  0.00           O  
ATOM   3023  N   MET   399      57.383  19.832  76.885  1.00  0.00           N  
ATOM   3024  H   MET   399      57.623  20.324  76.036  1.00  0.00           H  
ATOM   3025  CA  MET   399      58.287  19.982  78.062  1.00  0.00           C  
ATOM   3026  HA  MET   399      58.045  19.270  78.850  1.00  0.00           H  
ATOM   3027  CB  MET   399      59.755  19.874  77.627  1.00  0.00           C  
ATOM   3028  HB2 MET   399      59.947  20.636  76.870  1.00  0.00           H  
ATOM   3029  HB3 MET   399      60.448  19.957  78.466  1.00  0.00           H  
ATOM   3030  CG  MET   399      60.125  18.545  77.011  1.00  0.00           C  
ATOM   3031  HG2 MET   399      59.924  17.902  77.869  1.00  0.00           H  
ATOM   3032  HG3 MET   399      59.352  18.342  76.263  1.00  0.00           H  
ATOM   3033  SD  MET   399      61.861  18.257  76.334  1.00  0.00           S  
ATOM   3034  CE  MET   399      62.859  18.835  77.804  1.00  0.00           C  
ATOM   3035  HE1 MET   399      63.918  18.569  77.729  1.00  0.00           H  
ATOM   3036  HE2 MET   399      62.837  19.914  77.978  1.00  0.00           H  
ATOM   3037  HE3 MET   399      62.509  18.333  78.713  1.00  0.00           H  
ATOM   3038  C   MET   399      58.147  21.290  78.768  1.00  0.00           C  
ATOM   3039  O   MET   399      58.621  21.362  79.877  1.00  0.00           O  
ATOM   3040  N   GLY   400      57.341  22.207  78.234  1.00  0.00           N  
ATOM   3041  H   GLY   400      56.997  21.992  77.304  1.00  0.00           H  
ATOM   3042  CA  GLY   400      56.750  23.398  78.821  1.00  0.00           C  
ATOM   3043  HA2 GLY   400      56.231  23.914  78.014  1.00  0.00           H  
ATOM   3044  HA3 GLY   400      56.031  23.119  79.592  1.00  0.00           H  
ATOM   3045  C   GLY   400      57.778  24.390  79.322  1.00  0.00           C  
ATOM   3046  O   GLY   400      57.476  25.248  80.166  1.00  0.00           O  
ATOM   3047  N   GLN   401      58.866  24.456  78.578  1.00  0.00           N  
ATOM   3048  H   GLN   401      59.000  23.818  77.805  1.00  0.00           H  
ATOM   3049  CA  GLN   401      59.843  25.559  78.800  1.00  0.00           C  
ATOM   3050  HA  GLN   401      59.908  25.715  79.870  1.00  0.00           H  
ATOM   3051  CB  GLN   401      61.229  25.153  78.204  1.00  0.00           C  
ATOM   3052  HB2 GLN   401      61.114  24.918  77.143  1.00  0.00           H  
ATOM   3053  HB3 GLN   401      61.814  26.050  78.016  1.00  0.00           H  
ATOM   3054  CG  GLN   401      62.095  24.085  78.937  1.00  0.00           C  
ATOM   3055  HG2 GLN   401      61.569  23.128  78.915  1.00  0.00           H  
ATOM   3056  HG3 GLN   401      63.023  23.982  78.384  1.00  0.00           H  
ATOM   3057  CD  GLN   401      62.411  24.368  80.347  1.00  0.00           C  
ATOM   3058  OE1 GLN   401      62.589  25.485  80.731  1.00  0.00           O  
ATOM   3059  NE2 GLN   401      62.419  23.484  81.244  1.00  0.00           N  
ATOM   3060 HE21 GLN   401      62.132  23.612  82.205  1.00  0.00           H  
ATOM   3061 HE22 GLN   401      62.562  22.514  80.999  1.00  0.00           H  
ATOM   3062  C   GLN   401      59.279  26.845  78.127  1.00  0.00           C  
ATOM   3063  O   GLN   401      59.829  27.316  77.107  1.00  0.00           O  
ATOM   3064  N   VAL   402      58.285  27.439  78.802  1.00  0.00           N  
ATOM   3065  H   VAL   402      57.914  26.958  79.601  1.00  0.00           H  
ATOM   3066  CA  VAL   402      57.682  28.734  78.529  1.00  0.00           C  
ATOM   3067  HA  VAL   402      58.323  29.253  77.819  1.00  0.00           H  
ATOM   3068  CB  VAL   402      56.328  28.545  77.793  1.00  0.00           C  
ATOM   3069  HB  VAL   402      55.636  27.887  78.322  1.00  0.00           H  
ATOM   3070  CG1 VAL   402      55.585  29.870  77.520  1.00  0.00           C  
ATOM   3071 HG11 VAL   402      55.171  30.229  78.463  1.00  0.00           H  
ATOM   3072 HG12 VAL   402      56.249  30.628  77.121  1.00  0.00           H  
ATOM   3073 HG13 VAL   402      54.743  29.818  76.832  1.00  0.00           H  
ATOM   3074  CG2 VAL   402      56.450  27.920  76.370  1.00  0.00           C  
ATOM   3075 HG21 VAL   402      56.902  28.660  75.711  1.00  0.00           H  
ATOM   3076 HG22 VAL   402      56.874  26.917  76.334  1.00  0.00           H  
ATOM   3077 HG23 VAL   402      55.428  27.707  76.032  1.00  0.00           H  
ATOM   3078  C   VAL   402      57.441  29.530  79.793  1.00  0.00           C  
ATOM   3079  O   VAL   402      57.111  28.978  80.862  1.00  0.00           O  
ATOM   3080  N   ASP   403      57.529  30.860  79.758  1.00  0.00           N  
ATOM   3081  H   ASP   403      57.818  31.182  78.848  1.00  0.00           H  
ATOM   3082  CA  ASP   403      57.238  31.837  80.863  1.00  0.00           C  
ATOM   3083  HA  ASP   403      56.338  31.580  81.425  1.00  0.00           H  
ATOM   3084  CB  ASP   403      58.363  32.096  81.870  1.00  0.00           C  
ATOM   3085  HB2 ASP   403      59.125  32.724  81.400  1.00  0.00           H  
ATOM   3086  HB3 ASP   403      57.888  32.566  82.734  1.00  0.00           H  
ATOM   3087  CG  ASP   403      58.946  30.761  82.333  1.00  0.00           C  
ATOM   3088  OD1 ASP   403      58.557  30.379  83.493  1.00  0.00           O  
ATOM   3089  OD2 ASP   403      59.810  30.118  81.638  1.00  0.00           O  
ATOM   3090  C   ASP   403      56.923  33.142  80.109  1.00  0.00           C  
ATOM   3091  O   ASP   403      57.452  33.403  79.028  1.00  0.00           O  
ATOM   3092  N   GLY   404      56.151  33.964  80.815  1.00  0.00           N  
ATOM   3093  H   GLY   404      55.641  33.574  81.585  1.00  0.00           H  
ATOM   3094  CA  GLY   404      55.918  35.327  80.481  1.00  0.00           C  
ATOM   3095  HA2 GLY   404      55.756  35.532  79.422  1.00  0.00           H  
ATOM   3096  HA3 GLY   404      55.102  35.729  81.075  1.00  0.00           H  
ATOM   3097  C   GLY   404      57.055  36.249  80.851  1.00  0.00           C  
ATOM   3098  O   GLY   404      57.836  36.010  81.768  1.00  0.00           O  
ATOM   3099  N   ASP   405      57.170  37.401  80.165  1.00  0.00           N  
ATOM   3100  H   ASP   405      56.548  37.497  79.367  1.00  0.00           H  
ATOM   3101  CA  ASP   405      58.037  38.554  80.417  1.00  0.00           C  
ATOM   3102  HA  ASP   405      58.509  38.358  81.385  1.00  0.00           H  
ATOM   3103  CB  ASP   405      59.236  38.751  79.474  1.00  0.00           C  
ATOM   3104  HB2 ASP   405      59.901  37.896  79.599  1.00  0.00           H  
ATOM   3105  HB3 ASP   405      58.913  38.847  78.435  1.00  0.00           H  
ATOM   3106  CG  ASP   405      60.024  40.045  79.737  1.00  0.00           C  
ATOM   3107  OD1 ASP   405      59.912  40.671  80.820  1.00  0.00           O  
ATOM   3108  OD2 ASP   405      60.734  40.514  78.836  1.00  0.00           O  
ATOM   3109  C   ASP   405      57.276  39.879  80.535  1.00  0.00           C  
ATOM   3110  O   ASP   405      56.655  40.326  79.558  1.00  0.00           O  
ATOM   3111  N   LEU   406      57.363  40.543  81.707  1.00  0.00           N  
ATOM   3112  H   LEU   406      57.843  40.048  82.444  1.00  0.00           H  
ATOM   3113  CA  LEU   406      56.752  41.856  81.984  1.00  0.00           C  
ATOM   3114  HA  LEU   406      55.711  41.854  81.647  1.00  0.00           H  
ATOM   3115  CB  LEU   406      57.020  42.309  83.465  1.00  0.00           C  
ATOM   3116  HB2 LEU   406      58.052  42.622  83.633  1.00  0.00           H  
ATOM   3117  HB3 LEU   406      56.506  43.261  83.640  1.00  0.00           H  
ATOM   3118  CG  LEU   406      56.697  41.346  84.612  1.00  0.00           C  
ATOM   3119  HG  LEU   406      57.231  40.403  84.507  1.00  0.00           H  
ATOM   3120  CD1 LEU   406      57.335  41.817  85.972  1.00  0.00           C  
ATOM   3121 HD11 LEU   406      58.403  41.640  85.948  1.00  0.00           H  
ATOM   3122 HD12 LEU   406      57.042  42.817  86.287  1.00  0.00           H  
ATOM   3123 HD13 LEU   406      56.993  41.186  86.791  1.00  0.00           H  
ATOM   3124  CD2 LEU   406      55.206  41.045  84.666  1.00  0.00           C  
ATOM   3125 HD21 LEU   406      55.065  40.412  85.544  1.00  0.00           H  
ATOM   3126 HD22 LEU   406      54.732  42.027  84.771  1.00  0.00           H  
ATOM   3127 HD23 LEU   406      54.770  40.641  83.755  1.00  0.00           H  
ATOM   3128  C   LEU   406      57.286  42.947  81.037  1.00  0.00           C  
ATOM   3129  O   LEU   406      56.459  43.733  80.582  1.00  0.00           O  
ATOM   3130  N   LEU   407      58.586  43.140  80.753  1.00  0.00           N  
ATOM   3131  H   LEU   407      59.172  42.345  80.958  1.00  0.00           H  
ATOM   3132  CA  LEU   407      59.061  44.260  79.946  1.00  0.00           C  
ATOM   3133  HA  LEU   407      58.577  45.162  80.312  1.00  0.00           H  
ATOM   3134  CB  LEU   407      60.552  44.410  80.262  1.00  0.00           C  
ATOM   3135  HB2 LEU   407      60.926  43.398  80.107  1.00  0.00           H  
ATOM   3136  HB3 LEU   407      61.044  45.080  79.554  1.00  0.00           H  
ATOM   3137  CG  LEU   407      61.040  44.871  81.673  1.00  0.00           C  
ATOM   3138  HG  LEU   407      60.868  44.119  82.450  1.00  0.00           H  
ATOM   3139  CD1 LEU   407      62.561  45.103  81.539  1.00  0.00           C  
ATOM   3140 HD11 LEU   407      62.835  46.043  81.062  1.00  0.00           H  
ATOM   3141 HD12 LEU   407      63.023  44.976  82.527  1.00  0.00           H  
ATOM   3142 HD13 LEU   407      62.864  44.223  80.964  1.00  0.00           H  
ATOM   3143  CD2 LEU   407      60.469  46.123  82.139  1.00  0.00           C  
ATOM   3144 HD21 LEU   407      59.428  45.928  82.412  1.00  0.00           H  
ATOM   3145 HD22 LEU   407      61.084  46.546  82.929  1.00  0.00           H  
ATOM   3146 HD23 LEU   407      60.370  46.747  81.262  1.00  0.00           H  
ATOM   3147  C   LEU   407      58.575  43.988  78.577  1.00  0.00           C  
ATOM   3148  O   LEU   407      57.847  44.745  77.992  1.00  0.00           O  
ATOM   3149  N   SER   408      58.795  42.769  78.021  1.00  0.00           N  
ATOM   3150  H   SER   408      59.203  42.074  78.617  1.00  0.00           H  
ATOM   3151  CA  SER   408      58.519  42.527  76.571  1.00  0.00           C  
ATOM   3152  HA  SER   408      58.842  43.337  75.923  1.00  0.00           H  
ATOM   3153  CB  SER   408      59.301  41.344  76.084  1.00  0.00           C  
ATOM   3154  HB2 SER   408      58.767  40.495  76.522  1.00  0.00           H  
ATOM   3155  HB3 SER   408      59.227  41.229  75.004  1.00  0.00           H  
ATOM   3156  OG  SER   408      60.662  41.344  76.410  1.00  0.00           O  
ATOM   3157  HG  SER   408      60.852  40.890  77.237  1.00  0.00           H  
ATOM   3158  C   SER   408      57.067  42.317  76.265  1.00  0.00           C  
ATOM   3159  O   SER   408      56.653  42.214  75.096  1.00  0.00           O  
ATOM   3160  N   GLY   409      56.238  42.008  77.236  1.00  0.00           N  
ATOM   3161  H   GLY   409      56.581  41.932  78.185  1.00  0.00           H  
ATOM   3162  CA  GLY   409      54.737  41.818  77.060  1.00  0.00           C  
ATOM   3163  HA2 GLY   409      54.180  41.887  77.992  1.00  0.00           H  
ATOM   3164  HA3 GLY   409      54.280  42.673  76.545  1.00  0.00           H  
ATOM   3165  C   GLY   409      54.256  40.524  76.297  1.00  0.00           C  
ATOM   3166  O   GLY   409      53.214  40.463  75.659  1.00  0.00           O  
ATOM   3167  N   VAL   410      55.100  39.489  76.260  1.00  0.00           N  
ATOM   3168  H   VAL   410      56.002  39.531  76.717  1.00  0.00           H  
ATOM   3169  CA  VAL   410      54.900  38.273  75.446  1.00  0.00           C  
ATOM   3170  HA  VAL   410      53.838  38.120  75.278  1.00  0.00           H  
ATOM   3171  CB  VAL   410      55.506  38.325  74.064  1.00  0.00           C  
ATOM   3172  HB  VAL   410      55.209  37.409  73.551  1.00  0.00           H  
ATOM   3173  CG1 VAL   410      54.950  39.482  73.160  1.00  0.00           C  
ATOM   3174 HG11 VAL   410      55.347  39.443  72.149  1.00  0.00           H  
ATOM   3175 HG12 VAL   410      53.861  39.569  73.114  1.00  0.00           H  
ATOM   3176 HG13 VAL   410      55.197  40.459  73.563  1.00  0.00           H  
ATOM   3177  CG2 VAL   410      57.007  38.486  74.080  1.00  0.00           C  
ATOM   3178 HG21 VAL   410      57.323  37.592  74.625  1.00  0.00           H  
ATOM   3179 HG22 VAL   410      57.494  38.506  73.108  1.00  0.00           H  
ATOM   3180 HG23 VAL   410      57.244  39.382  74.653  1.00  0.00           H  
ATOM   3181  C   VAL   410      55.425  37.066  76.289  1.00  0.00           C  
ATOM   3182  O   VAL   410      55.920  37.269  77.448  1.00  0.00           O  
ATOM   3183  N   CYX   411      55.326  35.839  75.835  1.00  0.00           N  
ATOM   3184  H   CYX   411      55.103  35.804  74.855  1.00  0.00           H  
ATOM   3185  CA  CYX   411      55.951  34.623  76.438  1.00  0.00           C  
ATOM   3186  HA  CYX   411      56.386  34.916  77.388  1.00  0.00           H  
ATOM   3187  CB  CYX   411      54.876  33.578  76.807  1.00  0.00           C  
ATOM   3188  HB2 CYX   411      54.281  33.295  75.948  1.00  0.00           H  
ATOM   3189  HB3 CYX   411      55.431  32.693  77.102  1.00  0.00           H  
ATOM   3190  SG  CYX   411      53.602  34.071  77.993  1.00  0.00           S  
ATOM   3191  C   CYX   411      57.045  34.100  75.512  1.00  0.00           C  
ATOM   3192  O   CYX   411      56.842  34.206  74.273  1.00  0.00           O  
ATOM   3193  N   TYR   412      58.022  33.322  76.026  1.00  0.00           N  
ATOM   3194  H   TYR   412      58.053  33.078  77.005  1.00  0.00           H  
ATOM   3195  CA  TYR   412      59.116  32.768  75.201  1.00  0.00           C  
ATOM   3196  HA  TYR   412      58.650  32.144  74.430  1.00  0.00           H  
ATOM   3197  CB  TYR   412      59.831  33.937  74.423  1.00  0.00           C  
ATOM   3198  HB2 TYR   412      59.153  34.563  73.838  1.00  0.00           H  
ATOM   3199  HB3 TYR   412      60.297  34.561  75.194  1.00  0.00           H  
ATOM   3200  CG  TYR   412      60.874  33.405  73.428  1.00  0.00           C  
ATOM   3201  CD1 TYR   412      60.467  32.852  72.257  1.00  0.00           C  
ATOM   3202  HD1 TYR   412      59.437  32.919  71.930  1.00  0.00           H  
ATOM   3203  CE1 TYR   412      61.401  32.420  71.272  1.00  0.00           C  
ATOM   3204  HE1 TYR   412      61.096  32.086  70.292  1.00  0.00           H  
ATOM   3205  CZ  TYR   412      62.823  32.420  71.628  1.00  0.00           C  
ATOM   3206  OH  TYR   412      63.737  31.988  70.773  1.00  0.00           O  
ATOM   3207  HH  TYR   412      63.523  31.782  69.863  1.00  0.00           H  
ATOM   3208  CE2 TYR   412      63.200  33.043  72.839  1.00  0.00           C  
ATOM   3209  HE2 TYR   412      64.242  33.195  73.066  1.00  0.00           H  
ATOM   3210  CD2 TYR   412      62.236  33.525  73.724  1.00  0.00           C  
ATOM   3211  HD2 TYR   412      62.621  33.869  74.674  1.00  0.00           H  
ATOM   3212  C   TYR   412      60.021  31.670  75.923  1.00  0.00           C  
ATOM   3213  O   TYR   412      59.813  31.337  77.073  1.00  0.00           O  
ATOM   3214  N   VAL   413      60.976  31.107  75.178  1.00  0.00           N  
ATOM   3215  H   VAL   413      61.074  31.320  74.199  1.00  0.00           H  
ATOM   3216  CA  VAL   413      61.740  29.941  75.561  1.00  0.00           C  
ATOM   3217  HA  VAL   413      61.119  29.471  76.331  1.00  0.00           H  
ATOM   3218  CB  VAL   413      61.930  28.984  74.337  1.00  0.00           C  
ATOM   3219  HB  VAL   413      62.580  29.403  73.566  1.00  0.00           H  
ATOM   3220  CG1 VAL   413      62.453  27.600  74.730  1.00  0.00           C  
ATOM   3221 HG11 VAL   413      61.752  27.051  75.350  1.00  0.00           H  
ATOM   3222 HG12 VAL   413      62.647  27.042  73.807  1.00  0.00           H  
ATOM   3223 HG13 VAL   413      63.405  27.592  75.267  1.00  0.00           H  
ATOM   3224  CG2 VAL   413      60.487  28.765  73.810  1.00  0.00           C  
ATOM   3225 HG21 VAL   413      59.898  28.465  74.681  1.00  0.00           H  
ATOM   3226 HG22 VAL   413      59.901  29.580  73.395  1.00  0.00           H  
ATOM   3227 HG23 VAL   413      60.460  27.978  73.057  1.00  0.00           H  
ATOM   3228  C   VAL   413      63.064  30.240  76.268  1.00  0.00           C  
ATOM   3229  O   VAL   413      63.847  31.037  75.779  1.00  0.00           O  
ATOM   3230  N   GLY   414      63.264  29.634  77.465  1.00  0.00           N  
ATOM   3231  H   GLY   414      62.601  28.917  77.744  1.00  0.00           H  
ATOM   3232  CA  GLY   414      64.577  29.693  78.301  1.00  0.00           C  
ATOM   3233  HA2 GLY   414      64.753  28.749  78.817  1.00  0.00           H  
ATOM   3234  HA3 GLY   414      65.416  29.860  77.619  1.00  0.00           H  
ATOM   3235  C   GLY   414      64.577  30.728  79.376  1.00  0.00           C  
ATOM   3236  O   GLY   414      65.670  31.090  79.854  1.00  0.00           O  
ATOM   3237  N   LEU   415      63.461  31.294  79.661  1.00  0.00           N  
ATOM   3238  H   LEU   415      62.598  30.911  79.302  1.00  0.00           H  
ATOM   3239  CA  LEU   415      63.461  32.290  80.785  1.00  0.00           C  
ATOM   3240  HA  LEU   415      64.304  32.965  80.655  1.00  0.00           H  
ATOM   3241  CB  LEU   415      62.146  33.187  80.863  1.00  0.00           C  
ATOM   3242  HB2 LEU   415      61.332  32.463  80.793  1.00  0.00           H  
ATOM   3243  HB3 LEU   415      62.072  33.664  81.835  1.00  0.00           H  
ATOM   3244  CG  LEU   415      61.899  34.273  79.798  1.00  0.00           C  
ATOM   3245  HG  LEU   415      62.615  35.068  80.009  1.00  0.00           H  
ATOM   3246  CD1 LEU   415      62.102  33.687  78.385  1.00  0.00           C  
ATOM   3247 HD11 LEU   415      61.974  34.431  77.598  1.00  0.00           H  
ATOM   3248 HD12 LEU   415      63.160  33.401  78.321  1.00  0.00           H  
ATOM   3249 HD13 LEU   415      61.506  32.782  78.253  1.00  0.00           H  
ATOM   3250  CD2 LEU   415      60.533  34.922  79.685  1.00  0.00           C  
ATOM   3251 HD21 LEU   415      60.037  35.151  80.637  1.00  0.00           H  
ATOM   3252 HD22 LEU   415      60.476  35.805  79.058  1.00  0.00           H  
ATOM   3253 HD23 LEU   415      59.748  34.409  79.135  1.00  0.00           H  
ATOM   3254  C   LEU   415      63.630  31.563  82.122  1.00  0.00           C  
ATOM   3255  O   LEU   415      64.217  32.146  83.032  1.00  0.00           O  
ATOM   3256  N   SER   416      63.093  30.336  82.289  1.00  0.00           N  
ATOM   3257  H   SER   416      62.618  29.912  81.498  1.00  0.00           H  
ATOM   3258  CA  SER   416      63.233  29.560  83.555  1.00  0.00           C  
ATOM   3259  HA  SER   416      63.619  30.185  84.366  1.00  0.00           H  
ATOM   3260  CB  SER   416      61.801  29.077  83.878  1.00  0.00           C  
ATOM   3261  HB2 SER   416      61.890  28.463  84.775  1.00  0.00           H  
ATOM   3262  HB3 SER   416      61.177  29.930  84.153  1.00  0.00           H  
ATOM   3263  OG  SER   416      61.163  28.375  82.837  1.00  0.00           O  
ATOM   3264  HG  SER   416      60.616  29.070  82.471  1.00  0.00           H  
ATOM   3265  C   SER   416      64.085  28.285  83.487  1.00  0.00           C  
ATOM   3266  O   SER   416      64.353  27.520  84.394  1.00  0.00           O  
ATOM   3267  N   SER   417      64.830  28.095  82.344  1.00  0.00           N  
ATOM   3268  H   SER   417      64.451  28.591  81.547  1.00  0.00           H  
ATOM   3269  CA  SER   417      66.045  27.268  82.337  1.00  0.00           C  
ATOM   3270  HA  SER   417      66.359  27.342  83.377  1.00  0.00           H  
ATOM   3271  CB  SER   417      65.685  25.801  81.933  1.00  0.00           C  
ATOM   3272  HB2 SER   417      65.044  25.322  82.673  1.00  0.00           H  
ATOM   3273  HB3 SER   417      65.063  26.009  81.065  1.00  0.00           H  
ATOM   3274  OG  SER   417      66.809  25.016  81.586  1.00  0.00           O  
ATOM   3275  HG  SER   417      66.554  24.087  81.653  1.00  0.00           H  
ATOM   3276  C   SER   417      67.197  27.883  81.626  1.00  0.00           C  
ATOM   3277  O   SER   417      67.026  28.399  80.499  1.00  0.00           O  
ATOM   3278  N   VAL   418      68.397  27.744  82.192  1.00  0.00           N  
ATOM   3279  H   VAL   418      68.507  27.260  83.080  1.00  0.00           H  
ATOM   3280  CA  VAL   418      69.638  28.179  81.570  1.00  0.00           C  
ATOM   3281  HA  VAL   418      69.462  29.122  81.044  1.00  0.00           H  
ATOM   3282  CB  VAL   418      70.813  28.468  82.537  1.00  0.00           C  
ATOM   3283  HB  VAL   418      71.349  27.613  82.952  1.00  0.00           H  
ATOM   3284  CG1 VAL   418      71.895  29.174  81.867  1.00  0.00           C  
ATOM   3285 HG11 VAL   418      71.550  30.138  81.502  1.00  0.00           H  
ATOM   3286 HG12 VAL   418      72.729  29.456  82.515  1.00  0.00           H  
ATOM   3287 HG13 VAL   418      72.279  28.555  81.053  1.00  0.00           H  
ATOM   3288  CG2 VAL   418      70.362  29.336  83.682  1.00  0.00           C  
ATOM   3289 HG21 VAL   418      69.591  28.878  84.313  1.00  0.00           H  
ATOM   3290 HG22 VAL   418      71.225  29.478  84.330  1.00  0.00           H  
ATOM   3291 HG23 VAL   418      70.036  30.290  83.257  1.00  0.00           H  
ATOM   3292  C   VAL   418      70.049  27.201  80.515  1.00  0.00           C  
ATOM   3293  O   VAL   418      70.428  27.643  79.425  1.00  0.00           O  
ATOM   3294  N   ASP   419      69.862  25.891  80.730  1.00  0.00           N  
ATOM   3295  H   ASP   419      69.533  25.629  81.640  1.00  0.00           H  
ATOM   3296  CA  ASP   419      70.152  24.803  79.745  1.00  0.00           C  
ATOM   3297  HA  ASP   419      71.161  24.898  79.352  1.00  0.00           H  
ATOM   3298  CB  ASP   419      70.206  23.440  80.469  1.00  0.00           C  
ATOM   3299  HB2 ASP   419      69.327  23.352  81.102  1.00  0.00           H  
ATOM   3300  HB3 ASP   419      70.199  22.592  79.786  1.00  0.00           H  
ATOM   3301  CG  ASP   419      71.438  23.369  81.375  1.00  0.00           C  
ATOM   3302  OD1 ASP   419      72.262  22.444  81.129  1.00  0.00           O  
ATOM   3303  OD2 ASP   419      71.536  23.984  82.497  1.00  0.00           O  
ATOM   3304  C   ASP   419      69.119  24.814  78.628  1.00  0.00           C  
ATOM   3305  O   ASP   419      69.552  24.375  77.535  1.00  0.00           O  
ATOM   3306  N   ALA   420      67.862  25.260  78.814  1.00  0.00           N  
ATOM   3307  H   ALA   420      67.486  25.499  79.716  1.00  0.00           H  
ATOM   3308  CA  ALA   420      66.980  25.540  77.747  1.00  0.00           C  
ATOM   3309  HA  ALA   420      66.883  24.643  77.144  1.00  0.00           H  
ATOM   3310  CB  ALA   420      65.645  25.926  78.403  1.00  0.00           C  
ATOM   3311  HB1 ALA   420      65.842  26.712  79.136  1.00  0.00           H  
ATOM   3312  HB2 ALA   420      64.933  26.043  77.586  1.00  0.00           H  
ATOM   3313  HB3 ALA   420      65.391  25.045  78.990  1.00  0.00           H  
ATOM   3314  C   ALA   420      67.424  26.641  76.840  1.00  0.00           C  
ATOM   3315  O   ALA   420      67.460  26.556  75.600  1.00  0.00           O  
ATOM   3316  N   LEU   421      67.773  27.766  77.534  1.00  0.00           N  
ATOM   3317  H   LEU   421      67.607  27.893  78.525  1.00  0.00           H  
ATOM   3318  CA  LEU   421      68.387  28.835  76.836  1.00  0.00           C  
ATOM   3319  HA  LEU   421      67.657  29.183  76.100  1.00  0.00           H  
ATOM   3320  CB  LEU   421      68.678  30.070  77.730  1.00  0.00           C  
ATOM   3321  HB2 LEU   421      67.721  30.444  78.115  1.00  0.00           H  
ATOM   3322  HB3 LEU   421      69.239  29.793  78.617  1.00  0.00           H  
ATOM   3323  CG  LEU   421      69.443  31.218  77.072  1.00  0.00           C  
ATOM   3324  HG  LEU   421      70.480  30.922  76.918  1.00  0.00           H  
ATOM   3325  CD1 LEU   421      68.822  31.797  75.797  1.00  0.00           C  
ATOM   3326 HD11 LEU   421      67.835  32.263  75.831  1.00  0.00           H  
ATOM   3327 HD12 LEU   421      69.476  32.634  75.558  1.00  0.00           H  
ATOM   3328 HD13 LEU   421      68.795  31.050  75.004  1.00  0.00           H  
ATOM   3329  CD2 LEU   421      69.413  32.455  77.977  1.00  0.00           C  
ATOM   3330 HD21 LEU   421      69.847  33.334  77.499  1.00  0.00           H  
ATOM   3331 HD22 LEU   421      68.395  32.810  78.112  1.00  0.00           H  
ATOM   3332 HD23 LEU   421      69.835  32.248  78.965  1.00  0.00           H  
ATOM   3333  C   LEU   421      69.551  28.322  75.930  1.00  0.00           C  
ATOM   3334  O   LEU   421      69.600  28.646  74.752  1.00  0.00           O  
ATOM   3335  N   ARG   422      70.408  27.464  76.494  1.00  0.00           N  
ATOM   3336  H   ARG   422      70.359  27.201  77.474  1.00  0.00           H  
ATOM   3337  CA  ARG   422      71.543  26.991  75.659  1.00  0.00           C  
ATOM   3338  HA  ARG   422      72.135  27.729  75.120  1.00  0.00           H  
ATOM   3339  CB  ARG   422      72.651  26.340  76.553  1.00  0.00           C  
ATOM   3340  HB2 ARG   422      72.908  27.026  77.365  1.00  0.00           H  
ATOM   3341  HB3 ARG   422      72.307  25.391  76.950  1.00  0.00           H  
ATOM   3342  CG  ARG   422      73.938  26.115  75.808  1.00  0.00           C  
ATOM   3343  HG2 ARG   422      73.711  25.390  75.026  1.00  0.00           H  
ATOM   3344  HG3 ARG   422      74.222  27.046  75.301  1.00  0.00           H  
ATOM   3345  CD  ARG   422      75.168  25.714  76.693  1.00  0.00           C  
ATOM   3346  HD2 ARG   422      76.005  25.462  76.049  1.00  0.00           H  
ATOM   3347  HD3 ARG   422      75.565  26.600  77.205  1.00  0.00           H  
ATOM   3348  NE  ARG   422      74.905  24.692  77.719  1.00  0.00           N  
ATOM   3349  HE  ARG   422      74.978  23.733  77.395  1.00  0.00           H  
ATOM   3350  CZ  ARG   422      74.610  24.899  79.021  1.00  0.00           C  
ATOM   3351  NH1 ARG   422      74.369  26.038  79.466  1.00  0.00           N  
ATOM   3352 HH11 ARG   422      74.401  26.781  78.789  1.00  0.00           H  
ATOM   3353 HH12 ARG   422      74.213  26.205  80.458  1.00  0.00           H  
ATOM   3354  NH2 ARG   422      74.467  23.896  79.838  1.00  0.00           N  
ATOM   3355 HH21 ARG   422      74.480  22.927  79.584  1.00  0.00           H  
ATOM   3356 HH22 ARG   422      74.342  24.253  80.779  1.00  0.00           H  
ATOM   3357  C   ARG   422      71.083  26.128  74.457  1.00  0.00           C  
ATOM   3358  O   ARG   422      71.071  26.393  73.278  1.00  0.00           O  
ATOM   3359  N   GLY   423      70.518  24.960  74.854  1.00  0.00           N  
ATOM   3360  H   GLY   423      70.391  24.977  75.855  1.00  0.00           H  
ATOM   3361  CA  GLY   423      70.158  23.775  74.011  1.00  0.00           C  
ATOM   3362  HA2 GLY   423      71.054  23.291  73.636  1.00  0.00           H  
ATOM   3363  HA3 GLY   423      69.685  23.046  74.679  1.00  0.00           H  
ATOM   3364  C   GLY   423      69.186  24.006  72.864  1.00  0.00           C  
ATOM   3365  O   GLY   423      69.148  23.210  71.961  1.00  0.00           O  
ATOM   3366  N   PHE   424      68.412  25.080  73.001  1.00  0.00           N  
ATOM   3367  H   PHE   424      68.448  25.617  73.853  1.00  0.00           H  
ATOM   3368  CA  PHE   424      67.171  25.191  72.235  1.00  0.00           C  
ATOM   3369  HA  PHE   424      67.164  24.574  71.333  1.00  0.00           H  
ATOM   3370  CB  PHE   424      65.960  24.705  73.097  1.00  0.00           C  
ATOM   3371  HB2 PHE   424      66.166  25.130  74.078  1.00  0.00           H  
ATOM   3372  HB3 PHE   424      65.033  25.201  72.812  1.00  0.00           H  
ATOM   3373  CG  PHE   424      65.841  23.165  73.082  1.00  0.00           C  
ATOM   3374  CD1 PHE   424      65.224  22.473  72.061  1.00  0.00           C  
ATOM   3375  HD1 PHE   424      64.875  23.059  71.224  1.00  0.00           H  
ATOM   3376  CE1 PHE   424      65.245  21.073  72.125  1.00  0.00           C  
ATOM   3377  HE1 PHE   424      64.829  20.438  71.354  1.00  0.00           H  
ATOM   3378  CZ  PHE   424      65.735  20.415  73.291  1.00  0.00           C  
ATOM   3379  HZ  PHE   424      65.769  19.335  73.357  1.00  0.00           H  
ATOM   3380  CE2 PHE   424      66.213  21.158  74.392  1.00  0.00           C  
ATOM   3381  HE2 PHE   424      66.553  20.742  75.330  1.00  0.00           H  
ATOM   3382  CD2 PHE   424      66.321  22.548  74.288  1.00  0.00           C  
ATOM   3383  HD2 PHE   424      66.797  23.112  75.078  1.00  0.00           H  
ATOM   3384  C   PHE   424      66.868  26.595  71.692  1.00  0.00           C  
ATOM   3385  O   PHE   424      65.976  26.723  70.875  1.00  0.00           O  
ATOM   3386  N   VAL   425      67.645  27.679  72.034  1.00  0.00           N  
ATOM   3387  H   VAL   425      68.287  27.542  72.801  1.00  0.00           H  
ATOM   3388  CA  VAL   425      67.482  29.082  71.560  1.00  0.00           C  
ATOM   3389  HA  VAL   425      66.670  29.039  70.822  1.00  0.00           H  
ATOM   3390  CB  VAL   425      66.932  30.041  72.675  1.00  0.00           C  
ATOM   3391  HB  VAL   425      67.514  30.033  73.604  1.00  0.00           H  
ATOM   3392  CG1 VAL   425      66.928  31.423  72.161  1.00  0.00           C  
ATOM   3393 HG11 VAL   425      66.785  31.408  71.081  1.00  0.00           H  
ATOM   3394 HG12 VAL   425      66.224  32.075  72.666  1.00  0.00           H  
ATOM   3395 HG13 VAL   425      67.902  31.826  72.449  1.00  0.00           H  
ATOM   3396  CG2 VAL   425      65.420  29.699  72.879  1.00  0.00           C  
ATOM   3397 HG21 VAL   425      65.335  28.688  73.265  1.00  0.00           H  
ATOM   3398 HG22 VAL   425      64.886  30.390  73.533  1.00  0.00           H  
ATOM   3399 HG23 VAL   425      64.847  29.726  71.951  1.00  0.00           H  
ATOM   3400  C   VAL   425      68.863  29.525  71.027  1.00  0.00           C  
ATOM   3401  O   VAL   425      69.013  29.989  69.879  1.00  0.00           O  
ATOM   3402  N   LEU   426      69.896  29.435  71.914  1.00  0.00           N  
ATOM   3403  H   LEU   426      69.706  29.053  72.833  1.00  0.00           H  
ATOM   3404  CA  LEU   426      71.288  29.908  71.661  1.00  0.00           C  
ATOM   3405  HA  LEU   426      71.152  30.851  71.135  1.00  0.00           H  
ATOM   3406  CB  LEU   426      71.993  30.128  72.990  1.00  0.00           C  
ATOM   3407  HB2 LEU   426      71.389  30.850  73.545  1.00  0.00           H  
ATOM   3408  HB3 LEU   426      71.969  29.157  73.476  1.00  0.00           H  
ATOM   3409  CG  LEU   426      73.416  30.589  73.087  1.00  0.00           C  
ATOM   3410  HG  LEU   426      73.539  31.441  72.430  1.00  0.00           H  
ATOM   3411  CD1 LEU   426      73.784  31.062  74.498  1.00  0.00           C  
ATOM   3412 HD11 LEU   426      72.918  31.595  74.903  1.00  0.00           H  
ATOM   3413 HD12 LEU   426      74.030  30.178  75.084  1.00  0.00           H  
ATOM   3414 HD13 LEU   426      74.687  31.667  74.358  1.00  0.00           H  
ATOM   3415  CD2 LEU   426      74.388  29.465  72.740  1.00  0.00           C  
ATOM   3416 HD21 LEU   426      74.333  29.179  71.699  1.00  0.00           H  
ATOM   3417 HD22 LEU   426      75.420  29.617  73.067  1.00  0.00           H  
ATOM   3418 HD23 LEU   426      73.974  28.556  73.178  1.00  0.00           H  
ATOM   3419  C   LEU   426      71.909  28.928  70.695  1.00  0.00           C  
ATOM   3420  O   LEU   426      72.478  29.329  69.665  1.00  0.00           O  
ATOM   3421  N   ALA   427      71.932  27.637  70.980  1.00  0.00           N  
ATOM   3422  H   ALA   427      71.312  27.298  71.701  1.00  0.00           H  
ATOM   3423  CA  ALA   427      72.633  26.666  70.144  1.00  0.00           C  
ATOM   3424  HA  ALA   427      73.635  27.050  70.003  1.00  0.00           H  
ATOM   3425  CB  ALA   427      72.777  25.282  70.828  1.00  0.00           C  
ATOM   3426  HB1 ALA   427      73.060  24.523  70.094  1.00  0.00           H  
ATOM   3427  HB2 ALA   427      73.480  25.355  71.656  1.00  0.00           H  
ATOM   3428  HB3 ALA   427      71.847  25.006  71.310  1.00  0.00           H  
ATOM   3429  C   ALA   427      72.098  26.605  68.666  1.00  0.00           C  
ATOM   3430  O   ALA   427      72.926  26.743  67.764  1.00  0.00           O  
ATOM   3431  N   PRO   428      70.787  26.584  68.390  1.00  0.00           N  
ATOM   3432  CD  PRO   428      69.578  26.248  69.172  1.00  0.00           C  
ATOM   3433  HD2 PRO   428      69.355  27.137  69.776  1.00  0.00           H  
ATOM   3434  HD3 PRO   428      69.945  25.513  69.888  1.00  0.00           H  
ATOM   3435  CG  PRO   428      68.562  25.748  68.223  1.00  0.00           C  
ATOM   3436  HG2 PRO   428      67.534  25.963  68.517  1.00  0.00           H  
ATOM   3437  HG3 PRO   428      68.674  24.698  67.969  1.00  0.00           H  
ATOM   3438  CB  PRO   428      68.833  26.571  66.966  1.00  0.00           C  
ATOM   3439  HB2 PRO   428      68.449  27.553  67.231  1.00  0.00           H  
ATOM   3440  HB3 PRO   428      68.597  26.097  66.004  1.00  0.00           H  
ATOM   3441  CA  PRO   428      70.334  26.732  67.032  1.00  0.00           C  
ATOM   3442  HA  PRO   428      70.757  25.982  66.367  1.00  0.00           H  
ATOM   3443  C   PRO   428      70.730  28.082  66.356  1.00  0.00           C  
ATOM   3444  O   PRO   428      71.216  27.974  65.224  1.00  0.00           O  
ATOM   3445  N   LEU   429      70.669  29.240  67.051  1.00  0.00           N  
ATOM   3446  H   LEU   429      70.382  29.198  68.021  1.00  0.00           H  
ATOM   3447  CA  LEU   429      71.215  30.519  66.424  1.00  0.00           C  
ATOM   3448  HA  LEU   429      70.663  30.616  65.496  1.00  0.00           H  
ATOM   3449  CB  LEU   429      70.705  31.789  67.191  1.00  0.00           C  
ATOM   3450  HB2 LEU   429      69.635  31.807  67.004  1.00  0.00           H  
ATOM   3451  HB3 LEU   429      70.938  31.774  68.260  1.00  0.00           H  
ATOM   3452  CG  LEU   429      71.291  33.148  66.574  1.00  0.00           C  
ATOM   3453  HG  LEU   429      72.360  32.952  66.530  1.00  0.00           H  
ATOM   3454  CD1 LEU   429      70.669  33.467  65.217  1.00  0.00           C  
ATOM   3455 HD11 LEU   429      70.732  32.680  64.464  1.00  0.00           H  
ATOM   3456 HD12 LEU   429      69.590  33.583  65.341  1.00  0.00           H  
ATOM   3457 HD13 LEU   429      71.034  34.446  64.910  1.00  0.00           H  
ATOM   3458  CD2 LEU   429      70.821  34.177  67.550  1.00  0.00           C  
ATOM   3459 HD21 LEU   429      70.946  35.198  67.193  1.00  0.00           H  
ATOM   3460 HD22 LEU   429      69.760  33.943  67.672  1.00  0.00           H  
ATOM   3461 HD23 LEU   429      71.233  33.991  68.538  1.00  0.00           H  
ATOM   3462  C   LEU   429      72.683  30.452  66.049  1.00  0.00           C  
ATOM   3463  O   LEU   429      73.002  30.824  64.940  1.00  0.00           O  
ATOM   3464  N   PHE   430      73.524  30.003  67.005  1.00  0.00           N  
ATOM   3465  H   PHE   430      73.095  29.742  67.885  1.00  0.00           H  
ATOM   3466  CA  PHE   430      74.982  29.725  66.829  1.00  0.00           C  
ATOM   3467  HA  PHE   430      75.506  30.643  66.551  1.00  0.00           H  
ATOM   3468  CB  PHE   430      75.522  29.146  68.135  1.00  0.00           C  
ATOM   3469  HB2 PHE   430      75.639  29.792  69.007  1.00  0.00           H  
ATOM   3470  HB3 PHE   430      74.908  28.299  68.464  1.00  0.00           H  
ATOM   3471  CG  PHE   430      76.909  28.698  67.999  1.00  0.00           C  
ATOM   3472  CD1 PHE   430      77.965  29.622  67.999  1.00  0.00           C  
ATOM   3473  HD1 PHE   430      77.871  30.692  68.104  1.00  0.00           H  
ATOM   3474  CE1 PHE   430      79.252  29.264  67.934  1.00  0.00           C  
ATOM   3475  HE1 PHE   430      80.087  29.949  67.984  1.00  0.00           H  
ATOM   3476  CZ  PHE   430      79.614  27.882  67.887  1.00  0.00           C  
ATOM   3477  HZ  PHE   430      80.662  27.636  67.753  1.00  0.00           H  
ATOM   3478  CE2 PHE   430      78.578  26.948  67.897  1.00  0.00           C  
ATOM   3479  HE2 PHE   430      78.801  25.897  67.832  1.00  0.00           H  
ATOM   3480  CD2 PHE   430      77.191  27.347  67.963  1.00  0.00           C  
ATOM   3481  HD2 PHE   430      76.437  26.630  68.272  1.00  0.00           H  
ATOM   3482  C   PHE   430      75.262  28.798  65.574  1.00  0.00           C  
ATOM   3483  O   PHE   430      76.071  29.136  64.673  1.00  0.00           O  
ATOM   3484  N   VAL   431      74.595  27.652  65.532  1.00  0.00           N  
ATOM   3485  H   VAL   431      73.907  27.573  66.264  1.00  0.00           H  
ATOM   3486  CA  VAL   431      74.756  26.695  64.448  1.00  0.00           C  
ATOM   3487  HA  VAL   431      75.814  26.480  64.274  1.00  0.00           H  
ATOM   3488  CB  VAL   431      74.108  25.328  64.664  1.00  0.00           C  
ATOM   3489  HB  VAL   431      73.029  25.344  64.858  1.00  0.00           H  
ATOM   3490  CG1 VAL   431      74.299  24.442  63.420  1.00  0.00           C  
ATOM   3491 HG11 VAL   431      73.779  24.929  62.594  1.00  0.00           H  
ATOM   3492 HG12 VAL   431      75.338  24.417  63.117  1.00  0.00           H  
ATOM   3493 HG13 VAL   431      73.883  23.444  63.577  1.00  0.00           H  
ATOM   3494  CG2 VAL   431      74.777  24.570  65.839  1.00  0.00           C  
ATOM   3495 HG21 VAL   431      74.473  25.158  66.702  1.00  0.00           H  
ATOM   3496 HG22 VAL   431      74.341  23.582  65.957  1.00  0.00           H  
ATOM   3497 HG23 VAL   431      75.867  24.533  65.756  1.00  0.00           H  
ATOM   3498  C   VAL   431      74.305  27.283  63.101  1.00  0.00           C  
ATOM   3499  O   VAL   431      75.101  27.202  62.139  1.00  0.00           O  
ATOM   3500  N   TYR   432      73.159  27.911  63.057  1.00  0.00           N  
ATOM   3501  H   TYR   432      72.582  28.041  63.880  1.00  0.00           H  
ATOM   3502  CA  TYR   432      72.569  28.589  61.852  1.00  0.00           C  
ATOM   3503  HA  TYR   432      72.692  27.891  61.019  1.00  0.00           H  
ATOM   3504  CB  TYR   432      71.041  28.818  61.938  1.00  0.00           C  
ATOM   3505  HB2 TYR   432      71.077  29.504  62.780  1.00  0.00           H  
ATOM   3506  HB3 TYR   432      70.641  29.384  61.091  1.00  0.00           H  
ATOM   3507  CG  TYR   432      70.074  27.663  62.236  1.00  0.00           C  
ATOM   3508  CD1 TYR   432      70.415  26.382  61.840  1.00  0.00           C  
ATOM   3509  HD1 TYR   432      71.373  26.288  61.347  1.00  0.00           H  
ATOM   3510  CE1 TYR   432      69.640  25.275  62.268  1.00  0.00           C  
ATOM   3511  HE1 TYR   432      69.823  24.285  61.883  1.00  0.00           H  
ATOM   3512  CZ  TYR   432      68.584  25.488  63.132  1.00  0.00           C  
ATOM   3513  OH  TYR   432      68.028  24.330  63.609  1.00  0.00           O  
ATOM   3514  HH  TYR   432      68.685  23.665  63.815  1.00  0.00           H  
ATOM   3515  CE2 TYR   432      68.163  26.789  63.519  1.00  0.00           C  
ATOM   3516  HE2 TYR   432      67.236  26.943  64.042  1.00  0.00           H  
ATOM   3517  CD2 TYR   432      68.948  27.886  63.060  1.00  0.00           C  
ATOM   3518  HD2 TYR   432      68.635  28.867  63.375  1.00  0.00           H  
ATOM   3519  C   TYR   432      73.384  29.776  61.294  1.00  0.00           C  
ATOM   3520  O   TYR   432      73.542  30.010  60.075  1.00  0.00           O  
ATOM   3521  N   LEU   433      73.942  30.579  62.216  1.00  0.00           N  
ATOM   3522  H   LEU   433      73.874  30.346  63.195  1.00  0.00           H  
ATOM   3523  CA  LEU   433      74.688  31.716  61.858  1.00  0.00           C  
ATOM   3524  HA  LEU   433      74.258  32.172  60.961  1.00  0.00           H  
ATOM   3525  CB  LEU   433      74.738  32.741  63.032  1.00  0.00           C  
ATOM   3526  HB2 LEU   433      73.750  32.916  63.455  1.00  0.00           H  
ATOM   3527  HB3 LEU   433      75.388  32.304  63.788  1.00  0.00           H  
ATOM   3528  CG  LEU   433      75.474  34.008  62.634  1.00  0.00           C  
ATOM   3529  HG  LEU   433      76.492  33.743  62.340  1.00  0.00           H  
ATOM   3530  CD1 LEU   433      74.746  34.837  61.620  1.00  0.00           C  
ATOM   3531 HD11 LEU   433      73.708  34.952  61.924  1.00  0.00           H  
ATOM   3532 HD12 LEU   433      75.152  35.845  61.513  1.00  0.00           H  
ATOM   3533 HD13 LEU   433      74.800  34.360  60.638  1.00  0.00           H  
ATOM   3534  CD2 LEU   433      75.643  34.822  63.897  1.00  0.00           C  
ATOM   3535 HD21 LEU   433      76.238  35.700  63.619  1.00  0.00           H  
ATOM   3536 HD22 LEU   433      74.687  35.187  64.272  1.00  0.00           H  
ATOM   3537 HD23 LEU   433      76.152  34.276  64.693  1.00  0.00           H  
ATOM   3538  C   LEU   433      76.094  31.289  61.372  1.00  0.00           C  
ATOM   3539  O   LEU   433      76.665  31.930  60.472  1.00  0.00           O  
ATOM   3540  N   PHE   434      76.669  30.174  61.805  1.00  0.00           N  
ATOM   3541  H   PHE   434      76.136  29.525  62.355  1.00  0.00           H  
ATOM   3542  CA  PHE   434      77.803  29.530  61.219  1.00  0.00           C  
ATOM   3543  HA  PHE   434      78.527  30.336  61.050  1.00  0.00           H  
ATOM   3544  CB  PHE   434      78.510  28.501  62.203  1.00  0.00           C  
ATOM   3545  HB2 PHE   434      78.485  28.777  63.264  1.00  0.00           H  
ATOM   3546  HB3 PHE   434      78.023  27.525  62.131  1.00  0.00           H  
ATOM   3547  CG  PHE   434      79.987  28.334  61.788  1.00  0.00           C  
ATOM   3548  CD1 PHE   434      80.358  27.346  60.813  1.00  0.00           C  
ATOM   3549  HD1 PHE   434      79.663  26.692  60.302  1.00  0.00           H  
ATOM   3550  CE1 PHE   434      81.757  27.198  60.508  1.00  0.00           C  
ATOM   3551  HE1 PHE   434      82.090  26.449  59.804  1.00  0.00           H  
ATOM   3552  CZ  PHE   434      82.654  28.060  61.108  1.00  0.00           C  
ATOM   3553  HZ  PHE   434      83.712  27.935  60.945  1.00  0.00           H  
ATOM   3554  CE2 PHE   434      82.233  29.049  62.044  1.00  0.00           C  
ATOM   3555  HE2 PHE   434      82.968  29.723  62.454  1.00  0.00           H  
ATOM   3556  CD2 PHE   434      80.884  29.146  62.388  1.00  0.00           C  
ATOM   3557  HD2 PHE   434      80.521  29.785  63.182  1.00  0.00           H  
ATOM   3558  C   PHE   434      77.555  28.866  59.918  1.00  0.00           C  
ATOM   3559  O   PHE   434      78.124  29.237  58.917  1.00  0.00           O  
ATOM   3560  N   ILE   435      76.569  27.923  59.807  1.00  0.00           N  
ATOM   3561  H   ILE   435      76.229  27.481  60.656  1.00  0.00           H  
ATOM   3562  CA  ILE   435      76.150  27.240  58.505  1.00  0.00           C  
ATOM   3563  HA  ILE   435      76.925  26.557  58.150  1.00  0.00           H  
ATOM   3564  CB  ILE   435      74.946  26.336  58.826  1.00  0.00           C  
ATOM   3565  HB  ILE   435      74.281  26.818  59.550  1.00  0.00           H  
ATOM   3566  CG2 ILE   435      74.180  26.056  57.597  1.00  0.00           C  
ATOM   3567 HG21 ILE   435      73.714  26.950  57.182  1.00  0.00           H  
ATOM   3568 HG22 ILE   435      74.805  25.615  56.813  1.00  0.00           H  
ATOM   3569 HG23 ILE   435      73.347  25.390  57.837  1.00  0.00           H  
ATOM   3570  CG1 ILE   435      75.419  24.871  59.398  1.00  0.00           C  
ATOM   3571 HG12 ILE   435      76.124  24.390  58.734  1.00  0.00           H  
ATOM   3572 HG13 ILE   435      76.043  25.174  60.238  1.00  0.00           H  
ATOM   3573  CD1 ILE   435      74.344  23.876  59.828  1.00  0.00           C  
ATOM   3574 HD11 ILE   435      74.237  23.160  59.025  1.00  0.00           H  
ATOM   3575 HD12 ILE   435      74.644  23.361  60.745  1.00  0.00           H  
ATOM   3576 HD13 ILE   435      73.418  24.421  60.013  1.00  0.00           H  
ATOM   3577  C   ILE   435      76.004  28.366  57.420  1.00  0.00           C  
ATOM   3578  O   ILE   435      76.721  28.385  56.428  1.00  0.00           O  
ATOM   3579  N   GLY   436      75.201  29.349  57.747  1.00  0.00           N  
ATOM   3580  H   GLY   436      74.743  29.268  58.648  1.00  0.00           H  
ATOM   3581  CA  GLY   436      74.765  30.495  56.913  1.00  0.00           C  
ATOM   3582  HA2 GLY   436      74.220  30.122  56.043  1.00  0.00           H  
ATOM   3583  HA3 GLY   436      74.101  31.137  57.477  1.00  0.00           H  
ATOM   3584  C   GLY   436      75.918  31.320  56.382  1.00  0.00           C  
ATOM   3585  O   GLY   436      75.997  31.714  55.194  1.00  0.00           O  
ATOM   3586  N   THR   437      76.873  31.661  57.221  1.00  0.00           N  
ATOM   3587  H   THR   437      76.824  31.348  58.180  1.00  0.00           H  
ATOM   3588  CA  THR   437      78.106  32.345  56.760  1.00  0.00           C  
ATOM   3589  HA  THR   437      77.829  33.160  56.094  1.00  0.00           H  
ATOM   3590  CB  THR   437      78.883  32.936  57.960  1.00  0.00           C  
ATOM   3591  HB  THR   437      79.470  32.121  58.394  1.00  0.00           H  
ATOM   3592  CG2 THR   437      79.769  34.083  57.421  1.00  0.00           C  
ATOM   3593 HG21 THR   437      79.222  34.888  56.946  1.00  0.00           H  
ATOM   3594 HG22 THR   437      80.324  34.526  58.251  1.00  0.00           H  
ATOM   3595 HG23 THR   437      80.484  33.731  56.668  1.00  0.00           H  
ATOM   3596  OG1 THR   437      78.141  33.647  58.925  1.00  0.00           O  
ATOM   3597  HG1 THR   437      77.599  33.098  59.504  1.00  0.00           H  
ATOM   3598  C   THR   437      79.028  31.433  55.943  1.00  0.00           C  
ATOM   3599  O   THR   437      79.898  31.881  55.202  1.00  0.00           O  
ATOM   3600  N   SER   438      78.960  30.103  56.078  1.00  0.00           N  
ATOM   3601  H   SER   438      78.290  29.774  56.759  1.00  0.00           H  
ATOM   3602  CA  SER   438      79.842  29.150  55.361  1.00  0.00           C  
ATOM   3603  HA  SER   438      80.864  29.494  55.270  1.00  0.00           H  
ATOM   3604  CB  SER   438      79.776  27.778  56.006  1.00  0.00           C  
ATOM   3605  HB2 SER   438      78.734  27.465  55.918  1.00  0.00           H  
ATOM   3606  HB3 SER   438      80.370  27.006  55.511  1.00  0.00           H  
ATOM   3607  OG  SER   438      79.960  27.801  57.436  1.00  0.00           O  
ATOM   3608  HG  SER   438      79.366  28.494  57.750  1.00  0.00           H  
ATOM   3609  C   SER   438      79.507  29.028  53.862  1.00  0.00           C  
ATOM   3610  O   SER   438      80.416  29.246  53.070  1.00  0.00           O  
ATOM   3611  N   PHE   439      78.225  28.877  53.545  1.00  0.00           N  
ATOM   3612  H   PHE   439      77.497  28.859  54.248  1.00  0.00           H  
ATOM   3613  CA  PHE   439      77.772  29.066  52.148  1.00  0.00           C  
ATOM   3614  HA  PHE   439      78.386  28.444  51.493  1.00  0.00           H  
ATOM   3615  CB  PHE   439      76.289  28.645  52.010  1.00  0.00           C  
ATOM   3616  HB2 PHE   439      75.674  29.216  52.715  1.00  0.00           H  
ATOM   3617  HB3 PHE   439      75.906  28.812  51.002  1.00  0.00           H  
ATOM   3618  CG  PHE   439      75.970  27.176  52.256  1.00  0.00           C  
ATOM   3619  CD1 PHE   439      76.472  26.146  51.440  1.00  0.00           C  
ATOM   3620  HD1 PHE   439      77.260  26.294  50.718  1.00  0.00           H  
ATOM   3621  CE1 PHE   439      76.104  24.798  51.646  1.00  0.00           C  
ATOM   3622  HE1 PHE   439      76.447  23.988  51.021  1.00  0.00           H  
ATOM   3623  CZ  PHE   439      75.235  24.459  52.687  1.00  0.00           C  
ATOM   3624  HZ  PHE   439      74.860  23.460  52.834  1.00  0.00           H  
ATOM   3625  CE2 PHE   439      74.724  25.479  53.543  1.00  0.00           C  
ATOM   3626  HE2 PHE   439      74.135  25.209  54.404  1.00  0.00           H  
ATOM   3627  CD2 PHE   439      75.082  26.837  53.347  1.00  0.00           C  
ATOM   3628  HD2 PHE   439      74.809  27.626  54.041  1.00  0.00           H  
ATOM   3629  C   PHE   439      77.988  30.487  51.602  1.00  0.00           C  
ATOM   3630  O   PHE   439      78.225  30.590  50.422  1.00  0.00           O  
ATOM   3631  N   LEU   440      77.967  31.523  52.477  1.00  0.00           N  
ATOM   3632  H   LEU   440      77.879  31.220  53.426  1.00  0.00           H  
ATOM   3633  CA  LEU   440      78.295  32.873  52.111  1.00  0.00           C  
ATOM   3634  HA  LEU   440      77.702  32.990  51.203  1.00  0.00           H  
ATOM   3635  CB  LEU   440      77.814  33.771  53.246  1.00  0.00           C  
ATOM   3636  HB2 LEU   440      76.834  33.625  53.709  1.00  0.00           H  
ATOM   3637  HB3 LEU   440      78.565  33.624  54.023  1.00  0.00           H  
ATOM   3638  CG  LEU   440      77.942  35.312  52.922  1.00  0.00           C  
ATOM   3639  HG  LEU   440      78.973  35.566  52.720  1.00  0.00           H  
ATOM   3640  CD1 LEU   440      77.090  35.612  51.696  1.00  0.00           C  
ATOM   3641 HD11 LEU   440      77.046  36.702  51.650  1.00  0.00           H  
ATOM   3642 HD12 LEU   440      77.546  35.393  50.733  1.00  0.00           H  
ATOM   3643 HD13 LEU   440      76.058  35.258  51.717  1.00  0.00           H  
ATOM   3644  CD2 LEU   440      77.300  36.031  54.077  1.00  0.00           C  
ATOM   3645 HD21 LEU   440      77.852  35.854  55.004  1.00  0.00           H  
ATOM   3646 HD22 LEU   440      77.326  37.102  53.891  1.00  0.00           H  
ATOM   3647 HD23 LEU   440      76.278  35.687  54.208  1.00  0.00           H  
ATOM   3648  C   LEU   440      79.705  33.196  51.618  1.00  0.00           C  
ATOM   3649  O   LEU   440      79.875  33.679  50.539  1.00  0.00           O  
ATOM   3650  N   LEU   441      80.646  32.837  52.464  1.00  0.00           N  
ATOM   3651  H   LEU   441      80.305  32.376  53.293  1.00  0.00           H  
ATOM   3652  CA  LEU   441      82.124  32.739  52.179  1.00  0.00           C  
ATOM   3653  HA  LEU   441      82.259  33.779  51.892  1.00  0.00           H  
ATOM   3654  CB  LEU   441      82.967  32.509  53.435  1.00  0.00           C  
ATOM   3655  HB2 LEU   441      82.663  33.228  54.189  1.00  0.00           H  
ATOM   3656  HB3 LEU   441      82.742  31.558  53.912  1.00  0.00           H  
ATOM   3657  CG  LEU   441      84.477  32.691  53.241  1.00  0.00           C  
ATOM   3658  HG  LEU   441      84.820  31.891  52.587  1.00  0.00           H  
ATOM   3659  CD1 LEU   441      84.934  34.089  52.845  1.00  0.00           C  
ATOM   3660 HD11 LEU   441      84.561  34.879  53.500  1.00  0.00           H  
ATOM   3661 HD12 LEU   441      86.015  34.183  52.882  1.00  0.00           H  
ATOM   3662 HD13 LEU   441      84.533  34.366  51.868  1.00  0.00           H  
ATOM   3663  CD2 LEU   441      85.080  32.361  54.638  1.00  0.00           C  
ATOM   3664 HD21 LEU   441      84.885  31.371  55.055  1.00  0.00           H  
ATOM   3665 HD22 LEU   441      86.160  32.375  54.675  1.00  0.00           H  
ATOM   3666 HD23 LEU   441      84.696  33.101  55.352  1.00  0.00           H  
ATOM   3667  C   LEU   441      82.625  31.871  50.984  1.00  0.00           C  
ATOM   3668  O   LEU   441      83.595  32.258  50.282  1.00  0.00           O  
ATOM   3669  N   ALA   442      81.927  30.736  50.781  1.00  0.00           N  
ATOM   3670  H   ALA   442      81.429  30.525  51.632  1.00  0.00           H  
ATOM   3671  CA  ALA   442      81.999  29.860  49.648  1.00  0.00           C  
ATOM   3672  HA  ALA   442      83.036  29.574  49.473  1.00  0.00           H  
ATOM   3673  CB  ALA   442      81.172  28.584  49.865  1.00  0.00           C  
ATOM   3674  HB1 ALA   442      81.505  27.855  49.121  1.00  0.00           H  
ATOM   3675  HB2 ALA   442      81.421  28.089  50.802  1.00  0.00           H  
ATOM   3676  HB3 ALA   442      80.082  28.621  49.849  1.00  0.00           H  
ATOM   3677  C   ALA   442      81.479  30.548  48.332  1.00  0.00           C  
ATOM   3678  O   ALA   442      82.206  30.628  47.360  1.00  0.00           O  
ATOM   3679  N   GLY   443      80.212  31.076  48.308  1.00  0.00           N  
ATOM   3680  H   GLY   443      79.583  30.917  49.079  1.00  0.00           H  
ATOM   3681  CA  GLY   443      79.814  32.013  47.183  1.00  0.00           C  
ATOM   3682  HA2 GLY   443      79.788  31.447  46.251  1.00  0.00           H  
ATOM   3683  HA3 GLY   443      78.827  32.438  47.368  1.00  0.00           H  
ATOM   3684  C   GLY   443      80.780  33.158  46.944  1.00  0.00           C  
ATOM   3685  O   GLY   443      81.207  33.300  45.804  1.00  0.00           O  
ATOM   3686  N   PHE   444      81.198  33.891  47.986  1.00  0.00           N  
ATOM   3687  H   PHE   444      80.859  33.600  48.896  1.00  0.00           H  
ATOM   3688  CA  PHE   444      82.095  35.086  47.848  1.00  0.00           C  
ATOM   3689  HA  PHE   444      81.686  35.732  47.062  1.00  0.00           H  
ATOM   3690  CB  PHE   444      82.284  35.910  49.151  1.00  0.00           C  
ATOM   3691  HB2 PHE   444      81.983  35.269  49.979  1.00  0.00           H  
ATOM   3692  HB3 PHE   444      83.345  36.144  49.208  1.00  0.00           H  
ATOM   3693  CG  PHE   444      81.583  37.263  49.418  1.00  0.00           C  
ATOM   3694  CD1 PHE   444      81.907  38.365  48.642  1.00  0.00           C  
ATOM   3695  HD1 PHE   444      82.785  38.352  48.009  1.00  0.00           H  
ATOM   3696  CE1 PHE   444      81.114  39.509  48.769  1.00  0.00           C  
ATOM   3697  HE1 PHE   444      81.488  40.349  48.201  1.00  0.00           H  
ATOM   3698  CZ  PHE   444      80.068  39.642  49.672  1.00  0.00           C  
ATOM   3699  HZ  PHE   444      79.544  40.595  49.648  1.00  0.00           H  
ATOM   3700  CE2 PHE   444      79.724  38.541  50.429  1.00  0.00           C  
ATOM   3701  HE2 PHE   444      78.936  38.603  51.162  1.00  0.00           H  
ATOM   3702  CD2 PHE   444      80.456  37.357  50.302  1.00  0.00           C  
ATOM   3703  HD2 PHE   444      80.233  36.496  50.919  1.00  0.00           H  
ATOM   3704  C   PHE   444      83.471  34.790  47.302  1.00  0.00           C  
ATOM   3705  O   PHE   444      83.943  35.501  46.474  1.00  0.00           O  
ATOM   3706  N   VAL   445      84.086  33.635  47.726  1.00  0.00           N  
ATOM   3707  H   VAL   445      83.635  33.145  48.485  1.00  0.00           H  
ATOM   3708  CA  VAL   445      85.411  33.159  47.170  1.00  0.00           C  
ATOM   3709  HA  VAL   445      86.066  34.015  47.031  1.00  0.00           H  
ATOM   3710  CB  VAL   445      86.109  32.281  48.164  1.00  0.00           C  
ATOM   3711  HB  VAL   445      85.475  31.483  48.543  1.00  0.00           H  
ATOM   3712  CG1 VAL   445      87.484  31.674  47.708  1.00  0.00           C  
ATOM   3713 HG11 VAL   445      88.134  31.357  48.524  1.00  0.00           H  
ATOM   3714 HG12 VAL   445      87.257  30.908  46.965  1.00  0.00           H  
ATOM   3715 HG13 VAL   445      88.017  32.453  47.159  1.00  0.00           H  
ATOM   3716  CG2 VAL   445      86.518  33.133  49.366  1.00  0.00           C  
ATOM   3717 HG21 VAL   445      86.886  32.458  50.133  1.00  0.00           H  
ATOM   3718 HG22 VAL   445      87.371  33.769  49.146  1.00  0.00           H  
ATOM   3719 HG23 VAL   445      85.723  33.727  49.821  1.00  0.00           H  
ATOM   3720  C   VAL   445      85.363  32.595  45.798  1.00  0.00           C  
ATOM   3721  O   VAL   445      86.232  32.763  44.956  1.00  0.00           O  
ATOM   3722  N   SER   446      84.238  32.023  45.379  1.00  0.00           N  
ATOM   3723  H   SER   446      83.509  31.745  46.030  1.00  0.00           H  
ATOM   3724  CA  SER   446      83.933  31.830  43.989  1.00  0.00           C  
ATOM   3725  HA  SER   446      84.718  31.258  43.515  1.00  0.00           H  
ATOM   3726  CB  SER   446      82.518  31.130  43.801  1.00  0.00           C  
ATOM   3727  HB2 SER   446      82.664  30.157  44.287  1.00  0.00           H  
ATOM   3728  HB3 SER   446      81.693  31.673  44.256  1.00  0.00           H  
ATOM   3729  OG  SER   446      82.332  30.776  42.430  1.00  0.00           O  
ATOM   3730  HG  SER   446      81.381  30.813  42.253  1.00  0.00           H  
ATOM   3731  C   SER   446      83.939  33.213  43.225  1.00  0.00           C  
ATOM   3732  O   SER   446      84.627  33.353  42.193  1.00  0.00           O  
ATOM   3733  N   LEU   447      83.217  34.216  43.751  1.00  0.00           N  
ATOM   3734  H   LEU   447      82.929  34.134  44.712  1.00  0.00           H  
ATOM   3735  CA  LEU   447      83.293  35.588  43.076  1.00  0.00           C  
ATOM   3736  HA  LEU   447      83.088  35.343  42.036  1.00  0.00           H  
ATOM   3737  CB  LEU   447      82.160  36.483  43.563  1.00  0.00           C  
ATOM   3738  HB2 LEU   447      82.314  36.638  44.623  1.00  0.00           H  
ATOM   3739  HB3 LEU   447      82.224  37.445  43.067  1.00  0.00           H  
ATOM   3740  CG  LEU   447      80.766  35.871  43.565  1.00  0.00           C  
ATOM   3741  HG  LEU   447      80.695  35.208  44.433  1.00  0.00           H  
ATOM   3742  CD1 LEU   447      79.672  36.908  43.543  1.00  0.00           C  
ATOM   3743 HD11 LEU   447      79.722  37.362  42.554  1.00  0.00           H  
ATOM   3744 HD12 LEU   447      78.759  36.343  43.723  1.00  0.00           H  
ATOM   3745 HD13 LEU   447      79.939  37.614  44.335  1.00  0.00           H  
ATOM   3746  CD2 LEU   447      80.477  35.058  42.283  1.00  0.00           C  
ATOM   3747 HD21 LEU   447      79.475  34.664  42.434  1.00  0.00           H  
ATOM   3748 HD22 LEU   447      80.508  35.682  41.395  1.00  0.00           H  
ATOM   3749 HD23 LEU   447      81.091  34.155  42.227  1.00  0.00           H  
ATOM   3750  C   LEU   447      84.647  36.290  43.055  1.00  0.00           C  
ATOM   3751  O   LEU   447      84.917  36.852  41.996  1.00  0.00           O  
ATOM   3752  N   PHE   448      85.521  36.360  44.132  1.00  0.00           N  
ATOM   3753  H   PHE   448      85.211  35.979  45.012  1.00  0.00           H  
ATOM   3754  CA  PHE   448      86.815  37.113  44.021  1.00  0.00           C  
ATOM   3755  HA  PHE   448      86.620  38.135  43.676  1.00  0.00           H  
ATOM   3756  CB  PHE   448      87.499  37.084  45.329  1.00  0.00           C  
ATOM   3757  HB2 PHE   448      87.934  36.100  45.454  1.00  0.00           H  
ATOM   3758  HB3 PHE   448      88.392  37.659  45.069  1.00  0.00           H  
ATOM   3759  CG  PHE   448      86.746  37.634  46.474  1.00  0.00           C  
ATOM   3760  CD1 PHE   448      86.606  36.940  47.691  1.00  0.00           C  
ATOM   3761  HD1 PHE   448      86.910  35.907  47.786  1.00  0.00           H  
ATOM   3762  CE1 PHE   448      85.882  37.530  48.736  1.00  0.00           C  
ATOM   3763  HE1 PHE   448      85.732  36.997  49.664  1.00  0.00           H  
ATOM   3764  CZ  PHE   448      85.319  38.764  48.593  1.00  0.00           C  
ATOM   3765  HZ  PHE   448      84.804  39.134  49.466  1.00  0.00           H  
ATOM   3766  CE2 PHE   448      85.430  39.418  47.395  1.00  0.00           C  
ATOM   3767  HE2 PHE   448      84.995  40.391  47.230  1.00  0.00           H  
ATOM   3768  CD2 PHE   448      86.022  38.789  46.280  1.00  0.00           C  
ATOM   3769  HD2 PHE   448      86.043  39.332  45.352  1.00  0.00           H  
ATOM   3770  C   PHE   448      87.768  36.461  42.976  1.00  0.00           C  
ATOM   3771  O   PHE   448      88.249  37.112  42.037  1.00  0.00           O  
ATOM   3772  N   ARG   449      87.829  35.111  42.880  1.00  0.00           N  
ATOM   3773  H   ARG   449      87.258  34.592  43.530  1.00  0.00           H  
ATOM   3774  CA  ARG   449      88.652  34.330  41.914  1.00  0.00           C  
ATOM   3775  HA  ARG   449      89.694  34.654  41.862  1.00  0.00           H  
ATOM   3776  CB  ARG   449      88.784  32.827  42.358  1.00  0.00           C  
ATOM   3777  HB2 ARG   449      89.287  32.870  43.327  1.00  0.00           H  
ATOM   3778  HB3 ARG   449      87.782  32.413  42.500  1.00  0.00           H  
ATOM   3779  CG  ARG   449      89.616  32.016  41.452  1.00  0.00           C  
ATOM   3780  HG2 ARG   449      89.153  32.063  40.464  1.00  0.00           H  
ATOM   3781  HG3 ARG   449      90.619  32.440  41.451  1.00  0.00           H  
ATOM   3782  CD  ARG   449      89.569  30.554  41.967  1.00  0.00           C  
ATOM   3783  HD2 ARG   449      90.052  30.477  42.945  1.00  0.00           H  
ATOM   3784  HD3 ARG   449      88.518  30.340  42.129  1.00  0.00           H  
ATOM   3785  NE  ARG   449      90.090  29.615  40.931  1.00  0.00           N  
ATOM   3786  HE  ARG   449      91.068  29.420  40.787  1.00  0.00           H  
ATOM   3787  CZ  ARG   449      89.412  28.722  40.270  1.00  0.00           C  
ATOM   3788  NH1 ARG   449      88.102  28.670  40.234  1.00  0.00           N  
ATOM   3789 HH11 ARG   449      87.528  29.361  40.698  1.00  0.00           H  
ATOM   3790 HH12 ARG   449      87.716  27.803  39.901  1.00  0.00           H  
ATOM   3791  NH2 ARG   449      90.025  27.781  39.604  1.00  0.00           N  
ATOM   3792 HH21 ARG   449      91.035  27.774  39.591  1.00  0.00           H  
ATOM   3793 HH22 ARG   449      89.439  27.116  39.103  1.00  0.00           H  
ATOM   3794  C   ARG   449      88.028  34.409  40.537  1.00  0.00           C  
ATOM   3795  O   ARG   449      88.716  34.689  39.526  1.00  0.00           O  
ATOM   3796  N   ILE   450      86.718  34.448  40.401  1.00  0.00           N  
ATOM   3797  H   ILE   450      86.159  34.188  41.202  1.00  0.00           H  
ATOM   3798  CA  ILE   450      85.997  34.927  39.155  1.00  0.00           C  
ATOM   3799  HA  ILE   450      86.441  34.358  38.341  1.00  0.00           H  
ATOM   3800  CB  ILE   450      84.465  34.526  39.298  1.00  0.00           C  
ATOM   3801  HB  ILE   450      84.120  34.904  40.261  1.00  0.00           H  
ATOM   3802  CG2 ILE   450      83.567  35.365  38.354  1.00  0.00           C  
ATOM   3803 HG21 ILE   450      83.892  35.177  37.333  1.00  0.00           H  
ATOM   3804 HG22 ILE   450      82.525  35.031  38.356  1.00  0.00           H  
ATOM   3805 HG23 ILE   450      83.704  36.413  38.588  1.00  0.00           H  
ATOM   3806  CG1 ILE   450      84.155  33.078  39.103  1.00  0.00           C  
ATOM   3807 HG12 ILE   450      84.794  32.522  39.789  1.00  0.00           H  
ATOM   3808 HG13 ILE   450      83.125  32.864  39.366  1.00  0.00           H  
ATOM   3809  CD1 ILE   450      84.437  32.462  37.760  1.00  0.00           C  
ATOM   3810 HD11 ILE   450      85.506  32.255  37.796  1.00  0.00           H  
ATOM   3811 HD12 ILE   450      84.021  31.465  37.637  1.00  0.00           H  
ATOM   3812 HD13 ILE   450      84.099  33.167  36.994  1.00  0.00           H  
ATOM   3813  C   ILE   450      86.314  36.427  38.700  1.00  0.00           C  
ATOM   3814  O   ILE   450      86.752  36.659  37.570  1.00  0.00           O  
ATOM   3815  N   ARG   451      86.133  37.515  39.475  1.00  0.00           N  
ATOM   3816  H   ARG   451      85.635  37.385  40.346  1.00  0.00           H  
ATOM   3817  CA  ARG   451      86.680  38.833  39.138  1.00  0.00           C  
ATOM   3818  HA  ARG   451      86.060  39.220  38.332  1.00  0.00           H  
ATOM   3819  CB  ARG   451      86.580  39.849  40.303  1.00  0.00           C  
ATOM   3820  HB2 ARG   451      85.790  39.531  40.984  1.00  0.00           H  
ATOM   3821  HB3 ARG   451      87.412  39.801  41.010  1.00  0.00           H  
ATOM   3822  CG  ARG   451      86.318  41.312  39.999  1.00  0.00           C  
ATOM   3823  HG2 ARG   451      85.427  41.420  39.383  1.00  0.00           H  
ATOM   3824  HG3 ARG   451      86.104  41.809  40.952  1.00  0.00           H  
ATOM   3825  CD  ARG   451      87.521  42.047  39.389  1.00  0.00           C  
ATOM   3826  HD2 ARG   451      88.451  41.869  39.935  1.00  0.00           H  
ATOM   3827  HD3 ARG   451      87.716  41.780  38.357  1.00  0.00           H  
ATOM   3828  NE  ARG   451      87.309  43.539  39.275  1.00  0.00           N  
ATOM   3829  HE  ARG   451      86.361  43.885  39.159  1.00  0.00           H  
ATOM   3830  CZ  ARG   451      88.295  44.473  39.136  1.00  0.00           C  
ATOM   3831  NH1 ARG   451      89.563  44.105  39.190  1.00  0.00           N  
ATOM   3832 HH11 ARG   451      89.867  43.143  39.296  1.00  0.00           H  
ATOM   3833 HH12 ARG   451      90.276  44.802  39.051  1.00  0.00           H  
ATOM   3834  NH2 ARG   451      87.911  45.707  38.862  1.00  0.00           N  
ATOM   3835 HH21 ARG   451      86.931  45.814  38.655  1.00  0.00           H  
ATOM   3836 HH22 ARG   451      88.514  46.355  38.373  1.00  0.00           H  
ATOM   3837  C   ARG   451      88.108  38.787  38.564  1.00  0.00           C  
ATOM   3838  O   ARG   451      88.368  39.359  37.485  1.00  0.00           O  
ATOM   3839  N   THR   452      89.046  38.118  39.238  1.00  0.00           N  
ATOM   3840  H   THR   452      88.696  37.647  40.057  1.00  0.00           H  
ATOM   3841  CA  THR   452      90.423  37.842  38.803  1.00  0.00           C  
ATOM   3842  HA  THR   452      90.919  38.809  38.815  1.00  0.00           H  
ATOM   3843  CB  THR   452      91.220  36.883  39.717  1.00  0.00           C  
ATOM   3844  HB  THR   452      90.547  36.096  40.036  1.00  0.00           H  
ATOM   3845  CG2 THR   452      92.465  36.238  39.190  1.00  0.00           C  
ATOM   3846 HG21 THR   452      93.038  36.976  38.641  1.00  0.00           H  
ATOM   3847 HG22 THR   452      93.044  35.691  39.936  1.00  0.00           H  
ATOM   3848 HG23 THR   452      92.078  35.493  38.498  1.00  0.00           H  
ATOM   3849  OG1 THR   452      91.528  37.536  40.928  1.00  0.00           O  
ATOM   3850  HG1 THR   452      92.311  38.102  40.898  1.00  0.00           H  
ATOM   3851  C   THR   452      90.476  37.327  37.391  1.00  0.00           C  
ATOM   3852  O   THR   452      91.137  37.976  36.591  1.00  0.00           O  
ATOM   3853  N   ILE   453      89.888  36.182  37.058  1.00  0.00           N  
ATOM   3854  H   ILE   453      89.258  35.803  37.748  1.00  0.00           H  
ATOM   3855  CA  ILE   453      89.770  35.628  35.716  1.00  0.00           C  
ATOM   3856  HA  ILE   453      90.798  35.523  35.382  1.00  0.00           H  
ATOM   3857  CB  ILE   453      89.002  34.292  35.793  1.00  0.00           C  
ATOM   3858  HB  ILE   453      88.115  34.495  36.377  1.00  0.00           H  
ATOM   3859  CG2 ILE   453      88.635  33.790  34.392  1.00  0.00           C  
ATOM   3860 HG21 ILE   453      88.128  34.545  33.797  1.00  0.00           H  
ATOM   3861 HG22 ILE   453      89.541  33.376  33.948  1.00  0.00           H  
ATOM   3862 HG23 ILE   453      87.910  32.974  34.391  1.00  0.00           H  
ATOM   3863  CG1 ILE   453      89.798  33.284  36.537  1.00  0.00           C  
ATOM   3864 HG12 ILE   453      90.655  33.001  35.923  1.00  0.00           H  
ATOM   3865 HG13 ILE   453      90.164  33.758  37.447  1.00  0.00           H  
ATOM   3866  CD1 ILE   453      89.072  31.997  37.024  1.00  0.00           C  
ATOM   3867 HD11 ILE   453      89.175  31.229  36.250  1.00  0.00           H  
ATOM   3868 HD12 ILE   453      89.583  31.620  37.911  1.00  0.00           H  
ATOM   3869 HD13 ILE   453      88.065  32.272  37.308  1.00  0.00           H  
ATOM   3870  C   ILE   453      89.253  36.585  34.701  1.00  0.00           C  
ATOM   3871  O   ILE   453      89.811  36.766  33.630  1.00  0.00           O  
ATOM   3872  N   MET   454      88.158  37.250  35.017  1.00  0.00           N  
ATOM   3873  H   MET   454      87.871  37.288  35.989  1.00  0.00           H  
ATOM   3874  CA  MET   454      87.531  38.248  34.133  1.00  0.00           C  
ATOM   3875  HA  MET   454      87.275  37.803  33.182  1.00  0.00           H  
ATOM   3876  CB  MET   454      86.236  38.703  34.789  1.00  0.00           C  
ATOM   3877  HB2 MET   454      86.220  38.899  35.860  1.00  0.00           H  
ATOM   3878  HB3 MET   454      85.879  39.577  34.234  1.00  0.00           H  
ATOM   3879  CG  MET   454      85.139  37.621  34.558  1.00  0.00           C  
ATOM   3880  HG2 MET   454      84.884  37.506  33.499  1.00  0.00           H  
ATOM   3881  HG3 MET   454      85.614  36.686  34.873  1.00  0.00           H  
ATOM   3882  SD  MET   454      83.603  37.926  35.484  1.00  0.00           S  
ATOM   3883  CE  MET   454      82.594  36.695  34.813  1.00  0.00           C  
ATOM   3884  HE1 MET   454      81.607  37.020  35.137  1.00  0.00           H  
ATOM   3885  HE2 MET   454      82.650  36.709  33.722  1.00  0.00           H  
ATOM   3886  HE3 MET   454      82.699  35.693  35.218  1.00  0.00           H  
ATOM   3887  C   MET   454      88.487  39.363  33.885  1.00  0.00           C  
ATOM   3888  O   MET   454      88.586  39.817  32.766  1.00  0.00           O  
ATOM   3889  N   LYS   455      89.283  39.794  34.874  1.00  0.00           N  
ATOM   3890  H   LYS   455      89.212  39.281  35.742  1.00  0.00           H  
ATOM   3891  CA  LYS   455      90.289  40.878  34.765  1.00  0.00           C  
ATOM   3892  HA  LYS   455      89.833  41.723  34.240  1.00  0.00           H  
ATOM   3893  CB  LYS   455      90.696  41.310  36.166  1.00  0.00           C  
ATOM   3894  HB2 LYS   455      89.860  41.733  36.720  1.00  0.00           H  
ATOM   3895  HB3 LYS   455      90.963  40.426  36.761  1.00  0.00           H  
ATOM   3896  CG  LYS   455      91.714  42.474  36.347  1.00  0.00           C  
ATOM   3897  HG2 LYS   455      91.947  42.478  37.416  1.00  0.00           H  
ATOM   3898  HG3 LYS   455      92.671  42.250  35.863  1.00  0.00           H  
ATOM   3899  CD  LYS   455      91.221  43.838  35.944  1.00  0.00           C  
ATOM   3900  HD2 LYS   455      90.947  43.824  34.895  1.00  0.00           H  
ATOM   3901  HD3 LYS   455      90.334  44.081  36.528  1.00  0.00           H  
ATOM   3902  CE  LYS   455      92.347  44.801  36.114  1.00  0.00           C  
ATOM   3903  HE2 LYS   455      92.661  44.835  37.164  1.00  0.00           H  
ATOM   3904  HE3 LYS   455      93.163  44.408  35.510  1.00  0.00           H  
ATOM   3905  NZ  LYS   455      91.944  46.165  35.741  1.00  0.00           N  
ATOM   3906  HZ1 LYS   455      92.570  46.849  36.132  1.00  0.00           H  
ATOM   3907  HZ2 LYS   455      91.981  46.178  34.731  1.00  0.00           H  
ATOM   3908  HZ3 LYS   455      90.996  46.359  36.025  1.00  0.00           H  
ATOM   3909  C   LYS   455      91.535  40.564  33.930  1.00  0.00           C  
ATOM   3910  O   LYS   455      92.028  41.504  33.282  1.00  0.00           O  
ATOM   3911  N   HIP   456      91.977  39.341  33.924  1.00  0.00           N  
ATOM   3912  H   HIP   456      91.484  38.622  34.443  1.00  0.00           H  
ATOM   3913  CA  HIP   456      93.102  38.898  33.039  1.00  0.00           C  
ATOM   3914  HA  HIP   456      93.907  39.613  33.209  1.00  0.00           H  
ATOM   3915  CB  HIP   456      93.634  37.494  33.351  1.00  0.00           C  
ATOM   3916  HB2 HIP   456      94.207  37.516  34.280  1.00  0.00           H  
ATOM   3917  HB3 HIP   456      92.741  36.888  33.522  1.00  0.00           H  
ATOM   3918  CG  HIP   456      94.497  36.782  32.406  1.00  0.00           C  
ATOM   3919  ND1 HIP   456      94.209  36.028  31.304  1.00  0.00           N  
ATOM   3920  HD1 HIP   456      93.267  35.945  30.936  1.00  0.00           H  
ATOM   3921  CE1 HIP   456      95.285  35.804  30.600  1.00  0.00           C  
ATOM   3922  HE1 HIP   456      95.360  35.418  29.598  1.00  0.00           H  
ATOM   3923  NE2 HIP   456      96.371  36.345  31.238  1.00  0.00           N  
ATOM   3924  HE2 HIP   456      97.319  36.221  30.925  1.00  0.00           H  
ATOM   3925  CD2 HIP   456      95.868  36.914  32.382  1.00  0.00           C  
ATOM   3926  HD2 HIP   456      96.513  37.367  33.112  1.00  0.00           H  
ATOM   3927  C   HIP   456      92.698  39.116  31.551  1.00  0.00           C  
ATOM   3928  O   HIP   456      93.350  39.765  30.821  1.00  0.00           O  
ATOM   3929  N   ASP   457      91.564  38.585  31.182  1.00  0.00           N  
ATOM   3930  H   ASP   457      91.102  37.935  31.801  1.00  0.00           H  
ATOM   3931  CA  ASP   457      90.990  38.654  29.834  1.00  0.00           C  
ATOM   3932  HA  ASP   457      91.797  38.502  29.111  1.00  0.00           H  
ATOM   3933  CB  ASP   457      89.983  37.540  29.743  1.00  0.00           C  
ATOM   3934  HB2 ASP   457      89.215  37.512  30.515  1.00  0.00           H  
ATOM   3935  HB3 ASP   457      89.510  37.607  28.765  1.00  0.00           H  
ATOM   3936  CG  ASP   457      90.665  36.125  29.885  1.00  0.00           C  
ATOM   3937  OD1 ASP   457      90.020  35.148  30.233  1.00  0.00           O  
ATOM   3938  OD2 ASP   457      91.884  36.029  29.621  1.00  0.00           O  
ATOM   3939  C   ASP   457      90.347  39.999  29.442  1.00  0.00           C  
ATOM   3940  O   ASP   457      90.225  40.295  28.243  1.00  0.00           O  
ATOM   3941  N   GLY   458      90.085  40.897  30.376  1.00  0.00           N  
ATOM   3942  H   GLY   458      90.297  40.662  31.334  1.00  0.00           H  
ATOM   3943  CA  GLY   458      89.623  42.291  30.203  1.00  0.00           C  
ATOM   3944  HA2 GLY   458      90.199  42.884  30.903  1.00  0.00           H  
ATOM   3945  HA3 GLY   458      89.933  42.663  29.223  1.00  0.00           H  
ATOM   3946  C   GLY   458      88.075  42.500  30.289  1.00  0.00           C  
ATOM   3947  O   GLY   458      87.499  43.415  29.744  1.00  0.00           O  
ATOM   3948  N   THR   459      87.340  41.502  30.767  1.00  0.00           N  
ATOM   3949  H   THR   459      87.768  40.797  31.353  1.00  0.00           H  
ATOM   3950  CA  THR   459      85.861  41.571  30.862  1.00  0.00           C  
ATOM   3951  HA  THR   459      85.590  41.876  29.854  1.00  0.00           H  
ATOM   3952  CB  THR   459      85.363  40.143  31.108  1.00  0.00           C  
ATOM   3953  HB  THR   459      86.053  39.696  31.834  1.00  0.00           H  
ATOM   3954  CG2 THR   459      84.003  39.899  31.661  1.00  0.00           C  
ATOM   3955 HG21 THR   459      84.069  40.345  32.652  1.00  0.00           H  
ATOM   3956 HG22 THR   459      83.173  40.256  31.045  1.00  0.00           H  
ATOM   3957 HG23 THR   459      83.827  38.830  31.747  1.00  0.00           H  
ATOM   3958  OG1 THR   459      85.425  39.397  29.914  1.00  0.00           O  
ATOM   3959  HG1 THR   459      85.926  39.877  29.245  1.00  0.00           H  
ATOM   3960  C   THR   459      85.421  42.670  31.807  1.00  0.00           C  
ATOM   3961  O   THR   459      86.106  43.002  32.787  1.00  0.00           O  
ATOM   3962  N   LYS   460      84.233  43.268  31.544  1.00  0.00           N  
ATOM   3963  H   LYS   460      83.648  42.814  30.864  1.00  0.00           H  
ATOM   3964  CA  LYS   460      83.582  44.239  32.439  1.00  0.00           C  
ATOM   3965  HA  LYS   460      84.258  45.053  32.681  1.00  0.00           H  
ATOM   3966  CB  LYS   460      82.303  44.789  31.796  1.00  0.00           C  
ATOM   3967  HB2 LYS   460      82.623  45.241  30.856  1.00  0.00           H  
ATOM   3968  HB3 LYS   460      81.598  44.055  31.415  1.00  0.00           H  
ATOM   3969  CG  LYS   460      81.583  45.820  32.732  1.00  0.00           C  
ATOM   3970  HG2 LYS   460      80.981  45.270  33.462  1.00  0.00           H  
ATOM   3971  HG3 LYS   460      82.318  46.343  33.342  1.00  0.00           H  
ATOM   3972  CD  LYS   460      80.806  46.808  31.818  1.00  0.00           C  
ATOM   3973  HD2 LYS   460      81.467  47.327  31.118  1.00  0.00           H  
ATOM   3974  HD3 LYS   460      79.991  46.235  31.389  1.00  0.00           H  
ATOM   3975  CE  LYS   460      80.055  47.879  32.725  1.00  0.00           C  
ATOM   3976  HE2 LYS   460      79.315  47.521  33.426  1.00  0.00           H  
ATOM   3977  HE3 LYS   460      80.820  48.432  33.275  1.00  0.00           H  
ATOM   3978  NZ  LYS   460      79.338  48.807  31.911  1.00  0.00           N  
ATOM   3979  HZ1 LYS   460      78.913  48.342  31.120  1.00  0.00           H  
ATOM   3980  HZ2 LYS   460      78.542  49.190  32.395  1.00  0.00           H  
ATOM   3981  HZ3 LYS   460      80.021  49.503  31.651  1.00  0.00           H  
ATOM   3982  C   LYS   460      83.171  43.416  33.657  1.00  0.00           C  
ATOM   3983  O   LYS   460      82.335  42.472  33.596  1.00  0.00           O  
ATOM   3984  N   THR   461      83.567  43.899  34.828  1.00  0.00           N  
ATOM   3985  H   THR   461      84.292  44.605  34.769  1.00  0.00           H  
ATOM   3986  CA  THR   461      83.179  43.396  36.147  1.00  0.00           C  
ATOM   3987  HA  THR   461      82.513  42.541  36.036  1.00  0.00           H  
ATOM   3988  CB  THR   461      84.387  42.826  36.811  1.00  0.00           C  
ATOM   3989  HB  THR   461      84.180  42.683  37.871  1.00  0.00           H  
ATOM   3990  CG2 THR   461      84.827  41.476  36.275  1.00  0.00           C  
ATOM   3991 HG21 THR   461      85.235  41.537  35.264  1.00  0.00           H  
ATOM   3992 HG22 THR   461      85.567  41.098  36.991  1.00  0.00           H  
ATOM   3993 HG23 THR   461      84.033  40.731  36.274  1.00  0.00           H  
ATOM   3994  OG1 THR   461      85.452  43.700  36.672  1.00  0.00           O  
ATOM   3995  HG1 THR   461      85.339  44.469  37.235  1.00  0.00           H  
ATOM   3996  C   THR   461      82.478  44.427  37.024  1.00  0.00           C  
ATOM   3997  O   THR   461      82.279  44.134  38.193  1.00  0.00           O  
ATOM   3998  N   GLU   462      82.113  45.612  36.450  1.00  0.00           N  
ATOM   3999  H   GLU   462      82.261  45.775  35.470  1.00  0.00           H  
ATOM   4000  CA  GLU   462      81.502  46.702  37.216  1.00  0.00           C  
ATOM   4001  HA  GLU   462      82.137  47.095  38.015  1.00  0.00           H  
ATOM   4002  CB  GLU   462      81.416  47.887  36.231  1.00  0.00           C  
ATOM   4003  HB2 GLU   462      82.396  48.152  35.849  1.00  0.00           H  
ATOM   4004  HB3 GLU   462      80.831  47.484  35.401  1.00  0.00           H  
ATOM   4005  CG  GLU   462      80.565  49.150  36.708  1.00  0.00           C  
ATOM   4006  HG2 GLU   462      80.055  49.507  35.821  1.00  0.00           H  
ATOM   4007  HG3 GLU   462      79.737  49.012  37.410  1.00  0.00           H  
ATOM   4008  CD  GLU   462      81.464  50.253  37.230  1.00  0.00           C  
ATOM   4009  OE1 GLU   462      81.718  50.396  38.450  1.00  0.00           O  
ATOM   4010  OE2 GLU   462      81.896  51.073  36.402  1.00  0.00           O  
ATOM   4011  C   GLU   462      80.071  46.289  37.839  1.00  0.00           C  
ATOM   4012  O   GLU   462      79.618  46.878  38.812  1.00  0.00           O  
ATOM   4013  N   LYS   463      79.284  45.386  37.217  1.00  0.00           N  
ATOM   4014  H   LYS   463      79.569  45.028  36.325  1.00  0.00           H  
ATOM   4015  CA  LYS   463      77.993  44.922  37.750  1.00  0.00           C  
ATOM   4016  HA  LYS   463      77.509  45.773  38.235  1.00  0.00           H  
ATOM   4017  CB  LYS   463      77.166  44.511  36.541  1.00  0.00           C  
ATOM   4018  HB2 LYS   463      77.190  45.453  36.004  1.00  0.00           H  
ATOM   4019  HB3 LYS   463      77.680  43.660  36.096  1.00  0.00           H  
ATOM   4020  CG  LYS   463      75.665  44.099  36.914  1.00  0.00           C  
ATOM   4021  HG2 LYS   463      75.741  43.156  37.460  1.00  0.00           H  
ATOM   4022  HG3 LYS   463      75.312  44.869  37.598  1.00  0.00           H  
ATOM   4023  CD  LYS   463      74.820  43.859  35.635  1.00  0.00           C  
ATOM   4024  HD2 LYS   463      74.973  44.741  35.018  1.00  0.00           H  
ATOM   4025  HD3 LYS   463      75.263  43.069  35.031  1.00  0.00           H  
ATOM   4026  CE  LYS   463      73.338  43.567  35.829  1.00  0.00           C  
ATOM   4027  HE2 LYS   463      73.165  42.716  36.486  1.00  0.00           H  
ATOM   4028  HE3 LYS   463      72.795  44.389  36.284  1.00  0.00           H  
ATOM   4029  NZ  LYS   463      72.773  43.316  34.499  1.00  0.00           N  
ATOM   4030  HZ1 LYS   463      71.939  42.761  34.570  1.00  0.00           H  
ATOM   4031  HZ2 LYS   463      72.446  44.160  34.034  1.00  0.00           H  
ATOM   4032  HZ3 LYS   463      73.479  42.984  33.856  1.00  0.00           H  
ATOM   4033  C   LYS   463      78.139  43.777  38.755  1.00  0.00           C  
ATOM   4034  O   LYS   463      77.301  43.648  39.627  1.00  0.00           O  
ATOM   4035  N   LEU   464      79.223  42.941  38.608  1.00  0.00           N  
ATOM   4036  H   LEU   464      79.801  43.020  37.786  1.00  0.00           H  
ATOM   4037  CA  LEU   464      79.710  41.914  39.522  1.00  0.00           C  
ATOM   4038  HA  LEU   464      78.907  41.228  39.792  1.00  0.00           H  
ATOM   4039  CB  LEU   464      80.903  41.129  38.906  1.00  0.00           C  
ATOM   4040  HB2 LEU   464      80.759  40.954  37.845  1.00  0.00           H  
ATOM   4041  HB3 LEU   464      81.738  41.834  38.926  1.00  0.00           H  
ATOM   4042  CG  LEU   464      81.178  39.785  39.659  1.00  0.00           C  
ATOM   4043  HG  LEU   464      80.841  39.862  40.691  1.00  0.00           H  
ATOM   4044  CD1 LEU   464      80.418  38.642  38.957  1.00  0.00           C  
ATOM   4045 HD11 LEU   464      80.864  38.463  37.985  1.00  0.00           H  
ATOM   4046 HD12 LEU   464      80.485  37.719  39.543  1.00  0.00           H  
ATOM   4047 HD13 LEU   464      79.389  38.919  38.741  1.00  0.00           H  
ATOM   4048  CD2 LEU   464      82.646  39.456  39.643  1.00  0.00           C  
ATOM   4049 HD21 LEU   464      82.771  38.473  40.089  1.00  0.00           H  
ATOM   4050 HD22 LEU   464      83.083  39.517  38.642  1.00  0.00           H  
ATOM   4051 HD23 LEU   464      83.212  40.200  40.185  1.00  0.00           H  
ATOM   4052  C   LEU   464      80.138  42.576  40.824  1.00  0.00           C  
ATOM   4053  O   LEU   464      79.799  42.174  41.923  1.00  0.00           O  
ATOM   4054  N   GLU   465      80.904  43.662  40.646  1.00  0.00           N  
ATOM   4055  H   GLU   465      81.122  43.855  39.686  1.00  0.00           H  
ATOM   4056  CA  GLU   465      81.383  44.546  41.648  1.00  0.00           C  
ATOM   4057  HA  GLU   465      81.942  43.959  42.394  1.00  0.00           H  
ATOM   4058  CB  GLU   465      82.378  45.591  41.209  1.00  0.00           C  
ATOM   4059  HB2 GLU   465      81.957  45.997  40.292  1.00  0.00           H  
ATOM   4060  HB3 GLU   465      82.395  46.449  41.872  1.00  0.00           H  
ATOM   4061  CG  GLU   465      83.824  45.144  40.852  1.00  0.00           C  
ATOM   4062  HG2 GLU   465      84.366  44.957  41.780  1.00  0.00           H  
ATOM   4063  HG3 GLU   465      83.836  44.186  40.329  1.00  0.00           H  
ATOM   4064  CD  GLU   465      84.577  46.083  39.884  1.00  0.00           C  
ATOM   4065  OE1 GLU   465      84.735  47.301  40.198  1.00  0.00           O  
ATOM   4066  OE2 GLU   465      85.010  45.555  38.800  1.00  0.00           O  
ATOM   4067  C   GLU   465      80.249  45.139  42.444  1.00  0.00           C  
ATOM   4068  O   GLU   465      80.222  45.025  43.683  1.00  0.00           O  
ATOM   4069  N   LYS   466      79.230  45.708  41.729  1.00  0.00           N  
ATOM   4070  H   LYS   466      79.310  46.151  40.820  1.00  0.00           H  
ATOM   4071  CA  LYS   466      77.985  46.193  42.425  1.00  0.00           C  
ATOM   4072  HA  LYS   466      78.311  46.788  43.266  1.00  0.00           H  
ATOM   4073  CB  LYS   466      77.028  47.123  41.501  1.00  0.00           C  
ATOM   4074  HB2 LYS   466      77.642  47.940  41.133  1.00  0.00           H  
ATOM   4075  HB3 LYS   466      76.672  46.598  40.610  1.00  0.00           H  
ATOM   4076  CG  LYS   466      75.824  47.707  42.297  1.00  0.00           C  
ATOM   4077  HG2 LYS   466      75.180  46.929  42.716  1.00  0.00           H  
ATOM   4078  HG3 LYS   466      76.309  48.181  43.148  1.00  0.00           H  
ATOM   4079  CD  LYS   466      74.927  48.695  41.544  1.00  0.00           C  
ATOM   4080  HD2 LYS   466      75.513  49.612  41.476  1.00  0.00           H  
ATOM   4081  HD3 LYS   466      74.822  48.240  40.563  1.00  0.00           H  
ATOM   4082  CE  LYS   466      73.652  49.020  42.319  1.00  0.00           C  
ATOM   4083  HE2 LYS   466      72.903  49.547  41.724  1.00  0.00           H  
ATOM   4084  HE3 LYS   466      73.236  48.032  42.537  1.00  0.00           H  
ATOM   4085  NZ  LYS   466      73.971  49.893  43.552  1.00  0.00           N  
ATOM   4086  HZ1 LYS   466      74.685  50.609  43.493  1.00  0.00           H  
ATOM   4087  HZ2 LYS   466      73.094  50.277  43.856  1.00  0.00           H  
ATOM   4088  HZ3 LYS   466      74.330  49.288  44.278  1.00  0.00           H  
ATOM   4089  C   LYS   466      77.271  45.075  43.183  1.00  0.00           C  
ATOM   4090  O   LYS   466      76.746  45.343  44.305  1.00  0.00           O  
ATOM   4091  N   LEU   467      77.282  43.907  42.548  1.00  0.00           N  
ATOM   4092  H   LEU   467      77.578  43.849  41.587  1.00  0.00           H  
ATOM   4093  CA  LEU   467      76.606  42.739  43.135  1.00  0.00           C  
ATOM   4094  HA  LEU   467      75.527  42.855  43.229  1.00  0.00           H  
ATOM   4095  CB  LEU   467      76.626  41.522  42.170  1.00  0.00           C  
ATOM   4096  HB2 LEU   467      76.306  41.958  41.223  1.00  0.00           H  
ATOM   4097  HB3 LEU   467      77.623  41.147  41.976  1.00  0.00           H  
ATOM   4098  CG  LEU   467      75.799  40.236  42.478  1.00  0.00           C  
ATOM   4099  HG  LEU   467      74.872  40.470  43.002  1.00  0.00           H  
ATOM   4100  CD1 LEU   467      75.271  39.494  41.267  1.00  0.00           C  
ATOM   4101 HD11 LEU   467      74.543  40.150  40.781  1.00  0.00           H  
ATOM   4102 HD12 LEU   467      76.066  39.112  40.623  1.00  0.00           H  
ATOM   4103 HD13 LEU   467      74.706  38.626  41.605  1.00  0.00           H  
ATOM   4104  CD2 LEU   467      76.677  39.407  43.452  1.00  0.00           C  
ATOM   4105 HD21 LEU   467      77.675  39.212  43.068  1.00  0.00           H  
ATOM   4106 HD22 LEU   467      76.833  39.912  44.403  1.00  0.00           H  
ATOM   4107 HD23 LEU   467      76.271  38.409  43.599  1.00  0.00           H  
ATOM   4108  C   LEU   467      77.228  42.360  44.462  1.00  0.00           C  
ATOM   4109  O   LEU   467      76.509  42.080  45.423  1.00  0.00           O  
ATOM   4110  N   MET   468      78.528  42.311  44.558  1.00  0.00           N  
ATOM   4111  H   MET   468      79.117  42.571  43.787  1.00  0.00           H  
ATOM   4112  CA  MET   468      79.160  42.002  45.854  1.00  0.00           C  
ATOM   4113  HA  MET   468      78.626  41.144  46.263  1.00  0.00           H  
ATOM   4114  CB  MET   468      80.648  41.684  45.619  1.00  0.00           C  
ATOM   4115  HB2 MET   468      81.100  42.364  44.890  1.00  0.00           H  
ATOM   4116  HB3 MET   468      81.212  41.857  46.548  1.00  0.00           H  
ATOM   4117  CG  MET   468      80.948  40.234  45.192  1.00  0.00           C  
ATOM   4118  HG2 MET   468      80.466  39.614  45.951  1.00  0.00           H  
ATOM   4119  HG3 MET   468      80.533  39.960  44.222  1.00  0.00           H  
ATOM   4120  SD  MET   468      82.645  39.763  45.325  1.00  0.00           S  
ATOM   4121  CE  MET   468      83.317  40.804  44.027  1.00  0.00           C  
ATOM   4122  HE1 MET   468      82.974  41.836  44.082  1.00  0.00           H  
ATOM   4123  HE2 MET   468      84.398  40.777  44.173  1.00  0.00           H  
ATOM   4124  HE3 MET   468      83.192  40.399  43.026  1.00  0.00           H  
ATOM   4125  C   MET   468      78.920  43.130  46.830  1.00  0.00           C  
ATOM   4126  O   MET   468      78.772  42.796  48.039  1.00  0.00           O  
ATOM   4127  N   VAL   469      78.787  44.432  46.485  1.00  0.00           N  
ATOM   4128  H   VAL   469      78.936  44.725  45.526  1.00  0.00           H  
ATOM   4129  CA  VAL   469      78.346  45.391  47.501  1.00  0.00           C  
ATOM   4130  HA  VAL   469      78.999  45.434  48.369  1.00  0.00           H  
ATOM   4131  CB  VAL   469      78.374  46.873  46.986  1.00  0.00           C  
ATOM   4132  HB  VAL   469      77.700  46.800  46.138  1.00  0.00           H  
ATOM   4133  CG1 VAL   469      77.883  47.962  47.942  1.00  0.00           C  
ATOM   4134 HG11 VAL   469      77.858  48.944  47.466  1.00  0.00           H  
ATOM   4135 HG12 VAL   469      76.833  47.857  48.225  1.00  0.00           H  
ATOM   4136 HG13 VAL   469      78.557  48.115  48.771  1.00  0.00           H  
ATOM   4137  CG2 VAL   469      79.775  47.256  46.603  1.00  0.00           C  
ATOM   4138 HG21 VAL   469      80.427  47.138  47.471  1.00  0.00           H  
ATOM   4139 HG22 VAL   469      80.078  46.607  45.790  1.00  0.00           H  
ATOM   4140 HG23 VAL   469      79.800  48.297  46.277  1.00  0.00           H  
ATOM   4141  C   VAL   469      76.937  45.218  47.974  1.00  0.00           C  
ATOM   4142  O   VAL   469      76.619  45.025  49.184  1.00  0.00           O  
ATOM   4143  N   ARG   470      75.982  45.027  47.026  1.00  0.00           N  
ATOM   4144  H   ARG   470      76.260  45.069  46.056  1.00  0.00           H  
ATOM   4145  CA  ARG   470      74.570  44.545  47.299  1.00  0.00           C  
ATOM   4146  HA  ARG   470      74.147  45.415  47.814  1.00  0.00           H  
ATOM   4147  CB  ARG   470      73.795  44.364  46.011  1.00  0.00           C  
ATOM   4148  HB2 ARG   470      73.710  45.367  45.595  1.00  0.00           H  
ATOM   4149  HB3 ARG   470      74.329  43.774  45.277  1.00  0.00           H  
ATOM   4150  CG  ARG   470      72.412  43.812  46.213  1.00  0.00           C  
ATOM   4151  HG2 ARG   470      72.497  42.790  46.578  1.00  0.00           H  
ATOM   4152  HG3 ARG   470      71.929  44.442  46.957  1.00  0.00           H  
ATOM   4153  CD  ARG   470      71.429  43.823  45.006  1.00  0.00           C  
ATOM   4154  HD2 ARG   470      70.508  43.437  45.437  1.00  0.00           H  
ATOM   4155  HD3 ARG   470      71.314  44.875  44.730  1.00  0.00           H  
ATOM   4156  NE  ARG   470      71.830  42.914  43.971  1.00  0.00           N  
ATOM   4157  HE  ARG   470      71.655  41.935  44.168  1.00  0.00           H  
ATOM   4158  CZ  ARG   470      72.538  43.115  42.859  1.00  0.00           C  
ATOM   4159  NH1 ARG   470      72.803  44.255  42.303  1.00  0.00           N  
ATOM   4160 HH11 ARG   470      72.349  45.097  42.638  1.00  0.00           H  
ATOM   4161 HH12 ARG   470      73.180  44.257  41.362  1.00  0.00           H  
ATOM   4162  NH2 ARG   470      72.869  42.146  42.045  1.00  0.00           N  
ATOM   4163 HH21 ARG   470      72.635  41.246  42.452  1.00  0.00           H  
ATOM   4164 HH22 ARG   470      73.598  42.334  41.373  1.00  0.00           H  
ATOM   4165  C   ARG   470      74.436  43.381  48.305  1.00  0.00           C  
ATOM   4166  O   ARG   470      73.629  43.433  49.187  1.00  0.00           O  
ATOM   4167  N   ILE   471      75.129  42.278  48.068  1.00  0.00           N  
ATOM   4168  H   ILE   471      75.645  42.138  47.206  1.00  0.00           H  
ATOM   4169  CA  ILE   471      75.145  41.134  49.004  1.00  0.00           C  
ATOM   4170  HA  ILE   471      74.074  40.970  49.156  1.00  0.00           H  
ATOM   4171  CB  ILE   471      75.545  39.855  48.307  1.00  0.00           C  
ATOM   4172  HB  ILE   471      76.536  40.150  47.975  1.00  0.00           H  
ATOM   4173  CG2 ILE   471      75.661  38.710  49.362  1.00  0.00           C  
ATOM   4174 HG21 ILE   471      74.762  38.583  49.975  1.00  0.00           H  
ATOM   4175 HG22 ILE   471      75.844  37.750  48.888  1.00  0.00           H  
ATOM   4176 HG23 ILE   471      76.545  38.962  49.951  1.00  0.00           H  
ATOM   4177  CG1 ILE   471      74.669  39.475  47.098  1.00  0.00           C  
ATOM   4178 HG12 ILE   471      74.521  40.279  46.372  1.00  0.00           H  
ATOM   4179 HG13 ILE   471      75.182  38.724  46.494  1.00  0.00           H  
ATOM   4180  CD1 ILE   471      73.227  39.043  47.271  1.00  0.00           C  
ATOM   4181 HD11 ILE   471      72.911  38.608  46.330  1.00  0.00           H  
ATOM   4182 HD12 ILE   471      73.203  38.160  47.898  1.00  0.00           H  
ATOM   4183 HD13 ILE   471      72.553  39.805  47.686  1.00  0.00           H  
ATOM   4184  C   ILE   471      75.802  41.525  50.373  1.00  0.00           C  
ATOM   4185  O   ILE   471      75.362  41.033  51.433  1.00  0.00           O  
ATOM   4186  N   GLY   472      76.896  42.289  50.303  1.00  0.00           N  
ATOM   4187  H   GLY   472      77.255  42.520  49.383  1.00  0.00           H  
ATOM   4188  CA  GLY   472      77.781  42.529  51.461  1.00  0.00           C  
ATOM   4189  HA2 GLY   472      78.018  41.645  52.047  1.00  0.00           H  
ATOM   4190  HA3 GLY   472      78.643  43.095  51.091  1.00  0.00           H  
ATOM   4191  C   GLY   472      77.060  43.389  52.517  1.00  0.00           C  
ATOM   4192  O   GLY   472      76.900  42.945  53.625  1.00  0.00           O  
ATOM   4193  N   VAL   473      76.536  44.573  52.203  1.00  0.00           N  
ATOM   4194  H   VAL   473      76.585  44.897  51.244  1.00  0.00           H  
ATOM   4195  CA  VAL   473      75.764  45.424  53.179  1.00  0.00           C  
ATOM   4196  HA  VAL   473      76.448  45.617  54.007  1.00  0.00           H  
ATOM   4197  CB  VAL   473      75.391  46.819  52.605  1.00  0.00           C  
ATOM   4198  HB  VAL   473      74.806  47.359  53.349  1.00  0.00           H  
ATOM   4199  CG1 VAL   473      76.764  47.522  52.334  1.00  0.00           C  
ATOM   4200 HG11 VAL   473      76.680  48.573  52.058  1.00  0.00           H  
ATOM   4201 HG12 VAL   473      77.437  47.544  53.192  1.00  0.00           H  
ATOM   4202 HG13 VAL   473      77.229  47.032  51.481  1.00  0.00           H  
ATOM   4203  CG2 VAL   473      74.537  46.829  51.358  1.00  0.00           C  
ATOM   4204 HG21 VAL   473      73.534  46.405  51.390  1.00  0.00           H  
ATOM   4205 HG22 VAL   473      74.333  47.881  51.153  1.00  0.00           H  
ATOM   4206 HG23 VAL   473      75.052  46.449  50.475  1.00  0.00           H  
ATOM   4207  C   VAL   473      74.531  44.640  53.649  1.00  0.00           C  
ATOM   4208  O   VAL   473      74.165  44.768  54.751  1.00  0.00           O  
ATOM   4209  N   PHE   474      73.883  43.817  52.758  1.00  0.00           N  
ATOM   4210  H   PHE   474      74.070  43.780  51.777  1.00  0.00           H  
ATOM   4211  CA  PHE   474      72.650  43.073  53.169  1.00  0.00           C  
ATOM   4212  HA  PHE   474      71.975  43.725  53.724  1.00  0.00           H  
ATOM   4213  CB  PHE   474      71.942  42.553  51.869  1.00  0.00           C  
ATOM   4214  HB2 PHE   474      71.676  43.446  51.294  1.00  0.00           H  
ATOM   4215  HB3 PHE   474      72.637  41.981  51.255  1.00  0.00           H  
ATOM   4216  CG  PHE   474      70.678  41.820  52.040  1.00  0.00           C  
ATOM   4217  CD1 PHE   474      70.579  40.573  51.426  1.00  0.00           C  
ATOM   4218  HD1 PHE   474      71.395  40.190  50.832  1.00  0.00           H  
ATOM   4219  CE1 PHE   474      69.315  39.960  51.487  1.00  0.00           C  
ATOM   4220  HE1 PHE   474      69.178  38.972  51.064  1.00  0.00           H  
ATOM   4221  CZ  PHE   474      68.171  40.534  52.143  1.00  0.00           C  
ATOM   4222  HZ  PHE   474      67.199  40.080  52.264  1.00  0.00           H  
ATOM   4223  CE2 PHE   474      68.280  41.842  52.628  1.00  0.00           C  
ATOM   4224  HE2 PHE   474      67.395  42.316  53.032  1.00  0.00           H  
ATOM   4225  CD2 PHE   474      69.534  42.484  52.596  1.00  0.00           C  
ATOM   4226  HD2 PHE   474      69.621  43.533  52.810  1.00  0.00           H  
ATOM   4227  C   PHE   474      72.966  41.887  54.133  1.00  0.00           C  
ATOM   4228  O   PHE   474      72.247  41.598  55.075  1.00  0.00           O  
ATOM   4229  N   SER   475      74.151  41.261  53.927  1.00  0.00           N  
ATOM   4230  H   SER   475      74.630  41.571  53.097  1.00  0.00           H  
ATOM   4231  CA  SER   475      74.728  40.284  54.822  1.00  0.00           C  
ATOM   4232  HA  SER   475      74.004  39.507  55.071  1.00  0.00           H  
ATOM   4233  CB  SER   475      75.801  39.570  54.055  1.00  0.00           C  
ATOM   4234  HB2 SER   475      76.495  40.347  53.746  1.00  0.00           H  
ATOM   4235  HB3 SER   475      76.439  38.944  54.681  1.00  0.00           H  
ATOM   4236  OG  SER   475      75.194  38.898  53.105  1.00  0.00           O  
ATOM   4237  HG  SER   475      75.025  39.482  52.367  1.00  0.00           H  
ATOM   4238  C   SER   475      75.216  40.966  56.083  1.00  0.00           C  
ATOM   4239  O   SER   475      75.086  40.393  57.141  1.00  0.00           O  
ATOM   4240  N   VAL   476      75.684  42.203  56.146  1.00  0.00           N  
ATOM   4241  H   VAL   476      76.034  42.624  55.297  1.00  0.00           H  
ATOM   4242  CA  VAL   476      76.012  42.836  57.478  1.00  0.00           C  
ATOM   4243  HA  VAL   476      76.589  42.110  58.043  1.00  0.00           H  
ATOM   4244  CB  VAL   476      76.809  44.131  57.390  1.00  0.00           C  
ATOM   4245  HB  VAL   476      76.321  44.727  56.614  1.00  0.00           H  
ATOM   4246  CG1 VAL   476      76.779  45.037  58.624  1.00  0.00           C  
ATOM   4247 HG11 VAL   476      76.968  44.412  59.501  1.00  0.00           H  
ATOM   4248 HG12 VAL   476      77.663  45.671  58.594  1.00  0.00           H  
ATOM   4249 HG13 VAL   476      75.832  45.572  58.709  1.00  0.00           H  
ATOM   4250  CG2 VAL   476      78.307  43.923  57.125  1.00  0.00           C  
ATOM   4251 HG21 VAL   476      78.370  43.116  56.412  1.00  0.00           H  
ATOM   4252 HG22 VAL   476      78.802  44.831  56.787  1.00  0.00           H  
ATOM   4253 HG23 VAL   476      78.888  43.566  57.972  1.00  0.00           H  
ATOM   4254  C   VAL   476      74.806  43.040  58.312  1.00  0.00           C  
ATOM   4255  O   VAL   476      74.677  42.656  59.501  1.00  0.00           O  
ATOM   4256  N   LEU   477      73.757  43.609  57.688  1.00  0.00           N  
ATOM   4257  H   LEU   477      73.996  43.851  56.738  1.00  0.00           H  
ATOM   4258  CA  LEU   477      72.440  43.785  58.193  1.00  0.00           C  
ATOM   4259  HA  LEU   477      72.466  44.421  59.085  1.00  0.00           H  
ATOM   4260  CB  LEU   477      71.641  44.484  57.088  1.00  0.00           C  
ATOM   4261  HB2 LEU   477      71.794  43.876  56.205  1.00  0.00           H  
ATOM   4262  HB3 LEU   477      70.572  44.569  57.312  1.00  0.00           H  
ATOM   4263  CG  LEU   477      72.058  45.953  56.732  1.00  0.00           C  
ATOM   4264  HG  LEU   477      73.129  46.096  56.790  1.00  0.00           H  
ATOM   4265  CD1 LEU   477      71.508  46.542  55.356  1.00  0.00           C  
ATOM   4266 HD11 LEU   477      71.601  45.844  54.523  1.00  0.00           H  
ATOM   4267 HD12 LEU   477      70.439  46.748  55.441  1.00  0.00           H  
ATOM   4268 HD13 LEU   477      72.092  47.429  55.128  1.00  0.00           H  
ATOM   4269  CD2 LEU   477      71.407  46.883  57.798  1.00  0.00           C  
ATOM   4270 HD21 LEU   477      72.133  47.678  57.949  1.00  0.00           H  
ATOM   4271 HD22 LEU   477      70.378  47.160  57.582  1.00  0.00           H  
ATOM   4272 HD23 LEU   477      71.277  46.389  58.767  1.00  0.00           H  
ATOM   4273  C   LEU   477      71.703  42.498  58.520  1.00  0.00           C  
ATOM   4274  O   LEU   477      70.545  42.623  58.884  1.00  0.00           O  
ATOM   4275  N   TYR   478      72.306  41.345  58.393  1.00  0.00           N  
ATOM   4276  H   TYR   478      73.275  41.390  58.091  1.00  0.00           H  
ATOM   4277  CA  TYR   478      71.850  40.135  59.030  1.00  0.00           C  
ATOM   4278  HA  TYR   478      70.943  40.308  59.614  1.00  0.00           H  
ATOM   4279  CB  TYR   478      71.520  39.091  57.957  1.00  0.00           C  
ATOM   4280  HB2 TYR   478      70.951  39.588  57.171  1.00  0.00           H  
ATOM   4281  HB3 TYR   478      72.468  38.867  57.463  1.00  0.00           H  
ATOM   4282  CG  TYR   478      70.804  37.843  58.454  1.00  0.00           C  
ATOM   4283  CD1 TYR   478      71.550  36.806  59.068  1.00  0.00           C  
ATOM   4284  HD1 TYR   478      72.619  36.760  58.924  1.00  0.00           H  
ATOM   4285  CE1 TYR   478      70.886  35.748  59.746  1.00  0.00           C  
ATOM   4286  HE1 TYR   478      71.433  35.002  60.291  1.00  0.00           H  
ATOM   4287  CZ  TYR   478      69.497  35.855  60.020  1.00  0.00           C  
ATOM   4288  OH  TYR   478      68.945  34.975  60.849  1.00  0.00           O  
ATOM   4289  HH  TYR   478      68.016  35.160  60.952  1.00  0.00           H  
ATOM   4290  CE2 TYR   478      68.721  36.862  59.417  1.00  0.00           C  
ATOM   4291  HE2 TYR   478      67.673  36.948  59.650  1.00  0.00           H  
ATOM   4292  CD2 TYR   478      69.365  37.851  58.629  1.00  0.00           C  
ATOM   4293  HD2 TYR   478      68.829  38.696  58.234  1.00  0.00           H  
ATOM   4294  C   TYR   478      72.900  39.594  60.025  1.00  0.00           C  
ATOM   4295  O   TYR   478      72.683  39.461  61.215  1.00  0.00           O  
ATOM   4296  N   THR   479      74.128  39.419  59.570  1.00  0.00           N  
ATOM   4297  H   THR   479      74.315  39.571  58.590  1.00  0.00           H  
ATOM   4298  CA  THR   479      75.176  38.779  60.384  1.00  0.00           C  
ATOM   4299  HA  THR   479      74.772  37.840  60.772  1.00  0.00           H  
ATOM   4300  CB  THR   479      76.432  38.405  59.579  1.00  0.00           C  
ATOM   4301  HB  THR   479      77.141  37.988  60.285  1.00  0.00           H  
ATOM   4302  CG2 THR   479      76.132  37.381  58.546  1.00  0.00           C  
ATOM   4303 HG21 THR   479      75.572  37.787  57.709  1.00  0.00           H  
ATOM   4304 HG22 THR   479      77.018  36.867  58.171  1.00  0.00           H  
ATOM   4305 HG23 THR   479      75.488  36.583  58.925  1.00  0.00           H  
ATOM   4306  OG1 THR   479      77.036  39.464  58.901  1.00  0.00           O  
ATOM   4307  HG1 THR   479      76.525  39.720  58.124  1.00  0.00           H  
ATOM   4308  C   THR   479      75.475  39.632  61.657  1.00  0.00           C  
ATOM   4309  O   THR   479      75.655  39.047  62.754  1.00  0.00           O  
ATOM   4310  N   VAL   480      75.544  40.992  61.622  1.00  0.00           N  
ATOM   4311  H   VAL   480      75.394  41.447  60.724  1.00  0.00           H  
ATOM   4312  CA  VAL   480      75.922  41.795  62.834  1.00  0.00           C  
ATOM   4313  HA  VAL   480      76.711  41.288  63.390  1.00  0.00           H  
ATOM   4314  CB  VAL   480      76.519  43.143  62.497  1.00  0.00           C  
ATOM   4315  HB  VAL   480      75.860  43.600  61.761  1.00  0.00           H  
ATOM   4316  CG1 VAL   480      76.719  44.057  63.730  1.00  0.00           C  
ATOM   4317 HG11 VAL   480      77.403  44.863  63.522  1.00  0.00           H  
ATOM   4318 HG12 VAL   480      75.752  44.502  63.975  1.00  0.00           H  
ATOM   4319 HG13 VAL   480      77.047  43.382  64.527  1.00  0.00           H  
ATOM   4320  CG2 VAL   480      77.866  42.807  61.932  1.00  0.00           C  
ATOM   4321 HG21 VAL   480      78.199  43.697  61.404  1.00  0.00           H  
ATOM   4322 HG22 VAL   480      78.465  42.250  62.658  1.00  0.00           H  
ATOM   4323 HG23 VAL   480      77.749  42.161  61.070  1.00  0.00           H  
ATOM   4324  C   VAL   480      74.745  41.819  63.758  1.00  0.00           C  
ATOM   4325  O   VAL   480      74.937  41.473  64.936  1.00  0.00           O  
ATOM   4326  N   PRO   481      73.466  42.208  63.293  1.00  0.00           N  
ATOM   4327  CD  PRO   481      72.985  42.746  62.027  1.00  0.00           C  
ATOM   4328  HD2 PRO   481      73.128  41.958  61.283  1.00  0.00           H  
ATOM   4329  HD3 PRO   481      73.500  43.634  61.679  1.00  0.00           H  
ATOM   4330  CG  PRO   481      71.549  43.184  62.323  1.00  0.00           C  
ATOM   4331  HG2 PRO   481      70.875  42.891  61.514  1.00  0.00           H  
ATOM   4332  HG3 PRO   481      71.506  44.263  62.458  1.00  0.00           H  
ATOM   4333  CB  PRO   481      71.159  42.491  63.602  1.00  0.00           C  
ATOM   4334  HB2 PRO   481      70.593  41.595  63.340  1.00  0.00           H  
ATOM   4335  HB3 PRO   481      70.615  43.091  64.326  1.00  0.00           H  
ATOM   4336  CA  PRO   481      72.408  42.041  64.296  1.00  0.00           C  
ATOM   4337  HA  PRO   481      72.515  42.747  65.128  1.00  0.00           H  
ATOM   4338  C   PRO   481      72.271  40.589  64.851  1.00  0.00           C  
ATOM   4339  O   PRO   481      71.924  40.477  66.041  1.00  0.00           O  
ATOM   4340  N   ALA   482      72.442  39.441  64.075  1.00  0.00           N  
ATOM   4341  H   ALA   482      72.749  39.533  63.115  1.00  0.00           H  
ATOM   4342  CA  ALA   482      72.185  38.071  64.541  1.00  0.00           C  
ATOM   4343  HA  ALA   482      71.176  38.095  64.954  1.00  0.00           H  
ATOM   4344  CB  ALA   482      72.335  37.135  63.267  1.00  0.00           C  
ATOM   4345  HB1 ALA   482      73.364  37.120  62.923  1.00  0.00           H  
ATOM   4346  HB2 ALA   482      72.070  36.125  63.583  1.00  0.00           H  
ATOM   4347  HB3 ALA   482      71.675  37.492  62.480  1.00  0.00           H  
ATOM   4348  C   ALA   482      73.226  37.700  65.586  1.00  0.00           C  
ATOM   4349  O   ALA   482      72.917  37.238  66.685  1.00  0.00           O  
ATOM   4350  N   THR   483      74.458  38.154  65.374  1.00  0.00           N  
ATOM   4351  H   THR   483      74.628  38.636  64.505  1.00  0.00           H  
ATOM   4352  CA  THR   483      75.571  38.173  66.321  1.00  0.00           C  
ATOM   4353  HA  THR   483      75.696  37.141  66.646  1.00  0.00           H  
ATOM   4354  CB  THR   483      76.972  38.617  65.728  1.00  0.00           C  
ATOM   4355  HB  THR   483      76.878  39.688  65.553  1.00  0.00           H  
ATOM   4356  CG2 THR   483      78.193  38.286  66.613  1.00  0.00           C  
ATOM   4357 HG21 THR   483      79.025  38.883  66.233  1.00  0.00           H  
ATOM   4358 HG22 THR   483      77.888  38.654  67.595  1.00  0.00           H  
ATOM   4359 HG23 THR   483      78.346  37.216  66.508  1.00  0.00           H  
ATOM   4360  OG1 THR   483      77.325  37.980  64.534  1.00  0.00           O  
ATOM   4361  HG1 THR   483      76.805  38.376  63.828  1.00  0.00           H  
ATOM   4362  C   THR   483      75.310  38.980  67.635  1.00  0.00           C  
ATOM   4363  O   THR   483      75.710  38.433  68.671  1.00  0.00           O  
ATOM   4364  N   ILE   484      74.718  40.183  67.661  1.00  0.00           N  
ATOM   4365  H   ILE   484      74.147  40.450  66.874  1.00  0.00           H  
ATOM   4366  CA  ILE   484      74.526  40.929  68.945  1.00  0.00           C  
ATOM   4367  HA  ILE   484      75.407  40.791  69.572  1.00  0.00           H  
ATOM   4368  CB  ILE   484      74.405  42.521  68.722  1.00  0.00           C  
ATOM   4369  HB  ILE   484      73.544  42.659  68.075  1.00  0.00           H  
ATOM   4370  CG2 ILE   484      74.004  43.279  69.976  1.00  0.00           C  
ATOM   4371 HG21 ILE   484      74.654  42.881  70.762  1.00  0.00           H  
ATOM   4372 HG22 ILE   484      73.950  44.350  69.810  1.00  0.00           H  
ATOM   4373 HG23 ILE   484      73.093  42.962  70.497  1.00  0.00           H  
ATOM   4374  CG1 ILE   484      75.617  43.166  68.000  1.00  0.00           C  
ATOM   4375 HG12 ILE   484      76.440  43.339  68.689  1.00  0.00           H  
ATOM   4376 HG13 ILE   484      76.020  42.447  67.296  1.00  0.00           H  
ATOM   4377  CD1 ILE   484      75.352  44.451  67.266  1.00  0.00           C  
ATOM   4378 HD11 ILE   484      74.989  45.140  68.030  1.00  0.00           H  
ATOM   4379 HD12 ILE   484      76.253  44.817  66.785  1.00  0.00           H  
ATOM   4380 HD13 ILE   484      74.708  44.188  66.427  1.00  0.00           H  
ATOM   4381  C   ILE   484      73.406  40.383  69.796  1.00  0.00           C  
ATOM   4382  O   ILE   484      73.568  40.217  70.965  1.00  0.00           O  
ATOM   4383  N   VAL   485      72.301  39.982  69.178  1.00  0.00           N  
ATOM   4384  H   VAL   485      72.418  39.955  68.178  1.00  0.00           H  
ATOM   4385  CA  VAL   485      71.287  39.056  69.738  1.00  0.00           C  
ATOM   4386  HA  VAL   485      70.913  39.665  70.561  1.00  0.00           H  
ATOM   4387  CB  VAL   485      70.142  38.737  68.790  1.00  0.00           C  
ATOM   4388  HB  VAL   485      70.527  38.338  67.847  1.00  0.00           H  
ATOM   4389  CG1 VAL   485      69.109  37.810  69.499  1.00  0.00           C  
ATOM   4390 HG11 VAL   485      69.503  36.817  69.674  1.00  0.00           H  
ATOM   4391 HG12 VAL   485      68.904  38.217  70.492  1.00  0.00           H  
ATOM   4392 HG13 VAL   485      68.186  37.708  68.942  1.00  0.00           H  
ATOM   4393  CG2 VAL   485      69.379  40.033  68.457  1.00  0.00           C  
ATOM   4394 HG21 VAL   485      70.051  40.701  67.928  1.00  0.00           H  
ATOM   4395 HG22 VAL   485      68.596  39.930  67.709  1.00  0.00           H  
ATOM   4396 HG23 VAL   485      68.994  40.431  69.390  1.00  0.00           H  
ATOM   4397  C   VAL   485      71.932  37.859  70.371  1.00  0.00           C  
ATOM   4398  O   VAL   485      71.865  37.715  71.611  1.00  0.00           O  
ATOM   4399  N   LEU   486      72.634  36.998  69.635  1.00  0.00           N  
ATOM   4400  H   LEU   486      72.662  37.172  68.646  1.00  0.00           H  
ATOM   4401  CA  LEU   486      73.359  35.872  70.059  1.00  0.00           C  
ATOM   4402  HA  LEU   486      72.566  35.245  70.479  1.00  0.00           H  
ATOM   4403  CB  LEU   486      74.091  35.232  68.874  1.00  0.00           C  
ATOM   4404  HB2 LEU   486      73.438  35.039  68.025  1.00  0.00           H  
ATOM   4405  HB3 LEU   486      74.775  36.019  68.555  1.00  0.00           H  
ATOM   4406  CG  LEU   486      74.835  33.906  69.256  1.00  0.00           C  
ATOM   4407  HG  LEU   486      75.518  34.139  70.065  1.00  0.00           H  
ATOM   4408  CD1 LEU   486      73.869  32.820  69.755  1.00  0.00           C  
ATOM   4409 HD11 LEU   486      73.325  33.210  70.618  1.00  0.00           H  
ATOM   4410 HD12 LEU   486      73.196  32.697  68.906  1.00  0.00           H  
ATOM   4411 HD13 LEU   486      74.455  31.955  70.070  1.00  0.00           H  
ATOM   4412  CD2 LEU   486      75.537  33.357  68.042  1.00  0.00           C  
ATOM   4413 HD21 LEU   486      76.203  32.541  68.316  1.00  0.00           H  
ATOM   4414 HD22 LEU   486      74.783  33.024  67.333  1.00  0.00           H  
ATOM   4415 HD23 LEU   486      76.160  34.115  67.553  1.00  0.00           H  
ATOM   4416  C   LEU   486      74.304  36.121  71.247  1.00  0.00           C  
ATOM   4417  O   LEU   486      74.413  35.377  72.163  1.00  0.00           O  
ATOM   4418  N   ALA   487      75.080  37.217  71.129  1.00  0.00           N  
ATOM   4419  H   ALA   487      75.040  37.671  70.220  1.00  0.00           H  
ATOM   4420  CA  ALA   487      75.987  37.728  72.168  1.00  0.00           C  
ATOM   4421  HA  ALA   487      76.733  36.992  72.472  1.00  0.00           H  
ATOM   4422  CB  ALA   487      76.862  38.884  71.710  1.00  0.00           C  
ATOM   4423  HB1 ALA   487      76.305  39.610  71.114  1.00  0.00           H  
ATOM   4424  HB2 ALA   487      77.208  39.398  72.611  1.00  0.00           H  
ATOM   4425  HB3 ALA   487      77.608  38.412  71.085  1.00  0.00           H  
ATOM   4426  C   ALA   487      75.253  38.077  73.481  1.00  0.00           C  
ATOM   4427  O   ALA   487      75.735  37.770  74.599  1.00  0.00           O  
ATOM   4428  N   CYS   488      74.146  38.654  73.417  1.00  0.00           N  
ATOM   4429  H   CYS   488      73.865  38.889  72.479  1.00  0.00           H  
ATOM   4430  CA  CYS   488      73.182  38.935  74.511  1.00  0.00           C  
ATOM   4431  HA  CYS   488      73.617  39.439  75.382  1.00  0.00           H  
ATOM   4432  CB  CYS   488      72.126  39.884  74.068  1.00  0.00           C  
ATOM   4433  HB2 CYS   488      71.631  39.460  73.188  1.00  0.00           H  
ATOM   4434  HB3 CYS   488      71.369  39.955  74.841  1.00  0.00           H  
ATOM   4435  SG  CYS   488      72.774  41.502  73.523  1.00  0.00           S  
ATOM   4436  HG  CYS   488      73.547  40.831  72.668  1.00  0.00           H  
ATOM   4437  C   CYS   488      72.585  37.647  75.088  1.00  0.00           C  
ATOM   4438  O   CYS   488      72.400  37.723  76.299  1.00  0.00           O  
ATOM   4439  N   TYR   489      72.276  36.552  74.285  1.00  0.00           N  
ATOM   4440  H   TYR   489      72.394  36.695  73.295  1.00  0.00           H  
ATOM   4441  CA  TYR   489      72.080  35.181  74.780  1.00  0.00           C  
ATOM   4442  HA  TYR   489      71.212  35.334  75.423  1.00  0.00           H  
ATOM   4443  CB  TYR   489      71.699  34.108  73.667  1.00  0.00           C  
ATOM   4444  HB2 TYR   489      72.626  33.864  73.153  1.00  0.00           H  
ATOM   4445  HB3 TYR   489      71.296  33.268  74.225  1.00  0.00           H  
ATOM   4446  CG  TYR   489      70.588  34.408  72.681  1.00  0.00           C  
ATOM   4447  CD1 TYR   489      69.474  35.304  72.928  1.00  0.00           C  
ATOM   4448  HD1 TYR   489      69.411  35.871  73.851  1.00  0.00           H  
ATOM   4449  CE1 TYR   489      68.432  35.384  71.952  1.00  0.00           C  
ATOM   4450  HE1 TYR   489      67.596  36.069  72.007  1.00  0.00           H  
ATOM   4451  CZ  TYR   489      68.373  34.499  70.869  1.00  0.00           C  
ATOM   4452  OH  TYR   489      67.330  34.429  70.032  1.00  0.00           O  
ATOM   4453  HH  TYR   489      66.554  34.852  70.406  1.00  0.00           H  
ATOM   4454  CE2 TYR   489      69.437  33.563  70.702  1.00  0.00           C  
ATOM   4455  HE2 TYR   489      69.420  32.756  69.978  1.00  0.00           H  
ATOM   4456  CD2 TYR   489      70.529  33.533  71.588  1.00  0.00           C  
ATOM   4457  HD2 TYR   489      71.315  32.809  71.443  1.00  0.00           H  
ATOM   4458  C   TYR   489      73.239  34.600  75.674  1.00  0.00           C  
ATOM   4459  O   TYR   489      73.079  34.097  76.782  1.00  0.00           O  
ATOM   4460  N   PHE   490      74.528  34.704  75.220  1.00  0.00           N  
ATOM   4461  H   PHE   490      74.687  35.077  74.301  1.00  0.00           H  
ATOM   4462  CA  PHE   490      75.747  34.244  75.925  1.00  0.00           C  
ATOM   4463  HA  PHE   490      75.642  33.204  76.231  1.00  0.00           H  
ATOM   4464  CB  PHE   490      76.905  34.401  74.892  1.00  0.00           C  
ATOM   4465  HB2 PHE   490      76.639  35.305  74.346  1.00  0.00           H  
ATOM   4466  HB3 PHE   490      77.858  34.613  75.380  1.00  0.00           H  
ATOM   4467  CG  PHE   490      77.135  33.193  74.016  1.00  0.00           C  
ATOM   4468  CD1 PHE   490      77.640  32.028  74.580  1.00  0.00           C  
ATOM   4469  HD1 PHE   490      77.663  32.023  75.660  1.00  0.00           H  
ATOM   4470  CE1 PHE   490      78.151  31.038  73.734  1.00  0.00           C  
ATOM   4471  HE1 PHE   490      78.537  30.144  74.210  1.00  0.00           H  
ATOM   4472  CZ  PHE   490      77.857  31.065  72.385  1.00  0.00           C  
ATOM   4473  HZ  PHE   490      78.090  30.256  71.712  1.00  0.00           H  
ATOM   4474  CE2 PHE   490      77.252  32.211  71.802  1.00  0.00           C  
ATOM   4475  HE2 PHE   490      77.039  32.207  70.743  1.00  0.00           H  
ATOM   4476  CD2 PHE   490      77.011  33.300  72.587  1.00  0.00           C  
ATOM   4477  HD2 PHE   490      76.686  34.243  72.182  1.00  0.00           H  
ATOM   4478  C   PHE   490      75.936  35.068  77.157  1.00  0.00           C  
ATOM   4479  O   PHE   490      76.336  34.512  78.174  1.00  0.00           O  
ATOM   4480  N   TYR   491      75.694  36.380  77.093  1.00  0.00           N  
ATOM   4481  H   TYR   491      75.443  36.675  76.155  1.00  0.00           H  
ATOM   4482  CA  TYR   491      75.723  37.315  78.187  1.00  0.00           C  
ATOM   4483  HA  TYR   491      76.745  37.328  78.564  1.00  0.00           H  
ATOM   4484  CB  TYR   491      75.591  38.798  77.713  1.00  0.00           C  
ATOM   4485  HB2 TYR   491      76.339  38.917  76.931  1.00  0.00           H  
ATOM   4486  HB3 TYR   491      74.570  38.906  77.347  1.00  0.00           H  
ATOM   4487  CG  TYR   491      75.720  39.874  78.647  1.00  0.00           C  
ATOM   4488  CD1 TYR   491      74.545  40.419  79.243  1.00  0.00           C  
ATOM   4489  HD1 TYR   491      73.582  40.106  78.875  1.00  0.00           H  
ATOM   4490  CE1 TYR   491      74.634  41.244  80.376  1.00  0.00           C  
ATOM   4491  HE1 TYR   491      73.778  41.767  80.771  1.00  0.00           H  
ATOM   4492  CZ  TYR   491      75.928  41.543  80.933  1.00  0.00           C  
ATOM   4493  OH  TYR   491      75.946  42.349  82.016  1.00  0.00           O  
ATOM   4494  HH  TYR   491      76.788  42.422  82.484  1.00  0.00           H  
ATOM   4495  CE2 TYR   491      77.073  41.079  80.248  1.00  0.00           C  
ATOM   4496  HE2 TYR   491      78.016  41.522  80.517  1.00  0.00           H  
ATOM   4497  CD2 TYR   491      76.964  40.164  79.214  1.00  0.00           C  
ATOM   4498  HD2 TYR   491      77.880  39.760  78.800  1.00  0.00           H  
ATOM   4499  C   TYR   491      74.834  36.886  79.328  1.00  0.00           C  
ATOM   4500  O   TYR   491      75.238  36.849  80.477  1.00  0.00           O  
ATOM   4501  N   GLU   492      73.592  36.615  79.041  1.00  0.00           N  
ATOM   4502  H   GLU   492      73.269  36.751  78.092  1.00  0.00           H  
ATOM   4503  CA  GLU   492      72.571  36.118  79.952  1.00  0.00           C  
ATOM   4504  HA  GLU   492      72.518  36.775  80.825  1.00  0.00           H  
ATOM   4505  CB  GLU   492      71.229  36.089  79.226  1.00  0.00           C  
ATOM   4506  HB2 GLU   492      71.044  37.131  78.971  1.00  0.00           H  
ATOM   4507  HB3 GLU   492      71.382  35.441  78.353  1.00  0.00           H  
ATOM   4508  CG  GLU   492      70.039  35.712  80.088  1.00  0.00           C  
ATOM   4509  HG2 GLU   492      70.053  34.622  80.174  1.00  0.00           H  
ATOM   4510  HG3 GLU   492      70.215  36.208  81.040  1.00  0.00           H  
ATOM   4511  CD  GLU   492      68.650  36.143  79.594  1.00  0.00           C  
ATOM   4512  OE1 GLU   492      67.739  35.576  80.195  1.00  0.00           O  
ATOM   4513  OE2 GLU   492      68.523  37.037  78.758  1.00  0.00           O  
ATOM   4514  C   GLU   492      72.915  34.783  80.556  1.00  0.00           C  
ATOM   4515  O   GLU   492      73.129  34.817  81.775  1.00  0.00           O  
ATOM   4516  N   GLN   493      73.246  33.764  79.701  1.00  0.00           N  
ATOM   4517  H   GLN   493      73.104  33.859  78.711  1.00  0.00           H  
ATOM   4518  CA  GLN   493      73.800  32.489  80.234  1.00  0.00           C  
ATOM   4519  HA  GLN   493      73.109  31.901  80.834  1.00  0.00           H  
ATOM   4520  CB  GLN   493      74.091  31.622  79.049  1.00  0.00           C  
ATOM   4521  HB2 GLN   493      73.128  31.259  78.681  1.00  0.00           H  
ATOM   4522  HB3 GLN   493      74.552  32.182  78.230  1.00  0.00           H  
ATOM   4523  CG  GLN   493      74.945  30.435  79.422  1.00  0.00           C  
ATOM   4524  HG2 GLN   493      75.889  30.748  79.870  1.00  0.00           H  
ATOM   4525  HG3 GLN   493      74.444  29.875  80.211  1.00  0.00           H  
ATOM   4526  CD  GLN   493      75.366  29.547  78.267  1.00  0.00           C  
ATOM   4527  OE1 GLN   493      74.650  28.603  77.986  1.00  0.00           O  
ATOM   4528  NE2 GLN   493      76.555  29.722  77.644  1.00  0.00           N  
ATOM   4529 HE21 GLN   493      76.899  28.973  77.060  1.00  0.00           H  
ATOM   4530 HE22 GLN   493      77.231  30.367  78.035  1.00  0.00           H  
ATOM   4531  C   GLN   493      75.035  32.698  81.191  1.00  0.00           C  
ATOM   4532  O   GLN   493      75.203  31.973  82.137  1.00  0.00           O  
ATOM   4533  N   ALA   494      75.950  33.683  80.922  1.00  0.00           N  
ATOM   4534  H   ALA   494      75.841  34.347  80.165  1.00  0.00           H  
ATOM   4535  CA  ALA   494      77.094  33.983  81.760  1.00  0.00           C  
ATOM   4536  HA  ALA   494      77.510  33.039  82.125  1.00  0.00           H  
ATOM   4537  CB  ALA   494      78.107  34.820  81.010  1.00  0.00           C  
ATOM   4538  HB1 ALA   494      78.301  34.372  80.037  1.00  0.00           H  
ATOM   4539  HB2 ALA   494      77.833  35.862  80.885  1.00  0.00           H  
ATOM   4540  HB3 ALA   494      79.089  34.822  81.487  1.00  0.00           H  
ATOM   4541  C   ALA   494      76.723  34.730  83.034  1.00  0.00           C  
ATOM   4542  O   ALA   494      77.364  34.362  84.060  1.00  0.00           O  
ATOM   4543  N   PHE   495      75.738  35.616  83.010  1.00  0.00           N  
ATOM   4544  H   PHE   495      75.227  35.823  82.163  1.00  0.00           H  
ATOM   4545  CA  PHE   495      75.577  36.432  84.254  1.00  0.00           C  
ATOM   4546  HA  PHE   495      76.217  36.085  85.061  1.00  0.00           H  
ATOM   4547  CB  PHE   495      75.825  37.932  83.959  1.00  0.00           C  
ATOM   4548  HB2 PHE   495      75.304  38.249  83.052  1.00  0.00           H  
ATOM   4549  HB3 PHE   495      75.441  38.531  84.783  1.00  0.00           H  
ATOM   4550  CG  PHE   495      77.257  38.294  83.836  1.00  0.00           C  
ATOM   4551  CD1 PHE   495      78.033  38.695  84.965  1.00  0.00           C  
ATOM   4552  HD1 PHE   495      77.536  38.744  85.917  1.00  0.00           H  
ATOM   4553  CE1 PHE   495      79.345  39.147  84.853  1.00  0.00           C  
ATOM   4554  HE1 PHE   495      79.881  39.611  85.663  1.00  0.00           H  
ATOM   4555  CZ  PHE   495      79.952  39.179  83.561  1.00  0.00           C  
ATOM   4556  HZ  PHE   495      80.963  39.503  83.409  1.00  0.00           H  
ATOM   4557  CE2 PHE   495      79.236  38.787  82.432  1.00  0.00           C  
ATOM   4558  HE2 PHE   495      79.693  38.808  81.461  1.00  0.00           H  
ATOM   4559  CD2 PHE   495      77.844  38.375  82.585  1.00  0.00           C  
ATOM   4560  HD2 PHE   495      77.269  38.032  81.735  1.00  0.00           H  
ATOM   4561  C   PHE   495      74.208  36.198  84.987  1.00  0.00           C  
ATOM   4562  O   PHE   495      73.964  36.725  86.080  1.00  0.00           O  
ATOM   4563  N   ARG   496      73.142  35.626  84.428  1.00  0.00           N  
ATOM   4564  H   ARG   496      73.307  35.199  83.526  1.00  0.00           H  
ATOM   4565  CA  ARG   496      71.764  35.502  85.072  1.00  0.00           C  
ATOM   4566  HA  ARG   496      71.400  36.514  85.237  1.00  0.00           H  
ATOM   4567  CB  ARG   496      70.747  34.983  84.023  1.00  0.00           C  
ATOM   4568  HB2 ARG   496      70.888  35.545  83.095  1.00  0.00           H  
ATOM   4569  HB3 ARG   496      71.040  33.972  83.748  1.00  0.00           H  
ATOM   4570  CG  ARG   496      69.318  34.950  84.428  1.00  0.00           C  
ATOM   4571  HG2 ARG   496      69.186  34.217  85.225  1.00  0.00           H  
ATOM   4572  HG3 ARG   496      68.995  35.971  84.663  1.00  0.00           H  
ATOM   4573  CD  ARG   496      68.312  34.560  83.319  1.00  0.00           C  
ATOM   4574  HD2 ARG   496      67.326  34.965  83.544  1.00  0.00           H  
ATOM   4575  HD3 ARG   496      68.692  34.992  82.400  1.00  0.00           H  
ATOM   4576  NE  ARG   496      68.253  33.101  83.164  1.00  0.00           N  
ATOM   4577  HE  ARG   496      68.541  32.456  83.890  1.00  0.00           H  
ATOM   4578  CZ  ARG   496      67.696  32.478  82.163  1.00  0.00           C  
ATOM   4579  NH1 ARG   496      67.406  33.084  81.096  1.00  0.00           N  
ATOM   4580 HH11 ARG   496      67.383  34.094  81.140  1.00  0.00           H  
ATOM   4581 HH12 ARG   496      66.851  32.560  80.436  1.00  0.00           H  
ATOM   4582  NH2 ARG   496      67.549  31.199  82.248  1.00  0.00           N  
ATOM   4583 HH21 ARG   496      67.908  30.734  83.065  1.00  0.00           H  
ATOM   4584 HH22 ARG   496      67.184  30.795  81.398  1.00  0.00           H  
ATOM   4585  C   ARG   496      71.784  34.807  86.439  1.00  0.00           C  
ATOM   4586  O   ARG   496      71.129  35.137  87.383  1.00  0.00           O  
ATOM   4587  N   GLU   497      72.507  33.722  86.513  1.00  0.00           N  
ATOM   4588  H   GLU   497      72.942  33.182  85.779  1.00  0.00           H  
ATOM   4589  CA  GLU   497      72.617  33.026  87.860  1.00  0.00           C  
ATOM   4590  HA  GLU   497      71.667  32.720  88.292  1.00  0.00           H  
ATOM   4591  CB  GLU   497      73.419  31.742  87.572  1.00  0.00           C  
ATOM   4592  HB2 GLU   497      72.713  31.048  87.132  1.00  0.00           H  
ATOM   4593  HB3 GLU   497      74.168  31.951  86.801  1.00  0.00           H  
ATOM   4594  CG  GLU   497      74.018  31.034  88.757  1.00  0.00           C  
ATOM   4595  HG2 GLU   497      73.310  30.985  89.590  1.00  0.00           H  
ATOM   4596  HG3 GLU   497      74.241  30.024  88.423  1.00  0.00           H  
ATOM   4597  CD  GLU   497      75.314  31.694  89.286  1.00  0.00           C  
ATOM   4598  OE1 GLU   497      76.204  32.072  88.435  1.00  0.00           O  
ATOM   4599  OE2 GLU   497      75.508  31.688  90.555  1.00  0.00           O  
ATOM   4600  C   GLU   497      73.147  33.918  89.022  1.00  0.00           C  
ATOM   4601  O   GLU   497      72.701  33.996  90.183  1.00  0.00           O  
ATOM   4602  N   HIP   498      74.170  34.714  88.622  1.00  0.00           N  
ATOM   4603  H   HIP   498      74.576  34.545  87.720  1.00  0.00           H  
ATOM   4604  CA  HIP   498      74.679  35.858  89.385  1.00  0.00           C  
ATOM   4605  HA  HIP   498      74.930  35.412  90.342  1.00  0.00           H  
ATOM   4606  CB  HIP   498      76.020  36.322  88.772  1.00  0.00           C  
ATOM   4607  HB2 HIP   498      76.026  36.106  87.701  1.00  0.00           H  
ATOM   4608  HB3 HIP   498      76.107  37.391  88.916  1.00  0.00           H  
ATOM   4609  CG  HIP   498      77.228  35.682  89.356  1.00  0.00           C  
ATOM   4610  ND1 HIP   498      77.400  34.331  89.400  1.00  0.00           N  
ATOM   4611  HD1 HIP   498      76.815  33.666  88.909  1.00  0.00           H  
ATOM   4612  CE1 HIP   498      78.591  34.121  89.966  1.00  0.00           C  
ATOM   4613  HE1 HIP   498      78.966  33.128  90.200  1.00  0.00           H  
ATOM   4614  NE2 HIP   498      79.179  35.287  90.288  1.00  0.00           N  
ATOM   4615  HE2 HIP   498      80.081  35.399  90.726  1.00  0.00           H  
ATOM   4616  CD2 HIP   498      78.314  36.313  89.935  1.00  0.00           C  
ATOM   4617  HD2 HIP   498      78.531  37.372  89.949  1.00  0.00           H  
ATOM   4618  C   HIP   498      73.606  36.843  89.642  1.00  0.00           C  
ATOM   4619  O   HIP   498      73.341  37.040  90.833  1.00  0.00           O  
ATOM   4620  N   TRP   499      72.958  37.551  88.727  1.00  0.00           N  
ATOM   4621  H   TRP   499      73.173  37.313  87.765  1.00  0.00           H  
ATOM   4622  CA  TRP   499      71.965  38.555  89.034  1.00  0.00           C  
ATOM   4623  HA  TRP   499      72.461  39.129  89.814  1.00  0.00           H  
ATOM   4624  CB  TRP   499      71.727  39.472  87.848  1.00  0.00           C  
ATOM   4625  HB2 TRP   499      71.444  40.381  88.373  1.00  0.00           H  
ATOM   4626  HB3 TRP   499      72.654  39.408  87.275  1.00  0.00           H  
ATOM   4627  CG  TRP   499      70.681  39.082  86.870  1.00  0.00           C  
ATOM   4628  CD1 TRP   499      69.340  38.829  87.083  1.00  0.00           C  
ATOM   4629  HD1 TRP   499      68.873  38.818  88.044  1.00  0.00           H  
ATOM   4630  NE1 TRP   499      68.716  38.798  85.855  1.00  0.00           N  
ATOM   4631  HE1 TRP   499      67.707  38.894  85.838  1.00  0.00           H  
ATOM   4632  CE2 TRP   499      69.613  38.886  84.812  1.00  0.00           C  
ATOM   4633  CZ2 TRP   499      69.459  38.843  83.383  1.00  0.00           C  
ATOM   4634  HZ2 TRP   499      68.496  38.611  82.955  1.00  0.00           H  
ATOM   4635  CH2 TRP   499      70.637  38.959  82.599  1.00  0.00           C  
ATOM   4636  HH2 TRP   499      70.604  38.993  81.520  1.00  0.00           H  
ATOM   4637  CZ3 TRP   499      71.890  39.129  83.216  1.00  0.00           C  
ATOM   4638  HZ3 TRP   499      72.799  39.216  82.634  1.00  0.00           H  
ATOM   4639  CE3 TRP   499      72.014  39.153  84.576  1.00  0.00           C  
ATOM   4640  HE3 TRP   499      72.947  39.295  85.104  1.00  0.00           H  
ATOM   4641  CD2 TRP   499      70.896  39.006  85.409  1.00  0.00           C  
ATOM   4642  C   TRP   499      70.613  38.041  89.656  1.00  0.00           C  
ATOM   4643  O   TRP   499      70.000  38.692  90.520  1.00  0.00           O  
ATOM   4644  N   GLU   500      70.076  36.916  89.323  1.00  0.00           N  
ATOM   4645  H   GLU   500      70.380  36.347  88.550  1.00  0.00           H  
ATOM   4646  CA  GLU   500      68.874  36.350  90.045  1.00  0.00           C  
ATOM   4647  HA  GLU   500      68.059  37.065  90.110  1.00  0.00           H  
ATOM   4648  CB  GLU   500      68.414  35.046  89.311  1.00  0.00           C  
ATOM   4649  HB2 GLU   500      69.290  34.401  89.166  1.00  0.00           H  
ATOM   4650  HB3 GLU   500      67.672  34.458  89.841  1.00  0.00           H  
ATOM   4651  CG  GLU   500      67.782  35.385  87.934  1.00  0.00           C  
ATOM   4652  HG2 GLU   500      67.047  36.179  88.120  1.00  0.00           H  
ATOM   4653  HG3 GLU   500      68.532  35.753  87.233  1.00  0.00           H  
ATOM   4654  CD  GLU   500      67.102  34.132  87.321  1.00  0.00           C  
ATOM   4655  OE1 GLU   500      67.486  32.929  87.535  1.00  0.00           O  
ATOM   4656  OE2 GLU   500      66.121  34.311  86.605  1.00  0.00           O  
ATOM   4657  C   GLU   500      69.117  36.083  91.543  1.00  0.00           C  
ATOM   4658  O   GLU   500      68.171  36.265  92.337  1.00  0.00           O  
ATOM   4659  N   ARG   501      70.356  35.714  91.858  1.00  0.00           N  
ATOM   4660  H   ARG   501      70.973  35.563  91.075  1.00  0.00           H  
ATOM   4661  CA  ARG   501      70.821  35.756  93.266  1.00  0.00           C  
ATOM   4662  HA  ARG   501      70.079  35.128  93.776  1.00  0.00           H  
ATOM   4663  CB  ARG   501      72.188  35.116  93.479  1.00  0.00           C  
ATOM   4664  HB2 ARG   501      72.361  34.308  92.766  1.00  0.00           H  
ATOM   4665  HB3 ARG   501      72.912  35.913  93.260  1.00  0.00           H  
ATOM   4666  CG  ARG   501      72.360  34.710  94.977  1.00  0.00           C  
ATOM   4667  HG2 ARG   501      72.307  35.638  95.541  1.00  0.00           H  
ATOM   4668  HG3 ARG   501      71.546  33.994  95.107  1.00  0.00           H  
ATOM   4669  CD  ARG   501      73.626  33.941  95.280  1.00  0.00           C  
ATOM   4670  HD2 ARG   501      74.569  34.446  95.089  1.00  0.00           H  
ATOM   4671  HD3 ARG   501      73.578  33.687  96.340  1.00  0.00           H  
ATOM   4672  NE  ARG   501      73.556  32.684  94.566  1.00  0.00           N  
ATOM   4673  HE  ARG   501      72.993  31.926  94.934  1.00  0.00           H  
ATOM   4674  CZ  ARG   501      74.101  32.315  93.392  1.00  0.00           C  
ATOM   4675  NH1 ARG   501      74.713  33.095  92.574  1.00  0.00           N  
ATOM   4676 HH11 ARG   501      74.969  34.002  92.936  1.00  0.00           H  
ATOM   4677 HH12 ARG   501      75.168  32.725  91.751  1.00  0.00           H  
ATOM   4678  NH2 ARG   501      73.952  31.108  92.918  1.00  0.00           N  
ATOM   4679 HH21 ARG   501      73.369  30.469  93.447  1.00  0.00           H  
ATOM   4680 HH22 ARG   501      74.168  30.980  91.937  1.00  0.00           H  
ATOM   4681  C   ARG   501      70.762  37.184  93.872  1.00  0.00           C  
ATOM   4682  O   ARG   501      70.426  37.281  95.074  1.00  0.00           O  
ATOM   4683  N   THR   502      71.195  38.164  93.125  1.00  0.00           N  
ATOM   4684  H   THR   502      71.530  37.856  92.222  1.00  0.00           H  
ATOM   4685  CA  THR   502      71.185  39.552  93.560  1.00  0.00           C  
ATOM   4686  HA  THR   502      71.718  39.535  94.508  1.00  0.00           H  
ATOM   4687  CB  THR   502      71.948  40.492  92.562  1.00  0.00           C  
ATOM   4688  HB  THR   502      71.334  40.409  91.663  1.00  0.00           H  
ATOM   4689  CG2 THR   502      71.958  41.990  92.987  1.00  0.00           C  
ATOM   4690 HG21 THR   502      72.309  42.581  92.139  1.00  0.00           H  
ATOM   4691 HG22 THR   502      70.940  42.336  93.132  1.00  0.00           H  
ATOM   4692 HG23 THR   502      72.462  42.143  93.937  1.00  0.00           H  
ATOM   4693  OG1 THR   502      73.274  40.095  92.266  1.00  0.00           O  
ATOM   4694  HG1 THR   502      73.575  40.646  91.537  1.00  0.00           H  
ATOM   4695  C   THR   502      69.759  40.010  93.836  1.00  0.00           C  
ATOM   4696  O   THR   502      69.576  40.637  94.890  1.00  0.00           O  
ATOM   4697  N   TRP   503      68.714  39.760  92.989  1.00  0.00           N  
ATOM   4698  H   TRP   503      68.939  39.322  92.106  1.00  0.00           H  
ATOM   4699  CA  TRP   503      67.327  40.097  93.324  1.00  0.00           C  
ATOM   4700  HA  TRP   503      67.274  41.177  93.399  1.00  0.00           H  
ATOM   4701  CB  TRP   503      66.342  39.737  92.266  1.00  0.00           C  
ATOM   4702  HB2 TRP   503      66.246  38.657  92.352  1.00  0.00           H  
ATOM   4703  HB3 TRP   503      65.375  40.162  92.571  1.00  0.00           H  
ATOM   4704  CG  TRP   503      66.599  40.001  90.916  1.00  0.00           C  
ATOM   4705  CD1 TRP   503      66.281  39.156  89.954  1.00  0.00           C  
ATOM   4706  HD1 TRP   503      65.746  38.249  90.192  1.00  0.00           H  
ATOM   4707  NE1 TRP   503      66.391  39.721  88.706  1.00  0.00           N  
ATOM   4708  HE1 TRP   503      65.975  39.276  87.895  1.00  0.00           H  
ATOM   4709  CE2 TRP   503      66.998  40.977  88.779  1.00  0.00           C  
ATOM   4710  CZ2 TRP   503      67.311  41.869  87.761  1.00  0.00           C  
ATOM   4711  HZ2 TRP   503      67.087  41.744  86.712  1.00  0.00           H  
ATOM   4712  CH2 TRP   503      67.939  43.083  88.184  1.00  0.00           C  
ATOM   4713  HH2 TRP   503      68.271  43.774  87.426  1.00  0.00           H  
ATOM   4714  CZ3 TRP   503      68.245  43.256  89.544  1.00  0.00           C  
ATOM   4715  HZ3 TRP   503      68.891  44.071  89.835  1.00  0.00           H  
ATOM   4716  CE3 TRP   503      67.852  42.295  90.511  1.00  0.00           C  
ATOM   4717  HE3 TRP   503      68.196  42.399  91.531  1.00  0.00           H  
ATOM   4718  CD2 TRP   503      67.204  41.130  90.159  1.00  0.00           C  
ATOM   4719  C   TRP   503      66.798  39.455  94.673  1.00  0.00           C  
ATOM   4720  O   TRP   503      65.943  40.027  95.308  1.00  0.00           O  
ATOM   4721  N   LEU   504      67.222  38.251  95.067  1.00  0.00           N  
ATOM   4722  H   LEU   504      67.817  37.800  94.394  1.00  0.00           H  
ATOM   4723  CA  LEU   504      66.951  37.587  96.296  1.00  0.00           C  
ATOM   4724  HA  LEU   504      65.872  37.613  96.449  1.00  0.00           H  
ATOM   4725  CB  LEU   504      67.342  36.095  96.208  1.00  0.00           C  
ATOM   4726  HB2 LEU   504      66.757  35.642  95.408  1.00  0.00           H  
ATOM   4727  HB3 LEU   504      68.361  36.120  95.835  1.00  0.00           H  
ATOM   4728  CG  LEU   504      67.181  35.271  97.436  1.00  0.00           C  
ATOM   4729  HG  LEU   504      67.856  35.744  98.145  1.00  0.00           H  
ATOM   4730  CD1 LEU   504      65.753  35.338  97.940  1.00  0.00           C  
ATOM   4731 HD11 LEU   504      65.641  34.615  98.748  1.00  0.00           H  
ATOM   4732 HD12 LEU   504      65.510  36.278  98.415  1.00  0.00           H  
ATOM   4733 HD13 LEU   504      65.009  35.066  97.182  1.00  0.00           H  
ATOM   4734  CD2 LEU   504      67.561  33.760  97.259  1.00  0.00           C  
ATOM   4735 HD21 LEU   504      67.006  33.226  96.488  1.00  0.00           H  
ATOM   4736 HD22 LEU   504      68.590  33.685  96.885  1.00  0.00           H  
ATOM   4737 HD23 LEU   504      67.461  33.286  98.237  1.00  0.00           H  
ATOM   4738  C   LEU   504      67.680  38.338  97.496  1.00  0.00           C  
ATOM   4739  O   LEU   504      66.904  38.549  98.470  1.00  0.00           O  
ATOM   4740  N   LEU   505      68.972  38.751  97.374  1.00  0.00           N  
ATOM   4741  H   LEU   505      69.588  38.430  96.651  1.00  0.00           H  
ATOM   4742  CA  LEU   505      69.521  39.784  98.296  1.00  0.00           C  
ATOM   4743  HA  LEU   505      69.562  39.350  99.295  1.00  0.00           H  
ATOM   4744  CB  LEU   505      70.942  40.087  97.913  1.00  0.00           C  
ATOM   4745  HB2 LEU   505      70.969  40.201  96.833  1.00  0.00           H  
ATOM   4746  HB3 LEU   505      71.219  41.003  98.446  1.00  0.00           H  
ATOM   4747  CG  LEU   505      71.996  38.969  98.315  1.00  0.00           C  
ATOM   4748  HG  LEU   505      71.540  38.023  98.013  1.00  0.00           H  
ATOM   4749  CD1 LEU   505      73.306  39.173  97.672  1.00  0.00           C  
ATOM   4750 HD11 LEU   505      73.842  40.079  97.964  1.00  0.00           H  
ATOM   4751 HD12 LEU   505      73.951  38.299  97.767  1.00  0.00           H  
ATOM   4752 HD13 LEU   505      73.114  39.399  96.614  1.00  0.00           H  
ATOM   4753  CD2 LEU   505      72.211  38.901  99.814  1.00  0.00           C  
ATOM   4754 HD21 LEU   505      71.222  38.916 100.278  1.00  0.00           H  
ATOM   4755 HD22 LEU   505      72.776  38.017 100.099  1.00  0.00           H  
ATOM   4756 HD23 LEU   505      72.657  39.848 100.117  1.00  0.00           H  
ATOM   4757  C   LEU   505      68.619  40.999  98.474  1.00  0.00           C  
ATOM   4758  O   LEU   505      68.395  41.346  99.586  1.00  0.00           O  
ATOM   4759  N   GLN   506      68.189  41.596  97.338  1.00  0.00           N  
ATOM   4760  H   GLN   506      68.534  41.127  96.515  1.00  0.00           H  
ATOM   4761  CA  GLN   506      67.216  42.732  97.355  1.00  0.00           C  
ATOM   4762  HA  GLN   506      67.633  43.637  97.808  1.00  0.00           H  
ATOM   4763  CB  GLN   506      67.085  43.248  95.898  1.00  0.00           C  
ATOM   4764  HB2 GLN   506      66.957  42.371  95.255  1.00  0.00           H  
ATOM   4765  HB3 GLN   506      66.249  43.944  95.803  1.00  0.00           H  
ATOM   4766  CG  GLN   506      68.428  43.992  95.506  1.00  0.00           C  
ATOM   4767  HG2 GLN   506      68.545  44.848  96.169  1.00  0.00           H  
ATOM   4768  HG3 GLN   506      69.214  43.256  95.661  1.00  0.00           H  
ATOM   4769  CD  GLN   506      68.456  44.457  94.058  1.00  0.00           C  
ATOM   4770  OE1 GLN   506      67.513  44.296  93.260  1.00  0.00           O  
ATOM   4771  NE2 GLN   506      69.578  44.962  93.567  1.00  0.00           N  
ATOM   4772 HE21 GLN   506      69.615  45.086  92.567  1.00  0.00           H  
ATOM   4773 HE22 GLN   506      70.310  45.045  94.255  1.00  0.00           H  
ATOM   4774  C   GLN   506      65.876  42.407  98.078  1.00  0.00           C  
ATOM   4775  O   GLN   506      65.324  43.257  98.803  1.00  0.00           O  
ATOM   4776  N   THR   507      65.318  41.191  97.945  1.00  0.00           N  
ATOM   4777  H   THR   507      65.643  40.602  97.192  1.00  0.00           H  
ATOM   4778  CA  THR   507      63.978  40.867  98.498  1.00  0.00           C  
ATOM   4779  HA  THR   507      63.565  41.778  98.923  1.00  0.00           H  
ATOM   4780  CB  THR   507      63.111  40.237  97.318  1.00  0.00           C  
ATOM   4781  HB  THR   507      62.329  39.669  97.818  1.00  0.00           H  
ATOM   4782  CG2 THR   507      62.506  41.413  96.605  1.00  0.00           C  
ATOM   4783 HG21 THR   507      61.770  41.835  97.299  1.00  0.00           H  
ATOM   4784 HG22 THR   507      63.328  42.050  96.265  1.00  0.00           H  
ATOM   4785 HG23 THR   507      61.921  41.090  95.745  1.00  0.00           H  
ATOM   4786  OG1 THR   507      63.682  39.377  96.313  1.00  0.00           O  
ATOM   4787  HG1 THR   507      64.444  39.834  95.972  1.00  0.00           H  
ATOM   4788  C   THR   507      64.046  39.902  99.624  1.00  0.00           C  
ATOM   4789  O   THR   507      63.067  39.715 100.256  1.00  0.00           O  
ATOM   4790  N   CYX   508      65.165  39.413 100.128  1.00  0.00           N  
ATOM   4791  H   CYX   508      66.054  39.559  99.686  1.00  0.00           H  
ATOM   4792  CA  CYX   508      65.131  38.319 101.104  1.00  0.00           C  
ATOM   4793  HA  CYX   508      64.535  37.555 100.623  1.00  0.00           H  
ATOM   4794  CB  CYX   508      66.568  37.750 101.368  1.00  0.00           C  
ATOM   4795  HB2 CYX   508      66.505  36.897 102.034  1.00  0.00           H  
ATOM   4796  HB3 CYX   508      66.983  37.441 100.405  1.00  0.00           H  
ATOM   4797  SG  CYX   508      67.818  38.919 102.088  1.00  0.00           S  
ATOM   4798  C   CYX   508      64.417  38.629 102.408  1.00  0.00           C  
ATOM   4799  O   CYX   508      63.693  37.751 102.886  1.00  0.00           O  
ATOM   4800  N   LYS   509      64.516  39.866 102.942  1.00  0.00           N  
ATOM   4801  H   LYS   509      65.199  40.513 102.563  1.00  0.00           H  
ATOM   4802  CA  LYS   509      63.812  40.225 104.196  1.00  0.00           C  
ATOM   4803  HA  LYS   509      63.738  39.303 104.773  1.00  0.00           H  
ATOM   4804  CB  LYS   509      64.501  41.328 104.958  1.00  0.00           C  
ATOM   4805  HB2 LYS   509      64.703  42.080 104.201  1.00  0.00           H  
ATOM   4806  HB3 LYS   509      63.686  41.731 105.562  1.00  0.00           H  
ATOM   4807  CG  LYS   509      65.771  40.988 105.663  1.00  0.00           C  
ATOM   4808  HG2 LYS   509      66.498  40.796 104.880  1.00  0.00           H  
ATOM   4809  HG3 LYS   509      66.009  41.844 106.296  1.00  0.00           H  
ATOM   4810  CD  LYS   509      65.607  39.725 106.528  1.00  0.00           C  
ATOM   4811  HD2 LYS   509      64.678  39.719 107.091  1.00  0.00           H  
ATOM   4812  HD3 LYS   509      65.509  38.778 105.995  1.00  0.00           H  
ATOM   4813  CE  LYS   509      66.730  39.684 107.565  1.00  0.00           C  
ATOM   4814  HE2 LYS   509      67.657  39.531 107.001  1.00  0.00           H  
ATOM   4815  HE3 LYS   509      66.857  40.662 108.018  1.00  0.00           H  
ATOM   4816  NZ  LYS   509      66.627  38.700 108.661  1.00  0.00           N  
ATOM   4817  HZ1 LYS   509      66.201  37.895 108.229  1.00  0.00           H  
ATOM   4818  HZ2 LYS   509      67.515  38.314 108.917  1.00  0.00           H  
ATOM   4819  HZ3 LYS   509      66.001  38.961 109.414  1.00  0.00           H  
ATOM   4820  C   LYS   509      62.334  40.585 104.022  1.00  0.00           C  
ATOM   4821  O   LYS   509      61.493  40.097 104.783  1.00  0.00           O  
ATOM   4822  N   SER   510      62.084  41.201 102.895  1.00  0.00           N  
ATOM   4823  H   SER   510      62.854  41.469 102.284  1.00  0.00           H  
ATOM   4824  CA  SER   510      60.753  41.381 102.370  1.00  0.00           C  
ATOM   4825  HA  SER   510      60.159  41.912 103.104  1.00  0.00           H  
ATOM   4826  CB  SER   510      60.854  42.166 101.043  1.00  0.00           C  
ATOM   4827  HB2 SER   510      61.428  41.595 100.309  1.00  0.00           H  
ATOM   4828  HB3 SER   510      59.873  42.234 100.566  1.00  0.00           H  
ATOM   4829  OG  SER   510      61.252  43.453 101.227  1.00  0.00           O  
ATOM   4830  HG  SER   510      61.592  43.874 100.427  1.00  0.00           H  
ATOM   4831  C   SER   510      60.015  40.137 102.027  1.00  0.00           C  
ATOM   4832  O   SER   510      58.856  40.083 102.391  1.00  0.00           O  
ATOM   4833  N   TYR   511      60.587  39.176 101.372  1.00  0.00           N  
ATOM   4834  H   TYR   511      61.526  39.292 100.999  1.00  0.00           H  
ATOM   4835  CA  TYR   511      59.948  37.851 101.148  1.00  0.00           C  
ATOM   4836  HA  TYR   511      58.889  38.018 101.002  1.00  0.00           H  
ATOM   4837  CB  TYR   511      60.740  37.120 100.013  1.00  0.00           C  
ATOM   4838  HB2 TYR   511      61.811  37.223 100.160  1.00  0.00           H  
ATOM   4839  HB3 TYR   511      60.514  36.062 100.040  1.00  0.00           H  
ATOM   4840  CG  TYR   511      60.448  37.538  98.526  1.00  0.00           C  
ATOM   4841  CD1 TYR   511      59.462  38.466  98.092  1.00  0.00           C  
ATOM   4842  HD1 TYR   511      58.777  38.927  98.786  1.00  0.00           H  
ATOM   4843  CE1 TYR   511      59.219  38.703  96.694  1.00  0.00           C  
ATOM   4844  HE1 TYR   511      58.482  39.369  96.279  1.00  0.00           H  
ATOM   4845  CZ  TYR   511      59.962  37.992  95.729  1.00  0.00           C  
ATOM   4846  OH  TYR   511      59.779  38.168  94.450  1.00  0.00           O  
ATOM   4847  HH  TYR   511      59.664  39.100  94.254  1.00  0.00           H  
ATOM   4848  CE2 TYR   511      60.948  37.064  96.162  1.00  0.00           C  
ATOM   4849  HE2 TYR   511      61.492  36.514  95.418  1.00  0.00           H  
ATOM   4850  CD2 TYR   511      61.070  36.768  97.521  1.00  0.00           C  
ATOM   4851  HD2 TYR   511      61.776  35.983  97.785  1.00  0.00           H  
ATOM   4852  C   TYR   511      60.007  37.055 102.485  1.00  0.00           C  
ATOM   4853  O   TYR   511      59.381  35.999 102.503  1.00  0.00           O  
ATOM   4854  N   ALA   512      60.774  37.556 103.535  1.00  0.00           N  
ATOM   4855  H   ALA   512      61.109  38.505 103.468  1.00  0.00           H  
ATOM   4856  CA  ALA   512      60.914  36.860 104.802  1.00  0.00           C  
ATOM   4857  HA  ALA   512      61.649  37.384 105.421  1.00  0.00           H  
ATOM   4858  CB  ALA   512      59.596  36.935 105.576  1.00  0.00           C  
ATOM   4859  HB1 ALA   512      59.666  36.431 106.534  1.00  0.00           H  
ATOM   4860  HB2 ALA   512      59.233  37.947 105.771  1.00  0.00           H  
ATOM   4861  HB3 ALA   512      58.792  36.382 105.086  1.00  0.00           H  
ATOM   4862  C   ALA   512      61.465  35.427 104.734  1.00  0.00           C  
ATOM   4863  O   ALA   512      61.011  34.487 105.402  1.00  0.00           O  
ATOM   4864  N   VAL   513      62.561  35.274 104.000  1.00  0.00           N  
ATOM   4865  H   VAL   513      63.076  36.121 103.772  1.00  0.00           H  
ATOM   4866  CA  VAL   513      63.333  34.030 103.633  1.00  0.00           C  
ATOM   4867  HA  VAL   513      62.870  33.221 104.191  1.00  0.00           H  
ATOM   4868  CB  VAL   513      63.377  33.836 102.102  1.00  0.00           C  
ATOM   4869  HB  VAL   513      64.081  33.033 101.897  1.00  0.00           H  
ATOM   4870  CG1 VAL   513      62.033  33.497 101.485  1.00  0.00           C  
ATOM   4871 HG11 VAL   513      61.556  34.332 100.980  1.00  0.00           H  
ATOM   4872 HG12 VAL   513      62.296  32.768 100.721  1.00  0.00           H  
ATOM   4873 HG13 VAL   513      61.303  33.138 102.216  1.00  0.00           H  
ATOM   4874  CG2 VAL   513      63.962  35.095 101.395  1.00  0.00           C  
ATOM   4875 HG21 VAL   513      64.178  34.888 100.344  1.00  0.00           H  
ATOM   4876 HG22 VAL   513      63.166  35.830 101.320  1.00  0.00           H  
ATOM   4877 HG23 VAL   513      64.846  35.488 101.904  1.00  0.00           H  
ATOM   4878  C   VAL   513      64.725  34.190 104.139  1.00  0.00           C  
ATOM   4879  O   VAL   513      65.073  35.346 104.483  1.00  0.00           O  
ATOM   4880  N   PRO   514      65.550  33.174 104.293  1.00  0.00           N  
ATOM   4881  CD  PRO   514      65.301  31.807 104.008  1.00  0.00           C  
ATOM   4882  HD2 PRO   514      65.546  31.549 102.976  1.00  0.00           H  
ATOM   4883  HD3 PRO   514      64.269  31.512 104.190  1.00  0.00           H  
ATOM   4884  CG  PRO   514      66.278  31.008 104.822  1.00  0.00           C  
ATOM   4885  HG2 PRO   514      66.621  30.057 104.397  1.00  0.00           H  
ATOM   4886  HG3 PRO   514      65.860  30.836 105.802  1.00  0.00           H  
ATOM   4887  CB  PRO   514      67.474  31.930 104.972  1.00  0.00           C  
ATOM   4888  HB2 PRO   514      68.321  31.727 104.328  1.00  0.00           H  
ATOM   4889  HB3 PRO   514      67.868  31.933 105.990  1.00  0.00           H  
ATOM   4890  CA  PRO   514      66.942  33.364 104.769  1.00  0.00           C  
ATOM   4891  HA  PRO   514      67.049  34.000 105.641  1.00  0.00           H  
ATOM   4892  C   PRO   514      67.713  34.034 103.649  1.00  0.00           C  
ATOM   4893  O   PRO   514      67.707  33.638 102.498  1.00  0.00           O  
ATOM   4894  N   CYX   515      68.600  34.937 104.060  1.00  0.00           N  
ATOM   4895  H   CYX   515      68.654  35.162 105.041  1.00  0.00           H  
ATOM   4896  CA  CYX   515      69.351  35.696 103.081  1.00  0.00           C  
ATOM   4897  HA  CYX   515      68.689  35.833 102.233  1.00  0.00           H  
ATOM   4898  CB  CYX   515      69.622  37.031 103.805  1.00  0.00           C  
ATOM   4899  HB2 CYX   515      70.045  37.025 104.804  1.00  0.00           H  
ATOM   4900  HB3 CYX   515      70.312  37.470 103.085  1.00  0.00           H  
ATOM   4901  SG  CYX   515      68.209  38.169 103.964  1.00  0.00           S  
ATOM   4902  C   CYX   515      70.646  35.010 102.654  1.00  0.00           C  
ATOM   4903  O   CYX   515      71.244  34.273 103.439  1.00  0.00           O  
ATOM   4904  N   PRO   516      71.032  35.132 101.343  1.00  0.00           N  
ATOM   4905  CD  PRO   516      70.202  35.682 100.278  1.00  0.00           C  
ATOM   4906  HD2 PRO   516      70.249  36.772 100.242  1.00  0.00           H  
ATOM   4907  HD3 PRO   516      69.190  35.277 100.390  1.00  0.00           H  
ATOM   4908  CG  PRO   516      70.675  35.144  98.974  1.00  0.00           C  
ATOM   4909  HG2 PRO   516      70.547  35.838  98.137  1.00  0.00           H  
ATOM   4910  HG3 PRO   516      70.139  34.238  98.702  1.00  0.00           H  
ATOM   4911  CB  PRO   516      72.195  34.893  99.339  1.00  0.00           C  
ATOM   4912  HB2 PRO   516      72.710  35.841  99.191  1.00  0.00           H  
ATOM   4913  HB3 PRO   516      72.578  34.033  98.794  1.00  0.00           H  
ATOM   4914  CA  PRO   516      72.217  34.517 100.847  1.00  0.00           C  
ATOM   4915  HA  PRO   516      71.991  33.458 100.994  1.00  0.00           H  
ATOM   4916  C   PRO   516      73.463  34.996 101.635  1.00  0.00           C  
ATOM   4917  O   PRO   516      73.700  36.175 101.709  1.00  0.00           O  
ATOM   4918  N   PRO   517      74.239  34.089 102.329  1.00  0.00           N  
ATOM   4919  CD  PRO   517      74.071  32.640 102.344  1.00  0.00           C  
ATOM   4920  HD2 PRO   517      74.435  32.181 101.421  1.00  0.00           H  
ATOM   4921  HD3 PRO   517      73.009  32.406 102.456  1.00  0.00           H  
ATOM   4922  CG  PRO   517      74.821  32.081 103.459  1.00  0.00           C  
ATOM   4923  HG2 PRO   517      75.515  31.298 103.154  1.00  0.00           H  
ATOM   4924  HG3 PRO   517      74.230  31.631 104.269  1.00  0.00           H  
ATOM   4925  CB  PRO   517      75.660  33.243 104.091  1.00  0.00           C  
ATOM   4926  HB2 PRO   517      76.729  33.158 103.898  1.00  0.00           H  
ATOM   4927  HB3 PRO   517      75.444  33.331 105.152  1.00  0.00           H  
ATOM   4928  CA  PRO   517      75.135  34.479 103.368  1.00  0.00           C  
ATOM   4929  HA  PRO   517      74.741  35.139 104.142  1.00  0.00           H  
ATOM   4930  C   PRO   517      76.438  35.184 102.837  1.00  0.00           C  
ATOM   4931  O   PRO   517      77.022  34.804 101.833  1.00  0.00           O  
ATOM   4932  N   GLY   518      76.976  36.087 103.679  1.00  0.00           N  
ATOM   4933  H   GLY   518      76.488  36.087 104.560  1.00  0.00           H  
ATOM   4934  CA  GLY   518      78.369  36.759 103.497  1.00  0.00           C  
ATOM   4935  HA2 GLY   518      78.685  37.114 104.477  1.00  0.00           H  
ATOM   4936  HA3 GLY   518      79.013  36.007 103.042  1.00  0.00           H  
ATOM   4937  C   GLY   518      78.373  37.953 102.522  1.00  0.00           C
[truncated: 70,721 more chars]
