# Supplementary material for: In silico docking yields small molecule negative allosteric modulators targeting the core of Frizzled 7
Source: Nat Commun. 2025 Dec 14;16:11138. doi: 10.1038/s41467-025-67147-z (PMC12705740; doi:10.1038/s41467-025-67147-z)
Supplement: Supplementary file 6 — Supplementary Data 4 [file 41467_2025_67147_MOESM6_ESM.zip › MD_cluster-poses/docking-pose_FZD7-C407-c407.c4.pdb]

CRYST1   80.636   80.636  123.513  90.00  90.00  60.00               1
ATOM      1  H1  ACE   209      58.507  27.367 102.813  1.00  0.00           H  
ATOM      2  CH3 ACE   209      57.467  27.100 102.607  1.00  0.00           C  
ATOM      3  H2  ACE   209      56.926  27.089 103.557  1.00  0.00           H  
ATOM      4  H3  ACE   209      57.515  26.066 102.281  1.00  0.00           H  
ATOM      5  C   ACE   209      56.836  28.068 101.584  1.00  0.00           C  
ATOM      6  O   ACE   209      56.890  29.238 101.875  1.00  0.00           O  
ATOM      7  N   CYX   210      56.445  27.537 100.419  1.00  0.00           N  
ATOM      8  H   CYX   210      56.364  26.538 100.295  1.00  0.00           H  
ATOM      9  CA  CYX   210      55.604  28.385  99.582  1.00  0.00           C  
ATOM     10  HA  CYX   210      56.175  29.226  99.178  1.00  0.00           H  
ATOM     11  CB  CYX   210      55.130  27.718  98.391  1.00  0.00           C  
ATOM     12  HB2 CYX   210      55.998  27.294  97.890  1.00  0.00           H  
ATOM     13  HB3 CYX   210      54.454  26.939  98.755  1.00  0.00           H  
ATOM     14  SG  CYX   210      54.191  28.575  97.175  1.00  0.00           S  
ATOM     15  C   CYX   210      54.330  28.926 100.208  1.00  0.00           C  
ATOM     16  O   CYX   210      53.641  28.141 100.903  1.00  0.00           O  
ATOM     17  N   PRO   211      53.986  30.235 100.035  1.00  0.00           N  
ATOM     18  CD  PRO   211      54.918  31.208  99.573  1.00  0.00           C  
ATOM     19  HD2 PRO   211      54.690  31.319  98.505  1.00  0.00           H  
ATOM     20  HD3 PRO   211      55.949  30.995  99.846  1.00  0.00           H  
ATOM     21  CG  PRO   211      54.471  32.503 100.262  1.00  0.00           C  
ATOM     22  HG2 PRO   211      54.756  33.384  99.673  1.00  0.00           H  
ATOM     23  HG3 PRO   211      55.009  32.549 101.211  1.00  0.00           H  
ATOM     24  CB  PRO   211      52.984  32.271 100.334  1.00  0.00           C  
ATOM     25  HB2 PRO   211      52.529  32.510  99.369  1.00  0.00           H  
ATOM     26  HB3 PRO   211      52.486  32.802 101.145  1.00  0.00           H  
ATOM     27  CA  PRO   211      52.830  30.782 100.589  1.00  0.00           C  
ATOM     28  HA  PRO   211      52.893  30.610 101.661  1.00  0.00           H  
ATOM     29  C   PRO   211      51.504  30.171 100.044  1.00  0.00           C  
ATOM     30  O   PRO   211      51.410  30.008  98.837  1.00  0.00           O  
ATOM     31  N   ARG   212      50.581  29.846 100.976  1.00  0.00           N  
ATOM     32  H   ARG   212      50.825  30.244 101.866  1.00  0.00           H  
ATOM     33  CA  ARG   212      49.385  29.007 100.732  1.00  0.00           C  
ATOM     34  HA  ARG   212      49.763  28.005 100.499  1.00  0.00           H  
ATOM     35  CB  ARG   212      48.607  28.887 102.019  1.00  0.00           C  
ATOM     36  HB2 ARG   212      49.280  28.458 102.763  1.00  0.00           H  
ATOM     37  HB3 ARG   212      48.271  29.882 102.310  1.00  0.00           H  
ATOM     38  CG  ARG   212      47.353  28.056 101.915  1.00  0.00           C  
ATOM     39  HG2 ARG   212      46.564  28.278 101.217  1.00  0.00           H  
ATOM     40  HG3 ARG   212      47.665  27.021 101.755  1.00  0.00           H  
ATOM     41  CD  ARG   212      46.669  27.871 103.201  1.00  0.00           C  
ATOM     42  HD2 ARG   212      46.158  26.907 103.206  1.00  0.00           H  
ATOM     43  HD3 ARG   212      47.467  27.840 103.937  1.00  0.00           H  
ATOM     44  NE  ARG   212      45.742  29.009 103.462  1.00  0.00           N  
ATOM     45  HE  ARG   212      46.013  29.707 104.137  1.00  0.00           H  
ATOM     46  CZ  ARG   212      44.440  28.884 103.119  1.00  0.00           C  
ATOM     47  NH1 ARG   212      44.060  27.839 102.441  1.00  0.00           N  
ATOM     48 HH11 ARG   212      44.668  27.053 102.312  1.00  0.00           H  
ATOM     49 HH12 ARG   212      43.081  27.596 102.314  1.00  0.00           H  
ATOM     50  NH2 ARG   212      43.632  29.782 103.561  1.00  0.00           N  
ATOM     51 HH21 ARG   212      44.016  30.436 104.224  1.00  0.00           H  
ATOM     52 HH22 ARG   212      42.654  29.551 103.563  1.00  0.00           H  
ATOM     53  C   ARG   212      48.608  29.513  99.489  1.00  0.00           C  
ATOM     54  O   ARG   212      48.121  28.700  98.670  1.00  0.00           O  
ATOM     55  N   GLN   213      48.512  30.826  99.231  1.00  0.00           N  
ATOM     56  H   GLN   213      48.988  31.554  99.751  1.00  0.00           H  
ATOM     57  CA  GLN   213      47.818  31.277  98.027  1.00  0.00           C  
ATOM     58  HA  GLN   213      46.914  30.680  98.053  1.00  0.00           H  
ATOM     59  CB  GLN   213      47.399  32.756  98.142  1.00  0.00           C  
ATOM     60  HB2 GLN   213      46.620  32.958  97.414  1.00  0.00           H  
ATOM     61  HB3 GLN   213      46.827  32.894  99.062  1.00  0.00           H  
ATOM     62  CG  GLN   213      48.483  33.844  98.085  1.00  0.00           C  
ATOM     63  HG2 GLN   213      49.229  33.679  97.303  1.00  0.00           H  
ATOM     64  HG3 GLN   213      48.125  34.851  97.867  1.00  0.00           H  
ATOM     65  CD  GLN   213      49.342  33.976  99.377  1.00  0.00           C  
ATOM     66  OE1 GLN   213      49.073  33.332 100.443  1.00  0.00           O  
ATOM     67  NE2 GLN   213      50.351  34.819  99.305  1.00  0.00           N  
ATOM     68 HE21 GLN   213      50.912  34.935 100.143  1.00  0.00           H  
ATOM     69 HE22 GLN   213      50.462  35.558  98.622  1.00  0.00           H  
ATOM     70  C   GLN   213      48.466  31.047  96.617  1.00  0.00           C  
ATOM     71  O   GLN   213      47.781  31.081  95.580  1.00  0.00           O  
ATOM     72  N   LEU   214      49.817  30.922  96.673  1.00  0.00           N  
ATOM     73  H   LEU   214      50.071  31.021  97.647  1.00  0.00           H  
ATOM     74  CA  LEU   214      50.776  30.775  95.567  1.00  0.00           C  
ATOM     75  HA  LEU   214      50.285  31.133  94.671  1.00  0.00           H  
ATOM     76  CB  LEU   214      52.062  31.631  95.870  1.00  0.00           C  
ATOM     77  HB2 LEU   214      52.564  31.264  96.766  1.00  0.00           H  
ATOM     78  HB3 LEU   214      52.811  31.426  95.108  1.00  0.00           H  
ATOM     79  CG  LEU   214      51.992  33.142  96.028  1.00  0.00           C  
ATOM     80  HG  LEU   214      51.395  33.357  96.907  1.00  0.00           H  
ATOM     81  CD1 LEU   214      53.360  33.739  96.123  1.00  0.00           C  
ATOM     82 HD11 LEU   214      53.917  33.051  96.773  1.00  0.00           H  
ATOM     83 HD12 LEU   214      53.877  33.658  95.164  1.00  0.00           H  
ATOM     84 HD13 LEU   214      53.369  34.718  96.598  1.00  0.00           H  
ATOM     85  CD2 LEU   214      51.267  33.813  94.922  1.00  0.00           C  
ATOM     86 HD21 LEU   214      51.807  33.543  94.015  1.00  0.00           H  
ATOM     87 HD22 LEU   214      50.199  33.586  94.926  1.00  0.00           H  
ATOM     88 HD23 LEU   214      51.295  34.889  95.105  1.00  0.00           H  
ATOM     89  C   LEU   214      51.134  29.302  95.362  1.00  0.00           C  
ATOM     90  O   LEU   214      51.753  28.995  94.305  1.00  0.00           O  
ATOM     91  N   LYS   215      50.695  28.405  96.234  1.00  0.00           N  
ATOM     92  H   LYS   215      50.339  28.775  97.096  1.00  0.00           H  
ATOM     93  CA  LYS   215      50.881  26.961  96.033  1.00  0.00           C  
ATOM     94  HA  LYS   215      51.931  26.762  95.815  1.00  0.00           H  
ATOM     95  CB  LYS   215      50.495  26.184  97.382  1.00  0.00           C  
ATOM     96  HB2 LYS   215      49.462  26.433  97.598  1.00  0.00           H  
ATOM     97  HB3 LYS   215      50.557  25.112  97.167  1.00  0.00           H  
ATOM     98  CG  LYS   215      51.406  26.567  98.519  1.00  0.00           C  
ATOM     99  HG2 LYS   215      52.448  26.627  98.208  1.00  0.00           H  
ATOM    100  HG3 LYS   215      51.029  27.559  98.752  1.00  0.00           H  
ATOM    101  CD  LYS   215      51.149  25.585  99.699  1.00  0.00           C  
ATOM    102  HD2 LYS   215      51.833  25.959 100.461  1.00  0.00           H  
ATOM    103  HD3 LYS   215      50.154  25.620 100.128  1.00  0.00           H  
ATOM    104  CE  LYS   215      51.553  24.164  99.453  1.00  0.00           C  
ATOM    105  HE2 LYS   215      51.294  23.629 100.366  1.00  0.00           H  
ATOM    106  HE3 LYS   215      51.017  23.798  98.578  1.00  0.00           H  
ATOM    107  NZ  LYS   215      52.969  23.888  99.260  1.00  0.00           N  
ATOM    108  HZ1 LYS   215      53.198  24.261  98.350  1.00  0.00           H  
ATOM    109  HZ2 LYS   215      53.508  24.183 100.055  1.00  0.00           H  
ATOM    110  HZ3 LYS   215      53.121  22.886  99.262  1.00  0.00           H  
ATOM    111  C   LYS   215      50.049  26.412  94.856  1.00  0.00           C  
ATOM    112  O   LYS   215      48.946  26.862  94.711  1.00  0.00           O  
ATOM    113  N   VAL   216      50.600  25.384  94.161  1.00  0.00           N  
ATOM    114  H   VAL   216      51.460  25.052  94.570  1.00  0.00           H  
ATOM    115  CA  VAL   216      50.099  24.814  92.889  1.00  0.00           C  
ATOM    116  HA  VAL   216      49.107  25.241  92.721  1.00  0.00           H  
ATOM    117  CB  VAL   216      50.993  25.204  91.716  1.00  0.00           C  
ATOM    118  HB  VAL   216      52.001  24.849  91.922  1.00  0.00           H  
ATOM    119  CG1 VAL   216      50.499  24.654  90.353  1.00  0.00           C  
ATOM    120 HG11 VAL   216      50.296  23.591  90.483  1.00  0.00           H  
ATOM    121 HG12 VAL   216      49.490  25.029  90.166  1.00  0.00           H  
ATOM    122 HG13 VAL   216      50.963  24.940  89.399  1.00  0.00           H  
ATOM    123  CG2 VAL   216      51.096  26.742  91.580  1.00  0.00           C  
ATOM    124 HG21 VAL   216      51.763  27.204  92.311  1.00  0.00           H  
ATOM    125 HG22 VAL   216      51.670  26.885  90.657  1.00  0.00           H  
ATOM    126 HG23 VAL   216      50.150  27.231  91.381  1.00  0.00           H  
ATOM    127  C   VAL   216      49.973  23.295  92.964  1.00  0.00           C  
ATOM    128  O   VAL   216      50.826  22.675  93.587  1.00  0.00           O  
ATOM    129  N   PRO   217      48.974  22.563  92.344  1.00  0.00           N  
ATOM    130  CD  PRO   217      47.747  23.090  91.749  1.00  0.00           C  
ATOM    131  HD2 PRO   217      47.994  23.482  90.768  1.00  0.00           H  
ATOM    132  HD3 PRO   217      47.313  23.843  92.407  1.00  0.00           H  
ATOM    133  CG  PRO   217      46.782  21.966  91.635  1.00  0.00           C  
ATOM    134  HG2 PRO   217      46.205  22.078  90.714  1.00  0.00           H  
ATOM    135  HG3 PRO   217      46.199  21.963  92.556  1.00  0.00           H  
ATOM    136  CB  PRO   217      47.681  20.796  91.405  1.00  0.00           C  
ATOM    137  HB2 PRO   217      47.903  20.765  90.341  1.00  0.00           H  
ATOM    138  HB3 PRO   217      47.307  19.815  91.707  1.00  0.00           H  
ATOM    139  CA  PRO   217      48.920  21.146  92.306  1.00  0.00           C  
ATOM    140  HA  PRO   217      48.575  20.898  93.317  1.00  0.00           H  
ATOM    141  C   PRO   217      50.230  20.409  91.852  1.00  0.00           C  
ATOM    142  O   PRO   217      50.820  20.913  90.883  1.00  0.00           O  
ATOM    143  N   PRO   218      50.652  19.281  92.451  1.00  0.00           N  
ATOM    144  CD  PRO   218      49.735  18.463  93.201  1.00  0.00           C  
ATOM    145  HD2 PRO   218      48.795  18.268  92.682  1.00  0.00           H  
ATOM    146  HD3 PRO   218      49.588  18.749  94.240  1.00  0.00           H  
ATOM    147  CG  PRO   218      50.599  17.186  93.344  1.00  0.00           C  
ATOM    148  HG2 PRO   218      50.468  16.584  92.446  1.00  0.00           H  
ATOM    149  HG3 PRO   218      50.333  16.580  94.199  1.00  0.00           H  
ATOM    150  CB  PRO   218      52.063  17.658  93.369  1.00  0.00           C  
ATOM    151  HB2 PRO   218      52.783  16.926  93.006  1.00  0.00           H  
ATOM    152  HB3 PRO   218      52.295  17.967  94.390  1.00  0.00           H  
ATOM    153  CA  PRO   218      52.055  18.756  92.333  1.00  0.00           C  
ATOM    154  HA  PRO   218      52.804  19.517  92.557  1.00  0.00           H  
ATOM    155  C   PRO   218      52.416  18.148  90.954  1.00  0.00           C  
ATOM    156  O   PRO   218      53.539  18.002  90.585  1.00  0.00           O  
ATOM    157  N   TYR   219      51.411  17.763  90.139  1.00  0.00           N  
ATOM    158  H   TYR   219      50.534  17.504  90.570  1.00  0.00           H  
ATOM    159  CA  TYR   219      51.535  17.122  88.856  1.00  0.00           C  
ATOM    160  HA  TYR   219      52.435  16.496  88.858  1.00  0.00           H  
ATOM    161  CB  TYR   219      50.407  16.178  88.682  1.00  0.00           C  
ATOM    162  HB2 TYR   219      50.378  15.821  87.647  1.00  0.00           H  
ATOM    163  HB3 TYR   219      50.523  15.322  89.343  1.00  0.00           H  
ATOM    164  CG  TYR   219      49.034  16.747  88.919  1.00  0.00           C  
ATOM    165  CD1 TYR   219      48.159  16.125  89.856  1.00  0.00           C  
ATOM    166  HD1 TYR   219      48.495  15.241  90.383  1.00  0.00           H  
ATOM    167  CE1 TYR   219      46.946  16.736  90.200  1.00  0.00           C  
ATOM    168  HE1 TYR   219      46.420  16.455  91.104  1.00  0.00           H  
ATOM    169  CZ  TYR   219      46.493  17.829  89.452  1.00  0.00           C  
ATOM    170  OH  TYR   219      45.348  18.476  89.854  1.00  0.00           O  
ATOM    171  HH  TYR   219      45.150  18.255  90.771  1.00  0.00           H  
ATOM    172  CE2 TYR   219      47.215  18.270  88.371  1.00  0.00           C  
ATOM    173  HE2 TYR   219      46.805  19.027  87.717  1.00  0.00           H  
ATOM    174  CD2 TYR   219      48.541  17.828  88.162  1.00  0.00           C  
ATOM    175  HD2 TYR   219      49.059  18.250  87.316  1.00  0.00           H  
ATOM    176  C   TYR   219      51.713  18.260  87.765  1.00  0.00           C  
ATOM    177  O   TYR   219      51.857  17.843  86.648  1.00  0.00           O  
ATOM    178  N   LEU   220      51.788  19.581  88.054  1.00  0.00           N  
ATOM    179  H   LEU   220      51.771  19.844  89.031  1.00  0.00           H  
ATOM    180  CA  LEU   220      52.205  20.647  87.170  1.00  0.00           C  
ATOM    181  HA  LEU   220      52.000  20.250  86.179  1.00  0.00           H  
ATOM    182  CB  LEU   220      51.265  21.793  87.300  1.00  0.00           C  
ATOM    183  HB2 LEU   220      51.259  22.078  88.347  1.00  0.00           H  
ATOM    184  HB3 LEU   220      51.652  22.651  86.740  1.00  0.00           H  
ATOM    185  CG  LEU   220      49.786  21.606  86.911  1.00  0.00           C  
ATOM    186  HG  LEU   220      49.473  20.567  87.093  1.00  0.00           H  
ATOM    187  CD1 LEU   220      48.877  22.622  87.664  1.00  0.00           C  
ATOM    188 HD11 LEU   220      48.970  22.603  88.752  1.00  0.00           H  
ATOM    189 HD12 LEU   220      49.251  23.592  87.322  1.00  0.00           H  
ATOM    190 HD13 LEU   220      47.812  22.593  87.444  1.00  0.00           H  
ATOM    191  CD2 LEU   220      49.604  21.805  85.441  1.00  0.00           C  
ATOM    192 HD21 LEU   220      50.270  21.206  84.817  1.00  0.00           H  
ATOM    193 HD22 LEU   220      48.556  21.646  85.164  1.00  0.00           H  
ATOM    194 HD23 LEU   220      49.816  22.846  85.202  1.00  0.00           H  
ATOM    195  C   LEU   220      53.656  21.147  87.074  1.00  0.00           C  
ATOM    196  O   LEU   220      53.975  21.835  86.128  1.00  0.00           O  
ATOM    197  N   GLY   221      54.635  20.637  87.864  1.00  0.00           N  
ATOM    198  H   GLY   221      54.330  19.946  88.530  1.00  0.00           H  
ATOM    199  CA  GLY   221      56.040  20.914  87.803  1.00  0.00           C  
ATOM    200  HA2 GLY   221      56.607  20.185  88.373  1.00  0.00           H  
ATOM    201  HA3 GLY   221      56.386  20.661  86.799  1.00  0.00           H  
ATOM    202  C   GLY   221      56.571  22.304  88.102  1.00  0.00           C  
ATOM    203  O   GLY   221      57.514  22.734  87.467  1.00  0.00           O  
ATOM    204  N   TYR   222      55.797  23.088  88.905  1.00  0.00           N  
ATOM    205  H   TYR   222      54.959  22.671  89.287  1.00  0.00           H  
ATOM    206  CA  TYR   222      55.902  24.561  89.151  1.00  0.00           C  
ATOM    207  HA  TYR   222      56.127  24.973  88.170  1.00  0.00           H  
ATOM    208  CB  TYR   222      54.489  25.042  89.641  1.00  0.00           C  
ATOM    209  HB2 TYR   222      53.896  24.260  90.134  1.00  0.00           H  
ATOM    210  HB3 TYR   222      54.631  25.763  90.447  1.00  0.00           H  
ATOM    211  CG  TYR   222      53.548  25.650  88.579  1.00  0.00           C  
ATOM    212  CD1 TYR   222      53.174  24.849  87.448  1.00  0.00           C  
ATOM    213  HD1 TYR   222      53.486  23.826  87.367  1.00  0.00           H  
ATOM    214  CE1 TYR   222      52.316  25.454  86.475  1.00  0.00           C  
ATOM    215  HE1 TYR   222      51.964  24.870  85.640  1.00  0.00           H  
ATOM    216  CZ  TYR   222      51.955  26.796  86.622  1.00  0.00           C  
ATOM    217  OH  TYR   222      51.273  27.483  85.704  1.00  0.00           O  
ATOM    218  HH  TYR   222      51.037  28.335  86.056  1.00  0.00           H  
ATOM    219  CE2 TYR   222      52.448  27.604  87.700  1.00  0.00           C  
ATOM    220  HE2 TYR   222      52.124  28.636  87.731  1.00  0.00           H  
ATOM    221  CD2 TYR   222      53.284  27.027  88.623  1.00  0.00           C  
ATOM    222  HD2 TYR   222      53.637  27.582  89.479  1.00  0.00           H  
ATOM    223  C   TYR   222      56.971  24.942  90.165  1.00  0.00           C  
ATOM    224  O   TYR   222      57.392  24.047  90.921  1.00  0.00           O  
ATOM    225  N   ARG   223      57.575  26.151  90.055  1.00  0.00           N  
ATOM    226  H   ARG   223      57.345  26.696  89.241  1.00  0.00           H  
ATOM    227  CA  ARG   223      58.572  26.717  91.008  1.00  0.00           C  
ATOM    228  HA  ARG   223      58.261  26.189  91.912  1.00  0.00           H  
ATOM    229  CB  ARG   223      60.021  26.222  90.798  1.00  0.00           C  
ATOM    230  HB2 ARG   223      60.486  26.305  91.778  1.00  0.00           H  
ATOM    231  HB3 ARG   223      59.964  25.144  90.635  1.00  0.00           H  
ATOM    232  CG  ARG   223      60.886  26.761  89.633  1.00  0.00           C  
ATOM    233  HG2 ARG   223      60.920  27.856  89.685  1.00  0.00           H  
ATOM    234  HG3 ARG   223      61.895  26.385  89.789  1.00  0.00           H  
ATOM    235  CD  ARG   223      60.321  26.387  88.299  1.00  0.00           C  
ATOM    236  HD2 ARG   223      60.334  25.313  88.134  1.00  0.00           H  
ATOM    237  HD3 ARG   223      59.288  26.723  88.283  1.00  0.00           H  
ATOM    238  NE  ARG   223      61.092  27.010  87.194  1.00  0.00           N  
ATOM    239  HE  ARG   223      62.071  26.751  87.229  1.00  0.00           H  
ATOM    240  CZ  ARG   223      60.601  27.657  86.163  1.00  0.00           C  
ATOM    241  NH1 ARG   223      59.351  27.857  85.924  1.00  0.00           N  
ATOM    242 HH11 ARG   223      58.633  27.712  86.620  1.00  0.00           H  
ATOM    243 HH12 ARG   223      58.992  28.203  85.046  1.00  0.00           H  
ATOM    244  NH2 ARG   223      61.378  28.094  85.282  1.00  0.00           N  
ATOM    245 HH21 ARG   223      62.393  28.057  85.323  1.00  0.00           H  
ATOM    246 HH22 ARG   223      60.966  28.316  84.386  1.00  0.00           H  
ATOM    247  C   ARG   223      58.551  28.230  91.146  1.00  0.00           C  
ATOM    248  O   ARG   223      58.401  28.847  90.059  1.00  0.00           O  
ATOM    249  N   PHE   224      58.790  28.793  92.323  1.00  0.00           N  
ATOM    250  H   PHE   224      58.923  28.211  93.139  1.00  0.00           H  
ATOM    251  CA  PHE   224      58.876  30.275  92.659  1.00  0.00           C  
ATOM    252  HA  PHE   224      59.668  30.727  92.057  1.00  0.00           H  
ATOM    253  CB  PHE   224      57.547  30.951  92.414  1.00  0.00           C  
ATOM    254  HB2 PHE   224      57.270  30.869  91.360  1.00  0.00           H  
ATOM    255  HB3 PHE   224      56.752  30.560  93.045  1.00  0.00           H  
ATOM    256  CG  PHE   224      57.452  32.433  92.764  1.00  0.00           C  
ATOM    257  CD1 PHE   224      58.263  33.376  92.124  1.00  0.00           C  
ATOM    258  HD1 PHE   224      58.893  32.984  91.348  1.00  0.00           H  
ATOM    259  CE1 PHE   224      58.266  34.745  92.523  1.00  0.00           C  
ATOM    260  HE1 PHE   224      58.862  35.497  92.040  1.00  0.00           H  
ATOM    261  CZ  PHE   224      57.462  35.151  93.613  1.00  0.00           C  
ATOM    262  HZ  PHE   224      57.459  36.149  94.038  1.00  0.00           H  
ATOM    263  CE2 PHE   224      56.695  34.151  94.283  1.00  0.00           C  
ATOM    264  HE2 PHE   224      56.075  34.554  95.069  1.00  0.00           H  
ATOM    265  CD2 PHE   224      56.582  32.894  93.784  1.00  0.00           C  
ATOM    266  HD2 PHE   224      55.903  32.197  94.247  1.00  0.00           H  
ATOM    267  C   PHE   224      59.356  30.436  94.108  1.00  0.00           C  
ATOM    268  O   PHE   224      58.920  29.648  94.938  1.00  0.00           O  
ATOM    269  N   LEU   225      60.153  31.432  94.458  1.00  0.00           N  
ATOM    270  H   LEU   225      60.453  32.011  93.693  1.00  0.00           H  
ATOM    271  CA  LEU   225      60.819  31.652  95.832  1.00  0.00           C  
ATOM    272  HA  LEU   225      61.320  32.615  95.818  1.00  0.00           H  
ATOM    273  CB  LEU   225      59.716  31.839  96.911  1.00  0.00           C  
ATOM    274  HB2 LEU   225      59.208  30.910  97.174  1.00  0.00           H  
ATOM    275  HB3 LEU   225      60.207  32.143  97.827  1.00  0.00           H  
ATOM    276  CG  LEU   225      58.579  32.807  96.628  1.00  0.00           C  
ATOM    277  HG  LEU   225      58.344  32.698  95.574  1.00  0.00           H  
ATOM    278  CD1 LEU   225      57.342  32.513  97.536  1.00  0.00           C  
ATOM    279 HD11 LEU   225      56.861  31.541  97.520  1.00  0.00           H  
ATOM    280 HD12 LEU   225      57.622  32.695  98.578  1.00  0.00           H  
ATOM    281 HD13 LEU   225      56.543  33.200  97.251  1.00  0.00           H  
ATOM    282  CD2 LEU   225      58.976  34.259  96.928  1.00  0.00           C  
ATOM    283 HD21 LEU   225      59.774  34.580  96.258  1.00  0.00           H  
ATOM    284 HD22 LEU   225      58.139  34.925  96.724  1.00  0.00           H  
ATOM    285 HD23 LEU   225      59.358  34.247  97.952  1.00  0.00           H  
ATOM    286  C   LEU   225      61.926  30.586  96.317  1.00  0.00           C  
ATOM    287  O   LEU   225      62.178  30.478  97.534  1.00  0.00           O  
ATOM    288  N   GLY   226      62.488  29.807  95.468  1.00  0.00           N  
ATOM    289  H   GLY   226      62.475  30.023  94.485  1.00  0.00           H  
ATOM    290  CA  GLY   226      63.349  28.664  95.889  1.00  0.00           C  
ATOM    291  HA2 GLY   226      64.089  28.439  95.128  1.00  0.00           H  
ATOM    292  HA3 GLY   226      63.786  28.875  96.857  1.00  0.00           H  
ATOM    293  C   GLY   226      62.639  27.400  96.081  1.00  0.00           C  
ATOM    294  O   GLY   226      63.290  26.383  96.404  1.00  0.00           O  
ATOM    295  N   GLU   227      61.303  27.384  95.847  1.00  0.00           N  
ATOM    296  H   GLU   227      60.912  28.257  95.511  1.00  0.00           H  
ATOM    297  CA  GLU   227      60.373  26.350  96.261  1.00  0.00           C  
ATOM    298  HA  GLU   227      60.894  25.527  96.733  1.00  0.00           H  
ATOM    299  CB  GLU   227      59.371  26.864  97.332  1.00  0.00           C  
ATOM    300  HB2 GLU   227      58.828  27.747  96.989  1.00  0.00           H  
ATOM    301  HB3 GLU   227      58.587  26.115  97.428  1.00  0.00           H  
ATOM    302  CG  GLU   227      59.918  27.197  98.687  1.00  0.00           C  
ATOM    303  HG2 GLU   227      60.701  27.914  98.461  1.00  0.00           H  
ATOM    304  HG3 GLU   227      59.256  27.757  99.352  1.00  0.00           H  
ATOM    305  CD  GLU   227      60.525  26.063  99.453  1.00  0.00           C  
ATOM    306  OE1 GLU   227      61.614  26.139 100.021  1.00  0.00           O  
ATOM    307  OE2 GLU   227      59.839  24.998  99.452  1.00  0.00           O  
ATOM    308  C   GLU   227      59.657  25.708  95.083  1.00  0.00           C  
ATOM    309  O   GLU   227      59.036  26.430  94.284  1.00  0.00           O  
ATOM    310  N   ARG   228      59.551  24.369  95.126  1.00  0.00           N  
ATOM    311  H   ARG   228      59.979  24.027  95.973  1.00  0.00           H  
ATOM    312  CA  ARG   228      58.569  23.606  94.286  1.00  0.00           C  
ATOM    313  HA  ARG   228      58.783  23.855  93.248  1.00  0.00           H  
ATOM    314  CB  ARG   228      58.885  22.083  94.353  1.00  0.00           C  
ATOM    315  HB2 ARG   228      58.230  21.582  93.652  1.00  0.00           H  
ATOM    316  HB3 ARG   228      59.863  21.837  93.937  1.00  0.00           H  
ATOM    317  CG  ARG   228      58.699  21.288  95.668  1.00  0.00           C  
ATOM    318  HG2 ARG   228      59.547  21.410  96.351  1.00  0.00           H  
ATOM    319  HG3 ARG   228      57.719  21.414  96.125  1.00  0.00           H  
ATOM    320  CD  ARG   228      58.775  19.795  95.329  1.00  0.00           C  
ATOM    321  HD2 ARG   228      59.570  19.664  94.606  1.00  0.00           H  
ATOM    322  HD3 ARG   228      58.840  19.201  96.247  1.00  0.00           H  
ATOM    323  NE  ARG   228      57.437  19.394  94.821  1.00  0.00           N  
ATOM    324  HE  ARG   228      56.665  20.038  94.826  1.00  0.00           H  
ATOM    325  CZ  ARG   228      57.115  18.244  94.244  1.00  0.00           C  
ATOM    326  NH1 ARG   228      57.864  17.169  94.286  1.00  0.00           N  
ATOM    327 HH11 ARG   228      58.836  17.253  94.546  1.00  0.00           H  
ATOM    328 HH12 ARG   228      57.590  16.383  93.713  1.00  0.00           H  
ATOM    329  NH2 ARG   228      55.933  18.063  93.689  1.00  0.00           N  
ATOM    330 HH21 ARG   228      55.360  18.888  93.638  1.00  0.00           H  
ATOM    331 HH22 ARG   228      55.581  17.175  93.389  1.00  0.00           H  
ATOM    332  C   ARG   228      57.075  23.857  94.521  1.00  0.00           C  
ATOM    333  O   ARG   228      56.764  24.224  95.621  1.00  0.00           O  
ATOM    334  N   ASP   229      56.344  23.677  93.477  1.00  0.00           N  
ATOM    335  H   ASP   229      56.718  23.188  92.677  1.00  0.00           H  
ATOM    336  CA  ASP   229      54.842  23.804  93.474  1.00  0.00           C  
ATOM    337  HA  ASP   229      54.459  23.676  92.463  1.00  0.00           H  
ATOM    338  CB  ASP   229      54.279  22.680  94.392  1.00  0.00           C  
ATOM    339  HB2 ASP   229      54.489  22.858  95.445  1.00  0.00           H  
ATOM    340  HB3 ASP   229      53.192  22.742  94.371  1.00  0.00           H  
ATOM    341  CG  ASP   229      54.751  21.262  94.094  1.00  0.00           C  
ATOM    342  OD1 ASP   229      54.853  20.850  92.878  1.00  0.00           O  
ATOM    343  OD2 ASP   229      54.988  20.499  95.071  1.00  0.00           O  
ATOM    344  C   ASP   229      54.325  25.191  93.923  1.00  0.00           C  
ATOM    345  O   ASP   229      53.327  25.349  94.620  1.00  0.00           O  
ATOM    346  N   CYX   230      55.054  26.243  93.523  1.00  0.00           N  
ATOM    347  H   CYX   230      55.833  25.933  92.963  1.00  0.00           H  
ATOM    348  CA  CYX   230      54.924  27.611  93.785  1.00  0.00           C  
ATOM    349  HA  CYX   230      53.962  27.768  94.251  1.00  0.00           H  
ATOM    350  CB  CYX   230      55.962  28.041  94.879  1.00  0.00           C  
ATOM    351  HB2 CYX   230      56.127  27.220  95.578  1.00  0.00           H  
ATOM    352  HB3 CYX   230      56.947  28.176  94.428  1.00  0.00           H  
ATOM    353  SG  CYX   230      55.623  29.488  95.944  1.00  0.00           S  
ATOM    354  C   CYX   230      54.975  28.478  92.470  1.00  0.00           C  
ATOM    355  O   CYX   230      55.544  28.018  91.456  1.00  0.00           O  
ATOM    356  N   GLY   231      54.382  29.665  92.574  1.00  0.00           N  
ATOM    357  H   GLY   231      53.971  29.952  93.458  1.00  0.00           H  
ATOM    358  CA  GLY   231      54.052  30.590  91.426  1.00  0.00           C  
ATOM    359  HA2 GLY   231      54.553  30.139  90.563  1.00  0.00           H  
ATOM    360  HA3 GLY   231      52.984  30.462  91.258  1.00  0.00           H  
ATOM    361  C   GLY   231      54.210  32.135  91.570  1.00  0.00           C  
ATOM    362  O   GLY   231      54.052  32.612  92.656  1.00  0.00           O  
ATOM    363  N   ALA   232      54.290  32.917  90.486  1.00  0.00           N  
ATOM    364  H   ALA   232      54.177  32.506  89.564  1.00  0.00           H  
ATOM    365  CA  ALA   232      54.757  34.278  90.467  1.00  0.00           C  
ATOM    366  HA  ALA   232      55.335  34.457  91.373  1.00  0.00           H  
ATOM    367  CB  ALA   232      55.848  34.441  89.393  1.00  0.00           C  
ATOM    368  HB1 ALA   232      56.562  33.636  89.542  1.00  0.00           H  
ATOM    369  HB2 ALA   232      55.286  34.303  88.466  1.00  0.00           H  
ATOM    370  HB3 ALA   232      56.271  35.432  89.590  1.00  0.00           H  
ATOM    371  C   ALA   232      53.545  35.225  90.426  1.00  0.00           C  
ATOM    372  O   ALA   232      52.929  35.111  89.329  1.00  0.00           O  
ATOM    373  N   PRO   233      53.282  36.063  91.368  1.00  0.00           N  
ATOM    374  CD  PRO   233      53.977  36.244  92.633  1.00  0.00           C  
ATOM    375  HD2 PRO   233      54.891  36.830  92.506  1.00  0.00           H  
ATOM    376  HD3 PRO   233      54.177  35.219  92.954  1.00  0.00           H  
ATOM    377  CG  PRO   233      53.029  36.938  93.471  1.00  0.00           C  
ATOM    378  HG2 PRO   233      53.495  37.707  94.090  1.00  0.00           H  
ATOM    379  HG3 PRO   233      52.599  36.149  94.091  1.00  0.00           H  
ATOM    380  CB  PRO   233      51.988  37.603  92.590  1.00  0.00           C  
ATOM    381  HB2 PRO   233      52.212  38.668  92.530  1.00  0.00           H  
ATOM    382  HB3 PRO   233      51.054  37.321  93.072  1.00  0.00           H  
ATOM    383  CA  PRO   233      52.170  36.974  91.216  1.00  0.00           C  
ATOM    384  HA  PRO   233      51.278  36.404  90.941  1.00  0.00           H  
ATOM    385  C   PRO   233      52.517  37.972  90.074  1.00  0.00           C  
ATOM    386  O   PRO   233      53.581  38.485  89.786  1.00  0.00           O  
ATOM    387  N   CYX   234      51.472  38.267  89.349  1.00  0.00           N  
ATOM    388  H   CYX   234      50.564  37.985  89.681  1.00  0.00           H  
ATOM    389  CA  CYX   234      51.437  39.101  88.197  1.00  0.00           C  
ATOM    390  HA  CYX   234      52.245  38.931  87.474  1.00  0.00           H  
ATOM    391  CB  CYX   234      50.206  38.684  87.466  1.00  0.00           C  
ATOM    392  HB2 CYX   234      49.411  38.955  88.168  1.00  0.00           H  
ATOM    393  HB3 CYX   234      50.076  39.174  86.511  1.00  0.00           H  
ATOM    394  SG  CYX   234      50.152  36.874  87.225  1.00  0.00           S  
ATOM    395  C   CYX   234      51.307  40.640  88.466  1.00  0.00           C  
ATOM    396  O   CYX   234      51.783  41.409  87.585  1.00  0.00           O  
ATOM    397  N   GLU   235      50.704  41.049  89.612  1.00  0.00           N  
ATOM    398  H   GLU   235      50.218  40.304  90.093  1.00  0.00           H  
ATOM    399  CA  GLU   235      50.606  42.473  90.123  1.00  0.00           C  
ATOM    400  HA  GLU   235      49.825  42.917  89.501  1.00  0.00           H  
ATOM    401  CB  GLU   235      50.190  42.388  91.612  1.00  0.00           C  
ATOM    402  HB2 GLU   235      51.073  42.069  92.170  1.00  0.00           H  
ATOM    403  HB3 GLU   235      50.036  43.396  92.010  1.00  0.00           H  
ATOM    404  CG  GLU   235      48.921  41.653  92.008  1.00  0.00           C  
ATOM    405  HG2 GLU   235      49.188  40.599  92.108  1.00  0.00           H  
ATOM    406  HG3 GLU   235      48.675  42.052  92.997  1.00  0.00           H  
ATOM    407  CD  GLU   235      47.694  41.755  91.089  1.00  0.00           C  
ATOM    408  OE1 GLU   235      47.531  42.634  90.209  1.00  0.00           O  
ATOM    409  OE2 GLU   235      46.799  40.901  91.329  1.00  0.00           O  
ATOM    410  C   GLU   235      51.954  43.208  90.116  1.00  0.00           C  
ATOM    411  O   GLU   235      53.025  42.646  90.334  1.00  0.00           O  
ATOM    412  N   PRO   236      51.957  44.569  89.965  1.00  0.00           N  
ATOM    413  CD  PRO   236      50.812  45.419  89.954  1.00  0.00           C  
ATOM    414  HD2 PRO   236      50.520  45.456  91.000  1.00  0.00           H  
ATOM    415  HD3 PRO   236      50.019  45.060  89.295  1.00  0.00           H  
ATOM    416  CG  PRO   236      51.247  46.750  89.286  1.00  0.00           C  
ATOM    417  HG2 PRO   236      50.937  47.591  89.909  1.00  0.00           H  
ATOM    418  HG3 PRO   236      50.965  46.758  88.241  1.00  0.00           H  
ATOM    419  CB  PRO   236      52.814  46.739  89.426  1.00  0.00           C  
ATOM    420  HB2 PRO   236      53.025  47.335  90.313  1.00  0.00           H  
ATOM    421  HB3 PRO   236      53.243  47.123  88.502  1.00  0.00           H  
ATOM    422  CA  PRO   236      53.215  45.312  89.560  1.00  0.00           C  
ATOM    423  HA  PRO   236      53.573  45.040  88.567  1.00  0.00           H  
ATOM    424  C   PRO   236      54.368  45.137  90.551  1.00  0.00           C  
ATOM    425  O   PRO   236      54.225  45.255  91.772  1.00  0.00           O  
ATOM    426  N   GLY   237      55.533  44.921  89.982  1.00  0.00           N  
ATOM    427  H   GLY   237      55.674  44.906  88.979  1.00  0.00           H  
ATOM    428  CA  GLY   237      56.712  44.745  90.782  1.00  0.00           C  
ATOM    429  HA2 GLY   237      57.510  44.724  90.047  1.00  0.00           H  
ATOM    430  HA3 GLY   237      56.937  45.658  91.334  1.00  0.00           H  
ATOM    431  C   GLY   237      56.786  43.530  91.709  1.00  0.00           C  
ATOM    432  O   GLY   237      57.790  43.381  92.362  1.00  0.00           O  
ATOM    433  N   ARG   238      55.797  42.496  91.714  1.00  0.00           N  
ATOM    434  H   ARG   238      55.266  42.382  90.865  1.00  0.00           H  
ATOM    435  CA  ARG   238      55.902  41.444  92.698  1.00  0.00           C  
ATOM    436  HA  ARG   238      56.327  41.844  93.614  1.00  0.00           H  
ATOM    437  CB  ARG   238      54.520  40.701  92.935  1.00  0.00           C  
ATOM    438  HB2 ARG   238      53.920  40.551  92.039  1.00  0.00           H  
ATOM    439  HB3 ARG   238      54.640  39.660  93.239  1.00  0.00           H  
ATOM    440  CG  ARG   238      53.600  41.479  93.942  1.00  0.00           C  
ATOM    441  HG2 ARG   238      52.588  41.093  93.767  1.00  0.00           H  
ATOM    442  HG3 ARG   238      53.924  41.273  94.959  1.00  0.00           H  
ATOM    443  CD  ARG   238      53.538  42.937  93.821  1.00  0.00           C  
ATOM    444  HD2 ARG   238      54.545  43.350  93.865  1.00  0.00           H  
ATOM    445  HD3 ARG   238      53.234  43.144  92.793  1.00  0.00           H  
ATOM    446  NE  ARG   238      52.602  43.623  94.749  1.00  0.00           N  
ATOM    447  HE  ARG   238      52.329  43.117  95.582  1.00  0.00           H  
ATOM    448  CZ  ARG   238      52.016  44.808  94.672  1.00  0.00           C  
ATOM    449  NH1 ARG   238      52.191  45.707  93.685  1.00  0.00           N  
ATOM    450 HH11 ARG   238      52.836  45.566  92.914  1.00  0.00           H  
ATOM    451 HH12 ARG   238      51.627  46.521  93.523  1.00  0.00           H  
ATOM    452  NH2 ARG   238      51.189  45.190  95.582  1.00  0.00           N  
ATOM    453 HH21 ARG   238      50.680  44.545  96.172  1.00  0.00           H  
ATOM    454 HH22 ARG   238      50.769  46.083  95.347  1.00  0.00           H  
ATOM    455  C   ARG   238      56.956  40.343  92.374  1.00  0.00           C  
ATOM    456  O   ARG   238      57.332  39.577  93.289  1.00  0.00           O  
ATOM    457  N   ALA   239      57.425  40.285  91.126  1.00  0.00           N  
ATOM    458  H   ALA   239      56.983  40.920  90.484  1.00  0.00           H  
ATOM    459  CA  ALA   239      58.436  39.338  90.620  1.00  0.00           C  
ATOM    460  HA  ALA   239      59.019  38.925  91.446  1.00  0.00           H  
ATOM    461  CB  ALA   239      57.810  38.068  89.991  1.00  0.00           C  
ATOM    462  HB1 ALA   239      56.999  37.797  90.671  1.00  0.00           H  
ATOM    463  HB2 ALA   239      57.429  38.241  88.986  1.00  0.00           H  
ATOM    464  HB3 ALA   239      58.425  37.174  89.933  1.00  0.00           H  
ATOM    465  C   ALA   239      59.376  40.024  89.632  1.00  0.00           C  
ATOM    466  O   ALA   239      59.323  41.290  89.404  1.00  0.00           O  
ATOM    467  N   ASN   240      60.315  39.232  89.036  1.00  0.00           N  
ATOM    468  H   ASN   240      60.259  38.250  89.242  1.00  0.00           H  
ATOM    469  CA  ASN   240      61.372  39.656  88.119  1.00  0.00           C  
ATOM    470  HA  ASN   240      61.750  40.626  88.427  1.00  0.00           H  
ATOM    471  CB  ASN   240      62.568  38.670  88.261  1.00  0.00           C  
ATOM    472  HB2 ASN   240      62.255  37.655  87.982  1.00  0.00           H  
ATOM    473  HB3 ASN   240      63.303  39.026  87.531  1.00  0.00           H  
ATOM    474  CG  ASN   240      63.237  38.670  89.598  1.00  0.00           C  
ATOM    475  OD1 ASN   240      63.799  37.680  90.103  1.00  0.00           O  
ATOM    476  ND2 ASN   240      63.330  39.797  90.250  1.00  0.00           N  
ATOM    477 HD21 ASN   240      63.704  39.733  91.184  1.00  0.00           H  
ATOM    478 HD22 ASN   240      62.910  40.658  89.935  1.00  0.00           H  
ATOM    479  C   ASN   240      60.845  39.955  86.744  1.00  0.00           C  
ATOM    480  O   ASN   240      60.809  39.129  85.887  1.00  0.00           O  
ATOM    481  N   GLY   241      60.230  41.107  86.608  1.00  0.00           N  
ATOM    482  H   GLY   241      60.513  41.786  87.293  1.00  0.00           H  
ATOM    483  CA  GLY   241      59.644  41.595  85.352  1.00  0.00           C  
ATOM    484  HA2 GLY   241      60.011  40.915  84.575  1.00  0.00           H  
ATOM    485  HA3 GLY   241      58.562  41.629  85.472  1.00  0.00           H  
ATOM    486  C   GLY   241      60.122  42.972  84.972  1.00  0.00           C  
ATOM    487  O   GLY   241      61.108  43.550  85.434  1.00  0.00           O  
ATOM    488  N   LEU   242      59.454  43.568  83.975  1.00  0.00           N  
ATOM    489  H   LEU   242      58.612  43.130  83.618  1.00  0.00           H  
ATOM    490  CA  LEU   242      59.785  44.864  83.459  1.00  0.00           C  
ATOM    491  HA  LEU   242      60.834  44.825  83.200  1.00  0.00           H  
ATOM    492  CB  LEU   242      59.147  45.187  82.146  1.00  0.00           C  
ATOM    493  HB2 LEU   242      59.293  44.384  81.435  1.00  0.00           H  
ATOM    494  HB3 LEU   242      58.086  45.373  82.274  1.00  0.00           H  
ATOM    495  CG  LEU   242      59.574  46.548  81.607  1.00  0.00           C  
ATOM    496  HG  LEU   242      59.191  47.296  82.304  1.00  0.00           H  
ATOM    497  CD1 LEU   242      61.082  46.709  81.376  1.00  0.00           C  
ATOM    498 HD11 LEU   242      61.571  46.028  80.677  1.00  0.00           H  
ATOM    499 HD12 LEU   242      61.263  47.727  81.027  1.00  0.00           H  
ATOM    500 HD13 LEU   242      61.627  46.636  82.327  1.00  0.00           H  
ATOM    501  CD2 LEU   242      58.850  46.796  80.257  1.00  0.00           C  
ATOM    502 HD21 LEU   242      59.061  47.806  79.918  1.00  0.00           H  
ATOM    503 HD22 LEU   242      59.230  46.078  79.531  1.00  0.00           H  
ATOM    504 HD23 LEU   242      57.789  46.673  80.469  1.00  0.00           H  
ATOM    505  C   LEU   242      59.591  45.930  84.587  1.00  0.00           C  
ATOM    506  O   LEU   242      60.227  46.970  84.490  1.00  0.00           O  
ATOM    507  N   MET   243      58.627  45.783  85.528  1.00  0.00           N  
ATOM    508  H   MET   243      58.100  44.919  85.551  1.00  0.00           H  
ATOM    509  CA  MET   243      58.533  46.704  86.667  1.00  0.00           C  
ATOM    510  HA  MET   243      58.825  47.689  86.296  1.00  0.00           H  
ATOM    511  CB  MET   243      57.116  46.806  87.292  1.00  0.00           C  
ATOM    512  HB2 MET   243      56.371  46.768  86.497  1.00  0.00           H  
ATOM    513  HB3 MET   243      56.903  45.878  87.810  1.00  0.00           H  
ATOM    514  CG  MET   243      56.801  48.002  88.251  1.00  0.00           C  
ATOM    515  HG2 MET   243      56.755  48.862  87.598  1.00  0.00           H  
ATOM    516  HG3 MET   243      55.875  47.741  88.752  1.00  0.00           H  
ATOM    517  SD  MET   243      57.947  48.372  89.563  1.00  0.00           S  
ATOM    518  CE  MET   243      56.806  48.898  90.738  1.00  0.00           C  
ATOM    519  HE1 MET   243      56.172  48.072  91.062  1.00  0.00           H  
ATOM    520  HE2 MET   243      57.341  49.413  91.530  1.00  0.00           H  
ATOM    521  HE3 MET   243      56.208  49.635  90.198  1.00  0.00           H  
ATOM    522  C   MET   243      59.572  46.122  87.706  1.00  0.00           C  
ATOM    523  O   MET   243      59.461  44.979  88.145  1.00  0.00           O  
ATOM    524  N   TYR   244      60.468  47.016  88.165  1.00  0.00           N  
ATOM    525  H   TYR   244      60.423  47.949  87.782  1.00  0.00           H  
ATOM    526  CA  TYR   244      61.384  46.667  89.293  1.00  0.00           C  
ATOM    527  HA  TYR   244      60.956  45.796  89.785  1.00  0.00           H  
ATOM    528  CB  TYR   244      62.767  46.164  88.754  1.00  0.00           C  
ATOM    529  HB2 TYR   244      63.120  45.364  89.410  1.00  0.00           H  
ATOM    530  HB3 TYR   244      62.586  45.699  87.785  1.00  0.00           H  
ATOM    531  CG  TYR   244      63.753  47.283  88.389  1.00  0.00           C  
ATOM    532  CD1 TYR   244      63.495  48.204  87.379  1.00  0.00           C  
ATOM    533  HD1 TYR   244      62.597  48.271  86.785  1.00  0.00           H  
ATOM    534  CE1 TYR   244      64.326  49.327  87.267  1.00  0.00           C  
ATOM    535  HE1 TYR   244      64.015  50.059  86.541  1.00  0.00           H  
ATOM    536  CZ  TYR   244      65.379  49.595  88.153  1.00  0.00           C  
ATOM    537  OH  TYR   244      66.191  50.685  88.011  1.00  0.00           O  
ATOM    538  HH  TYR   244      66.827  50.675  88.739  1.00  0.00           H  
ATOM    539  CE2 TYR   244      65.688  48.624  89.072  1.00  0.00           C  
ATOM    540  HE2 TYR   244      66.572  48.788  89.673  1.00  0.00           H  
ATOM    541  CD2 TYR   244      64.922  47.426  89.144  1.00  0.00           C  
ATOM    542  HD2 TYR   244      65.122  46.707  89.922  1.00  0.00           H  
ATOM    543  C   TYR   244      61.627  47.769  90.342  1.00  0.00           C  
ATOM    544  O   TYR   244      62.198  47.639  91.424  1.00  0.00           O  
ATOM    545  N   PHE   245      61.245  48.994  90.041  1.00  0.00           N  
ATOM    546  H   PHE   245      60.788  49.123  89.148  1.00  0.00           H  
ATOM    547  CA  PHE   245      61.439  50.190  90.890  1.00  0.00           C  
ATOM    548  HA  PHE   245      61.597  49.924  91.941  1.00  0.00           H  
ATOM    549  CB  PHE   245      62.694  50.963  90.424  1.00  0.00           C  
ATOM    550  HB2 PHE   245      63.549  50.337  90.657  1.00  0.00           H  
ATOM    551  HB3 PHE   245      62.628  51.034  89.344  1.00  0.00           H  
ATOM    552  CG  PHE   245      62.873  52.325  91.050  1.00  0.00           C  
ATOM    553  CD1 PHE   245      62.517  52.671  92.332  1.00  0.00           C  
ATOM    554  HD1 PHE   245      62.156  51.927  93.031  1.00  0.00           H  
ATOM    555  CE1 PHE   245      62.580  53.936  92.892  1.00  0.00           C  
ATOM    556  HE1 PHE   245      62.155  54.153  93.857  1.00  0.00           H  
ATOM    557  CZ  PHE   245      63.050  54.996  92.097  1.00  0.00           C  
ATOM    558  HZ  PHE   245      63.019  55.972  92.553  1.00  0.00           H  
ATOM    559  CE2 PHE   245      63.586  54.661  90.812  1.00  0.00           C  
ATOM    560  HE2 PHE   245      64.100  55.385  90.191  1.00  0.00           H  
ATOM    561  CD2 PHE   245      63.571  53.290  90.332  1.00  0.00           C  
ATOM    562  HD2 PHE   245      64.003  53.123  89.356  1.00  0.00           H  
ATOM    563  C   PHE   245      60.248  51.127  90.848  1.00  0.00           C  
ATOM    564  O   PHE   245      59.531  51.367  91.849  1.00  0.00           O  
ATOM    565  N   LYS   246      60.000  51.687  89.694  1.00  0.00           N  
ATOM    566  H   LYS   246      60.676  51.529  88.964  1.00  0.00           H  
ATOM    567  CA  LYS   246      58.932  52.659  89.420  1.00  0.00           C  
ATOM    568  HA  LYS   246      58.233  52.728  90.263  1.00  0.00           H  
ATOM    569  CB  LYS   246      59.401  54.046  89.090  1.00  0.00           C  
ATOM    570  HB2 LYS   246      60.339  53.927  88.544  1.00  0.00           H  
ATOM    571  HB3 LYS   246      58.745  54.537  88.375  1.00  0.00           H  
ATOM    572  CG  LYS   246      59.446  54.997  90.255  1.00  0.00           C  
ATOM    573  HG2 LYS   246      58.452  55.162  90.682  1.00  0.00           H  
ATOM    574  HG3 LYS   246      60.126  54.619  91.018  1.00  0.00           H  
ATOM    575  CD  LYS   246      60.034  56.360  89.793  1.00  0.00           C  
ATOM    576  HD2 LYS   246      60.907  56.285  89.148  1.00  0.00           H  
ATOM    577  HD3 LYS   246      59.248  56.906  89.290  1.00  0.00           H  
ATOM    578  CE  LYS   246      60.486  57.087  91.084  1.00  0.00           C  
ATOM    579  HE2 LYS   246      59.712  57.040  91.850  1.00  0.00           H  
ATOM    580  HE3 LYS   246      61.274  56.460  91.489  1.00  0.00           H  
ATOM    581  NZ  LYS   246      61.006  58.500  90.903  1.00  0.00           N  
ATOM    582  HZ1 LYS   246      61.827  58.483  90.317  1.00  0.00           H  
ATOM    583  HZ2 LYS   246      60.301  59.072  90.488  1.00  0.00           H  
ATOM    584  HZ3 LYS   246      61.270  58.899  91.792  1.00  0.00           H  
ATOM    585  C   LYS   246      58.034  52.216  88.234  1.00  0.00           C  
ATOM    586  O   LYS   246      58.491  51.930  87.189  1.00  0.00           O  
ATOM    587  N   GLU   247      56.689  52.295  88.368  1.00  0.00           N  
ATOM    588  H   GLU   247      56.333  52.506  89.282  1.00  0.00           H  
ATOM    589  CA  GLU   247      55.754  52.302  87.246  1.00  0.00           C  
ATOM    590  HA  GLU   247      55.826  51.318  86.799  1.00  0.00           H  
ATOM    591  CB  GLU   247      54.333  52.421  87.731  1.00  0.00           C  
ATOM    592  HB2 GLU   247      54.315  53.261  88.419  1.00  0.00           H  
ATOM    593  HB3 GLU   247      53.650  52.678  86.930  1.00  0.00           H  
ATOM    594  CG  GLU   247      53.843  51.188  88.479  1.00  0.00           C  
ATOM    595  HG2 GLU   247      54.593  50.783  89.161  1.00  0.00           H  
ATOM    596  HG3 GLU   247      53.011  51.406  89.142  1.00  0.00           H  
ATOM    597  CD  GLU   247      53.355  50.141  87.414  1.00  0.00           C  
ATOM    598  OE1 GLU   247      52.285  49.537  87.644  1.00  0.00           O  
ATOM    599  OE2 GLU   247      54.033  50.018  86.363  1.00  0.00           O  
ATOM    600  C   GLU   247      56.192  53.317  86.222  1.00  0.00           C  
ATOM    601  O   GLU   247      56.221  52.951  85.036  1.00  0.00           O  
ATOM    602  N   GLU   248      56.492  54.573  86.597  1.00  0.00           N  
ATOM    603  H   GLU   248      56.427  54.813  87.575  1.00  0.00           H  
ATOM    604  CA  GLU   248      56.971  55.622  85.692  1.00  0.00           C  
ATOM    605  HA  GLU   248      56.102  55.871  85.095  1.00  0.00           H  
ATOM    606  CB  GLU   248      57.390  56.903  86.575  1.00  0.00           C  
ATOM    607  HB2 GLU   248      56.486  57.265  87.077  1.00  0.00           H  
ATOM    608  HB3 GLU   248      58.094  56.445  87.269  1.00  0.00           H  
ATOM    609  CG  GLU   248      57.962  58.110  85.826  1.00  0.00           C  
ATOM    610  HG2 GLU   248      58.236  58.928  86.498  1.00  0.00           H  
ATOM    611  HG3 GLU   248      58.942  57.845  85.421  1.00  0.00           H  
ATOM    612  CD  GLU   248      56.984  58.677  84.785  1.00  0.00           C  
ATOM    613  OE1 GLU   248      57.272  59.637  84.095  1.00  0.00           O  
ATOM    614  OE2 GLU   248      55.858  58.204  84.614  1.00  0.00           O  
ATOM    615  C   GLU   248      58.080  55.057  84.789  1.00  0.00           C  
ATOM    616  O   GLU   248      57.975  55.224  83.588  1.00  0.00           O  
ATOM    617  N   GLU   249      59.097  54.325  85.281  1.00  0.00           N  
ATOM    618  H   GLU   249      59.168  54.314  86.290  1.00  0.00           H  
ATOM    619  CA  GLU   249      60.246  53.774  84.427  1.00  0.00           C  
ATOM    620  HA  GLU   249      60.842  54.505  83.894  1.00  0.00           H  
ATOM    621  CB  GLU   249      61.346  53.123  85.306  1.00  0.00           C  
ATOM    622  HB2 GLU   249      60.933  52.416  86.025  1.00  0.00           H  
ATOM    623  HB3 GLU   249      62.103  52.541  84.780  1.00  0.00           H  
ATOM    624  CG  GLU   249      62.243  54.100  86.044  1.00  0.00           C  
ATOM    625  HG2 GLU   249      61.552  54.746  86.578  1.00  0.00           H  
ATOM    626  HG3 GLU   249      62.840  53.607  86.820  1.00  0.00           H  
ATOM    627  CD  GLU   249      63.153  54.966  85.144  1.00  0.00           C  
ATOM    628  OE1 GLU   249      63.027  54.991  83.925  1.00  0.00           O  
ATOM    629  OE2 GLU   249      64.063  55.650  85.636  1.00  0.00           O  
ATOM    630  C   GLU   249      59.700  52.703  83.393  1.00  0.00           C  
ATOM    631  O   GLU   249      60.018  52.687  82.207  1.00  0.00           O  
ATOM    632  N   ARG   250      58.707  51.907  83.864  1.00  0.00           N  
ATOM    633  H   ARG   250      58.425  52.223  84.785  1.00  0.00           H  
ATOM    634  CA  ARG   250      57.995  50.850  83.083  1.00  0.00           C  
ATOM    635  HA  ARG   250      58.736  50.218  82.599  1.00  0.00           H  
ATOM    636  CB  ARG   250      57.152  49.858  83.955  1.00  0.00           C  
ATOM    637  HB2 ARG   250      57.793  49.245  84.592  1.00  0.00           H  
ATOM    638  HB3 ARG   250      56.443  50.354  84.631  1.00  0.00           H  
ATOM    639  CG  ARG   250      56.462  48.880  83.042  1.00  0.00           C  
ATOM    640  HG2 ARG   250      55.690  49.345  82.430  1.00  0.00           H  
ATOM    641  HG3 ARG   250      57.197  48.585  82.292  1.00  0.00           H  
ATOM    642  CD  ARG   250      55.698  47.638  83.566  1.00  0.00           C  
ATOM    643  HD2 ARG   250      55.186  47.213  82.712  1.00  0.00           H  
ATOM    644  HD3 ARG   250      56.344  46.893  84.025  1.00  0.00           H  
ATOM    645  NE  ARG   250      54.614  47.985  84.551  1.00  0.00           N  
ATOM    646  HE  ARG   250      54.664  48.808  85.118  1.00  0.00           H  
ATOM    647  CZ  ARG   250      53.475  47.294  84.634  1.00  0.00           C  
ATOM    648  NH1 ARG   250      53.205  46.245  83.904  1.00  0.00           N  
ATOM    649 HH11 ARG   250      53.906  46.029  83.214  1.00  0.00           H  
ATOM    650 HH12 ARG   250      52.347  45.723  84.009  1.00  0.00           H  
ATOM    651  NH2 ARG   250      52.551  47.599  85.467  1.00  0.00           N  
ATOM    652 HH21 ARG   250      52.835  48.386  86.040  1.00  0.00           H  
ATOM    653 HH22 ARG   250      51.727  47.018  85.551  1.00  0.00           H  
ATOM    654  C   ARG   250      57.168  51.405  82.030  1.00  0.00           C  
ATOM    655  O   ARG   250      57.256  50.915  80.936  1.00  0.00           O  
ATOM    656  N   ARG   251      56.340  52.400  82.311  1.00  0.00           N  
ATOM    657  H   ARG   251      56.459  52.871  83.202  1.00  0.00           H  
ATOM    658  CA  ARG   251      55.380  53.049  81.400  1.00  0.00           C  
ATOM    659  HA  ARG   251      54.620  52.297  81.165  1.00  0.00           H  
ATOM    660  CB  ARG   251      54.807  54.286  82.092  1.00  0.00           C  
ATOM    661  HB2 ARG   251      54.209  53.829  82.881  1.00  0.00           H  
ATOM    662  HB3 ARG   251      55.600  54.892  82.528  1.00  0.00           H  
ATOM    663  CG  ARG   251      53.952  55.162  81.155  1.00  0.00           C  
ATOM    664  HG2 ARG   251      54.487  55.463  80.250  1.00  0.00           H  
ATOM    665  HG3 ARG   251      53.052  54.690  80.779  1.00  0.00           H  
ATOM    666  CD  ARG   251      53.601  56.414  81.983  1.00  0.00           C  
ATOM    667  HD2 ARG   251      52.778  56.907  81.461  1.00  0.00           H  
ATOM    668  HD3 ARG   251      53.209  56.092  82.956  1.00  0.00           H  
ATOM    669  NE  ARG   251      54.738  57.390  82.237  1.00  0.00           N  
ATOM    670  HE  ARG   251      55.155  57.428  83.149  1.00  0.00           H  
ATOM    671  CZ  ARG   251      55.301  58.204  81.344  1.00  0.00           C  
ATOM    672  NH1 ARG   251      54.829  58.328  80.160  1.00  0.00           N  
ATOM    673 HH11 ARG   251      54.040  57.725  79.945  1.00  0.00           H  
ATOM    674 HH12 ARG   251      55.366  58.813  79.463  1.00  0.00           H  
ATOM    675  NH2 ARG   251      56.302  58.940  81.573  1.00  0.00           N  
ATOM    676 HH21 ARG   251      56.675  58.886  82.507  1.00  0.00           H  
ATOM    677 HH22 ARG   251      56.586  59.650  80.917  1.00  0.00           H  
ATOM    678  C   ARG   251      56.063  53.393  80.051  1.00  0.00           C  
ATOM    679  O   ARG   251      55.686  52.984  78.954  1.00  0.00           O  
ATOM    680  N   PHE   252      57.133  54.133  80.180  1.00  0.00           N  
ATOM    681  H   PHE   252      57.504  54.409  81.069  1.00  0.00           H  
ATOM    682  CA  PHE   252      57.896  54.716  79.066  1.00  0.00           C  
ATOM    683  HA  PHE   252      57.255  54.925  78.215  1.00  0.00           H  
ATOM    684  CB  PHE   252      58.619  56.001  79.593  1.00  0.00           C  
ATOM    685  HB2 PHE   252      57.791  56.566  80.010  1.00  0.00           H  
ATOM    686  HB3 PHE   252      59.249  55.630  80.397  1.00  0.00           H  
ATOM    687  CG  PHE   252      59.412  56.808  78.655  1.00  0.00           C  
ATOM    688  CD1 PHE   252      60.802  56.621  78.452  1.00  0.00           C  
ATOM    689  HD1 PHE   252      61.331  55.881  79.053  1.00  0.00           H  
ATOM    690  CE1 PHE   252      61.582  57.530  77.643  1.00  0.00           C  
ATOM    691  HE1 PHE   252      62.612  57.310  77.386  1.00  0.00           H  
ATOM    692  CZ  PHE   252      60.875  58.570  77.060  1.00  0.00           C  
ATOM    693  HZ  PHE   252      61.428  59.105  76.312  1.00  0.00           H  
ATOM    694  CE2 PHE   252      59.481  58.786  77.204  1.00  0.00           C  
ATOM    695  HE2 PHE   252      58.979  59.621  76.731  1.00  0.00           H  
ATOM    696  CD2 PHE   252      58.764  57.799  77.883  1.00  0.00           C  
ATOM    697  HD2 PHE   252      57.685  57.773  77.934  1.00  0.00           H  
ATOM    698  C   PHE   252      58.774  53.600  78.456  1.00  0.00           C  
ATOM    699  O   PHE   252      58.953  53.564  77.252  1.00  0.00           O  
ATOM    700  N   ALA   253      59.223  52.565  79.153  1.00  0.00           N  
ATOM    701  H   ALA   253      59.007  52.485  80.139  1.00  0.00           H  
ATOM    702  CA  ALA   253      59.949  51.469  78.505  1.00  0.00           C  
ATOM    703  HA  ALA   253      60.789  51.793  77.884  1.00  0.00           H  
ATOM    704  CB  ALA   253      60.606  50.592  79.566  1.00  0.00           C  
ATOM    705  HB1 ALA   253      60.839  49.609  79.167  1.00  0.00           H  
ATOM    706  HB2 ALA   253      61.518  51.035  79.962  1.00  0.00           H  
ATOM    707  HB3 ALA   253      59.856  50.497  80.352  1.00  0.00           H  
ATOM    708  C   ALA   253      58.995  50.705  77.545  1.00  0.00           C  
ATOM    709  O   ALA   253      59.324  50.379  76.433  1.00  0.00           O  
ATOM    710  N   ARG   254      57.748  50.433  77.973  1.00  0.00           N  
ATOM    711  H   ARG   254      57.494  50.781  78.883  1.00  0.00           H  
ATOM    712  CA  ARG   254      56.711  49.746  77.143  1.00  0.00           C  
ATOM    713  HA  ARG   254      57.205  48.898  76.676  1.00  0.00           H  
ATOM    714  CB  ARG   254      55.466  49.239  77.954  1.00  0.00           C  
ATOM    715  HB2 ARG   254      55.082  50.006  78.630  1.00  0.00           H  
ATOM    716  HB3 ARG   254      54.591  48.936  77.375  1.00  0.00           H  
ATOM    717  CG  ARG   254      56.016  48.083  78.842  1.00  0.00           C  
ATOM    718  HG2 ARG   254      56.657  47.423  78.259  1.00  0.00           H  
ATOM    719  HG3 ARG   254      56.634  48.553  79.603  1.00  0.00           H  
ATOM    720  CD  ARG   254      54.899  47.210  79.396  1.00  0.00           C  
ATOM    721  HD2 ARG   254      55.212  46.640  80.269  1.00  0.00           H  
ATOM    722  HD3 ARG   254      54.125  47.869  79.801  1.00  0.00           H  
ATOM    723  NE  ARG   254      54.427  46.137  78.551  1.00  0.00           N  
ATOM    724  HE  ARG   254      55.147  45.792  77.932  1.00  0.00           H  
ATOM    725  CZ  ARG   254      53.263  45.513  78.533  1.00  0.00           C  
ATOM    726  NH1 ARG   254      52.353  45.749  79.367  1.00  0.00           N  
ATOM    727 HH11 ARG   254      52.406  46.552  79.974  1.00  0.00           H  
ATOM    728 HH12 ARG   254      51.560  45.118  79.351  1.00  0.00           H  
ATOM    729  NH2 ARG   254      53.019  44.624  77.650  1.00  0.00           N  
ATOM    730 HH21 ARG   254      53.587  44.418  76.842  1.00  0.00           H  
ATOM    731 HH22 ARG   254      52.042  44.362  77.603  1.00  0.00           H  
ATOM    732  C   ARG   254      56.245  50.582  75.949  1.00  0.00           C  
ATOM    733  O   ARG   254      55.941  49.968  74.913  1.00  0.00           O  
ATOM    734  N   LEU   255      56.245  51.906  76.049  1.00  0.00           N  
ATOM    735  H   LEU   255      56.532  52.267  76.958  1.00  0.00           H  
ATOM    736  CA  LEU   255      55.828  52.808  74.983  1.00  0.00           C  
ATOM    737  HA  LEU   255      54.801  52.619  74.665  1.00  0.00           H  
ATOM    738  CB  LEU   255      56.024  54.288  75.357  1.00  0.00           C  
ATOM    739  HB2 LEU   255      56.963  54.503  75.866  1.00  0.00           H  
ATOM    740  HB3 LEU   255      56.213  54.828  74.425  1.00  0.00           H  
ATOM    741  CG  LEU   255      54.876  54.990  76.239  1.00  0.00           C  
ATOM    742  HG  LEU   255      54.810  54.418  77.169  1.00  0.00           H  
ATOM    743  CD1 LEU   255      55.163  56.456  76.571  1.00  0.00           C  
ATOM    744 HD11 LEU   255      56.085  56.481  77.153  1.00  0.00           H  
ATOM    745 HD12 LEU   255      55.145  57.124  75.711  1.00  0.00           H  
ATOM    746 HD13 LEU   255      54.361  56.965  77.109  1.00  0.00           H  
ATOM    747  CD2 LEU   255      53.575  54.889  75.495  1.00  0.00           C  
ATOM    748 HD21 LEU   255      52.843  55.135  76.255  1.00  0.00           H  
ATOM    749 HD22 LEU   255      53.544  55.608  74.674  1.00  0.00           H  
ATOM    750 HD23 LEU   255      53.378  53.890  75.093  1.00  0.00           H  
ATOM    751  C   LEU   255      56.709  52.585  73.769  1.00  0.00           C  
ATOM    752  O   LEU   255      56.237  52.400  72.641  1.00  0.00           O  
ATOM    753  N   TRP   256      58.040  52.649  73.903  1.00  0.00           N  
ATOM    754  H   TRP   256      58.390  52.804  74.834  1.00  0.00           H  
ATOM    755  CA  TRP   256      59.046  52.427  72.897  1.00  0.00           C  
ATOM    756  HA  TRP   256      58.777  53.121  72.101  1.00  0.00           H  
ATOM    757  CB  TRP   256      60.319  52.956  73.534  1.00  0.00           C  
ATOM    758  HB2 TRP   256      60.433  52.384  74.451  1.00  0.00           H  
ATOM    759  HB3 TRP   256      61.168  52.779  72.861  1.00  0.00           H  
ATOM    760  CG  TRP   256      60.244  54.439  73.884  1.00  0.00           C  
ATOM    761  CD1 TRP   256      60.486  54.972  75.091  1.00  0.00           C  
ATOM    762  HD1 TRP   256      60.723  54.337  75.927  1.00  0.00           H  
ATOM    763  NE1 TRP   256      60.304  56.324  75.165  1.00  0.00           N  
ATOM    764  HE1 TRP   256      60.292  56.807  76.048  1.00  0.00           H  
ATOM    765  CE2 TRP   256      60.219  56.792  73.859  1.00  0.00           C  
ATOM    766  CZ2 TRP   256      60.238  58.088  73.309  1.00  0.00           C  
ATOM    767  HZ2 TRP   256      60.338  58.955  73.944  1.00  0.00           H  
ATOM    768  CH2 TRP   256      60.111  58.252  71.968  1.00  0.00           C  
ATOM    769  HH2 TRP   256      60.211  59.234  71.511  1.00  0.00           H  
ATOM    770  CZ3 TRP   256      59.871  57.153  71.129  1.00  0.00           C  
ATOM    771  HZ3 TRP   256      59.570  57.321  70.112  1.00  0.00           H  
ATOM    772  CE3 TRP   256      59.851  55.887  71.699  1.00  0.00           C  
ATOM    773  HE3 TRP   256      59.726  55.078  70.993  1.00  0.00           H  
ATOM    774  CD2 TRP   256      60.084  55.620  73.039  1.00  0.00           C  
ATOM    775  C   TRP   256      59.149  51.063  72.305  1.00  0.00           C  
ATOM    776  O   TRP   256      59.362  50.949  71.102  1.00  0.00           O  
ATOM    777  N   VAL   257      58.780  49.978  73.049  1.00  0.00           N  
ATOM    778  H   VAL   257      58.570  50.119  74.031  1.00  0.00           H  
ATOM    779  CA  VAL   257      58.527  48.650  72.383  1.00  0.00           C  
ATOM    780  HA  VAL   257      59.185  48.589  71.511  1.00  0.00           H  
ATOM    781  CB  VAL   257      58.760  47.445  73.277  1.00  0.00           C  
ATOM    782  HB  VAL   257      58.626  46.625  72.572  1.00  0.00           H  
ATOM    783  CG1 VAL   257      60.310  47.466  73.647  1.00  0.00           C  
ATOM    784 HG11 VAL   257      60.508  46.502  74.098  1.00  0.00           H  
ATOM    785 HG12 VAL   257      60.972  47.495  72.774  1.00  0.00           H  
ATOM    786 HG13 VAL   257      60.519  48.221  74.412  1.00  0.00           H  
ATOM    787  CG2 VAL   257      57.930  47.340  74.525  1.00  0.00           C  
ATOM    788 HG21 VAL   257      58.334  48.017  75.277  1.00  0.00           H  
ATOM    789 HG22 VAL   257      56.874  47.502  74.323  1.00  0.00           H  
ATOM    790 HG23 VAL   257      58.079  46.301  74.788  1.00  0.00           H  
ATOM    791  C   VAL   257      57.203  48.598  71.639  1.00  0.00           C  
ATOM    792  O   VAL   257      57.177  48.160  70.496  1.00  0.00           O  
ATOM    793  N   GLY   258      56.102  49.089  72.203  1.00  0.00           N  
ATOM    794  H   GLY   258      56.135  49.494  73.116  1.00  0.00           H  
ATOM    795  CA  GLY   258      54.807  49.208  71.466  1.00  0.00           C  
ATOM    796  HA2 GLY   258      54.395  48.209  71.328  1.00  0.00           H  
ATOM    797  HA3 GLY   258      54.103  49.774  72.071  1.00  0.00           H  
ATOM    798  C   GLY   258      55.131  49.851  70.109  1.00  0.00           C  
ATOM    799  O   GLY   258      54.792  49.165  69.106  1.00  0.00           O  
ATOM    800  N   VAL   259      55.738  50.998  69.930  1.00  0.00           N  
ATOM    801  H   VAL   259      55.939  51.573  70.738  1.00  0.00           H  
ATOM    802  CA  VAL   259      56.322  51.518  68.651  1.00  0.00           C  
ATOM    803  HA  VAL   259      55.581  51.923  67.959  1.00  0.00           H  
ATOM    804  CB  VAL   259      57.245  52.700  68.866  1.00  0.00           C  
ATOM    805  HB  VAL   259      58.042  52.529  69.593  1.00  0.00           H  
ATOM    806  CG1 VAL   259      57.940  53.207  67.594  1.00  0.00           C  
ATOM    807 HG11 VAL   259      58.891  52.693  67.454  1.00  0.00           H  
ATOM    808 HG12 VAL   259      57.316  53.126  66.707  1.00  0.00           H  
ATOM    809 HG13 VAL   259      58.148  54.264  67.755  1.00  0.00           H  
ATOM    810  CG2 VAL   259      56.343  53.834  69.356  1.00  0.00           C  
ATOM    811 HG21 VAL   259      55.440  53.980  68.751  1.00  0.00           H  
ATOM    812 HG22 VAL   259      55.928  53.561  70.328  1.00  0.00           H  
ATOM    813 HG23 VAL   259      56.879  54.770  69.482  1.00  0.00           H  
ATOM    814  C   VAL   259      57.117  50.544  67.830  1.00  0.00           C  
ATOM    815  O   VAL   259      56.868  50.452  66.636  1.00  0.00           O  
ATOM    816  N   TRP   260      58.045  49.818  68.424  1.00  0.00           N  
ATOM    817  H   TRP   260      58.214  49.852  69.420  1.00  0.00           H  
ATOM    818  CA  TRP   260      58.908  48.888  67.601  1.00  0.00           C  
ATOM    819  HA  TRP   260      59.139  49.391  66.669  1.00  0.00           H  
ATOM    820  CB  TRP   260      60.148  48.385  68.395  1.00  0.00           C  
ATOM    821  HB2 TRP   260      59.811  47.987  69.358  1.00  0.00           H  
ATOM    822  HB3 TRP   260      60.592  47.524  67.909  1.00  0.00           H  
ATOM    823  CG  TRP   260      61.310  49.293  68.719  1.00  0.00           C  
ATOM    824  CD1 TRP   260      61.921  49.528  69.884  1.00  0.00           C  
ATOM    825  HD1 TRP   260      61.595  49.110  70.827  1.00  0.00           H  
ATOM    826  NE1 TRP   260      63.072  50.287  69.671  1.00  0.00           N  
ATOM    827  HE1 TRP   260      63.787  50.451  70.355  1.00  0.00           H  
ATOM    828  CE2 TRP   260      63.204  50.638  68.343  1.00  0.00           C  
ATOM    829  CZ2 TRP   260      64.144  51.418  67.663  1.00  0.00           C  
ATOM    830  HZ2 TRP   260      64.900  51.735  68.364  1.00  0.00           H  
ATOM    831  CH2 TRP   260      64.042  51.653  66.261  1.00  0.00           C  
ATOM    832  HH2 TRP   260      64.690  52.347  65.738  1.00  0.00           H  
ATOM    833  CZ3 TRP   260      62.951  51.074  65.550  1.00  0.00           C  
ATOM    834  HZ3 TRP   260      62.793  51.351  64.519  1.00  0.00           H  
ATOM    835  CE3 TRP   260      62.036  50.205  66.231  1.00  0.00           C  
ATOM    836  HE3 TRP   260      61.205  49.716  65.734  1.00  0.00           H  
ATOM    837  CD2 TRP   260      62.106  50.019  67.663  1.00  0.00           C  
ATOM    838  C   TRP   260      58.078  47.706  67.024  1.00  0.00           C  
ATOM    839  O   TRP   260      58.255  47.252  65.957  1.00  0.00           O  
ATOM    840  N   SER   261      57.112  47.217  67.830  1.00  0.00           N  
ATOM    841  H   SER   261      57.129  47.572  68.775  1.00  0.00           H  
ATOM    842  CA  SER   261      56.159  46.151  67.485  1.00  0.00           C  
ATOM    843  HA  SER   261      56.773  45.332  67.115  1.00  0.00           H  
ATOM    844  CB  SER   261      55.512  45.678  68.764  1.00  0.00           C  
ATOM    845  HB2 SER   261      55.255  44.619  68.695  1.00  0.00           H  
ATOM    846  HB3 SER   261      56.205  45.762  69.600  1.00  0.00           H  
ATOM    847  OG  SER   261      54.347  46.461  69.045  1.00  0.00           O  
ATOM    848  HG  SER   261      54.519  47.348  69.378  1.00  0.00           H  
ATOM    849  C   SER   261      55.154  46.634  66.336  1.00  0.00           C  
ATOM    850  O   SER   261      55.128  45.917  65.357  1.00  0.00           O  
ATOM    851  N   VAL   262      54.524  47.768  66.421  1.00  0.00           N  
ATOM    852  H   VAL   262      54.603  48.236  67.313  1.00  0.00           H  
ATOM    853  CA  VAL   262      53.641  48.250  65.340  1.00  0.00           C  
ATOM    854  HA  VAL   262      52.889  47.518  65.066  1.00  0.00           H  
ATOM    855  CB  VAL   262      52.832  49.478  65.767  1.00  0.00           C  
ATOM    856  HB  VAL   262      53.507  50.207  66.204  1.00  0.00           H  
ATOM    857  CG1 VAL   262      52.203  50.173  64.529  1.00  0.00           C  
ATOM    858 HG11 VAL   262      51.674  51.067  64.875  1.00  0.00           H  
ATOM    859 HG12 VAL   262      52.957  50.571  63.858  1.00  0.00           H  
ATOM    860 HG13 VAL   262      51.675  49.440  63.910  1.00  0.00           H  
ATOM    861  CG2 VAL   262      51.790  49.007  66.795  1.00  0.00           C  
ATOM    862 HG21 VAL   262      51.139  48.219  66.409  1.00  0.00           H  
ATOM    863 HG22 VAL   262      52.289  48.690  67.710  1.00  0.00           H  
ATOM    864 HG23 VAL   262      51.126  49.802  67.126  1.00  0.00           H  
ATOM    865  C   VAL   262      54.559  48.570  64.138  1.00  0.00           C  
ATOM    866  O   VAL   262      54.139  48.208  63.031  1.00  0.00           O  
ATOM    867  N   LEU   263      55.811  49.121  64.266  1.00  0.00           N  
ATOM    868  H   LEU   263      56.178  49.317  65.196  1.00  0.00           H  
ATOM    869  CA  LEU   263      56.678  49.480  63.143  1.00  0.00           C  
ATOM    870  HA  LEU   263      56.033  50.153  62.565  1.00  0.00           H  
ATOM    871  CB  LEU   263      57.990  50.278  63.576  1.00  0.00           C  
ATOM    872  HB2 LEU   263      57.641  51.205  64.039  1.00  0.00           H  
ATOM    873  HB3 LEU   263      58.520  49.741  64.354  1.00  0.00           H  
ATOM    874  CG  LEU   263      58.891  50.537  62.325  1.00  0.00           C  
ATOM    875  HG  LEU   263      59.130  49.593  61.834  1.00  0.00           H  
ATOM    876  CD1 LEU   263      58.233  51.444  61.283  1.00  0.00           C  
ATOM    877 HD11 LEU   263      58.071  52.422  61.722  1.00  0.00           H  
ATOM    878 HD12 LEU   263      58.913  51.505  60.429  1.00  0.00           H  
ATOM    879 HD13 LEU   263      57.278  51.049  60.937  1.00  0.00           H  
ATOM    880  CD2 LEU   263      60.237  51.128  62.800  1.00  0.00           C  
ATOM    881 HD21 LEU   263      60.021  51.927  63.513  1.00  0.00           H  
ATOM    882 HD22 LEU   263      60.901  50.445  63.318  1.00  0.00           H  
ATOM    883 HD23 LEU   263      60.773  51.591  61.963  1.00  0.00           H  
ATOM    884  C   LEU   263      56.984  48.305  62.305  1.00  0.00           C  
ATOM    885  O   LEU   263      56.810  48.276  61.048  1.00  0.00           O  
ATOM    886  N   CYS   264      57.279  47.181  63.036  1.00  0.00           N  
ATOM    887  H   CYS   264      57.219  47.181  64.048  1.00  0.00           H  
ATOM    888  CA  CYS   264      57.373  45.925  62.383  1.00  0.00           C  
ATOM    889  HA  CYS   264      58.118  45.940  61.589  1.00  0.00           H  
ATOM    890  CB  CYS   264      57.850  44.867  63.420  1.00  0.00           C  
ATOM    891  HB2 CYS   264      58.807  45.232  63.807  1.00  0.00           H  
ATOM    892  HB3 CYS   264      57.176  44.696  64.266  1.00  0.00           H  
ATOM    893  SG  CYS   264      58.184  43.361  62.426  1.00  0.00           S  
ATOM    894  HG  CYS   264      57.146  42.548  62.658  1.00  0.00           H  
ATOM    895  C   CYS   264      56.109  45.396  61.685  1.00  0.00           C  
ATOM    896  O   CYS   264      56.200  45.005  60.539  1.00  0.00           O  
ATOM    897  N   CYS   265      54.963  45.334  62.318  1.00  0.00           N  
ATOM    898  H   CYS   265      54.949  45.846  63.191  1.00  0.00           H  
ATOM    899  CA  CYS   265      53.738  44.987  61.607  1.00  0.00           C  
ATOM    900  HA  CYS   265      53.848  43.928  61.340  1.00  0.00           H  
ATOM    901  CB  CYS   265      52.550  45.196  62.476  1.00  0.00           C  
ATOM    902  HB2 CYS   265      52.360  46.240  62.714  1.00  0.00           H  
ATOM    903  HB3 CYS   265      51.656  44.883  61.928  1.00  0.00           H  
ATOM    904  SG  CYS   265      52.544  44.134  63.943  1.00  0.00           S  
ATOM    905  HG  CYS   265      53.645  44.661  64.484  1.00  0.00           H  
ATOM    906  C   CYS   265      53.495  45.725  60.280  1.00  0.00           C  
ATOM    907  O   CYS   265      53.327  45.179  59.201  1.00  0.00           O  
ATOM    908  N   ALA   266      53.624  47.046  60.277  1.00  0.00           N  
ATOM    909  H   ALA   266      53.825  47.482  61.167  1.00  0.00           H  
ATOM    910  CA  ALA   266      53.551  47.847  59.096  1.00  0.00           C  
ATOM    911  HA  ALA   266      52.577  47.580  58.679  1.00  0.00           H  
ATOM    912  CB  ALA   266      53.501  49.293  59.566  1.00  0.00           C  
ATOM    913  HB1 ALA   266      53.345  49.902  58.679  1.00  0.00           H  
ATOM    914  HB2 ALA   266      52.634  49.419  60.211  1.00  0.00           H  
ATOM    915  HB3 ALA   266      54.369  49.546  60.165  1.00  0.00           H  
ATOM    916  C   ALA   266      54.574  47.645  58.010  1.00  0.00           C  
ATOM    917  O   ALA   266      54.226  47.376  56.830  1.00  0.00           O  
ATOM    918  N   SER   267      55.877  47.709  58.244  1.00  0.00           N  
ATOM    919  H   SER   267      56.131  47.818  59.218  1.00  0.00           H  
ATOM    920  CA  SER   267      56.968  47.423  57.297  1.00  0.00           C  
ATOM    921  HA  SER   267      57.014  48.227  56.564  1.00  0.00           H  
ATOM    922  CB  SER   267      58.326  47.556  57.939  1.00  0.00           C  
ATOM    923  HB2 SER   267      58.412  48.461  58.534  1.00  0.00           H  
ATOM    924  HB3 SER   267      58.378  46.808  58.720  1.00  0.00           H  
ATOM    925  OG  SER   267      59.404  47.330  57.062  1.00  0.00           O  
ATOM    926  HG  SER   267      60.212  47.237  57.558  1.00  0.00           H  
ATOM    927  C   SER   267      56.799  46.050  56.621  1.00  0.00           C  
ATOM    928  O   SER   267      56.949  45.982  55.398  1.00  0.00           O  
ATOM    929  N   THR   268      56.429  44.996  57.434  1.00  0.00           N  
ATOM    930  H   THR   268      56.135  45.201  58.377  1.00  0.00           H  
ATOM    931  CA  THR   268      56.266  43.607  56.988  1.00  0.00           C  
ATOM    932  HA  THR   268      57.111  43.350  56.355  1.00  0.00           H  
ATOM    933  CB  THR   268      56.349  42.637  58.171  1.00  0.00           C  
ATOM    934  HB  THR   268      55.999  41.687  57.752  1.00  0.00           H  
ATOM    935  CG2 THR   268      57.716  42.418  58.668  1.00  0.00           C  
ATOM    936 HG21 THR   268      57.623  41.508  59.254  1.00  0.00           H  
ATOM    937 HG22 THR   268      58.410  42.269  57.837  1.00  0.00           H  
ATOM    938 HG23 THR   268      58.062  43.190  59.350  1.00  0.00           H  
ATOM    939  OG1 THR   268      55.420  42.924  59.175  1.00  0.00           O  
ATOM    940  HG1 THR   268      55.697  43.758  59.577  1.00  0.00           H  
ATOM    941  C   THR   268      54.958  43.404  56.125  1.00  0.00           C  
ATOM    942  O   THR   268      55.010  42.850  55.012  1.00  0.00           O  
ATOM    943  N   LEU   269      53.818  44.000  56.558  1.00  0.00           N  
ATOM    944  H   LEU   269      53.828  44.454  57.462  1.00  0.00           H  
ATOM    945  CA  LEU   269      52.552  43.951  55.773  1.00  0.00           C  
ATOM    946  HA  LEU   269      52.278  42.938  55.473  1.00  0.00           H  
ATOM    947  CB  LEU   269      51.362  44.329  56.560  1.00  0.00           C  
ATOM    948  HB2 LEU   269      51.342  43.638  57.391  1.00  0.00           H  
ATOM    949  HB3 LEU   269      51.529  45.337  56.962  1.00  0.00           H  
ATOM    950  CG  LEU   269      49.987  44.294  55.817  1.00  0.00           C  
ATOM    951  HG  LEU   269      50.034  44.663  54.790  1.00  0.00           H  
ATOM    952  CD1 LEU   269      49.406  42.835  55.840  1.00  0.00           C  
ATOM    953 HD11 LEU   269      49.102  42.570  56.850  1.00  0.00           H  
ATOM    954 HD12 LEU   269      48.501  42.841  55.227  1.00  0.00           H  
ATOM    955 HD13 LEU   269      50.123  42.035  55.638  1.00  0.00           H  
ATOM    956  CD2 LEU   269      49.072  45.337  56.379  1.00  0.00           C  
ATOM    957 HD21 LEU   269      48.130  45.321  55.817  1.00  0.00           H  
ATOM    958 HD22 LEU   269      48.760  45.031  57.370  1.00  0.00           H  
ATOM    959 HD23 LEU   269      49.542  46.318  56.365  1.00  0.00           H  
ATOM    960  C   LEU   269      52.682  44.641  54.360  1.00  0.00           C  
ATOM    961  O   LEU   269      52.089  44.190  53.388  1.00  0.00           O  
ATOM    962  N   PHE   270      53.464  45.740  54.268  1.00  0.00           N  
ATOM    963  H   PHE   270      53.972  45.914  55.126  1.00  0.00           H  
ATOM    964  CA  PHE   270      53.714  46.480  53.042  1.00  0.00           C  
ATOM    965  HA  PHE   270      52.753  46.464  52.520  1.00  0.00           H  
ATOM    966  CB  PHE   270      54.196  47.899  53.442  1.00  0.00           C  
ATOM    967  HB2 PHE   270      53.345  48.482  53.789  1.00  0.00           H  
ATOM    968  HB3 PHE   270      54.923  47.744  54.230  1.00  0.00           H  
ATOM    969  CG  PHE   270      54.814  48.552  52.280  1.00  0.00           C  
ATOM    970  CD1 PHE   270      54.020  49.537  51.710  1.00  0.00           C  
ATOM    971  HD1 PHE   270      53.063  49.764  52.165  1.00  0.00           H  
ATOM    972  CE1 PHE   270      54.447  50.018  50.504  1.00  0.00           C  
ATOM    973  HE1 PHE   270      53.812  50.723  49.985  1.00  0.00           H  
ATOM    974  CZ  PHE   270      55.724  49.608  49.926  1.00  0.00           C  
ATOM    975  HZ  PHE   270      56.129  50.051  49.031  1.00  0.00           H  
ATOM    976  CE2 PHE   270      56.489  48.612  50.556  1.00  0.00           C  
ATOM    977  HE2 PHE   270      57.381  48.279  50.044  1.00  0.00           H  
ATOM    978  CD2 PHE   270      56.071  48.152  51.791  1.00  0.00           C  
ATOM    979  HD2 PHE   270      56.678  47.415  52.301  1.00  0.00           H  
ATOM    980  C   PHE   270      54.654  45.713  52.065  1.00  0.00           C  
ATOM    981  O   PHE   270      54.421  45.672  50.830  1.00  0.00           O  
ATOM    982  N   THR   271      55.655  45.102  52.626  1.00  0.00           N  
ATOM    983  H   THR   271      55.861  45.178  53.611  1.00  0.00           H  
ATOM    984  CA  THR   271      56.554  44.106  51.903  1.00  0.00           C  
ATOM    985  HA  THR   271      56.966  44.620  51.037  1.00  0.00           H  
ATOM    986  CB  THR   271      57.732  43.650  52.768  1.00  0.00           C  
ATOM    987  HB  THR   271      57.296  43.385  53.730  1.00  0.00           H  
ATOM    988  CG2 THR   271      58.575  42.503  52.309  1.00  0.00           C  
ATOM    989 HG21 THR   271      59.338  42.401  53.066  1.00  0.00           H  
ATOM    990 HG22 THR   271      58.003  41.598  52.483  1.00  0.00           H  
ATOM    991 HG23 THR   271      58.954  42.703  51.308  1.00  0.00           H  
ATOM    992  OG1 THR   271      58.625  44.670  52.985  1.00  0.00           O  
ATOM    993  HG1 THR   271      58.360  45.165  53.763  1.00  0.00           H  
ATOM    994  C   THR   271      55.753  42.957  51.416  1.00  0.00           C  
ATOM    995  O   THR   271      55.839  42.645  50.248  1.00  0.00           O  
ATOM    996  N   VAL   272      55.030  42.293  52.300  1.00  0.00           N  
ATOM    997  H   VAL   272      55.132  42.423  53.296  1.00  0.00           H  
ATOM    998  CA  VAL   272      54.132  41.182  52.053  1.00  0.00           C  
ATOM    999  HA  VAL   272      54.736  40.362  51.664  1.00  0.00           H  
ATOM   1000  CB  VAL   272      53.527  40.521  53.335  1.00  0.00           C  
ATOM   1001  HB  VAL   272      53.056  41.341  53.872  1.00  0.00           H  
ATOM   1002  CG1 VAL   272      52.482  39.490  53.031  1.00  0.00           C  
ATOM   1003 HG11 VAL   272      51.968  39.190  53.945  1.00  0.00           H  
ATOM   1004 HG12 VAL   272      51.740  39.946  52.378  1.00  0.00           H  
ATOM   1005 HG13 VAL   272      52.885  38.635  52.486  1.00  0.00           H  
ATOM   1006  CG2 VAL   272      54.688  39.812  54.094  1.00  0.00           C  
ATOM   1007 HG21 VAL   272      55.591  40.438  54.057  1.00  0.00           H  
ATOM   1008 HG22 VAL   272      54.441  39.621  55.142  1.00  0.00           H  
ATOM   1009 HG23 VAL   272      54.904  38.906  53.543  1.00  0.00           H  
ATOM   1010  C   VAL   272      53.100  41.473  50.938  1.00  0.00           C  
ATOM   1011  O   VAL   272      53.136  40.860  49.887  1.00  0.00           O  
ATOM   1012  N   LEU   273      52.268  42.496  51.099  1.00  0.00           N  
ATOM   1013  H   LEU   273      52.453  43.159  51.846  1.00  0.00           H  
ATOM   1014  CA  LEU   273      51.363  43.006  50.038  1.00  0.00           C  
ATOM   1015  HA  LEU   273      50.776  42.173  49.642  1.00  0.00           H  
ATOM   1016  CB  LEU   273      50.376  44.064  50.541  1.00  0.00           C  
ATOM   1017  HB2 LEU   273      50.920  44.944  50.878  1.00  0.00           H  
ATOM   1018  HB3 LEU   273      49.803  44.468  49.696  1.00  0.00           H  
ATOM   1019  CG  LEU   273      49.467  43.583  51.706  1.00  0.00           C  
ATOM   1020  HG  LEU   273      50.026  43.067  52.484  1.00  0.00           H  
ATOM   1021  CD1 LEU   273      48.778  44.839  52.171  1.00  0.00           C  
ATOM   1022 HD11 LEU   273      49.386  45.730  52.286  1.00  0.00           H  
ATOM   1023 HD12 LEU   273      48.026  45.083  51.411  1.00  0.00           H  
ATOM   1024 HD13 LEU   273      48.238  44.628  53.104  1.00  0.00           H  
ATOM   1025  CD2 LEU   273      48.407  42.621  51.351  1.00  0.00           C  
ATOM   1026 HD21 LEU   273      47.907  42.968  50.455  1.00  0.00           H  
ATOM   1027 HD22 LEU   273      48.835  41.632  51.138  1.00  0.00           H  
ATOM   1028 HD23 LEU   273      47.669  42.325  52.100  1.00  0.00           H  
ATOM   1029  C   LEU   273      52.059  43.503  48.767  1.00  0.00           C  
ATOM   1030  O   LEU   273      51.614  43.059  47.682  1.00  0.00           O  
ATOM   1031  N   THR   274      53.150  44.311  48.704  1.00  0.00           N  
ATOM   1032  H   THR   274      53.489  44.635  49.593  1.00  0.00           H  
ATOM   1033  CA  THR   274      53.917  44.823  47.521  1.00  0.00           C  
ATOM   1034  HA  THR   274      53.257  45.394  46.865  1.00  0.00           H  
ATOM   1035  CB  THR   274      55.116  45.644  47.916  1.00  0.00           C  
ATOM   1036  HB  THR   274      55.762  45.164  48.641  1.00  0.00           H  
ATOM   1037  CG2 THR   274      56.044  46.147  46.771  1.00  0.00           C  
ATOM   1038 HG21 THR   274      56.405  45.309  46.166  1.00  0.00           H  
ATOM   1039 HG22 THR   274      55.450  46.803  46.142  1.00  0.00           H  
ATOM   1040 HG23 THR   274      56.936  46.609  47.187  1.00  0.00           H  
ATOM   1041  OG1 THR   274      54.639  46.884  48.417  1.00  0.00           O  
ATOM   1042  HG1 THR   274      54.427  46.714  49.334  1.00  0.00           H  
ATOM   1043  C   THR   274      54.363  43.636  46.641  1.00  0.00           C  
ATOM   1044  O   THR   274      54.188  43.639  45.433  1.00  0.00           O  
ATOM   1045  N   TYR   275      54.826  42.542  47.348  1.00  0.00           N  
ATOM   1046  H   TYR   275      55.046  42.540  48.334  1.00  0.00           H  
ATOM   1047  CA  TYR   275      54.868  41.174  46.758  1.00  0.00           C  
ATOM   1048  HA  TYR   275      55.496  41.271  45.874  1.00  0.00           H  
ATOM   1049  CB  TYR   275      55.566  40.249  47.739  1.00  0.00           C  
ATOM   1050  HB2 TYR   275      56.606  40.516  47.925  1.00  0.00           H  
ATOM   1051  HB3 TYR   275      55.080  40.472  48.685  1.00  0.00           H  
ATOM   1052  CG  TYR   275      55.459  38.774  47.353  1.00  0.00           C  
ATOM   1053  CD1 TYR   275      56.186  38.333  46.245  1.00  0.00           C  
ATOM   1054  HD1 TYR   275      56.940  38.965  45.811  1.00  0.00           H  
ATOM   1055  CE1 TYR   275      56.181  36.985  45.876  1.00  0.00           C  
ATOM   1056  HE1 TYR   275      56.850  36.615  45.108  1.00  0.00           H  
ATOM   1057  CZ  TYR   275      55.380  36.083  46.595  1.00  0.00           C  
ATOM   1058  OH  TYR   275      55.426  34.749  46.274  1.00  0.00           O  
ATOM   1059  HH  TYR   275      55.761  34.557  45.400  1.00  0.00           H  
ATOM   1060  CE2 TYR   275      54.540  36.547  47.634  1.00  0.00           C  
ATOM   1061  HE2 TYR   275      53.841  35.827  48.028  1.00  0.00           H  
ATOM   1062  CD2 TYR   275      54.574  37.896  47.983  1.00  0.00           C  
ATOM   1063  HD2 TYR   275      53.912  38.306  48.730  1.00  0.00           H  
ATOM   1064  C   TYR   275      53.576  40.665  46.210  1.00  0.00           C  
ATOM   1065  O   TYR   275      53.455  40.451  44.995  1.00  0.00           O  
ATOM   1066  N   LEU   276      52.605  40.458  47.132  1.00  0.00           N  
ATOM   1067  H   LEU   276      52.795  40.763  48.074  1.00  0.00           H  
ATOM   1068  CA  LEU   276      51.475  39.564  46.977  1.00  0.00           C  
ATOM   1069  HA  LEU   276      51.973  38.602  46.892  1.00  0.00           H  
ATOM   1070  CB  LEU   276      50.748  39.427  48.313  1.00  0.00           C  
ATOM   1071  HB2 LEU   276      51.532  39.125  49.003  1.00  0.00           H  
ATOM   1072  HB3 LEU   276      50.403  40.412  48.615  1.00  0.00           H  
ATOM   1073  CG  LEU   276      49.633  38.346  48.321  1.00  0.00           C  
ATOM   1074  HG  LEU   276      48.943  38.362  47.474  1.00  0.00           H  
ATOM   1075  CD1 LEU   276      50.174  36.918  48.452  1.00  0.00           C  
ATOM   1076 HD11 LEU   276      49.328  36.258  48.668  1.00  0.00           H  
ATOM   1077 HD12 LEU   276      50.767  36.612  47.585  1.00  0.00           H  
ATOM   1078 HD13 LEU   276      50.834  36.741  49.302  1.00  0.00           H  
ATOM   1079  CD2 LEU   276      48.742  38.548  49.515  1.00  0.00           C  
ATOM   1080 HD21 LEU   276      48.250  39.508  49.420  1.00  0.00           H  
ATOM   1081 HD22 LEU   276      47.980  37.770  49.562  1.00  0.00           H  
ATOM   1082 HD23 LEU   276      49.394  38.500  50.394  1.00  0.00           H  
ATOM   1083  C   LEU   276      50.540  39.870  45.770  1.00  0.00           C  
ATOM   1084  O   LEU   276      50.073  38.940  45.113  1.00  0.00           O  
ATOM   1085  N   VAL   277      50.266  41.153  45.586  1.00  0.00           N  
ATOM   1086  H   VAL   277      50.793  41.755  46.207  1.00  0.00           H  
ATOM   1087  CA  VAL   277      49.400  41.716  44.574  1.00  0.00           C  
ATOM   1088  HA  VAL   277      48.485  41.140  44.660  1.00  0.00           H  
ATOM   1089  CB  VAL   277      49.098  43.232  44.687  1.00  0.00           C  
ATOM   1090  HB  VAL   277      48.347  43.466  43.927  1.00  0.00           H  
ATOM   1091  CG1 VAL   277      48.444  43.551  46.035  1.00  0.00           C  
ATOM   1092 HG11 VAL   277      48.137  44.604  45.995  1.00  0.00           H  
ATOM   1093 HG12 VAL   277      47.531  42.976  46.201  1.00  0.00           H  
ATOM   1094 HG13 VAL   277      49.159  43.427  46.853  1.00  0.00           H  
ATOM   1095  CG2 VAL   277      50.289  44.186  44.569  1.00  0.00           C  
ATOM   1096 HG21 VAL   277      50.979  44.000  45.389  1.00  0.00           H  
ATOM   1097 HG22 VAL   277      50.809  44.055  43.621  1.00  0.00           H  
ATOM   1098 HG23 VAL   277      50.005  45.232  44.629  1.00  0.00           H  
ATOM   1099  C   VAL   277      49.842  41.383  43.100  1.00  0.00           C  
ATOM   1100  O   VAL   277      49.111  41.544  42.121  1.00  0.00           O  
ATOM   1101  N   ASP   278      51.127  40.969  42.951  1.00  0.00           N  
ATOM   1102  H   ASP   278      51.645  40.803  43.794  1.00  0.00           H  
ATOM   1103  CA  ASP   278      51.766  40.730  41.592  1.00  0.00           C  
ATOM   1104  HA  ASP   278      51.100  40.387  40.810  1.00  0.00           H  
ATOM   1105  CB  ASP   278      52.427  42.047  41.140  1.00  0.00           C  
ATOM   1106  HB2 ASP   278      51.709  42.846  41.281  1.00  0.00           H  
ATOM   1107  HB3 ASP   278      53.306  42.290  41.740  1.00  0.00           H  
ATOM   1108  CG  ASP   278      52.937  42.089  39.699  1.00  0.00           C  
ATOM   1109  OD1 ASP   278      52.153  41.646  38.750  1.00  0.00           O  
ATOM   1110  OD2 ASP   278      53.991  42.781  39.418  1.00  0.00           O  
ATOM   1111  C   ASP   278      52.841  39.607  41.789  1.00  0.00           C  
ATOM   1112  O   ASP   278      53.961  39.681  41.396  1.00  0.00           O  
ATOM   1113  N   MET   279      52.448  38.581  42.532  1.00  0.00           N  
ATOM   1114  H   MET   279      51.500  38.637  42.869  1.00  0.00           H  
ATOM   1115  CA  MET   279      53.284  37.579  43.131  1.00  0.00           C  
ATOM   1116  HA  MET   279      53.860  38.076  43.903  1.00  0.00           H  
ATOM   1117  CB  MET   279      52.434  36.484  43.864  1.00  0.00           C  
ATOM   1118  HB2 MET   279      53.137  35.803  44.351  1.00  0.00           H  
ATOM   1119  HB3 MET   279      51.802  36.916  44.640  1.00  0.00           H  
ATOM   1120  CG  MET   279      51.490  35.623  43.115  1.00  0.00           C  
ATOM   1121  HG2 MET   279      50.724  36.180  42.591  1.00  0.00           H  
ATOM   1122  HG3 MET   279      52.125  35.161  42.350  1.00  0.00           H  
ATOM   1123  SD  MET   279      50.681  34.487  44.258  1.00  0.00           S  
ATOM   1124  CE  MET   279      49.585  33.670  43.021  1.00  0.00           C  
ATOM   1125  HE1 MET   279      49.059  34.329  42.331  1.00  0.00           H  
ATOM   1126  HE2 MET   279      50.179  32.840  42.632  1.00  0.00           H  
ATOM   1127  HE3 MET   279      48.782  33.238  43.613  1.00  0.00           H  
ATOM   1128  C   MET   279      54.276  36.925  42.142  1.00  0.00           C  
ATOM   1129  O   MET   279      55.502  36.805  42.440  1.00  0.00           O  
ATOM   1130  N   ARG   280      53.765  36.546  40.947  1.00  0.00           N  
ATOM   1131  H   ARG   280      52.855  36.938  40.768  1.00  0.00           H  
ATOM   1132  CA  ARG   280      54.506  35.736  39.925  1.00  0.00           C  
ATOM   1133  HA  ARG   280      54.950  34.858  40.390  1.00  0.00           H  
ATOM   1134  CB  ARG   280      53.537  35.160  38.832  1.00  0.00           C  
ATOM   1135  HB2 ARG   280      53.083  36.027  38.337  1.00  0.00           H  
ATOM   1136  HB3 ARG   280      54.014  34.508  38.112  1.00  0.00           H  
ATOM   1137  CG  ARG   280      52.435  34.229  39.467  1.00  0.00           C  
ATOM   1138  HG2 ARG   280      52.839  33.400  40.042  1.00  0.00           H  
ATOM   1139  HG3 ARG   280      51.814  34.900  40.059  1.00  0.00           H  
ATOM   1140  CD  ARG   280      51.482  33.723  38.362  1.00  0.00           C  
ATOM   1141  HD2 ARG   280      51.206  34.590  37.754  1.00  0.00           H  
ATOM   1142  HD3 ARG   280      51.991  32.935  37.794  1.00  0.00           H  
ATOM   1143  NE  ARG   280      50.265  33.133  38.815  1.00  0.00           N  
ATOM   1144  HE  ARG   280      50.320  32.210  39.227  1.00  0.00           H  
ATOM   1145  CZ  ARG   280      49.134  33.764  38.817  1.00  0.00           C  
ATOM   1146  NH1 ARG   280      48.834  34.912  38.395  1.00  0.00           N  
ATOM   1147 HH11 ARG   280      49.592  35.527  38.121  1.00  0.00           H  
ATOM   1148 HH12 ARG   280      47.849  35.153  38.460  1.00  0.00           H  
ATOM   1149  NH2 ARG   280      48.142  33.150  39.435  1.00  0.00           N  
ATOM   1150 HH21 ARG   280      48.236  32.250  39.867  1.00  0.00           H  
ATOM   1151 HH22 ARG   280      47.215  33.554  39.427  1.00  0.00           H  
ATOM   1152  C   ARG   280      55.655  36.519  39.191  1.00  0.00           C  
ATOM   1153  O   ARG   280      56.645  35.912  38.721  1.00  0.00           O  
ATOM   1154  N   ARG   281      55.576  37.838  39.292  1.00  0.00           N  
ATOM   1155  H   ARG   281      54.648  38.174  39.535  1.00  0.00           H  
ATOM   1156  CA  ARG   281      56.660  38.801  38.857  1.00  0.00           C  
ATOM   1157  HA  ARG   281      56.845  38.707  37.785  1.00  0.00           H  
ATOM   1158  CB  ARG   281      56.242  40.312  39.142  1.00  0.00           C  
ATOM   1159  HB2 ARG   281      55.157  40.344  39.093  1.00  0.00           H  
ATOM   1160  HB3 ARG   281      56.530  40.365  40.196  1.00  0.00           H  
ATOM   1161  CG  ARG   281      56.885  41.472  38.282  1.00  0.00           C  
ATOM   1162  HG2 ARG   281      56.653  42.446  38.712  1.00  0.00           H  
ATOM   1163  HG3 ARG   281      57.950  41.257  38.265  1.00  0.00           H  
ATOM   1164  CD  ARG   281      56.334  41.488  36.852  1.00  0.00           C  
ATOM   1165  HD2 ARG   281      56.807  42.210  36.192  1.00  0.00           H  
ATOM   1166  HD3 ARG   281      56.692  40.572  36.379  1.00  0.00           H  
ATOM   1167  NE  ARG   281      54.831  41.604  36.749  1.00  0.00           N  
ATOM   1168  HE  ARG   281      54.432  41.872  37.633  1.00  0.00           H  
ATOM   1169  CZ  ARG   281      53.952  41.416  35.809  1.00  0.00           C  
ATOM   1170  NH1 ARG   281      54.312  41.351  34.532  1.00  0.00           N  
ATOM   1171 HH11 ARG   281      55.262  41.648  34.350  1.00  0.00           H  
ATOM   1172 HH12 ARG   281      53.574  41.086  33.900  1.00  0.00           H  
ATOM   1173  NH2 ARG   281      52.650  41.319  36.045  1.00  0.00           N  
ATOM   1174 HH21 ARG   281      52.317  41.502  36.989  1.00  0.00           H  
ATOM   1175 HH22 ARG   281      51.987  41.267  35.288  1.00  0.00           H  
ATOM   1176  C   ARG   281      57.958  38.481  39.627  1.00  0.00           C  
ATOM   1177  O   ARG   281      59.059  38.642  39.044  1.00  0.00           O  
ATOM   1178  N   PHE   282      57.845  38.131  40.905  1.00  0.00           N  
ATOM   1179  H   PHE   282      56.901  38.118  41.283  1.00  0.00           H  
ATOM   1180  CA  PHE   282      59.008  38.086  41.814  1.00  0.00           C  
ATOM   1181  HA  PHE   282      59.674  38.905  41.549  1.00  0.00           H  
ATOM   1182  CB  PHE   282      58.449  38.361  43.231  1.00  0.00           C  
ATOM   1183  HB2 PHE   282      57.612  37.680  43.387  1.00  0.00           H  
ATOM   1184  HB3 PHE   282      59.156  38.015  43.983  1.00  0.00           H  
ATOM   1185  CG  PHE   282      58.042  39.843  43.516  1.00  0.00           C  
ATOM   1186  CD1 PHE   282      58.986  40.780  44.004  1.00  0.00           C  
ATOM   1187  HD1 PHE   282      59.912  40.331  44.334  1.00  0.00           H  
ATOM   1188  CE1 PHE   282      58.620  42.083  44.252  1.00  0.00           C  
ATOM   1189  HE1 PHE   282      59.247  42.811  44.759  1.00  0.00           H  
ATOM   1190  CZ  PHE   282      57.307  42.511  44.070  1.00  0.00           C  
ATOM   1191  HZ  PHE   282      56.970  43.505  44.312  1.00  0.00           H  
ATOM   1192  CE2 PHE   282      56.420  41.596  43.501  1.00  0.00           C  
ATOM   1193  HE2 PHE   282      55.431  41.942  43.225  1.00  0.00           H  
ATOM   1194  CD2 PHE   282      56.776  40.281  43.194  1.00  0.00           C  
ATOM   1195  HD2 PHE   282      56.193  39.615  42.575  1.00  0.00           H  
ATOM   1196  C   PHE   282      59.811  36.752  41.749  1.00  0.00           C  
ATOM   1197  O   PHE   282      59.304  35.673  42.125  1.00  0.00           O  
ATOM   1198  N   SER   283      61.031  36.790  41.225  1.00  0.00           N  
ATOM   1199  H   SER   283      61.485  37.700  41.202  1.00  0.00           H  
ATOM   1200  CA  SER   283      61.912  35.600  41.026  1.00  0.00           C  
ATOM   1201  HA  SER   283      61.260  34.940  40.458  1.00  0.00           H  
ATOM   1202  CB  SER   283      63.117  36.115  40.255  1.00  0.00           C  
ATOM   1203  HB2 SER   283      62.737  36.853  39.551  1.00  0.00           H  
ATOM   1204  HB3 SER   283      63.725  36.713  40.934  1.00  0.00           H  
ATOM   1205  OG  SER   283      63.702  35.009  39.540  1.00  0.00           O  
ATOM   1206  HG  SER   283      63.241  34.908  38.710  1.00  0.00           H  
ATOM   1207  C   SER   283      62.290  34.930  42.349  1.00  0.00           C  
ATOM   1208  O   SER   283      62.172  35.558  43.382  1.00  0.00           O  
ATOM   1209  N   TYR   284      62.786  33.708  42.308  1.00  0.00           N  
ATOM   1210  H   TYR   284      62.807  33.385  41.352  1.00  0.00           H  
ATOM   1211  CA  TYR   284      62.972  32.853  43.447  1.00  0.00           C  
ATOM   1212  HA  TYR   284      62.009  32.690  43.928  1.00  0.00           H  
ATOM   1213  CB  TYR   284      63.472  31.446  43.089  1.00  0.00           C  
ATOM   1214  HB2 TYR   284      62.764  31.002  42.379  1.00  0.00           H  
ATOM   1215  HB3 TYR   284      64.463  31.482  42.649  1.00  0.00           H  
ATOM   1216  CG  TYR   284      63.533  30.514  44.242  1.00  0.00           C  
ATOM   1217  CD1 TYR   284      62.305  30.124  44.752  1.00  0.00           C  
ATOM   1218  HD1 TYR   284      61.416  30.372  44.185  1.00  0.00           H  
ATOM   1219  CE1 TYR   284      62.282  29.449  46.023  1.00  0.00           C  
ATOM   1220  HE1 TYR   284      61.328  29.094  46.376  1.00  0.00           H  
ATOM   1221  CZ  TYR   284      63.468  29.282  46.713  1.00  0.00           C  
ATOM   1222  OH  TYR   284      63.572  28.633  47.881  1.00  0.00           O  
ATOM   1223  HH  TYR   284      62.703  28.363  48.182  1.00  0.00           H  
ATOM   1224  CE2 TYR   284      64.675  29.851  46.191  1.00  0.00           C  
ATOM   1225  HE2 TYR   284      65.583  29.785  46.775  1.00  0.00           H  
ATOM   1226  CD2 TYR   284      64.777  30.390  44.910  1.00  0.00           C  
ATOM   1227  HD2 TYR   284      65.721  30.714  44.507  1.00  0.00           H  
ATOM   1228  C   TYR   284      63.968  33.461  44.530  1.00  0.00           C  
ATOM   1229  O   TYR   284      63.565  33.542  45.696  1.00  0.00           O  
ATOM   1230  N   PRO   285      65.178  33.872  44.180  1.00  0.00           N  
ATOM   1231  CD  PRO   285      65.840  33.925  42.876  1.00  0.00           C  
ATOM   1232  HD2 PRO   285      65.422  34.620  42.144  1.00  0.00           H  
ATOM   1233  HD3 PRO   285      65.855  32.908  42.461  1.00  0.00           H  
ATOM   1234  CG  PRO   285      67.298  34.131  43.255  1.00  0.00           C  
ATOM   1235  HG2 PRO   285      67.829  34.513  42.389  1.00  0.00           H  
ATOM   1236  HG3 PRO   285      67.753  33.223  43.651  1.00  0.00           H  
ATOM   1237  CB  PRO   285      67.184  35.062  44.434  1.00  0.00           C  
ATOM   1238  HB2 PRO   285      67.034  36.101  44.141  1.00  0.00           H  
ATOM   1239  HB3 PRO   285      68.055  34.975  45.089  1.00  0.00           H  
ATOM   1240  CA  PRO   285      65.984  34.478  45.246  1.00  0.00           C  
ATOM   1241  HA  PRO   285      66.275  33.735  45.992  1.00  0.00           H  
ATOM   1242  C   PRO   285      65.387  35.624  46.000  1.00  0.00           C  
ATOM   1243  O   PRO   285      65.883  35.910  47.107  1.00  0.00           O  
ATOM   1244  N   GLU   286      64.371  36.325  45.469  1.00  0.00           N  
ATOM   1245  H   GLU   286      64.046  36.101  44.538  1.00  0.00           H  
ATOM   1246  CA  GLU   286      63.701  37.345  46.187  1.00  0.00           C  
ATOM   1247  HA  GLU   286      64.401  38.017  46.683  1.00  0.00           H  
ATOM   1248  CB  GLU   286      62.835  38.230  45.200  1.00  0.00           C  
ATOM   1249  HB2 GLU   286      61.962  37.660  44.875  1.00  0.00           H  
ATOM   1250  HB3 GLU   286      62.484  39.078  45.784  1.00  0.00           H  
ATOM   1251  CG  GLU   286      63.637  38.814  43.995  1.00  0.00           C  
ATOM   1252  HG2 GLU   286      64.046  38.118  43.268  1.00  0.00           H  
ATOM   1253  HG3 GLU   286      62.888  39.422  43.490  1.00  0.00           H  
ATOM   1254  CD  GLU   286      64.765  39.800  44.319  1.00  0.00           C  
ATOM   1255  OE1 GLU   286      64.861  40.758  43.562  1.00  0.00           O  
ATOM   1256  OE2 GLU   286      65.585  39.654  45.286  1.00  0.00           O  
ATOM   1257  C   GLU   286      62.722  36.849  47.273  1.00  0.00           C  
ATOM   1258  O   GLU   286      62.325  37.569  48.210  1.00  0.00           O  
ATOM   1259  N   ARG   287      62.215  35.624  47.241  1.00  0.00           N  
ATOM   1260  H   ARG   287      62.626  35.059  46.512  1.00  0.00           H  
ATOM   1261  CA  ARG   287      61.264  34.916  48.100  1.00  0.00           C  
ATOM   1262  HA  ARG   287      60.453  35.620  48.315  1.00  0.00           H  
ATOM   1263  CB  ARG   287      60.626  33.783  47.279  1.00  0.00           C  
ATOM   1264  HB2 ARG   287      61.343  32.983  47.058  1.00  0.00           H  
ATOM   1265  HB3 ARG   287      59.874  33.355  47.940  1.00  0.00           H  
ATOM   1266  CG  ARG   287      59.884  34.200  46.027  1.00  0.00           C  
ATOM   1267  HG2 ARG   287      59.143  34.940  46.330  1.00  0.00           H  
ATOM   1268  HG3 ARG   287      60.656  34.630  45.385  1.00  0.00           H  
ATOM   1269  CD  ARG   287      59.258  33.028  45.196  1.00  0.00           C  
ATOM   1270  HD2 ARG   287      59.829  32.145  45.479  1.00  0.00           H  
ATOM   1271  HD3 ARG   287      58.218  32.937  45.498  1.00  0.00           H  
ATOM   1272  NE  ARG   287      59.181  33.324  43.753  1.00  0.00           N  
ATOM   1273  HE  ARG   287      59.215  34.273  43.398  1.00  0.00           H  
ATOM   1274  CZ  ARG   287      58.888  32.411  42.852  1.00  0.00           C  
ATOM   1275  NH1 ARG   287      58.852  31.140  43.122  1.00  0.00           N  
ATOM   1276 HH11 ARG   287      58.899  30.856  44.095  1.00  0.00           H  
ATOM   1277 HH12 ARG   287      58.864  30.400  42.432  1.00  0.00           H  
ATOM   1278  NH2 ARG   287      58.685  32.723  41.651  1.00  0.00           N  
ATOM   1279 HH21 ARG   287      58.680  33.701  41.416  1.00  0.00           H  
ATOM   1280 HH22 ARG   287      58.141  32.090  41.080  1.00  0.00           H  
ATOM   1281  C   ARG   287      61.641  34.458  49.500  1.00  0.00           C  
ATOM   1282  O   ARG   287      60.751  34.545  50.356  1.00  0.00           O  
ATOM   1283  N   PRO   288      62.879  34.127  49.762  1.00  0.00           N  
ATOM   1284  CD  PRO   288      63.842  33.483  48.833  1.00  0.00           C  
ATOM   1285  HD2 PRO   288      64.326  34.215  48.192  1.00  0.00           H  
ATOM   1286  HD3 PRO   288      63.436  32.707  48.182  1.00  0.00           H  
ATOM   1287  CG  PRO   288      64.816  32.732  49.616  1.00  0.00           C  
ATOM   1288  HG2 PRO   288      65.820  32.729  49.187  1.00  0.00           H  
ATOM   1289  HG3 PRO   288      64.503  31.703  49.797  1.00  0.00           H  
ATOM   1290  CB  PRO   288      64.746  33.488  50.936  1.00  0.00           C  
ATOM   1291  HB2 PRO   288      65.298  34.412  50.812  1.00  0.00           H  
ATOM   1292  HB3 PRO   288      65.041  32.877  51.790  1.00  0.00           H  
ATOM   1293  CA  PRO   288      63.301  33.912  51.117  1.00  0.00           C  
ATOM   1294  HA  PRO   288      62.635  33.103  51.422  1.00  0.00           H  
ATOM   1295  C   PRO   288      63.139  35.165  51.922  1.00  0.00           C  
ATOM   1296  O   PRO   288      62.845  35.124  53.139  1.00  0.00           O  
ATOM   1297  N   ILE   289      63.274  36.368  51.351  1.00  0.00           N  
ATOM   1298  H   ILE   289      63.363  36.390  50.349  1.00  0.00           H  
ATOM   1299  CA  ILE   289      63.229  37.648  52.073  1.00  0.00           C  
ATOM   1300  HA  ILE   289      63.765  37.564  53.024  1.00  0.00           H  
ATOM   1301  CB  ILE   289      63.893  38.789  51.193  1.00  0.00           C  
ATOM   1302  HB  ILE   289      63.328  38.701  50.265  1.00  0.00           H  
ATOM   1303  CG2 ILE   289      63.667  40.196  51.776  1.00  0.00           C  
ATOM   1304 HG21 ILE   289      62.634  40.446  51.982  1.00  0.00           H  
ATOM   1305 HG22 ILE   289      64.144  40.419  52.734  1.00  0.00           H  
ATOM   1306 HG23 ILE   289      64.060  40.892  51.038  1.00  0.00           H  
ATOM   1307  CG1 ILE   289      65.396  38.559  51.007  1.00  0.00           C  
ATOM   1308 HG12 ILE   289      65.873  38.452  51.980  1.00  0.00           H  
ATOM   1309 HG13 ILE   289      65.447  37.584  50.531  1.00  0.00           H  
ATOM   1310  CD1 ILE   289      66.101  39.481  49.980  1.00  0.00           C  
ATOM   1311 HD11 ILE   289      67.136  39.135  50.055  1.00  0.00           H  
ATOM   1312 HD12 ILE   289      65.718  39.193  49.001  1.00  0.00           H  
ATOM   1313 HD13 ILE   289      66.009  40.550  50.186  1.00  0.00           H  
ATOM   1314  C   ILE   289      61.787  37.925  52.476  1.00  0.00           C  
ATOM   1315  O   ILE   289      61.450  38.240  53.598  1.00  0.00           O  
ATOM   1316  N   ILE   290      60.853  37.824  51.525  1.00  0.00           N  
ATOM   1317  H   ILE   290      61.207  37.623  50.601  1.00  0.00           H  
ATOM   1318  CA  ILE   290      59.438  37.888  51.672  1.00  0.00           C  
ATOM   1319  HA  ILE   290      59.209  38.843  52.142  1.00  0.00           H  
ATOM   1320  CB  ILE   290      58.600  37.738  50.369  1.00  0.00           C  
ATOM   1321  HB  ILE   290      58.694  36.736  49.973  1.00  0.00           H  
ATOM   1322  CG2 ILE   290      57.090  37.949  50.665  1.00  0.00           C  
ATOM   1323 HG21 ILE   290      56.664  36.996  50.998  1.00  0.00           H  
ATOM   1324 HG22 ILE   290      56.989  38.695  51.456  1.00  0.00           H  
ATOM   1325 HG23 ILE   290      56.610  38.277  49.749  1.00  0.00           H  
ATOM   1326  CG1 ILE   290      59.173  38.640  49.225  1.00  0.00           C  
ATOM   1327 HG12 ILE   290      60.228  38.512  48.996  1.00  0.00           H  
ATOM   1328 HG13 ILE   290      58.569  38.400  48.349  1.00  0.00           H  
ATOM   1329  CD1 ILE   290      59.146  40.176  49.602  1.00  0.00           C  
ATOM   1330 HD11 ILE   290      59.594  40.764  48.804  1.00  0.00           H  
ATOM   1331 HD12 ILE   290      58.123  40.545  49.716  1.00  0.00           H  
ATOM   1332 HD13 ILE   290      59.663  40.382  50.539  1.00  0.00           H  
ATOM   1333  C   ILE   290      58.961  36.861  52.706  1.00  0.00           C  
ATOM   1334  O   ILE   290      58.049  37.126  53.500  1.00  0.00           O  
ATOM   1335  N   PHE   291      59.379  35.604  52.677  1.00  0.00           N  
ATOM   1336  H   PHE   291      60.139  35.282  52.088  1.00  0.00           H  
ATOM   1337  CA  PHE   291      58.955  34.477  53.543  1.00  0.00           C  
ATOM   1338  HA  PHE   291      57.887  34.603  53.661  1.00  0.00           H  
ATOM   1339  CB  PHE   291      59.310  33.058  52.887  1.00  0.00           C  
ATOM   1340  HB2 PHE   291      60.390  32.934  52.878  1.00  0.00           H  
ATOM   1341  HB3 PHE   291      58.921  32.271  53.527  1.00  0.00           H  
ATOM   1342  CG  PHE   291      58.886  32.682  51.540  1.00  0.00           C  
ATOM   1343  CD1 PHE   291      59.626  31.656  50.831  1.00  0.00           C  
ATOM   1344  HD1 PHE   291      60.574  31.370  51.258  1.00  0.00           H  
ATOM   1345  CE1 PHE   291      59.161  31.169  49.617  1.00  0.00           C  
ATOM   1346  HE1 PHE   291      59.812  30.511  49.065  1.00  0.00           H  
ATOM   1347  CZ  PHE   291      58.066  31.824  48.998  1.00  0.00           C  
ATOM   1348  HZ  PHE   291      57.771  31.572  47.997  1.00  0.00           H  
ATOM   1349  CE2 PHE   291      57.428  32.935  49.604  1.00  0.00           C  
ATOM   1350  HE2 PHE   291      56.571  33.346  49.094  1.00  0.00           H  
ATOM   1351  CD2 PHE   291      57.791  33.327  50.901  1.00  0.00           C  
ATOM   1352  HD2 PHE   291      57.263  34.093  51.450  1.00  0.00           H  
ATOM   1353  C   PHE   291      59.577  34.596  54.939  1.00  0.00           C  
ATOM   1354  O   PHE   291      58.927  34.227  55.868  1.00  0.00           O  
ATOM   1355  N   LEU   292      60.635  35.376  55.148  1.00  0.00           N  
ATOM   1356  H   LEU   292      60.930  35.843  54.295  1.00  0.00           H  
ATOM   1357  CA  LEU   292      61.137  35.795  56.452  1.00  0.00           C  
ATOM   1358  HA  LEU   292      61.192  34.957  57.154  1.00  0.00           H  
ATOM   1359  CB  LEU   292      62.580  36.181  56.149  1.00  0.00           C  
ATOM   1360  HB2 LEU   292      63.163  35.273  55.971  1.00  0.00           H  
ATOM   1361  HB3 LEU   292      62.639  36.703  55.199  1.00  0.00           H  
ATOM   1362  CG  LEU   292      63.430  37.019  57.140  1.00  0.00           C  
ATOM   1363  HG  LEU   292      63.261  36.672  58.159  1.00  0.00           H  
ATOM   1364  CD1 LEU   292      64.905  36.768  56.956  1.00  0.00           C  
ATOM   1365 HD11 LEU   292      65.458  37.304  57.727  1.00  0.00           H  
ATOM   1366 HD12 LEU   292      65.162  35.713  57.037  1.00  0.00           H  
ATOM   1367 HD13 LEU   292      65.171  37.161  55.974  1.00  0.00           H  
ATOM   1368  CD2 LEU   292      63.072  38.559  57.044  1.00  0.00           C  
ATOM   1369 HD21 LEU   292      63.041  38.883  56.009  1.00  0.00           H  
ATOM   1370 HD22 LEU   292      62.188  38.783  57.637  1.00  0.00           H  
ATOM   1371 HD23 LEU   292      63.789  39.153  57.621  1.00  0.00           H  
ATOM   1372  C   LEU   292      60.328  36.916  57.081  1.00  0.00           C  
ATOM   1373  O   LEU   292      59.880  36.924  58.210  1.00  0.00           O  
ATOM   1374  N   SER   293      60.000  37.875  56.142  1.00  0.00           N  
ATOM   1375  H   SER   293      60.432  37.729  55.246  1.00  0.00           H  
ATOM   1376  CA  SER   293      59.111  39.014  56.302  1.00  0.00           C  
ATOM   1377  HA  SER   293      59.528  39.662  57.085  1.00  0.00           H  
ATOM   1378  CB  SER   293      59.121  39.899  55.038  1.00  0.00           C  
ATOM   1379  HB2 SER   293      60.166  39.920  54.718  1.00  0.00           H  
ATOM   1380  HB3 SER   293      58.488  39.369  54.328  1.00  0.00           H  
ATOM   1381  OG  SER   293      58.546  41.149  55.211  1.00  0.00           O  
ATOM   1382  HG  SER   293      59.263  41.766  55.348  1.00  0.00           H  
ATOM   1383  C   SER   293      57.696  38.713  56.794  1.00  0.00           C  
ATOM   1384  O   SER   293      57.333  39.267  57.883  1.00  0.00           O  
ATOM   1385  N   GLY   294      57.086  37.685  56.181  1.00  0.00           N  
ATOM   1386  H   GLY   294      57.559  37.382  55.346  1.00  0.00           H  
ATOM   1387  CA  GLY   294      55.836  37.132  56.623  1.00  0.00           C  
ATOM   1388  HA2 GLY   294      54.973  37.789  56.550  1.00  0.00           H  
ATOM   1389  HA3 GLY   294      55.576  36.404  55.859  1.00  0.00           H  
ATOM   1390  C   GLY   294      55.851  36.552  58.072  1.00  0.00           C  
ATOM   1391  O   GLY   294      55.017  36.863  58.904  1.00  0.00           O  
ATOM   1392  N   CYS   295      56.825  35.634  58.347  1.00  0.00           N  
ATOM   1393  H   CYS   295      57.519  35.517  57.616  1.00  0.00           H  
ATOM   1394  CA  CYS   295      57.082  34.987  59.653  1.00  0.00           C  
ATOM   1395  HA  CYS   295      56.342  34.223  59.898  1.00  0.00           H  
ATOM   1396  CB  CYS   295      58.422  34.229  59.688  1.00  0.00           C  
ATOM   1397  HB2 CYS   295      59.271  34.818  59.343  1.00  0.00           H  
ATOM   1398  HB3 CYS   295      58.551  33.951  60.740  1.00  0.00           H  
ATOM   1399  SG  CYS   295      58.441  32.783  58.659  1.00  0.00           S  
ATOM   1400  HG  CYS   295      58.623  33.531  57.564  1.00  0.00           H  
ATOM   1401  C   CYS   295      57.223  36.133  60.743  1.00  0.00           C  
ATOM   1402  O   CYS   295      56.570  35.996  61.748  1.00  0.00           O  
ATOM   1403  N   TYR   296      57.963  37.207  60.453  1.00  0.00           N  
ATOM   1404  H   TYR   296      58.585  37.105  59.672  1.00  0.00           H  
ATOM   1405  CA  TYR   296      58.053  38.457  61.282  1.00  0.00           C  
ATOM   1406  HA  TYR   296      58.272  38.164  62.313  1.00  0.00           H  
ATOM   1407  CB  TYR   296      59.216  39.466  60.925  1.00  0.00           C  
ATOM   1408  HB2 TYR   296      59.362  39.340  59.854  1.00  0.00           H  
ATOM   1409  HB3 TYR   296      59.007  40.499  61.203  1.00  0.00           H  
ATOM   1410  CG  TYR   296      60.535  39.096  61.615  1.00  0.00           C  
ATOM   1411  CD1 TYR   296      61.642  38.474  60.903  1.00  0.00           C  
ATOM   1412  HD1 TYR   296      61.528  38.352  59.837  1.00  0.00           H  
ATOM   1413  CE1 TYR   296      62.843  38.067  61.597  1.00  0.00           C  
ATOM   1414  HE1 TYR   296      63.650  37.510  61.150  1.00  0.00           H  
ATOM   1415  CZ  TYR   296      62.866  38.308  62.983  1.00  0.00           C  
ATOM   1416  OH  TYR   296      63.963  37.954  63.648  1.00  0.00           O  
ATOM   1417  HH  TYR   296      64.140  38.566  64.365  1.00  0.00           H  
ATOM   1418  CE2 TYR   296      61.761  38.900  63.686  1.00  0.00           C  
ATOM   1419  HE2 TYR   296      61.766  39.006  64.754  1.00  0.00           H  
ATOM   1420  CD2 TYR   296      60.611  39.130  63.014  1.00  0.00           C  
ATOM   1421  HD2 TYR   296      59.787  39.518  63.594  1.00  0.00           H  
ATOM   1422  C   TYR   296      56.733  39.098  61.398  1.00  0.00           C  
ATOM   1423  O   TYR   296      56.375  39.412  62.500  1.00  0.00           O  
ATOM   1424  N   PHE   297      55.859  39.290  60.401  1.00  0.00           N  
ATOM   1425  H   PHE   297      56.236  39.061  59.497  1.00  0.00           H  
ATOM   1426  CA  PHE   297      54.515  39.840  60.509  1.00  0.00           C  
ATOM   1427  HA  PHE   297      54.426  40.880  60.795  1.00  0.00           H  
ATOM   1428  CB  PHE   297      53.676  39.881  59.294  1.00  0.00           C  
ATOM   1429  HB2 PHE   297      54.132  40.520  58.535  1.00  0.00           H  
ATOM   1430  HB3 PHE   297      53.673  38.941  58.738  1.00  0.00           H  
ATOM   1431  CG  PHE   297      52.270  40.478  59.502  1.00  0.00           C  
ATOM   1432  CD1 PHE   297      52.099  41.832  59.645  1.00  0.00           C  
ATOM   1433  HD1 PHE   297      52.901  42.536  59.829  1.00  0.00           H  
ATOM   1434  CE1 PHE   297      50.770  42.302  59.743  1.00  0.00           C  
ATOM   1435  HE1 PHE   297      50.639  43.350  59.970  1.00  0.00           H  
ATOM   1436  CZ  PHE   297      49.686  41.472  59.636  1.00  0.00           C  
ATOM   1437  HZ  PHE   297      48.664  41.831  59.720  1.00  0.00           H  
ATOM   1438  CE2 PHE   297      49.921  40.149  59.272  1.00  0.00           C  
ATOM   1439  HE2 PHE   297      49.039  39.580  59.007  1.00  0.00           H  
ATOM   1440  CD2 PHE   297      51.226  39.629  59.274  1.00  0.00           C  
ATOM   1441  HD2 PHE   297      51.328  38.571  59.108  1.00  0.00           H  
ATOM   1442  C   PHE   297      53.663  39.071  61.637  1.00  0.00           C  
ATOM   1443  O   PHE   297      52.997  39.712  62.400  1.00  0.00           O  
ATOM   1444  N   MET   298      53.698  37.722  61.747  1.00  0.00           N  
ATOM   1445  H   MET   298      54.336  37.252  61.131  1.00  0.00           H  
ATOM   1446  CA  MET   298      52.896  36.894  62.695  1.00  0.00           C  
ATOM   1447  HA  MET   298      51.838  37.127  62.591  1.00  0.00           H  
ATOM   1448  CB  MET   298      53.227  35.476  62.320  1.00  0.00           C  
ATOM   1449  HB2 MET   298      52.877  35.300  61.299  1.00  0.00           H  
ATOM   1450  HB3 MET   298      54.310  35.334  62.411  1.00  0.00           H  
ATOM   1451  CG  MET   298      52.428  34.375  63.062  1.00  0.00           C  
ATOM   1452  HG2 MET   298      53.133  33.570  63.250  1.00  0.00           H  
ATOM   1453  HG3 MET   298      51.952  34.749  63.965  1.00  0.00           H  
ATOM   1454  SD  MET   298      51.101  33.617  62.018  1.00  0.00           S  
ATOM   1455  CE  MET   298      49.792  34.869  62.054  1.00  0.00           C  
ATOM   1456  HE1 MET   298      49.022  34.461  61.405  1.00  0.00           H  
ATOM   1457  HE2 MET   298      49.424  34.830  63.082  1.00  0.00           H  
ATOM   1458  HE3 MET   298      50.177  35.820  61.703  1.00  0.00           H  
ATOM   1459  C   MET   298      53.365  37.234  64.131  1.00  0.00           C  
ATOM   1460  O   MET   298      52.600  37.429  65.053  1.00  0.00           O  
ATOM   1461  N   VAL   299      54.725  37.149  64.216  1.00  0.00           N  
ATOM   1462  H   VAL   299      55.203  36.916  63.351  1.00  0.00           H  
ATOM   1463  CA  VAL   299      55.503  37.445  65.447  1.00  0.00           C  
ATOM   1464  HA  VAL   299      55.289  36.802  66.301  1.00  0.00           H  
ATOM   1465  CB  VAL   299      57.030  37.295  65.200  1.00  0.00           C  
ATOM   1466  HB  VAL   299      57.243  37.756  64.239  1.00  0.00           H  
ATOM   1467  CG1 VAL   299      57.991  37.872  66.384  1.00  0.00           C  
ATOM   1468 HG11 VAL   299      57.857  37.437  67.373  1.00  0.00           H  
ATOM   1469 HG12 VAL   299      59.045  37.754  66.155  1.00  0.00           H  
ATOM   1470 HG13 VAL   299      57.717  38.929  66.483  1.00  0.00           H  
ATOM   1471  CG2 VAL   299      57.331  35.789  65.057  1.00  0.00           C  
ATOM   1472 HG21 VAL   299      56.750  35.361  64.245  1.00  0.00           H  
ATOM   1473 HG22 VAL   299      58.384  35.561  64.871  1.00  0.00           H  
ATOM   1474 HG23 VAL   299      57.201  35.283  66.018  1.00  0.00           H  
ATOM   1475  C   VAL   299      55.188  38.815  65.963  1.00  0.00           C  
ATOM   1476  O   VAL   299      54.880  39.003  67.186  1.00  0.00           O  
ATOM   1477  N   ALA   300      55.304  39.892  65.084  1.00  0.00           N  
ATOM   1478  H   ALA   300      55.572  39.635  64.153  1.00  0.00           H  
ATOM   1479  CA  ALA   300      55.044  41.293  65.388  1.00  0.00           C  
ATOM   1480  HA  ALA   300      55.688  41.515  66.243  1.00  0.00           H  
ATOM   1481  CB  ALA   300      55.487  42.176  64.216  1.00  0.00           C  
ATOM   1482  HB1 ALA   300      55.257  43.217  64.465  1.00  0.00           H  
ATOM   1483  HB2 ALA   300      56.566  42.265  64.344  1.00  0.00           H  
ATOM   1484  HB3 ALA   300      55.200  41.804  63.237  1.00  0.00           H  
ATOM   1485  C   ALA   300      53.624  41.552  65.842  1.00  0.00           C  
ATOM   1486  O   ALA   300      53.401  42.105  66.948  1.00  0.00           O  
ATOM   1487  N   VAL   301      52.588  41.068  65.169  1.00  0.00           N  
ATOM   1488  H   VAL   301      52.786  40.517  64.343  1.00  0.00           H  
ATOM   1489  CA  VAL   301      51.237  41.020  65.635  1.00  0.00           C  
ATOM   1490  HA  VAL   301      50.905  42.053  65.746  1.00  0.00           H  
ATOM   1491  CB  VAL   301      50.341  40.429  64.571  1.00  0.00           C  
ATOM   1492  HB  VAL   301      50.752  39.487  64.207  1.00  0.00           H  
ATOM   1493  CG1 VAL   301      48.903  40.176  65.052  1.00  0.00           C  
ATOM   1494 HG11 VAL   301      48.611  41.146  65.463  1.00  0.00           H  
ATOM   1495 HG12 VAL   301      48.186  39.721  64.363  1.00  0.00           H  
ATOM   1496 HG13 VAL   301      48.891  39.516  65.913  1.00  0.00           H  
ATOM   1497  CG2 VAL   301      50.225  41.396  63.298  1.00  0.00           C  
ATOM   1498 HG21 VAL   301      49.463  41.019  62.618  1.00  0.00           H  
ATOM   1499 HG22 VAL   301      49.890  42.382  63.620  1.00  0.00           H  
ATOM   1500 HG23 VAL   301      51.149  41.506  62.739  1.00  0.00           H  
ATOM   1501  C   VAL   301      51.101  40.451  67.077  1.00  0.00           C  
ATOM   1502  O   VAL   301      50.412  41.001  67.902  1.00  0.00           O  
ATOM   1503  N   ALA   302      51.739  39.312  67.402  1.00  0.00           N  
ATOM   1504  H   ALA   302      52.197  38.799  66.661  1.00  0.00           H  
ATOM   1505  CA  ALA   302      51.651  38.734  68.713  1.00  0.00           C  
ATOM   1506  HA  ALA   302      50.577  38.810  68.872  1.00  0.00           H  
ATOM   1507  CB  ALA   302      52.168  37.322  68.674  1.00  0.00           C  
ATOM   1508  HB1 ALA   302      53.125  37.245  68.167  1.00  0.00           H  
ATOM   1509  HB2 ALA   302      52.388  37.010  69.695  1.00  0.00           H  
ATOM   1510  HB3 ALA   302      51.406  36.688  68.218  1.00  0.00           H  
ATOM   1511  C   ALA   302      52.354  39.554  69.817  1.00  0.00           C  
ATOM   1512  O   ALA   302      51.864  39.730  70.934  1.00  0.00           O  
ATOM   1513  N   HIE   303      53.450  40.178  69.427  1.00  0.00           N  
ATOM   1514  H   HIE   303      53.749  40.053  68.473  1.00  0.00           H  
ATOM   1515  CA  HIE   303      54.184  41.207  70.247  1.00  0.00           C  
ATOM   1516  HA  HIE   303      54.501  40.759  71.188  1.00  0.00           H  
ATOM   1517  CB  HIE   303      55.487  41.629  69.536  1.00  0.00           C  
ATOM   1518  HB2 HIE   303      55.277  41.761  68.478  1.00  0.00           H  
ATOM   1519  HB3 HIE   303      55.818  42.577  69.966  1.00  0.00           H  
ATOM   1520  CG  HIE   303      56.662  40.641  69.628  1.00  0.00           C  
ATOM   1521  ND1 HIE   303      57.747  40.796  68.745  1.00  0.00           N  
ATOM   1522  CE1 HIE   303      58.618  39.782  69.054  1.00  0.00           C  
ATOM   1523  HE1 HIE   303      59.487  39.617  68.440  1.00  0.00           H  
ATOM   1524  NE2 HIE   303      58.163  39.047  70.084  1.00  0.00           N  
ATOM   1525  HE2 HIE   303      58.707  38.335  70.534  1.00  0.00           H  
ATOM   1526  CD2 HIE   303      56.963  39.650  70.578  1.00  0.00           C  
ATOM   1527  HD2 HIE   303      56.334  39.201  71.337  1.00  0.00           H  
ATOM   1528  C   HIE   303      53.460  42.617  70.430  1.00  0.00           C  
ATOM   1529  O   HIE   303      53.569  43.280  71.448  1.00  0.00           O  
ATOM   1530  N   VAL   304      52.561  42.899  69.463  1.00  0.00           N  
ATOM   1531  H   VAL   304      52.545  42.534  68.528  1.00  0.00           H  
ATOM   1532  CA  VAL   304      51.545  43.970  69.586  1.00  0.00           C  
ATOM   1533  HA  VAL   304      52.004  44.914  69.873  1.00  0.00           H  
ATOM   1534  CB  VAL   304      50.898  44.261  68.184  1.00  0.00           C  
ATOM   1535  HB  VAL   304      50.554  43.341  67.704  1.00  0.00           H  
ATOM   1536  CG1 VAL   304      49.629  45.024  68.216  1.00  0.00           C  
ATOM   1537 HG11 VAL   304      49.796  45.915  68.820  1.00  0.00           H  
ATOM   1538 HG12 VAL   304      49.118  45.210  67.273  1.00  0.00           H  
ATOM   1539 HG13 VAL   304      48.841  44.482  68.740  1.00  0.00           H  
ATOM   1540  CG2 VAL   304      51.769  45.114  67.284  1.00  0.00           C  
ATOM   1541 HG21 VAL   304      51.802  46.153  67.628  1.00  0.00           H  
ATOM   1542 HG22 VAL   304      52.758  44.654  67.212  1.00  0.00           H  
ATOM   1543 HG23 VAL   304      51.356  45.155  66.271  1.00  0.00           H  
ATOM   1544  C   VAL   304      50.508  43.590  70.682  1.00  0.00           C  
ATOM   1545  O   VAL   304      50.321  44.344  71.664  1.00  0.00           O  
ATOM   1546  N   ALA   305      49.811  42.471  70.412  1.00  0.00           N  
ATOM   1547  H   ALA   305      50.091  41.896  69.625  1.00  0.00           H  
ATOM   1548  CA  ALA   305      48.782  41.920  71.400  1.00  0.00           C  
ATOM   1549  HA  ALA   305      48.044  42.707  71.503  1.00  0.00           H  
ATOM   1550  CB  ALA   305      48.216  40.643  70.730  1.00  0.00           C  
ATOM   1551  HB1 ALA   305      48.916  39.813  70.599  1.00  0.00           H  
ATOM   1552  HB2 ALA   305      47.375  40.157  71.244  1.00  0.00           H  
ATOM   1553  HB3 ALA   305      47.789  40.924  69.774  1.00  0.00           H  
ATOM   1554  C   ALA   305      49.351  41.785  72.852  1.00  0.00           C  
ATOM   1555  O   ALA   305      48.675  42.296  73.707  1.00  0.00           O  
ATOM   1556  N   GLY   306      50.612  41.385  73.034  1.00  0.00           N  
ATOM   1557  H   GLY   306      51.183  41.119  72.247  1.00  0.00           H  
ATOM   1558  CA  GLY   306      51.316  41.426  74.330  1.00  0.00           C  
ATOM   1559  HA2 GLY   306      50.671  40.915  75.030  1.00  0.00           H  
ATOM   1560  HA3 GLY   306      52.259  40.892  74.210  1.00  0.00           H  
ATOM   1561  C   GLY   306      51.492  42.817  74.856  1.00  0.00           C  
ATOM   1562  O   GLY   306      51.066  43.087  75.970  1.00  0.00           O  
ATOM   1563  N   PHE   307      52.018  43.771  74.061  1.00  0.00           N  
ATOM   1564  H   PHE   307      52.408  43.492  73.178  1.00  0.00           H  
ATOM   1565  CA  PHE   307      52.237  45.202  74.396  1.00  0.00           C  
ATOM   1566  HA  PHE   307      52.963  45.238  75.212  1.00  0.00           H  
ATOM   1567  CB  PHE   307      52.815  45.993  73.192  1.00  0.00           C  
ATOM   1568  HB2 PHE   307      53.897  45.870  73.274  1.00  0.00           H  
ATOM   1569  HB3 PHE   307      52.426  45.655  72.235  1.00  0.00           H  
ATOM   1570  CG  PHE   307      52.565  47.503  73.365  1.00  0.00           C  
ATOM   1571  CD1 PHE   307      53.113  48.233  74.453  1.00  0.00           C  
ATOM   1572  HD1 PHE   307      53.683  47.687  75.191  1.00  0.00           H  
ATOM   1573  CE1 PHE   307      52.726  49.565  74.721  1.00  0.00           C  
ATOM   1574  HE1 PHE   307      53.187  50.146  75.504  1.00  0.00           H  
ATOM   1575  CZ  PHE   307      51.937  50.174  73.746  1.00  0.00           C  
ATOM   1576  HZ  PHE   307      51.654  51.210  73.806  1.00  0.00           H  
ATOM   1577  CE2 PHE   307      51.470  49.439  72.676  1.00  0.00           C  
ATOM   1578  HE2 PHE   307      50.749  49.856  71.983  1.00  0.00           H  
ATOM   1579  CD2 PHE   307      51.690  48.098  72.502  1.00  0.00           C  
ATOM   1580  HD2 PHE   307      51.270  47.500  71.719  1.00  0.00           H  
ATOM   1581  C   PHE   307      50.927  45.809  74.902  1.00  0.00           C  
ATOM   1582  O   PHE   307      50.961  46.675  75.788  1.00  0.00           O  
ATOM   1583  N   LEU   308      49.812  45.501  74.318  1.00  0.00           N  
ATOM   1584  H   LEU   308      49.987  44.989  73.462  1.00  0.00           H  
ATOM   1585  CA  LEU   308      48.512  46.046  74.614  1.00  0.00           C  
ATOM   1586  HA  LEU   308      48.575  47.132  74.607  1.00  0.00           H  
ATOM   1587  CB  LEU   308      47.437  45.724  73.519  1.00  0.00           C  
ATOM   1588  HB2 LEU   308      47.471  44.642  73.385  1.00  0.00           H  
ATOM   1589  HB3 LEU   308      46.500  46.102  73.932  1.00  0.00           H  
ATOM   1590  CG  LEU   308      47.758  46.426  72.162  1.00  0.00           C  
ATOM   1591  HG  LEU   308      48.668  45.996  71.741  1.00  0.00           H  
ATOM   1592  CD1 LEU   308      46.667  46.074  71.168  1.00  0.00           C  
ATOM   1593 HD11 LEU   308      45.747  46.611  71.398  1.00  0.00           H  
ATOM   1594 HD12 LEU   308      46.915  46.436  70.168  1.00  0.00           H  
ATOM   1595 HD13 LEU   308      46.559  45.003  70.986  1.00  0.00           H  
ATOM   1596  CD2 LEU   308      47.776  47.931  72.199  1.00  0.00           C  
ATOM   1597 HD21 LEU   308      48.165  48.303  71.256  1.00  0.00           H  
ATOM   1598 HD22 LEU   308      46.785  48.304  72.443  1.00  0.00           H  
ATOM   1599 HD23 LEU   308      48.452  48.264  72.982  1.00  0.00           H  
ATOM   1600  C   LEU   308      48.128  45.741  76.017  1.00  0.00           C  
ATOM   1601  O   LEU   308      47.283  46.447  76.542  1.00  0.00           O  
ATOM   1602  N   LEU   309      48.647  44.659  76.623  1.00  0.00           N  
ATOM   1603  H   LEU   309      49.381  44.147  76.157  1.00  0.00           H  
ATOM   1604  CA  LEU   309      48.082  43.979  77.795  1.00  0.00           C  
ATOM   1605  HA  LEU   309      47.110  44.384  78.077  1.00  0.00           H  
ATOM   1606  CB  LEU   309      47.947  42.473  77.430  1.00  0.00           C  
ATOM   1607  HB2 LEU   309      48.813  42.068  76.899  1.00  0.00           H  
ATOM   1608  HB3 LEU   309      47.853  41.848  78.321  1.00  0.00           H  
ATOM   1609  CG  LEU   309      46.800  42.238  76.465  1.00  0.00           C  
ATOM   1610  HG  LEU   309      46.824  42.848  75.555  1.00  0.00           H  
ATOM   1611  CD1 LEU   309      46.754  40.726  76.028  1.00  0.00           C  
ATOM   1612 HD11 LEU   309      47.746  40.334  75.825  1.00  0.00           H  
ATOM   1613 HD12 LEU   309      46.438  40.117  76.874  1.00  0.00           H  
ATOM   1614 HD13 LEU   309      46.119  40.654  75.141  1.00  0.00           H  
ATOM   1615  CD2 LEU   309      45.388  42.549  77.007  1.00  0.00           C  
ATOM   1616 HD21 LEU   309      44.698  42.414  76.172  1.00  0.00           H  
ATOM   1617 HD22 LEU   309      45.104  41.901  77.843  1.00  0.00           H  
ATOM   1618 HD23 LEU   309      45.331  43.582  77.333  1.00  0.00           H  
ATOM   1619  C   LEU   309      48.964  44.041  79.037  1.00  0.00           C  
ATOM   1620  O   LEU   309      50.192  43.754  78.888  1.00  0.00           O  
ATOM   1621  N   GLU   310      48.407  44.353  80.183  1.00  0.00           N  
ATOM   1622  H   GLU   310      47.405  44.191  80.185  1.00  0.00           H  
ATOM   1623  CA  GLU   310      49.113  44.695  81.445  1.00  0.00           C  
ATOM   1624  HA  GLU   310      49.812  45.529  81.389  1.00  0.00           H  
ATOM   1625  CB  GLU   310      48.082  45.177  82.488  1.00  0.00           C  
ATOM   1626  HB2 GLU   310      47.636  46.127  82.202  1.00  0.00           H  
ATOM   1627  HB3 GLU   310      47.210  44.521  82.454  1.00  0.00           H  
ATOM   1628  CG  GLU   310      48.612  45.169  83.928  1.00  0.00           C  
ATOM   1629  HG2 GLU   310      47.831  45.541  84.588  1.00  0.00           H  
ATOM   1630  HG3 GLU   310      48.723  44.129  84.252  1.00  0.00           H  
ATOM   1631  CD  GLU   310      49.897  45.993  84.091  1.00  0.00           C  
ATOM   1632  OE1 GLU   310      50.707  45.665  84.981  1.00  0.00           O  
ATOM   1633  OE2 GLU   310      50.107  46.855  83.224  1.00  0.00           O  
ATOM   1634  C   GLU   310      49.931  43.418  81.829  1.00  0.00           C  
ATOM   1635  O   GLU   310      51.183  43.437  81.885  1.00  0.00           O  
ATOM   1636  N   ASP   311      49.204  42.263  81.990  1.00  0.00           N  
ATOM   1637  H   ASP   311      48.207  42.363  82.078  1.00  0.00           H  
ATOM   1638  CA  ASP   311      49.822  40.933  82.258  1.00  0.00           C  
ATOM   1639  HA  ASP   311      50.786  40.905  81.750  1.00  0.00           H  
ATOM   1640  CB  ASP   311      50.027  40.876  83.796  1.00  0.00           C  
ATOM   1641  HB2 ASP   311      50.665  40.017  83.997  1.00  0.00           H  
ATOM   1642  HB3 ASP   311      50.567  41.785  84.072  1.00  0.00           H  
ATOM   1643  CG  ASP   311      48.745  41.010  84.739  1.00  0.00           C  
ATOM   1644  OD1 ASP   311      47.644  40.407  84.459  1.00  0.00           O  
ATOM   1645  OD2 ASP   311      48.909  41.606  85.787  1.00  0.00           O  
ATOM   1646  C   ASP   311      49.038  39.685  81.802  1.00  0.00           C  
ATOM   1647  O   ASP   311      49.556  38.605  81.818  1.00  0.00           O  
ATOM   1648  N   ARG   312      47.891  39.855  81.101  1.00  0.00           N  
ATOM   1649  H   ARG   312      47.400  40.718  81.258  1.00  0.00           H  
ATOM   1650  CA  ARG   312      47.035  38.772  80.534  1.00  0.00           C  
ATOM   1651  HA  ARG   312      46.792  38.117  81.368  1.00  0.00           H  
ATOM   1652  CB  ARG   312      45.628  39.319  80.022  1.00  0.00           C  
ATOM   1653  HB2 ARG   312      45.203  39.686  80.955  1.00  0.00           H  
ATOM   1654  HB3 ARG   312      45.653  40.152  79.319  1.00  0.00           H  
ATOM   1655  CG  ARG   312      44.533  38.371  79.447  1.00  0.00           C  
ATOM   1656  HG2 ARG   312      43.668  38.985  79.184  1.00  0.00           H  
ATOM   1657  HG3 ARG   312      44.898  37.990  78.496  1.00  0.00           H  
ATOM   1658  CD  ARG   312      44.227  37.112  80.322  1.00  0.00           C  
ATOM   1659  HD2 ARG   312      43.552  36.491  79.744  1.00  0.00           H  
ATOM   1660  HD3 ARG   312      45.127  36.601  80.663  1.00  0.00           H  
ATOM   1661  NE  ARG   312      43.609  37.462  81.579  1.00  0.00           N  
ATOM   1662  HE  ARG   312      43.443  38.436  81.798  1.00  0.00           H  
ATOM   1663  CZ  ARG   312      43.311  36.626  82.618  1.00  0.00           C  
ATOM   1664  NH1 ARG   312      43.628  35.383  82.600  1.00  0.00           N  
ATOM   1665 HH11 ARG   312      44.105  34.881  81.859  1.00  0.00           H  
ATOM   1666 HH12 ARG   312      43.398  34.818  83.403  1.00  0.00           H  
ATOM   1667  NH2 ARG   312      42.587  37.006  83.676  1.00  0.00           N  
ATOM   1668 HH21 ARG   312      42.306  37.970  83.627  1.00  0.00           H  
ATOM   1669 HH22 ARG   312      42.237  36.424  84.422  1.00  0.00           H  
ATOM   1670  C   ARG   312      47.668  37.914  79.454  1.00  0.00           C  
ATOM   1671  O   ARG   312      47.045  36.880  79.182  1.00  0.00           O  
ATOM   1672  N   ALA   313      48.826  38.300  78.946  1.00  0.00           N  
ATOM   1673  H   ALA   313      49.123  39.243  79.156  1.00  0.00           H  
ATOM   1674  CA  ALA   313      49.580  37.451  77.954  1.00  0.00           C  
ATOM   1675  HA  ALA   313      48.881  37.156  77.172  1.00  0.00           H  
ATOM   1676  CB  ALA   313      50.703  38.384  77.359  1.00  0.00           C  
ATOM   1677  HB1 ALA   313      51.301  37.870  76.605  1.00  0.00           H  
ATOM   1678  HB2 ALA   313      50.220  39.260  76.934  1.00  0.00           H  
ATOM   1679  HB3 ALA   313      51.405  38.629  78.152  1.00  0.00           H  
ATOM   1680  C   ALA   313      50.162  36.204  78.632  1.00  0.00           C  
ATOM   1681  O   ALA   313      50.542  35.197  78.010  1.00  0.00           O  
ATOM   1682  N   VAL   314      50.279  36.189  79.930  1.00  0.00           N  
ATOM   1683  H   VAL   314      49.819  36.968  80.388  1.00  0.00           H  
ATOM   1684  CA  VAL   314      50.991  35.153  80.763  1.00  0.00           C  
ATOM   1685  HA  VAL   314      50.962  34.173  80.308  1.00  0.00           H  
ATOM   1686  CB  VAL   314      52.444  35.665  80.867  1.00  0.00           C  
ATOM   1687  HB  VAL   314      52.975  34.874  81.399  1.00  0.00           H  
ATOM   1688  CG1 VAL   314      53.290  35.488  79.513  1.00  0.00           C  
ATOM   1689 HG11 VAL   314      54.344  35.537  79.763  1.00  0.00           H  
ATOM   1690 HG12 VAL   314      53.125  34.568  78.950  1.00  0.00           H  
ATOM   1691 HG13 VAL   314      53.106  36.299  78.804  1.00  0.00           H  
ATOM   1692  CG2 VAL   314      52.712  36.945  81.663  1.00  0.00           C  
ATOM   1693 HG21 VAL   314      52.384  36.919  82.700  1.00  0.00           H  
ATOM   1694 HG22 VAL   314      53.762  37.054  81.901  1.00  0.00           H  
ATOM   1695 HG23 VAL   314      52.238  37.811  81.199  1.00  0.00           H  
ATOM   1696  C   VAL   314      50.520  34.802  82.177  1.00  0.00           C  
ATOM   1697  O   VAL   314      50.901  33.842  82.755  1.00  0.00           O  
ATOM   1698  N   CYX   315      49.636  35.636  82.672  1.00  0.00           N  
ATOM   1699  H   CYX   315      49.433  36.498  82.183  1.00  0.00           H  
ATOM   1700  CA  CYX   315      49.048  35.527  83.955  1.00  0.00           C  
ATOM   1701  HA  CYX   315      49.700  35.117  84.729  1.00  0.00           H  
ATOM   1702  CB  CYX   315      48.830  36.944  84.478  1.00  0.00           C  
ATOM   1703  HB2 CYX   315      49.722  37.559  84.372  1.00  0.00           H  
ATOM   1704  HB3 CYX   315      47.926  37.302  83.970  1.00  0.00           H  
ATOM   1705  SG  CYX   315      48.407  36.912  86.247  1.00  0.00           S  
ATOM   1706  C   CYX   315      47.749  34.665  83.983  1.00  0.00           C  
ATOM   1707  O   CYX   315      47.048  34.638  82.936  1.00  0.00           O  
ATOM   1708  N   VAL   316      47.365  33.925  85.052  1.00  0.00           N  
ATOM   1709  H   VAL   316      47.991  33.945  85.850  1.00  0.00           H  
ATOM   1710  CA  VAL   316      46.432  32.774  84.977  1.00  0.00           C  
ATOM   1711  HA  VAL   316      45.813  32.944  84.096  1.00  0.00           H  
ATOM   1712  CB  VAL   316      47.276  31.520  84.729  1.00  0.00           C  
ATOM   1713  HB  VAL   316      47.948  31.293  85.550  1.00  0.00           H  
ATOM   1714  CG1 VAL   316      46.472  30.237  84.644  1.00  0.00           C  
ATOM   1715 HG11 VAL   316      45.628  30.385  83.978  1.00  0.00           H  
ATOM   1716 HG12 VAL   316      47.156  29.443  84.353  1.00  0.00           H  
ATOM   1717 HG13 VAL   316      46.112  29.897  85.616  1.00  0.00           H  
ATOM   1718  CG2 VAL   316      48.119  31.575  83.452  1.00  0.00           C  
ATOM   1719 HG21 VAL   316      48.375  30.564  83.122  1.00  0.00           H  
ATOM   1720 HG22 VAL   316      47.588  32.143  82.694  1.00  0.00           H  
ATOM   1721 HG23 VAL   316      49.051  32.116  83.606  1.00  0.00           H  
ATOM   1722  C   VAL   316      45.709  32.587  86.294  1.00  0.00           C  
ATOM   1723  O   VAL   316      46.207  32.824  87.401  1.00  0.00           O  
ATOM   1724  N   GLU   317      44.427  32.355  86.152  1.00  0.00           N  
ATOM   1725  H   GLU   317      43.994  32.256  85.241  1.00  0.00           H  
ATOM   1726  CA  GLU   317      43.568  32.198  87.301  1.00  0.00           C  
ATOM   1727  HA  GLU   317      43.532  33.125  87.878  1.00  0.00           H  
ATOM   1728  CB  GLU   317      42.048  32.018  86.922  1.00  0.00           C  
ATOM   1729  HB2 GLU   317      42.019  31.145  86.266  1.00  0.00           H  
ATOM   1730  HB3 GLU   317      41.543  31.749  87.856  1.00  0.00           H  
ATOM   1731  CG  GLU   317      41.370  33.272  86.426  1.00  0.00           C  
ATOM   1732  HG2 GLU   317      40.360  32.974  86.120  1.00  0.00           H  
ATOM   1733  HG3 GLU   317      41.244  33.957  87.269  1.00  0.00           H  
ATOM   1734  CD  GLU   317      42.079  34.134  85.450  1.00  0.00           C  
ATOM   1735  OE1 GLU   317      42.330  33.593  84.343  1.00  0.00           O  
ATOM   1736  OE2 GLU   317      42.390  35.329  85.686  1.00  0.00           O  
ATOM   1737  C   GLU   317      43.971  31.236  88.418  1.00  0.00           C  
ATOM   1738  O   GLU   317      44.577  30.237  88.091  1.00  0.00           O  
ATOM   1739  N   ARG   318      43.558  31.348  89.695  1.00  0.00           N  
ATOM   1740  H   ARG   318      42.917  32.084  89.956  1.00  0.00           H  
ATOM   1741  CA  ARG   318      43.885  30.462  90.772  1.00  0.00           C  
ATOM   1742  HA  ARG   318      44.964  30.390  90.892  1.00  0.00           H  
ATOM   1743  CB  ARG   318      43.277  31.153  92.044  1.00  0.00           C  
ATOM   1744  HB2 ARG   318      43.657  30.638  92.924  1.00  0.00           H  
ATOM   1745  HB3 ARG   318      43.674  32.169  92.001  1.00  0.00           H  
ATOM   1746  CG  ARG   318      41.736  31.129  92.103  1.00  0.00           C  
ATOM   1747  HG2 ARG   318      41.306  31.470  91.166  1.00  0.00           H  
ATOM   1748  HG3 ARG   318      41.310  30.185  92.426  1.00  0.00           H  
ATOM   1749  CD  ARG   318      41.223  32.133  93.098  1.00  0.00           C  
ATOM   1750  HD2 ARG   318      41.586  31.939  94.105  1.00  0.00           H  
ATOM   1751  HD3 ARG   318      41.608  33.125  92.866  1.00  0.00           H  
ATOM   1752  NE  ARG   318      39.741  32.261  93.065  1.00  0.00           N  
ATOM   1753  HE  ARG   318      39.302  31.642  93.743  1.00  0.00           H  
ATOM   1754  CZ  ARG   318      38.950  32.961  92.209  1.00  0.00           C  
ATOM   1755  NH1 ARG   318      39.401  33.586  91.181  1.00  0.00           N  
ATOM   1756 HH11 ARG   318      40.350  33.530  90.833  1.00  0.00           H  
ATOM   1757 HH12 ARG   318      38.829  34.255  90.701  1.00  0.00           H  
ATOM   1758  NH2 ARG   318      37.722  32.693  92.116  1.00  0.00           N  
ATOM   1759 HH21 ARG   318      37.450  32.157  92.930  1.00  0.00           H  
ATOM   1760 HH22 ARG   318      37.128  33.168  91.450  1.00  0.00           H  
ATOM   1761  C   ARG   318      43.382  28.954  90.524  1.00  0.00           C  
ATOM   1762  O   ARG   318      42.187  28.735  90.210  1.00  0.00           O  
ATOM   1763  N   PHE   319      44.250  27.959  90.773  1.00  0.00           N  
ATOM   1764  H   PHE   319      45.243  28.122  90.831  1.00  0.00           H  
ATOM   1765  CA  PHE   319      43.888  26.493  90.702  1.00  0.00           C  
ATOM   1766  HA  PHE   319      43.539  26.307  89.681  1.00  0.00           H  
ATOM   1767  CB  PHE   319      45.160  25.582  90.821  1.00  0.00           C  
ATOM   1768  HB2 PHE   319      45.517  25.638  91.854  1.00  0.00           H  
ATOM   1769  HB3 PHE   319      44.891  24.531  90.702  1.00  0.00           H  
ATOM   1770  CG  PHE   319      46.239  25.966  89.884  1.00  0.00           C  
ATOM   1771  CD1 PHE   319      47.358  26.782  90.211  1.00  0.00           C  
ATOM   1772  HD1 PHE   319      47.488  27.254  91.171  1.00  0.00           H  
ATOM   1773  CE1 PHE   319      48.321  27.077  89.178  1.00  0.00           C  
ATOM   1774  HE1 PHE   319      49.155  27.743  89.352  1.00  0.00           H  
ATOM   1775  CZ  PHE   319      48.314  26.468  87.927  1.00  0.00           C  
ATOM   1776  HZ  PHE   319      49.129  26.509  87.220  1.00  0.00           H  
ATOM   1777  CE2 PHE   319      47.166  25.652  87.651  1.00  0.00           C  
ATOM   1778  HE2 PHE   319      47.087  25.153  86.689  1.00  0.00           H  
ATOM   1779  CD2 PHE   319      46.200  25.385  88.613  1.00  0.00           C  
ATOM   1780  HD2 PHE   319      45.506  24.655  88.238  1.00  0.00           H  
ATOM   1781  C   PHE   319      42.833  26.071  91.728  1.00  0.00           C  
ATOM   1782  O   PHE   319      42.006  25.213  91.337  1.00  0.00           O  
ATOM   1783  N   SER   320      42.679  26.808  92.821  1.00  0.00           N  
ATOM   1784  H   SER   320      43.284  27.599  92.947  1.00  0.00           H  
ATOM   1785  CA  SER   320      41.753  26.565  93.902  1.00  0.00           C  
ATOM   1786  HA  SER   320      41.021  25.824  93.557  1.00  0.00           H  
ATOM   1787  CB  SER   320      42.615  26.113  95.023  1.00  0.00           C  
ATOM   1788  HB2 SER   320      43.397  26.836  95.267  1.00  0.00           H  
ATOM   1789  HB3 SER   320      42.021  25.979  95.927  1.00  0.00           H  
ATOM   1790  OG  SER   320      43.147  24.838  94.642  1.00  0.00           O  
ATOM   1791  HG  SER   320      44.100  24.977  94.591  1.00  0.00           H  
ATOM   1792  C   SER   320      41.131  27.886  94.414  1.00  0.00           C  
ATOM   1793  O   SER   320      41.872  28.885  94.445  1.00  0.00           O  
ATOM   1794  N   ASP   321      39.795  28.049  94.758  1.00  0.00           N  
ATOM   1795  H   ASP   321      39.206  27.232  94.831  1.00  0.00           H  
ATOM   1796  CA  ASP   321      39.076  29.328  94.842  1.00  0.00           C  
ATOM   1797  HA  ASP   321      39.105  29.858  93.883  1.00  0.00           H  
ATOM   1798  CB  ASP   321      37.608  28.989  95.045  1.00  0.00           C  
ATOM   1799  HB2 ASP   321      37.256  28.405  94.190  1.00  0.00           H  
ATOM   1800  HB3 ASP   321      37.507  28.293  95.878  1.00  0.00           H  
ATOM   1801  CG  ASP   321      36.750  30.270  95.162  1.00  0.00           C  
ATOM   1802  OD1 ASP   321      36.924  31.232  94.334  1.00  0.00           O  
ATOM   1803  OD2 ASP   321      35.790  30.343  95.990  1.00  0.00           O  
ATOM   1804  C   ASP   321      39.648  30.310  95.897  1.00  0.00           C  
ATOM   1805  O   ASP   321      39.663  31.461  95.699  1.00  0.00           O  
ATOM   1806  N   ASP   322      40.183  29.787  96.995  1.00  0.00           N  
ATOM   1807  H   ASP   322      40.098  28.792  97.161  1.00  0.00           H  
ATOM   1808  CA  ASP   322      40.917  30.418  98.031  1.00  0.00           C  
ATOM   1809  HA  ASP   322      40.487  31.339  98.416  1.00  0.00           H  
ATOM   1810  CB  ASP   322      41.209  29.481  99.230  1.00  0.00           C  
ATOM   1811  HB2 ASP   322      41.442  28.498  98.801  1.00  0.00           H  
ATOM   1812  HB3 ASP   322      42.005  29.930  99.819  1.00  0.00           H  
ATOM   1813  CG  ASP   322      39.912  29.172 100.060  1.00  0.00           C  
ATOM   1814  OD1 ASP   322      40.095  28.688 101.214  1.00  0.00           O  
ATOM   1815  OD2 ASP   322      38.743  29.262  99.531  1.00  0.00           O  
ATOM   1816  C   ASP   322      42.278  30.948  97.607  1.00  0.00           C  
ATOM   1817  O   ASP   322      42.728  31.847  98.295  1.00  0.00           O  
ATOM   1818  N   GLY   323      42.896  30.479  96.472  1.00  0.00           N  
ATOM   1819  H   GLY   323      42.354  29.827  95.912  1.00  0.00           H  
ATOM   1820  CA  GLY   323      44.194  30.895  96.031  1.00  0.00           C  
ATOM   1821  HA2 GLY   323      44.936  30.992  96.826  1.00  0.00           H  
ATOM   1822  HA3 GLY   323      44.453  30.188  95.247  1.00  0.00           H  
ATOM   1823  C   GLY   323      44.196  32.268  95.370  1.00  0.00           C  
ATOM   1824  O   GLY   323      43.425  33.198  95.751  1.00  0.00           O  
ATOM   1825  N   TYR   324      45.116  32.493  94.459  1.00  0.00           N  
ATOM   1826  H   TYR   324      45.770  31.739  94.258  1.00  0.00           H  
ATOM   1827  CA  TYR   324      45.423  33.805  93.793  1.00  0.00           C  
ATOM   1828  HA  TYR   324      44.423  34.213  93.686  1.00  0.00           H  
ATOM   1829  CB  TYR   324      46.292  34.752  94.603  1.00  0.00           C  
ATOM   1830  HB2 TYR   324      45.935  34.714  95.630  1.00  0.00           H  
ATOM   1831  HB3 TYR   324      47.339  34.475  94.467  1.00  0.00           H  
ATOM   1832  CG  TYR   324      46.137  36.170  94.204  1.00  0.00           C  
ATOM   1833  CD1 TYR   324      45.146  36.860  94.883  1.00  0.00           C  
ATOM   1834  HD1 TYR   324      44.384  36.410  95.504  1.00  0.00           H  
ATOM   1835  CE1 TYR   324      45.055  38.285  94.763  1.00  0.00           C  
ATOM   1836  HE1 TYR   324      44.253  38.794  95.281  1.00  0.00           H  
ATOM   1837  CZ  TYR   324      45.969  38.972  93.945  1.00  0.00           C  
ATOM   1838  OH  TYR   324      45.825  40.242  93.669  1.00  0.00           O  
ATOM   1839  HH  TYR   324      46.344  40.504  92.894  1.00  0.00           H  
ATOM   1840  CE2 TYR   324      47.104  38.295  93.503  1.00  0.00           C  
ATOM   1841  HE2 TYR   324      47.913  38.829  93.020  1.00  0.00           H  
ATOM   1842  CD2 TYR   324      47.222  36.911  93.612  1.00  0.00           C  
ATOM   1843  HD2 TYR   324      48.098  36.399  93.243  1.00  0.00           H  
ATOM   1844  C   TYR   324      46.032  33.564  92.425  1.00  0.00           C  
ATOM   1845  O   TYR   324      46.827  32.618  92.194  1.00  0.00           O  
ATOM   1846  N   ARG   325      45.710  34.413  91.488  1.00  0.00           N  
ATOM   1847  H   ARG   325      44.934  35.028  91.673  1.00  0.00           H  
ATOM   1848  CA  ARG   325      46.291  34.470  90.145  1.00  0.00           C  
ATOM   1849  HA  ARG   325      46.091  33.500  89.704  1.00  0.00           H  
ATOM   1850  CB  ARG   325      45.594  35.619  89.411  1.00  0.00           C  
ATOM   1851  HB2 ARG   325      45.549  35.501  88.334  1.00  0.00           H  
ATOM   1852  HB3 ARG   325      44.517  35.574  89.553  1.00  0.00           H  
ATOM   1853  CG  ARG   325      46.117  37.010  89.790  1.00  0.00           C  
ATOM   1854  HG2 ARG   325      46.010  37.298  90.838  1.00  0.00           H  
ATOM   1855  HG3 ARG   325      47.131  37.007  89.411  1.00  0.00           H  
ATOM   1856  CD  ARG   325      45.331  38.112  88.979  1.00  0.00           C  
ATOM   1857  HD2 ARG   325      45.238  37.671  87.977  1.00  0.00           H  
ATOM   1858  HD3 ARG   325      44.346  38.426  89.313  1.00  0.00           H  
ATOM   1859  NE  ARG   325      46.054  39.358  88.916  1.00  0.00           N  
ATOM   1860  HE  ARG   325      46.360  39.730  89.805  1.00  0.00           H  
ATOM   1861  CZ  ARG   325      46.475  39.991  87.828  1.00  0.00           C  
ATOM   1862  NH1 ARG   325      46.339  39.535  86.637  1.00  0.00           N  
ATOM   1863 HH11 ARG   325      45.753  38.734  86.440  1.00  0.00           H  
ATOM   1864 HH12 ARG   325      46.959  39.995  85.988  1.00  0.00           H  
ATOM   1865  NH2 ARG   325      47.198  41.088  87.828  1.00  0.00           N  
ATOM   1866 HH21 ARG   325      47.115  41.595  88.702  1.00  0.00           H  
ATOM   1867 HH22 ARG   325      47.743  41.431  87.052  1.00  0.00           H  
ATOM   1868  C   ARG   325      47.798  34.542  90.056  1.00  0.00           C  
ATOM   1869  O   ARG   325      48.460  35.276  90.842  1.00  0.00           O  
ATOM   1870  N   THR   326      48.435  33.709  89.276  1.00  0.00           N  
ATOM   1871  H   THR   326      47.797  33.151  88.716  1.00  0.00           H  
ATOM   1872  CA  THR   326      49.899  33.745  88.927  1.00  0.00           C  
ATOM   1873  HA  THR   326      50.212  34.760  89.176  1.00  0.00           H  
ATOM   1874  CB  THR   326      50.683  32.673  89.749  1.00  0.00           C  
ATOM   1875  HB  THR   326      51.719  32.833  89.456  1.00  0.00           H  
ATOM   1876  CG2 THR   326      50.607  32.919  91.247  1.00  0.00           C  
ATOM   1877 HG21 THR   326      49.583  33.071  91.584  1.00  0.00           H  
ATOM   1878 HG22 THR   326      51.059  32.124  91.840  1.00  0.00           H  
ATOM   1879 HG23 THR   326      51.206  33.810  91.372  1.00  0.00           H  
ATOM   1880  OG1 THR   326      50.257  31.350  89.436  1.00  0.00           O  
ATOM   1881  HG1 THR   326      49.355  31.288  89.755  1.00  0.00           H  
ATOM   1882  C   THR   326      50.318  33.599  87.381  1.00  0.00           C  
ATOM   1883  O   THR   326      49.498  33.137  86.573  1.00  0.00           O  
ATOM   1884  N   VAL   327      51.596  33.884  87.042  1.00  0.00           N  
ATOM   1885  H   VAL   327      52.247  34.265  87.704  1.00  0.00           H  
ATOM   1886  CA  VAL   327      52.144  33.499  85.727  1.00  0.00           C  
ATOM   1887  HA  VAL   327      51.498  34.000  85.012  1.00  0.00           H  
ATOM   1888  CB  VAL   327      53.520  34.245  85.639  1.00  0.00           C  
ATOM   1889  HB  VAL   327      54.098  33.932  86.513  1.00  0.00           H  
ATOM   1890  CG1 VAL   327      54.392  33.851  84.438  1.00  0.00           C  
ATOM   1891 HG11 VAL   327      53.805  33.973  83.527  1.00  0.00           H  
ATOM   1892 HG12 VAL   327      55.252  34.516  84.412  1.00  0.00           H  
ATOM   1893 HG13 VAL   327      54.749  32.834  84.607  1.00  0.00           H  
ATOM   1894  CG2 VAL   327      53.317  35.766  85.690  1.00  0.00           C  
ATOM   1895 HG21 VAL   327      54.274  36.285  85.564  1.00  0.00           H  
ATOM   1896 HG22 VAL   327      52.731  36.038  84.817  1.00  0.00           H  
ATOM   1897 HG23 VAL   327      52.885  36.093  86.644  1.00  0.00           H  
ATOM   1898  C   VAL   327      52.299  32.042  85.456  1.00  0.00           C  
ATOM   1899  O   VAL   327      52.608  31.232  86.352  1.00  0.00           O  
ATOM   1900  N   ALA   328      52.035  31.698  84.236  1.00  0.00           N  
ATOM   1901  H   ALA   328      51.642  32.336  83.553  1.00  0.00           H  
ATOM   1902  CA  ALA   328      52.027  30.337  83.626  1.00  0.00           C  
ATOM   1903  HA  ALA   328      51.398  29.695  84.258  1.00  0.00           H  
ATOM   1904  CB  ALA   328      51.413  30.388  82.137  1.00  0.00           C  
ATOM   1905  HB1 ALA   328      51.902  31.223  81.635  1.00  0.00           H  
ATOM   1906  HB2 ALA   328      51.551  29.447  81.608  1.00  0.00           H  
ATOM   1907  HB3 ALA   328      50.350  30.595  82.264  1.00  0.00           H  
ATOM   1908  C   ALA   328      53.503  29.776  83.546  1.00  0.00           C  
ATOM   1909  O   ALA   328      54.450  30.551  83.187  1.00  0.00           O  
ATOM   1910  N   GLN   329      53.606  28.482  83.704  1.00  0.00           N  
ATOM   1911  H   GLN   329      52.781  28.005  84.057  1.00  0.00           H  
ATOM   1912  CA  GLN   329      54.914  27.720  83.630  1.00  0.00           C  
ATOM   1913  HA  GLN   329      55.616  28.347  83.077  1.00  0.00           H  
ATOM   1914  CB  GLN   329      55.403  27.399  85.016  1.00  0.00           C  
ATOM   1915  HB2 GLN   329      54.699  26.833  85.628  1.00  0.00           H  
ATOM   1916  HB3 GLN   329      56.271  26.770  84.899  1.00  0.00           H  
ATOM   1917  CG  GLN   329      55.788  28.608  85.961  1.00  0.00           C  
ATOM   1918  HG2 GLN   329      56.627  29.176  85.546  1.00  0.00           H  
ATOM   1919  HG3 GLN   329      54.929  29.258  86.098  1.00  0.00           H  
ATOM   1920  CD  GLN   329      56.378  28.103  87.358  1.00  0.00           C  
ATOM   1921  OE1 GLN   329      57.024  27.092  87.451  1.00  0.00           O  
ATOM   1922  NE2 GLN   329      56.375  28.969  88.365  1.00  0.00           N  
ATOM   1923 HE21 GLN   329      56.826  28.768  89.250  1.00  0.00           H  
ATOM   1924 HE22 GLN   329      55.938  29.873  88.310  1.00  0.00           H  
ATOM   1925  C   GLN   329      54.584  26.465  82.785  1.00  0.00           C  
ATOM   1926  O   GLN   329      53.437  26.022  82.664  1.00  0.00           O  
ATOM   1927  N   GLY   330      55.668  25.805  82.324  1.00  0.00           N  
ATOM   1928  H   GLY   330      56.558  26.223  82.511  1.00  0.00           H  
ATOM   1929  CA  GLY   330      55.683  24.503  81.564  1.00  0.00           C  
ATOM   1930  HA2 GLY   330      56.607  24.292  81.039  1.00  0.00           H  
ATOM   1931  HA3 GLY   330      55.335  23.709  82.232  1.00  0.00           H  
ATOM   1932  C   GLY   330      54.755  24.549  80.400  1.00  0.00           C  
ATOM   1933  O   GLY   330      54.708  25.579  79.755  1.00  0.00           O  
ATOM   1934  N   THR   331      53.983  23.485  80.121  1.00  0.00           N  
ATOM   1935  H   THR   331      53.909  22.820  80.873  1.00  0.00           H  
ATOM   1936  CA  THR   331      53.276  23.153  78.819  1.00  0.00           C  
ATOM   1937  HA  THR   331      53.187  24.112  78.306  1.00  0.00           H  
ATOM   1938  CB  THR   331      54.061  22.167  77.929  1.00  0.00           C  
ATOM   1939  HB  THR   331      53.614  22.106  76.938  1.00  0.00           H  
ATOM   1940  CG2 THR   331      55.541  22.647  77.753  1.00  0.00           C  
ATOM   1941 HG21 THR   331      55.540  23.685  77.417  1.00  0.00           H  
ATOM   1942 HG22 THR   331      56.106  22.725  78.681  1.00  0.00           H  
ATOM   1943 HG23 THR   331      55.982  22.062  76.943  1.00  0.00           H  
ATOM   1944  OG1 THR   331      54.080  20.925  78.557  1.00  0.00           O  
ATOM   1945  HG1 THR   331      54.415  20.978  79.450  1.00  0.00           H  
ATOM   1946  C   THR   331      51.855  22.717  79.043  1.00  0.00           C  
ATOM   1947  O   THR   331      51.318  22.159  78.041  1.00  0.00           O  
ATOM   1948  N   LYS   332      51.309  23.010  80.199  1.00  0.00           N  
ATOM   1949  H   LYS   332      51.778  23.698  80.760  1.00  0.00           H  
ATOM   1950  CA  LYS   332      49.817  22.751  80.492  1.00  0.00           C  
ATOM   1951  HA  LYS   332      49.528  22.001  79.748  1.00  0.00           H  
ATOM   1952  CB  LYS   332      49.757  22.065  81.853  1.00  0.00           C  
ATOM   1953  HB2 LYS   332      50.703  21.565  82.033  1.00  0.00           H  
ATOM   1954  HB3 LYS   332      49.452  22.837  82.558  1.00  0.00           H  
ATOM   1955  CG  LYS   332      48.790  20.905  82.049  1.00  0.00           C  
ATOM   1956  HG2 LYS   332      49.187  20.110  81.424  1.00  0.00           H  
ATOM   1957  HG3 LYS   332      48.858  20.634  83.113  1.00  0.00           H  
ATOM   1958  CD  LYS   332      47.348  21.102  81.694  1.00  0.00           C  
ATOM   1959  HD2 LYS   332      46.944  21.966  82.219  1.00  0.00           H  
ATOM   1960  HD3 LYS   332      47.302  21.335  80.631  1.00  0.00           H  
ATOM   1961  CE  LYS   332      46.392  19.923  81.880  1.00  0.00           C  
ATOM   1962  HE2 LYS   332      46.861  19.122  81.293  1.00  0.00           H  
ATOM   1963  HE3 LYS   332      46.457  19.701  82.942  1.00  0.00           H  
ATOM   1964  NZ  LYS   332      45.007  20.131  81.413  1.00  0.00           N  
ATOM   1965  HZ1 LYS   332      44.845  20.499  80.480  1.00  0.00           H  
ATOM   1966  HZ2 LYS   332      44.574  19.224  81.525  1.00  0.00           H  
ATOM   1967  HZ3 LYS   332      44.551  20.753  82.073  1.00  0.00           H  
ATOM   1968  C   LYS   332      48.840  23.921  80.353  1.00  0.00           C  
ATOM   1969  O   LYS   332      47.670  23.655  80.159  1.00  0.00           O  
ATOM   1970  N   LYS   333      49.217  25.148  80.447  1.00  0.00           N  
ATOM   1971  H   LYS   333      50.180  25.371  80.665  1.00  0.00           H  
ATOM   1972  CA  LYS   333      48.368  26.241  79.917  1.00  0.00           C  
ATOM   1973  HA  LYS   333      47.320  26.089  80.189  1.00  0.00           H  
ATOM   1974  CB  LYS   333      48.999  27.462  80.666  1.00  0.00           C  
ATOM   1975  HB2 LYS   333      48.829  27.316  81.732  1.00  0.00           H  
ATOM   1976  HB3 LYS   333      50.050  27.554  80.395  1.00  0.00           H  
ATOM   1977  CG  LYS   333      48.170  28.769  80.322  1.00  0.00           C  
ATOM   1978  HG2 LYS   333      48.715  29.630  80.689  1.00  0.00           H  
ATOM   1979  HG3 LYS   333      47.938  28.760  79.247  1.00  0.00           H  
ATOM   1980  CD  LYS   333      46.784  28.723  81.030  1.00  0.00           C  
ATOM   1981  HD2 LYS   333      46.242  27.921  80.522  1.00  0.00           H  
ATOM   1982  HD3 LYS   333      46.837  28.350  82.055  1.00  0.00           H  
ATOM   1983  CE  LYS   333      45.856  29.937  80.979  1.00  0.00           C  
ATOM   1984  HE2 LYS   333      44.925  29.575  81.413  1.00  0.00           H  
ATOM   1985  HE3 LYS   333      46.312  30.814  81.438  1.00  0.00           H  
ATOM   1986  NZ  LYS   333      45.410  30.211  79.563  1.00  0.00           N  
ATOM   1987  HZ1 LYS   333      46.167  30.399  78.926  1.00  0.00           H  
ATOM   1988  HZ2 LYS   333      44.903  29.393  79.255  1.00  0.00           H  
ATOM   1989  HZ3 LYS   333      44.696  30.929  79.656  1.00  0.00           H  
ATOM   1990  C   LYS   333      48.537  26.250  78.403  1.00  0.00           C  
ATOM   1991  O   LYS   333      49.602  26.529  77.878  1.00  0.00           O  
ATOM   1992  N   GLU   334      47.531  25.777  77.729  1.00  0.00           N  
ATOM   1993  H   GLU   334      46.685  25.511  78.189  1.00  0.00           H  
ATOM   1994  CA  GLU   334      47.479  25.504  76.304  1.00  0.00           C  
ATOM   1995  HA  GLU   334      48.256  24.816  75.979  1.00  0.00           H  
ATOM   1996  CB  GLU   334      46.114  25.052  75.816  1.00  0.00           C  
ATOM   1997  HB2 GLU   334      45.381  25.857  75.728  1.00  0.00           H  
ATOM   1998  HB3 GLU   334      46.355  24.722  74.796  1.00  0.00           H  
ATOM   1999  CG  GLU   334      45.379  23.894  76.548  1.00  0.00           C  
ATOM   2000  HG2 GLU   334      44.799  23.307  75.838  1.00  0.00           H  
ATOM   2001  HG3 GLU   334      46.093  23.152  76.896  1.00  0.00           H  
ATOM   2002  CD  GLU   334      44.628  24.286  77.797  1.00  0.00           C  
ATOM   2003  OE1 GLU   334      44.139  23.343  78.491  1.00  0.00           O  
ATOM   2004  OE2 GLU   334      44.745  25.451  78.237  1.00  0.00           O  
ATOM   2005  C   GLU   334      47.772  26.876  75.657  1.00  0.00           C  
ATOM   2006  O   GLU   334      48.592  26.924  74.711  1.00  0.00           O  
ATOM   2007  N   GLY   335      47.109  28.013  76.053  1.00  0.00           N  
ATOM   2008  H   GLY   335      46.397  27.918  76.758  1.00  0.00           H  
ATOM   2009  CA  GLY   335      47.136  29.298  75.403  1.00  0.00           C  
ATOM   2010  HA2 GLY   335      46.875  29.297  74.337  1.00  0.00           H  
ATOM   2011  HA3 GLY   335      46.560  30.041  75.953  1.00  0.00           H  
ATOM   2012  C   GLY   335      48.557  29.806  75.328  1.00  0.00           C  
ATOM   2013  O   GLY   335      49.003  30.009  74.226  1.00  0.00           O  
ATOM   2014  N   CYX   336      49.166  29.880  76.476  1.00  0.00           N  
ATOM   2015  H   CYX   336      48.566  29.803  77.278  1.00  0.00           H  
ATOM   2016  CA  CYX   336      50.589  30.111  76.695  1.00  0.00           C  
ATOM   2017  HA  CYX   336      50.882  31.138  76.464  1.00  0.00           H  
ATOM   2018  CB  CYX   336      50.793  29.884  78.165  1.00  0.00           C  
ATOM   2019  HB2 CYX   336      50.566  30.819  78.685  1.00  0.00           H  
ATOM   2020  HB3 CYX   336      50.159  29.078  78.529  1.00  0.00           H  
ATOM   2021  SG  CYX   336      52.484  29.403  78.540  1.00  0.00           S  
ATOM   2022  C   CYX   336      51.459  29.222  75.862  1.00  0.00           C  
ATOM   2023  O   CYX   336      52.377  29.721  75.206  1.00  0.00           O  
ATOM   2024  N   THR   337      51.320  27.889  75.784  1.00  0.00           N  
ATOM   2025  H   THR   337      50.555  27.438  76.246  1.00  0.00           H  
ATOM   2026  CA  THR   337      52.080  26.993  74.973  1.00  0.00           C  
ATOM   2027  HA  THR   337      53.153  27.043  75.162  1.00  0.00           H  
ATOM   2028  CB  THR   337      51.655  25.538  75.263  1.00  0.00           C  
ATOM   2029  HB  THR   337      50.616  25.390  74.975  1.00  0.00           H  
ATOM   2030  CG2 THR   337      52.475  24.506  74.503  1.00  0.00           C  
ATOM   2031 HG21 THR   337      53.546  24.714  74.569  1.00  0.00           H  
ATOM   2032 HG22 THR   337      52.374  23.535  74.969  1.00  0.00           H  
ATOM   2033 HG23 THR   337      52.165  24.483  73.459  1.00  0.00           H  
ATOM   2034  OG1 THR   337      51.684  25.007  76.581  1.00  0.00           O  
ATOM   2035  HG1 THR   337      51.059  25.547  77.085  1.00  0.00           H  
ATOM   2036  C   THR   337      51.892  27.281  73.462  1.00  0.00           C  
ATOM   2037  O   THR   337      52.862  27.241  72.724  1.00  0.00           O  
ATOM   2038  N   ILE   338      50.669  27.610  72.970  1.00  0.00           N  
ATOM   2039  H   ILE   338      49.941  27.624  73.664  1.00  0.00           H  
ATOM   2040  CA  ILE   338      50.377  28.185  71.667  1.00  0.00           C  
ATOM   2041  HA  ILE   338      50.768  27.586  70.848  1.00  0.00           H  
ATOM   2042  CB  ILE   338      48.838  28.175  71.366  1.00  0.00           C  
ATOM   2043  HB  ILE   338      48.464  28.814  72.164  1.00  0.00           H  
ATOM   2044  CG2 ILE   338      48.615  28.945  70.068  1.00  0.00           C  
ATOM   2045 HG21 ILE   338      49.146  28.366  69.307  1.00  0.00           H  
ATOM   2046 HG22 ILE   338      47.548  28.946  69.849  1.00  0.00           H  
ATOM   2047 HG23 ILE   338      48.851  30.003  70.128  1.00  0.00           H  
ATOM   2048  CG1 ILE   338      48.144  26.812  71.520  1.00  0.00           C  
ATOM   2049 HG12 ILE   338      48.206  26.301  70.556  1.00  0.00           H  
ATOM   2050 HG13 ILE   338      48.602  26.331  72.389  1.00  0.00           H  
ATOM   2051  CD1 ILE   338      46.641  26.892  71.777  1.00  0.00           C  
ATOM   2052 HD11 ILE   338      46.430  25.934  72.266  1.00  0.00           H  
ATOM   2053 HD12 ILE   338      46.375  27.568  72.593  1.00  0.00           H  
ATOM   2054 HD13 ILE   338      46.049  27.104  70.895  1.00  0.00           H  
ATOM   2055  C   ILE   338      50.958  29.559  71.375  1.00  0.00           C  
ATOM   2056  O   ILE   338      51.493  29.788  70.291  1.00  0.00           O  
ATOM   2057  N   LEU   339      51.037  30.380  72.371  1.00  0.00           N  
ATOM   2058  H   LEU   339      50.543  30.221  73.233  1.00  0.00           H  
ATOM   2059  CA  LEU   339      51.823  31.610  72.338  1.00  0.00           C  
ATOM   2060  HA  LEU   339      51.412  32.134  71.467  1.00  0.00           H  
ATOM   2061  CB  LEU   339      51.578  32.543  73.519  1.00  0.00           C  
ATOM   2062  HB2 LEU   339      50.504  32.738  73.546  1.00  0.00           H  
ATOM   2063  HB3 LEU   339      51.972  32.150  74.447  1.00  0.00           H  
ATOM   2064  CG  LEU   339      52.395  33.875  73.383  1.00  0.00           C  
ATOM   2065  HG  LEU   339      53.469  33.691  73.375  1.00  0.00           H  
ATOM   2066  CD1 LEU   339      52.041  34.818  72.145  1.00  0.00           C  
ATOM   2067 HD11 LEU   339      52.495  35.800  72.282  1.00  0.00           H  
ATOM   2068 HD12 LEU   339      52.397  34.426  71.194  1.00  0.00           H  
ATOM   2069 HD13 LEU   339      50.970  34.930  72.004  1.00  0.00           H  
ATOM   2070  CD2 LEU   339      51.910  34.663  74.611  1.00  0.00           C  
ATOM   2071 HD21 LEU   339      50.853  34.846  74.418  1.00  0.00           H  
ATOM   2072 HD22 LEU   339      52.014  34.081  75.528  1.00  0.00           H  
ATOM   2073 HD23 LEU   339      52.422  35.627  74.636  1.00  0.00           H  
ATOM   2074  C   LEU   339      53.320  31.289  72.084  1.00  0.00           C  
ATOM   2075  O   LEU   339      53.890  31.823  71.165  1.00  0.00           O  
ATOM   2076  N   PHE   340      53.822  30.399  72.858  1.00  0.00           N  
ATOM   2077  H   PHE   340      53.309  29.835  73.516  1.00  0.00           H  
ATOM   2078  CA  PHE   340      55.236  29.993  72.677  1.00  0.00           C  
ATOM   2079  HA  PHE   340      55.927  30.839  72.751  1.00  0.00           H  
ATOM   2080  CB  PHE   340      55.740  28.997  73.743  1.00  0.00           C  
ATOM   2081  HB2 PHE   340      56.024  29.548  74.639  1.00  0.00           H  
ATOM   2082  HB3 PHE   340      54.892  28.398  74.078  1.00  0.00           H  
ATOM   2083  CG  PHE   340      56.727  27.949  73.269  1.00  0.00           C  
ATOM   2084  CD1 PHE   340      58.066  28.399  72.977  1.00  0.00           C  
ATOM   2085  HD1 PHE   340      58.179  29.478  72.938  1.00  0.00           H  
ATOM   2086  CE1 PHE   340      58.963  27.495  72.433  1.00  0.00           C  
ATOM   2087  HE1 PHE   340      59.959  27.834  72.179  1.00  0.00           H  
ATOM   2088  CZ  PHE   340      58.544  26.233  72.120  1.00  0.00           C  
ATOM   2089  HZ  PHE   340      59.242  25.617  71.576  1.00  0.00           H  
ATOM   2090  CE2 PHE   340      57.321  25.711  72.511  1.00  0.00           C  
ATOM   2091  HE2 PHE   340      56.977  24.715  72.273  1.00  0.00           H  
ATOM   2092  CD2 PHE   340      56.376  26.603  73.116  1.00  0.00           C  
ATOM   2093  HD2 PHE   340      55.415  26.196  73.401  1.00  0.00           H  
ATOM   2094  C   PHE   340      55.450  29.465  71.230  1.00  0.00           C  
ATOM   2095  O   PHE   340      56.389  29.945  70.545  1.00  0.00           O  
ATOM   2096  N   MET   341      54.575  28.532  70.681  1.00  0.00           N  
ATOM   2097  H   MET   341      53.770  28.269  71.230  1.00  0.00           H  
ATOM   2098  CA  MET   341      54.762  27.994  69.355  1.00  0.00           C  
ATOM   2099  HA  MET   341      55.680  27.409  69.356  1.00  0.00           H  
ATOM   2100  CB  MET   341      53.597  27.084  68.941  1.00  0.00           C  
ATOM   2101  HB2 MET   341      52.617  27.544  68.953  1.00  0.00           H  
ATOM   2102  HB3 MET   341      53.801  26.702  67.942  1.00  0.00           H  
ATOM   2103  CG  MET   341      53.560  25.862  69.830  1.00  0.00           C  
ATOM   2104  HG2 MET   341      54.602  25.587  69.964  1.00  0.00           H  
ATOM   2105  HG3 MET   341      53.250  26.177  70.832  1.00  0.00           H  
ATOM   2106  SD  MET   341      52.685  24.416  69.188  1.00  0.00           S  
ATOM   2107  CE  MET   341      50.932  25.069  69.262  1.00  0.00           C  
ATOM   2108  HE1 MET   341      50.187  24.280  69.138  1.00  0.00           H  
ATOM   2109  HE2 MET   341      50.755  25.353  70.292  1.00  0.00           H  
ATOM   2110  HE3 MET   341      50.749  25.860  68.544  1.00  0.00           H  
ATOM   2111  C   MET   341      54.910  28.980  68.267  1.00  0.00           C  
ATOM   2112  O   MET   341      55.924  28.883  67.569  1.00  0.00           O  
ATOM   2113  N   VAL   342      53.959  29.891  68.121  1.00  0.00           N  
ATOM   2114  H   VAL   342      53.093  29.784  68.620  1.00  0.00           H  
ATOM   2115  CA  VAL   342      54.069  31.099  67.361  1.00  0.00           C  
ATOM   2116  HA  VAL   342      53.991  30.740  66.328  1.00  0.00           H  
ATOM   2117  CB  VAL   342      52.914  32.172  67.507  1.00  0.00           C  
ATOM   2118  HB  VAL   342      52.974  32.650  68.489  1.00  0.00           H  
ATOM   2119  CG1 VAL   342      53.052  33.318  66.457  1.00  0.00           C  
ATOM   2120 HG11 VAL   342      53.119  32.888  65.452  1.00  0.00           H  
ATOM   2121 HG12 VAL   342      52.120  33.865  66.646  1.00  0.00           H  
ATOM   2122 HG13 VAL   342      53.906  33.985  66.590  1.00  0.00           H  
ATOM   2123  CG2 VAL   342      51.467  31.700  67.362  1.00  0.00           C  
ATOM   2124 HG21 VAL   342      51.210  31.469  66.330  1.00  0.00           H  
ATOM   2125 HG22 VAL   342      51.295  30.754  67.869  1.00  0.00           H  
ATOM   2126 HG23 VAL   342      50.740  32.402  67.775  1.00  0.00           H  
ATOM   2127  C   VAL   342      55.347  31.851  67.455  1.00  0.00           C  
ATOM   2128  O   VAL   342      55.922  32.103  66.390  1.00  0.00           O  
ATOM   2129  N   LEU   343      55.680  32.359  68.622  1.00  0.00           N  
ATOM   2130  H   LEU   343      55.226  32.042  69.465  1.00  0.00           H  
ATOM   2131  CA  LEU   343      56.825  33.323  68.705  1.00  0.00           C  
ATOM   2132  HA  LEU   343      56.727  33.987  67.847  1.00  0.00           H  
ATOM   2133  CB  LEU   343      56.881  33.997  70.064  1.00  0.00           C  
ATOM   2134  HB2 LEU   343      57.150  33.313  70.880  1.00  0.00           H  
ATOM   2135  HB3 LEU   343      57.729  34.669  69.978  1.00  0.00           H  
ATOM   2136  CG  LEU   343      55.679  34.909  70.444  1.00  0.00           C  
ATOM   2137  HG  LEU   343      54.715  34.417  70.330  1.00  0.00           H  
ATOM   2138  CD1 LEU   343      55.726  35.134  71.960  1.00  0.00           C  
ATOM   2139 HD11 LEU   343      55.933  34.233  72.520  1.00  0.00           H  
ATOM   2140 HD12 LEU   343      56.630  35.675  72.245  1.00  0.00           H  
ATOM   2141 HD13 LEU   343      54.836  35.684  72.269  1.00  0.00           H  
ATOM   2142  CD2 LEU   343      55.538  36.293  69.665  1.00  0.00           C  
ATOM   2143 HD21 LEU   343      56.320  37.015  69.870  1.00  0.00           H  
ATOM   2144 HD22 LEU   343      55.483  36.194  68.578  1.00  0.00           H  
ATOM   2145 HD23 LEU   343      54.522  36.604  69.930  1.00  0.00           H  
ATOM   2146  C   LEU   343      58.129  32.548  68.362  1.00  0.00           C  
ATOM   2147  O   LEU   343      58.936  33.028  67.609  1.00  0.00           O  
ATOM   2148  N   TYR   344      58.363  31.378  68.965  1.00  0.00           N  
ATOM   2149  H   TYR   344      57.696  31.035  69.633  1.00  0.00           H  
ATOM   2150  CA  TYR   344      59.464  30.469  68.608  1.00  0.00           C  
ATOM   2151  HA  TYR   344      60.405  31.010  68.692  1.00  0.00           H  
ATOM   2152  CB  TYR   344      59.455  29.331  69.655  1.00  0.00           C  
ATOM   2153  HB2 TYR   344      59.465  29.667  70.690  1.00  0.00           H  
ATOM   2154  HB3 TYR   344      58.563  28.761  69.381  1.00  0.00           H  
ATOM   2155  CG  TYR   344      60.706  28.526  69.594  1.00  0.00           C  
ATOM   2156  CD1 TYR   344      61.801  28.926  70.427  1.00  0.00           C  
ATOM   2157  HD1 TYR   344      61.719  29.802  71.065  1.00  0.00           H  
ATOM   2158  CE1 TYR   344      63.070  28.292  70.302  1.00  0.00           C  
ATOM   2159  HE1 TYR   344      63.817  28.588  71.014  1.00  0.00           H  
ATOM   2160  CZ  TYR   344      63.247  27.238  69.394  1.00  0.00           C  
ATOM   2161  OH  TYR   344      64.340  26.543  69.274  1.00  0.00           O  
ATOM   2162  HH  TYR   344      65.077  27.044  69.622  1.00  0.00           H  
ATOM   2163  CE2 TYR   344      62.073  26.736  68.774  1.00  0.00           C  
ATOM   2164  HE2 TYR   344      62.125  25.858  68.136  1.00  0.00           H  
ATOM   2165  CD2 TYR   344      60.857  27.431  68.747  1.00  0.00           C  
ATOM   2166  HD2 TYR   344      60.069  27.013  68.138  1.00  0.00           H  
ATOM   2167  C   TYR   344      59.491  30.050  67.153  1.00  0.00           C  
ATOM   2168  O   TYR   344      60.440  30.329  66.381  1.00  0.00           O  
ATOM   2169  N   PHE   345      58.511  29.232  66.724  1.00  0.00           N  
ATOM   2170  H   PHE   345      57.747  28.982  67.332  1.00  0.00           H  
ATOM   2171  CA  PHE   345      58.594  28.587  65.392  1.00  0.00           C  
ATOM   2172  HA  PHE   345      59.384  27.846  65.518  1.00  0.00           H  
ATOM   2173  CB  PHE   345      57.296  27.782  65.139  1.00  0.00           C  
ATOM   2174  HB2 PHE   345      57.207  27.036  65.922  1.00  0.00           H  
ATOM   2175  HB3 PHE   345      56.441  28.459  65.055  1.00  0.00           H  
ATOM   2176  CG  PHE   345      57.157  27.164  63.810  1.00  0.00           C  
ATOM   2177  CD1 PHE   345      57.683  25.849  63.500  1.00  0.00           C  
ATOM   2178  HD1 PHE   345      58.311  25.337  64.226  1.00  0.00           H  
ATOM   2179  CE1 PHE   345      57.430  25.155  62.255  1.00  0.00           C  
ATOM   2180  HE1 PHE   345      57.835  24.194  61.981  1.00  0.00           H  
ATOM   2181  CZ  PHE   345      56.756  25.840  61.227  1.00  0.00           C  
ATOM   2182  HZ  PHE   345      56.505  25.381  60.278  1.00  0.00           H  
ATOM   2183  CE2 PHE   345      56.205  27.073  61.509  1.00  0.00           C  
ATOM   2184  HE2 PHE   345      55.715  27.602  60.700  1.00  0.00           H  
ATOM   2185  CD2 PHE   345      56.370  27.732  62.766  1.00  0.00           C  
ATOM   2186  HD2 PHE   345      55.828  28.633  63.013  1.00  0.00           H  
ATOM   2187  C   PHE   345      58.924  29.524  64.241  1.00  0.00           C  
ATOM   2188  O   PHE   345      59.921  29.354  63.454  1.00  0.00           O  
ATOM   2189  N   PHE   346      58.124  30.594  64.100  1.00  0.00           N  
ATOM   2190  H   PHE   346      57.433  30.812  64.800  1.00  0.00           H  
ATOM   2191  CA  PHE   346      58.295  31.501  62.963  1.00  0.00           C  
ATOM   2192  HA  PHE   346      58.461  30.957  62.028  1.00  0.00           H  
ATOM   2193  CB  PHE   346      57.026  32.330  62.675  1.00  0.00           C  
ATOM   2194  HB2 PHE   346      56.771  32.868  63.592  1.00  0.00           H  
ATOM   2195  HB3 PHE   346      57.175  33.060  61.880  1.00  0.00           H  
ATOM   2196  CG  PHE   346      55.873  31.551  62.238  1.00  0.00           C  
ATOM   2197  CD1 PHE   346      55.931  31.006  60.975  1.00  0.00           C  
ATOM   2198  HD1 PHE   346      56.799  31.192  60.355  1.00  0.00           H  
ATOM   2199  CE1 PHE   346      54.803  30.288  60.477  1.00  0.00           C  
ATOM   2200  HE1 PHE   346      54.819  29.874  59.483  1.00  0.00           H  
ATOM   2201  CZ  PHE   346      53.677  30.109  61.241  1.00  0.00           C  
ATOM   2202  HZ  PHE   346      52.834  29.520  60.886  1.00  0.00           H  
ATOM   2203  CE2 PHE   346      53.575  30.700  62.475  1.00  0.00           C  
ATOM   2204  HE2 PHE   346      52.570  30.704  62.854  1.00  0.00           H  
ATOM   2205  CD2 PHE   346      54.695  31.399  63.003  1.00  0.00           C  
ATOM   2206  HD2 PHE   346      54.535  32.002  63.887  1.00  0.00           H  
ATOM   2207  C   PHE   346      59.573  32.294  63.137  1.00  0.00           C  
ATOM   2208  O   PHE   346      60.191  32.648  62.069  1.00  0.00           O  
ATOM   2209  N   GLY   347      59.979  32.757  64.332  1.00  0.00           N  
ATOM   2210  H   GLY   347      59.408  32.532  65.137  1.00  0.00           H  
ATOM   2211  CA  GLY   347      61.318  33.364  64.538  1.00  0.00           C  
ATOM   2212  HA2 GLY   347      61.391  34.251  63.903  1.00  0.00           H  
ATOM   2213  HA3 GLY   347      61.386  33.583  65.603  1.00  0.00           H  
ATOM   2214  C   GLY   347      62.432  32.406  64.171  1.00  0.00           C  
ATOM   2215  O   GLY   347      63.434  32.902  63.664  1.00  0.00           O  
ATOM   2216  N   MET   348      62.329  31.101  64.512  1.00  0.00           N  
ATOM   2217  H   MET   348      61.620  30.786  65.151  1.00  0.00           H  
ATOM   2218  CA  MET   348      63.380  30.199  64.126  1.00  0.00           C  
ATOM   2219  HA  MET   348      64.307  30.702  64.430  1.00  0.00           H  
ATOM   2220  CB  MET   348      63.196  28.844  64.800  1.00  0.00           C  
ATOM   2221  HB2 MET   348      62.934  29.043  65.832  1.00  0.00           H  
ATOM   2222  HB3 MET   348      62.426  28.318  64.242  1.00  0.00           H  
ATOM   2223  CG  MET   348      64.522  28.156  64.825  1.00  0.00           C  
ATOM   2224  HG2 MET   348      64.959  27.909  63.860  1.00  0.00           H  
ATOM   2225  HG3 MET   348      65.289  28.839  65.190  1.00  0.00           H  
ATOM   2226  SD  MET   348      64.526  26.648  65.898  1.00  0.00           S  
ATOM   2227  CE  MET   348      66.322  26.574  66.295  1.00  0.00           C  
ATOM   2228  HE1 MET   348      66.323  26.248  67.340  1.00  0.00           H  
ATOM   2229  HE2 MET   348      66.857  25.838  65.705  1.00  0.00           H  
ATOM   2230  HE3 MET   348      66.586  27.631  66.204  1.00  0.00           H  
ATOM   2231  C   MET   348      63.480  30.024  62.586  1.00  0.00           C  
ATOM   2232  O   MET   348      64.528  29.921  62.077  1.00  0.00           O  
ATOM   2233  N   ALA   349      62.320  29.933  61.919  1.00  0.00           N  
ATOM   2234  H   ALA   349      61.490  29.759  62.478  1.00  0.00           H  
ATOM   2235  CA  ALA   349      62.083  29.888  60.454  1.00  0.00           C  
ATOM   2236  HA  ALA   349      62.514  28.957  60.090  1.00  0.00           H  
ATOM   2237  CB  ALA   349      60.616  29.853  60.172  1.00  0.00           C  
ATOM   2238  HB1 ALA   349      60.474  29.849  59.085  1.00  0.00           H  
ATOM   2239  HB2 ALA   349      60.135  29.080  60.763  1.00  0.00           H  
ATOM   2240  HB3 ALA   349      60.175  30.782  60.527  1.00  0.00           H  
ATOM   2241  C   ALA   349      62.747  31.061  59.703  1.00  0.00           C  
ATOM   2242  O   ALA   349      63.400  30.856  58.664  1.00  0.00           O  
ATOM   2243  N   SER   350      62.490  32.273  60.130  1.00  0.00           N  
ATOM   2244  H   SER   350      61.915  32.279  60.971  1.00  0.00           H  
ATOM   2245  CA  SER   350      63.169  33.440  59.590  1.00  0.00           C  
ATOM   2246  HA  SER   350      62.808  33.594  58.574  1.00  0.00           H  
ATOM   2247  CB  SER   350      62.821  34.664  60.508  1.00  0.00           C  
ATOM   2248  HB2 SER   350      63.048  34.411  61.548  1.00  0.00           H  
ATOM   2249  HB3 SER   350      63.476  35.513  60.303  1.00  0.00           H  
ATOM   2250  OG  SER   350      61.502  35.041  60.368  1.00  0.00           O  
ATOM   2251  HG  SER   350      60.908  34.408  60.779  1.00  0.00           H  
ATOM   2252  C   SER   350      64.694  33.425  59.651  1.00  0.00           C  
ATOM   2253  O   SER   350      65.276  33.919  58.692  1.00  0.00           O  
ATOM   2254  N   SER   351      65.368  32.708  60.589  1.00  0.00           N  
ATOM   2255  H   SER   351      64.787  32.302  61.306  1.00  0.00           H  
ATOM   2256  CA  SER   351      66.834  32.370  60.666  1.00  0.00           C  
ATOM   2257  HA  SER   351      67.406  33.232  60.352  1.00  0.00           H  
ATOM   2258  CB  SER   351      67.386  31.982  62.042  1.00  0.00           C  
ATOM   2259  HB2 SER   351      67.125  30.989  62.422  1.00  0.00           H  
ATOM   2260  HB3 SER   351      68.473  32.038  61.920  1.00  0.00           H  
ATOM   2261  OG  SER   351      67.145  32.983  63.062  1.00  0.00           O  
ATOM   2262  HG  SER   351      67.170  32.515  63.898  1.00  0.00           H  
ATOM   2263  C   SER   351      67.162  31.274  59.686  1.00  0.00           C  
ATOM   2264  O   SER   351      68.311  31.168  59.185  1.00  0.00           O  
ATOM   2265  N   ILE   352      66.351  30.260  59.557  1.00  0.00           N  
ATOM   2266  H   ILE   352      65.562  30.250  60.192  1.00  0.00           H  
ATOM   2267  CA  ILE   352      66.536  29.334  58.427  1.00  0.00           C  
ATOM   2268  HA  ILE   352      67.608  29.139  58.329  1.00  0.00           H  
ATOM   2269  CB  ILE   352      65.761  28.028  58.731  1.00  0.00           C  
ATOM   2270  HB  ILE   352      64.755  28.330  59.006  1.00  0.00           H  
ATOM   2271  CG2 ILE   352      65.726  27.088  57.626  1.00  0.00           C  
ATOM   2272 HG21 ILE   352      66.720  26.924  57.199  1.00  0.00           H  
ATOM   2273 HG22 ILE   352      65.207  26.178  57.909  1.00  0.00           H  
ATOM   2274 HG23 ILE   352      65.060  27.588  56.921  1.00  0.00           H  
ATOM   2275  CG1 ILE   352      66.420  27.335  59.999  1.00  0.00           C  
ATOM   2276 HG12 ILE   352      66.502  28.052  60.817  1.00  0.00           H  
ATOM   2277 HG13 ILE   352      65.647  26.660  60.354  1.00  0.00           H  
ATOM   2278  CD1 ILE   352      67.700  26.489  59.748  1.00  0.00           C  
ATOM   2279 HD11 ILE   352      67.531  25.618  59.124  1.00  0.00           H  
ATOM   2280 HD12 ILE   352      68.505  27.125  59.383  1.00  0.00           H  
ATOM   2281 HD13 ILE   352      67.999  26.009  60.679  1.00  0.00           H  
ATOM   2282  C   ILE   352      66.234  29.867  57.024  1.00  0.00           C  
ATOM   2283  O   ILE   352      66.938  29.517  56.076  1.00  0.00           O  
ATOM   2284  N   TRP   353      65.322  30.790  56.868  1.00  0.00           N  
ATOM   2285  H   TRP   353      64.622  30.847  57.590  1.00  0.00           H  
ATOM   2286  CA  TRP   353      65.172  31.525  55.619  1.00  0.00           C  
ATOM   2287  HA  TRP   353      65.185  30.744  54.860  1.00  0.00           H  
ATOM   2288  CB  TRP   353      63.881  32.286  55.572  1.00  0.00           C  
ATOM   2289  HB2 TRP   353      64.000  32.917  56.461  1.00  0.00           H  
ATOM   2290  HB3 TRP   353      63.902  32.967  54.721  1.00  0.00           H  
ATOM   2291  CG  TRP   353      62.560  31.561  55.448  1.00  0.00           C  
ATOM   2292  CD1 TRP   353      61.567  31.552  56.338  1.00  0.00           C  
ATOM   2293  HD1 TRP   353      61.695  32.054  57.288  1.00  0.00           H  
ATOM   2294  NE1 TRP   353      60.589  30.576  56.061  1.00  0.00           N  
ATOM   2295  HE1 TRP   353      59.936  30.184  56.739  1.00  0.00           H  
ATOM   2296  CE2 TRP   353      60.860  30.015  54.854  1.00  0.00           C  
ATOM   2297  CZ2 TRP   353      60.194  29.031  54.101  1.00  0.00           C  
ATOM   2298  HZ2 TRP   353      59.299  28.550  54.466  1.00  0.00           H  
ATOM   2299  CH2 TRP   353      60.749  28.727  52.835  1.00  0.00           C  
ATOM   2300  HH2 TRP   353      60.316  28.039  52.123  1.00  0.00           H  
ATOM   2301  CZ3 TRP   353      61.946  29.316  52.383  1.00  0.00           C  
ATOM   2302  HZ3 TRP   353      62.291  29.083  51.379  1.00  0.00           H  
ATOM   2303  CE3 TRP   353      62.657  30.233  53.176  1.00  0.00           C  
ATOM   2304  HE3 TRP   353      63.543  30.683  52.752  1.00  0.00           H  
ATOM   2305  CD2 TRP   353      62.117  30.618  54.431  1.00  0.00           C  
ATOM   2306  C   TRP   353      66.412  32.429  55.292  1.00  0.00           C  
ATOM   2307  O   TRP   353      66.822  32.569  54.181  1.00  0.00           O  
ATOM   2308  N   TRP   354      67.056  33.045  56.340  1.00  0.00           N  
ATOM   2309  H   TRP   354      66.799  32.812  57.289  1.00  0.00           H  
ATOM   2310  CA  TRP   354      68.311  33.772  56.185  1.00  0.00           C  
ATOM   2311  HA  TRP   354      68.179  34.524  55.396  1.00  0.00           H  
ATOM   2312  CB  TRP   354      68.554  34.476  57.500  1.00  0.00           C  
ATOM   2313  HB2 TRP   354      67.609  34.953  57.781  1.00  0.00           H  
ATOM   2314  HB3 TRP   354      68.878  33.664  58.147  1.00  0.00           H  
ATOM   2315  CG  TRP   354      69.607  35.593  57.464  1.00  0.00           C  
ATOM   2316  CD1 TRP   354      70.688  35.701  58.232  1.00  0.00           C  
ATOM   2317  HD1 TRP   354      70.921  34.924  58.949  1.00  0.00           H  
ATOM   2318  NE1 TRP   354      71.373  36.863  58.001  1.00  0.00           N  
ATOM   2319  HE1 TRP   354      72.166  37.180  58.531  1.00  0.00           H  
ATOM   2320  CE2 TRP   354      70.748  37.613  57.111  1.00  0.00           C  
ATOM   2321  CZ2 TRP   354      70.938  38.911  56.608  1.00  0.00           C  
ATOM   2322  HZ2 TRP   354      71.801  39.480  56.923  1.00  0.00           H  
ATOM   2323  CH2 TRP   354      69.996  39.431  55.688  1.00  0.00           C  
ATOM   2324  HH2 TRP   354      70.107  40.413  55.251  1.00  0.00           H  
ATOM   2325  CZ3 TRP   354      68.803  38.691  55.412  1.00  0.00           C  
ATOM   2326  HZ3 TRP   354      68.112  39.120  54.708  1.00  0.00           H  
ATOM   2327  CE3 TRP   354      68.561  37.452  56.005  1.00  0.00           C  
ATOM   2328  HE3 TRP   354      67.618  36.951  55.891  1.00  0.00           H  
ATOM   2329  CD2 TRP   354      69.535  36.872  56.806  1.00  0.00           C  
ATOM   2330  C   TRP   354      69.485  32.936  55.705  1.00  0.00           C  
ATOM   2331  O   TRP   354      70.144  33.315  54.757  1.00  0.00           O  
ATOM   2332  N   VAL   355      69.651  31.732  56.250  1.00  0.00           N  
ATOM   2333  H   VAL   355      69.030  31.493  57.016  1.00  0.00           H  
ATOM   2334  CA  VAL   355      70.656  30.715  55.776  1.00  0.00           C  
ATOM   2335  HA  VAL   355      71.548  31.330  55.680  1.00  0.00           H  
ATOM   2336  CB  VAL   355      71.229  29.702  56.741  1.00  0.00           C  
ATOM   2337  HB  VAL   355      71.557  30.206  57.647  1.00  0.00           H  
ATOM   2338  CG1 VAL   355      70.348  28.500  57.086  1.00  0.00           C  
ATOM   2339 HG11 VAL   355      70.820  27.705  57.669  1.00  0.00           H  
ATOM   2340 HG12 VAL   355      69.463  28.744  57.669  1.00  0.00           H  
ATOM   2341 HG13 VAL   355      69.960  28.002  56.191  1.00  0.00           H  
ATOM   2342  CG2 VAL   355      72.467  29.089  56.136  1.00  0.00           C  
ATOM   2343 HG21 VAL   355      73.197  29.842  55.871  1.00  0.00           H  
ATOM   2344 HG22 VAL   355      72.963  28.438  56.857  1.00  0.00           H  
ATOM   2345 HG23 VAL   355      72.453  28.524  55.195  1.00  0.00           H  
ATOM   2346  C   VAL   355      70.261  30.171  54.402  1.00  0.00           C  
ATOM   2347  O   VAL   355      71.014  30.345  53.485  1.00  0.00           O  
ATOM   2348  N   ILE   356      68.994  29.869  54.240  1.00  0.00           N  
ATOM   2349  H   ILE   356      68.352  29.800  55.014  1.00  0.00           H  
ATOM   2350  CA  ILE   356      68.479  29.487  52.856  1.00  0.00           C  
ATOM   2351  HA  ILE   356      69.025  28.634  52.468  1.00  0.00           H  
ATOM   2352  CB  ILE   356      66.910  29.240  52.829  1.00  0.00           C  
ATOM   2353  HB  ILE   356      66.430  29.941  53.508  1.00  0.00           H  
ATOM   2354  CG2 ILE   356      66.110  29.272  51.494  1.00  0.00           C  
ATOM   2355 HG21 ILE   356      65.063  29.110  51.746  1.00  0.00           H  
ATOM   2356 HG22 ILE   356      66.414  30.175  50.954  1.00  0.00           H  
ATOM   2357 HG23 ILE   356      66.412  28.410  50.901  1.00  0.00           H  
ATOM   2358  CG1 ILE   356      66.687  27.820  53.335  1.00  0.00           C  
ATOM   2359 HG12 ILE   356      66.930  27.063  52.592  1.00  0.00           H  
ATOM   2360 HG13 ILE   356      67.260  27.607  54.238  1.00  0.00           H  
ATOM   2361  CD1 ILE   356      65.286  27.501  53.917  1.00  0.00           C  
ATOM   2362 HD11 ILE   356      65.406  26.460  54.190  1.00  0.00           H  
ATOM   2363 HD12 ILE   356      65.091  28.171  54.761  1.00  0.00           H  
ATOM   2364 HD13 ILE   356      64.488  27.692  53.199  1.00  0.00           H  
ATOM   2365  C   ILE   356      68.782  30.553  51.753  1.00  0.00           C  
ATOM   2366  O   ILE   356      69.137  30.119  50.623  1.00  0.00           O  
ATOM   2367  N   LEU   357      68.589  31.807  52.018  1.00  0.00           N  
ATOM   2368  H   LEU   357      68.078  32.088  52.854  1.00  0.00           H  
ATOM   2369  CA  LEU   357      68.829  32.982  51.106  1.00  0.00           C  
ATOM   2370  HA  LEU   357      68.293  32.926  50.167  1.00  0.00           H  
ATOM   2371  CB  LEU   357      68.358  34.195  51.817  1.00  0.00           C  
ATOM   2372  HB2 LEU   357      67.277  34.039  51.920  1.00  0.00           H  
ATOM   2373  HB3 LEU   357      68.710  34.171  52.841  1.00  0.00           H  
ATOM   2374  CG  LEU   357      68.711  35.581  51.219  1.00  0.00           C  
ATOM   2375  HG  LEU   357      69.784  35.717  51.166  1.00  0.00           H  
ATOM   2376  CD1 LEU   357      68.243  35.724  49.825  1.00  0.00           C  
ATOM   2377 HD11 LEU   357      68.831  35.208  49.062  1.00  0.00           H  
ATOM   2378 HD12 LEU   357      67.176  35.477  49.809  1.00  0.00           H  
ATOM   2379 HD13 LEU   357      68.384  36.750  49.507  1.00  0.00           H  
ATOM   2380  CD2 LEU   357      68.103  36.629  52.125  1.00  0.00           C  
ATOM   2381 HD21 LEU   357      68.193  37.630  51.698  1.00  0.00           H  
ATOM   2382 HD22 LEU   357      67.028  36.543  52.197  1.00  0.00           H  
ATOM   2383 HD23 LEU   357      68.544  36.459  53.110  1.00  0.00           H  
ATOM   2384  C   LEU   357      70.359  32.953  50.827  1.00  0.00           C  
ATOM   2385  O   LEU   357      70.804  33.005  49.687  1.00  0.00           O  
ATOM   2386  N   SER   358      71.244  32.901  51.831  1.00  0.00           N  
ATOM   2387  H   SER   358      70.866  32.831  52.760  1.00  0.00           H  
ATOM   2388  CA  SER   358      72.674  32.939  51.793  1.00  0.00           C  
ATOM   2389  HA  SER   358      72.999  33.814  51.234  1.00  0.00           H  
ATOM   2390  CB  SER   358      73.385  33.063  53.158  1.00  0.00           C  
ATOM   2391  HB2 SER   358      74.453  33.237  53.015  1.00  0.00           H  
ATOM   2392  HB3 SER   358      72.968  33.965  53.623  1.00  0.00           H  
ATOM   2393  OG  SER   358      73.162  31.887  53.910  1.00  0.00           O  
ATOM   2394  HG  SER   358      72.202  31.816  53.810  1.00  0.00           H  
ATOM   2395  C   SER   358      73.220  31.758  50.900  1.00  0.00           C  
ATOM   2396  O   SER   358      74.004  31.884  49.933  1.00  0.00           O  
ATOM   2397  N   LEU   359      72.553  30.576  51.001  1.00  0.00           N  
ATOM   2398  H   LEU   359      71.925  30.448  51.785  1.00  0.00           H  
ATOM   2399  CA  LEU   359      72.760  29.385  50.175  1.00  0.00           C  
ATOM   2400  HA  LEU   359      73.825  29.170  50.147  1.00  0.00           H  
ATOM   2401  CB  LEU   359      72.080  28.321  50.934  1.00  0.00           C  
ATOM   2402  HB2 LEU   359      72.556  28.224  51.916  1.00  0.00           H  
ATOM   2403  HB3 LEU   359      71.047  28.582  51.190  1.00  0.00           H  
ATOM   2404  CG  LEU   359      71.834  26.905  50.300  1.00  0.00           C  
ATOM   2405  HG  LEU   359      71.278  27.007  49.368  1.00  0.00           H  
ATOM   2406  CD1 LEU   359      73.221  26.276  50.093  1.00  0.00           C  
ATOM   2407 HD11 LEU   359      73.798  26.975  49.491  1.00  0.00           H  
ATOM   2408 HD12 LEU   359      73.780  25.953  50.977  1.00  0.00           H  
ATOM   2409 HD13 LEU   359      73.189  25.443  49.396  1.00  0.00           H  
ATOM   2410  CD2 LEU   359      71.073  26.080  51.317  1.00  0.00           C  
ATOM   2411 HD21 LEU   359      70.099  26.514  51.549  1.00  0.00           H  
ATOM   2412 HD22 LEU   359      70.797  25.086  50.967  1.00  0.00           H  
ATOM   2413 HD23 LEU   359      71.721  25.932  52.177  1.00  0.00           H  
ATOM   2414  C   LEU   359      72.214  29.492  48.753  1.00  0.00           C  
ATOM   2415  O   LEU   359      72.851  29.098  47.817  1.00  0.00           O  
ATOM   2416  N   THR   360      71.013  30.056  48.547  1.00  0.00           N  
ATOM   2417  H   THR   360      70.567  30.411  49.381  1.00  0.00           H  
ATOM   2418  CA  THR   360      70.583  30.582  47.227  1.00  0.00           C  
ATOM   2419  HA  THR   360      70.389  29.661  46.685  1.00  0.00           H  
ATOM   2420  CB  THR   360      69.241  31.401  47.261  1.00  0.00           C  
ATOM   2421  HB  THR   360      69.279  32.284  47.897  1.00  0.00           H  
ATOM   2422  CG2 THR   360      68.638  31.785  45.856  1.00  0.00           C  
ATOM   2423 HG21 THR   360      69.002  32.786  45.624  1.00  0.00           H  
ATOM   2424 HG22 THR   360      68.892  31.000  45.153  1.00  0.00           H  
ATOM   2425 HG23 THR   360      67.558  31.790  46.007  1.00  0.00           H  
ATOM   2426  OG1 THR   360      68.308  30.448  47.773  1.00  0.00           O  
ATOM   2427  HG1 THR   360      68.450  30.390  48.711  1.00  0.00           H  
ATOM   2428  C   THR   360      71.650  31.431  46.574  1.00  0.00           C  
ATOM   2429  O   THR   360      72.140  31.095  45.469  1.00  0.00           O  
ATOM   2430  N   TRP   361      72.065  32.419  47.341  1.00  0.00           N  
ATOM   2431  H   TRP   361      71.770  32.484  48.296  1.00  0.00           H  
ATOM   2432  CA  TRP   361      73.131  33.340  46.857  1.00  0.00           C  
ATOM   2433  HA  TRP   361      72.864  33.791  45.905  1.00  0.00           H  
ATOM   2434  CB  TRP   361      73.423  34.336  47.977  1.00  0.00           C  
ATOM   2435  HB2 TRP   361      73.024  33.963  48.920  1.00  0.00           H  
ATOM   2436  HB3 TRP   361      74.467  34.244  48.268  1.00  0.00           H  
ATOM   2437  CG  TRP   361      73.034  35.692  47.764  1.00  0.00           C  
ATOM   2438  CD1 TRP   361      72.127  36.465  48.380  1.00  0.00           C  
ATOM   2439  HD1 TRP   361      71.426  36.041  49.090  1.00  0.00           H  
ATOM   2440  NE1 TRP   361      72.148  37.784  47.989  1.00  0.00           N  
ATOM   2441  HE1 TRP   361      71.440  38.455  48.253  1.00  0.00           H  
ATOM   2442  CE2 TRP   361      73.317  37.947  47.314  1.00  0.00           C  
ATOM   2443  CZ2 TRP   361      74.063  39.082  47.043  1.00  0.00           C  
ATOM   2444  HZ2 TRP   361      73.746  40.078  47.304  1.00  0.00           H  
ATOM   2445  CH2 TRP   361      75.184  38.990  46.203  1.00  0.00           C  
ATOM   2446  HH2 TRP   361      75.746  39.842  45.869  1.00  0.00           H  
ATOM   2447  CZ3 TRP   361      75.585  37.716  45.794  1.00  0.00           C  
ATOM   2448  HZ3 TRP   361      76.526  37.577  45.278  1.00  0.00           H  
ATOM   2449  CE3 TRP   361      74.965  36.552  46.243  1.00  0.00           C  
ATOM   2450  HE3 TRP   361      75.300  35.576  45.932  1.00  0.00           H  
ATOM   2451  CD2 TRP   361      73.751  36.657  46.985  1.00  0.00           C  
ATOM   2452  C   TRP   361      74.431  32.593  46.393  1.00  0.00           C  
ATOM   2453  O   TRP   361      74.972  32.882  45.308  1.00  0.00           O  
ATOM   2454  N   PHE   362      74.907  31.621  47.169  1.00  0.00           N  
ATOM   2455  H   PHE   362      74.314  31.415  47.954  1.00  0.00           H  
ATOM   2456  CA  PHE   362      75.993  30.631  46.823  1.00  0.00           C  
ATOM   2457  HA  PHE   362      76.955  31.153  46.887  1.00  0.00           H  
ATOM   2458  CB  PHE   362      76.140  29.604  47.976  1.00  0.00           C  
ATOM   2459  HB2 PHE   362      76.568  30.094  48.851  1.00  0.00           H  
ATOM   2460  HB3 PHE   362      75.201  29.191  48.340  1.00  0.00           H  
ATOM   2461  CG  PHE   362      77.065  28.433  47.526  1.00  0.00           C  
ATOM   2462  CD1 PHE   362      78.496  28.569  47.336  1.00  0.00           C  
ATOM   2463  HD1 PHE   362      78.878  29.567  47.484  1.00  0.00           H  
ATOM   2464  CE1 PHE   362      79.225  27.583  46.667  1.00  0.00           C  
ATOM   2465  HE1 PHE   362      80.228  27.771  46.305  1.00  0.00           H  
ATOM   2466  CZ  PHE   362      78.557  26.347  46.509  1.00  0.00           C  
ATOM   2467  HZ  PHE   362      79.129  25.535  46.080  1.00  0.00           H  
ATOM   2468  CE2 PHE   362      77.174  26.126  46.858  1.00  0.00           C  
ATOM   2469  HE2 PHE   362      76.769  25.156  46.631  1.00  0.00           H  
ATOM   2470  CD2 PHE   362      76.409  27.168  47.367  1.00  0.00           C  
ATOM   2471  HD2 PHE   362      75.369  27.047  47.619  1.00  0.00           H  
ATOM   2472  C   PHE   362      75.829  29.952  45.496  1.00  0.00           C  
ATOM   2473  O   PHE   362      76.707  30.023  44.558  1.00  0.00           O  
ATOM   2474  N   LEU   363      74.668  29.355  45.237  1.00  0.00           N  
ATOM   2475  H   LEU   363      73.925  29.439  45.920  1.00  0.00           H  
ATOM   2476  CA  LEU   363      74.175  28.646  43.987  1.00  0.00           C  
ATOM   2477  HA  LEU   363      74.917  27.896  43.694  1.00  0.00           H  
ATOM   2478  CB  LEU   363      72.871  27.916  44.153  1.00  0.00           C  
ATOM   2479  HB2 LEU   363      72.097  28.662  44.316  1.00  0.00           H  
ATOM   2480  HB3 LEU   363      72.627  27.357  43.256  1.00  0.00           H  
ATOM   2481  CG  LEU   363      72.867  26.900  45.349  1.00  0.00           C  
ATOM   2482  HG  LEU   363      73.310  27.321  46.254  1.00  0.00           H  
ATOM   2483  CD1 LEU   363      71.393  26.320  45.515  1.00  0.00           C  
ATOM   2484 HD11 LEU   363      71.413  25.356  46.020  1.00  0.00           H  
ATOM   2485 HD12 LEU   363      70.884  27.118  46.063  1.00  0.00           H  
ATOM   2486 HD13 LEU   363      70.881  26.195  44.567  1.00  0.00           H  
ATOM   2487  CD2 LEU   363      73.864  25.755  45.037  1.00  0.00           C  
ATOM   2488 HD21 LEU   363      74.907  26.071  45.072  1.00  0.00           H  
ATOM   2489 HD22 LEU   363      73.736  24.996  45.811  1.00  0.00           H  
ATOM   2490 HD23 LEU   363      73.601  25.315  44.078  1.00  0.00           H  
ATOM   2491  C   LEU   363      74.152  29.599  42.753  1.00  0.00           C  
ATOM   2492  O   LEU   363      74.796  29.234  41.746  1.00  0.00           O  
ATOM   2493  N   ALA   364      73.455  30.710  42.909  1.00  0.00           N  
ATOM   2494  H   ALA   364      73.050  30.908  43.814  1.00  0.00           H  
ATOM   2495  CA  ALA   364      73.329  31.791  41.935  1.00  0.00           C  
ATOM   2496  HA  ALA   364      72.822  31.427  41.040  1.00  0.00           H  
ATOM   2497  CB  ALA   364      72.451  32.769  42.677  1.00  0.00           C  
ATOM   2498  HB1 ALA   364      73.012  33.216  43.500  1.00  0.00           H  
ATOM   2499  HB2 ALA   364      72.227  33.577  41.969  1.00  0.00           H  
ATOM   2500  HB3 ALA   364      71.525  32.275  42.953  1.00  0.00           H  
ATOM   2501  C   ALA   364      74.580  32.505  41.570  1.00  0.00           C  
ATOM   2502  O   ALA   364      74.718  33.181  40.557  1.00  0.00           O  
ATOM   2503  N   ALA   365      75.567  32.559  42.501  1.00  0.00           N  
ATOM   2504  H   ALA   365      75.355  32.238  43.430  1.00  0.00           H  
ATOM   2505  CA  ALA   365      76.888  33.222  42.456  1.00  0.00           C  
ATOM   2506  HA  ALA   365      76.926  33.772  41.516  1.00  0.00           H  
ATOM   2507  CB  ALA   365      77.145  34.274  43.525  1.00  0.00           C  
ATOM   2508  HB1 ALA   365      76.384  35.058  43.458  1.00  0.00           H  
ATOM   2509  HB2 ALA   365      77.041  33.851  44.524  1.00  0.00           H  
ATOM   2510  HB3 ALA   365      78.116  34.743  43.370  1.00  0.00           H  
ATOM   2511  C   ALA   365      78.103  32.270  42.117  1.00  0.00           C  
ATOM   2512  O   ALA   365      78.688  32.342  41.054  1.00  0.00           O  
ATOM   2513  N   GLY   366      78.520  31.529  43.150  1.00  0.00           N  
ATOM   2514  H   GLY   366      77.827  31.476  43.885  1.00  0.00           H  
ATOM   2515  CA  GLY   366      79.764  30.663  43.060  1.00  0.00           C  
ATOM   2516  HA2 GLY   366      80.637  31.142  42.605  1.00  0.00           H  
ATOM   2517  HA3 GLY   366      79.984  30.169  44.013  1.00  0.00           H  
ATOM   2518  C   GLY   366      79.567  29.377  42.232  1.00  0.00           C  
ATOM   2519  O   GLY   366      80.511  28.945  41.541  1.00  0.00           O  
ATOM   2520  N   MET   367      78.395  28.713  42.255  1.00  0.00           N  
ATOM   2521  H   MET   367      77.589  29.100  42.724  1.00  0.00           H  
ATOM   2522  CA  MET   367      78.125  27.580  41.247  1.00  0.00           C  
ATOM   2523  HA  MET   367      79.074  27.075  41.056  1.00  0.00           H  
ATOM   2524  CB  MET   367      77.157  26.577  41.870  1.00  0.00           C  
ATOM   2525  HB2 MET   367      76.113  26.922  41.835  1.00  0.00           H  
ATOM   2526  HB3 MET   367      77.094  25.742  41.174  1.00  0.00           H  
ATOM   2527  CG  MET   367      77.575  26.101  43.250  1.00  0.00           C  
ATOM   2528  HG2 MET   367      78.666  26.108  43.239  1.00  0.00           H  
ATOM   2529  HG3 MET   367      77.354  26.839  44.023  1.00  0.00           H  
ATOM   2530  SD  MET   367      76.892  24.513  43.807  1.00  0.00           S  
ATOM   2531  CE  MET   367      77.782  23.381  42.707  1.00  0.00           C  
ATOM   2532  HE1 MET   367      77.632  22.343  43.015  1.00  0.00           H  
ATOM   2533  HE2 MET   367      77.361  23.712  41.750  1.00  0.00           H  
ATOM   2534  HE3 MET   367      78.814  23.726  42.762  1.00  0.00           H  
ATOM   2535  C   MET   367      77.507  28.064  39.911  1.00  0.00           C  
ATOM   2536  O   MET   367      77.395  27.283  38.954  1.00  0.00           O  
ATOM   2537  N   LYS   368      76.971  29.284  39.923  1.00  0.00           N  
ATOM   2538  H   LYS   368      77.116  29.796  40.772  1.00  0.00           H  
ATOM   2539  CA  LYS   368      76.293  29.987  38.765  1.00  0.00           C  
ATOM   2540  HA  LYS   368      75.761  30.900  39.071  1.00  0.00           H  
ATOM   2541  CB  LYS   368      77.361  30.380  37.778  1.00  0.00           C  
ATOM   2542  HB2 LYS   368      78.343  30.528  38.237  1.00  0.00           H  
ATOM   2543  HB3 LYS   368      77.508  29.558  37.087  1.00  0.00           H  
ATOM   2544  CG  LYS   368      76.946  31.657  37.027  1.00  0.00           C  
ATOM   2545  HG2 LYS   368      76.185  31.419  36.284  1.00  0.00           H  
ATOM   2546  HG3 LYS   368      76.587  32.485  37.631  1.00  0.00           H  
ATOM   2547  CD  LYS   368      78.163  32.153  36.266  1.00  0.00           C  
ATOM   2548  HD2 LYS   368      79.095  32.328  36.815  1.00  0.00           H  
ATOM   2549  HD3 LYS   368      78.379  31.355  35.553  1.00  0.00           H  
ATOM   2550  CE  LYS   368      77.906  33.469  35.481  1.00  0.00           C  
ATOM   2551  HE2 LYS   368      78.815  33.647  34.890  1.00  0.00           H  
ATOM   2552  HE3 LYS   368      77.108  33.339  34.758  1.00  0.00           H  
ATOM   2553  NZ  LYS   368      77.537  34.551  36.422  1.00  0.00           N  
ATOM   2554  HZ1 LYS   368      77.098  35.349  35.988  1.00  0.00           H  
ATOM   2555  HZ2 LYS   368      76.931  34.213  37.148  1.00  0.00           H  
ATOM   2556  HZ3 LYS   368      78.403  34.801  36.881  1.00  0.00           H  
ATOM   2557  C   LYS   368      75.101  29.134  38.200  1.00  0.00           C  
ATOM   2558  O   LYS   368      74.840  29.241  37.003  1.00  0.00           O  
ATOM   2559  N   TRP   369      74.308  28.465  39.056  1.00  0.00           N  
ATOM   2560  H   TRP   369      74.504  28.541  40.041  1.00  0.00           H  
ATOM   2561  CA  TRP   369      73.053  27.881  38.628  1.00  0.00           C  
ATOM   2562  HA  TRP   369      73.247  27.358  37.692  1.00  0.00           H  
ATOM   2563  CB  TRP   369      72.621  26.755  39.614  1.00  0.00           C  
ATOM   2564  HB2 TRP   369      72.462  27.220  40.590  1.00  0.00           H  
ATOM   2565  HB3 TRP   369      71.650  26.341  39.368  1.00  0.00           H  
ATOM   2566  CG  TRP   369      73.475  25.499  39.846  1.00  0.00           C  
ATOM   2567  CD1 TRP   369      74.714  25.248  39.376  1.00  0.00           C  
ATOM   2568  HD1 TRP   369      75.305  25.826  38.666  1.00  0.00           H  
ATOM   2569  NE1 TRP   369      75.197  24.125  40.014  1.00  0.00           N  
ATOM   2570  HE1 TRP   369      76.133  23.829  39.801  1.00  0.00           H  
ATOM   2571  CE2 TRP   369      74.343  23.654  40.968  1.00  0.00           C  
ATOM   2572  CZ2 TRP   369      74.436  22.611  41.892  1.00  0.00           C  
ATOM   2573  HZ2 TRP   369      75.232  21.878  41.868  1.00  0.00           H  
ATOM   2574  CH2 TRP   369      73.304  22.382  42.727  1.00  0.00           C  
ATOM   2575  HH2 TRP   369      73.222  21.473  43.303  1.00  0.00           H  
ATOM   2576  CZ3 TRP   369      72.226  23.286  42.694  1.00  0.00           C  
ATOM   2577  HZ3 TRP   369      71.418  23.125  43.382  1.00  0.00           H  
ATOM   2578  CE3 TRP   369      72.176  24.283  41.800  1.00  0.00           C  
ATOM   2579  HE3 TRP   369      71.372  24.996  41.885  1.00  0.00           H  
ATOM   2580  CD2 TRP   369      73.216  24.504  40.847  1.00  0.00           C  
ATOM   2581  C   TRP   369      72.049  29.019  38.540  1.00  0.00           C  
ATOM   2582  O   TRP   369      71.838  29.821  39.483  1.00  0.00           O  
ATOM   2583  N   GLY   370      71.294  29.047  37.434  1.00  0.00           N  
ATOM   2584  H   GLY   370      71.433  28.335  36.722  1.00  0.00           H  
ATOM   2585  CA  GLY   370      70.283  30.073  37.178  1.00  0.00           C  
ATOM   2586  HA2 GLY   370      70.781  31.019  37.414  1.00  0.00           H  
ATOM   2587  HA3 GLY   370      69.953  30.048  36.134  1.00  0.00           H  
ATOM   2588  C   GLY   370      69.041  30.039  38.102  1.00  0.00           C  
ATOM   2589  O   GLY   370      68.804  29.083  38.831  1.00  0.00           O  
ATOM   2590  N   HIP   371      68.214  31.037  37.903  1.00  0.00           N  
ATOM   2591  H   HIP   371      68.407  31.731  37.189  1.00  0.00           H  
ATOM   2592  CA  HIP   371      66.980  31.173  38.755  1.00  0.00           C  
ATOM   2593  HA  HIP   371      67.276  31.095  39.791  1.00  0.00           H  
ATOM   2594  CB  HIP   371      66.399  32.619  38.714  1.00  0.00           C  
ATOM   2595  HB2 HIP   371      66.043  32.854  37.707  1.00  0.00           H  
ATOM   2596  HB3 HIP   371      65.536  32.685  39.360  1.00  0.00           H  
ATOM   2597  CG  HIP   371      67.295  33.823  39.139  1.00  0.00           C  
ATOM   2598  ND1 HIP   371      66.761  35.044  39.281  1.00  0.00           N  
ATOM   2599  HD1 HIP   371      65.792  35.304  39.205  1.00  0.00           H  
ATOM   2600  CE1 HIP   371      67.781  35.952  39.448  1.00  0.00           C  
ATOM   2601  HE1 HIP   371      67.702  37.006  39.263  1.00  0.00           H  
ATOM   2602  NE2 HIP   371      68.920  35.253  39.607  1.00  0.00           N  
ATOM   2603  HE2 HIP   371      69.812  35.719  39.582  1.00  0.00           H  
ATOM   2604  CD2 HIP   371      68.637  33.930  39.412  1.00  0.00           C  
ATOM   2605  HD2 HIP   371      69.396  33.166  39.429  1.00  0.00           H  
ATOM   2606  C   HIP   371      65.967  30.093  38.400  1.00  0.00           C  
ATOM   2607  O   HIP   371      65.368  29.558  39.350  1.00  0.00           O  
ATOM   2608  N   GLU   372      65.878  29.819  37.106  1.00  0.00           N  
ATOM   2609  H   GLU   372      66.359  30.411  36.437  1.00  0.00           H  
ATOM   2610  CA  GLU   372      64.891  28.801  36.740  1.00  0.00           C  
ATOM   2611  HA  GLU   372      63.915  29.017  37.175  1.00  0.00           H  
ATOM   2612  CB  GLU   372      64.474  28.755  35.258  1.00  0.00           C  
ATOM   2613  HB2 GLU   372      65.005  28.057  34.618  1.00  0.00           H  
ATOM   2614  HB3 GLU   372      63.570  28.138  35.285  1.00  0.00           H  
ATOM   2615  CG  GLU   372      64.138  30.046  34.485  1.00  0.00           C  
ATOM   2616  HG2 GLU   372      63.706  29.745  33.527  1.00  0.00           H  
ATOM   2617  HG3 GLU   372      63.435  30.592  35.110  1.00  0.00           H  
ATOM   2618  CD  GLU   372      65.372  30.858  34.079  1.00  0.00           C  
ATOM   2619  OE1 GLU   372      66.571  30.504  34.271  1.00  0.00           O  
ATOM   2620  OE2 GLU   372      65.143  31.948  33.477  1.00  0.00           O  
ATOM   2621  C   GLU   372      65.358  27.424  37.272  1.00  0.00           C  
ATOM   2622  O   GLU   372      64.601  26.724  37.837  1.00  0.00           O  
ATOM   2623  N   ALA   373      66.686  27.134  37.141  1.00  0.00           N  
ATOM   2624  H   ALA   373      67.255  27.845  36.709  1.00  0.00           H  
ATOM   2625  CA  ALA   373      67.275  25.855  37.619  1.00  0.00           C  
ATOM   2626  HA  ALA   373      66.766  25.015  37.131  1.00  0.00           H  
ATOM   2627  CB  ALA   373      68.668  25.683  37.065  1.00  0.00           C  
ATOM   2628  HB1 ALA   373      68.661  25.607  35.976  1.00  0.00           H  
ATOM   2629  HB2 ALA   373      69.362  26.423  37.480  1.00  0.00           H  
ATOM   2630  HB3 ALA   373      68.927  24.734  37.544  1.00  0.00           H  
ATOM   2631  C   ALA   373      67.117  25.665  39.115  1.00  0.00           C  
ATOM   2632  O   ALA   373      66.905  24.536  39.586  1.00  0.00           O  
ATOM   2633  N   ILE   374      67.185  26.762  39.878  1.00  0.00           N  
ATOM   2634  H   ILE   374      67.464  27.615  39.429  1.00  0.00           H  
ATOM   2635  CA  ILE   374      67.011  26.802  41.351  1.00  0.00           C  
ATOM   2636  HA  ILE   374      67.368  25.868  41.798  1.00  0.00           H  
ATOM   2637  CB  ILE   374      67.622  28.151  41.989  1.00  0.00           C  
ATOM   2638  HB  ILE   374      67.277  29.004  41.402  1.00  0.00           H  
ATOM   2639  CG2 ILE   374      67.126  28.670  43.341  1.00  0.00           C  
ATOM   2640 HG21 ILE   374      67.360  27.863  44.039  1.00  0.00           H  
ATOM   2641 HG22 ILE   374      67.669  29.560  43.647  1.00  0.00           H  
ATOM   2642 HG23 ILE   374      66.075  28.955  43.277  1.00  0.00           H  
ATOM   2643  CG1 ILE   374      69.138  28.116  42.020  1.00  0.00           C  
ATOM   2644 HG12 ILE   374      69.539  27.348  42.675  1.00  0.00           H  
ATOM   2645 HG13 ILE   374      69.395  27.697  41.052  1.00  0.00           H  
ATOM   2646  CD1 ILE   374      69.874  29.535  42.105  1.00  0.00           C  
ATOM   2647 HD11 ILE   374      69.740  30.061  43.050  1.00  0.00           H  
ATOM   2648 HD12 ILE   374      70.931  29.311  42.168  1.00  0.00           H  
ATOM   2649 HD13 ILE   374      69.667  30.172  41.249  1.00  0.00           H  
ATOM   2650  C   ILE   374      65.500  26.744  41.771  1.00  0.00           C  
ATOM   2651  O   ILE   374      65.081  26.040  42.719  1.00  0.00           O  
ATOM   2652  N   GLU   375      64.581  27.449  41.067  1.00  0.00           N  
ATOM   2653  H   GLU   375      64.912  28.234  40.529  1.00  0.00           H  
ATOM   2654  CA  GLU   375      63.116  27.391  41.306  1.00  0.00           C  
ATOM   2655  HA  GLU   375      62.975  27.588  42.376  1.00  0.00           H  
ATOM   2656  CB  GLU   375      62.295  28.412  40.506  1.00  0.00           C  
ATOM   2657  HB2 GLU   375      62.465  29.381  40.979  1.00  0.00           H  
ATOM   2658  HB3 GLU   375      62.623  28.448  39.469  1.00  0.00           H  
ATOM   2659  CG  GLU   375      60.767  28.219  40.678  1.00  0.00           C  
ATOM   2660  HG2 GLU   375      60.503  27.303  40.147  1.00  0.00           H  
ATOM   2661  HG3 GLU   375      60.624  27.954  41.725  1.00  0.00           H  
ATOM   2662  CD  GLU   375      59.749  29.312  40.251  1.00  0.00           C  
ATOM   2663  OE1 GLU   375      60.121  30.155  39.401  1.00  0.00           O  
ATOM   2664  OE2 GLU   375      58.647  29.342  40.852  1.00  0.00           O  
ATOM   2665  C   GLU   375      62.675  25.976  40.936  1.00  0.00           C  
ATOM   2666  O   GLU   375      61.883  25.427  41.739  1.00  0.00           O  
ATOM   2667  N   ALA   376      63.216  25.304  39.885  1.00  0.00           N  
ATOM   2668  H   ALA   376      63.884  25.849  39.364  1.00  0.00           H  
ATOM   2669  CA  ALA   376      62.823  23.921  39.493  1.00  0.00           C  
ATOM   2670  HA  ALA   376      61.738  23.912  39.354  1.00  0.00           H  
ATOM   2671  CB  ALA   376      63.356  23.594  38.108  1.00  0.00           C  
ATOM   2672  HB1 ALA   376      62.887  22.659  37.801  1.00  0.00           H  
ATOM   2673  HB2 ALA   376      63.084  24.369  37.391  1.00  0.00           H  
ATOM   2674  HB3 ALA   376      64.428  23.482  38.239  1.00  0.00           H  
ATOM   2675  C   ALA   376      63.211  22.869  40.612  1.00  0.00           C  
ATOM   2676  O   ALA   376      62.718  21.766  40.618  1.00  0.00           O  
ATOM   2677  N   ASN   377      64.066  23.296  41.600  1.00  0.00           N  
ATOM   2678  H   ASN   377      64.427  24.239  41.509  1.00  0.00           H  
ATOM   2679  CA  ASN   377      64.490  22.487  42.774  1.00  0.00           C  
ATOM   2680  HA  ASN   377      63.854  21.606  42.800  1.00  0.00           H  
ATOM   2681  CB  ASN   377      65.981  22.126  42.561  1.00  0.00           C  
ATOM   2682  HB2 ASN   377      66.595  22.982  42.296  1.00  0.00           H  
ATOM   2683  HB3 ASN   377      66.487  21.678  43.418  1.00  0.00           H  
ATOM   2684  CG  ASN   377      66.181  21.099  41.352  1.00  0.00           C  
ATOM   2685  OD1 ASN   377      66.129  19.875  41.492  1.00  0.00           O  
ATOM   2686  ND2 ASN   377      66.359  21.575  40.181  1.00  0.00           N  
ATOM   2687 HD21 ASN   377      66.616  20.910  39.466  1.00  0.00           H  
ATOM   2688 HD22 ASN   377      66.373  22.544  39.887  1.00  0.00           H  
ATOM   2689  C   ASN   377      64.210  23.250  44.128  1.00  0.00           C  
ATOM   2690  O   ASN   377      64.784  22.889  45.183  1.00  0.00           O  
ATOM   2691  N   SER   378      63.342  24.308  44.099  1.00  0.00           N  
ATOM   2692  H   SER   378      62.922  24.671  43.261  1.00  0.00           H  
ATOM   2693  CA  SER   378      63.022  25.027  45.345  1.00  0.00           C  
ATOM   2694  HA  SER   378      63.927  25.311  45.873  1.00  0.00           H  
ATOM   2695  CB  SER   378      62.206  26.274  44.991  1.00  0.00           C  
ATOM   2696  HB2 SER   378      62.025  26.757  45.948  1.00  0.00           H  
ATOM   2697  HB3 SER   378      62.783  26.952  44.360  1.00  0.00           H  
ATOM   2698  OG  SER   378      61.044  26.031  44.247  1.00  0.00           O  
ATOM   2699  HG  SER   378      61.307  25.855  43.344  1.00  0.00           H  
ATOM   2700  C   SER   378      62.166  24.286  46.353  1.00  0.00           C  
ATOM   2701  O   SER   378      62.385  24.536  47.525  1.00  0.00           O  
ATOM   2702  N   GLN   379      61.211  23.400  45.954  1.00  0.00           N  
ATOM   2703  H   GLN   379      61.155  23.172  44.968  1.00  0.00           H  
ATOM   2704  CA  GLN   379      60.504  22.487  46.902  1.00  0.00           C  
ATOM   2705  HA  GLN   379      59.825  23.233  47.313  1.00  0.00           H  
ATOM   2706  CB  GLN   379      59.728  21.476  46.071  1.00  0.00           C  
ATOM   2707  HB2 GLN   379      59.042  20.962  46.752  1.00  0.00           H  
ATOM   2708  HB3 GLN   379      59.135  22.101  45.403  1.00  0.00           H  
ATOM   2709  CG  GLN   379      60.388  20.304  45.356  1.00  0.00           C  
ATOM   2710  HG2 GLN   379      61.347  19.999  45.773  1.00  0.00           H  
ATOM   2711  HG3 GLN   379      59.615  19.557  45.512  1.00  0.00           H  
ATOM   2712  CD  GLN   379      60.663  20.572  43.916  1.00  0.00           C  
ATOM   2713  OE1 GLN   379      61.265  21.545  43.460  1.00  0.00           O  
ATOM   2714  NE2 GLN   379      60.079  19.703  43.110  1.00  0.00           N  
ATOM   2715 HE21 GLN   379      60.167  19.735  42.108  1.00  0.00           H  
ATOM   2716 HE22 GLN   379      59.719  18.865  43.550  1.00  0.00           H  
ATOM   2717  C   GLN   379      61.410  21.807  47.995  1.00  0.00           C  
ATOM   2718  O   GLN   379      60.923  21.622  49.137  1.00  0.00           O  
ATOM   2719  N   TYR   380      62.637  21.468  47.646  1.00  0.00           N  
ATOM   2720  H   TYR   380      62.999  21.809  46.774  1.00  0.00           H  
ATOM   2721  CA  TYR   380      63.520  20.774  48.600  1.00  0.00           C  
ATOM   2722  HA  TYR   380      63.042  19.868  48.953  1.00  0.00           H  
ATOM   2723  CB  TYR   380      64.919  20.492  48.008  1.00  0.00           C  
ATOM   2724  HB2 TYR   380      65.428  21.391  47.674  1.00  0.00           H  
ATOM   2725  HB3 TYR   380      65.495  20.018  48.804  1.00  0.00           H  
ATOM   2726  CG  TYR   380      64.797  19.507  46.904  1.00  0.00           C  
ATOM   2727  CD1 TYR   380      65.562  19.718  45.716  1.00  0.00           C  
ATOM   2728  HD1 TYR   380      66.103  20.621  45.492  1.00  0.00           H  
ATOM   2729  CE1 TYR   380      65.502  18.728  44.652  1.00  0.00           C  
ATOM   2730  HE1 TYR   380      65.947  19.003  43.709  1.00  0.00           H  
ATOM   2731  CZ  TYR   380      64.747  17.521  44.795  1.00  0.00           C  
ATOM   2732  OH  TYR   380      64.775  16.587  43.828  1.00  0.00           O  
ATOM   2733  HH  TYR   380      63.985  16.056  43.741  1.00  0.00           H  
ATOM   2734  CE2 TYR   380      64.153  17.300  45.990  1.00  0.00           C  
ATOM   2735  HE2 TYR   380      63.580  16.394  46.084  1.00  0.00           H  
ATOM   2736  CD2 TYR   380      64.166  18.248  47.055  1.00  0.00           C  
ATOM   2737  HD2 TYR   380      63.597  18.014  47.950  1.00  0.00           H  
ATOM   2738  C   TYR   380      63.839  21.693  49.821  1.00  0.00           C  
ATOM   2739  O   TYR   380      63.812  21.356  50.977  1.00  0.00           O  
ATOM   2740  N   PHE   381      64.085  22.956  49.497  1.00  0.00           N  
ATOM   2741  H   PHE   381      63.579  23.264  48.682  1.00  0.00           H  
ATOM   2742  CA  PHE   381      64.392  23.970  50.446  1.00  0.00           C  
ATOM   2743  HA  PHE   381      65.161  23.586  51.117  1.00  0.00           H  
ATOM   2744  CB  PHE   381      64.964  25.220  49.836  1.00  0.00           C  
ATOM   2745  HB2 PHE   381      64.149  25.784  49.393  1.00  0.00           H  
ATOM   2746  HB3 PHE   381      65.347  25.915  50.579  1.00  0.00           H  
ATOM   2747  CG  PHE   381      66.176  24.942  48.977  1.00  0.00           C  
ATOM   2748  CD1 PHE   381      66.010  24.453  47.667  1.00  0.00           C  
ATOM   2749  HD1 PHE   381      65.023  24.256  47.299  1.00  0.00           H  
ATOM   2750  CE1 PHE   381      67.074  24.007  46.873  1.00  0.00           C  
ATOM   2751  HE1 PHE   381      66.978  23.616  45.871  1.00  0.00           H  
ATOM   2752  CZ  PHE   381      68.415  24.315  47.233  1.00  0.00           C  
ATOM   2753  HZ  PHE   381      69.241  24.037  46.601  1.00  0.00           H  
ATOM   2754  CE2 PHE   381      68.620  24.838  48.582  1.00  0.00           C  
ATOM   2755  HE2 PHE   381      69.612  24.965  48.981  1.00  0.00           H  
ATOM   2756  CD2 PHE   381      67.526  25.142  49.408  1.00  0.00           C  
ATOM   2757  HD2 PHE   381      67.707  25.597  50.368  1.00  0.00           H  
ATOM   2758  C   PHE   381      63.244  24.342  51.333  1.00  0.00           C  
ATOM   2759  O   PHE   381      63.431  24.610  52.485  1.00  0.00           O  
ATOM   2760  N   HID   382      61.990  24.367  50.796  1.00  0.00           N  
ATOM   2761  H   HID   382      61.886  24.267  49.799  1.00  0.00           H  
ATOM   2762  CA  HID   382      60.756  24.642  51.606  1.00  0.00           C  
ATOM   2763  HA  HID   382      61.139  25.456  52.226  1.00  0.00           H  
ATOM   2764  CB  HID   382      59.631  25.030  50.651  1.00  0.00           C  
ATOM   2765  HB2 HID   382      59.227  24.117  50.202  1.00  0.00           H  
ATOM   2766  HB3 HID   382      58.882  25.374  51.360  1.00  0.00           H  
ATOM   2767  CG  HID   382      59.965  26.120  49.688  1.00  0.00           C  
ATOM   2768  ND1 HID   382      59.179  26.316  48.560  1.00  0.00           N  
ATOM   2769  HD1 HID   382      58.325  25.810  48.404  1.00  0.00           H  
ATOM   2770  CE1 HID   382      59.806  27.276  47.813  1.00  0.00           C  
ATOM   2771  HE1 HID   382      59.379  27.557  46.857  1.00  0.00           H  
ATOM   2772  NE2 HID   382      60.903  27.713  48.406  1.00  0.00           N  
ATOM   2773  CD2 HID   382      61.061  27.009  49.624  1.00  0.00           C  
ATOM   2774  HD2 HID   382      61.854  27.068  50.358  1.00  0.00           H  
ATOM   2775  C   HID   382      60.225  23.480  52.524  1.00  0.00           C  
ATOM   2776  O   HID   382      59.872  23.734  53.677  1.00  0.00           O  
ATOM   2777  N   LEU   383      60.355  22.199  52.080  1.00  0.00           N  
ATOM   2778  H   LEU   383      60.520  21.976  51.110  1.00  0.00           H  
ATOM   2779  CA  LEU   383      60.241  21.103  53.009  1.00  0.00           C  
ATOM   2780  HA  LEU   383      59.332  21.245  53.585  1.00  0.00           H  
ATOM   2781  CB  LEU   383      60.361  19.758  52.317  1.00  0.00           C  
ATOM   2782  HB2 LEU   383      61.261  19.916  51.727  1.00  0.00           H  
ATOM   2783  HB3 LEU   383      60.373  18.998  53.098  1.00  0.00           H  
ATOM   2784  CG  LEU   383      59.150  19.430  51.425  1.00  0.00           C  
ATOM   2785  HG  LEU   383      59.027  20.193  50.645  1.00  0.00           H  
ATOM   2786  CD1 LEU   383      59.469  18.087  50.689  1.00  0.00           C  
ATOM   2787 HD11 LEU   383      60.313  18.160  50.011  1.00  0.00           H  
ATOM   2788 HD12 LEU   383      59.668  17.399  51.515  1.00  0.00           H  
ATOM   2789 HD13 LEU   383      58.557  17.763  50.191  1.00  0.00           H  
ATOM   2790  CD2 LEU   383      57.907  19.224  52.232  1.00  0.00           C  
ATOM   2791 HD21 LEU   383      57.042  18.911  51.643  1.00  0.00           H  
ATOM   2792 HD22 LEU   383      58.064  18.584  53.109  1.00  0.00           H  
ATOM   2793 HD23 LEU   383      57.718  20.258  52.500  1.00  0.00           H  
ATOM   2794  C   LEU   383      61.249  21.221  54.168  1.00  0.00           C  
ATOM   2795  O   LEU   383      60.870  21.084  55.348  1.00  0.00           O  
ATOM   2796  N   ALA   384      62.476  21.533  53.820  1.00  0.00           N  
ATOM   2797  H   ALA   384      62.765  21.408  52.856  1.00  0.00           H  
ATOM   2798  CA  ALA   384      63.516  21.743  54.878  1.00  0.00           C  
ATOM   2799  HA  ALA   384      63.510  20.941  55.610  1.00  0.00           H  
ATOM   2800  CB  ALA   384      64.949  21.723  54.300  1.00  0.00           C  
ATOM   2801  HB1 ALA   384      65.202  22.664  53.821  1.00  0.00           H  
ATOM   2802  HB2 ALA   384      65.750  21.813  55.044  1.00  0.00           H  
ATOM   2803  HB3 ALA   384      65.103  20.931  53.569  1.00  0.00           H  
ATOM   2804  C   ALA   384      63.375  23.009  55.751  1.00  0.00           C  
ATOM   2805  O   ALA   384      63.720  22.846  56.938  1.00  0.00           O  
ATOM   2806  N   ALA   385      62.789  24.068  55.257  1.00  0.00           N  
ATOM   2807  H   ALA   385      62.722  24.180  54.256  1.00  0.00           H  
ATOM   2808  CA  ALA   385      62.537  25.295  55.993  1.00  0.00           C  
ATOM   2809  HA  ALA   385      63.537  25.699  56.128  1.00  0.00           H  
ATOM   2810  CB  ALA   385      61.771  26.206  55.044  1.00  0.00           C  
ATOM   2811  HB1 ALA   385      62.234  26.331  54.073  1.00  0.00           H  
ATOM   2812  HB2 ALA   385      60.725  25.899  54.948  1.00  0.00           H  
ATOM   2813  HB3 ALA   385      61.717  27.211  55.480  1.00  0.00           H  
ATOM   2814  C   ALA   385      61.831  25.169  57.339  1.00  0.00           C  
ATOM   2815  O   ALA   385      62.030  25.966  58.233  1.00  0.00           O  
ATOM   2816  N   TRP   386      60.803  24.305  57.382  1.00  0.00           N  
ATOM   2817  H   TRP   386      60.606  23.949  56.460  1.00  0.00           H  
ATOM   2818  CA  TRP   386      59.906  24.104  58.512  1.00  0.00           C  
ATOM   2819  HA  TRP   386      60.076  24.965  59.156  1.00  0.00           H  
ATOM   2820  CB  TRP   386      58.454  24.077  57.990  1.00  0.00           C  
ATOM   2821  HB2 TRP   386      58.290  23.148  57.447  1.00  0.00           H  
ATOM   2822  HB3 TRP   386      57.746  24.115  58.813  1.00  0.00           H  
ATOM   2823  CG  TRP   386      58.066  25.193  57.100  1.00  0.00           C  
ATOM   2824  CD1 TRP   386      57.705  25.103  55.808  1.00  0.00           C  
ATOM   2825  HD1 TRP   386      57.682  24.172  55.253  1.00  0.00           H  
ATOM   2826  NE1 TRP   386      57.464  26.414  55.323  1.00  0.00           N  
ATOM   2827  HE1 TRP   386      57.424  26.578  54.321  1.00  0.00           H  
ATOM   2828  CE2 TRP   386      57.526  27.343  56.278  1.00  0.00           C  
ATOM   2829  CZ2 TRP   386      57.259  28.738  56.252  1.00  0.00           C  
ATOM   2830  HZ2 TRP   386      56.890  29.244  55.371  1.00  0.00           H  
ATOM   2831  CH2 TRP   386      57.444  29.399  57.509  1.00  0.00           C  
ATOM   2832  HH2 TRP   386      57.190  30.446  57.568  1.00  0.00           H  
ATOM   2833  CZ3 TRP   386      57.976  28.776  58.629  1.00  0.00           C  
ATOM   2834  HZ3 TRP   386      58.182  29.302  59.547  1.00  0.00           H  
ATOM   2835  CE3 TRP   386      58.151  27.394  58.606  1.00  0.00           C  
ATOM   2836  HE3 TRP   386      58.446  26.994  59.567  1.00  0.00           H  
ATOM   2837  CD2 TRP   386      57.965  26.624  57.431  1.00  0.00           C  
ATOM   2838  C   TRP   386      60.158  22.890  59.386  1.00  0.00           C  
ATOM   2839  O   TRP   386      59.733  22.839  60.525  1.00  0.00           O  
ATOM   2840  N   ALA   387      60.792  21.848  58.789  1.00  0.00           N  
ATOM   2841  H   ALA   387      61.060  21.892  57.813  1.00  0.00           H  
ATOM   2842  CA  ALA   387      61.203  20.611  59.500  1.00  0.00           C  
ATOM   2843  HA  ALA   387      60.288  20.139  59.865  1.00  0.00           H  
ATOM   2844  CB  ALA   387      61.945  19.642  58.540  1.00  0.00           C  
ATOM   2845  HB1 ALA   387      63.013  19.857  58.467  1.00  0.00           H  
ATOM   2846  HB2 ALA   387      61.825  18.607  58.858  1.00  0.00           H  
ATOM   2847  HB3 ALA   387      61.550  19.714  57.526  1.00  0.00           H  
ATOM   2848  C   ALA   387      62.071  20.912  60.709  1.00  0.00           C  
ATOM   2849  O   ALA   387      61.809  20.501  61.871  1.00  0.00           O  
ATOM   2850  N   VAL   388      63.074  21.825  60.596  1.00  0.00           N  
ATOM   2851  H   VAL   388      63.309  22.097  59.648  1.00  0.00           H  
ATOM   2852  CA  VAL   388      64.025  22.189  61.663  1.00  0.00           C  
ATOM   2853  HA  VAL   388      64.382  21.286  62.170  1.00  0.00           H  
ATOM   2854  CB  VAL   388      65.264  22.879  61.089  1.00  0.00           C  
ATOM   2855  HB  VAL   388      64.909  23.721  60.493  1.00  0.00           H  
ATOM   2856  CG1 VAL   388      66.281  23.447  62.091  1.00  0.00           C  
ATOM   2857 HG11 VAL   388      67.140  23.793  61.509  1.00  0.00           H  
ATOM   2858 HG12 VAL   388      65.767  24.185  62.700  1.00  0.00           H  
ATOM   2859 HG13 VAL   388      66.642  22.688  62.786  1.00  0.00           H  
ATOM   2860  CG2 VAL   388      66.042  21.822  60.160  1.00  0.00           C  
ATOM   2861 HG21 VAL   388      66.781  22.310  59.528  1.00  0.00           H  
ATOM   2862 HG22 VAL   388      66.551  21.081  60.781  1.00  0.00           H  
ATOM   2863 HG23 VAL   388      65.428  21.174  59.521  1.00  0.00           H  
ATOM   2864  C   VAL   388      63.282  22.921  62.847  1.00  0.00           C  
ATOM   2865  O   VAL   388      63.296  22.396  63.925  1.00  0.00           O  
ATOM   2866  N   PRO   389      62.624  24.121  62.721  1.00  0.00           N  
ATOM   2867  CD  PRO   389      62.818  24.989  61.564  1.00  0.00           C  
ATOM   2868  HD2 PRO   389      62.290  24.513  60.731  1.00  0.00           H  
ATOM   2869  HD3 PRO   389      63.853  25.179  61.301  1.00  0.00           H  
ATOM   2870  CG  PRO   389      62.035  26.247  61.850  1.00  0.00           C  
ATOM   2871  HG2 PRO   389      61.804  26.770  60.926  1.00  0.00           H  
ATOM   2872  HG3 PRO   389      62.710  26.868  62.438  1.00  0.00           H  
ATOM   2873  CB  PRO   389      60.941  25.761  62.789  1.00  0.00           C  
ATOM   2874  HB2 PRO   389      60.166  25.294  62.180  1.00  0.00           H  
ATOM   2875  HB3 PRO   389      60.522  26.575  63.385  1.00  0.00           H  
ATOM   2876  CA  PRO   389      61.596  24.660  63.583  1.00  0.00           C  
ATOM   2877  HA  PRO   389      62.144  25.136  64.396  1.00  0.00           H  
ATOM   2878  C   PRO   389      60.722  23.634  64.295  1.00  0.00           C  
ATOM   2879  O   PRO   389      60.722  23.551  65.537  1.00  0.00           O  
ATOM   2880  N   ALA   390      60.078  22.761  63.500  1.00  0.00           N  
ATOM   2881  H   ALA   390      59.975  22.982  62.519  1.00  0.00           H  
ATOM   2882  CA  ALA   390      59.157  21.811  64.103  1.00  0.00           C  
ATOM   2883  HA  ALA   390      58.475  22.348  64.748  1.00  0.00           H  
ATOM   2884  CB  ALA   390      58.361  21.065  63.059  1.00  0.00           C  
ATOM   2885  HB1 ALA   390      59.025  20.486  62.414  1.00  0.00           H  
ATOM   2886  HB2 ALA   390      57.627  20.466  63.592  1.00  0.00           H  
ATOM   2887  HB3 ALA   390      57.923  21.760  62.346  1.00  0.00           H  
ATOM   2888  C   ALA   390      59.854  20.916  65.103  1.00  0.00           C  
ATOM   2889  O   ALA   390      59.276  20.725  66.197  1.00  0.00           O  
ATOM   2890  N   VAL   391      60.969  20.269  64.761  1.00  0.00           N  
ATOM   2891  H   VAL   391      61.382  20.422  63.851  1.00  0.00           H  
ATOM   2892  CA  VAL   391      61.596  19.286  65.534  1.00  0.00           C  
ATOM   2893  HA  VAL   391      60.802  18.558  65.671  1.00  0.00           H  
ATOM   2894  CB  VAL   391      62.689  18.660  64.623  1.00  0.00           C  
ATOM   2895  HB  VAL   391      63.252  19.450  64.130  1.00  0.00           H  
ATOM   2896  CG1 VAL   391      63.745  17.864  65.355  1.00  0.00           C  
ATOM   2897 HG11 VAL   391      63.110  17.110  65.838  1.00  0.00           H  
ATOM   2898 HG12 VAL   391      64.428  17.435  64.618  1.00  0.00           H  
ATOM   2899 HG13 VAL   391      64.270  18.508  66.055  1.00  0.00           H  
ATOM   2900  CG2 VAL   391      62.069  17.795  63.537  1.00  0.00           C  
ATOM   2901 HG21 VAL   391      61.725  16.837  63.928  1.00  0.00           H  
ATOM   2902 HG22 VAL   391      61.276  18.300  63.005  1.00  0.00           H  
ATOM   2903 HG23 VAL   391      62.858  17.464  62.857  1.00  0.00           H  
ATOM   2904  C   VAL   391      62.145  19.909  66.815  1.00  0.00           C  
ATOM   2905  O   VAL   391      61.983  19.303  67.877  1.00  0.00           O  
ATOM   2906  N   LYS   392      62.813  21.062  66.715  1.00  0.00           N  
ATOM   2907  H   LYS   392      62.821  21.450  65.788  1.00  0.00           H  
ATOM   2908  CA  LYS   392      63.204  21.923  67.845  1.00  0.00           C  
ATOM   2909  HA  LYS   392      63.941  21.366  68.419  1.00  0.00           H  
ATOM   2910  CB  LYS   392      63.915  23.181  67.222  1.00  0.00           C  
ATOM   2911  HB2 LYS   392      63.405  23.528  66.316  1.00  0.00           H  
ATOM   2912  HB3 LYS   392      63.916  24.042  67.899  1.00  0.00           H  
ATOM   2913  CG  LYS   392      65.417  22.918  66.827  1.00  0.00           C  
ATOM   2914  HG2 LYS   392      65.519  22.034  66.208  1.00  0.00           H  
ATOM   2915  HG3 LYS   392      65.732  23.791  66.258  1.00  0.00           H  
ATOM   2916  CD  LYS   392      66.264  22.727  68.044  1.00  0.00           C  
ATOM   2917  HD2 LYS   392      66.003  23.591  68.646  1.00  0.00           H  
ATOM   2918  HD3 LYS   392      65.910  21.800  68.505  1.00  0.00           H  
ATOM   2919  CE  LYS   392      67.709  22.720  67.607  1.00  0.00           C  
ATOM   2920  HE2 LYS   392      67.785  22.161  66.673  1.00  0.00           H  
ATOM   2921  HE3 LYS   392      67.891  23.771  67.407  1.00  0.00           H  
ATOM   2922  NZ  LYS   392      68.570  22.309  68.797  1.00  0.00           N  
ATOM   2923  HZ1 LYS   392      68.556  22.951  69.577  1.00  0.00           H  
ATOM   2924  HZ2 LYS   392      68.117  21.495  69.208  1.00  0.00           H  
ATOM   2925  HZ3 LYS   392      69.473  21.902  68.595  1.00  0.00           H  
ATOM   2926  C   LYS   392      62.118  22.269  68.770  1.00  0.00           C  
ATOM   2927  O   LYS   392      62.238  22.023  69.982  1.00  0.00           O  
ATOM   2928  N   THR   393      61.033  22.796  68.223  1.00  0.00           N  
ATOM   2929  H   THR   393      61.005  23.101  67.259  1.00  0.00           H  
ATOM   2930  CA  THR   393      59.824  23.142  68.991  1.00  0.00           C  
ATOM   2931  HA  THR   393      60.077  23.969  69.654  1.00  0.00           H  
ATOM   2932  CB  THR   393      58.682  23.649  68.045  1.00  0.00           C  
ATOM   2933  HB  THR   393      58.426  22.981  67.230  1.00  0.00           H  
ATOM   2934  CG2 THR   393      57.413  24.173  68.872  1.00  0.00           C  
ATOM   2935 HG21 THR   393      57.738  25.083  69.392  1.00  0.00           H  
ATOM   2936 HG22 THR   393      56.618  24.506  68.202  1.00  0.00           H  
ATOM   2937 HG23 THR   393      57.013  23.396  69.511  1.00  0.00           H  
ATOM   2938  OG1 THR   393      59.131  24.760  67.380  1.00  0.00           O  
ATOM   2939  HG1 THR   393      59.614  24.339  66.667  1.00  0.00           H  
ATOM   2940  C   THR   393      59.232  21.954  69.791  1.00  0.00           C  
ATOM   2941  O   THR   393      59.074  21.971  70.954  1.00  0.00           O  
ATOM   2942  N   ILE   394      58.963  20.875  69.062  1.00  0.00           N  
ATOM   2943  H   ILE   394      59.007  20.974  68.059  1.00  0.00           H  
ATOM   2944  CA  ILE   394      58.472  19.590  69.601  1.00  0.00           C  
ATOM   2945  HA  ILE   394      57.466  19.773  69.967  1.00  0.00           H  
ATOM   2946  CB  ILE   394      58.393  18.428  68.539  1.00  0.00           C  
ATOM   2947  HB  ILE   394      59.309  18.487  67.951  1.00  0.00           H  
ATOM   2948  CG2 ILE   394      58.378  17.062  69.110  1.00  0.00           C  
ATOM   2949 HG21 ILE   394      59.341  16.655  69.408  1.00  0.00           H  
ATOM   2950 HG22 ILE   394      57.791  16.978  70.033  1.00  0.00           H  
ATOM   2951 HG23 ILE   394      57.921  16.432  68.358  1.00  0.00           H  
ATOM   2952  CG1 ILE   394      57.247  18.633  67.518  1.00  0.00           C  
ATOM   2953 HG12 ILE   394      56.305  18.290  67.961  1.00  0.00           H  
ATOM   2954 HG13 ILE   394      57.297  19.653  67.141  1.00  0.00           H  
ATOM   2955  CD1 ILE   394      57.283  17.796  66.209  1.00  0.00           C  
ATOM   2956 HD11 ILE   394      57.020  16.760  66.410  1.00  0.00           H  
ATOM   2957 HD12 ILE   394      56.663  18.359  65.513  1.00  0.00           H  
ATOM   2958 HD13 ILE   394      58.193  17.954  65.629  1.00  0.00           H  
ATOM   2959  C   ILE   394      59.310  19.098  70.872  1.00  0.00           C  
ATOM   2960  O   ILE   394      58.837  18.823  71.936  1.00  0.00           O  
ATOM   2961  N   THR   395      60.674  18.999  70.638  1.00  0.00           N  
ATOM   2962  H   THR   395      60.996  19.166  69.689  1.00  0.00           H  
ATOM   2963  CA  THR   395      61.731  18.597  71.604  1.00  0.00           C  
ATOM   2964  HA  THR   395      61.619  17.530  71.762  1.00  0.00           H  
ATOM   2965  CB  THR   395      63.007  18.606  70.829  1.00  0.00           C  
ATOM   2966  HB  THR   395      63.150  19.508  70.233  1.00  0.00           H  
ATOM   2967  CG2 THR   395      64.377  18.389  71.507  1.00  0.00           C  
ATOM   2968 HG21 THR   395      64.715  17.392  71.795  1.00  0.00           H  
ATOM   2969 HG22 THR   395      65.087  18.643  70.719  1.00  0.00           H  
ATOM   2970 HG23 THR   395      64.457  19.127  72.294  1.00  0.00           H  
ATOM   2971  OG1 THR   395      63.175  17.660  69.790  1.00  0.00           O  
ATOM   2972  HG1 THR   395      62.714  18.082  69.072  1.00  0.00           H  
ATOM   2973  C   THR   395      61.724  19.436  72.862  1.00  0.00           C  
ATOM   2974  O   THR   395      61.892  18.840  73.908  1.00  0.00           O  
ATOM   2975  N   ILE   396      61.471  20.742  72.777  1.00  0.00           N  
ATOM   2976  H   ILE   396      61.288  21.139  71.864  1.00  0.00           H  
ATOM   2977  CA  ILE   396      61.277  21.647  73.877  1.00  0.00           C  
ATOM   2978  HA  ILE   396      62.153  21.630  74.541  1.00  0.00           H  
ATOM   2979  CB  ILE   396      61.188  23.108  73.447  1.00  0.00           C  
ATOM   2980  HB  ILE   396      60.359  23.167  72.742  1.00  0.00           H  
ATOM   2981  CG2 ILE   396      60.795  24.012  74.621  1.00  0.00           C  
ATOM   2982 HG21 ILE   396      60.704  25.044  74.267  1.00  0.00           H  
ATOM   2983 HG22 ILE   396      59.813  23.837  75.053  1.00  0.00           H  
ATOM   2984 HG23 ILE   396      61.555  23.970  75.398  1.00  0.00           H  
ATOM   2985  CG1 ILE   396      62.540  23.564  72.784  1.00  0.00           C  
ATOM   2986 HG12 ILE   396      63.319  23.972  73.423  1.00  0.00           H  
ATOM   2987 HG13 ILE   396      63.070  22.758  72.266  1.00  0.00           H  
ATOM   2988  CD1 ILE   396      62.208  24.732  71.813  1.00  0.00           C  
ATOM   2989 HD11 ILE   396      61.346  24.520  71.182  1.00  0.00           H  
ATOM   2990 HD12 ILE   396      62.003  25.639  72.393  1.00  0.00           H  
ATOM   2991 HD13 ILE   396      63.114  24.971  71.262  1.00  0.00           H  
ATOM   2992  C   ILE   396      60.013  21.108  74.620  1.00  0.00           C  
ATOM   2993  O   ILE   396      60.076  20.958  75.831  1.00  0.00           O  
ATOM   2994  N   LEU   397      58.968  20.913  73.893  1.00  0.00           N  
ATOM   2995  H   LEU   397      59.058  21.075  72.908  1.00  0.00           H  
ATOM   2996  CA  LEU   397      57.717  20.443  74.524  1.00  0.00           C  
ATOM   2997  HA  LEU   397      57.429  21.137  75.309  1.00  0.00           H  
ATOM   2998  CB  LEU   397      56.522  20.506  73.605  1.00  0.00           C  
ATOM   2999  HB2 LEU   397      56.603  19.749  72.825  1.00  0.00           H  
ATOM   3000  HB3 LEU   397      55.685  20.132  74.187  1.00  0.00           H  
ATOM   3001  CG  LEU   397      56.142  21.917  73.001  1.00  0.00           C  
ATOM   3002  HG  LEU   397      57.043  22.267  72.509  1.00  0.00           H  
ATOM   3003  CD1 LEU   397      55.036  21.794  71.914  1.00  0.00           C  
ATOM   3004 HD11 LEU   397      54.776  22.815  71.613  1.00  0.00           H  
ATOM   3005 HD12 LEU   397      55.485  21.368  71.011  1.00  0.00           H  
ATOM   3006 HD13 LEU   397      54.207  21.247  72.368  1.00  0.00           H  
ATOM   3007  CD2 LEU   397      55.857  22.966  74.031  1.00  0.00           C  
ATOM   3008 HD21 LEU   397      55.413  23.906  73.725  1.00  0.00           H  
ATOM   3009 HD22 LEU   397      55.055  22.524  74.623  1.00  0.00           H  
ATOM   3010 HD23 LEU   397      56.785  23.211  74.550  1.00  0.00           H  
ATOM   3011  C   LEU   397      57.882  19.131  75.250  1.00  0.00           C  
ATOM   3012  O   LEU   397      57.389  18.875  76.364  1.00  0.00           O  
ATOM   3013  N   ALA   398      58.739  18.234  74.717  1.00  0.00           N  
ATOM   3014  H   ALA   398      59.069  18.422  73.778  1.00  0.00           H  
ATOM   3015  CA  ALA   398      59.063  16.920  75.341  1.00  0.00           C  
ATOM   3016  HA  ALA   398      58.089  16.584  75.695  1.00  0.00           H  
ATOM   3017  CB  ALA   398      59.613  15.958  74.305  1.00  0.00           C  
ATOM   3018  HB1 ALA   398      60.596  16.316  73.991  1.00  0.00           H  
ATOM   3019  HB2 ALA   398      59.512  14.903  74.533  1.00  0.00           H  
ATOM   3020  HB3 ALA   398      59.122  15.964  73.324  1.00  0.00           H  
ATOM   3021  C   ALA   398      59.923  17.041  76.603  1.00  0.00           C  
ATOM   3022  O   ALA   398      59.892  16.200  77.487  1.00  0.00           O  
ATOM   3023  N   MET   399      60.658  18.161  76.733  1.00  0.00           N  
ATOM   3024  H   MET   399      60.725  18.755  75.932  1.00  0.00           H  
ATOM   3025  CA  MET   399      61.256  18.606  77.975  1.00  0.00           C  
ATOM   3026  HA  MET   399      61.474  17.685  78.505  1.00  0.00           H  
ATOM   3027  CB  MET   399      62.582  19.456  77.717  1.00  0.00           C  
ATOM   3028  HB2 MET   399      62.537  20.265  76.995  1.00  0.00           H  
ATOM   3029  HB3 MET   399      62.824  19.896  78.686  1.00  0.00           H  
ATOM   3030  CG  MET   399      63.684  18.507  77.290  1.00  0.00           C  
ATOM   3031  HG2 MET   399      64.031  17.858  78.093  1.00  0.00           H  
ATOM   3032  HG3 MET   399      63.290  17.821  76.537  1.00  0.00           H  
ATOM   3033  SD  MET   399      65.063  19.464  76.559  1.00  0.00           S  
ATOM   3034  CE  MET   399      65.718  20.206  78.025  1.00  0.00           C  
ATOM   3035  HE1 MET   399      65.072  20.239  78.908  1.00  0.00           H  
ATOM   3036  HE2 MET   399      66.552  19.673  78.488  1.00  0.00           H  
ATOM   3037  HE3 MET   399      66.146  21.204  77.952  1.00  0.00           H  
ATOM   3038  C   MET   399      60.366  19.376  78.920  1.00  0.00           C  
ATOM   3039  O   MET   399      60.718  19.574  80.111  1.00  0.00           O  
ATOM   3040  N   GLY   400      59.203  19.717  78.427  1.00  0.00           N  
ATOM   3041  H   GLY   400      58.999  19.312  77.527  1.00  0.00           H  
ATOM   3042  CA  GLY   400      58.324  20.684  79.050  1.00  0.00           C  
ATOM   3043  HA2 GLY   400      57.528  20.845  78.322  1.00  0.00           H  
ATOM   3044  HA3 GLY   400      57.903  20.330  79.993  1.00  0.00           H  
ATOM   3045  C   GLY   400      58.933  22.077  79.267  1.00  0.00           C  
ATOM   3046  O   GLY   400      58.474  22.812  80.115  1.00  0.00           O  
ATOM   3047  N   GLN   401      60.029  22.456  78.580  1.00  0.00           N  
ATOM   3048  H   GLN   401      60.309  21.882  77.794  1.00  0.00           H  
ATOM   3049  CA  GLN   401      60.840  23.672  78.807  1.00  0.00           C  
ATOM   3050  HA  GLN   401      60.676  23.907  79.857  1.00  0.00           H  
ATOM   3051  CB  GLN   401      62.310  23.298  78.494  1.00  0.00           C  
ATOM   3052  HB2 GLN   401      62.539  22.337  78.954  1.00  0.00           H  
ATOM   3053  HB3 GLN   401      62.484  22.914  77.486  1.00  0.00           H  
ATOM   3054  CG  GLN   401      63.296  24.358  78.960  1.00  0.00           C  
ATOM   3055  HG2 GLN   401      64.162  24.242  78.315  1.00  0.00           H  
ATOM   3056  HG3 GLN   401      62.919  25.353  78.702  1.00  0.00           H  
ATOM   3057  CD  GLN   401      63.720  24.294  80.423  1.00  0.00           C  
ATOM   3058  OE1 GLN   401      63.428  25.079  81.277  1.00  0.00           O  
ATOM   3059  NE2 GLN   401      64.567  23.339  80.751  1.00  0.00           N  
ATOM   3060 HE21 GLN   401      64.693  23.070  81.713  1.00  0.00           H  
ATOM   3061 HE22 GLN   401      64.971  22.733  80.052  1.00  0.00           H  
ATOM   3062  C   GLN   401      60.093  24.839  78.133  1.00  0.00           C  
ATOM   3063  O   GLN   401      60.518  25.422  77.126  1.00  0.00           O  
ATOM   3064  N   VAL   402      59.121  25.410  78.873  1.00  0.00           N  
ATOM   3065  H   VAL   402      58.915  24.979  79.764  1.00  0.00           H  
ATOM   3066  CA  VAL   402      58.413  26.642  78.388  1.00  0.00           C  
ATOM   3067  HA  VAL   402      59.147  27.241  77.855  1.00  0.00           H  
ATOM   3068  CB  VAL   402      57.171  26.363  77.556  1.00  0.00           C  
ATOM   3069  HB  VAL   402      56.575  25.653  78.128  1.00  0.00           H  
ATOM   3070  CG1 VAL   402      56.206  27.503  77.387  1.00  0.00           C  
ATOM   3071 HG11 VAL   402      55.359  27.212  76.758  1.00  0.00           H  
ATOM   3072 HG12 VAL   402      55.892  28.007  78.296  1.00  0.00           H  
ATOM   3073 HG13 VAL   402      56.634  28.323  76.806  1.00  0.00           H  
ATOM   3074  CG2 VAL   402      57.404  25.857  76.119  1.00  0.00           C  
ATOM   3075 HG21 VAL   402      57.964  24.920  76.172  1.00  0.00           H  
ATOM   3076 HG22 VAL   402      56.483  25.672  75.579  1.00  0.00           H  
ATOM   3077 HG23 VAL   402      58.041  26.580  75.595  1.00  0.00           H  
ATOM   3078  C   VAL   402      58.070  27.441  79.723  1.00  0.00           C  
ATOM   3079  O   VAL   402      57.869  26.832  80.787  1.00  0.00           O  
ATOM   3080  N   ASP   403      57.977  28.746  79.595  1.00  0.00           N  
ATOM   3081  H   ASP   403      57.973  29.164  78.679  1.00  0.00           H  
ATOM   3082  CA  ASP   403      57.775  29.631  80.726  1.00  0.00           C  
ATOM   3083  HA  ASP   403      57.179  29.144  81.495  1.00  0.00           H  
ATOM   3084  CB  ASP   403      59.090  29.962  81.396  1.00  0.00           C  
ATOM   3085  HB2 ASP   403      59.863  30.019  80.620  1.00  0.00           H  
ATOM   3086  HB3 ASP   403      59.057  30.968  81.812  1.00  0.00           H  
ATOM   3087  CG  ASP   403      59.485  29.151  82.581  1.00  0.00           C  
ATOM   3088  OD1 ASP   403      60.649  28.622  82.547  1.00  0.00           O  
ATOM   3089  OD2 ASP   403      58.797  29.093  83.586  1.00  0.00           O  
ATOM   3090  C   ASP   403      57.210  30.992  80.236  1.00  0.00           C  
ATOM   3091  O   ASP   403      57.691  31.660  79.317  1.00  0.00           O  
ATOM   3092  N   GLY   404      56.263  31.485  81.037  1.00  0.00           N  
ATOM   3093  H   GLY   404      56.012  30.960  81.870  1.00  0.00           H  
ATOM   3094  CA  GLY   404      55.924  32.937  81.052  1.00  0.00           C  
ATOM   3095  HA2 GLY   404      55.677  33.380  80.090  1.00  0.00           H  
ATOM   3096  HA3 GLY   404      55.072  33.284  81.643  1.00  0.00           H  
ATOM   3097  C   GLY   404      57.033  33.697  81.749  1.00  0.00           C  
ATOM   3098  O   GLY   404      57.689  33.291  82.743  1.00  0.00           O  
ATOM   3099  N   ASP   405      57.279  34.898  81.247  1.00  0.00           N  
ATOM   3100  H   ASP   405      56.759  35.095  80.403  1.00  0.00           H  
ATOM   3101  CA  ASP   405      58.139  35.910  81.725  1.00  0.00           C  
ATOM   3102  HA  ASP   405      58.267  35.622  82.767  1.00  0.00           H  
ATOM   3103  CB  ASP   405      59.507  35.754  81.011  1.00  0.00           C  
ATOM   3104  HB2 ASP   405      60.087  34.872  81.243  1.00  0.00           H  
ATOM   3105  HB3 ASP   405      59.327  35.568  79.957  1.00  0.00           H  
ATOM   3106  CG  ASP   405      60.411  36.937  81.296  1.00  0.00           C  
ATOM   3107  OD1 ASP   405      61.059  37.505  80.375  1.00  0.00           O  
ATOM   3108  OD2 ASP   405      60.556  37.263  82.519  1.00  0.00           O  
ATOM   3109  C   ASP   405      57.571  37.297  81.695  1.00  0.00           C  
ATOM   3110  O   ASP   405      57.225  37.863  80.663  1.00  0.00           O  
ATOM   3111  N   LEU   406      57.384  37.932  82.819  1.00  0.00           N  
ATOM   3112  H   LEU   406      57.835  37.551  83.637  1.00  0.00           H  
ATOM   3113  CA  LEU   406      56.850  39.303  82.899  1.00  0.00           C  
ATOM   3114  HA  LEU   406      55.981  39.370  82.244  1.00  0.00           H  
ATOM   3115  CB  LEU   406      56.512  39.723  84.339  1.00  0.00           C  
ATOM   3116  HB2 LEU   406      57.358  39.363  84.929  1.00  0.00           H  
ATOM   3117  HB3 LEU   406      56.361  40.778  84.527  1.00  0.00           H  
ATOM   3118  CG  LEU   406      55.273  39.074  85.013  1.00  0.00           C  
ATOM   3119  HG  LEU   406      55.299  37.982  84.909  1.00  0.00           H  
ATOM   3120  CD1 LEU   406      55.421  39.285  86.518  1.00  0.00           C  
ATOM   3121 HD11 LEU   406      54.442  39.221  86.997  1.00  0.00           H  
ATOM   3122 HD12 LEU   406      56.111  38.695  87.123  1.00  0.00           H  
ATOM   3123 HD13 LEU   406      55.559  40.348  86.699  1.00  0.00           H  
ATOM   3124  CD2 LEU   406      53.940  39.524  84.402  1.00  0.00           C  
ATOM   3125 HD21 LEU   406      54.206  39.948  83.430  1.00  0.00           H  
ATOM   3126 HD22 LEU   406      53.332  38.633  84.277  1.00  0.00           H  
ATOM   3127 HD23 LEU   406      53.325  40.137  85.064  1.00  0.00           H  
ATOM   3128  C   LEU   406      57.721  40.390  82.216  1.00  0.00           C  
ATOM   3129  O   LEU   406      57.204  41.515  81.849  1.00  0.00           O  
ATOM   3130  N   LEU   407      59.035  40.148  82.024  1.00  0.00           N  
ATOM   3131  H   LEU   407      59.397  39.263  82.351  1.00  0.00           H  
ATOM   3132  CA  LEU   407      59.937  41.077  81.363  1.00  0.00           C  
ATOM   3133  HA  LEU   407      59.798  42.114  81.650  1.00  0.00           H  
ATOM   3134  CB  LEU   407      61.383  40.692  81.831  1.00  0.00           C  
ATOM   3135  HB2 LEU   407      61.438  40.800  82.909  1.00  0.00           H  
ATOM   3136  HB3 LEU   407      61.574  39.639  81.643  1.00  0.00           H  
ATOM   3137  CG  LEU   407      62.568  41.407  81.158  1.00  0.00           C  
ATOM   3138  HG  LEU   407      62.525  41.110  80.113  1.00  0.00           H  
ATOM   3139  CD1 LEU   407      62.513  42.968  81.225  1.00  0.00           C  
ATOM   3140 HD11 LEU   407      63.366  43.223  80.595  1.00  0.00           H  
ATOM   3141 HD12 LEU   407      61.624  43.215  80.648  1.00  0.00           H  
ATOM   3142 HD13 LEU   407      62.484  43.281  82.261  1.00  0.00           H  
ATOM   3143  CD2 LEU   407      63.917  40.806  81.651  1.00  0.00           C  
ATOM   3144 HD21 LEU   407      63.730  39.741  81.521  1.00  0.00           H  
ATOM   3145 HD22 LEU   407      64.691  41.216  80.990  1.00  0.00           H  
ATOM   3146 HD23 LEU   407      64.171  41.097  82.672  1.00  0.00           H  
ATOM   3147  C   LEU   407      59.802  40.987  79.846  1.00  0.00           C  
ATOM   3148  O   LEU   407      59.527  41.962  79.137  1.00  0.00           O  
ATOM   3149  N   SER   408      59.853  39.810  79.303  1.00  0.00           N  
ATOM   3150  H   SER   408      60.133  39.044  79.899  1.00  0.00           H  
ATOM   3151  CA  SER   408      59.528  39.601  77.932  1.00  0.00           C  
ATOM   3152  HA  SER   408      60.109  40.188  77.222  1.00  0.00           H  
ATOM   3153  CB  SER   408      59.793  38.099  77.539  1.00  0.00           C  
ATOM   3154  HB2 SER   408      58.984  37.575  78.063  1.00  0.00           H  
ATOM   3155  HB3 SER   408      59.656  37.865  76.485  1.00  0.00           H  
ATOM   3156  OG  SER   408      61.029  37.638  77.783  1.00  0.00           O  
ATOM   3157  HG  SER   408      61.069  37.453  78.715  1.00  0.00           H  
ATOM   3158  C   SER   408      58.031  39.894  77.626  1.00  0.00           C  
ATOM   3159  O   SER   408      57.638  40.215  76.498  1.00  0.00           O  
ATOM   3160  N   GLY   409      57.171  39.726  78.695  1.00  0.00           N  
ATOM   3161  H   GLY   409      57.634  39.486  79.560  1.00  0.00           H  
ATOM   3162  CA  GLY   409      55.761  39.818  78.631  1.00  0.00           C  
ATOM   3163  HA2 GLY   409      55.388  39.859  79.648  1.00  0.00           H  
ATOM   3164  HA3 GLY   409      55.426  40.660  78.014  1.00  0.00           H  
ATOM   3165  C   GLY   409      55.110  38.605  77.911  1.00  0.00           C  
ATOM   3166  O   GLY   409      53.957  38.701  77.672  1.00  0.00           O  
ATOM   3167  N   VAL   410      55.732  37.528  77.645  1.00  0.00           N  
ATOM   3168  H   VAL   410      56.692  37.502  77.968  1.00  0.00           H  
ATOM   3169  CA  VAL   410      55.366  36.500  76.688  1.00  0.00           C  
ATOM   3170  HA  VAL   410      54.301  36.471  76.488  1.00  0.00           H  
ATOM   3171  CB  VAL   410      55.813  36.738  75.235  1.00  0.00           C  
ATOM   3172  HB  VAL   410      55.418  35.943  74.604  1.00  0.00           H  
ATOM   3173  CG1 VAL   410      55.182  38.014  74.698  1.00  0.00           C  
ATOM   3174 HG11 VAL   410      55.680  38.863  75.166  1.00  0.00           H  
ATOM   3175 HG12 VAL   410      55.189  38.039  73.607  1.00  0.00           H  
ATOM   3176 HG13 VAL   410      54.106  37.959  74.839  1.00  0.00           H  
ATOM   3177  CG2 VAL   410      57.335  36.839  74.974  1.00  0.00           C  
ATOM   3178 HG21 VAL   410      57.763  37.791  75.282  1.00  0.00           H  
ATOM   3179 HG22 VAL   410      57.838  35.933  75.319  1.00  0.00           H  
ATOM   3180 HG23 VAL   410      57.550  36.737  73.912  1.00  0.00           H  
ATOM   3181  C   VAL   410      55.753  35.098  77.191  1.00  0.00           C  
ATOM   3182  O   VAL   410      56.785  34.949  77.744  1.00  0.00           O  
ATOM   3183  N   CYX   411      54.901  34.061  77.013  1.00  0.00           N  
ATOM   3184  H   CYX   411      54.074  34.323  76.515  1.00  0.00           H  
ATOM   3185  CA  CYX   411      55.251  32.630  77.038  1.00  0.00           C  
ATOM   3186  HA  CYX   411      55.847  32.519  77.949  1.00  0.00           H  
ATOM   3187  CB  CYX   411      53.980  31.779  77.015  1.00  0.00           C  
ATOM   3188  HB2 CYX   411      53.130  32.250  76.524  1.00  0.00           H  
ATOM   3189  HB3 CYX   411      54.156  30.860  76.456  1.00  0.00           H  
ATOM   3190  SG  CYX   411      53.571  31.156  78.703  1.00  0.00           S  
ATOM   3191  C   CYX   411      56.198  32.192  75.926  1.00  0.00           C  
ATOM   3192  O   CYX   411      55.925  32.499  74.747  1.00  0.00           O  
ATOM   3193  N   TYR   412      57.366  31.568  76.314  1.00  0.00           N  
ATOM   3194  H   TYR   412      57.429  31.366  77.306  1.00  0.00           H  
ATOM   3195  CA  TYR   412      58.501  31.246  75.446  1.00  0.00           C  
ATOM   3196  HA  TYR   412      58.070  30.945  74.489  1.00  0.00           H  
ATOM   3197  CB  TYR   412      59.354  32.469  75.282  1.00  0.00           C  
ATOM   3198  HB2 TYR   412      58.786  33.406  75.298  1.00  0.00           H  
ATOM   3199  HB3 TYR   412      59.989  32.541  76.169  1.00  0.00           H  
ATOM   3200  CG  TYR   412      60.141  32.460  73.986  1.00  0.00           C  
ATOM   3201  CD1 TYR   412      59.500  32.704  72.755  1.00  0.00           C  
ATOM   3202  HD1 TYR   412      58.437  32.888  72.782  1.00  0.00           H  
ATOM   3203  CE1 TYR   412      60.274  32.765  71.589  1.00  0.00           C  
ATOM   3204  HE1 TYR   412      59.867  33.038  70.632  1.00  0.00           H  
ATOM   3205  CZ  TYR   412      61.732  32.556  71.674  1.00  0.00           C  
ATOM   3206  OH  TYR   412      62.524  32.500  70.549  1.00  0.00           O  
ATOM   3207  HH  TYR   412      62.157  32.836  69.731  1.00  0.00           H  
ATOM   3208  CE2 TYR   412      62.338  32.401  72.935  1.00  0.00           C  
ATOM   3209  HE2 TYR   412      63.406  32.318  72.986  1.00  0.00           H  
ATOM   3210  CD2 TYR   412      61.503  32.325  74.072  1.00  0.00           C  
ATOM   3211  HD2 TYR   412      61.956  32.287  75.055  1.00  0.00           H  
ATOM   3212  C   TYR   412      59.240  30.007  75.991  1.00  0.00           C  
ATOM   3213  O   TYR   412      58.729  29.327  76.911  1.00  0.00           O  
ATOM   3214  N   VAL   413      60.319  29.523  75.318  1.00  0.00           N  
ATOM   3215  H   VAL   413      60.706  29.967  74.493  1.00  0.00           H  
ATOM   3216  CA  VAL   413      61.177  28.452  75.867  1.00  0.00           C  
ATOM   3217  HA  VAL   413      60.574  27.576  76.082  1.00  0.00           H  
ATOM   3218  CB  VAL   413      62.257  27.993  74.823  1.00  0.00           C  
ATOM   3219  HB  VAL   413      61.767  27.680  73.897  1.00  0.00           H  
ATOM   3220  CG1 VAL   413      63.412  28.982  74.476  1.00  0.00           C  
ATOM   3221 HG11 VAL   413      63.025  29.925  74.100  1.00  0.00           H  
ATOM   3222 HG12 VAL   413      63.948  29.338  75.361  1.00  0.00           H  
ATOM   3223 HG13 VAL   413      64.010  28.468  73.733  1.00  0.00           H  
ATOM   3224  CG2 VAL   413      63.026  26.725  75.278  1.00  0.00           C  
ATOM   3225 HG21 VAL   413      62.339  25.904  75.494  1.00  0.00           H  
ATOM   3226 HG22 VAL   413      63.704  26.365  74.510  1.00  0.00           H  
ATOM   3227 HG23 VAL   413      63.679  26.817  76.154  1.00  0.00           H  
ATOM   3228  C   VAL   413      61.839  28.882  77.199  1.00  0.00           C  
ATOM   3229  O   VAL   413      62.211  30.050  77.384  1.00  0.00           O  
ATOM   3230  N   GLY   414      61.937  27.929  78.152  1.00  0.00           N  
ATOM   3231  H   GLY   414      61.686  27.008  77.820  1.00  0.00           H  
ATOM   3232  CA  GLY   414      62.502  28.143  79.498  1.00  0.00           C  
ATOM   3233  HA2 GLY   414      62.093  29.056  79.932  1.00  0.00           H  
ATOM   3234  HA3 GLY   414      62.244  27.346  80.195  1.00  0.00           H  
ATOM   3235  C   GLY   414      64.001  28.367  79.486  1.00  0.00           C  
ATOM   3236  O   GLY   414      64.789  27.725  78.850  1.00  0.00           O  
ATOM   3237  N   LEU   415      64.455  29.388  80.282  1.00  0.00           N  
ATOM   3238  H   LEU   415      63.721  29.900  80.749  1.00  0.00           H  
ATOM   3239  CA  LEU   415      65.868  29.866  80.248  1.00  0.00           C  
ATOM   3240  HA  LEU   415      66.437  29.201  79.607  1.00  0.00           H  
ATOM   3241  CB  LEU   415      65.949  31.297  79.735  1.00  0.00           C  
ATOM   3242  HB2 LEU   415      65.522  31.962  80.483  1.00  0.00           H  
ATOM   3243  HB3 LEU   415      67.005  31.520  79.591  1.00  0.00           H  
ATOM   3244  CG  LEU   415      65.327  31.519  78.363  1.00  0.00           C  
ATOM   3245  HG  LEU   415      64.443  30.882  78.289  1.00  0.00           H  
ATOM   3246  CD1 LEU   415      64.925  32.987  78.338  1.00  0.00           C  
ATOM   3247 HD11 LEU   415      65.853  33.557  78.402  1.00  0.00           H  
ATOM   3248 HD12 LEU   415      64.460  33.226  77.383  1.00  0.00           H  
ATOM   3249 HD13 LEU   415      64.228  33.186  79.149  1.00  0.00           H  
ATOM   3250  CD2 LEU   415      66.289  31.302  77.187  1.00  0.00           C  
ATOM   3251 HD21 LEU   415      65.944  31.708  76.228  1.00  0.00           H  
ATOM   3252 HD22 LEU   415      67.245  31.677  77.544  1.00  0.00           H  
ATOM   3253 HD23 LEU   415      66.313  30.220  77.073  1.00  0.00           H  
ATOM   3254  C   LEU   415      66.521  29.806  81.677  1.00  0.00           C  
ATOM   3255  O   LEU   415      67.466  30.531  82.028  1.00  0.00           O  
ATOM   3256  N   SER   416      65.935  29.020  82.520  1.00  0.00           N  
ATOM   3257  H   SER   416      65.139  28.495  82.193  1.00  0.00           H  
ATOM   3258  CA  SER   416      66.504  28.683  83.865  1.00  0.00           C  
ATOM   3259  HA  SER   416      66.695  29.643  84.337  1.00  0.00           H  
ATOM   3260  CB  SER   416      65.531  27.842  84.706  1.00  0.00           C  
ATOM   3261  HB2 SER   416      65.546  26.816  84.321  1.00  0.00           H  
ATOM   3262  HB3 SER   416      65.874  27.818  85.740  1.00  0.00           H  
ATOM   3263  OG  SER   416      64.200  28.270  84.635  1.00  0.00           O  
ATOM   3264  HG  SER   416      64.138  29.192  84.892  1.00  0.00           H  
ATOM   3265  C   SER   416      67.838  27.843  83.842  1.00  0.00           C  
ATOM   3266  O   SER   416      68.463  27.786  84.861  1.00  0.00           O  
ATOM   3267  N   SER   417      68.063  27.240  82.706  1.00  0.00           N  
ATOM   3268  H   SER   417      67.437  27.391  81.936  1.00  0.00           H  
ATOM   3269  CA  SER   417      69.219  26.425  82.346  1.00  0.00           C  
ATOM   3270  HA  SER   417      69.840  26.225  83.218  1.00  0.00           H  
ATOM   3271  CB  SER   417      68.709  25.084  81.806  1.00  0.00           C  
ATOM   3272  HB2 SER   417      68.227  24.564  82.633  1.00  0.00           H  
ATOM   3273  HB3 SER   417      68.017  25.330  80.995  1.00  0.00           H  
ATOM   3274  OG  SER   417      69.748  24.319  81.268  1.00  0.00           O  
ATOM   3275  HG  SER   417      70.394  23.967  81.891  1.00  0.00           H  
ATOM   3276  C   SER   417      70.111  27.037  81.260  1.00  0.00           C  
ATOM   3277  O   SER   417      69.577  27.389  80.174  1.00  0.00           O  
ATOM   3278  N   VAL   418      71.437  27.041  81.434  1.00  0.00           N  
ATOM   3279  H   VAL   418      71.815  26.535  82.225  1.00  0.00           H  
ATOM   3280  CA  VAL   418      72.374  27.435  80.370  1.00  0.00           C  
ATOM   3281  HA  VAL   418      72.026  28.422  80.072  1.00  0.00           H  
ATOM   3282  CB  VAL   418      73.861  27.504  80.821  1.00  0.00           C  
ATOM   3283  HB  VAL   418      74.140  26.556  81.290  1.00  0.00           H  
ATOM   3284  CG1 VAL   418      74.825  27.577  79.611  1.00  0.00           C  
ATOM   3285 HG11 VAL   418      74.617  28.478  79.031  1.00  0.00           H  
ATOM   3286 HG12 VAL   418      75.897  27.636  79.800  1.00  0.00           H  
ATOM   3287 HG13 VAL   418      74.692  26.629  79.078  1.00  0.00           H  
ATOM   3288  CG2 VAL   418      73.983  28.746  81.720  1.00  0.00           C  
ATOM   3289 HG21 VAL   418      73.297  29.552  81.481  1.00  0.00           H  
ATOM   3290 HG22 VAL   418      73.610  28.456  82.702  1.00  0.00           H  
ATOM   3291 HG23 VAL   418      75.030  29.033  81.846  1.00  0.00           H  
ATOM   3292  C   VAL   418      72.231  26.567  79.086  1.00  0.00           C  
ATOM   3293  O   VAL   418      72.236  27.082  77.917  1.00  0.00           O  
ATOM   3294  N   ASP   419      72.024  25.264  79.249  1.00  0.00           N  
ATOM   3295  H   ASP   419      71.857  24.855  80.159  1.00  0.00           H  
ATOM   3296  CA  ASP   419      71.814  24.383  78.066  1.00  0.00           C  
ATOM   3297  HA  ASP   419      72.558  24.578  77.289  1.00  0.00           H  
ATOM   3298  CB  ASP   419      72.110  22.953  78.432  1.00  0.00           C  
ATOM   3299  HB2 ASP   419      71.254  22.567  78.995  1.00  0.00           H  
ATOM   3300  HB3 ASP   419      72.017  22.254  77.594  1.00  0.00           H  
ATOM   3301  CG  ASP   419      73.422  22.713  79.111  1.00  0.00           C  
ATOM   3302  OD1 ASP   419      73.406  22.559  80.354  1.00  0.00           O  
ATOM   3303  OD2 ASP   419      74.451  22.889  78.508  1.00  0.00           O  
ATOM   3304  C   ASP   419      70.426  24.567  77.350  1.00  0.00           C  
ATOM   3305  O   ASP   419      70.346  24.185  76.177  1.00  0.00           O  
ATOM   3306  N   ALA   420      69.453  25.107  77.990  1.00  0.00           N  
ATOM   3307  H   ALA   420      69.604  25.410  78.943  1.00  0.00           H  
ATOM   3308  CA  ALA   420      68.184  25.479  77.289  1.00  0.00           C  
ATOM   3309  HA  ALA   420      68.002  24.637  76.625  1.00  0.00           H  
ATOM   3310  CB  ALA   420      67.119  25.709  78.356  1.00  0.00           C  
ATOM   3311  HB1 ALA   420      67.055  24.832  79.001  1.00  0.00           H  
ATOM   3312  HB2 ALA   420      67.387  26.585  78.938  1.00  0.00           H  
ATOM   3313  HB3 ALA   420      66.145  25.732  77.864  1.00  0.00           H  
ATOM   3314  C   ALA   420      68.368  26.740  76.366  1.00  0.00           C  
ATOM   3315  O   ALA   420      67.990  26.641  75.214  1.00  0.00           O  
ATOM   3316  N   LEU   421      68.947  27.787  76.979  1.00  0.00           N  
ATOM   3317  H   LEU   421      69.408  27.587  77.854  1.00  0.00           H  
ATOM   3318  CA  LEU   421      69.349  28.994  76.273  1.00  0.00           C  
ATOM   3319  HA  LEU   421      68.495  29.578  75.931  1.00  0.00           H  
ATOM   3320  CB  LEU   421      69.967  29.900  77.388  1.00  0.00           C  
ATOM   3321  HB2 LEU   421      69.151  30.179  78.060  1.00  0.00           H  
ATOM   3322  HB3 LEU   421      70.695  29.332  77.963  1.00  0.00           H  
ATOM   3323  CG  LEU   421      70.733  31.133  76.885  1.00  0.00           C  
ATOM   3324  HG  LEU   421      71.603  30.808  76.313  1.00  0.00           H  
ATOM   3325  CD1 LEU   421      69.901  32.120  75.926  1.00  0.00           C  
ATOM   3326 HD11 LEU   421      69.804  31.590  74.975  1.00  0.00           H  
ATOM   3327 HD12 LEU   421      68.902  32.344  76.301  1.00  0.00           H  
ATOM   3328 HD13 LEU   421      70.441  33.053  75.731  1.00  0.00           H  
ATOM   3329  CD2 LEU   421      71.206  31.971  78.094  1.00  0.00           C  
ATOM   3330 HD21 LEU   421      71.668  31.399  78.894  1.00  0.00           H  
ATOM   3331 HD22 LEU   421      71.851  32.777  77.739  1.00  0.00           H  
ATOM   3332 HD23 LEU   421      70.293  32.440  78.464  1.00  0.00           H  
ATOM   3333  C   LEU   421      70.294  28.726  75.099  1.00  0.00           C  
ATOM   3334  O   LEU   421      70.105  29.150  73.966  1.00  0.00           O  
ATOM   3335  N   ARG   422      71.444  28.039  75.327  1.00  0.00           N  
ATOM   3336  H   ARG   422      71.600  27.772  76.289  1.00  0.00           H  
ATOM   3337  CA  ARG   422      72.347  27.680  74.315  1.00  0.00           C  
ATOM   3338  HA  ARG   422      72.611  28.591  73.796  1.00  0.00           H  
ATOM   3339  CB  ARG   422      73.620  27.046  74.881  1.00  0.00           C  
ATOM   3340  HB2 ARG   422      73.305  26.416  75.716  1.00  0.00           H  
ATOM   3341  HB3 ARG   422      74.233  26.473  74.187  1.00  0.00           H  
ATOM   3342  CG  ARG   422      74.578  28.007  75.608  1.00  0.00           C  
ATOM   3343  HG2 ARG   422      74.572  28.859  74.935  1.00  0.00           H  
ATOM   3344  HG3 ARG   422      74.088  28.290  76.534  1.00  0.00           H  
ATOM   3345  CD  ARG   422      76.032  27.440  75.919  1.00  0.00           C  
ATOM   3346  HD2 ARG   422      75.945  26.664  76.683  1.00  0.00           H  
ATOM   3347  HD3 ARG   422      76.458  27.053  74.996  1.00  0.00           H  
ATOM   3348  NE  ARG   422      76.814  28.568  76.437  1.00  0.00           N  
ATOM   3349  HE  ARG   422      76.901  29.428  75.912  1.00  0.00           H  
ATOM   3350  CZ  ARG   422      77.690  28.485  77.382  1.00  0.00           C  
ATOM   3351  NH1 ARG   422      77.990  27.420  78.033  1.00  0.00           N  
ATOM   3352 HH11 ARG   422      77.716  26.527  77.651  1.00  0.00           H  
ATOM   3353 HH12 ARG   422      78.656  27.422  78.790  1.00  0.00           H  
ATOM   3354  NH2 ARG   422      78.205  29.545  77.806  1.00  0.00           N  
ATOM   3355 HH21 ARG   422      77.973  30.365  77.268  1.00  0.00           H  
ATOM   3356 HH22 ARG   422      78.675  29.687  78.696  1.00  0.00           H  
ATOM   3357  C   ARG   422      71.635  26.700  73.263  1.00  0.00           C  
ATOM   3358  O   ARG   422      71.446  27.123  72.130  1.00  0.00           O  
ATOM   3359  N   GLY   423      71.196  25.516  73.700  1.00  0.00           N  
ATOM   3360  H   GLY   423      71.155  25.367  74.703  1.00  0.00           H  
ATOM   3361  CA  GLY   423      70.634  24.448  72.866  1.00  0.00           C  
ATOM   3362  HA2 GLY   423      71.442  23.999  72.287  1.00  0.00           H  
ATOM   3363  HA3 GLY   423      70.285  23.664  73.545  1.00  0.00           H  
ATOM   3364  C   GLY   423      69.466  24.883  71.922  1.00  0.00           C  
ATOM   3365  O   GLY   423      69.400  24.303  70.861  1.00  0.00           O  
ATOM   3366  N   PHE   424      68.455  25.659  72.389  1.00  0.00           N  
ATOM   3367  H   PHE   424      68.403  25.689  73.390  1.00  0.00           H  
ATOM   3368  CA  PHE   424      67.327  26.170  71.663  1.00  0.00           C  
ATOM   3369  HA  PHE   424      67.147  25.555  70.786  1.00  0.00           H  
ATOM   3370  CB  PHE   424      66.103  26.007  72.599  1.00  0.00           C  
ATOM   3371  HB2 PHE   424      66.134  26.741  73.398  1.00  0.00           H  
ATOM   3372  HB3 PHE   424      65.163  26.131  72.065  1.00  0.00           H  
ATOM   3373  CG  PHE   424      66.033  24.536  73.073  1.00  0.00           C  
ATOM   3374  CD1 PHE   424      65.846  23.529  72.131  1.00  0.00           C  
ATOM   3375  HD1 PHE   424      65.834  23.704  71.059  1.00  0.00           H  
ATOM   3376  CE1 PHE   424      65.625  22.198  72.506  1.00  0.00           C  
ATOM   3377  HE1 PHE   424      65.583  21.355  71.839  1.00  0.00           H  
ATOM   3378  CZ  PHE   424      65.550  21.912  73.872  1.00  0.00           C  
ATOM   3379  HZ  PHE   424      65.408  20.864  74.100  1.00  0.00           H  
ATOM   3380  CE2 PHE   424      65.714  22.947  74.783  1.00  0.00           C  
ATOM   3381  HE2 PHE   424      65.427  22.733  75.802  1.00  0.00           H  
ATOM   3382  CD2 PHE   424      66.026  24.274  74.417  1.00  0.00           C  
ATOM   3383  HD2 PHE   424      65.994  25.044  75.177  1.00  0.00           H  
ATOM   3384  C   PHE   424      67.392  27.508  71.062  1.00  0.00           C  
ATOM   3385  O   PHE   424      66.398  27.797  70.346  1.00  0.00           O  
ATOM   3386  N   VAL   425      68.432  28.298  71.340  1.00  0.00           N  
ATOM   3387  H   VAL   425      69.227  27.903  71.811  1.00  0.00           H  
ATOM   3388  CA  VAL   425      68.566  29.640  70.667  1.00  0.00           C  
ATOM   3389  HA  VAL   425      68.038  29.604  69.707  1.00  0.00           H  
ATOM   3390  CB  VAL   425      68.085  30.863  71.458  1.00  0.00           C  
ATOM   3391  HB  VAL   425      68.766  30.977  72.303  1.00  0.00           H  
ATOM   3392  CG1 VAL   425      68.139  32.147  70.597  1.00  0.00           C  
ATOM   3393 HG11 VAL   425      69.184  32.370  70.404  1.00  0.00           H  
ATOM   3394 HG12 VAL   425      67.575  32.059  69.669  1.00  0.00           H  
ATOM   3395 HG13 VAL   425      67.690  32.949  71.184  1.00  0.00           H  
ATOM   3396  CG2 VAL   425      66.587  30.596  71.881  1.00  0.00           C  
ATOM   3397 HG21 VAL   425      65.863  30.690  71.073  1.00  0.00           H  
ATOM   3398 HG22 VAL   425      66.556  29.629  72.376  1.00  0.00           H  
ATOM   3399 HG23 VAL   425      66.295  31.339  72.615  1.00  0.00           H  
ATOM   3400  C   VAL   425      69.953  29.868  70.077  1.00  0.00           C  
ATOM   3401  O   VAL   425      70.078  30.049  68.871  1.00  0.00           O  
ATOM   3402  N   LEU   426      70.946  29.972  70.967  1.00  0.00           N  
ATOM   3403  H   LEU   426      70.802  29.866  71.961  1.00  0.00           H  
ATOM   3404  CA  LEU   426      72.312  30.452  70.603  1.00  0.00           C  
ATOM   3405  HA  LEU   426      72.086  31.322  69.994  1.00  0.00           H  
ATOM   3406  CB  LEU   426      73.148  30.802  71.872  1.00  0.00           C  
ATOM   3407  HB2 LEU   426      73.505  29.869  72.310  1.00  0.00           H  
ATOM   3408  HB3 LEU   426      74.062  31.326  71.587  1.00  0.00           H  
ATOM   3409  CG  LEU   426      72.444  31.665  72.903  1.00  0.00           C  
ATOM   3410  HG  LEU   426      71.496  31.199  73.178  1.00  0.00           H  
ATOM   3411  CD1 LEU   426      73.281  31.824  74.165  1.00  0.00           C  
ATOM   3412 HD11 LEU   426      72.677  32.418  74.848  1.00  0.00           H  
ATOM   3413 HD12 LEU   426      73.519  30.874  74.635  1.00  0.00           H  
ATOM   3414 HD13 LEU   426      74.150  32.447  73.969  1.00  0.00           H  
ATOM   3415  CD2 LEU   426      72.106  33.069  72.358  1.00  0.00           C  
ATOM   3416 HD21 LEU   426      72.948  33.744  72.472  1.00  0.00           H  
ATOM   3417 HD22 LEU   426      71.892  33.101  71.292  1.00  0.00           H  
ATOM   3418 HD23 LEU   426      71.188  33.459  72.790  1.00  0.00           H  
ATOM   3419  C   LEU   426      73.050  29.563  69.652  1.00  0.00           C  
ATOM   3420  O   LEU   426      73.592  30.003  68.595  1.00  0.00           O  
ATOM   3421  N   ALA   427      73.025  28.304  70.032  1.00  0.00           N  
ATOM   3422  H   ALA   427      72.506  28.043  70.856  1.00  0.00           H  
ATOM   3423  CA  ALA   427      73.636  27.270  69.335  1.00  0.00           C  
ATOM   3424  HA  ALA   427      74.680  27.513  69.172  1.00  0.00           H  
ATOM   3425  CB  ALA   427      73.703  25.942  70.104  1.00  0.00           C  
ATOM   3426  HB1 ALA   427      72.745  25.689  70.537  1.00  0.00           H  
ATOM   3427  HB2 ALA   427      74.027  25.063  69.551  1.00  0.00           H  
ATOM   3428  HB3 ALA   427      74.485  26.022  70.868  1.00  0.00           H  
ATOM   3429  C   ALA   427      72.981  27.040  67.971  1.00  0.00           C  
ATOM   3430  O   ALA   427      73.825  27.190  67.012  1.00  0.00           O  
ATOM   3431  N   PRO   428      71.674  26.876  67.728  1.00  0.00           N  
ATOM   3432  CD  PRO   428      70.693  26.528  68.743  1.00  0.00           C  
ATOM   3433  HD2 PRO   428      70.720  27.312  69.500  1.00  0.00           H  
ATOM   3434  HD3 PRO   428      70.921  25.619  69.312  1.00  0.00           H  
ATOM   3435  CG  PRO   428      69.367  26.335  67.981  1.00  0.00           C  
ATOM   3436  HG2 PRO   428      68.496  26.670  68.532  1.00  0.00           H  
ATOM   3437  HG3 PRO   428      69.221  25.263  67.879  1.00  0.00           H  
ATOM   3438  CB  PRO   428      69.552  27.151  66.714  1.00  0.00           C  
ATOM   3439  HB2 PRO   428      69.175  28.143  66.947  1.00  0.00           H  
ATOM   3440  HB3 PRO   428      69.011  26.864  65.809  1.00  0.00           H  
ATOM   3441  CA  PRO   428      71.053  27.100  66.456  1.00  0.00           C  
ATOM   3442  HA  PRO   428      71.257  26.203  65.866  1.00  0.00           H  
ATOM   3443  C   PRO   428      71.405  28.252  65.532  1.00  0.00           C  
ATOM   3444  O   PRO   428      72.056  28.088  64.542  1.00  0.00           O  
ATOM   3445  N   LEU   429      71.234  29.401  66.058  1.00  0.00           N  
ATOM   3446  H   LEU   429      70.825  29.508  66.975  1.00  0.00           H  
ATOM   3447  CA  LEU   429      71.564  30.633  65.303  1.00  0.00           C  
ATOM   3448  HA  LEU   429      71.128  30.542  64.303  1.00  0.00           H  
ATOM   3449  CB  LEU   429      70.832  31.819  65.949  1.00  0.00           C  
ATOM   3450  HB2 LEU   429      69.761  31.601  65.873  1.00  0.00           H  
ATOM   3451  HB3 LEU   429      71.098  31.910  67.003  1.00  0.00           H  
ATOM   3452  CG  LEU   429      71.013  33.225  65.335  1.00  0.00           C  
ATOM   3453  HG  LEU   429      72.094  33.401  65.301  1.00  0.00           H  
ATOM   3454  CD1 LEU   429      70.618  33.310  63.871  1.00  0.00           C  
ATOM   3455 HD11 LEU   429      69.574  32.983  63.755  1.00  0.00           H  
ATOM   3456 HD12 LEU   429      70.709  34.365  63.643  1.00  0.00           H  
ATOM   3457 HD13 LEU   429      71.223  32.707  63.188  1.00  0.00           H  
ATOM   3458  CD2 LEU   429      70.258  34.243  66.294  1.00  0.00           C  
ATOM   3459 HD21 LEU   429      70.950  34.348  67.130  1.00  0.00           H  
ATOM   3460 HD22 LEU   429      70.230  35.186  65.770  1.00  0.00           H  
ATOM   3461 HD23 LEU   429      69.320  33.809  66.659  1.00  0.00           H  
ATOM   3462  C   LEU   429      73.089  30.834  65.011  1.00  0.00           C  
ATOM   3463  O   LEU   429      73.399  31.288  63.878  1.00  0.00           O  
ATOM   3464  N   PHE   430      74.045  30.394  65.900  1.00  0.00           N  
ATOM   3465  H   PHE   430      73.759  30.139  66.839  1.00  0.00           H  
ATOM   3466  CA  PHE   430      75.465  30.338  65.573  1.00  0.00           C  
ATOM   3467  HA  PHE   430      75.759  31.282  65.123  1.00  0.00           H  
ATOM   3468  CB  PHE   430      76.319  30.057  66.821  1.00  0.00           C  
ATOM   3469  HB2 PHE   430      75.998  30.670  67.659  1.00  0.00           H  
ATOM   3470  HB3 PHE   430      76.129  29.059  67.230  1.00  0.00           H  
ATOM   3471  CG  PHE   430      77.835  30.097  66.552  1.00  0.00           C  
ATOM   3472  CD1 PHE   430      78.455  31.356  66.401  1.00  0.00           C  
ATOM   3473  HD1 PHE   430      77.923  32.269  66.657  1.00  0.00           H  
ATOM   3474  CE1 PHE   430      79.730  31.457  65.825  1.00  0.00           C  
ATOM   3475  HE1 PHE   430      80.263  32.392  65.771  1.00  0.00           H  
ATOM   3476  CZ  PHE   430      80.449  30.265  65.509  1.00  0.00           C  
ATOM   3477  HZ  PHE   430      81.390  30.266  64.971  1.00  0.00           H  
ATOM   3478  CE2 PHE   430      79.850  29.009  65.769  1.00  0.00           C  
ATOM   3479  HE2 PHE   430      80.392  28.107  65.523  1.00  0.00           H  
ATOM   3480  CD2 PHE   430      78.540  28.944  66.186  1.00  0.00           C  
ATOM   3481  HD2 PHE   430      78.038  27.991  66.180  1.00  0.00           H  
ATOM   3482  C   PHE   430      75.801  29.251  64.483  1.00  0.00           C  
ATOM   3483  O   PHE   430      76.639  29.511  63.563  1.00  0.00           O  
ATOM   3484  N   VAL   431      75.114  28.078  64.574  1.00  0.00           N  
ATOM   3485  H   VAL   431      74.409  28.034  65.288  1.00  0.00           H  
ATOM   3486  CA  VAL   431      75.190  27.017  63.628  1.00  0.00           C  
ATOM   3487  HA  VAL   431      76.270  26.904  63.619  1.00  0.00           H  
ATOM   3488  CB  VAL   431      74.422  25.803  64.041  1.00  0.00           C  
ATOM   3489  HB  VAL   431      73.411  26.045  64.347  1.00  0.00           H  
ATOM   3490  CG1 VAL   431      74.223  24.763  62.920  1.00  0.00           C  
ATOM   3491 HG11 VAL   431      73.818  23.831  63.312  1.00  0.00           H  
ATOM   3492 HG12 VAL   431      73.611  25.165  62.115  1.00  0.00           H  
ATOM   3493 HG13 VAL   431      75.231  24.550  62.544  1.00  0.00           H  
ATOM   3494  CG2 VAL   431      75.182  25.064  65.188  1.00  0.00           C  
ATOM   3495 HG21 VAL   431      74.756  24.089  65.441  1.00  0.00           H  
ATOM   3496 HG22 VAL   431      76.169  24.730  64.884  1.00  0.00           H  
ATOM   3497 HG23 VAL   431      75.432  25.673  66.054  1.00  0.00           H  
ATOM   3498  C   VAL   431      74.805  27.455  62.258  1.00  0.00           C  
ATOM   3499  O   VAL   431      75.551  27.238  61.297  1.00  0.00           O  
ATOM   3500  N   TYR   432      73.726  28.157  62.048  1.00  0.00           N  
ATOM   3501  H   TYR   432      73.143  28.432  62.835  1.00  0.00           H  
ATOM   3502  CA  TYR   432      73.353  28.716  60.696  1.00  0.00           C  
ATOM   3503  HA  TYR   432      73.575  27.968  59.933  1.00  0.00           H  
ATOM   3504  CB  TYR   432      71.885  29.105  60.649  1.00  0.00           C  
ATOM   3505  HB2 TYR   432      71.849  30.043  61.205  1.00  0.00           H  
ATOM   3506  HB3 TYR   432      71.605  29.254  59.611  1.00  0.00           H  
ATOM   3507  CG  TYR   432      70.918  28.102  61.282  1.00  0.00           C  
ATOM   3508  CD1 TYR   432      69.745  28.618  61.837  1.00  0.00           C  
ATOM   3509  HD1 TYR   432      69.506  29.653  61.626  1.00  0.00           H  
ATOM   3510  CE1 TYR   432      68.983  27.761  62.675  1.00  0.00           C  
ATOM   3511  HE1 TYR   432      68.086  28.153  63.136  1.00  0.00           H  
ATOM   3512  CZ  TYR   432      69.330  26.444  62.978  1.00  0.00           C  
ATOM   3513  OH  TYR   432      68.555  25.594  63.676  1.00  0.00           O  
ATOM   3514  HH  TYR   432      68.812  24.668  63.635  1.00  0.00           H  
ATOM   3515  CE2 TYR   432      70.540  26.001  62.482  1.00  0.00           C  
ATOM   3516  HE2 TYR   432      70.917  25.016  62.739  1.00  0.00           H  
ATOM   3517  CD2 TYR   432      71.246  26.785  61.616  1.00  0.00           C  
ATOM   3518  HD2 TYR   432      72.158  26.345  61.245  1.00  0.00           H  
ATOM   3519  C   TYR   432      74.139  29.982  60.292  1.00  0.00           C  
ATOM   3520  O   TYR   432      74.373  30.190  59.104  1.00  0.00           O  
ATOM   3521  N   LEU   433      74.683  30.730  61.241  1.00  0.00           N  
ATOM   3522  H   LEU   433      74.523  30.382  62.169  1.00  0.00           H  
ATOM   3523  CA  LEU   433      75.721  31.672  60.947  1.00  0.00           C  
ATOM   3524  HA  LEU   433      75.418  32.455  60.251  1.00  0.00           H  
ATOM   3525  CB  LEU   433      76.053  32.433  62.329  1.00  0.00           C  
ATOM   3526  HB2 LEU   433      75.179  33.034  62.567  1.00  0.00           H  
ATOM   3527  HB3 LEU   433      76.302  31.739  63.135  1.00  0.00           H  
ATOM   3528  CG  LEU   433      77.252  33.449  62.311  1.00  0.00           C  
ATOM   3529  HG  LEU   433      78.212  32.956  62.160  1.00  0.00           H  
ATOM   3530  CD1 LEU   433      77.020  34.422  61.201  1.00  0.00           C  
ATOM   3531 HD11 LEU   433      76.033  34.853  61.323  1.00  0.00           H  
ATOM   3532 HD12 LEU   433      77.742  35.239  61.255  1.00  0.00           H  
ATOM   3533 HD13 LEU   433      77.188  33.968  60.224  1.00  0.00           H  
ATOM   3534  CD2 LEU   433      77.218  34.257  63.610  1.00  0.00           C  
ATOM   3535 HD21 LEU   433      77.951  35.065  63.664  1.00  0.00           H  
ATOM   3536 HD22 LEU   433      76.292  34.832  63.689  1.00  0.00           H  
ATOM   3537 HD23 LEU   433      77.377  33.587  64.457  1.00  0.00           H  
ATOM   3538  C   LEU   433      77.032  31.024  60.371  1.00  0.00           C  
ATOM   3539  O   LEU   433      77.567  31.423  59.295  1.00  0.00           O  
ATOM   3540  N   PHE   434      77.544  29.922  61.018  1.00  0.00           N  
ATOM   3541  H   PHE   434      77.195  29.713  61.938  1.00  0.00           H  
ATOM   3542  CA  PHE   434      78.674  29.164  60.548  1.00  0.00           C  
ATOM   3543  HA  PHE   434      79.513  29.848  60.532  1.00  0.00           H  
ATOM   3544  CB  PHE   434      78.964  28.065  61.619  1.00  0.00           C  
ATOM   3545  HB2 PHE   434      79.113  28.558  62.579  1.00  0.00           H  
ATOM   3546  HB3 PHE   434      78.092  27.409  61.606  1.00  0.00           H  
ATOM   3547  CG  PHE   434      80.239  27.289  61.367  1.00  0.00           C  
ATOM   3548  CD1 PHE   434      81.401  27.552  62.171  1.00  0.00           C  
ATOM   3549  HD1 PHE   434      81.487  28.467  62.735  1.00  0.00           H  
ATOM   3550  CE1 PHE   434      82.440  26.635  62.185  1.00  0.00           C  
ATOM   3551  HE1 PHE   434      83.281  26.707  62.868  1.00  0.00           H  
ATOM   3552  CZ  PHE   434      82.224  25.498  61.366  1.00  0.00           C  
ATOM   3553  HZ  PHE   434      82.842  24.627  61.527  1.00  0.00           H  
ATOM   3554  CE2 PHE   434      81.213  25.332  60.427  1.00  0.00           C  
ATOM   3555  HE2 PHE   434      81.191  24.490  59.750  1.00  0.00           H  
ATOM   3556  CD2 PHE   434      80.201  26.301  60.402  1.00  0.00           C  
ATOM   3557  HD2 PHE   434      79.285  26.037  59.913  1.00  0.00           H  
ATOM   3558  C   PHE   434      78.444  28.571  59.231  1.00  0.00           C  
ATOM   3559  O   PHE   434      79.261  28.881  58.450  1.00  0.00           O  
ATOM   3560  N   ILE   435      77.355  27.778  58.964  1.00  0.00           N  
ATOM   3561  H   ILE   435      76.704  27.527  59.690  1.00  0.00           H  
ATOM   3562  CA  ILE   435      77.076  27.151  57.638  1.00  0.00           C  
ATOM   3563  HA  ILE   435      77.886  26.457  57.413  1.00  0.00           H  
ATOM   3564  CB  ILE   435      75.697  26.347  57.817  1.00  0.00           C  
ATOM   3565  HB  ILE   435      75.045  27.025  58.379  1.00  0.00           H  
ATOM   3566  CG2 ILE   435      74.980  26.003  56.505  1.00  0.00           C  
ATOM   3567 HG21 ILE   435      75.741  25.383  56.040  1.00  0.00           H  
ATOM   3568 HG22 ILE   435      74.056  25.489  56.800  1.00  0.00           H  
ATOM   3569 HG23 ILE   435      74.686  26.838  55.878  1.00  0.00           H  
ATOM   3570  CG1 ILE   435      76.051  25.108  58.679  1.00  0.00           C  
ATOM   3571 HG12 ILE   435      76.787  24.535  58.113  1.00  0.00           H  
ATOM   3572 HG13 ILE   435      76.544  25.382  59.605  1.00  0.00           H  
ATOM   3573  CD1 ILE   435      74.821  24.184  58.986  1.00  0.00           C  
ATOM   3574 HD11 ILE   435      75.176  23.353  59.592  1.00  0.00           H  
ATOM   3575 HD12 ILE   435      74.115  24.780  59.561  1.00  0.00           H  
ATOM   3576 HD13 ILE   435      74.221  23.755  58.184  1.00  0.00           H  
ATOM   3577  C   ILE   435      77.005  28.284  56.582  1.00  0.00           C  
ATOM   3578  O   ILE   435      77.632  28.178  55.511  1.00  0.00           O  
ATOM   3579  N   GLY   436      76.214  29.341  56.851  1.00  0.00           N  
ATOM   3580  H   GLY   436      75.894  29.475  57.796  1.00  0.00           H  
ATOM   3581  CA  GLY   436      75.897  30.431  55.891  1.00  0.00           C  
ATOM   3582  HA2 GLY   436      75.457  29.970  55.006  1.00  0.00           H  
ATOM   3583  HA3 GLY   436      75.210  31.146  56.343  1.00  0.00           H  
ATOM   3584  C   GLY   436      77.160  31.255  55.464  1.00  0.00           C  
ATOM   3585  O   GLY   436      77.272  31.656  54.275  1.00  0.00           O  
ATOM   3586  N   THR   437      78.021  31.592  56.433  1.00  0.00           N  
ATOM   3587  H   THR   437      77.748  31.448  57.400  1.00  0.00           H  
ATOM   3588  CA  THR   437      79.246  32.296  56.239  1.00  0.00           C  
ATOM   3589  HA  THR   437      79.058  33.199  55.649  1.00  0.00           H  
ATOM   3590  CB  THR   437      79.945  32.780  57.609  1.00  0.00           C  
ATOM   3591  HB  THR   437      80.428  31.935  58.092  1.00  0.00           H  
ATOM   3592  CG2 THR   437      81.036  33.804  57.192  1.00  0.00           C  
ATOM   3593 HG21 THR   437      81.397  34.259  58.109  1.00  0.00           H  
ATOM   3594 HG22 THR   437      81.890  33.418  56.641  1.00  0.00           H  
ATOM   3595 HG23 THR   437      80.573  34.619  56.629  1.00  0.00           H  
ATOM   3596  OG1 THR   437      79.126  33.502  58.474  1.00  0.00           O  
ATOM   3597  HG1 THR   437      78.448  32.924  58.835  1.00  0.00           H  
ATOM   3598  C   THR   437      80.216  31.424  55.453  1.00  0.00           C  
ATOM   3599  O   THR   437      80.991  31.901  54.611  1.00  0.00           O  
ATOM   3600  N   SER   438      80.132  30.099  55.655  1.00  0.00           N  
ATOM   3601  H   SER   438      79.452  29.796  56.332  1.00  0.00           H  
ATOM   3602  CA  SER   438      81.026  29.033  55.013  1.00  0.00           C  
ATOM   3603  HA  SER   438      82.056  29.408  55.068  1.00  0.00           H  
ATOM   3604  CB  SER   438      80.818  27.757  55.687  1.00  0.00           C  
ATOM   3605  HB2 SER   438      79.765  27.441  55.692  1.00  0.00           H  
ATOM   3606  HB3 SER   438      81.453  27.038  55.175  1.00  0.00           H  
ATOM   3607  OG  SER   438      81.272  27.974  56.995  1.00  0.00           O  
ATOM   3608  HG  SER   438      80.624  28.541  57.429  1.00  0.00           H  
ATOM   3609  C   SER   438      80.646  28.848  53.493  1.00  0.00           C  
ATOM   3610  O   SER   438      81.532  28.671  52.619  1.00  0.00           O  
ATOM   3611  N   PHE   439      79.332  28.783  53.199  1.00  0.00           N  
ATOM   3612  H   PHE   439      78.690  28.723  53.972  1.00  0.00           H  
ATOM   3613  CA  PHE   439      78.788  28.870  51.828  1.00  0.00           C  
ATOM   3614  HA  PHE   439      79.315  28.103  51.259  1.00  0.00           H  
ATOM   3615  CB  PHE   439      77.246  28.545  51.892  1.00  0.00           C  
ATOM   3616  HB2 PHE   439      76.772  29.029  52.754  1.00  0.00           H  
ATOM   3617  HB3 PHE   439      76.859  28.999  50.982  1.00  0.00           H  
ATOM   3618  CG  PHE   439      77.008  27.037  51.849  1.00  0.00           C  
ATOM   3619  CD1 PHE   439      76.363  26.470  52.930  1.00  0.00           C  
ATOM   3620  HD1 PHE   439      76.102  27.077  53.787  1.00  0.00           H  
ATOM   3621  CE1 PHE   439      76.078  25.070  52.897  1.00  0.00           C  
ATOM   3622  HE1 PHE   439      75.657  24.534  53.733  1.00  0.00           H  
ATOM   3623  CZ  PHE   439      76.270  24.333  51.704  1.00  0.00           C  
ATOM   3624  HZ  PHE   439      76.115  23.272  51.713  1.00  0.00           H  
ATOM   3625  CE2 PHE   439      76.913  24.919  50.593  1.00  0.00           C  
ATOM   3626  HE2 PHE   439      77.126  24.408  49.666  1.00  0.00           H  
ATOM   3627  CD2 PHE   439      77.301  26.297  50.695  1.00  0.00           C  
ATOM   3628  HD2 PHE   439      77.662  26.808  49.810  1.00  0.00           H  
ATOM   3629  C   PHE   439      79.194  30.178  51.130  1.00  0.00           C  
ATOM   3630  O   PHE   439      79.818  30.112  50.039  1.00  0.00           O  
ATOM   3631  N   LEU   440      78.824  31.336  51.740  1.00  0.00           N  
ATOM   3632  H   LEU   440      78.305  31.266  52.611  1.00  0.00           H  
ATOM   3633  CA  LEU   440      79.274  32.618  51.122  1.00  0.00           C  
ATOM   3634  HA  LEU   440      78.771  32.664  50.150  1.00  0.00           H  
ATOM   3635  CB  LEU   440      78.827  33.805  51.983  1.00  0.00           C  
ATOM   3636  HB2 LEU   440      79.074  33.554  53.022  1.00  0.00           H  
ATOM   3637  HB3 LEU   440      79.336  34.714  51.689  1.00  0.00           H  
ATOM   3638  CG  LEU   440      77.333  33.993  52.008  1.00  0.00           C  
ATOM   3639  HG  LEU   440      76.834  33.126  52.441  1.00  0.00           H  
ATOM   3640  CD1 LEU   440      76.888  35.149  52.860  1.00  0.00           C  
ATOM   3641 HD11 LEU   440      75.802  35.223  52.929  1.00  0.00           H  
ATOM   3642 HD12 LEU   440      77.256  35.026  53.875  1.00  0.00           H  
ATOM   3643 HD13 LEU   440      77.201  36.115  52.449  1.00  0.00           H  
ATOM   3644  CD2 LEU   440      76.638  34.091  50.640  1.00  0.00           C  
ATOM   3645 HD21 LEU   440      77.087  34.923  50.099  1.00  0.00           H  
ATOM   3646 HD22 LEU   440      76.732  33.187  50.032  1.00  0.00           H  
ATOM   3647 HD23 LEU   440      75.583  34.338  50.766  1.00  0.00           H  
ATOM   3648  C   LEU   440      80.786  32.687  50.802  1.00  0.00           C  
ATOM   3649  O   LEU   440      81.117  33.133  49.668  1.00  0.00           O  
ATOM   3650  N   LEU   441      81.642  32.283  51.762  1.00  0.00           N  
ATOM   3651  H   LEU   441      81.362  31.927  52.663  1.00  0.00           H  
ATOM   3652  CA  LEU   441      83.057  32.337  51.534  1.00  0.00           C  
ATOM   3653  HA  LEU   441      83.228  33.355  51.185  1.00  0.00           H  
ATOM   3654  CB  LEU   441      83.776  32.170  52.873  1.00  0.00           C  
ATOM   3655  HB2 LEU   441      83.412  32.939  53.559  1.00  0.00           H  
ATOM   3656  HB3 LEU   441      83.715  31.191  53.329  1.00  0.00           H  
ATOM   3657  CG  LEU   441      85.215  32.518  52.720  1.00  0.00           C  
ATOM   3658  HG  LEU   441      85.340  33.124  51.829  1.00  0.00           H  
ATOM   3659  CD1 LEU   441      85.820  33.184  53.959  1.00  0.00           C  
ATOM   3660 HD11 LEU   441      86.802  33.603  53.764  1.00  0.00           H  
ATOM   3661 HD12 LEU   441      85.212  34.032  54.278  1.00  0.00           H  
ATOM   3662 HD13 LEU   441      85.931  32.450  54.758  1.00  0.00           H  
ATOM   3663  CD2 LEU   441      86.067  31.274  52.423  1.00  0.00           C  
ATOM   3664 HD21 LEU   441      86.117  30.577  53.262  1.00  0.00           H  
ATOM   3665 HD22 LEU   441      85.678  30.796  51.527  1.00  0.00           H  
ATOM   3666 HD23 LEU   441      87.061  31.632  52.138  1.00  0.00           H  
ATOM   3667  C   LEU   441      83.462  31.435  50.419  1.00  0.00           C  
ATOM   3668  O   LEU   441      84.109  31.843  49.471  1.00  0.00           O  
ATOM   3669  N   ALA   442      83.062  30.150  50.546  1.00  0.00           N  
ATOM   3670  H   ALA   442      82.400  29.918  51.283  1.00  0.00           H  
ATOM   3671  CA  ALA   442      83.279  29.206  49.446  1.00  0.00           C  
ATOM   3672  HA  ALA   442      84.366  29.102  49.367  1.00  0.00           H  
ATOM   3673  CB  ALA   442      82.870  27.864  49.894  1.00  0.00           C  
ATOM   3674  HB1 ALA   442      83.048  27.152  49.081  1.00  0.00           H  
ATOM   3675  HB2 ALA   442      83.563  27.618  50.705  1.00  0.00           H  
ATOM   3676  HB3 ALA   442      81.845  27.865  50.244  1.00  0.00           H  
ATOM   3677  C   ALA   442      82.635  29.628  48.092  1.00  0.00           C  
ATOM   3678  O   ALA   442      83.254  29.311  47.024  1.00  0.00           O  
ATOM   3679  N   GLY   443      81.564  30.382  48.001  1.00  0.00           N  
ATOM   3680  H   GLY   443      81.111  30.537  48.887  1.00  0.00           H  
ATOM   3681  CA  GLY   443      81.084  31.118  46.819  1.00  0.00           C  
ATOM   3682  HA2 GLY   443      80.881  30.413  46.023  1.00  0.00           H  
ATOM   3683  HA3 GLY   443      80.120  31.562  47.080  1.00  0.00           H  
ATOM   3684  C   GLY   443      82.092  32.134  46.254  1.00  0.00           C  
ATOM   3685  O   GLY   443      82.465  32.221  45.105  1.00  0.00           O  
ATOM   3686  N   PHE   444      82.538  32.996  47.153  1.00  0.00           N  
ATOM   3687  H   PHE   444      82.254  32.882  48.120  1.00  0.00           H  
ATOM   3688  CA  PHE   444      83.484  34.122  46.818  1.00  0.00           C  
ATOM   3689  HA  PHE   444      83.026  34.826  46.125  1.00  0.00           H  
ATOM   3690  CB  PHE   444      83.648  34.962  48.112  1.00  0.00           C  
ATOM   3691  HB2 PHE   444      82.803  35.595  48.389  1.00  0.00           H  
ATOM   3692  HB3 PHE   444      83.879  34.246  48.909  1.00  0.00           H  
ATOM   3693  CG  PHE   444      84.776  35.983  48.035  1.00  0.00           C  
ATOM   3694  CD1 PHE   444      84.819  37.105  47.097  1.00  0.00           C  
ATOM   3695  HD1 PHE   444      84.085  37.208  46.309  1.00  0.00           H  
ATOM   3696  CE1 PHE   444      85.777  38.060  47.375  1.00  0.00           C  
ATOM   3697  HE1 PHE   444      85.859  38.979  46.799  1.00  0.00           H  
ATOM   3698  CZ  PHE   444      86.728  37.922  48.369  1.00  0.00           C  
ATOM   3699  HZ  PHE   444      87.512  38.672  48.333  1.00  0.00           H  
ATOM   3700  CE2 PHE   444      86.773  36.804  49.195  1.00  0.00           C  
ATOM   3701  HE2 PHE   444      87.588  36.654  49.892  1.00  0.00           H  
ATOM   3702  CD2 PHE   444      85.757  35.837  49.009  1.00  0.00           C  
ATOM   3703  HD2 PHE   444      85.774  34.934  49.602  1.00  0.00           H  
ATOM   3704  C   PHE   444      84.845  33.658  46.278  1.00  0.00           C  
ATOM   3705  O   PHE   444      85.375  34.158  45.290  1.00  0.00           O  
ATOM   3706  N   VAL   445      85.402  32.650  46.963  1.00  0.00           N  
ATOM   3707  H   VAL   445      85.151  32.477  47.931  1.00  0.00           H  
ATOM   3708  CA  VAL   445      86.542  31.862  46.453  1.00  0.00           C  
ATOM   3709  HA  VAL   445      87.401  32.514  46.287  1.00  0.00           H  
ATOM   3710  CB  VAL   445      86.929  30.798  47.472  1.00  0.00           C  
ATOM   3711  HB  VAL   445      86.093  30.127  47.668  1.00  0.00           H  
ATOM   3712  CG1 VAL   445      88.161  29.974  46.881  1.00  0.00           C  
ATOM   3713 HG11 VAL   445      87.751  29.376  46.077  1.00  0.00           H  
ATOM   3714 HG12 VAL   445      88.957  30.568  46.436  1.00  0.00           H  
ATOM   3715 HG13 VAL   445      88.606  29.331  47.642  1.00  0.00           H  
ATOM   3716  CG2 VAL   445      87.440  31.538  48.721  1.00  0.00           C  
ATOM   3717 HG21 VAL   445      88.276  32.198  48.475  1.00  0.00           H  
ATOM   3718 HG22 VAL   445      86.643  32.107  49.208  1.00  0.00           H  
ATOM   3719 HG23 VAL   445      87.799  30.840  49.485  1.00  0.00           H  
ATOM   3720  C   VAL   445      86.222  31.252  45.068  1.00  0.00           C  
ATOM   3721  O   VAL   445      86.952  31.465  44.180  1.00  0.00           O  
ATOM   3722  N   SER   446      85.030  30.684  44.849  1.00  0.00           N  
ATOM   3723  H   SER   446      84.390  30.585  45.623  1.00  0.00           H  
ATOM   3724  CA  SER   446      84.653  30.191  43.533  1.00  0.00           C  
ATOM   3725  HA  SER   446      85.532  29.640  43.185  1.00  0.00           H  
ATOM   3726  CB  SER   446      83.361  29.370  43.550  1.00  0.00           C  
ATOM   3727  HB2 SER   446      82.459  29.830  43.961  1.00  0.00           H  
ATOM   3728  HB3 SER   446      83.065  28.987  42.572  1.00  0.00           H  
ATOM   3729  OG  SER   446      83.589  28.213  44.364  1.00  0.00           O  
ATOM   3730  HG  SER   446      83.649  28.520  45.268  1.00  0.00           H  
ATOM   3731  C   SER   446      84.531  31.342  42.498  1.00  0.00           C  
ATOM   3732  O   SER   446      84.851  31.135  41.315  1.00  0.00           O  
ATOM   3733  N   LEU   447      84.108  32.612  42.817  1.00  0.00           N  
ATOM   3734  H   LEU   447      83.642  32.666  43.705  1.00  0.00           H  
ATOM   3735  CA  LEU   447      84.260  33.741  41.847  1.00  0.00           C  
ATOM   3736  HA  LEU   447      83.744  33.505  40.910  1.00  0.00           H  
ATOM   3737  CB  LEU   447      83.614  35.110  42.359  1.00  0.00           C  
ATOM   3738  HB2 LEU   447      84.133  35.286  43.307  1.00  0.00           H  
ATOM   3739  HB3 LEU   447      83.811  35.925  41.663  1.00  0.00           H  
ATOM   3740  CG  LEU   447      82.086  35.119  42.618  1.00  0.00           C  
ATOM   3741  HG  LEU   447      81.886  34.386  43.393  1.00  0.00           H  
ATOM   3742  CD1 LEU   447      81.398  36.367  43.152  1.00  0.00           C  
ATOM   3743 HD11 LEU   447      81.278  37.069  42.334  1.00  0.00           H  
ATOM   3744 HD12 LEU   447      80.517  36.039  43.694  1.00  0.00           H  
ATOM   3745 HD13 LEU   447      82.060  36.769  43.914  1.00  0.00           H  
ATOM   3746  CD2 LEU   447      81.179  34.656  41.462  1.00  0.00           C  
ATOM   3747 HD21 LEU   447      81.140  35.354  40.632  1.00  0.00           H  
ATOM   3748 HD22 LEU   447      81.394  33.653  41.093  1.00  0.00           H  
ATOM   3749 HD23 LEU   447      80.167  34.619  41.852  1.00  0.00           H  
ATOM   3750  C   LEU   447      85.728  34.006  41.435  1.00  0.00           C  
ATOM   3751  O   LEU   447      85.947  34.123  40.218  1.00  0.00           O  
ATOM   3752  N   PHE   448      86.723  33.930  42.347  1.00  0.00           N  
ATOM   3753  H   PHE   448      86.380  33.782  43.286  1.00  0.00           H  
ATOM   3754  CA  PHE   448      88.169  33.883  41.850  1.00  0.00           C  
ATOM   3755  HA  PHE   448      88.271  34.824  41.314  1.00  0.00           H  
ATOM   3756  CB  PHE   448      89.242  34.054  42.907  1.00  0.00           C  
ATOM   3757  HB2 PHE   448      88.966  33.448  43.772  1.00  0.00           H  
ATOM   3758  HB3 PHE   448      90.285  33.805  42.661  1.00  0.00           H  
ATOM   3759  CG  PHE   448      89.263  35.537  43.515  1.00  0.00           C  
ATOM   3760  CD1 PHE   448      88.375  35.807  44.568  1.00  0.00           C  
ATOM   3761  HD1 PHE   448      87.781  35.035  45.031  1.00  0.00           H  
ATOM   3762  CE1 PHE   448      88.354  37.136  45.089  1.00  0.00           C  
ATOM   3763  HE1 PHE   448      87.720  37.289  45.949  1.00  0.00           H  
ATOM   3764  CZ  PHE   448      89.143  38.119  44.509  1.00  0.00           C  
ATOM   3765  HZ  PHE   448      89.123  39.086  44.985  1.00  0.00           H  
ATOM   3766  CE2 PHE   448      89.865  37.886  43.298  1.00  0.00           C  
ATOM   3767  HE2 PHE   448      90.428  38.696  42.855  1.00  0.00           H  
ATOM   3768  CD2 PHE   448      89.968  36.563  42.846  1.00  0.00           C  
ATOM   3769  HD2 PHE   448      90.509  36.274  41.960  1.00  0.00           H  
ATOM   3770  C   PHE   448      88.512  32.739  40.951  1.00  0.00           C  
ATOM   3771  O   PHE   448      89.508  32.782  40.271  1.00  0.00           O  
ATOM   3772  N   ARG   449      87.858  31.549  41.121  1.00  0.00           N  
ATOM   3773  H   ARG   449      87.087  31.590  41.775  1.00  0.00           H  
ATOM   3774  CA  ARG   449      88.071  30.387  40.174  1.00  0.00           C  
ATOM   3775  HA  ARG   449      89.146  30.172  40.147  1.00  0.00           H  
ATOM   3776  CB  ARG   449      87.299  29.114  40.758  1.00  0.00           C  
ATOM   3777  HB2 ARG   449      87.224  29.225  41.838  1.00  0.00           H  
ATOM   3778  HB3 ARG   449      86.243  29.095  40.479  1.00  0.00           H  
ATOM   3779  CG  ARG   449      88.068  27.796  40.533  1.00  0.00           C  
ATOM   3780  HG2 ARG   449      88.981  27.811  41.136  1.00  0.00           H  
ATOM   3781  HG3 ARG   449      87.476  26.974  40.947  1.00  0.00           H  
ATOM   3782  CD  ARG   449      88.483  27.581  39.068  1.00  0.00           C  
ATOM   3783  HD2 ARG   449      87.584  27.657  38.464  1.00  0.00           H  
ATOM   3784  HD3 ARG   449      89.106  28.396  38.704  1.00  0.00           H  
ATOM   3785  NE  ARG   449      89.079  26.240  38.697  1.00  0.00           N  
ATOM   3786  HE  ARG   449      90.013  26.173  39.080  1.00  0.00           H  
ATOM   3787  CZ  ARG   449      88.493  25.174  38.144  1.00  0.00           C  
ATOM   3788  NH1 ARG   449      87.287  25.243  37.696  1.00  0.00           N  
ATOM   3789 HH11 ARG   449      86.692  26.021  37.936  1.00  0.00           H  
ATOM   3790 HH12 ARG   449      86.769  24.533  37.196  1.00  0.00           H  
ATOM   3791  NH2 ARG   449      89.095  23.988  38.070  1.00  0.00           N  
ATOM   3792 HH21 ARG   449      90.037  23.941  38.413  1.00  0.00           H  
ATOM   3793 HH22 ARG   449      88.587  23.180  37.732  1.00  0.00           H  
ATOM   3794  C   ARG   449      87.561  30.726  38.748  1.00  0.00           C  
ATOM   3795  O   ARG   449      88.309  30.629  37.785  1.00  0.00           O  
ATOM   3796  N   ILE   450      86.319  31.158  38.636  1.00  0.00           N  
ATOM   3797  H   ILE   450      85.938  31.458  39.529  1.00  0.00           H  
ATOM   3798  CA  ILE   450      85.680  31.683  37.379  1.00  0.00           C  
ATOM   3799  HA  ILE   450      85.514  30.891  36.654  1.00  0.00           H  
ATOM   3800  CB  ILE   450      84.212  32.176  37.650  1.00  0.00           C  
ATOM   3801  HB  ILE   450      84.291  32.934  38.428  1.00  0.00           H  
ATOM   3802  CG2 ILE   450      83.628  32.784  36.372  1.00  0.00           C  
ATOM   3803 HG21 ILE   450      84.261  33.610  36.027  1.00  0.00           H  
ATOM   3804 HG22 ILE   450      83.655  32.073  35.552  1.00  0.00           H  
ATOM   3805 HG23 ILE   450      82.584  33.032  36.538  1.00  0.00           H  
ATOM   3806  CG1 ILE   450      83.386  30.981  38.224  1.00  0.00           C  
ATOM   3807 HG12 ILE   450      83.190  30.177  37.510  1.00  0.00           H  
ATOM   3808 HG13 ILE   450      84.064  30.441  38.889  1.00  0.00           H  
ATOM   3809  CD1 ILE   450      82.061  31.229  38.916  1.00  0.00           C  
ATOM   3810 HD11 ILE   450      81.219  31.177  38.233  1.00  0.00           H  
ATOM   3811 HD12 ILE   450      81.965  30.432  39.660  1.00  0.00           H  
ATOM   3812 HD13 ILE   450      82.187  32.146  39.490  1.00  0.00           H  
ATOM   3813  C   ILE   450      86.653  32.787  36.804  1.00  0.00           C  
ATOM   3814  O   ILE   450      86.879  32.794  35.599  1.00  0.00           O  
ATOM   3815  N   ARG   451      87.205  33.685  37.640  1.00  0.00           N  
ATOM   3816  H   ARG   451      86.938  33.631  38.617  1.00  0.00           H  
ATOM   3817  CA  ARG   451      88.229  34.633  37.156  1.00  0.00           C  
ATOM   3818  HA  ARG   451      87.776  35.236  36.376  1.00  0.00           H  
ATOM   3819  CB  ARG   451      88.525  35.579  38.307  1.00  0.00           C  
ATOM   3820  HB2 ARG   451      87.530  35.754  38.713  1.00  0.00           H  
ATOM   3821  HB3 ARG   451      89.165  35.209  39.100  1.00  0.00           H  
ATOM   3822  CG  ARG   451      89.033  36.874  37.657  1.00  0.00           C  
ATOM   3823  HG2 ARG   451      89.803  36.821  36.893  1.00  0.00           H  
ATOM   3824  HG3 ARG   451      88.117  37.282  37.209  1.00  0.00           H  
ATOM   3825  CD  ARG   451      89.458  37.668  38.818  1.00  0.00           C  
ATOM   3826  HD2 ARG   451      88.674  37.940  39.529  1.00  0.00           H  
ATOM   3827  HD3 ARG   451      90.208  37.040  39.303  1.00  0.00           H  
ATOM   3828  NE  ARG   451      90.010  39.000  38.447  1.00  0.00           N  
ATOM   3829  HE  ARG   451      89.445  39.836  38.355  1.00  0.00           H  
ATOM   3830  CZ  ARG   451      91.308  39.339  38.277  1.00  0.00           C  
ATOM   3831  NH1 ARG   451      92.282  38.518  38.311  1.00  0.00           N  
ATOM   3832 HH11 ARG   451      92.084  37.536  38.449  1.00  0.00           H  
ATOM   3833 HH12 ARG   451      93.232  38.815  38.158  1.00  0.00           H  
ATOM   3834  NH2 ARG   451      91.533  40.610  37.904  1.00  0.00           N  
ATOM   3835 HH21 ARG   451      90.725  41.212  37.940  1.00  0.00           H  
ATOM   3836 HH22 ARG   451      92.495  40.888  37.771  1.00  0.00           H  
ATOM   3837  C   ARG   451      89.520  34.015  36.641  1.00  0.00           C  
ATOM   3838  O   ARG   451      89.961  34.499  35.645  1.00  0.00           O  
ATOM   3839  N   THR   452      90.074  33.004  37.176  1.00  0.00           N  
ATOM   3840  H   THR   452      89.682  32.459  37.932  1.00  0.00           H  
ATOM   3841  CA  THR   452      91.300  32.452  36.650  1.00  0.00           C  
ATOM   3842  HA  THR   452      92.052  33.229  36.574  1.00  0.00           H  
ATOM   3843  CB  THR   452      91.921  31.269  37.467  1.00  0.00           C  
ATOM   3844  HB  THR   452      91.147  30.511  37.543  1.00  0.00           H  
ATOM   3845  CG2 THR   452      93.064  30.550  36.825  1.00  0.00           C  
ATOM   3846 HG21 THR   452      92.783  30.088  35.877  1.00  0.00           H  
ATOM   3847 HG22 THR   452      93.967  31.145  36.689  1.00  0.00           H  
ATOM   3848 HG23 THR   452      93.291  29.681  37.454  1.00  0.00           H  
ATOM   3849  OG1 THR   452      92.244  31.659  38.805  1.00  0.00           O  
ATOM   3850  HG1 THR   452      92.987  32.265  38.732  1.00  0.00           H  
ATOM   3851  C   THR   452      91.012  31.943  35.233  1.00  0.00           C  
ATOM   3852  O   THR   452      91.811  32.382  34.411  1.00  0.00           O  
ATOM   3853  N   ILE   453      89.901  31.200  34.975  1.00  0.00           N  
ATOM   3854  H   ILE   453      89.325  31.055  35.799  1.00  0.00           H  
ATOM   3855  CA  ILE   453      89.397  30.840  33.710  1.00  0.00           C  
ATOM   3856  HA  ILE   453      90.147  30.218  33.215  1.00  0.00           H  
ATOM   3857  CB  ILE   453      88.022  30.064  33.738  1.00  0.00           C  
ATOM   3858  HB  ILE   453      87.279  30.725  34.182  1.00  0.00           H  
ATOM   3859  CG2 ILE   453      87.600  29.638  32.342  1.00  0.00           C  
ATOM   3860 HG21 ILE   453      88.526  29.397  31.838  1.00  0.00           H  
ATOM   3861 HG22 ILE   453      86.856  28.839  32.298  1.00  0.00           H  
ATOM   3862 HG23 ILE   453      87.107  30.482  31.859  1.00  0.00           H  
ATOM   3863  CG1 ILE   453      88.120  28.748  34.546  1.00  0.00           C  
ATOM   3864 HG12 ILE   453      88.763  28.050  34.014  1.00  0.00           H  
ATOM   3865 HG13 ILE   453      88.588  28.941  35.505  1.00  0.00           H  
ATOM   3866  CD1 ILE   453      86.797  28.050  34.912  1.00  0.00           C  
ATOM   3867 HD11 ILE   453      86.404  27.622  33.996  1.00  0.00           H  
ATOM   3868 HD12 ILE   453      87.119  27.278  35.608  1.00  0.00           H  
ATOM   3869 HD13 ILE   453      86.120  28.776  35.364  1.00  0.00           H  
ATOM   3870  C   ILE   453      89.306  32.004  32.764  1.00  0.00           C  
ATOM   3871  O   ILE   453      89.793  32.018  31.604  1.00  0.00           O  
ATOM   3872  N   MET   454      88.585  33.097  33.161  1.00  0.00           N  
ATOM   3873  H   MET   454      88.149  32.982  34.062  1.00  0.00           H  
ATOM   3874  CA  MET   454      88.285  34.248  32.230  1.00  0.00           C  
ATOM   3875  HA  MET   454      87.873  33.948  31.272  1.00  0.00           H  
ATOM   3876  CB  MET   454      87.316  35.208  32.854  1.00  0.00           C  
ATOM   3877  HB2 MET   454      87.766  35.530  33.791  1.00  0.00           H  
ATOM   3878  HB3 MET   454      87.179  36.073  32.203  1.00  0.00           H  
ATOM   3879  CG  MET   454      85.935  34.594  33.050  1.00  0.00           C  
ATOM   3880  HG2 MET   454      85.537  34.236  32.092  1.00  0.00           H  
ATOM   3881  HG3 MET   454      85.944  33.661  33.624  1.00  0.00           H  
ATOM   3882  SD  MET   454      84.597  35.714  33.768  1.00  0.00           S  
ATOM   3883  CE  MET   454      84.269  36.654  32.260  1.00  0.00           C  
ATOM   3884  HE1 MET   454      83.252  37.053  32.284  1.00  0.00           H  
ATOM   3885  HE2 MET   454      84.999  37.450  32.144  1.00  0.00           H  
ATOM   3886  HE3 MET   454      84.354  35.976  31.408  1.00  0.00           H  
ATOM   3887  C   MET   454      89.616  34.967  31.883  1.00  0.00           C  
ATOM   3888  O   MET   454      89.776  35.422  30.763  1.00  0.00           O  
ATOM   3889  N   LYS   455      90.585  35.010  32.834  1.00  0.00           N  
ATOM   3890  H   LYS   455      90.410  34.561  33.725  1.00  0.00           H  
ATOM   3891  CA  LYS   455      91.894  35.639  32.620  1.00  0.00           C  
ATOM   3892  HA  LYS   455      91.757  36.534  32.009  1.00  0.00           H  
ATOM   3893  CB  LYS   455      92.509  35.856  33.965  1.00  0.00           C  
ATOM   3894  HB2 LYS   455      91.981  36.633  34.524  1.00  0.00           H  
ATOM   3895  HB3 LYS   455      92.558  34.926  34.538  1.00  0.00           H  
ATOM   3896  CG  LYS   455      93.871  36.522  33.949  1.00  0.00           C  
ATOM   3897  HG2 LYS   455      94.576  35.828  33.486  1.00  0.00           H  
ATOM   3898  HG3 LYS   455      93.732  37.437  33.368  1.00  0.00           H  
ATOM   3899  CD  LYS   455      94.383  36.964  35.393  1.00  0.00           C  
ATOM   3900  HD2 LYS   455      93.859  37.810  35.851  1.00  0.00           H  
ATOM   3901  HD3 LYS   455      94.269  36.125  36.078  1.00  0.00           H  
ATOM   3902  CE  LYS   455      95.843  37.283  35.210  1.00  0.00           C  
ATOM   3903  HE2 LYS   455      96.378  36.546  34.611  1.00  0.00           H  
ATOM   3904  HE3 LYS   455      95.924  38.274  34.774  1.00  0.00           H  
ATOM   3905  NZ  LYS   455      96.525  37.384  36.526  1.00  0.00           N  
ATOM   3906  HZ1 LYS   455      96.437  36.544  37.081  1.00  0.00           H  
ATOM   3907  HZ2 LYS   455      97.488  37.673  36.494  1.00  0.00           H  
ATOM   3908  HZ3 LYS   455      96.083  38.076  37.105  1.00  0.00           H  
ATOM   3909  C   LYS   455      92.732  34.777  31.747  1.00  0.00           C  
ATOM   3910  O   LYS   455      93.505  35.315  30.963  1.00  0.00           O  
ATOM   3911  N   HIP   456      92.626  33.439  31.829  1.00  0.00           N  
ATOM   3912  H   HIP   456      92.068  33.145  32.624  1.00  0.00           H  
ATOM   3913  CA  HIP   456      93.312  32.428  30.971  1.00  0.00           C  
ATOM   3914  HA  HIP   456      94.370  32.664  30.967  1.00  0.00           H  
ATOM   3915  CB  HIP   456      93.098  31.008  31.426  1.00  0.00           C  
ATOM   3916  HB2 HIP   456      92.083  30.850  31.788  1.00  0.00           H  
ATOM   3917  HB3 HIP   456      93.263  30.335  30.583  1.00  0.00           H  
ATOM   3918  CG  HIP   456      94.051  30.520  32.456  1.00  0.00           C  
ATOM   3919  ND1 HIP   456      94.298  29.238  32.830  1.00  0.00           N  
ATOM   3920  HD1 HIP   456      93.797  28.460  32.421  1.00  0.00           H  
ATOM   3921  CE1 HIP   456      95.261  29.201  33.773  1.00  0.00           C  
ATOM   3922  HE1 HIP   456      95.638  28.236  34.090  1.00  0.00           H  
ATOM   3923  NE2 HIP   456      95.679  30.452  33.986  1.00  0.00           N  
ATOM   3924  HE2 HIP   456      96.419  30.827  34.556  1.00  0.00           H  
ATOM   3925  CD2 HIP   456      94.911  31.286  33.228  1.00  0.00           C  
ATOM   3926  HD2 HIP   456      94.943  32.369  33.151  1.00  0.00           H  
ATOM   3927  C   HIP   456      92.720  32.632  29.558  1.00  0.00           C  
ATOM   3928  O   HIP   456      93.391  32.790  28.523  1.00  0.00           O  
ATOM   3929  N   ASP   457      91.412  32.669  29.413  1.00  0.00           N  
ATOM   3930  H   ASP   457      90.885  32.558  30.275  1.00  0.00           H  
ATOM   3931  CA  ASP   457      90.769  32.953  28.170  1.00  0.00           C  
ATOM   3932  HA  ASP   457      91.024  32.157  27.467  1.00  0.00           H  
ATOM   3933  CB  ASP   457      89.248  32.811  28.352  1.00  0.00           C  
ATOM   3934  HB2 ASP   457      88.893  33.322  29.241  1.00  0.00           H  
ATOM   3935  HB3 ASP   457      88.797  33.342  27.512  1.00  0.00           H  
ATOM   3936  CG  ASP   457      88.710  31.316  28.434  1.00  0.00           C  
ATOM   3937  OD1 ASP   457      87.511  31.174  28.650  1.00  0.00           O  
ATOM   3938  OD2 ASP   457      89.459  30.348  28.325  1.00  0.00           O  
ATOM   3939  C   ASP   457      91.175  34.271  27.513  1.00  0.00           C  
ATOM   3940  O   ASP   457      91.294  34.392  26.298  1.00  0.00           O  
ATOM   3941  N   GLY   458      91.289  35.292  28.345  1.00  0.00           N  
ATOM   3942  H   GLY   458      91.118  35.135  29.331  1.00  0.00           H  
ATOM   3943  CA  GLY   458      91.638  36.630  27.898  1.00  0.00           C  
ATOM   3944  HA2 GLY   458      92.413  37.097  28.507  1.00  0.00           H  
ATOM   3945  HA3 GLY   458      91.983  36.557  26.873  1.00  0.00           H  
ATOM   3946  C   GLY   458      90.406  37.564  27.798  1.00  0.00           C  
ATOM   3947  O   GLY   458      90.358  38.350  26.827  1.00  0.00           O  
ATOM   3948  N   THR   459      89.583  37.577  28.784  1.00  0.00           N  
ATOM   3949  H   THR   459      89.709  36.924  29.541  1.00  0.00           H  
ATOM   3950  CA  THR   459      88.394  38.408  28.974  1.00  0.00           C  
ATOM   3951  HA  THR   459      88.510  39.207  28.250  1.00  0.00           H  
ATOM   3952  CB  THR   459      87.085  37.751  28.679  1.00  0.00           C  
ATOM   3953  HB  THR   459      86.305  38.514  28.612  1.00  0.00           H  
ATOM   3954  CG2 THR   459      86.936  36.982  27.363  1.00  0.00           C  
ATOM   3955 HG21 THR   459      87.713  36.218  27.289  1.00  0.00           H  
ATOM   3956 HG22 THR   459      86.008  36.423  27.319  1.00  0.00           H  
ATOM   3957 HG23 THR   459      86.972  37.573  26.453  1.00  0.00           H  
ATOM   3958  OG1 THR   459      86.525  36.919  29.662  1.00  0.00           O  
ATOM   3959  HG1 THR   459      86.400  37.423  30.467  1.00  0.00           H  
ATOM   3960  C   THR   459      88.330  39.203  30.274  1.00  0.00           C  
ATOM   3961  O   THR   459      88.913  38.863  31.308  1.00  0.00           O  
ATOM   3962  N   LYS   460      87.649  40.312  30.180  1.00  0.00           N  
ATOM   3963  H   LYS   460      87.321  40.620  29.281  1.00  0.00           H  
ATOM   3964  CA  LYS   460      87.521  41.431  31.256  1.00  0.00           C  
ATOM   3965  HA  LYS   460      88.434  41.864  31.662  1.00  0.00           H  
ATOM   3966  CB  LYS   460      86.813  42.621  30.581  1.00  0.00           C  
ATOM   3967  HB2 LYS   460      85.904  42.386  30.032  1.00  0.00           H  
ATOM   3968  HB3 LYS   460      86.558  43.406  31.295  1.00  0.00           H  
ATOM   3969  CG  LYS   460      87.786  43.258  29.593  1.00  0.00           C  
ATOM   3970  HG2 LYS   460      88.730  43.534  30.061  1.00  0.00           H  
ATOM   3971  HG3 LYS   460      87.989  42.479  28.860  1.00  0.00           H  
ATOM   3972  CD  LYS   460      87.154  44.502  28.896  1.00  0.00           C  
ATOM   3973  HD2 LYS   460      87.145  45.234  29.695  1.00  0.00           H  
ATOM   3974  HD3 LYS   460      87.922  44.800  28.167  1.00  0.00           H  
ATOM   3975  CE  LYS   460      85.890  44.231  28.024  1.00  0.00           C  
ATOM   3976  HE2 LYS   460      86.080  43.382  27.353  1.00  0.00           H  
ATOM   3977  HE3 LYS   460      85.039  43.937  28.645  1.00  0.00           H  
ATOM   3978  NZ  LYS   460      85.610  45.414  27.161  1.00  0.00           N  
ATOM   3979  HZ1 LYS   460      86.419  45.778  26.670  1.00  0.00           H  
ATOM   3980  HZ2 LYS   460      84.924  45.242  26.437  1.00  0.00           H  
ATOM   3981  HZ3 LYS   460      85.189  46.206  27.617  1.00  0.00           H  
ATOM   3982  C   LYS   460      86.726  40.877  32.400  1.00  0.00           C  
ATOM   3983  O   LYS   460      85.843  40.039  32.259  1.00  0.00           O  
ATOM   3984  N   THR   461      87.021  41.353  33.587  1.00  0.00           N  
ATOM   3985  H   THR   461      87.645  42.144  33.653  1.00  0.00           H  
ATOM   3986  CA  THR   461      86.487  40.856  34.875  1.00  0.00           C  
ATOM   3987  HA  THR   461      85.638  40.229  34.611  1.00  0.00           H  
ATOM   3988  CB  THR   461      87.586  39.992  35.558  1.00  0.00           C  
ATOM   3989  HB  THR   461      87.125  39.444  36.375  1.00  0.00           H  
ATOM   3990  CG2 THR   461      88.136  38.891  34.623  1.00  0.00           C  
ATOM   3991 HG21 THR   461      87.299  38.342  34.177  1.00  0.00           H  
ATOM   3992 HG22 THR   461      88.649  39.402  33.806  1.00  0.00           H  
ATOM   3993 HG23 THR   461      88.800  38.198  35.121  1.00  0.00           H  
ATOM   3994  OG1 THR   461      88.809  40.615  35.985  1.00  0.00           O  
ATOM   3995  HG1 THR   461      88.632  41.136  36.771  1.00  0.00           H  
ATOM   3996  C   THR   461      85.935  41.946  35.730  1.00  0.00           C  
ATOM   3997  O   THR   461      85.380  41.525  36.717  1.00  0.00           O  
ATOM   3998  N   GLU   462      85.860  43.209  35.362  1.00  0.00           N  
ATOM   3999  H   GLU   462      86.198  43.438  34.442  1.00  0.00           H  
ATOM   4000  CA  GLU   462      85.314  44.369  36.205  1.00  0.00           C  
ATOM   4001  HA  GLU   462      86.014  44.504  37.030  1.00  0.00           H  
ATOM   4002  CB  GLU   462      85.351  45.612  35.356  1.00  0.00           C  
ATOM   4003  HB2 GLU   462      85.236  46.417  36.086  1.00  0.00           H  
ATOM   4004  HB3 GLU   462      86.341  45.657  34.886  1.00  0.00           H  
ATOM   4005  CG  GLU   462      84.304  45.833  34.312  1.00  0.00           C  
ATOM   4006  HG2 GLU   462      84.293  44.874  33.796  1.00  0.00           H  
ATOM   4007  HG3 GLU   462      83.363  45.993  34.838  1.00  0.00           H  
ATOM   4008  CD  GLU   462      84.512  47.025  33.350  1.00  0.00           C  
ATOM   4009  OE1 GLU   462      84.021  46.979  32.199  1.00  0.00           O  
ATOM   4010  OE2 GLU   462      85.143  48.090  33.612  1.00  0.00           O  
ATOM   4011  C   GLU   462      83.925  44.011  36.807  1.00  0.00           C  
ATOM   4012  O   GLU   462      83.721  44.295  38.007  1.00  0.00           O  
ATOM   4013  N   LYS   463      83.031  43.453  35.963  1.00  0.00           N  
ATOM   4014  H   LYS   463      83.348  43.359  35.008  1.00  0.00           H  
ATOM   4015  CA  LYS   463      81.636  42.960  36.317  1.00  0.00           C  
ATOM   4016  HA  LYS   463      81.064  43.763  36.786  1.00  0.00           H  
ATOM   4017  CB  LYS   463      80.893  42.566  35.026  1.00  0.00           C  
ATOM   4018  HB2 LYS   463      81.455  41.752  34.578  1.00  0.00           H  
ATOM   4019  HB3 LYS   463      79.897  42.217  35.301  1.00  0.00           H  
ATOM   4020  CG  LYS   463      80.753  43.706  34.082  1.00  0.00           C  
ATOM   4021  HG2 LYS   463      80.186  44.460  34.631  1.00  0.00           H  
ATOM   4022  HG3 LYS   463      81.735  44.124  33.847  1.00  0.00           H  
ATOM   4023  CD  LYS   463      79.932  43.437  32.791  1.00  0.00           C  
ATOM   4024  HD2 LYS   463      80.355  42.487  32.467  1.00  0.00           H  
ATOM   4025  HD3 LYS   463      78.945  43.332  33.232  1.00  0.00           H  
ATOM   4026  CE  LYS   463      80.095  44.536  31.811  1.00  0.00           C  
ATOM   4027  HE2 LYS   463      79.688  45.438  32.255  1.00  0.00           H  
ATOM   4028  HE3 LYS   463      81.125  44.848  31.647  1.00  0.00           H  
ATOM   4029  NZ  LYS   463      79.500  44.351  30.545  1.00  0.00           N  
ATOM   4030  HZ1 LYS   463      78.606  43.874  30.479  1.00  0.00           H  
ATOM   4031  HZ2 LYS   463      79.434  45.294  30.172  1.00  0.00           H  
ATOM   4032  HZ3 LYS   463      80.137  43.772  30.021  1.00  0.00           H  
ATOM   4033  C   LYS   463      81.592  41.688  37.247  1.00  0.00           C  
ATOM   4034  O   LYS   463      80.795  41.761  38.161  1.00  0.00           O  
ATOM   4035  N   LEU   464      82.491  40.720  37.104  1.00  0.00           N  
ATOM   4036  H   LEU   464      83.261  40.869  36.467  1.00  0.00           H  
ATOM   4037  CA  LEU   464      82.717  39.665  38.116  1.00  0.00           C  
ATOM   4038  HA  LEU   464      81.712  39.306  38.351  1.00  0.00           H  
ATOM   4039  CB  LEU   464      83.674  38.584  37.524  1.00  0.00           C  
ATOM   4040  HB2 LEU   464      83.320  38.318  36.534  1.00  0.00           H  
ATOM   4041  HB3 LEU   464      84.644  39.053  37.368  1.00  0.00           H  
ATOM   4042  CG  LEU   464      83.830  37.292  38.321  1.00  0.00           C  
ATOM   4043  HG  LEU   464      84.389  37.460  39.238  1.00  0.00           H  
ATOM   4044  CD1 LEU   464      82.486  36.592  38.627  1.00  0.00           C  
ATOM   4045 HD11 LEU   464      82.048  37.148  39.467  1.00  0.00           H  
ATOM   4046 HD12 LEU   464      81.828  36.740  37.777  1.00  0.00           H  
ATOM   4047 HD13 LEU   464      82.537  35.537  38.902  1.00  0.00           H  
ATOM   4048  CD2 LEU   464      84.683  36.331  37.469  1.00  0.00           C  
ATOM   4049 HD21 LEU   464      84.794  35.332  37.902  1.00  0.00           H  
ATOM   4050 HD22 LEU   464      84.159  36.236  36.520  1.00  0.00           H  
ATOM   4051 HD23 LEU   464      85.713  36.696  37.443  1.00  0.00           H  
ATOM   4052  C   LEU   464      83.305  40.151  39.468  1.00  0.00           C  
ATOM   4053  O   LEU   464      82.903  39.710  40.523  1.00  0.00           O  
ATOM   4054  N   GLU   465      84.206  41.139  39.456  1.00  0.00           N  
ATOM   4055  H   GLU   465      84.384  41.538  38.546  1.00  0.00           H  
ATOM   4056  CA  GLU   465      84.628  41.833  40.668  1.00  0.00           C  
ATOM   4057  HA  GLU   465      84.898  41.129  41.443  1.00  0.00           H  
ATOM   4058  CB  GLU   465      85.879  42.588  40.372  1.00  0.00           C  
ATOM   4059  HB2 GLU   465      85.829  43.285  39.533  1.00  0.00           H  
ATOM   4060  HB3 GLU   465      86.156  43.238  41.198  1.00  0.00           H  
ATOM   4061  CG  GLU   465      87.068  41.715  40.023  1.00  0.00           C  
ATOM   4062  HG2 GLU   465      87.257  41.229  40.987  1.00  0.00           H  
ATOM   4063  HG3 GLU   465      86.863  40.901  39.319  1.00  0.00           H  
ATOM   4064  CD  GLU   465      88.350  42.369  39.498  1.00  0.00           C  
ATOM   4065  OE1 GLU   465      88.807  43.406  40.034  1.00  0.00           O  
ATOM   4066  OE2 GLU   465      88.966  41.833  38.574  1.00  0.00           O  
ATOM   4067  C   GLU   465      83.532  42.746  41.275  1.00  0.00           C  
ATOM   4068  O   GLU   465      83.448  42.878  42.515  1.00  0.00           O  
ATOM   4069  N   LYS   466      82.592  43.288  40.525  1.00  0.00           N  
ATOM   4070  H   LYS   466      82.748  43.194  39.533  1.00  0.00           H  
ATOM   4071  CA  LYS   466      81.342  43.889  41.050  1.00  0.00           C  
ATOM   4072  HA  LYS   466      81.573  44.497  41.926  1.00  0.00           H  
ATOM   4073  CB  LYS   466      80.633  44.823  40.009  1.00  0.00           C  
ATOM   4074  HB2 LYS   466      80.523  44.342  39.038  1.00  0.00           H  
ATOM   4075  HB3 LYS   466      79.620  45.085  40.314  1.00  0.00           H  
ATOM   4076  CG  LYS   466      81.390  46.130  39.835  1.00  0.00           C  
ATOM   4077  HG2 LYS   466      81.278  46.766  40.708  1.00  0.00           H  
ATOM   4078  HG3 LYS   466      82.433  45.815  39.910  1.00  0.00           H  
ATOM   4079  CD  LYS   466      80.941  46.816  38.543  1.00  0.00           C  
ATOM   4080  HD2 LYS   466      81.035  46.158  37.680  1.00  0.00           H  
ATOM   4081  HD3 LYS   466      79.884  47.082  38.609  1.00  0.00           H  
ATOM   4082  CE  LYS   466      81.809  48.130  38.396  1.00  0.00           C  
ATOM   4083  HE2 LYS   466      81.515  48.775  39.222  1.00  0.00           H  
ATOM   4084  HE3 LYS   466      82.889  47.996  38.368  1.00  0.00           H  
ATOM   4085  NZ  LYS   466      81.416  48.719  37.084  1.00  0.00           N  
ATOM   4086  HZ1 LYS   466      82.242  48.963  36.565  1.00  0.00           H  
ATOM   4087  HZ2 LYS   466      80.874  48.066  36.525  1.00  0.00           H  
ATOM   4088  HZ3 LYS   466      80.817  49.525  37.174  1.00  0.00           H  
ATOM   4089  C   LYS   466      80.441  42.842  41.843  1.00  0.00           C  
ATOM   4090  O   LYS   466      79.992  43.150  42.917  1.00  0.00           O  
ATOM   4091  N   LEU   467      80.338  41.597  41.374  1.00  0.00           N  
ATOM   4092  H   LEU   467      80.786  41.362  40.498  1.00  0.00           H  
ATOM   4093  CA  LEU   467      79.633  40.602  42.112  1.00  0.00           C  
ATOM   4094  HA  LEU   467      78.744  41.142  42.441  1.00  0.00           H  
ATOM   4095  CB  LEU   467      79.230  39.382  41.258  1.00  0.00           C  
ATOM   4096  HB2 LEU   467      78.601  39.723  40.425  1.00  0.00           H  
ATOM   4097  HB3 LEU   467      80.147  38.992  40.816  1.00  0.00           H  
ATOM   4098  CG  LEU   467      78.474  38.213  41.970  1.00  0.00           C  
ATOM   4099  HG  LEU   467      79.163  37.856  42.743  1.00  0.00           H  
ATOM   4100  CD1 LEU   467      77.181  38.742  42.567  1.00  0.00           C  
ATOM   4101 HD11 LEU   467      76.689  37.989  43.198  1.00  0.00           H  
ATOM   4102 HD12 LEU   467      77.367  39.654  43.140  1.00  0.00           H  
ATOM   4103 HD13 LEU   467      76.477  39.008  41.776  1.00  0.00           H  
ATOM   4104  CD2 LEU   467      78.275  37.055  40.961  1.00  0.00           C  
ATOM   4105 HD21 LEU   467      77.397  37.111  40.307  1.00  0.00           H  
ATOM   4106 HD22 LEU   467      79.184  36.913  40.386  1.00  0.00           H  
ATOM   4107 HD23 LEU   467      78.203  36.147  41.576  1.00  0.00           H  
ATOM   4108  C   LEU   467      80.563  40.236  43.410  1.00  0.00           C  
ATOM   4109  O   LEU   467      80.009  39.976  44.465  1.00  0.00           O  
ATOM   4110  N   MET   468      81.919  40.309  43.303  1.00  0.00           N  
ATOM   4111  H   MET   468      82.304  40.430  42.374  1.00  0.00           H  
ATOM   4112  CA  MET   468      82.743  40.176  44.480  1.00  0.00           C  
ATOM   4113  HA  MET   468      82.550  39.250  45.018  1.00  0.00           H  
ATOM   4114  CB  MET   468      84.253  40.115  44.162  1.00  0.00           C  
ATOM   4115  HB2 MET   468      84.638  41.066  43.810  1.00  0.00           H  
ATOM   4116  HB3 MET   468      84.783  39.951  45.104  1.00  0.00           H  
ATOM   4117  CG  MET   468      84.709  38.939  43.301  1.00  0.00           C  
ATOM   4118  HG2 MET   468      84.686  38.065  43.954  1.00  0.00           H  
ATOM   4119  HG3 MET   468      84.132  38.750  42.394  1.00  0.00           H  
ATOM   4120  SD  MET   468      86.477  39.083  42.925  1.00  0.00           S  
ATOM   4121  CE  MET   468      86.774  37.428  42.134  1.00  0.00           C  
ATOM   4122  HE1 MET   468      86.250  36.702  42.755  1.00  0.00           H  
ATOM   4123  HE2 MET   468      86.298  37.505  41.151  1.00  0.00           H  
ATOM   4124  HE3 MET   468      87.840  37.301  41.965  1.00  0.00           H  
ATOM   4125  C   MET   468      82.553  41.321  45.547  1.00  0.00           C  
ATOM   4126  O   MET   468      82.545  41.027  46.762  1.00  0.00           O  
ATOM   4127  N   VAL   469      82.357  42.576  45.121  1.00  0.00           N  
ATOM   4128  H   VAL   469      82.603  42.818  44.163  1.00  0.00           H  
ATOM   4129  CA  VAL   469      81.973  43.738  46.071  1.00  0.00           C  
ATOM   4130  HA  VAL   469      82.700  43.754  46.888  1.00  0.00           H  
ATOM   4131  CB  VAL   469      82.153  45.141  45.337  1.00  0.00           C  
ATOM   4132  HB  VAL   469      81.618  45.045  44.388  1.00  0.00           H  
ATOM   4133  CG1 VAL   469      81.570  46.378  46.099  1.00  0.00           C  
ATOM   4134 HG11 VAL   469      80.519  46.287  46.361  1.00  0.00           H  
ATOM   4135 HG12 VAL   469      82.131  46.516  47.017  1.00  0.00           H  
ATOM   4136 HG13 VAL   469      81.601  47.314  45.525  1.00  0.00           H  
ATOM   4137  CG2 VAL   469      83.580  45.467  45.074  1.00  0.00           C  
ATOM   4138 HG21 VAL   469      83.661  46.437  44.598  1.00  0.00           H  
ATOM   4139 HG22 VAL   469      84.147  45.515  46.003  1.00  0.00           H  
ATOM   4140 HG23 VAL   469      84.170  44.803  44.443  1.00  0.00           H  
ATOM   4141  C   VAL   469      80.583  43.570  46.681  1.00  0.00           C  
ATOM   4142  O   VAL   469      80.468  43.720  47.891  1.00  0.00           O  
ATOM   4143  N   ARG   470      79.534  43.274  45.915  1.00  0.00           N  
ATOM   4144  H   ARG   470      79.652  43.137  44.914  1.00  0.00           H  
ATOM   4145  CA  ARG   470      78.233  42.940  46.475  1.00  0.00           C  
ATOM   4146  HA  ARG   470      77.883  43.769  47.089  1.00  0.00           H  
ATOM   4147  CB  ARG   470      77.355  42.788  45.224  1.00  0.00           C  
ATOM   4148  HB2 ARG   470      77.821  42.027  44.606  1.00  0.00           H  
ATOM   4149  HB3 ARG   470      76.396  42.342  45.499  1.00  0.00           H  
ATOM   4150  CG  ARG   470      77.093  43.971  44.291  1.00  0.00           C  
ATOM   4151  HG2 ARG   470      77.959  44.187  43.661  1.00  0.00           H  
ATOM   4152  HG3 ARG   470      76.303  43.583  43.651  1.00  0.00           H  
ATOM   4153  CD  ARG   470      76.700  45.338  44.888  1.00  0.00           C  
ATOM   4154  HD2 ARG   470      77.537  45.758  45.446  1.00  0.00           H  
ATOM   4155  HD3 ARG   470      76.570  46.050  44.079  1.00  0.00           H  
ATOM   4156  NE  ARG   470      75.425  45.108  45.566  1.00  0.00           N  
ATOM   4157  HE  ARG   470      75.269  44.192  45.963  1.00  0.00           H  
ATOM   4158  CZ  ARG   470      74.493  45.930  46.111  1.00  0.00           C  
ATOM   4159  NH1 ARG   470      74.400  47.141  45.705  1.00  0.00           N  
ATOM   4160 HH11 ARG   470      75.103  47.395  45.027  1.00  0.00           H  
ATOM   4161 HH12 ARG   470      73.619  47.717  45.991  1.00  0.00           H  
ATOM   4162  NH2 ARG   470      73.644  45.336  46.877  1.00  0.00           N  
ATOM   4163 HH21 ARG   470      73.587  44.343  47.013  1.00  0.00           H  
ATOM   4164 HH22 ARG   470      73.078  46.039  47.347  1.00  0.00           H  
ATOM   4165  C   ARG   470      78.271  41.632  47.334  1.00  0.00           C  
ATOM   4166  O   ARG   470      77.660  41.649  48.396  1.00  0.00           O  
ATOM   4167  N   ILE   471      78.944  40.506  46.938  1.00  0.00           N  
ATOM   4168  H   ILE   471      79.548  40.522  46.126  1.00  0.00           H  
ATOM   4169  CA  ILE   471      78.921  39.384  47.836  1.00  0.00           C  
ATOM   4170  HA  ILE   471      77.888  39.335  48.186  1.00  0.00           H  
ATOM   4171  CB  ILE   471      79.245  38.091  47.059  1.00  0.00           C  
ATOM   4172  HB  ILE   471      79.014  38.253  46.011  1.00  0.00           H  
ATOM   4173  CG2 ILE   471      80.775  37.707  47.205  1.00  0.00           C  
ATOM   4174 HG21 ILE   471      81.061  37.458  48.224  1.00  0.00           H  
ATOM   4175 HG22 ILE   471      80.985  36.859  46.564  1.00  0.00           H  
ATOM   4176 HG23 ILE   471      81.347  38.538  46.792  1.00  0.00           H  
ATOM   4177  CG1 ILE   471      78.416  36.977  47.752  1.00  0.00           C  
ATOM   4178 HG12 ILE   471      78.859  36.768  48.727  1.00  0.00           H  
ATOM   4179 HG13 ILE   471      77.406  37.338  47.946  1.00  0.00           H  
ATOM   4180  CD1 ILE   471      78.354  35.620  46.963  1.00  0.00           C  
ATOM   4181 HD11 ILE   471      79.334  35.354  46.568  1.00  0.00           H  
ATOM   4182 HD12 ILE   471      78.004  34.846  47.632  1.00  0.00           H  
ATOM   4183 HD13 ILE   471      77.650  35.715  46.145  1.00  0.00           H  
ATOM   4184  C   ILE   471      79.725  39.592  49.108  1.00  0.00           C  
ATOM   4185  O   ILE   471      79.433  38.977  50.153  1.00  0.00           O  
ATOM   4186  N   GLY   472      80.679  40.512  49.036  1.00  0.00           N  
ATOM   4187  H   GLY   472      80.875  40.933  48.135  1.00  0.00           H  
ATOM   4188  CA  GLY   472      81.378  41.083  50.204  1.00  0.00           C  
ATOM   4189  HA2 GLY   472      81.801  40.265  50.788  1.00  0.00           H  
ATOM   4190  HA3 GLY   472      82.108  41.814  49.849  1.00  0.00           H  
ATOM   4191  C   GLY   472      80.490  41.843  51.210  1.00  0.00           C  
ATOM   4192  O   GLY   472      80.444  41.496  52.366  1.00  0.00           O  
ATOM   4193  N   VAL   473      79.697  42.829  50.700  1.00  0.00           N  
ATOM   4194  H   VAL   473      79.757  43.009  49.716  1.00  0.00           H  
ATOM   4195  CA  VAL   473      78.862  43.522  51.656  1.00  0.00           C  
ATOM   4196  HA  VAL   473      79.526  43.755  52.490  1.00  0.00           H  
ATOM   4197  CB  VAL   473      78.285  44.922  51.166  1.00  0.00           C  
ATOM   4198  HB  VAL   473      77.851  45.538  51.955  1.00  0.00           H  
ATOM   4199  CG1 VAL   473      79.456  45.749  50.661  1.00  0.00           C  
ATOM   4200 HG11 VAL   473      80.144  45.904  51.485  1.00  0.00           H  
ATOM   4201 HG12 VAL   473      79.936  45.187  49.860  1.00  0.00           H  
ATOM   4202 HG13 VAL   473      79.108  46.746  50.382  1.00  0.00           H  
ATOM   4203  CG2 VAL   473      77.292  44.875  50.015  1.00  0.00           C  
ATOM   4204 HG21 VAL   473      77.838  44.516  49.150  1.00  0.00           H  
ATOM   4205 HG22 VAL   473      76.378  44.351  50.290  1.00  0.00           H  
ATOM   4206 HG23 VAL   473      77.014  45.917  49.854  1.00  0.00           H  
ATOM   4207  C   VAL   473      77.705  42.584  52.062  1.00  0.00           C  
ATOM   4208  O   VAL   473      77.312  42.676  53.219  1.00  0.00           O  
ATOM   4209  N   PHE   474      77.261  41.702  51.154  1.00  0.00           N  
ATOM   4210  H   PHE   474      77.541  41.716  50.188  1.00  0.00           H  
ATOM   4211  CA  PHE   474      76.145  40.726  51.510  1.00  0.00           C  
ATOM   4212  HA  PHE   474      75.287  41.279  51.868  1.00  0.00           H  
ATOM   4213  CB  PHE   474      75.535  40.000  50.312  1.00  0.00           C  
ATOM   4214  HB2 PHE   474      75.222  40.793  49.636  1.00  0.00           H  
ATOM   4215  HB3 PHE   474      76.250  39.425  49.727  1.00  0.00           H  
ATOM   4216  CG  PHE   474      74.354  38.960  50.680  1.00  0.00           C  
ATOM   4217  CD1 PHE   474      74.675  37.717  51.353  1.00  0.00           C  
ATOM   4218  HD1 PHE   474      75.629  37.226  51.442  1.00  0.00           H  
ATOM   4219  CE1 PHE   474      73.590  36.924  51.806  1.00  0.00           C  
ATOM   4220  HE1 PHE   474      73.747  36.051  52.416  1.00  0.00           H  
ATOM   4221  CZ  PHE   474      72.229  37.370  51.765  1.00  0.00           C  
ATOM   4222  HZ  PHE   474      71.494  36.791  52.318  1.00  0.00           H  
ATOM   4223  CE2 PHE   474      71.989  38.640  51.170  1.00  0.00           C  
ATOM   4224  HE2 PHE   474      70.991  39.059  51.183  1.00  0.00           H  
ATOM   4225  CD2 PHE   474      73.013  39.366  50.530  1.00  0.00           C  
ATOM   4226  HD2 PHE   474      72.794  40.349  50.129  1.00  0.00           H  
ATOM   4227  C   PHE   474      76.577  39.786  52.636  1.00  0.00           C  
ATOM   4228  O   PHE   474      75.802  39.651  53.563  1.00  0.00           O  
ATOM   4229  N   SER   475      77.818  39.343  52.689  1.00  0.00           N  
ATOM   4230  H   SER   475      78.212  39.475  51.769  1.00  0.00           H  
ATOM   4231  CA  SER   475      78.449  38.545  53.749  1.00  0.00           C  
ATOM   4232  HA  SER   475      77.763  37.745  54.014  1.00  0.00           H  
ATOM   4233  CB  SER   475      79.839  37.846  53.443  1.00  0.00           C  
ATOM   4234  HB2 SER   475      80.549  38.681  53.397  1.00  0.00           H  
ATOM   4235  HB3 SER   475      80.159  37.134  54.198  1.00  0.00           H  
ATOM   4236  OG  SER   475      79.744  37.191  52.174  1.00  0.00           O  
ATOM   4237  HG  SER   475      79.656  37.715  51.378  1.00  0.00           H  
ATOM   4238  C   SER   475      78.600  39.284  55.046  1.00  0.00           C  
ATOM   4239  O   SER   475      78.491  38.651  56.137  1.00  0.00           O  
ATOM   4240  N   VAL   476      78.883  40.533  54.981  1.00  0.00           N  
ATOM   4241  H   VAL   476      79.026  41.011  54.101  1.00  0.00           H  
ATOM   4242  CA  VAL   476      79.026  41.350  56.177  1.00  0.00           C  
ATOM   4243  HA  VAL   476      79.599  40.754  56.895  1.00  0.00           H  
ATOM   4244  CB  VAL   476      79.863  42.588  55.722  1.00  0.00           C  
ATOM   4245  HB  VAL   476      79.493  43.104  54.841  1.00  0.00           H  
ATOM   4246  CG1 VAL   476      79.954  43.602  56.875  1.00  0.00           C  
ATOM   4247 HG11 VAL   476      80.341  43.138  57.785  1.00  0.00           H  
ATOM   4248 HG12 VAL   476      80.338  44.563  56.543  1.00  0.00           H  
ATOM   4249 HG13 VAL   476      78.959  43.905  57.200  1.00  0.00           H  
ATOM   4250  CG2 VAL   476      81.343  42.204  55.379  1.00  0.00           C  
ATOM   4251 HG21 VAL   476      81.990  41.885  56.192  1.00  0.00           H  
ATOM   4252 HG22 VAL   476      81.514  41.334  54.749  1.00  0.00           H  
ATOM   4253 HG23 VAL   476      81.760  43.065  54.848  1.00  0.00           H  
ATOM   4254  C   VAL   476      77.622  41.722  56.728  1.00  0.00           C  
ATOM   4255  O   VAL   476      77.436  41.738  58.012  1.00  0.00           O  
ATOM   4256  N   LEU   477      76.567  41.996  55.944  1.00  0.00           N  
ATOM   4257  H   LEU   477      76.688  41.980  54.941  1.00  0.00           H  
ATOM   4258  CA  LEU   477      75.215  42.098  56.308  1.00  0.00           C  
ATOM   4259  HA  LEU   477      75.097  42.813  57.120  1.00  0.00           H  
ATOM   4260  CB  LEU   477      74.429  42.573  55.056  1.00  0.00           C  
ATOM   4261  HB2 LEU   477      75.077  43.246  54.483  1.00  0.00           H  
ATOM   4262  HB3 LEU   477      74.317  41.734  54.370  1.00  0.00           H  
ATOM   4263  CG  LEU   477      73.015  43.202  55.453  1.00  0.00           C  
ATOM   4264  HG  LEU   477      72.548  42.562  56.192  1.00  0.00           H  
ATOM   4265  CD1 LEU   477      73.203  44.585  56.069  1.00  0.00           C  
ATOM   4266 HD11 LEU   477      73.452  44.455  57.127  1.00  0.00           H  
ATOM   4267 HD12 LEU   477      74.024  45.059  55.526  1.00  0.00           H  
ATOM   4268 HD13 LEU   477      72.286  45.170  56.118  1.00  0.00           H  
ATOM   4269  CD2 LEU   477      72.142  43.151  54.250  1.00  0.00           C  
ATOM   4270 HD21 LEU   477      71.314  43.824  54.476  1.00  0.00           H  
ATOM   4271 HD22 LEU   477      72.625  43.479  53.336  1.00  0.00           H  
ATOM   4272 HD23 LEU   477      71.616  42.204  54.085  1.00  0.00           H  
ATOM   4273  C   LEU   477      74.775  40.666  56.928  1.00  0.00           C  
ATOM   4274  O   LEU   477      73.925  40.596  57.816  1.00  0.00           O  
ATOM   4275  N   TYR   478      75.365  39.544  56.444  1.00  0.00           N  
ATOM   4276  H   TYR   478      76.048  39.606  55.700  1.00  0.00           H  
ATOM   4277  CA  TYR   478      74.980  38.144  56.912  1.00  0.00           C  
ATOM   4278  HA  TYR   478      73.907  38.307  56.890  1.00  0.00           H  
ATOM   4279  CB  TYR   478      75.399  37.054  55.931  1.00  0.00           C  
ATOM   4280  HB2 TYR   478      75.039  37.358  54.953  1.00  0.00           H  
ATOM   4281  HB3 TYR   478      76.471  36.890  55.933  1.00  0.00           H  
ATOM   4282  CG  TYR   478      74.910  35.697  56.370  1.00  0.00           C  
ATOM   4283  CD1 TYR   478      73.596  35.419  55.970  1.00  0.00           C  
ATOM   4284  HD1 TYR   478      73.069  36.119  55.329  1.00  0.00           H  
ATOM   4285  CE1 TYR   478      72.966  34.296  56.549  1.00  0.00           C  
ATOM   4286  HE1 TYR   478      71.941  34.088  56.261  1.00  0.00           H  
ATOM   4287  CZ  TYR   478      73.690  33.359  57.289  1.00  0.00           C  
ATOM   4288  OH  TYR   478      73.015  32.272  57.759  1.00  0.00           O  
ATOM   4289  HH  TYR   478      73.541  31.721  58.337  1.00  0.00           H  
ATOM   4290  CE2 TYR   478      74.993  33.615  57.611  1.00  0.00           C  
ATOM   4291  HE2 TYR   478      75.508  32.965  58.301  1.00  0.00           H  
ATOM   4292  CD2 TYR   478      75.642  34.832  57.210  1.00  0.00           C  
ATOM   4293  HD2 TYR   478      76.687  35.020  57.437  1.00  0.00           H  
ATOM   4294  C   TYR   478      75.443  37.921  58.327  1.00  0.00           C  
ATOM   4295  O   TYR   478      74.710  37.417  59.189  1.00  0.00           O  
ATOM   4296  N   THR   479      76.698  38.293  58.588  1.00  0.00           N  
ATOM   4297  H   THR   479      77.233  38.616  57.793  1.00  0.00           H  
ATOM   4298  CA  THR   479      77.525  38.132  59.845  1.00  0.00           C  
ATOM   4299  HA  THR   479      77.119  37.189  60.187  1.00  0.00           H  
ATOM   4300  CB  THR   479      79.024  37.961  59.629  1.00  0.00           C  
ATOM   4301  HB  THR   479      79.383  38.008  60.661  1.00  0.00           H  
ATOM   4302  CG2 THR   479      79.373  36.630  58.942  1.00  0.00           C  
ATOM   4303 HG21 THR   479      78.991  36.653  57.919  1.00  0.00           H  
ATOM   4304 HG22 THR   479      80.446  36.467  58.984  1.00  0.00           H  
ATOM   4305 HG23 THR   479      78.853  35.793  59.425  1.00  0.00           H  
ATOM   4306  OG1 THR   479      79.486  38.991  58.854  1.00  0.00           O  
ATOM   4307  HG1 THR   479      79.425  38.714  57.939  1.00  0.00           H  
ATOM   4308  C   THR   479      77.202  39.158  60.886  1.00  0.00           C  
ATOM   4309  O   THR   479      76.840  38.720  61.980  1.00  0.00           O  
ATOM   4310  N   VAL   480      77.396  40.459  60.593  1.00  0.00           N  
ATOM   4311  H   VAL   480      77.694  40.685  59.653  1.00  0.00           H  
ATOM   4312  CA  VAL   480      77.467  41.450  61.677  1.00  0.00           C  
ATOM   4313  HA  VAL   480      78.280  41.149  62.336  1.00  0.00           H  
ATOM   4314  CB  VAL   480      77.890  42.861  61.117  1.00  0.00           C  
ATOM   4315  HB  VAL   480      77.272  43.001  60.237  1.00  0.00           H  
ATOM   4316  CG1 VAL   480      77.690  44.124  62.032  1.00  0.00           C  
ATOM   4317 HG11 VAL   480      76.743  44.213  62.569  1.00  0.00           H  
ATOM   4318 HG12 VAL   480      78.471  44.213  62.786  1.00  0.00           H  
ATOM   4319 HG13 VAL   480      77.721  45.040  61.428  1.00  0.00           H  
ATOM   4320  CG2 VAL   480      79.375  42.837  60.679  1.00  0.00           C  
ATOM   4321 HG21 VAL   480      79.488  41.954  60.050  1.00  0.00           H  
ATOM   4322 HG22 VAL   480      79.732  43.683  60.089  1.00  0.00           H  
ATOM   4323 HG23 VAL   480      80.009  42.598  61.531  1.00  0.00           H  
ATOM   4324  C   VAL   480      76.169  41.652  62.519  1.00  0.00           C  
ATOM   4325  O   VAL   480      76.260  41.384  63.741  1.00  0.00           O  
ATOM   4326  N   PRO   481      74.916  41.968  62.018  1.00  0.00           N  
ATOM   4327  CD  PRO   481      74.691  42.426  60.675  1.00  0.00           C  
ATOM   4328  HD2 PRO   481      74.566  41.617  59.959  1.00  0.00           H  
ATOM   4329  HD3 PRO   481      75.409  43.188  60.369  1.00  0.00           H  
ATOM   4330  CG  PRO   481      73.364  43.167  60.749  1.00  0.00           C  
ATOM   4331  HG2 PRO   481      72.958  43.238  59.735  1.00  0.00           H  
ATOM   4332  HG3 PRO   481      73.610  44.159  61.099  1.00  0.00           H  
ATOM   4333  CB  PRO   481      72.551  42.421  61.896  1.00  0.00           C  
ATOM   4334  HB2 PRO   481      71.965  41.578  61.530  1.00  0.00           H  
ATOM   4335  HB3 PRO   481      71.914  43.159  62.367  1.00  0.00           H  
ATOM   4336  CA  PRO   481      73.659  41.961  62.772  1.00  0.00           C  
ATOM   4337  HA  PRO   481      73.845  42.635  63.608  1.00  0.00           H  
ATOM   4338  C   PRO   481      73.303  40.666  63.488  1.00  0.00           C  
ATOM   4339  O   PRO   481      73.102  40.750  64.711  1.00  0.00           O  
ATOM   4340  N   ALA   482      73.433  39.503  62.883  1.00  0.00           N  
ATOM   4341  H   ALA   482      73.579  39.568  61.879  1.00  0.00           H  
ATOM   4342  CA  ALA   482      73.358  38.154  63.495  1.00  0.00           C  
ATOM   4343  HA  ALA   482      72.387  38.131  63.984  1.00  0.00           H  
ATOM   4344  CB  ALA   482      73.591  37.101  62.396  1.00  0.00           C  
ATOM   4345  HB1 ALA   482      72.788  37.041  61.652  1.00  0.00           H  
ATOM   4346  HB2 ALA   482      74.562  37.296  61.945  1.00  0.00           H  
ATOM   4347  HB3 ALA   482      73.661  36.141  62.900  1.00  0.00           H  
ATOM   4348  C   ALA   482      74.294  37.989  64.710  1.00  0.00           C  
ATOM   4349  O   ALA   482      73.851  37.586  65.845  1.00  0.00           O  
ATOM   4350  N   THR   483      75.606  38.258  64.511  1.00  0.00           N  
ATOM   4351  H   THR   483      75.892  38.704  63.649  1.00  0.00           H  
ATOM   4352  CA  THR   483      76.576  38.313  65.582  1.00  0.00           C  
ATOM   4353  HA  THR   483      76.566  37.368  66.127  1.00  0.00           H  
ATOM   4354  CB  THR   483      78.007  38.675  65.059  1.00  0.00           C  
ATOM   4355  HB  THR   483      77.926  39.707  64.715  1.00  0.00           H  
ATOM   4356  CG2 THR   483      79.135  38.578  66.069  1.00  0.00           C  
ATOM   4357 HG21 THR   483      79.063  39.346  66.839  1.00  0.00           H  
ATOM   4358 HG22 THR   483      78.902  37.680  66.647  1.00  0.00           H  
ATOM   4359 HG23 THR   483      80.119  38.563  65.601  1.00  0.00           H  
ATOM   4360  OG1 THR   483      78.427  37.854  64.003  1.00  0.00           O  
ATOM   4361  HG1 THR   483      77.811  38.027  63.282  1.00  0.00           H  
ATOM   4362  C   THR   483      76.147  39.303  66.696  1.00  0.00           C  
ATOM   4363  O   THR   483      76.408  39.025  67.865  1.00  0.00           O  
ATOM   4364  N   ILE   484      75.587  40.498  66.438  1.00  0.00           N  
ATOM   4365  H   ILE   484      75.548  40.813  65.474  1.00  0.00           H  
ATOM   4366  CA  ILE   484      75.007  41.437  67.415  1.00  0.00           C  
ATOM   4367  HA  ILE   484      75.781  41.486  68.190  1.00  0.00           H  
ATOM   4368  CB  ILE   484      74.909  42.857  66.906  1.00  0.00           C  
ATOM   4369  HB  ILE   484      74.363  42.970  65.974  1.00  0.00           H  
ATOM   4370  CG2 ILE   484      74.244  43.762  67.975  1.00  0.00           C  
ATOM   4371 HG21 ILE   484      74.820  43.971  68.881  1.00  0.00           H  
ATOM   4372 HG22 ILE   484      74.103  44.781  67.602  1.00  0.00           H  
ATOM   4373 HG23 ILE   484      73.282  43.377  68.319  1.00  0.00           H  
ATOM   4374  CG1 ILE   484      76.336  43.405  66.780  1.00  0.00           C  
ATOM   4375 HG12 ILE   484      76.906  43.553  67.687  1.00  0.00           H  
ATOM   4376 HG13 ILE   484      76.994  42.776  66.187  1.00  0.00           H  
ATOM   4377  CD1 ILE   484      76.328  44.788  66.129  1.00  0.00           C  
ATOM   4378 HD11 ILE   484      76.074  45.564  66.853  1.00  0.00           H  
ATOM   4379 HD12 ILE   484      77.300  44.972  65.688  1.00  0.00           H  
ATOM   4380 HD13 ILE   484      75.547  44.859  65.363  1.00  0.00           H  
ATOM   4381  C   ILE   484      73.797  40.831  68.138  1.00  0.00           C  
ATOM   4382  O   ILE   484      73.761  40.836  69.399  1.00  0.00           O  
ATOM   4383  N   VAL   485      72.887  40.084  67.476  1.00  0.00           N  
ATOM   4384  H   VAL   485      72.870  40.039  66.467  1.00  0.00           H  
ATOM   4385  CA  VAL   485      71.818  39.296  68.189  1.00  0.00           C  
ATOM   4386  HA  VAL   485      71.206  39.978  68.780  1.00  0.00           H  
ATOM   4387  CB  VAL   485      70.797  38.638  67.198  1.00  0.00           C  
ATOM   4388  HB  VAL   485      71.335  37.980  66.517  1.00  0.00           H  
ATOM   4389  CG1 VAL   485      69.613  37.892  67.832  1.00  0.00           C  
ATOM   4390 HG11 VAL   485      68.964  38.649  68.283  1.00  0.00           H  
ATOM   4391 HG12 VAL   485      69.043  37.444  67.009  1.00  0.00           H  
ATOM   4392 HG13 VAL   485      69.876  37.096  68.529  1.00  0.00           H  
ATOM   4393  CG2 VAL   485      70.142  39.708  66.344  1.00  0.00           C  
ATOM   4394 HG21 VAL   485      69.327  39.248  65.776  1.00  0.00           H  
ATOM   4395 HG22 VAL   485      69.640  40.427  66.993  1.00  0.00           H  
ATOM   4396 HG23 VAL   485      70.866  40.296  65.791  1.00  0.00           H  
ATOM   4397  C   VAL   485      72.334  38.240  69.185  1.00  0.00           C  
ATOM   4398  O   VAL   485      71.939  38.191  70.334  1.00  0.00           O  
ATOM   4399  N   LEU   486      73.251  37.369  68.771  1.00  0.00           N  
ATOM   4400  H   LEU   486      73.663  37.542  67.860  1.00  0.00           H  
ATOM   4401  CA  LEU   486      73.955  36.473  69.641  1.00  0.00           C  
ATOM   4402  HA  LEU   486      73.141  35.805  69.947  1.00  0.00           H  
ATOM   4403  CB  LEU   486      74.911  35.638  68.735  1.00  0.00           C  
ATOM   4404  HB2 LEU   486      75.591  36.284  68.182  1.00  0.00           H  
ATOM   4405  HB3 LEU   486      75.571  35.056  69.381  1.00  0.00           H  
ATOM   4406  CG  LEU   486      74.111  34.664  67.825  1.00  0.00           C  
ATOM   4407  HG  LEU   486      73.370  35.302  67.339  1.00  0.00           H  
ATOM   4408  CD1 LEU   486      74.956  34.239  66.685  1.00  0.00           C  
ATOM   4409 HD11 LEU   486      75.569  35.064  66.330  1.00  0.00           H  
ATOM   4410 HD12 LEU   486      75.642  33.444  66.983  1.00  0.00           H  
ATOM   4411 HD13 LEU   486      74.424  33.675  65.913  1.00  0.00           H  
ATOM   4412  CD2 LEU   486      73.475  33.460  68.385  1.00  0.00           C  
ATOM   4413 HD21 LEU   486      74.216  32.811  68.841  1.00  0.00           H  
ATOM   4414 HD22 LEU   486      72.682  33.711  69.097  1.00  0.00           H  
ATOM   4415 HD23 LEU   486      73.038  32.960  67.521  1.00  0.00           H  
ATOM   4416  C   LEU   486      74.716  37.048  70.848  1.00  0.00           C  
ATOM   4417  O   LEU   486      74.599  36.534  71.918  1.00  0.00           O  
ATOM   4418  N   ALA   487      75.389  38.239  70.627  1.00  0.00           N  
ATOM   4419  H   ALA   487      75.417  38.628  69.701  1.00  0.00           H  
ATOM   4420  CA  ALA   487      75.963  39.051  71.744  1.00  0.00           C  
ATOM   4421  HA  ALA   487      76.549  38.354  72.334  1.00  0.00           H  
ATOM   4422  CB  ALA   487      76.728  40.222  71.052  1.00  0.00           C  
ATOM   4423  HB1 ALA   487      77.757  39.892  70.867  1.00  0.00           H  
ATOM   4424  HB2 ALA   487      76.224  40.649  70.185  1.00  0.00           H  
ATOM   4425  HB3 ALA   487      76.975  41.008  71.766  1.00  0.00           H  
ATOM   4426  C   ALA   487      74.830  39.665  72.627  1.00  0.00           C  
ATOM   4427  O   ALA   487      74.984  39.831  73.822  1.00  0.00           O  
ATOM   4428  N   CYS   488      73.648  39.944  72.015  1.00  0.00           N  
ATOM   4429  H   CYS   488      73.481  39.889  71.019  1.00  0.00           H  
ATOM   4430  CA  CYS   488      72.493  40.425  72.840  1.00  0.00           C  
ATOM   4431  HA  CYS   488      72.807  41.235  73.502  1.00  0.00           H  
ATOM   4432  CB  CYS   488      71.456  41.029  71.951  1.00  0.00           C  
ATOM   4433  HB2 CYS   488      71.256  40.285  71.176  1.00  0.00           H  
ATOM   4434  HB3 CYS   488      70.463  41.184  72.388  1.00  0.00           H  
ATOM   4435  SG  CYS   488      72.025  42.629  71.286  1.00  0.00           S  
ATOM   4436  HG  CYS   488      72.740  42.088  70.300  1.00  0.00           H  
ATOM   4437  C   CYS   488      71.857  39.336  73.759  1.00  0.00           C  
ATOM   4438  O   CYS   488      71.071  39.690  74.609  1.00  0.00           O  
ATOM   4439  N   TYR   489      72.213  38.084  73.691  1.00  0.00           N  
ATOM   4440  H   TYR   489      72.843  37.872  72.932  1.00  0.00           H  
ATOM   4441  CA  TYR   489      71.606  36.976  74.490  1.00  0.00           C  
ATOM   4442  HA  TYR   489      71.060  37.484  75.283  1.00  0.00           H  
ATOM   4443  CB  TYR   489      70.566  36.348  73.649  1.00  0.00           C  
ATOM   4444  HB2 TYR   489      70.960  35.989  72.696  1.00  0.00           H  
ATOM   4445  HB3 TYR   489      70.260  35.496  74.258  1.00  0.00           H  
ATOM   4446  CG  TYR   489      69.326  37.158  73.280  1.00  0.00           C  
ATOM   4447  CD1 TYR   489      68.417  37.457  74.323  1.00  0.00           C  
ATOM   4448  HD1 TYR   489      68.599  37.111  75.325  1.00  0.00           H  
ATOM   4449  CE1 TYR   489      67.166  37.966  73.989  1.00  0.00           C  
ATOM   4450  HE1 TYR   489      66.447  38.322  74.718  1.00  0.00           H  
ATOM   4451  CZ  TYR   489      66.916  38.332  72.648  1.00  0.00           C  
ATOM   4452  OH  TYR   489      65.748  38.946  72.231  1.00  0.00           O  
ATOM   4453  HH  TYR   489      65.902  39.233  71.324  1.00  0.00           H  
ATOM   4454  CE2 TYR   489      67.890  38.149  71.672  1.00  0.00           C  
ATOM   4455  HE2 TYR   489      67.701  38.444  70.651  1.00  0.00           H  
ATOM   4456  CD2 TYR   489      69.079  37.495  71.979  1.00  0.00           C  
ATOM   4457  HD2 TYR   489      69.777  37.447  71.156  1.00  0.00           H  
ATOM   4458  C   TYR   489      72.581  36.034  75.195  1.00  0.00           C  
ATOM   4459  O   TYR   489      72.200  35.128  75.887  1.00  0.00           O  
ATOM   4460  N   PHE   490      73.906  36.243  74.957  1.00  0.00           N  
ATOM   4461  H   PHE   490      74.207  37.036  74.409  1.00  0.00           H  
ATOM   4462  CA  PHE   490      74.999  35.437  75.528  1.00  0.00           C  
ATOM   4463  HA  PHE   490      74.839  34.468  75.056  1.00  0.00           H  
ATOM   4464  CB  PHE   490      76.338  35.984  75.024  1.00  0.00           C  
ATOM   4465  HB2 PHE   490      76.171  36.079  73.956  1.00  0.00           H  
ATOM   4466  HB3 PHE   490      76.469  36.941  75.518  1.00  0.00           H  
ATOM   4467  CG  PHE   490      77.596  35.184  75.322  1.00  0.00           C  
ATOM   4468  CD1 PHE   490      77.846  34.106  74.484  1.00  0.00           C  
ATOM   4469  HD1 PHE   490      77.088  33.689  73.844  1.00  0.00           H  
ATOM   4470  CE1 PHE   490      79.105  33.512  74.439  1.00  0.00           C  
ATOM   4471  HE1 PHE   490      79.323  32.803  73.655  1.00  0.00           H  
ATOM   4472  CZ  PHE   490      80.114  34.018  75.352  1.00  0.00           C  
ATOM   4473  HZ  PHE   490      81.104  33.579  75.390  1.00  0.00           H  
ATOM   4474  CE2 PHE   490      79.784  35.082  76.192  1.00  0.00           C  
ATOM   4475  HE2 PHE   490      80.574  35.470  76.802  1.00  0.00           H  
ATOM   4476  CD2 PHE   490      78.563  35.707  76.196  1.00  0.00           C  
ATOM   4477  HD2 PHE   490      78.402  36.675  76.645  1.00  0.00           H  
ATOM   4478  C   PHE   490      75.020  35.269  77.041  1.00  0.00           C  
ATOM   4479  O   PHE   490      75.657  34.374  77.562  1.00  0.00           O  
ATOM   4480  N   TYR   491      74.497  36.338  77.725  1.00  0.00           N  
ATOM   4481  H   TYR   491      74.296  37.109  77.117  1.00  0.00           H  
ATOM   4482  CA  TYR   491      74.439  36.456  79.235  1.00  0.00           C  
ATOM   4483  HA  TYR   491      75.048  35.657  79.655  1.00  0.00           H  
ATOM   4484  CB  TYR   491      75.132  37.815  79.501  1.00  0.00           C  
ATOM   4485  HB2 TYR   491      76.073  37.996  78.970  1.00  0.00           H  
ATOM   4486  HB3 TYR   491      74.418  38.537  79.104  1.00  0.00           H  
ATOM   4487  CG  TYR   491      75.422  38.133  80.941  1.00  0.00           C  
ATOM   4488  CD1 TYR   491      74.684  39.130  81.661  1.00  0.00           C  
ATOM   4489  HD1 TYR   491      73.776  39.579  81.281  1.00  0.00           H  
ATOM   4490  CE1 TYR   491      74.902  39.282  83.014  1.00  0.00           C  
ATOM   4491  HE1 TYR   491      74.314  39.916  83.666  1.00  0.00           H  
ATOM   4492  CZ  TYR   491      75.987  38.637  83.694  1.00  0.00           C  
ATOM   4493  OH  TYR   491      76.270  38.853  84.975  1.00  0.00           O  
ATOM   4494  HH  TYR   491      77.067  38.355  85.198  1.00  0.00           H  
ATOM   4495  CE2 TYR   491      76.824  37.827  82.940  1.00  0.00           C  
ATOM   4496  HE2 TYR   491      77.569  37.300  83.514  1.00  0.00           H  
ATOM   4497  CD2 TYR   491      76.579  37.623  81.567  1.00  0.00           C  
ATOM   4498  HD2 TYR   491      77.216  36.884  81.116  1.00  0.00           H  
ATOM   4499  C   TYR   491      73.044  36.378  79.893  1.00  0.00           C  
ATOM   4500  O   TYR   491      72.953  36.620  81.091  1.00  0.00           O  
ATOM   4501  N   GLU   492      72.042  36.104  79.056  1.00  0.00           N  
ATOM   4502  H   GLU   492      72.255  35.913  78.084  1.00  0.00           H  
ATOM   4503  CA  GLU   492      70.595  36.088  79.294  1.00  0.00           C  
ATOM   4504  HA  GLU   492      70.349  37.099  79.623  1.00  0.00           H  
ATOM   4505  CB  GLU   492      69.780  35.729  78.024  1.00  0.00           C  
ATOM   4506  HB2 GLU   492      69.906  36.549  77.319  1.00  0.00           H  
ATOM   4507  HB3 GLU   492      70.198  34.827  77.590  1.00  0.00           H  
ATOM   4508  CG  GLU   492      68.278  35.448  78.207  1.00  0.00           C  
ATOM   4509  HG2 GLU   492      67.918  34.972  77.291  1.00  0.00           H  
ATOM   4510  HG3 GLU   492      68.148  34.740  79.021  1.00  0.00           H  
ATOM   4511  CD  GLU   492      67.507  36.785  78.342  1.00  0.00           C  
ATOM   4512  OE1 GLU   492      66.299  36.675  78.727  1.00  0.00           O  
ATOM   4513  OE2 GLU   492      68.030  37.924  77.985  1.00  0.00           O  
ATOM   4514  C   GLU   492      70.133  35.375  80.534  1.00  0.00           C  
ATOM   4515  O   GLU   492      69.424  35.934  81.369  1.00  0.00           O  
ATOM   4516  N   GLN   493      70.624  34.146  80.763  1.00  0.00           N  
ATOM   4517  H   GLN   493      71.226  33.742  80.047  1.00  0.00           H  
ATOM   4518  CA  GLN   493      70.390  33.498  82.067  1.00  0.00           C  
ATOM   4519  HA  GLN   493      69.359  33.589  82.416  1.00  0.00           H  
ATOM   4520  CB  GLN   493      70.740  31.963  81.804  1.00  0.00           C  
ATOM   4521  HB2 GLN   493      70.106  31.582  81.011  1.00  0.00           H  
ATOM   4522  HB3 GLN   493      71.767  31.772  81.487  1.00  0.00           H  
ATOM   4523  CG  GLN   493      70.394  30.955  82.926  1.00  0.00           C  
ATOM   4524  HG2 GLN   493      69.454  31.095  83.462  1.00  0.00           H  
ATOM   4525  HG3 GLN   493      70.309  30.030  82.361  1.00  0.00           H  
ATOM   4526  CD  GLN   493      71.523  30.838  83.906  1.00  0.00           C  
ATOM   4527  OE1 GLN   493      72.663  31.085  83.551  1.00  0.00           O  
ATOM   4528  NE2 GLN   493      71.228  30.497  85.157  1.00  0.00           N  
ATOM   4529 HE21 GLN   493      71.966  30.281  85.817  1.00  0.00           H  
ATOM   4530 HE22 GLN   493      70.307  30.605  85.554  1.00  0.00           H  
ATOM   4531  C   GLN   493      71.180  34.064  83.244  1.00  0.00           C  
ATOM   4532  O   GLN   493      70.506  34.277  84.264  1.00  0.00           O  
ATOM   4533  N   ALA   494      72.467  34.272  83.086  1.00  0.00           N  
ATOM   4534  H   ALA   494      72.904  33.897  82.253  1.00  0.00           H  
ATOM   4535  CA  ALA   494      73.366  34.824  84.171  1.00  0.00           C  
ATOM   4536  HA  ALA   494      73.337  34.102  84.993  1.00  0.00           H  
ATOM   4537  CB  ALA   494      74.811  34.776  83.614  1.00  0.00           C  
ATOM   4538  HB1 ALA   494      74.934  35.423  82.752  1.00  0.00           H  
ATOM   4539  HB2 ALA   494      75.485  35.288  84.304  1.00  0.00           H  
ATOM   4540  HB3 ALA   494      75.036  33.773  83.265  1.00  0.00           H  
ATOM   4541  C   ALA   494      72.873  36.205  84.800  1.00  0.00           C  
ATOM   4542  O   ALA   494      72.679  36.320  85.982  1.00  0.00           O  
ATOM   4543  N   PHE   495      72.350  37.072  83.897  1.00  0.00           N  
ATOM   4544  H   PHE   495      72.397  36.811  82.929  1.00  0.00           H  
ATOM   4545  CA  PHE   495      71.423  38.221  84.187  1.00  0.00           C  
ATOM   4546  HA  PHE   495      71.949  38.983  84.766  1.00  0.00           H  
ATOM   4547  CB  PHE   495      71.129  38.986  82.871  1.00  0.00           C  
ATOM   4548  HB2 PHE   495      72.020  39.611  82.765  1.00  0.00           H  
ATOM   4549  HB3 PHE   495      71.055  38.170  82.164  1.00  0.00           H  
ATOM   4550  CG  PHE   495      69.857  39.820  82.973  1.00  0.00           C  
ATOM   4551  CD1 PHE   495      69.747  41.026  83.687  1.00  0.00           C  
ATOM   4552  HD1 PHE   495      70.568  41.256  84.348  1.00  0.00           H  
ATOM   4553  CE1 PHE   495      68.559  41.785  83.778  1.00  0.00           C  
ATOM   4554  HE1 PHE   495      68.566  42.686  84.375  1.00  0.00           H  
ATOM   4555  CZ  PHE   495      67.358  41.370  83.077  1.00  0.00           C  
ATOM   4556  HZ  PHE   495      66.394  41.804  83.279  1.00  0.00           H  
ATOM   4557  CE2 PHE   495      67.399  40.171  82.394  1.00  0.00           C  
ATOM   4558  HE2 PHE   495      66.506  39.848  81.866  1.00  0.00           H  
ATOM   4559  CD2 PHE   495      68.631  39.494  82.291  1.00  0.00           C  
ATOM   4560  HD2 PHE   495      68.617  38.574  81.735  1.00  0.00           H  
ATOM   4561  C   PHE   495      70.236  37.929  85.045  1.00  0.00           C  
ATOM   4562  O   PHE   495      70.055  38.593  86.048  1.00  0.00           O  
ATOM   4563  N   ARG   496      69.511  36.897  84.694  1.00  0.00           N  
ATOM   4564  H   ARG   496      69.741  36.458  83.816  1.00  0.00           H  
ATOM   4565  CA  ARG   496      68.305  36.552  85.472  1.00  0.00           C  
ATOM   4566  HA  ARG   496      67.630  37.356  85.753  1.00  0.00           H  
ATOM   4567  CB  ARG   496      67.369  35.712  84.673  1.00  0.00           C  
ATOM   4568  HB2 ARG   496      67.943  34.880  84.244  1.00  0.00           H  
ATOM   4569  HB3 ARG   496      66.565  35.299  85.264  1.00  0.00           H  
ATOM   4570  CG  ARG   496      66.800  36.431  83.472  1.00  0.00           C  
ATOM   4571  HG2 ARG   496      66.170  37.200  83.933  1.00  0.00           H  
ATOM   4572  HG3 ARG   496      67.676  36.839  82.969  1.00  0.00           H  
ATOM   4573  CD  ARG   496      65.961  35.456  82.633  1.00  0.00           C  
ATOM   4574  HD2 ARG   496      66.573  34.656  82.213  1.00  0.00           H  
ATOM   4575  HD3 ARG   496      65.243  34.969  83.294  1.00  0.00           H  
ATOM   4576  NE  ARG   496      65.354  36.154  81.503  1.00  0.00           N  
ATOM   4577  HE  ARG   496      65.893  36.236  80.652  1.00  0.00           H  
ATOM   4578  CZ  ARG   496      64.193  36.731  81.337  1.00  0.00           C  
ATOM   4579  NH1 ARG   496      63.355  36.812  82.292  1.00  0.00           N  
ATOM   4580 HH11 ARG   496      63.531  36.546  83.243  1.00  0.00           H  
ATOM   4581 HH12 ARG   496      62.471  37.297  82.162  1.00  0.00           H  
ATOM   4582  NH2 ARG   496      63.802  37.172  80.187  1.00  0.00           N  
ATOM   4583 HH21 ARG   496      64.448  37.171  79.415  1.00  0.00           H  
ATOM   4584 HH22 ARG   496      62.801  37.279  80.085  1.00  0.00           H  
ATOM   4585  C   ARG   496      68.375  35.854  86.812  1.00  0.00           C  
ATOM   4586  O   ARG   496      67.780  36.231  87.768  1.00  0.00           O  
ATOM   4587  N   GLU   497      69.427  35.068  86.864  1.00  0.00           N  
ATOM   4588  H   GLU   497      69.925  34.997  85.985  1.00  0.00           H  
ATOM   4589  CA  GLU   497      70.072  34.413  88.021  1.00  0.00           C  
ATOM   4590  HA  GLU   497      69.339  33.783  88.505  1.00  0.00           H  
ATOM   4591  CB  GLU   497      71.166  33.422  87.565  1.00  0.00           C  
ATOM   4592  HB2 GLU   497      70.612  32.649  87.037  1.00  0.00           H  
ATOM   4593  HB3 GLU   497      71.894  33.919  86.914  1.00  0.00           H  
ATOM   4594  CG  GLU   497      71.948  32.805  88.700  1.00  0.00           C  
ATOM   4595  HG2 GLU   497      72.438  33.644  89.198  1.00  0.00           H  
ATOM   4596  HG3 GLU   497      71.252  32.280  89.341  1.00  0.00           H  
ATOM   4597  CD  GLU   497      72.951  31.731  88.407  1.00  0.00           C  
ATOM   4598  OE1 GLU   497      72.712  30.922  87.483  1.00  0.00           O  
ATOM   4599  OE2 GLU   497      74.004  31.615  89.089  1.00  0.00           O  
ATOM   4600  C   GLU   497      70.543  35.398  89.048  1.00  0.00           C  
ATOM   4601  O   GLU   497      70.106  35.367  90.197  1.00  0.00           O  
ATOM   4602  N   HIP   498      71.472  36.292  88.677  1.00  0.00           N  
ATOM   4603  H   HIP   498      71.968  36.091  87.820  1.00  0.00           H  
ATOM   4604  CA  HIP   498      72.034  37.350  89.480  1.00  0.00           C  
ATOM   4605  HA  HIP   498      72.492  36.860  90.339  1.00  0.00           H  
ATOM   4606  CB  HIP   498      73.074  38.074  88.589  1.00  0.00           C  
ATOM   4607  HB2 HIP   498      72.756  38.019  87.546  1.00  0.00           H  
ATOM   4608  HB3 HIP   498      73.186  39.117  88.891  1.00  0.00           H  
ATOM   4609  CG  HIP   498      74.453  37.477  88.552  1.00  0.00           C  
ATOM   4610  ND1 HIP   498      75.641  38.095  88.750  1.00  0.00           N  
ATOM   4611  HD1 HIP   498      75.791  39.097  88.822  1.00  0.00           H  
ATOM   4612  CE1 HIP   498      76.648  37.164  88.615  1.00  0.00           C  
ATOM   4613  HE1 HIP   498      77.698  37.380  88.691  1.00  0.00           H  
ATOM   4614  NE2 HIP   498      76.095  35.907  88.634  1.00  0.00           N  
ATOM   4615  HE2 HIP   498      76.610  35.038  88.677  1.00  0.00           H  
ATOM   4616  CD2 HIP   498      74.714  36.150  88.497  1.00  0.00           C  
ATOM   4617  HD2 HIP   498      74.004  35.381  88.212  1.00  0.00           H  
ATOM   4618  C   HIP   498      70.916  38.389  89.906  1.00  0.00           C  
ATOM   4619  O   HIP   498      70.872  38.962  90.989  1.00  0.00           O  
ATOM   4620  N   TRP   499      70.015  38.721  88.978  1.00  0.00           N  
ATOM   4621  H   TRP   499      70.193  38.448  88.018  1.00  0.00           H  
ATOM   4622  CA  TRP   499      68.826  39.594  89.318  1.00  0.00           C  
ATOM   4623  HA  TRP   499      69.047  40.546  89.799  1.00  0.00           H  
ATOM   4624  CB  TRP   499      68.096  39.770  87.959  1.00  0.00           C  
ATOM   4625  HB2 TRP   499      68.805  40.236  87.268  1.00  0.00           H  
ATOM   4626  HB3 TRP   499      67.775  38.823  87.529  1.00  0.00           H  
ATOM   4627  CG  TRP   499      66.827  40.544  88.021  1.00  0.00           C  
ATOM   4628  CD1 TRP   499      66.439  41.445  88.935  1.00  0.00           C  
ATOM   4629  HD1 TRP   499      66.997  41.782  89.800  1.00  0.00           H  
ATOM   4630  NE1 TRP   499      65.252  42.068  88.609  1.00  0.00           N  
ATOM   4631  HE1 TRP   499      64.760  42.747  89.178  1.00  0.00           H  
ATOM   4632  CE2 TRP   499      64.797  41.582  87.404  1.00  0.00           C  
ATOM   4633  CZ2 TRP   499      63.596  41.808  86.703  1.00  0.00           C  
ATOM   4634  HZ2 TRP   499      62.932  42.603  87.004  1.00  0.00           H  
ATOM   4635  CH2 TRP   499      63.390  41.177  85.467  1.00  0.00           C  
ATOM   4636  HH2 TRP   499      62.470  41.283  84.922  1.00  0.00           H  
ATOM   4637  CZ3 TRP   499      64.163  40.079  85.148  1.00  0.00           C  
ATOM   4638  HZ3 TRP   499      63.966  39.553  84.230  1.00  0.00           H  
ATOM   4639  CE3 TRP   499      65.457  39.948  85.826  1.00  0.00           C  
ATOM   4640  HE3 TRP   499      66.073  39.218  85.325  1.00  0.00           H  
ATOM   4641  CD2 TRP   499      65.743  40.584  87.051  1.00  0.00           C  
ATOM   4642  C   TRP   499      67.971  38.854  90.385  1.00  0.00           C  
ATOM   4643  O   TRP   499      67.744  39.446  91.411  1.00  0.00           O  
ATOM   4644  N   GLU   500      67.500  37.639  90.123  1.00  0.00           N  
ATOM   4645  H   GLU   500      67.644  37.274  89.195  1.00  0.00           H  
ATOM   4646  CA  GLU   500      66.735  36.895  91.189  1.00  0.00           C  
ATOM   4647  HA  GLU   500      65.730  37.295  91.292  1.00  0.00           H  
ATOM   4648  CB  GLU   500      66.556  35.435  90.754  1.00  0.00           C  
ATOM   4649  HB2 GLU   500      66.253  35.452  89.709  1.00  0.00           H  
ATOM   4650  HB3 GLU   500      67.521  34.935  90.843  1.00  0.00           H  
ATOM   4651  CG  GLU   500      65.383  34.711  91.498  1.00  0.00           C  
ATOM   4652  HG2 GLU   500      65.665  34.713  92.552  1.00  0.00           H  
ATOM   4653  HG3 GLU   500      64.546  35.388  91.333  1.00  0.00           H  
ATOM   4654  CD  GLU   500      65.120  33.264  90.904  1.00  0.00           C  
ATOM   4655  OE1 GLU   500      66.118  32.538  90.466  1.00  0.00           O  
ATOM   4656  OE2 GLU   500      63.954  32.873  91.042  1.00  0.00           O  
ATOM   4657  C   GLU   500      67.431  36.777  92.558  1.00  0.00           C  
ATOM   4658  O   GLU   500      66.732  36.918  93.599  1.00  0.00           O  
ATOM   4659  N   ARG   501      68.741  36.539  92.656  1.00  0.00           N  
ATOM   4660  H   ARG   501      69.319  36.483  91.826  1.00  0.00           H  
ATOM   4661  CA  ARG   501      69.412  36.628  93.933  1.00  0.00           C  
ATOM   4662  HA  ARG   501      68.843  36.001  94.613  1.00  0.00           H  
ATOM   4663  CB  ARG   501      70.908  36.197  93.730  1.00  0.00           C  
ATOM   4664  HB2 ARG   501      71.248  36.354  92.701  1.00  0.00           H  
ATOM   4665  HB3 ARG   501      71.483  36.833  94.400  1.00  0.00           H  
ATOM   4666  CG  ARG   501      71.187  34.706  94.098  1.00  0.00           C  
ATOM   4667  HG2 ARG   501      70.629  34.474  95.002  1.00  0.00           H  
ATOM   4668  HG3 ARG   501      70.764  34.029  93.366  1.00  0.00           H  
ATOM   4669  CD  ARG   501      72.649  34.278  94.206  1.00  0.00           C  
ATOM   4670  HD2 ARG   501      73.199  34.724  95.039  1.00  0.00           H  
ATOM   4671  HD3 ARG   501      72.579  33.225  94.463  1.00  0.00           H  
ATOM   4672  NE  ARG   501      73.351  34.524  92.979  1.00  0.00           N  
ATOM   4673  HE  ARG   501      73.548  35.496  92.800  1.00  0.00           H  
ATOM   4674  CZ  ARG   501      73.386  33.770  91.899  1.00  0.00           C  
ATOM   4675  NH1 ARG   501      72.772  32.618  91.738  1.00  0.00           N  
ATOM   4676 HH11 ARG   501      72.509  32.132  92.581  1.00  0.00           H  
ATOM   4677 HH12 ARG   501      72.849  32.079  90.884  1.00  0.00           H  
ATOM   4678  NH2 ARG   501      74.098  34.262  90.938  1.00  0.00           N  
ATOM   4679 HH21 ARG   501      74.650  35.100  91.095  1.00  0.00           H  
ATOM   4680 HH22 ARG   501      74.320  33.654  90.162  1.00  0.00           H  
ATOM   4681  C   ARG   501      69.327  38.055  94.573  1.00  0.00           C  
ATOM   4682  O   ARG   501      69.044  38.143  95.727  1.00  0.00           O  
ATOM   4683  N   THR   502      69.485  39.125  93.773  1.00  0.00           N  
ATOM   4684  H   THR   502      69.537  38.935  92.785  1.00  0.00           H  
ATOM   4685  CA  THR   502      69.283  40.571  94.146  1.00  0.00           C  
ATOM   4686  HA  THR   502      70.014  40.827  94.918  1.00  0.00           H  
ATOM   4687  CB  THR   502      69.623  41.487  92.945  1.00  0.00           C  
ATOM   4688  HB  THR   502      69.037  41.278  92.049  1.00  0.00           H  
ATOM   4689  CG2 THR   502      69.650  42.988  93.392  1.00  0.00           C  
ATOM   4690 HG21 THR   502      70.151  43.539  92.604  1.00  0.00           H  
ATOM   4691 HG22 THR   502      68.632  43.298  93.577  1.00  0.00           H  
ATOM   4692 HG23 THR   502      70.321  43.102  94.248  1.00  0.00           H  
ATOM   4693  OG1 THR   502      70.983  41.395  92.520  1.00  0.00           O  
ATOM   4694  HG1 THR   502      71.152  40.510  92.200  1.00  0.00           H  
ATOM   4695  C   THR   502      67.864  40.873  94.788  1.00  0.00           C  
ATOM   4696  O   THR   502      67.556  41.489  95.795  1.00  0.00           O  
ATOM   4697  N   TRP   503      66.879  40.211  94.107  1.00  0.00           N  
ATOM   4698  H   TRP   503      67.129  39.515  93.413  1.00  0.00           H  
ATOM   4699  CA  TRP   503      65.445  40.487  94.390  1.00  0.00           C  
ATOM   4700  HA  TRP   503      65.332  41.554  94.546  1.00  0.00           H  
ATOM   4701  CB  TRP   503      64.618  40.178  93.180  1.00  0.00           C  
ATOM   4702  HB2 TRP   503      64.917  40.958  92.473  1.00  0.00           H  
ATOM   4703  HB3 TRP   503      64.989  39.234  92.787  1.00  0.00           H  
ATOM   4704  CG  TRP   503      63.097  40.036  93.362  1.00  0.00           C  
ATOM   4705  CD1 TRP   503      62.189  40.983  93.475  1.00  0.00           C  
ATOM   4706  HD1 TRP   503      62.344  42.056  93.516  1.00  0.00           H  
ATOM   4707  NE1 TRP   503      61.009  40.466  93.985  1.00  0.00           N  
ATOM   4708  HE1 TRP   503      60.281  41.028  94.391  1.00  0.00           H  
ATOM   4709  CE2 TRP   503      61.003  39.082  93.916  1.00  0.00           C  
ATOM   4710  CZ2 TRP   503      60.069  38.045  94.140  1.00  0.00           C  
ATOM   4711  HZ2 TRP   503      59.014  38.271  94.186  1.00  0.00           H  
ATOM   4712  CH2 TRP   503      60.525  36.713  94.261  1.00  0.00           C  
ATOM   4713  HH2 TRP   503      59.879  35.885  94.516  1.00  0.00           H  
ATOM   4714  CZ3 TRP   503      61.854  36.413  94.180  1.00  0.00           C  
ATOM   4715  HZ3 TRP   503      62.201  35.405  94.369  1.00  0.00           H  
ATOM   4716  CE3 TRP   503      62.819  37.390  93.797  1.00  0.00           C  
ATOM   4717  HE3 TRP   503      63.839  37.061  93.682  1.00  0.00           H  
ATOM   4718  CD2 TRP   503      62.372  38.743  93.675  1.00  0.00           C  
ATOM   4719  C   TRP   503      64.959  39.682  95.652  1.00  0.00           C  
ATOM   4720  O   TRP   503      64.325  40.187  96.587  1.00  0.00           O  
ATOM   4721  N   LEU   504      65.407  38.459  95.732  1.00  0.00           N  
ATOM   4722  H   LEU   504      65.867  38.055  94.929  1.00  0.00           H  
ATOM   4723  CA  LEU   504      65.090  37.655  96.961  1.00  0.00           C  
ATOM   4724  HA  LEU   504      64.039  37.852  97.138  1.00  0.00           H  
ATOM   4725  CB  LEU   504      65.429  36.149  96.717  1.00  0.00           C  
ATOM   4726  HB2 LEU   504      64.878  35.852  95.821  1.00  0.00           H  
ATOM   4727  HB3 LEU   504      66.489  36.091  96.437  1.00  0.00           H  
ATOM   4728  CG  LEU   504      65.206  35.089  97.847  1.00  0.00           C  
ATOM   4729  HG  LEU   504      65.686  35.412  98.773  1.00  0.00           H  
ATOM   4730  CD1 LEU   504      63.693  34.935  97.878  1.00  0.00           C  
ATOM   4731 HD11 LEU   504      63.401  34.237  98.665  1.00  0.00           H  
ATOM   4732 HD12 LEU   504      63.168  35.877  98.074  1.00  0.00           H  
ATOM   4733 HD13 LEU   504      63.337  34.410  96.993  1.00  0.00           H  
ATOM   4734  CD2 LEU   504      65.869  33.802  97.444  1.00  0.00           C  
ATOM   4735 HD21 LEU   504      66.951  33.938  97.371  1.00  0.00           H  
ATOM   4736 HD22 LEU   504      65.643  32.975  98.121  1.00  0.00           H  
ATOM   4737 HD23 LEU   504      65.600  33.600  96.402  1.00  0.00           H  
ATOM   4738  C   LEU   504      65.842  38.209  98.198  1.00  0.00           C  
ATOM   4739  O   LEU   504      65.264  38.199  99.290  1.00  0.00           O  
ATOM   4740  N   LEU   505      67.067  38.795  98.086  1.00  0.00           N  
ATOM   4741  H   LEU   505      67.469  38.787  97.158  1.00  0.00           H  
ATOM   4742  CA  LEU   505      67.678  39.618  99.112  1.00  0.00           C  
ATOM   4743  HA  LEU   505      67.834  38.999  99.989  1.00  0.00           H  
ATOM   4744  CB  LEU   505      69.024  40.045  98.580  1.00  0.00           C  
ATOM   4745  HB2 LEU   505      69.551  39.171  98.213  1.00  0.00           H  
ATOM   4746  HB3 LEU   505      68.800  40.620  97.675  1.00  0.00           H  
ATOM   4747  CG  LEU   505      69.974  40.848  99.460  1.00  0.00           C  
ATOM   4748  HG  LEU   505      69.426  41.721  99.827  1.00  0.00           H  
ATOM   4749  CD1 LEU   505      70.652  40.124 100.588  1.00  0.00           C  
ATOM   4750 HD11 LEU   505      70.974  40.836 101.352  1.00  0.00           H  
ATOM   4751 HD12 LEU   505      69.952  39.446 101.062  1.00  0.00           H  
ATOM   4752 HD13 LEU   505      71.531  39.583 100.249  1.00  0.00           H  
ATOM   4753  CD2 LEU   505      71.137  41.421  98.759  1.00  0.00           C  
ATOM   4754 HD21 LEU   505      71.672  42.065  99.449  1.00  0.00           H  
ATOM   4755 HD22 LEU   505      71.728  40.620  98.309  1.00  0.00           H  
ATOM   4756 HD23 LEU   505      70.810  42.061  97.935  1.00  0.00           H  
ATOM   4757  C   LEU   505      66.798  40.863  99.560  1.00  0.00           C  
ATOM   4758  O   LEU   505      66.788  41.089 100.768  1.00  0.00           O  
ATOM   4759  N   GLN   506      66.088  41.528  98.664  1.00  0.00           N  
ATOM   4760  H   GLN   506      66.177  41.229  97.696  1.00  0.00           H  
ATOM   4761  CA  GLN   506      65.157  42.598  99.045  1.00  0.00           C  
ATOM   4762  HA  GLN   506      65.511  43.023  99.983  1.00  0.00           H  
ATOM   4763  CB  GLN   506      65.076  43.751  98.039  1.00  0.00           C  
ATOM   4764  HB2 GLN   506      64.455  43.470  97.195  1.00  0.00           H  
ATOM   4765  HB3 GLN   506      64.574  44.578  98.537  1.00  0.00           H  
ATOM   4766  CG  GLN   506      66.449  44.251  97.585  1.00  0.00           C  
ATOM   4767  HG2 GLN   506      66.990  43.446  97.097  1.00  0.00           H  
ATOM   4768  HG3 GLN   506      66.294  45.083  96.906  1.00  0.00           H  
ATOM   4769  CD  GLN   506      67.276  44.559  98.815  1.00  0.00           C  
ATOM   4770  OE1 GLN   506      66.819  45.146  99.826  1.00  0.00           O  
ATOM   4771  NE2 GLN   506      68.513  44.186  98.847  1.00  0.00           N  
ATOM   4772 HE21 GLN   506      68.979  44.387  99.726  1.00  0.00           H  
ATOM   4773 HE22 GLN   506      69.007  43.725  98.105  1.00  0.00           H  
ATOM   4774  C   GLN   506      63.705  42.083  99.501  1.00  0.00           C  
ATOM   4775  O   GLN   506      62.902  42.911  99.964  1.00  0.00           O  
ATOM   4776  N   THR   507      63.453  40.773  99.386  1.00  0.00           N  
ATOM   4777  H   THR   507      64.156  40.140  99.032  1.00  0.00           H  
ATOM   4778  CA  THR   507      62.077  40.250  99.600  1.00  0.00           C  
ATOM   4779  HA  THR   507      61.469  41.001 100.110  1.00  0.00           H  
ATOM   4780  CB  THR   507      61.364  40.017  98.307  1.00  0.00           C  
ATOM   4781  HB  THR   507      60.367  39.699  98.620  1.00  0.00           H  
ATOM   4782  CG2 THR   507      61.291  41.222  97.390  1.00  0.00           C  
ATOM   4783 HG21 THR   507      60.576  41.027  96.596  1.00  0.00           H  
ATOM   4784 HG22 THR   507      60.801  42.031  97.937  1.00  0.00           H  
ATOM   4785 HG23 THR   507      62.300  41.481  97.056  1.00  0.00           H  
ATOM   4786  OG1 THR   507      61.893  39.008  97.601  1.00  0.00           O  
ATOM   4787  HG1 THR   507      62.667  39.300  97.122  1.00  0.00           H  
ATOM   4788  C   THR   507      61.930  38.989 100.392  1.00  0.00           C  
ATOM   4789  O   THR   507      60.829  38.616 100.829  1.00  0.00           O  
ATOM   4790  N   CYX   508      63.023  38.291 100.802  1.00  0.00           N  
ATOM   4791  H   CYX   508      63.912  38.531 100.381  1.00  0.00           H  
ATOM   4792  CA  CYX   508      63.054  37.113 101.679  1.00  0.00           C  
ATOM   4793  HA  CYX   508      62.766  36.235 101.107  1.00  0.00           H  
ATOM   4794  CB  CYX   508      64.580  36.852 102.054  1.00  0.00           C  
ATOM   4795  HB2 CYX   508      64.628  35.951 102.657  1.00  0.00           H  
ATOM   4796  HB3 CYX   508      65.127  36.633 101.136  1.00  0.00           H  
ATOM   4797  SG  CYX   508      65.516  38.215 102.936  1.00  0.00           S  
ATOM   4798  C   CYX   508      62.070  37.209 102.877  1.00  0.00           C  
ATOM   4799  O   CYX   508      61.238  36.329 103.156  1.00  0.00           O  
ATOM   4800  N   LYS   509      62.313  38.247 103.717  1.00  0.00           N  
ATOM   4801  H   LYS   509      62.955  38.913 103.304  1.00  0.00           H  
ATOM   4802  CA  LYS   509      61.485  38.563 104.888  1.00  0.00           C  
ATOM   4803  HA  LYS   509      61.472  37.700 105.551  1.00  0.00           H  
ATOM   4804  CB  LYS   509      62.138  39.648 105.790  1.00  0.00           C  
ATOM   4805  HB2 LYS   509      62.219  40.598 105.264  1.00  0.00           H  
ATOM   4806  HB3 LYS   509      61.434  39.936 106.579  1.00  0.00           H  
ATOM   4807  CG  LYS   509      63.425  39.167 106.562  1.00  0.00           C  
ATOM   4808  HG2 LYS   509      63.193  38.207 107.021  1.00  0.00           H  
ATOM   4809  HG3 LYS   509      64.268  38.950 105.909  1.00  0.00           H  
ATOM   4810  CD  LYS   509      63.827  40.180 107.720  1.00  0.00           C  
ATOM   4811  HD2 LYS   509      63.757  41.141 107.207  1.00  0.00           H  
ATOM   4812  HD3 LYS   509      63.003  40.289 108.434  1.00  0.00           H  
ATOM   4813  CE  LYS   509      65.133  39.850 108.370  1.00  0.00           C  
ATOM   4814  HE2 LYS   509      65.363  40.714 108.993  1.00  0.00           H  
ATOM   4815  HE3 LYS   509      65.021  38.918 108.926  1.00  0.00           H  
ATOM   4816  NZ  LYS   509      66.254  39.586 107.482  1.00  0.00           N  
ATOM   4817  HZ1 LYS   509      67.083  39.655 108.056  1.00  0.00           H  
ATOM   4818  HZ2 LYS   509      66.215  38.637 107.137  1.00  0.00           H  
ATOM   4819  HZ3 LYS   509      66.217  40.275 106.742  1.00  0.00           H  
ATOM   4820  C   LYS   509      59.993  38.895 104.441  1.00  0.00           C  
ATOM   4821  O   LYS   509      59.059  38.517 105.195  1.00  0.00           O  
ATOM   4822  N   SER   510      59.818  39.570 103.294  1.00  0.00           N  
ATOM   4823  H   SER   510      60.639  39.915 102.823  1.00  0.00           H  
ATOM   4824  CA  SER   510      58.537  40.024 102.792  1.00  0.00           C  
ATOM   4825  HA  SER   510      57.979  40.552 103.565  1.00  0.00           H  
ATOM   4826  CB  SER   510      58.719  41.092 101.682  1.00  0.00           C  
ATOM   4827  HB2 SER   510      59.456  41.882 101.856  1.00  0.00           H  
ATOM   4828  HB3 SER   510      59.030  40.628 100.743  1.00  0.00           H  
ATOM   4829  OG  SER   510      57.391  41.738 101.407  1.00  0.00           O  
ATOM   4830  HG  SER   510      56.860  41.215 100.805  1.00  0.00           H  
ATOM   4831  C   SER   510      57.622  38.779 102.318  1.00  0.00           C  
ATOM   4832  O   SER   510      56.384  38.873 102.340  1.00  0.00           O  
ATOM   4833  N   TYR   511      58.275  37.769 101.770  1.00  0.00           N  
ATOM   4834  H   TYR   511      59.246  37.866 101.510  1.00  0.00           H  
ATOM   4835  CA  TYR   511      57.577  36.490 101.493  1.00  0.00           C  
ATOM   4836  HA  TYR   511      56.497  36.593 101.452  1.00  0.00           H  
ATOM   4837  CB  TYR   511      58.067  35.910 100.142  1.00  0.00           C  
ATOM   4838  HB2 TYR   511      59.152  35.836 100.052  1.00  0.00           H  
ATOM   4839  HB3 TYR   511      57.612  34.938  99.975  1.00  0.00           H  
ATOM   4840  CG  TYR   511      57.603  36.697  98.949  1.00  0.00           C  
ATOM   4841  CD1 TYR   511      56.227  36.647  98.605  1.00  0.00           C  
ATOM   4842  HD1 TYR   511      55.489  36.118  99.198  1.00  0.00           H  
ATOM   4843  CE1 TYR   511      55.770  37.344  97.473  1.00  0.00           C  
ATOM   4844  HE1 TYR   511      54.712  37.376  97.283  1.00  0.00           H  
ATOM   4845  CZ  TYR   511      56.664  37.998  96.576  1.00  0.00           C  
ATOM   4846  OH  TYR   511      56.218  38.728  95.573  1.00  0.00           O  
ATOM   4847  HH  TYR   511      56.877  38.860  94.879  1.00  0.00           H  
ATOM   4848  CE2 TYR   511      58.033  37.998  96.900  1.00  0.00           C  
ATOM   4849  HE2 TYR   511      58.634  38.597  96.229  1.00  0.00           H  
ATOM   4850  CD2 TYR   511      58.506  37.362  98.061  1.00  0.00           C  
ATOM   4851  HD2 TYR   511      59.563  37.360  98.271  1.00  0.00           H  
ATOM   4852  C   TYR   511      57.762  35.325 102.627  1.00  0.00           C  
ATOM   4853  O   TYR   511      57.349  34.175 102.502  1.00  0.00           O  
ATOM   4854  N   ALA   512      58.576  35.630 103.677  1.00  0.00           N  
ATOM   4855  H   ALA   512      58.927  36.573 103.636  1.00  0.00           H  
ATOM   4856  CA  ALA   512      58.745  34.746 104.898  1.00  0.00           C  
ATOM   4857  HA  ALA   512      59.387  35.276 105.598  1.00  0.00           H  
ATOM   4858  CB  ALA   512      57.408  34.574 105.686  1.00  0.00           C  
ATOM   4859  HB1 ALA   512      56.882  35.514 105.802  1.00  0.00           H  
ATOM   4860  HB2 ALA   512      56.820  33.858 105.108  1.00  0.00           H  
ATOM   4861  HB3 ALA   512      57.668  34.082 106.629  1.00  0.00           H  
ATOM   4862  C   ALA   512      59.606  33.512 104.590  1.00  0.00           C  
ATOM   4863  O   ALA   512      59.189  32.429 104.944  1.00  0.00           O  
ATOM   4864  N   VAL   513      60.815  33.699 103.964  1.00  0.00           N  
ATOM   4865  H   VAL   513      60.991  34.606 103.547  1.00  0.00           H  
ATOM   4866  CA  VAL   513      61.627  32.581 103.535  1.00  0.00           C  
ATOM   4867  HA  VAL   513      61.411  31.755 104.212  1.00  0.00           H  
ATOM   4868  CB  VAL   513      61.361  32.183 102.056  1.00  0.00           C  
ATOM   4869  HB  VAL   513      62.140  31.486 101.781  1.00  0.00           H  
ATOM   4870  CG1 VAL   513      60.168  31.325 101.861  1.00  0.00           C  
ATOM   4871 HG11 VAL   513      59.220  31.820 102.082  1.00  0.00           H  
ATOM   4872 HG12 VAL   513      60.088  30.985 100.828  1.00  0.00           H  
ATOM   4873 HG13 VAL   513      60.256  30.417 102.463  1.00  0.00           H  
ATOM   4874  CG2 VAL   513      61.320  33.360 101.128  1.00  0.00           C  
ATOM   4875 HG21 VAL   513      60.463  34.001 101.345  1.00  0.00           H  
ATOM   4876 HG22 VAL   513      62.180  33.968 101.403  1.00  0.00           H  
ATOM   4877 HG23 VAL   513      61.369  33.038 100.082  1.00  0.00           H  
ATOM   4878  C   VAL   513      63.109  32.976 103.701  1.00  0.00           C  
ATOM   4879  O   VAL   513      63.421  34.160 103.907  1.00  0.00           O  
ATOM   4880  N   PRO   514      64.108  32.056 103.696  1.00  0.00           N  
ATOM   4881  CD  PRO   514      63.935  30.653 103.740  1.00  0.00           C  
ATOM   4882  HD2 PRO   514      63.945  30.308 102.705  1.00  0.00           H  
ATOM   4883  HD3 PRO   514      63.088  30.267 104.292  1.00  0.00           H  
ATOM   4884  CG  PRO   514      65.091  30.194 104.495  1.00  0.00           C  
ATOM   4885  HG2 PRO   514      65.372  29.157 104.325  1.00  0.00           H  
ATOM   4886  HG3 PRO   514      64.872  30.345 105.557  1.00  0.00           H  
ATOM   4887  CB  PRO   514      66.219  31.068 103.990  1.00  0.00           C  
ATOM   4888  HB2 PRO   514      66.519  30.902 102.957  1.00  0.00           H  
ATOM   4889  HB3 PRO   514      67.105  31.042 104.634  1.00  0.00           H  
ATOM   4890  CA  PRO   514      65.474  32.436 104.034  1.00  0.00           C  
ATOM   4891  HA  PRO   514      65.409  32.846 105.039  1.00  0.00           H  
ATOM   4892  C   PRO   514      66.128  33.395 103.097  1.00  0.00           C  
ATOM   4893  O   PRO   514      65.876  33.343 101.892  1.00  0.00           O  
ATOM   4894  N   CYX   515      67.002  34.168 103.618  1.00  0.00           N  
ATOM   4895  H   CYX   515      67.127  34.099 104.617  1.00  0.00           H  
ATOM   4896  CA  CYX   515      67.704  35.213 102.869  1.00  0.00           C  
ATOM   4897  HA  CYX   515      67.017  35.551 102.097  1.00  0.00           H  
ATOM   4898  CB  CYX   515      67.938  36.433 103.767  1.00  0.00           C  
ATOM   4899  HB2 CYX   515      68.524  36.140 104.640  1.00  0.00           H  
ATOM   4900  HB3 CYX   515      68.500  37.232 103.284  1.00  0.00           H  
ATOM   4901  SG  CYX   515      66.438  37.240 104.423  1.00  0.00           S  
ATOM   4902  C   CYX   515      69.046  34.836 102.159  1.00  0.00           C  
ATOM   4903  O   CYX   515      69.960  34.402 102.898  1.00  0.00           O  
ATOM   4904  N   PRO   516      69.262  35.152 100.890  1.00  0.00           N  
ATOM   4905  CD  PRO   516      68.368  35.664  99.879  1.00  0.00           C  
ATOM   4906  HD2 PRO   516      68.156  36.715 100.027  1.00  0.00           H  
ATOM   4907  HD3 PRO   516      67.486  35.008  99.865  1.00  0.00           H  
ATOM   4908  CG  PRO   516      69.158  35.445  98.597  1.00  0.00           C  
ATOM   4909  HG2 PRO   516      68.816  36.205  97.901  1.00  0.00           H  
ATOM   4910  HG3 PRO   516      68.954  34.426  98.286  1.00  0.00           H  
ATOM   4911  CB  PRO   516      70.670  35.542  98.846  1.00  0.00           C  
ATOM   4912  HB2 PRO   516      71.015  36.574  98.744  1.00  0.00           H  
ATOM   4913  HB3 PRO   516      71.233  34.955  98.124  1.00  0.00           H  
ATOM   4914  CA  PRO   516      70.657  35.101 100.344  1.00  0.00           C  
ATOM   4915  HA  PRO   516      70.843  34.030 100.306  1.00  0.00           H  
ATOM   4916  C   PRO   516      71.640  35.973 101.072  1.00  0.00           C  
ATOM   4917  O   PRO   516      71.262  37.125 101.282  1.00  0.00           O  
ATOM   4918  N   PRO   517      72.890  35.645 101.433  1.00  0.00           N  
ATOM   4919  CD  PRO   517      73.483  34.375 101.131  1.00  0.00           C  
ATOM   4920  HD2 PRO   517      73.224  34.025 100.131  1.00  0.00           H  
ATOM   4921  HD3 PRO   517      73.337  33.575 101.866  1.00  0.00           H  
ATOM   4922  CG  PRO   517      74.944  34.555 101.050  1.00  0.00           C  
ATOM   4923  HG2 PRO   517      75.171  34.926 100.050  1.00  0.00           H  
ATOM   4924  HG3 PRO   517      75.485  33.650 101.294  1.00  0.00           H  
ATOM   4925  CB  PRO   517      75.141  35.754 102.099  1.00  0.00           C  
ATOM   4926  HB2 PRO   517      76.023  36.316 101.813  1.00  0.00           H  
ATOM   4927  HB3 PRO   517      75.185  35.370 103.124  1.00  0.00           H  
ATOM   4928  CA  PRO   517      73.879  36.526 102.001  1.00  0.00           C  
ATOM   4929  HA  PRO   517      73.524  36.758 103.005  1.00  0.00           H  
ATOM   4930  C   PRO   517      74.066  37.758 101.149  1.00  0.00           C  
ATOM   4931  O   PRO   517      74.031  37.598  99.881  1.00  0.00           O  
ATOM   4932  N   GLY   518      74.339  38.917 101.826  1.00  0.00           N  
ATOM   4933  H   GLY   518      74.576  38.805 102.794  1.00  0.00           H  
ATOM   4934  CA  GLY   518      74.668  40.191 101.181  1.00  0.00           C  
ATOM   4935  HA2 GLY   518      74.145  40.235 100.220  1.00  0.00           H  
ATOM   4936  HA3 GLY   518      74.171  40.970 101.759  1.00  0.00           H  
ATOM   4937  C   GLY   518      76.155  40.369 100.879  1.00  0.00           C
[truncated: 70,721 more chars]
