# Supplementary material for: In silico docking yields small molecule negative allosteric modulators targeting the core of Frizzled 7
Source: Nat Commun. 2025 Dec 14;16:11138. doi: 10.1038/s41467-025-67147-z (PMC12705740; doi:10.1038/s41467-025-67147-z)
Supplement: Supplementary file 6 — Supplementary Data 4 [file 41467_2025_67147_MOESM6_ESM.zip › MD_cluster-poses/docking-pose_FZD7-C407_sumclust_C407.dat]

#Cluster   Frames     Frac  AvgDist    Stdev Centroid AvgCDist
       0     1834    0.509    1.213    0.423      263    3.410
       1     1267    0.352    1.310    0.493     1558    2.604
       2      302    0.084    0.883    0.244     2574    2.748
       3      179    0.050    1.029    0.296        1    3.409
       4       21    0.006    1.177    0.342     2213    2.707
