# Supplementary material for: In silico docking yields small molecule negative allosteric modulators targeting the core of Frizzled 7
Source: Nat Commun. 2025 Dec 14;16:11138. doi: 10.1038/s41467-025-67147-z (PMC12705740; doi:10.1038/s41467-025-67147-z)
Supplement: Supplementary file 6 — Supplementary Data 4 [file 41467_2025_67147_MOESM6_ESM.zip › MD_cluster-poses/structure-pose_FZD7-C407-c407.c0.pdb]

CRYST1   80.366   80.366  122.252  90.00  90.00  60.00               1
ATOM      1  H1  ACE   209      64.363  29.364  96.760  1.00  0.00           H  
ATOM      2  CH3 ACE   209      63.398  28.933  97.026  1.00  0.00           C  
ATOM      3  H2  ACE   209      63.364  28.943  98.119  1.00  0.00           H  
ATOM      4  H3  ACE   209      63.223  27.931  96.636  1.00  0.00           H  
ATOM      5  C   ACE   209      62.370  29.992  96.613  1.00  0.00           C  
ATOM      6  O   ACE   209      62.729  31.175  96.467  1.00  0.00           O  
ATOM      7  N   CYX   210      61.225  29.523  96.348  1.00  0.00           N  
ATOM      8  H   CYX   210      61.088  28.530  96.463  1.00  0.00           H  
ATOM      9  CA  CYX   210      60.190  30.302  95.668  1.00  0.00           C  
ATOM     10  HA  CYX   210      60.735  30.856  94.906  1.00  0.00           H  
ATOM     11  CB  CYX   210      59.284  29.378  94.869  1.00  0.00           C  
ATOM     12  HB2 CYX   210      59.918  28.756  94.234  1.00  0.00           H  
ATOM     13  HB3 CYX   210      58.652  28.817  95.555  1.00  0.00           H  
ATOM     14  SG  CYX   210      58.024  30.226  93.832  1.00  0.00           S  
ATOM     15  C   CYX   210      59.510  31.273  96.647  1.00  0.00           C  
ATOM     16  O   CYX   210      59.095  30.815  97.682  1.00  0.00           O  
ATOM     17  N   PRO   211      59.318  32.553  96.276  1.00  0.00           N  
ATOM     18  CD  PRO   211      59.891  33.190  95.118  1.00  0.00           C  
ATOM     19  HD2 PRO   211      59.289  32.995  94.232  1.00  0.00           H  
ATOM     20  HD3 PRO   211      60.937  32.912  94.954  1.00  0.00           H  
ATOM     21  CG  PRO   211      59.724  34.684  95.571  1.00  0.00           C  
ATOM     22  HG2 PRO   211      59.798  35.339  94.698  1.00  0.00           H  
ATOM     23  HG3 PRO   211      60.532  34.873  96.267  1.00  0.00           H  
ATOM     24  CB  PRO   211      58.341  34.651  96.164  1.00  0.00           C  
ATOM     25  HB2 PRO   211      57.610  34.493  95.372  1.00  0.00           H  
ATOM     26  HB3 PRO   211      58.113  35.577  96.686  1.00  0.00           H  
ATOM     27  CA  PRO   211      58.460  33.409  96.993  1.00  0.00           C  
ATOM     28  HA  PRO   211      58.956  33.628  97.935  1.00  0.00           H  
ATOM     29  C   PRO   211      57.020  32.749  97.194  1.00  0.00           C  
ATOM     30  O   PRO   211      56.409  32.149  96.295  1.00  0.00           O  
ATOM     31  N   ARG   212      56.450  32.851  98.389  1.00  0.00           N  
ATOM     32  H   ARG   212      56.969  33.368  99.083  1.00  0.00           H  
ATOM     33  CA  ARG   212      55.124  32.317  98.739  1.00  0.00           C  
ATOM     34  HA  ARG   212      55.106  31.233  98.633  1.00  0.00           H  
ATOM     35  CB  ARG   212      54.870  32.566 100.200  1.00  0.00           C  
ATOM     36  HB2 ARG   212      55.558  32.108 100.899  1.00  0.00           H  
ATOM     37  HB3 ARG   212      54.809  33.649 100.334  1.00  0.00           H  
ATOM     38  CG  ARG   212      53.445  32.028 100.565  1.00  0.00           C  
ATOM     39  HG2 ARG   212      52.748  32.733 100.098  1.00  0.00           H  
ATOM     40  HG3 ARG   212      53.349  30.980 100.266  1.00  0.00           H  
ATOM     41  CD  ARG   212      52.937  31.990 102.064  1.00  0.00           C  
ATOM     42  HD2 ARG   212      53.618  31.406 102.690  1.00  0.00           H  
ATOM     43  HD3 ARG   212      52.878  33.012 102.428  1.00  0.00           H  
ATOM     44  NE  ARG   212      51.576  31.461 102.369  1.00  0.00           N  
ATOM     45  HE  ARG   212      51.457  30.611 102.904  1.00  0.00           H  
ATOM     46  CZ  ARG   212      50.453  32.145 102.328  1.00  0.00           C  
ATOM     47  NH1 ARG   212      50.322  33.401 101.996  1.00  0.00           N  
ATOM     48 HH11 ARG   212      51.098  34.037 101.878  1.00  0.00           H  
ATOM     49 HH12 ARG   212      49.379  33.747 101.959  1.00  0.00           H  
ATOM     50  NH2 ARG   212      49.350  31.423 102.478  1.00  0.00           N  
ATOM     51 HH21 ARG   212      49.417  30.418 102.544  1.00  0.00           H  
ATOM     52 HH22 ARG   212      48.427  31.835 102.368  1.00  0.00           H  
ATOM     53  C   ARG   212      54.043  32.901  97.803  1.00  0.00           C  
ATOM     54  O   ARG   212      53.132  32.178  97.334  1.00  0.00           O  
ATOM     55  N   GLN   213      54.259  34.134  97.425  1.00  0.00           N  
ATOM     56  H   GLN   213      55.051  34.592  97.855  1.00  0.00           H  
ATOM     57  CA  GLN   213      53.469  34.896  96.469  1.00  0.00           C  
ATOM     58  HA  GLN   213      52.411  34.800  96.715  1.00  0.00           H  
ATOM     59  CB  GLN   213      53.816  36.411  96.551  1.00  0.00           C  
ATOM     60  HB2 GLN   213      54.753  36.641  96.032  1.00  0.00           H  
ATOM     61  HB3 GLN   213      52.981  36.964  96.121  1.00  0.00           H  
ATOM     62  CG  GLN   213      54.024  37.130  97.870  1.00  0.00           C  
ATOM     63  HG2 GLN   213      53.868  38.208  97.846  1.00  0.00           H  
ATOM     64  HG3 GLN   213      53.271  36.712  98.537  1.00  0.00           H  
ATOM     65  CD  GLN   213      55.383  37.012  98.623  1.00  0.00           C  
ATOM     66  OE1 GLN   213      56.121  36.089  98.389  1.00  0.00           O  
ATOM     67  NE2 GLN   213      55.681  37.847  99.641  1.00  0.00           N  
ATOM     68 HE21 GLN   213      56.661  37.739  99.875  1.00  0.00           H  
ATOM     69 HE22 GLN   213      55.063  38.564  99.990  1.00  0.00           H  
ATOM     70  C   GLN   213      53.473  34.329  95.034  1.00  0.00           C  
ATOM     71  O   GLN   213      52.752  34.809  94.160  1.00  0.00           O  
ATOM     72  N   LEU   214      54.452  33.437  94.731  1.00  0.00           N  
ATOM     73  H   LEU   214      55.080  33.187  95.496  1.00  0.00           H  
ATOM     74  CA  LEU   214      54.727  32.904  93.393  1.00  0.00           C  
ATOM     75  HA  LEU   214      54.019  33.280  92.645  1.00  0.00           H  
ATOM     76  CB  LEU   214      56.095  33.281  92.692  1.00  0.00           C  
ATOM     77  HB2 LEU   214      56.967  32.894  93.223  1.00  0.00           H  
ATOM     78  HB3 LEU   214      56.107  32.835  91.694  1.00  0.00           H  
ATOM     79  CG  LEU   214      56.092  34.855  92.538  1.00  0.00           C  
ATOM     80  HG  LEU   214      55.839  35.292  93.505  1.00  0.00           H  
ATOM     81  CD1 LEU   214      57.441  35.400  92.049  1.00  0.00           C  
ATOM     82 HD11 LEU   214      57.522  35.119  90.994  1.00  0.00           H  
ATOM     83 HD12 LEU   214      57.395  36.482  92.074  1.00  0.00           H  
ATOM     84 HD13 LEU   214      58.273  35.146  92.705  1.00  0.00           H  
ATOM     85  CD2 LEU   214      55.109  35.514  91.522  1.00  0.00           C  
ATOM     86 HD21 LEU   214      54.079  35.241  91.769  1.00  0.00           H  
ATOM     87 HD22 LEU   214      55.377  36.552  91.320  1.00  0.00           H  
ATOM     88 HD23 LEU   214      55.211  34.949  90.591  1.00  0.00           H  
ATOM     89  C   LEU   214      54.542  31.354  93.285  1.00  0.00           C  
ATOM     90  O   LEU   214      54.893  30.761  92.251  1.00  0.00           O  
ATOM     91  N   LYS   215      53.984  30.701  94.373  1.00  0.00           N  
ATOM     92  H   LYS   215      53.606  31.324  95.070  1.00  0.00           H  
ATOM     93  CA  LYS   215      53.789  29.269  94.526  1.00  0.00           C  
ATOM     94  HA  LYS   215      54.604  28.791  93.983  1.00  0.00           H  
ATOM     95  CB  LYS   215      53.919  28.857  96.000  1.00  0.00           C  
ATOM     96  HB2 LYS   215      53.161  29.397  96.577  1.00  0.00           H  
ATOM     97  HB3 LYS   215      53.846  27.769  95.976  1.00  0.00           H  
ATOM     98  CG  LYS   215      55.270  28.911  96.663  1.00  0.00           C  
ATOM     99  HG2 LYS   215      56.037  28.471  96.014  1.00  0.00           H  
ATOM    100  HG3 LYS   215      55.615  29.944  96.657  1.00  0.00           H  
ATOM    101  CD  LYS   215      55.552  28.428  98.095  1.00  0.00           C  
ATOM    102  HD2 LYS   215      56.534  28.818  98.368  1.00  0.00           H  
ATOM    103  HD3 LYS   215      54.849  28.942  98.751  1.00  0.00           H  
ATOM    104  CE  LYS   215      55.628  26.932  98.207  1.00  0.00           C  
ATOM    105  HE2 LYS   215      54.663  26.542  97.886  1.00  0.00           H  
ATOM    106  HE3 LYS   215      56.329  26.600  97.443  1.00  0.00           H  
ATOM    107  NZ  LYS   215      55.848  26.551  99.555  1.00  0.00           N  
ATOM    108  HZ1 LYS   215      55.894  25.550  99.557  1.00  0.00           H  
ATOM    109  HZ2 LYS   215      56.688  26.955  99.968  1.00  0.00           H  
ATOM    110  HZ3 LYS   215      55.121  27.026 100.072  1.00  0.00           H  
ATOM    111  C   LYS   215      52.503  28.761  93.900  1.00  0.00           C  
ATOM    112  O   LYS   215      51.417  28.727  94.552  1.00  0.00           O  
ATOM    113  N   VAL   216      52.540  28.470  92.613  1.00  0.00           N  
ATOM    114  H   VAL   216      53.432  28.539  92.135  1.00  0.00           H  
ATOM    115  CA  VAL   216      51.449  28.048  91.761  1.00  0.00           C  
ATOM    116  HA  VAL   216      50.588  28.666  92.043  1.00  0.00           H  
ATOM    117  CB  VAL   216      51.783  28.450  90.282  1.00  0.00           C  
ATOM    118  HB  VAL   216      51.011  28.223  89.548  1.00  0.00           H  
ATOM    119  CG1 VAL   216      51.857  29.947  90.226  1.00  0.00           C  
ATOM    120 HG11 VAL   216      52.194  30.445  89.313  1.00  0.00           H  
ATOM    121 HG12 VAL   216      50.922  30.374  90.613  1.00  0.00           H  
ATOM    122 HG13 VAL   216      52.611  30.332  90.907  1.00  0.00           H  
ATOM    123  CG2 VAL   216      53.130  27.841  89.867  1.00  0.00           C  
ATOM    124 HG21 VAL   216      53.294  27.844  88.786  1.00  0.00           H  
ATOM    125 HG22 VAL   216      53.974  28.367  90.300  1.00  0.00           H  
ATOM    126 HG23 VAL   216      53.203  26.802  90.196  1.00  0.00           H  
ATOM    127  C   VAL   216      51.077  26.625  91.845  1.00  0.00           C  
ATOM    128  O   VAL   216      51.852  25.809  92.337  1.00  0.00           O  
ATOM    129  N   PRO   217      49.862  26.206  91.430  1.00  0.00           N  
ATOM    130  CD  PRO   217      48.841  26.951  90.649  1.00  0.00           C  
ATOM    131  HD2 PRO   217      49.153  26.938  89.601  1.00  0.00           H  
ATOM    132  HD3 PRO   217      48.619  27.943  91.054  1.00  0.00           H  
ATOM    133  CG  PRO   217      47.598  26.188  90.874  1.00  0.00           C  
ATOM    134  HG2 PRO   217      46.897  26.390  90.072  1.00  0.00           H  
ATOM    135  HG3 PRO   217      47.117  26.335  91.842  1.00  0.00           H  
ATOM    136  CB  PRO   217      48.054  24.755  90.839  1.00  0.00           C  
ATOM    137  HB2 PRO   217      48.068  24.352  89.835  1.00  0.00           H  
ATOM    138  HB3 PRO   217      47.381  24.107  91.400  1.00  0.00           H  
ATOM    139  CA  PRO   217      49.467  24.778  91.439  1.00  0.00           C  
ATOM    140  HA  PRO   217      49.447  24.587  92.508  1.00  0.00           H  
ATOM    141  C   PRO   217      50.481  23.860  90.753  1.00  0.00           C  
ATOM    142  O   PRO   217      51.140  24.217  89.791  1.00  0.00           O  
ATOM    143  N   PRO   218      50.555  22.591  91.237  1.00  0.00           N  
ATOM    144  CD  PRO   218      49.670  22.011  92.256  1.00  0.00           C  
ATOM    145  HD2 PRO   218      48.653  22.066  91.870  1.00  0.00           H  
ATOM    146  HD3 PRO   218      49.762  22.503  93.224  1.00  0.00           H  
ATOM    147  CG  PRO   218      50.139  20.540  92.495  1.00  0.00           C  
ATOM    148  HG2 PRO   218      49.436  19.864  92.003  1.00  0.00           H  
ATOM    149  HG3 PRO   218      50.136  20.302  93.564  1.00  0.00           H  
ATOM    150  CB  PRO   218      51.518  20.523  91.897  1.00  0.00           C  
ATOM    151  HB2 PRO   218      51.806  19.597  91.396  1.00  0.00           H  
ATOM    152  HB3 PRO   218      52.281  20.761  92.641  1.00  0.00           H  
ATOM    153  CA  PRO   218      51.553  21.595  90.796  1.00  0.00           C  
ATOM    154  HA  PRO   218      52.533  22.054  90.861  1.00  0.00           H  
ATOM    155  C   PRO   218      51.300  20.909  89.493  1.00  0.00           C  
ATOM    156  O   PRO   218      50.130  20.723  89.124  1.00  0.00           O  
ATOM    157  N   TYR   219      52.385  20.566  88.832  1.00  0.00           N  
ATOM    158  H   TYR   219      53.276  20.797  89.250  1.00  0.00           H  
ATOM    159  CA  TYR   219      52.388  19.936  87.483  1.00  0.00           C  
ATOM    160  HA  TYR   219      53.456  19.798  87.323  1.00  0.00           H  
ATOM    161  CB  TYR   219      51.764  18.555  87.488  1.00  0.00           C  
ATOM    162  HB2 TYR   219      50.692  18.663  87.310  1.00  0.00           H  
ATOM    163  HB3 TYR   219      52.117  18.060  86.584  1.00  0.00           H  
ATOM    164  CG  TYR   219      51.903  17.729  88.728  1.00  0.00           C  
ATOM    165  CD1 TYR   219      53.148  17.653  89.253  1.00  0.00           C  
ATOM    166  HD1 TYR   219      53.990  18.152  88.809  1.00  0.00           H  
ATOM    167  CE1 TYR   219      53.313  16.872  90.399  1.00  0.00           C  
ATOM    168  HE1 TYR   219      54.288  16.852  90.863  1.00  0.00           H  
ATOM    169  CZ  TYR   219      52.228  16.237  91.066  1.00  0.00           C  
ATOM    170  OH  TYR   219      52.493  15.599  92.270  1.00  0.00           O  
ATOM    171  HH  TYR   219      51.700  15.164  92.584  1.00  0.00           H  
ATOM    172  CE2 TYR   219      50.949  16.207  90.467  1.00  0.00           C  
ATOM    173  HE2 TYR   219      50.094  15.732  90.910  1.00  0.00           H  
ATOM    174  CD2 TYR   219      50.807  16.959  89.241  1.00  0.00           C  
ATOM    175  HD2 TYR   219      49.888  16.872  88.667  1.00  0.00           H  
ATOM    176  C   TYR   219      51.900  20.825  86.312  1.00  0.00           C  
ATOM    177  O   TYR   219      51.634  20.279  85.261  1.00  0.00           O  
ATOM    178  N   LEU   220      51.725  22.144  86.507  1.00  0.00           N  
ATOM    179  H   LEU   220      51.808  22.376  87.483  1.00  0.00           H  
ATOM    180  CA  LEU   220      51.166  23.135  85.617  1.00  0.00           C  
ATOM    181  HA  LEU   220      50.207  22.724  85.285  1.00  0.00           H  
ATOM    182  CB  LEU   220      50.770  24.375  86.459  1.00  0.00           C  
ATOM    183  HB2 LEU   220      50.321  24.187  87.428  1.00  0.00           H  
ATOM    184  HB3 LEU   220      51.571  25.114  86.465  1.00  0.00           H  
ATOM    185  CG  LEU   220      49.622  25.070  85.795  1.00  0.00           C  
ATOM    186  HG  LEU   220      49.819  25.292  84.737  1.00  0.00           H  
ATOM    187  CD1 LEU   220      48.266  24.357  85.884  1.00  0.00           C  
ATOM    188 HD11 LEU   220      47.884  24.405  86.902  1.00  0.00           H  
ATOM    189 HD12 LEU   220      47.484  24.896  85.349  1.00  0.00           H  
ATOM    190 HD13 LEU   220      48.357  23.336  85.516  1.00  0.00           H  
ATOM    191  CD2 LEU   220      49.425  26.431  86.467  1.00  0.00           C  
ATOM    192 HD21 LEU   220      48.669  27.032  85.962  1.00  0.00           H  
ATOM    193 HD22 LEU   220      49.239  26.167  87.503  1.00  0.00           H  
ATOM    194 HD23 LEU   220      50.372  26.967  86.409  1.00  0.00           H  
ATOM    195  C   LEU   220      52.143  23.449  84.409  1.00  0.00           C  
ATOM    196  O   LEU   220      51.684  24.067  83.405  1.00  0.00           O  
ATOM    197  N   GLY   221      53.426  23.099  84.349  1.00  0.00           N  
ATOM    198  H   GLY   221      53.846  22.763  85.205  1.00  0.00           H  
ATOM    199  CA  GLY   221      54.458  23.445  83.346  1.00  0.00           C  
ATOM    200  HA2 GLY   221      55.182  22.621  83.351  1.00  0.00           H  
ATOM    201  HA3 GLY   221      54.105  23.654  82.338  1.00  0.00           H  
ATOM    202  C   GLY   221      55.385  24.623  83.660  1.00  0.00           C  
ATOM    203  O   GLY   221      56.409  24.809  83.029  1.00  0.00           O  
ATOM    204  N   TYR   222      55.076  25.296  84.799  1.00  0.00           N  
ATOM    205  H   TYR   222      54.249  24.908  85.233  1.00  0.00           H  
ATOM    206  CA  TYR   222      55.677  26.550  85.197  1.00  0.00           C  
ATOM    207  HA  TYR   222      55.935  27.062  84.272  1.00  0.00           H  
ATOM    208  CB  TYR   222      54.477  27.161  85.992  1.00  0.00           C  
ATOM    209  HB2 TYR   222      53.957  26.418  86.611  1.00  0.00           H  
ATOM    210  HB3 TYR   222      54.906  27.894  86.677  1.00  0.00           H  
ATOM    211  CG  TYR   222      53.383  27.956  85.242  1.00  0.00           C  
ATOM    212  CD1 TYR   222      52.674  27.375  84.177  1.00  0.00           C  
ATOM    213  HD1 TYR   222      52.875  26.372  83.828  1.00  0.00           H  
ATOM    214  CE1 TYR   222      51.511  27.960  83.675  1.00  0.00           C  
ATOM    215  HE1 TYR   222      50.895  27.535  82.900  1.00  0.00           H  
ATOM    216  CZ  TYR   222      51.137  29.232  84.127  1.00  0.00           C  
ATOM    217  OH  TYR   222      50.172  29.880  83.490  1.00  0.00           O  
ATOM    218  HH  TYR   222      49.615  29.187  83.121  1.00  0.00           H  
ATOM    219  CE2 TYR   222      51.957  29.928  85.108  1.00  0.00           C  
ATOM    220  HE2 TYR   222      51.752  30.967  85.347  1.00  0.00           H  
ATOM    221  CD2 TYR   222      53.016  29.248  85.688  1.00  0.00           C  
ATOM    222  HD2 TYR   222      53.647  29.760  86.400  1.00  0.00           H  
ATOM    223  C   TYR   222      56.921  26.453  86.055  1.00  0.00           C  
ATOM    224  O   TYR   222      57.080  25.497  86.861  1.00  0.00           O  
ATOM    225  N   ARG   223      57.916  27.334  85.981  1.00  0.00           N  
ATOM    226  H   ARG   223      57.648  28.179  85.483  1.00  0.00           H  
ATOM    227  CA  ARG   223      59.190  27.300  86.767  1.00  0.00           C  
ATOM    228  HA  ARG   223      58.913  27.004  87.776  1.00  0.00           H  
ATOM    229  CB  ARG   223      60.224  26.377  86.084  1.00  0.00           C  
ATOM    230  HB2 ARG   223      61.180  26.451  86.592  1.00  0.00           H  
ATOM    231  HB3 ARG   223      59.942  25.331  86.212  1.00  0.00           H  
ATOM    232  CG  ARG   223      60.426  26.693  84.596  1.00  0.00           C  
ATOM    233  HG2 ARG   223      60.533  27.774  84.514  1.00  0.00           H  
ATOM    234  HG3 ARG   223      61.407  26.237  84.499  1.00  0.00           H  
ATOM    235  CD  ARG   223      59.452  26.059  83.646  1.00  0.00           C  
ATOM    236  HD2 ARG   223      59.515  24.979  83.574  1.00  0.00           H  
ATOM    237  HD3 ARG   223      58.441  26.405  83.862  1.00  0.00           H  
ATOM    238  NE  ARG   223      59.733  26.595  82.310  1.00  0.00           N  
ATOM    239  HE  ARG   223      60.470  27.275  82.189  1.00  0.00           H  
ATOM    240  CZ  ARG   223      59.086  26.398  81.213  1.00  0.00           C  
ATOM    241  NH1 ARG   223      58.068  25.526  81.101  1.00  0.00           N  
ATOM    242 HH11 ARG   223      57.808  25.125  81.983  1.00  0.00           H  
ATOM    243 HH12 ARG   223      57.570  25.468  80.222  1.00  0.00           H  
ATOM    244  NH2 ARG   223      59.377  27.095  80.166  1.00  0.00           N  
ATOM    245 HH21 ARG   223      59.819  27.974  80.407  1.00  0.00           H  
ATOM    246 HH22 ARG   223      58.794  27.160  79.343  1.00  0.00           H  
ATOM    247  C   ARG   223      59.694  28.739  86.838  1.00  0.00           C  
ATOM    248  O   ARG   223      59.581  29.478  85.901  1.00  0.00           O  
ATOM    249  N   PHE   224      60.408  29.076  87.998  1.00  0.00           N  
ATOM    250  H   PHE   224      60.505  28.407  88.755  1.00  0.00           H  
ATOM    251  CA  PHE   224      61.135  30.314  88.141  1.00  0.00           C  
ATOM    252  HA  PHE   224      61.694  30.626  87.261  1.00  0.00           H  
ATOM    253  CB  PHE   224      60.145  31.433  88.501  1.00  0.00           C  
ATOM    254  HB2 PHE   224      59.491  31.484  87.625  1.00  0.00           H  
ATOM    255  HB3 PHE   224      59.514  31.147  89.341  1.00  0.00           H  
ATOM    256  CG  PHE   224      60.758  32.764  88.754  1.00  0.00           C  
ATOM    257  CD1 PHE   224      61.656  33.393  87.903  1.00  0.00           C  
ATOM    258  HD1 PHE   224      62.015  32.838  87.046  1.00  0.00           H  
ATOM    259  CE1 PHE   224      62.136  34.654  88.272  1.00  0.00           C  
ATOM    260  HE1 PHE   224      62.793  35.156  87.575  1.00  0.00           H  
ATOM    261  CZ  PHE   224      61.657  35.285  89.400  1.00  0.00           C  
ATOM    262  HZ  PHE   224      62.109  36.256  89.549  1.00  0.00           H  
ATOM    263  CE2 PHE   224      60.695  34.669  90.211  1.00  0.00           C  
ATOM    264  HE2 PHE   224      60.368  35.146  91.119  1.00  0.00           H  
ATOM    265  CD2 PHE   224      60.193  33.444  89.852  1.00  0.00           C  
ATOM    266  HD2 PHE   224      59.414  33.028  90.485  1.00  0.00           H  
ATOM    267  C   PHE   224      62.187  30.221  89.252  1.00  0.00           C  
ATOM    268  O   PHE   224      61.802  29.619  90.271  1.00  0.00           O  
ATOM    269  N   LEU   225      63.359  30.707  89.065  1.00  0.00           N  
ATOM    270  H   LEU   225      63.482  31.091  88.139  1.00  0.00           H  
ATOM    271  CA  LEU   225      64.475  30.703  89.990  1.00  0.00           C  
ATOM    272  HA  LEU   225      65.233  31.334  89.533  1.00  0.00           H  
ATOM    273  CB  LEU   225      64.234  31.327  91.361  1.00  0.00           C  
ATOM    274  HB2 LEU   225      63.551  30.721  91.944  1.00  0.00           H  
ATOM    275  HB3 LEU   225      65.204  31.336  91.856  1.00  0.00           H  
ATOM    276  CG  LEU   225      63.859  32.842  91.384  1.00  0.00           C  
ATOM    277  HG  LEU   225      62.998  32.769  90.729  1.00  0.00           H  
ATOM    278  CD1 LEU   225      63.106  33.360  92.631  1.00  0.00           C  
ATOM    279 HD11 LEU   225      63.770  33.403  93.496  1.00  0.00           H  
ATOM    280 HD12 LEU   225      62.688  34.354  92.476  1.00  0.00           H  
ATOM    281 HD13 LEU   225      62.214  32.742  92.793  1.00  0.00           H  
ATOM    282  CD2 LEU   225      64.827  33.767  90.771  1.00  0.00           C  
ATOM    283 HD21 LEU   225      64.771  34.713  91.322  1.00  0.00           H  
ATOM    284 HD22 LEU   225      65.844  33.380  90.797  1.00  0.00           H  
ATOM    285 HD23 LEU   225      64.546  34.031  89.749  1.00  0.00           H  
ATOM    286  C   LEU   225      65.161  29.347  90.142  1.00  0.00           C  
ATOM    287  O   LEU   225      65.894  29.020  91.111  1.00  0.00           O  
ATOM    288  N   GLY   226      64.937  28.551  89.058  1.00  0.00           N  
ATOM    289  H   GLY   226      64.474  28.888  88.215  1.00  0.00           H  
ATOM    290  CA  GLY   226      65.291  27.138  89.110  1.00  0.00           C  
ATOM    291  HA2 GLY   226      65.314  26.755  88.088  1.00  0.00           H  
ATOM    292  HA3 GLY   226      66.309  26.963  89.447  1.00  0.00           H  
ATOM    293  C   GLY   226      64.363  26.310  90.032  1.00  0.00           C  
ATOM    294  O   GLY   226      64.779  25.196  90.310  1.00  0.00           O  
ATOM    295  N   GLU   227      63.170  26.761  90.500  1.00  0.00           N  
ATOM    296  H   GLU   227      62.872  27.689  90.248  1.00  0.00           H  
ATOM    297  CA  GLU   227      62.285  26.067  91.338  1.00  0.00           C  
ATOM    298  HA  GLU   227      62.793  25.220  91.784  1.00  0.00           H  
ATOM    299  CB  GLU   227      61.731  27.009  92.417  1.00  0.00           C  
ATOM    300  HB2 GLU   227      61.275  27.883  91.962  1.00  0.00           H  
ATOM    301  HB3 GLU   227      60.914  26.500  92.955  1.00  0.00           H  
ATOM    302  CG  GLU   227      62.851  27.535  93.292  1.00  0.00           C  
ATOM    303  HG2 GLU   227      63.555  28.144  92.723  1.00  0.00           H  
ATOM    304  HG3 GLU   227      62.458  28.112  94.135  1.00  0.00           H  
ATOM    305  CD  GLU   227      63.657  26.411  94.080  1.00  0.00           C  
ATOM    306  OE1 GLU   227      64.872  26.621  94.398  1.00  0.00           O  
ATOM    307  OE2 GLU   227      63.146  25.341  94.433  1.00  0.00           O  
ATOM    308  C   GLU   227      61.199  25.430  90.430  1.00  0.00           C  
ATOM    309  O   GLU   227      60.614  26.135  89.616  1.00  0.00           O  
ATOM    310  N   ARG   228      60.779  24.175  90.621  1.00  0.00           N  
ATOM    311  H   ARG   228      61.276  23.533  91.222  1.00  0.00           H  
ATOM    312  CA  ARG   228      59.487  23.585  90.078  1.00  0.00           C  
ATOM    313  HA  ARG   228      59.490  23.647  88.986  1.00  0.00           H  
ATOM    314  CB  ARG   228      59.540  22.112  90.483  1.00  0.00           C  
ATOM    315  HB2 ARG   228      60.577  21.829  90.296  1.00  0.00           H  
ATOM    316  HB3 ARG   228      59.429  21.936  91.559  1.00  0.00           H  
ATOM    317  CG  ARG   228      58.583  21.138  89.783  1.00  0.00           C  
ATOM    318  HG2 ARG   228      57.529  21.340  89.981  1.00  0.00           H  
ATOM    319  HG3 ARG   228      58.657  21.293  88.699  1.00  0.00           H  
ATOM    320  CD  ARG   228      58.770  19.606  90.083  1.00  0.00           C  
ATOM    321  HD2 ARG   228      58.288  19.296  91.016  1.00  0.00           H  
ATOM    322  HD3 ARG   228      58.154  19.150  89.306  1.00  0.00           H  
ATOM    323  NE  ARG   228      60.134  19.153  89.896  1.00  0.00           N  
ATOM    324  HE  ARG   228      60.748  19.771  89.384  1.00  0.00           H  
ATOM    325  CZ  ARG   228      60.854  18.327  90.683  1.00  0.00           C  
ATOM    326  NH1 ARG   228      60.288  17.369  91.452  1.00  0.00           N  
ATOM    327 HH11 ARG   228      59.323  17.190  91.219  1.00  0.00           H  
ATOM    328 HH12 ARG   228      60.800  16.857  92.158  1.00  0.00           H  
ATOM    329  NH2 ARG   228      62.129  18.244  90.602  1.00  0.00           N  
ATOM    330 HH21 ARG   228      62.581  18.741  89.851  1.00  0.00           H  
ATOM    331 HH22 ARG   228      62.607  17.689  91.309  1.00  0.00           H  
ATOM    332  C   ARG   228      58.295  24.272  90.758  1.00  0.00           C  
ATOM    333  O   ARG   228      58.411  24.507  91.964  1.00  0.00           O  
ATOM    334  N   ASP   229      57.157  24.500  90.111  1.00  0.00           N  
ATOM    335  H   ASP   229      56.915  24.129  89.199  1.00  0.00           H  
ATOM    336  CA  ASP   229      56.017  25.102  90.762  1.00  0.00           C  
ATOM    337  HA  ASP   229      55.372  25.254  89.895  1.00  0.00           H  
ATOM    338  CB  ASP   229      55.304  24.132  91.719  1.00  0.00           C  
ATOM    339  HB2 ASP   229      55.846  24.094  92.669  1.00  0.00           H  
ATOM    340  HB3 ASP   229      54.318  24.530  91.953  1.00  0.00           H  
ATOM    341  CG  ASP   229      55.110  22.693  91.252  1.00  0.00           C  
ATOM    342  OD1 ASP   229      55.060  21.803  92.110  1.00  0.00           O  
ATOM    343  OD2 ASP   229      54.908  22.476  90.023  1.00  0.00           O  
ATOM    344  C   ASP   229      56.212  26.478  91.306  1.00  0.00           C  
ATOM    345  O   ASP   229      55.746  26.866  92.408  1.00  0.00           O  
ATOM    346  N   CYX   230      56.929  27.276  90.540  1.00  0.00           N  
ATOM    347  H   CYX   230      57.432  26.902  89.740  1.00  0.00           H  
ATOM    348  CA  CYX   230      57.194  28.646  90.882  1.00  0.00           C  
ATOM    349  HA  CYX   230      56.477  29.018  91.615  1.00  0.00           H  
ATOM    350  CB  CYX   230      58.588  28.730  91.453  1.00  0.00           C  
ATOM    351  HB2 CYX   230      58.700  27.932  92.193  1.00  0.00           H  
ATOM    352  HB3 CYX   230      59.248  28.471  90.617  1.00  0.00           H  
ATOM    353  SG  CYX   230      58.969  30.390  92.059  1.00  0.00           S  
ATOM    354  C   CYX   230      57.057  29.529  89.605  1.00  0.00           C  
ATOM    355  O   CYX   230      57.462  29.067  88.559  1.00  0.00           O  
ATOM    356  N   GLY   231      56.419  30.696  89.671  1.00  0.00           N  
ATOM    357  H   GLY   231      56.053  30.975  90.567  1.00  0.00           H  
ATOM    358  CA  GLY   231      56.073  31.395  88.428  1.00  0.00           C  
ATOM    359  HA2 GLY   231      56.353  30.869  87.519  1.00  0.00           H  
ATOM    360  HA3 GLY   231      54.986  31.465  88.417  1.00  0.00           H  
ATOM    361  C   GLY   231      56.730  32.778  88.408  1.00  0.00           C  
ATOM    362  O   GLY   231      56.772  33.453  89.463  1.00  0.00           O  
ATOM    363  N   ALA   232      57.158  33.330  87.271  1.00  0.00           N  
ATOM    364  H   ALA   232      56.947  32.792  86.443  1.00  0.00           H  
ATOM    365  CA  ALA   232      57.715  34.626  87.096  1.00  0.00           C  
ATOM    366  HA  ALA   232      58.486  34.765  87.863  1.00  0.00           H  
ATOM    367  CB  ALA   232      58.329  34.770  85.754  1.00  0.00           C  
ATOM    368  HB1 ALA   232      59.165  34.070  85.767  1.00  0.00           H  
ATOM    369  HB2 ALA   232      57.577  34.442  85.036  1.00  0.00           H  
ATOM    370  HB3 ALA   232      58.609  35.806  85.544  1.00  0.00           H  
ATOM    371  C   ALA   232      56.707  35.783  87.364  1.00  0.00           C  
ATOM    372  O   ALA   232      55.513  35.680  86.977  1.00  0.00           O  
ATOM    373  N   PRO   233      57.049  36.902  88.024  1.00  0.00           N  
ATOM    374  CD  PRO   233      58.420  37.219  88.376  1.00  0.00           C  
ATOM    375  HD2 PRO   233      59.060  36.989  87.528  1.00  0.00           H  
ATOM    376  HD3 PRO   233      58.582  36.457  89.137  1.00  0.00           H  
ATOM    377  CG  PRO   233      58.480  38.674  88.863  1.00  0.00           C  
ATOM    378  HG2 PRO   233      58.539  39.483  88.131  1.00  0.00           H  
ATOM    379  HG3 PRO   233      59.148  38.727  89.718  1.00  0.00           H  
ATOM    380  CB  PRO   233      57.056  38.891  89.397  1.00  0.00           C  
ATOM    381  HB2 PRO   233      56.694  39.916  89.365  1.00  0.00           H  
ATOM    382  HB3 PRO   233      57.037  38.516  90.422  1.00  0.00           H  
ATOM    383  CA  PRO   233      56.182  37.928  88.580  1.00  0.00           C  
ATOM    384  HA  PRO   233      55.338  37.501  89.120  1.00  0.00           H  
ATOM    385  C   PRO   233      55.448  38.895  87.456  1.00  0.00           C  
ATOM    386  O   PRO   233      56.149  39.249  86.491  1.00  0.00           O  
ATOM    387  N   CYX   234      54.169  39.249  87.639  1.00  0.00           N  
ATOM    388  H   CYX   234      53.631  38.754  88.336  1.00  0.00           H  
ATOM    389  CA  CYX   234      53.334  40.174  86.840  1.00  0.00           C  
ATOM    390  HA  CYX   234      54.024  40.816  86.292  1.00  0.00           H  
ATOM    391  CB  CYX   234      52.766  39.321  85.676  1.00  0.00           C  
ATOM    392  HB2 CYX   234      53.682  38.963  85.199  1.00  0.00           H  
ATOM    393  HB3 CYX   234      52.257  38.421  86.011  1.00  0.00           H  
ATOM    394  SG  CYX   234      51.891  40.187  84.348  1.00  0.00           S  
ATOM    395  C   CYX   234      52.387  41.129  87.733  1.00  0.00           C  
ATOM    396  O   CYX   234      51.249  41.490  87.452  1.00  0.00           O  
ATOM    397  N   GLU   235      52.884  41.384  88.973  1.00  0.00           N  
ATOM    398  H   GLU   235      53.858  41.191  89.139  1.00  0.00           H  
ATOM    399  CA  GLU   235      52.097  42.145  89.949  1.00  0.00           C  
ATOM    400  HA  GLU   235      51.028  41.928  89.929  1.00  0.00           H  
ATOM    401  CB  GLU   235      52.631  41.627  91.318  1.00  0.00           C  
ATOM    402  HB2 GLU   235      52.683  40.533  91.294  1.00  0.00           H  
ATOM    403  HB3 GLU   235      53.689  41.888  91.441  1.00  0.00           H  
ATOM    404  CG  GLU   235      51.724  42.167  92.501  1.00  0.00           C  
ATOM    405  HG2 GLU   235      52.250  41.928  93.423  1.00  0.00           H  
ATOM    406  HG3 GLU   235      51.617  43.255  92.455  1.00  0.00           H  
ATOM    407  CD  GLU   235      50.380  41.516  92.566  1.00  0.00           C  
ATOM    408  OE1 GLU   235      50.015  40.751  91.654  1.00  0.00           O  
ATOM    409  OE2 GLU   235      49.708  41.714  93.578  1.00  0.00           O  
ATOM    410  C   GLU   235      52.339  43.642  89.757  1.00  0.00           C  
ATOM    411  O   GLU   235      53.474  44.095  89.837  1.00  0.00           O  
ATOM    412  N   PRO   236      51.283  44.447  89.585  1.00  0.00           N  
ATOM    413  CD  PRO   236      49.915  44.120  89.639  1.00  0.00           C  
ATOM    414  HD2 PRO   236      49.758  43.816  90.678  1.00  0.00           H  
ATOM    415  HD3 PRO   236      49.440  43.411  88.958  1.00  0.00           H  
ATOM    416  CG  PRO   236      49.134  45.432  89.388  1.00  0.00           C  
ATOM    417  HG2 PRO   236      48.912  45.893  90.342  1.00  0.00           H  
ATOM    418  HG3 PRO   236      48.251  45.363  88.750  1.00  0.00           H  
ATOM    419  CB  PRO   236      50.099  46.371  88.755  1.00  0.00           C  
ATOM    420  HB2 PRO   236      49.812  47.407  88.960  1.00  0.00           H  
ATOM    421  HB3 PRO   236      50.168  46.276  87.671  1.00  0.00           H  
ATOM    422  CA  PRO   236      51.437  45.872  89.251  1.00  0.00           C  
ATOM    423  HA  PRO   236      52.189  45.927  88.465  1.00  0.00           H  
ATOM    424  C   PRO   236      52.030  46.777  90.435  1.00  0.00           C  
ATOM    425  O   PRO   236      51.811  46.530  91.589  1.00  0.00           O  
ATOM    426  N   GLY   237      52.523  47.966  90.099  1.00  0.00           N  
ATOM    427  H   GLY   237      52.748  48.075  89.117  1.00  0.00           H  
ATOM    428  CA  GLY   237      52.739  49.171  90.948  1.00  0.00           C  
ATOM    429  HA2 GLY   237      53.046  50.001  90.310  1.00  0.00           H  
ATOM    430  HA3 GLY   237      51.818  49.440  91.478  1.00  0.00           H  
ATOM    431  C   GLY   237      53.843  49.058  92.015  1.00  0.00           C  
ATOM    432  O   GLY   237      54.109  50.112  92.617  1.00  0.00           O  
ATOM    433  N   ARG   238      54.452  47.854  92.226  1.00  0.00           N  
ATOM    434  H   ARG   238      54.043  47.055  91.773  1.00  0.00           H  
ATOM    435  CA  ARG   238      55.541  47.523  93.142  1.00  0.00           C  
ATOM    436  HA  ARG   238      55.895  48.485  93.518  1.00  0.00           H  
ATOM    437  CB  ARG   238      55.011  46.862  94.387  1.00  0.00           C  
ATOM    438  HB2 ARG   238      55.839  46.782  95.086  1.00  0.00           H  
ATOM    439  HB3 ARG   238      54.276  47.517  94.834  1.00  0.00           H  
ATOM    440  CG  ARG   238      54.516  45.395  94.193  1.00  0.00           C  
ATOM    441  HG2 ARG   238      53.821  45.400  93.358  1.00  0.00           H  
ATOM    442  HG3 ARG   238      55.321  44.753  93.809  1.00  0.00           H  
ATOM    443  CD  ARG   238      53.822  44.871  95.482  1.00  0.00           C  
ATOM    444  HD2 ARG   238      53.009  45.539  95.755  1.00  0.00           H  
ATOM    445  HD3 ARG   238      53.506  43.851  95.230  1.00  0.00           H  
ATOM    446  NE  ARG   238      54.780  44.673  96.651  1.00  0.00           N  
ATOM    447  HE  ARG   238      55.736  44.443  96.404  1.00  0.00           H  
ATOM    448  CZ  ARG   238      54.519  44.693  97.951  1.00  0.00           C  
ATOM    449  NH1 ARG   238      53.375  45.018  98.387  1.00  0.00           N  
ATOM    450 HH11 ARG   238      52.663  45.360  97.748  1.00  0.00           H  
ATOM    451 HH12 ARG   238      53.277  44.952  99.393  1.00  0.00           H  
ATOM    452  NH2 ARG   238      55.473  44.466  98.853  1.00  0.00           N  
ATOM    453 HH21 ARG   238      56.360  44.054  98.622  1.00  0.00           H  
ATOM    454 HH22 ARG   238      55.229  44.627  99.821  1.00  0.00           H  
ATOM    455  C   ARG   238      56.693  46.799  92.433  1.00  0.00           C  
ATOM    456  O   ARG   238      56.388  45.883  91.662  1.00  0.00           O  
ATOM    457  N   ALA   239      57.933  47.182  92.737  1.00  0.00           N  
ATOM    458  H   ALA   239      57.992  47.847  93.499  1.00  0.00           H  
ATOM    459  CA  ALA   239      59.197  46.831  92.064  1.00  0.00           C  
ATOM    460  HA  ALA   239      59.004  47.101  91.027  1.00  0.00           H  
ATOM    461  CB  ALA   239      60.373  47.695  92.538  1.00  0.00           C  
ATOM    462  HB1 ALA   239      61.321  47.251  92.253  1.00  0.00           H  
ATOM    463  HB2 ALA   239      60.283  48.569  91.888  1.00  0.00           H  
ATOM    464  HB3 ALA   239      60.226  47.932  93.588  1.00  0.00           H  
ATOM    465  C   ALA   239      59.543  45.309  92.157  1.00  0.00           C  
ATOM    466  O   ALA   239      60.033  44.710  91.176  1.00  0.00           O  
ATOM    467  N   ASN   240      59.201  44.716  93.346  1.00  0.00           N  
ATOM    468  H   ASN   240      58.880  45.259  94.128  1.00  0.00           H  
ATOM    469  CA  ASN   240      59.355  43.277  93.404  1.00  0.00           C  
ATOM    470  HA  ASN   240      60.354  43.083  93.015  1.00  0.00           H  
ATOM    471  CB  ASN   240      59.223  42.789  94.839  1.00  0.00           C  
ATOM    472  HB2 ASN   240      59.861  41.921  94.989  1.00  0.00           H  
ATOM    473  HB3 ASN   240      59.748  43.548  95.430  1.00  0.00           H  
ATOM    474  CG  ASN   240      57.814  42.646  95.369  1.00  0.00           C  
ATOM    475  OD1 ASN   240      57.083  43.563  95.390  1.00  0.00           O  
ATOM    476  ND2 ASN   240      57.507  41.544  96.006  1.00  0.00           N  
ATOM    477 HD21 ASN   240      56.589  41.500  96.421  1.00  0.00           H  
ATOM    478 HD22 ASN   240      58.120  40.740  95.944  1.00  0.00           H  
ATOM    479  C   ASN   240      58.368  42.596  92.447  1.00  0.00           C  
ATOM    480  O   ASN   240      58.567  41.392  92.114  1.00  0.00           O  
ATOM    481  N   GLY   241      57.371  43.325  91.912  1.00  0.00           N  
ATOM    482  H   GLY   241      57.232  44.241  92.305  1.00  0.00           H  
ATOM    483  CA  GLY   241      56.416  42.647  91.104  1.00  0.00           C  
ATOM    484  HA2 GLY   241      56.065  41.670  91.429  1.00  0.00           H  
ATOM    485  HA3 GLY   241      55.483  43.224  91.127  1.00  0.00           H  
ATOM    486  C   GLY   241      56.832  42.572  89.632  1.00  0.00           C  
ATOM    487  O   GLY   241      55.926  42.273  88.789  1.00  0.00           O  
ATOM    488  N   LEU   242      58.034  42.936  89.258  1.00  0.00           N  
ATOM    489  H   LEU   242      58.690  43.221  89.967  1.00  0.00           H  
ATOM    490  CA  LEU   242      58.652  42.585  87.920  1.00  0.00           C  
ATOM    491  HA  LEU   242      58.013  41.862  87.394  1.00  0.00           H  
ATOM    492  CB  LEU   242      58.637  43.898  87.113  1.00  0.00           C  
ATOM    493  HB2 LEU   242      57.564  44.135  87.077  1.00  0.00           H  
ATOM    494  HB3 LEU   242      59.170  44.605  87.753  1.00  0.00           H  
ATOM    495  CG  LEU   242      59.205  43.880  85.661  1.00  0.00           C  
ATOM    496  HG  LEU   242      60.219  43.468  85.725  1.00  0.00           H  
ATOM    497  CD1 LEU   242      58.421  43.020  84.734  1.00  0.00           C  
ATOM    498 HD11 LEU   242      59.131  42.860  83.914  1.00  0.00           H  
ATOM    499 HD12 LEU   242      58.275  42.017  85.121  1.00  0.00           H  
ATOM    500 HD13 LEU   242      57.421  43.349  84.463  1.00  0.00           H  
ATOM    501  CD2 LEU   242      59.343  45.268  84.987  1.00  0.00           C  
ATOM    502 HD21 LEU   242      58.491  45.883  85.270  1.00  0.00           H  
ATOM    503 HD22 LEU   242      60.288  45.758  85.220  1.00  0.00           H  
ATOM    504 HD23 LEU   242      59.504  45.102  83.923  1.00  0.00           H  
ATOM    505  C   LEU   242      60.115  42.076  88.030  1.00  0.00           C  
ATOM    506  O   LEU   242      60.802  42.460  88.965  1.00  0.00           O  
ATOM    507  N   MET   243      60.574  41.276  87.048  1.00  0.00           N  
ATOM    508  H   MET   243      59.954  40.850  86.375  1.00  0.00           H  
ATOM    509  CA  MET   243      61.842  40.557  87.029  1.00  0.00           C  
ATOM    510  HA  MET   243      62.001  40.164  88.031  1.00  0.00           H  
ATOM    511  CB  MET   243      61.755  39.322  86.107  1.00  0.00           C  
ATOM    512  HB2 MET   243      60.939  38.691  86.443  1.00  0.00           H  
ATOM    513  HB3 MET   243      61.562  39.593  85.070  1.00  0.00           H  
ATOM    514  CG  MET   243      63.114  38.548  86.068  1.00  0.00           C  
ATOM    515  HG2 MET   243      63.124  37.744  85.337  1.00  0.00           H  
ATOM    516  HG3 MET   243      63.851  39.289  85.789  1.00  0.00           H  
ATOM    517  SD  MET   243      63.452  37.873  87.729  1.00  0.00           S  
ATOM    518  CE  MET   243      65.196  37.351  87.701  1.00  0.00           C  
ATOM    519  HE1 MET   243      65.812  37.936  87.024  1.00  0.00           H  
ATOM    520  HE2 MET   243      65.580  37.446  88.717  1.00  0.00           H  
ATOM    521  HE3 MET   243      65.350  36.293  87.483  1.00  0.00           H  
ATOM    522  C   MET   243      62.974  41.491  86.545  1.00  0.00           C  
ATOM    523  O   MET   243      62.665  42.140  85.527  1.00  0.00           O  
ATOM    524  N   TYR   244      64.096  41.703  87.234  1.00  0.00           N  
ATOM    525  H   TYR   244      64.062  41.415  88.192  1.00  0.00           H  
ATOM    526  CA  TYR   244      65.243  42.590  86.840  1.00  0.00           C  
ATOM    527  HA  TYR   244      66.057  42.647  87.567  1.00  0.00           H  
ATOM    528  CB  TYR   244      65.794  42.179  85.466  1.00  0.00           C  
ATOM    529  HB2 TYR   244      65.046  42.350  84.695  1.00  0.00           H  
ATOM    530  HB3 TYR   244      66.686  42.772  85.251  1.00  0.00           H  
ATOM    531  CG  TYR   244      66.279  40.760  85.173  1.00  0.00           C  
ATOM    532  CD1 TYR   244      65.654  40.047  84.121  1.00  0.00           C  
ATOM    533  HD1 TYR   244      64.858  40.547  83.601  1.00  0.00           H  
ATOM    534  CE1 TYR   244      65.970  38.713  83.796  1.00  0.00           C  
ATOM    535  HE1 TYR   244      65.340  38.131  83.140  1.00  0.00           H  
ATOM    536  CZ  TYR   244      66.974  38.054  84.511  1.00  0.00           C  
ATOM    537  OH  TYR   244      67.049  36.730  84.340  1.00  0.00           O  
ATOM    538  HH  TYR   244      66.357  36.531  83.703  1.00  0.00           H  
ATOM    539  CE2 TYR   244      67.673  38.774  85.504  1.00  0.00           C  
ATOM    540  HE2 TYR   244      68.381  38.180  86.063  1.00  0.00           H  
ATOM    541  CD2 TYR   244      67.332  40.102  85.844  1.00  0.00           C  
ATOM    542  HD2 TYR   244      67.965  40.456  86.646  1.00  0.00           H  
ATOM    543  C   TYR   244      64.900  44.098  86.848  1.00  0.00           C  
ATOM    544  O   TYR   244      65.706  44.830  87.402  1.00  0.00           O  
ATOM    545  N   PHE   245      63.730  44.518  86.332  1.00  0.00           N  
ATOM    546  H   PHE   245      62.931  43.916  86.236  1.00  0.00           H  
ATOM    547  CA  PHE   245      63.512  45.945  86.019  1.00  0.00           C  
ATOM    548  HA  PHE   245      64.391  46.544  86.209  1.00  0.00           H  
ATOM    549  CB  PHE   245      63.295  46.006  84.535  1.00  0.00           C  
ATOM    550  HB2 PHE   245      62.427  45.443  84.196  1.00  0.00           H  
ATOM    551  HB3 PHE   245      62.995  47.055  84.413  1.00  0.00           H  
ATOM    552  CG  PHE   245      64.601  45.619  83.785  1.00  0.00           C  
ATOM    553  CD1 PHE   245      64.613  44.433  83.086  1.00  0.00           C  
ATOM    554  HD1 PHE   245      63.704  43.844  83.054  1.00  0.00           H  
ATOM    555  CE1 PHE   245      65.746  43.978  82.364  1.00  0.00           C  
ATOM    556  HE1 PHE   245      65.678  43.023  81.852  1.00  0.00           H  
ATOM    557  CZ  PHE   245      66.947  44.715  82.455  1.00  0.00           C  
ATOM    558  HZ  PHE   245      67.854  44.416  81.951  1.00  0.00           H  
ATOM    559  CE2 PHE   245      66.976  45.917  83.273  1.00  0.00           C  
ATOM    560  HE2 PHE   245      67.878  46.518  83.305  1.00  0.00           H  
ATOM    561  CD2 PHE   245      65.776  46.375  83.873  1.00  0.00           C  
ATOM    562  HD2 PHE   245      65.809  47.240  84.514  1.00  0.00           H  
ATOM    563  C   PHE   245      62.447  46.526  86.915  1.00  0.00           C  
ATOM    564  O   PHE   245      61.626  45.773  87.393  1.00  0.00           O  
ATOM    565  N   LYS   246      62.385  47.848  87.067  1.00  0.00           N  
ATOM    566  H   LYS   246      63.169  48.374  86.718  1.00  0.00           H  
ATOM    567  CA  LYS   246      61.233  48.610  87.556  1.00  0.00           C  
ATOM    568  HA  LYS   246      60.485  48.010  88.078  1.00  0.00           H  
ATOM    569  CB  LYS   246      61.781  49.642  88.589  1.00  0.00           C  
ATOM    570  HB2 LYS   246      62.417  50.360  88.067  1.00  0.00           H  
ATOM    571  HB3 LYS   246      60.960  50.220  89.016  1.00  0.00           H  
ATOM    572  CG  LYS   246      62.662  48.978  89.638  1.00  0.00           C  
ATOM    573  HG2 LYS   246      62.101  48.334  90.320  1.00  0.00           H  
ATOM    574  HG3 LYS   246      63.440  48.425  89.114  1.00  0.00           H  
ATOM    575  CD  LYS   246      63.327  50.062  90.481  1.00  0.00           C  
ATOM    576  HD2 LYS   246      63.867  50.751  89.830  1.00  0.00           H  
ATOM    577  HD3 LYS   246      62.516  50.525  91.043  1.00  0.00           H  
ATOM    578  CE  LYS   246      64.479  49.636  91.339  1.00  0.00           C  
ATOM    579  HE2 LYS   246      64.927  50.426  91.941  1.00  0.00           H  
ATOM    580  HE3 LYS   246      64.081  48.984  92.118  1.00  0.00           H  
ATOM    581  NZ  LYS   246      65.513  48.824  90.603  1.00  0.00           N  
ATOM    582  HZ1 LYS   246      66.315  48.560  91.152  1.00  0.00           H  
ATOM    583  HZ2 LYS   246      65.167  47.939  90.265  1.00  0.00           H  
ATOM    584  HZ3 LYS   246      65.807  49.381  89.820  1.00  0.00           H  
ATOM    585  C   LYS   246      60.376  49.159  86.451  1.00  0.00           C  
ATOM    586  O   LYS   246      60.726  49.068  85.261  1.00  0.00           O  
ATOM    587  N   GLU   247      59.192  49.767  86.821  1.00  0.00           N  
ATOM    588  H   GLU   247      59.006  49.919  87.808  1.00  0.00           H  
ATOM    589  CA  GLU   247      58.067  50.176  86.037  1.00  0.00           C  
ATOM    590  HA  GLU   247      57.591  49.285  85.636  1.00  0.00           H  
ATOM    591  CB  GLU   247      57.070  51.040  86.854  1.00  0.00           C  
ATOM    592  HB2 GLU   247      56.716  50.509  87.741  1.00  0.00           H  
ATOM    593  HB3 GLU   247      57.591  51.923  87.220  1.00  0.00           H  
ATOM    594  CG  GLU   247      55.750  51.426  86.046  1.00  0.00           C  
ATOM    595  HG2 GLU   247      55.322  52.301  86.531  1.00  0.00           H  
ATOM    596  HG3 GLU   247      56.007  51.760  85.037  1.00  0.00           H  
ATOM    597  CD  GLU   247      54.780  50.202  85.864  1.00  0.00           C  
ATOM    598  OE1 GLU   247      53.986  50.210  84.911  1.00  0.00           O  
ATOM    599  OE2 GLU   247      55.002  49.190  86.545  1.00  0.00           O  
ATOM    600  C   GLU   247      58.461  51.054  84.807  1.00  0.00           C  
ATOM    601  O   GLU   247      58.071  50.785  83.676  1.00  0.00           O  
ATOM    602  N   GLU   248      59.250  52.078  85.086  1.00  0.00           N  
ATOM    603  H   GLU   248      59.663  52.123  86.011  1.00  0.00           H  
ATOM    604  CA  GLU   248      59.483  53.104  84.055  1.00  0.00           C  
ATOM    605  HA  GLU   248      58.481  53.311  83.672  1.00  0.00           H  
ATOM    606  CB  GLU   248      60.216  54.326  84.645  1.00  0.00           C  
ATOM    607  HB2 GLU   248      61.204  54.071  85.022  1.00  0.00           H  
ATOM    608  HB3 GLU   248      60.419  54.913  83.758  1.00  0.00           H  
ATOM    609  CG  GLU   248      59.450  55.011  85.760  1.00  0.00           C  
ATOM    610  HG2 GLU   248      59.632  54.454  86.683  1.00  0.00           H  
ATOM    611  HG3 GLU   248      59.846  56.017  85.852  1.00  0.00           H  
ATOM    612  CD  GLU   248      57.967  55.163  85.366  1.00  0.00           C  
ATOM    613  OE1 GLU   248      56.979  54.869  86.095  1.00  0.00           O  
ATOM    614  OE2 GLU   248      57.645  55.757  84.311  1.00  0.00           O  
ATOM    615  C   GLU   248      60.286  52.645  82.810  1.00  0.00           C  
ATOM    616  O   GLU   248      60.145  53.053  81.639  1.00  0.00           O  
ATOM    617  N   GLU   249      61.270  51.802  83.111  1.00  0.00           N  
ATOM    618  H   GLU   249      61.458  51.471  84.051  1.00  0.00           H  
ATOM    619  CA  GLU   249      62.038  50.958  82.166  1.00  0.00           C  
ATOM    620  HA  GLU   249      62.494  51.553  81.372  1.00  0.00           H  
ATOM    621  CB  GLU   249      63.127  50.063  82.805  1.00  0.00           C  
ATOM    622  HB2 GLU   249      62.675  49.121  83.096  1.00  0.00           H  
ATOM    623  HB3 GLU   249      63.915  49.826  82.083  1.00  0.00           H  
ATOM    624  CG  GLU   249      63.874  50.674  83.961  1.00  0.00           C  
ATOM    625  HG2 GLU   249      63.125  50.701  84.764  1.00  0.00           H  
ATOM    626  HG3 GLU   249      64.743  50.049  84.137  1.00  0.00           H  
ATOM    627  CD  GLU   249      64.365  52.103  83.805  1.00  0.00           C  
ATOM    628  OE1 GLU   249      64.841  52.521  82.696  1.00  0.00           O  
ATOM    629  OE2 GLU   249      64.305  52.844  84.828  1.00  0.00           O  
ATOM    630  C   GLU   249      61.275  49.998  81.317  1.00  0.00           C  
ATOM    631  O   GLU   249      61.494  49.957  80.120  1.00  0.00           O  
ATOM    632  N   ARG   250      60.229  49.335  81.866  1.00  0.00           N  
ATOM    633  H   ARG   250      60.148  49.359  82.871  1.00  0.00           H  
ATOM    634  CA  ARG   250      59.237  48.669  81.053  1.00  0.00           C  
ATOM    635  HA  ARG   250      59.739  48.047  80.305  1.00  0.00           H  
ATOM    636  CB  ARG   250      58.321  47.791  82.004  1.00  0.00           C  
ATOM    637  HB2 ARG   250      58.944  47.322  82.771  1.00  0.00           H  
ATOM    638  HB3 ARG   250      57.598  48.485  82.446  1.00  0.00           H  
ATOM    639  CG  ARG   250      57.539  46.820  81.120  1.00  0.00           C  
ATOM    640  HG2 ARG   250      57.029  47.325  80.302  1.00  0.00           H  
ATOM    641  HG3 ARG   250      58.178  46.043  80.708  1.00  0.00           H  
ATOM    642  CD  ARG   250      56.505  45.998  81.903  1.00  0.00           C  
ATOM    643  HD2 ARG   250      56.982  45.217  82.491  1.00  0.00           H  
ATOM    644  HD3 ARG   250      56.016  46.675  82.606  1.00  0.00           H  
ATOM    645  NE  ARG   250      55.576  45.468  80.866  1.00  0.00           N  
ATOM    646  HE  ARG   250      56.056  45.010  80.117  1.00  0.00           H  
ATOM    647  CZ  ARG   250      54.285  45.389  80.851  1.00  0.00           C  
ATOM    648  NH1 ARG   250      53.438  45.606  81.867  1.00  0.00           N  
ATOM    649 HH11 ARG   250      53.742  45.906  82.783  1.00  0.00           H  
ATOM    650 HH12 ARG   250      52.458  45.579  81.632  1.00  0.00           H  
ATOM    651  NH2 ARG   250      53.823  44.962  79.726  1.00  0.00           N  
ATOM    652 HH21 ARG   250      54.437  44.784  78.949  1.00  0.00           H  
ATOM    653 HH22 ARG   250      52.829  44.976  79.533  1.00  0.00           H  
ATOM    654  C   ARG   250      58.502  49.663  80.215  1.00  0.00           C  
ATOM    655  O   ARG   250      58.214  49.400  79.050  1.00  0.00           O  
ATOM    656  N   ARG   251      58.271  50.938  80.641  1.00  0.00           N  
ATOM    657  H   ARG   251      58.515  51.135  81.600  1.00  0.00           H  
ATOM    658  CA  ARG   251      57.634  52.016  79.826  1.00  0.00           C  
ATOM    659  HA  ARG   251      56.745  51.554  79.400  1.00  0.00           H  
ATOM    660  CB  ARG   251      57.238  53.209  80.706  1.00  0.00           C  
ATOM    661  HB2 ARG   251      56.981  52.947  81.731  1.00  0.00           H  
ATOM    662  HB3 ARG   251      57.975  54.018  80.726  1.00  0.00           H  
ATOM    663  CG  ARG   251      55.929  53.900  80.126  1.00  0.00           C  
ATOM    664  HG2 ARG   251      56.066  54.210  79.085  1.00  0.00           H  
ATOM    665  HG3 ARG   251      55.191  53.116  80.321  1.00  0.00           H  
ATOM    666  CD  ARG   251      55.476  55.236  80.835  1.00  0.00           C  
ATOM    667  HD2 ARG   251      56.167  56.034  80.553  1.00  0.00           H  
ATOM    668  HD3 ARG   251      54.465  55.512  80.517  1.00  0.00           H  
ATOM    669  NE  ARG   251      55.589  55.081  82.316  1.00  0.00           N  
ATOM    670  HE  ARG   251      56.260  55.699  82.758  1.00  0.00           H  
ATOM    671  CZ  ARG   251      54.748  54.368  83.027  1.00  0.00           C  
ATOM    672  NH1 ARG   251      53.686  53.813  82.505  1.00  0.00           N  
ATOM    673 HH11 ARG   251      53.324  54.115  81.615  1.00  0.00           H  
ATOM    674 HH12 ARG   251      53.083  53.283  83.128  1.00  0.00           H  
ATOM    675  NH2 ARG   251      54.877  54.211  84.317  1.00  0.00           N  
ATOM    676 HH21 ARG   251      55.697  54.620  84.737  1.00  0.00           H  
ATOM    677 HH22 ARG   251      54.155  53.638  84.724  1.00  0.00           H  
ATOM    678  C   ARG   251      58.510  52.381  78.615  1.00  0.00           C  
ATOM    679  O   ARG   251      58.014  52.297  77.521  1.00  0.00           O  
ATOM    680  N   PHE   252      59.823  52.466  78.787  1.00  0.00           N  
ATOM    681  H   PHE   252      60.233  52.502  79.711  1.00  0.00           H  
ATOM    682  CA  PHE   252      60.741  52.501  77.599  1.00  0.00           C  
ATOM    683  HA  PHE   252      60.387  53.323  76.984  1.00  0.00           H  
ATOM    684  CB  PHE   252      62.217  52.915  78.026  1.00  0.00           C  
ATOM    685  HB2 PHE   252      62.206  53.845  78.593  1.00  0.00           H  
ATOM    686  HB3 PHE   252      62.534  52.098  78.686  1.00  0.00           H  
ATOM    687  CG  PHE   252      63.215  53.242  76.914  1.00  0.00           C  
ATOM    688  CD1 PHE   252      63.685  54.491  76.650  1.00  0.00           C  
ATOM    689  HD1 PHE   252      63.514  55.296  77.334  1.00  0.00           H  
ATOM    690  CE1 PHE   252      64.616  54.694  75.599  1.00  0.00           C  
ATOM    691  HE1 PHE   252      65.098  55.655  75.508  1.00  0.00           H  
ATOM    692  CZ  PHE   252      64.893  53.622  74.699  1.00  0.00           C  
ATOM    693  HZ  PHE   252      65.604  53.776  73.893  1.00  0.00           H  
ATOM    694  CE2 PHE   252      64.285  52.347  74.908  1.00  0.00           C  
ATOM    695  HE2 PHE   252      64.501  51.526  74.250  1.00  0.00           H  
ATOM    696  CD2 PHE   252      63.403  52.146  75.997  1.00  0.00           C  
ATOM    697  HD2 PHE   252      63.063  51.159  76.293  1.00  0.00           H  
ATOM    698  C   PHE   252      60.560  51.353  76.709  1.00  0.00           C  
ATOM    699  O   PHE   252      60.256  51.467  75.509  1.00  0.00           O  
ATOM    700  N   ALA   253      60.672  50.105  77.272  1.00  0.00           N  
ATOM    701  H   ALA   253      60.786  50.040  78.272  1.00  0.00           H  
ATOM    702  CA  ALA   253      60.796  48.889  76.539  1.00  0.00           C  
ATOM    703  HA  ALA   253      61.692  48.934  75.907  1.00  0.00           H  
ATOM    704  CB  ALA   253      61.101  47.821  77.554  1.00  0.00           C  
ATOM    705  HB1 ALA   253      61.911  47.964  78.278  1.00  0.00           H  
ATOM    706  HB2 ALA   253      60.267  47.616  78.225  1.00  0.00           H  
ATOM    707  HB3 ALA   253      61.137  46.881  77.011  1.00  0.00           H  
ATOM    708  C   ALA   253      59.575  48.534  75.711  1.00  0.00           C  
ATOM    709  O   ALA   253      59.754  48.256  74.490  1.00  0.00           O  
ATOM    710  N   ARG   254      58.421  48.591  76.298  1.00  0.00           N  
ATOM    711  H   ARG   254      58.396  48.725  77.301  1.00  0.00           H  
ATOM    712  CA  ARG   254      57.116  48.441  75.625  1.00  0.00           C  
ATOM    713  HA  ARG   254      56.950  47.381  75.425  1.00  0.00           H  
ATOM    714  CB  ARG   254      56.005  48.853  76.551  1.00  0.00           C  
ATOM    715  HB2 ARG   254      56.119  48.493  77.569  1.00  0.00           H  
ATOM    716  HB3 ARG   254      56.069  49.931  76.685  1.00  0.00           H  
ATOM    717  CG  ARG   254      54.655  48.593  75.943  1.00  0.00           C  
ATOM    718  HG2 ARG   254      54.680  48.874  74.892  1.00  0.00           H  
ATOM    719  HG3 ARG   254      54.424  47.533  76.058  1.00  0.00           H  
ATOM    720  CD  ARG   254      53.505  49.286  76.641  1.00  0.00           C  
ATOM    721  HD2 ARG   254      53.620  50.365  76.722  1.00  0.00           H  
ATOM    722  HD3 ARG   254      52.611  49.067  76.050  1.00  0.00           H  
ATOM    723  NE  ARG   254      53.183  48.761  77.991  1.00  0.00           N  
ATOM    724  HE  ARG   254      52.491  48.039  77.923  1.00  0.00           H  
ATOM    725  CZ  ARG   254      53.543  49.149  79.157  1.00  0.00           C  
ATOM    726  NH1 ARG   254      54.333  50.174  79.426  1.00  0.00           N  
ATOM    727 HH11 ARG   254      54.592  50.808  78.694  1.00  0.00           H  
ATOM    728 HH12 ARG   254      54.617  50.328  80.379  1.00  0.00           H  
ATOM    729  NH2 ARG   254      53.089  48.502  80.191  1.00  0.00           N  
ATOM    730 HH21 ARG   254      52.386  47.775  80.193  1.00  0.00           H  
ATOM    731 HH22 ARG   254      53.264  48.870  81.122  1.00  0.00           H  
ATOM    732  C   ARG   254      57.046  49.151  74.316  1.00  0.00           C  
ATOM    733  O   ARG   254      57.087  48.472  73.265  1.00  0.00           O  
ATOM    734  N   LEU   255      57.126  50.540  74.354  1.00  0.00           N  
ATOM    735  H   LEU   255      57.020  50.950  75.273  1.00  0.00           H  
ATOM    736  CA  LEU   255      57.107  51.438  73.180  1.00  0.00           C  
ATOM    737  HA  LEU   255      56.211  51.163  72.626  1.00  0.00           H  
ATOM    738  CB  LEU   255      57.082  52.906  73.766  1.00  0.00           C  
ATOM    739  HB2 LEU   255      57.855  52.981  74.529  1.00  0.00           H  
ATOM    740  HB3 LEU   255      57.292  53.682  73.027  1.00  0.00           H  
ATOM    741  CG  LEU   255      55.733  53.371  74.403  1.00  0.00           C  
ATOM    742  HG  LEU   255      55.463  52.660  75.188  1.00  0.00           H  
ATOM    743  CD1 LEU   255      55.873  54.696  75.148  1.00  0.00           C  
ATOM    744 HD11 LEU   255      56.710  54.645  75.850  1.00  0.00           H  
ATOM    745 HD12 LEU   255      55.972  55.559  74.488  1.00  0.00           H  
ATOM    746 HD13 LEU   255      54.977  54.834  75.742  1.00  0.00           H  
ATOM    747  CD2 LEU   255      54.537  53.398  73.487  1.00  0.00           C  
ATOM    748 HD21 LEU   255      53.751  53.907  74.047  1.00  0.00           H  
ATOM    749 HD22 LEU   255      54.888  53.911  72.588  1.00  0.00           H  
ATOM    750 HD23 LEU   255      54.404  52.339  73.282  1.00  0.00           H  
ATOM    751  C   LEU   255      58.297  51.268  72.235  1.00  0.00           C  
ATOM    752  O   LEU   255      58.219  51.510  71.072  1.00  0.00           O  
ATOM    753  N   TRP   256      59.490  50.835  72.713  1.00  0.00           N  
ATOM    754  H   TRP   256      59.599  50.495  73.660  1.00  0.00           H  
ATOM    755  CA  TRP   256      60.703  50.662  71.822  1.00  0.00           C  
ATOM    756  HA  TRP   256      60.871  51.636  71.365  1.00  0.00           H  
ATOM    757  CB  TRP   256      61.903  50.389  72.679  1.00  0.00           C  
ATOM    758  HB2 TRP   256      62.148  51.185  73.380  1.00  0.00           H  
ATOM    759  HB3 TRP   256      61.695  49.549  73.343  1.00  0.00           H  
ATOM    760  CG  TRP   256      63.190  50.138  71.987  1.00  0.00           C  
ATOM    761  CD1 TRP   256      63.856  48.977  71.886  1.00  0.00           C  
ATOM    762  HD1 TRP   256      63.442  48.088  72.329  1.00  0.00           H  
ATOM    763  NE1 TRP   256      65.027  49.104  71.133  1.00  0.00           N  
ATOM    764  HE1 TRP   256      65.700  48.363  71.014  1.00  0.00           H  
ATOM    765  CE2 TRP   256      65.237  50.413  70.749  1.00  0.00           C  
ATOM    766  CZ2 TRP   256      66.250  51.113  70.065  1.00  0.00           C  
ATOM    767  HZ2 TRP   256      67.157  50.671  69.693  1.00  0.00           H  
ATOM    768  CH2 TRP   256      66.105  52.491  69.801  1.00  0.00           C  
ATOM    769  HH2 TRP   256      66.929  53.029  69.348  1.00  0.00           H  
ATOM    770  CZ3 TRP   256      64.927  53.118  70.174  1.00  0.00           C  
ATOM    771  HZ3 TRP   256      64.771  54.171  70.015  1.00  0.00           H  
ATOM    772  CE3 TRP   256      63.928  52.432  70.790  1.00  0.00           C  
ATOM    773  HE3 TRP   256      63.079  52.994  71.161  1.00  0.00           H  
ATOM    774  CD2 TRP   256      64.027  51.095  71.172  1.00  0.00           C  
ATOM    775  C   TRP   256      60.384  49.544  70.850  1.00  0.00           C  
ATOM    776  O   TRP   256      60.147  49.733  69.647  1.00  0.00           O  
ATOM    777  N   VAL   257      60.140  48.348  71.501  1.00  0.00           N  
ATOM    778  H   VAL   257      60.244  48.318  72.502  1.00  0.00           H  
ATOM    779  CA  VAL   257      59.877  47.086  70.711  1.00  0.00           C  
ATOM    780  HA  VAL   257      60.678  46.895  70.005  1.00  0.00           H  
ATOM    781  CB  VAL   257      59.940  45.815  71.569  1.00  0.00           C  
ATOM    782  HB  VAL   257      59.095  45.749  72.248  1.00  0.00           H  
ATOM    783  CG1 VAL   257      60.034  44.629  70.671  1.00  0.00           C  
ATOM    784 HG11 VAL   257      59.327  44.740  69.852  1.00  0.00           H  
ATOM    785 HG12 VAL   257      60.948  44.677  70.062  1.00  0.00           H  
ATOM    786 HG13 VAL   257      59.790  43.720  71.211  1.00  0.00           H  
ATOM    787  CG2 VAL   257      61.132  45.755  72.513  1.00  0.00           C  
ATOM    788 HG21 VAL   257      61.000  46.296  73.447  1.00  0.00           H  
ATOM    789 HG22 VAL   257      61.325  44.715  72.810  1.00  0.00           H  
ATOM    790 HG23 VAL   257      61.949  46.232  71.972  1.00  0.00           H  
ATOM    791  C   VAL   257      58.585  47.190  69.907  1.00  0.00           C  
ATOM    792  O   VAL   257      58.608  46.901  68.720  1.00  0.00           O  
ATOM    793  N   GLY   258      57.550  47.742  70.450  1.00  0.00           N  
ATOM    794  H   GLY   258      57.649  47.926  71.435  1.00  0.00           H  
ATOM    795  CA  GLY   258      56.275  48.025  69.774  1.00  0.00           C  
ATOM    796  HA2 GLY   258      55.834  47.082  69.456  1.00  0.00           H  
ATOM    797  HA3 GLY   258      55.647  48.493  70.540  1.00  0.00           H  
ATOM    798  C   GLY   258      56.346  48.971  68.588  1.00  0.00           C  
ATOM    799  O   GLY   258      55.900  48.586  67.519  1.00  0.00           O  
ATOM    800  N   VAL   259      56.846  50.217  68.785  1.00  0.00           N  
ATOM    801  H   VAL   259      57.165  50.469  69.711  1.00  0.00           H  
ATOM    802  CA  VAL   259      56.779  51.219  67.652  1.00  0.00           C  
ATOM    803  HA  VAL   259      55.741  51.415  67.354  1.00  0.00           H  
ATOM    804  CB  VAL   259      57.189  52.667  68.033  1.00  0.00           C  
ATOM    805  HB  VAL   259      58.228  52.687  68.358  1.00  0.00           H  
ATOM    806  CG1 VAL   259      57.184  53.653  66.878  1.00  0.00           C  
ATOM    807 HG11 VAL   259      58.128  53.653  66.332  1.00  0.00           H  
ATOM    808 HG12 VAL   259      56.414  53.459  66.137  1.00  0.00           H  
ATOM    809 HG13 VAL   259      56.950  54.654  67.242  1.00  0.00           H  
ATOM    810  CG2 VAL   259      56.285  53.191  69.165  1.00  0.00           C  
ATOM    811 HG21 VAL   259      56.376  52.609  70.080  1.00  0.00           H  
ATOM    812 HG22 VAL   259      56.505  54.209  69.492  1.00  0.00           H  
ATOM    813 HG23 VAL   259      55.227  53.138  68.905  1.00  0.00           H  
ATOM    814  C   VAL   259      57.637  50.789  66.459  1.00  0.00           C  
ATOM    815  O   VAL   259      57.220  50.931  65.304  1.00  0.00           O  
ATOM    816  N   TRP   260      58.848  50.147  66.721  1.00  0.00           N  
ATOM    817  H   TRP   260      58.914  49.921  67.700  1.00  0.00           H  
ATOM    818  CA  TRP   260      59.646  49.319  65.742  1.00  0.00           C  
ATOM    819  HA  TRP   260      59.991  49.902  64.888  1.00  0.00           H  
ATOM    820  CB  TRP   260      60.877  48.789  66.483  1.00  0.00           C  
ATOM    821  HB2 TRP   260      60.576  48.125  67.298  1.00  0.00           H  
ATOM    822  HB3 TRP   260      61.408  48.095  65.826  1.00  0.00           H  
ATOM    823  CG  TRP   260      61.907  49.871  66.827  1.00  0.00           C  
ATOM    824  CD1 TRP   260      62.402  50.067  68.031  1.00  0.00           C  
ATOM    825  HD1 TRP   260      62.279  49.458  68.909  1.00  0.00           H  
ATOM    826  NE1 TRP   260      63.193  51.178  68.033  1.00  0.00           N  
ATOM    827  HE1 TRP   260      63.573  51.557  68.886  1.00  0.00           H  
ATOM    828  CE2 TRP   260      63.374  51.709  66.802  1.00  0.00           C  
ATOM    829  CZ2 TRP   260      64.332  52.599  66.327  1.00  0.00           C  
ATOM    830  HZ2 TRP   260      64.938  53.161  67.028  1.00  0.00           H  
ATOM    831  CH2 TRP   260      64.318  52.952  64.959  1.00  0.00           C  
ATOM    832  HH2 TRP   260      64.935  53.766  64.635  1.00  0.00           H  
ATOM    833  CZ3 TRP   260      63.445  52.278  64.103  1.00  0.00           C  
ATOM    834  HZ3 TRP   260      63.266  52.644  63.106  1.00  0.00           H  
ATOM    835  CE3 TRP   260      62.636  51.244  64.623  1.00  0.00           C  
ATOM    836  HE3 TRP   260      61.946  50.685  63.999  1.00  0.00           H  
ATOM    837  CD2 TRP   260      62.623  50.842  65.931  1.00  0.00           C  
ATOM    838  C   TRP   260      58.946  48.185  65.042  1.00  0.00           C  
ATOM    839  O   TRP   260      59.059  48.080  63.853  1.00  0.00           O  
ATOM    840  N   SER   261      58.118  47.456  65.694  1.00  0.00           N  
ATOM    841  H   SER   261      57.992  47.632  66.682  1.00  0.00           H  
ATOM    842  CA  SER   261      57.286  46.405  65.141  1.00  0.00           C  
ATOM    843  HA  SER   261      57.970  45.841  64.509  1.00  0.00           H  
ATOM    844  CB  SER   261      56.767  45.469  66.295  1.00  0.00           C  
ATOM    845  HB2 SER   261      55.935  45.897  66.851  1.00  0.00           H  
ATOM    846  HB3 SER   261      56.167  44.750  65.735  1.00  0.00           H  
ATOM    847  OG  SER   261      57.808  44.846  67.059  1.00  0.00           O  
ATOM    848  HG  SER   261      58.236  45.465  67.644  1.00  0.00           H  
ATOM    849  C   SER   261      56.063  46.979  64.364  1.00  0.00           C  
ATOM    850  O   SER   261      55.605  46.373  63.409  1.00  0.00           O  
ATOM    851  N   VAL   262      55.627  48.201  64.691  1.00  0.00           N  
ATOM    852  H   VAL   262      56.093  48.650  65.462  1.00  0.00           H  
ATOM    853  CA  VAL   262      54.674  48.926  63.837  1.00  0.00           C  
ATOM    854  HA  VAL   262      53.854  48.238  63.629  1.00  0.00           H  
ATOM    855  CB  VAL   262      54.087  50.230  64.450  1.00  0.00           C  
ATOM    856  HB  VAL   262      54.885  50.781  64.959  1.00  0.00           H  
ATOM    857  CG1 VAL   262      53.325  51.240  63.467  1.00  0.00           C  
ATOM    858 HG11 VAL   262      52.493  50.727  62.976  1.00  0.00           H  
ATOM    859 HG12 VAL   262      52.852  52.044  64.030  1.00  0.00           H  
ATOM    860 HG13 VAL   262      53.984  51.751  62.771  1.00  0.00           H  
ATOM    861  CG2 VAL   262      53.049  49.802  65.538  1.00  0.00           C  
ATOM    862 HG21 VAL   262      52.656  50.609  66.144  1.00  0.00           H  
ATOM    863 HG22 VAL   262      52.193  49.388  64.989  1.00  0.00           H  
ATOM    864 HG23 VAL   262      53.393  48.893  66.033  1.00  0.00           H  
ATOM    865  C   VAL   262      55.318  49.206  62.511  1.00  0.00           C  
ATOM    866  O   VAL   262      54.801  48.911  61.469  1.00  0.00           O  
ATOM    867  N   LEU   263      56.524  49.744  62.497  1.00  0.00           N  
ATOM    868  H   LEU   263      56.926  50.008  63.386  1.00  0.00           H  
ATOM    869  CA  LEU   263      57.371  49.950  61.371  1.00  0.00           C  
ATOM    870  HA  LEU   263      56.839  50.613  60.684  1.00  0.00           H  
ATOM    871  CB  LEU   263      58.693  50.763  61.742  1.00  0.00           C  
ATOM    872  HB2 LEU   263      58.375  51.562  62.402  1.00  0.00           H  
ATOM    873  HB3 LEU   263      59.398  50.215  62.355  1.00  0.00           H  
ATOM    874  CG  LEU   263      59.554  51.305  60.584  1.00  0.00           C  
ATOM    875  HG  LEU   263      59.939  50.454  60.013  1.00  0.00           H  
ATOM    876  CD1 LEU   263      58.731  52.170  59.641  1.00  0.00           C  
ATOM    877 HD11 LEU   263      58.070  52.746  60.287  1.00  0.00           H  
ATOM    878 HD12 LEU   263      59.365  52.870  59.097  1.00  0.00           H  
ATOM    879 HD13 LEU   263      58.144  51.522  58.986  1.00  0.00           H  
ATOM    880  CD2 LEU   263      60.758  52.191  61.063  1.00  0.00           C  
ATOM    881 HD21 LEU   263      60.497  53.053  61.676  1.00  0.00           H  
ATOM    882 HD22 LEU   263      61.409  51.689  61.782  1.00  0.00           H  
ATOM    883 HD23 LEU   263      61.359  52.558  60.235  1.00  0.00           H  
ATOM    884  C   LEU   263      57.737  48.702  60.574  1.00  0.00           C  
ATOM    885  O   LEU   263      57.685  48.653  59.331  1.00  0.00           O  
ATOM    886  N   CYS   264      58.119  47.647  61.226  1.00  0.00           N  
ATOM    887  H   CYS   264      58.148  47.754  62.235  1.00  0.00           H  
ATOM    888  CA  CYS   264      58.328  46.326  60.631  1.00  0.00           C  
ATOM    889  HA  CYS   264      59.105  46.371  59.868  1.00  0.00           H  
ATOM    890  CB  CYS   264      58.944  45.489  61.756  1.00  0.00           C  
ATOM    891  HB2 CYS   264      59.767  46.091  62.130  1.00  0.00           H  
ATOM    892  HB3 CYS   264      58.239  45.394  62.578  1.00  0.00           H  
ATOM    893  SG  CYS   264      59.617  43.988  60.999  1.00  0.00           S  
ATOM    894  HG  CYS   264      58.692  43.107  61.410  1.00  0.00           H  
ATOM    895  C   CYS   264      56.986  45.804  59.913  1.00  0.00           C  
ATOM    896  O   CYS   264      56.965  45.522  58.689  1.00  0.00           O  
ATOM    897  N   CYS   265      55.847  45.822  60.611  1.00  0.00           N  
ATOM    898  H   CYS   265      55.798  45.846  61.621  1.00  0.00           H  
ATOM    899  CA  CYS   265      54.492  45.542  60.001  1.00  0.00           C  
ATOM    900  HA  CYS   265      54.498  44.477  59.768  1.00  0.00           H  
ATOM    901  CB  CYS   265      53.394  45.723  61.146  1.00  0.00           C  
ATOM    902  HB2 CYS   265      53.748  45.361  62.111  1.00  0.00           H  
ATOM    903  HB3 CYS   265      53.178  46.779  61.272  1.00  0.00           H  
ATOM    904  SG  CYS   265      51.839  44.914  60.706  1.00  0.00           S  
ATOM    905  HG  CYS   265      52.309  43.685  60.943  1.00  0.00           H  
ATOM    906  C   CYS   265      54.302  46.300  58.676  1.00  0.00           C  
ATOM    907  O   CYS   265      53.978  45.747  57.646  1.00  0.00           O  
ATOM    908  N   ALA   266      54.562  47.632  58.740  1.00  0.00           N  
ATOM    909  H   ALA   266      54.842  48.207  59.531  1.00  0.00           H  
ATOM    910  CA  ALA   266      54.548  48.501  57.544  1.00  0.00           C  
ATOM    911  HA  ALA   266      53.571  48.320  57.095  1.00  0.00           H  
ATOM    912  CB  ALA   266      54.706  49.921  58.075  1.00  0.00           C  
ATOM    913  HB1 ALA   266      54.518  50.548  57.198  1.00  0.00           H  
ATOM    914  HB2 ALA   266      54.016  50.115  58.901  1.00  0.00           H  
ATOM    915  HB3 ALA   266      55.735  49.992  58.432  1.00  0.00           H  
ATOM    916  C   ALA   266      55.604  48.178  56.453  1.00  0.00           C  
ATOM    917  O   ALA   266      55.196  48.140  55.285  1.00  0.00           O  
ATOM    918  N   SER   267      56.861  47.945  56.774  1.00  0.00           N  
ATOM    919  H   SER   267      57.088  47.965  57.758  1.00  0.00           H  
ATOM    920  CA  SER   267      57.935  47.754  55.848  1.00  0.00           C  
ATOM    921  HA  SER   267      57.999  48.590  55.150  1.00  0.00           H  
ATOM    922  CB  SER   267      59.303  47.730  56.590  1.00  0.00           C  
ATOM    923  HB2 SER   267      59.352  48.652  57.166  1.00  0.00           H  
ATOM    924  HB3 SER   267      59.420  46.894  57.287  1.00  0.00           H  
ATOM    925  OG  SER   267      60.329  47.705  55.629  1.00  0.00           O  
ATOM    926  HG  SER   267      61.168  48.011  55.983  1.00  0.00           H  
ATOM    927  C   SER   267      57.684  46.474  55.008  1.00  0.00           C  
ATOM    928  O   SER   267      57.762  46.446  53.789  1.00  0.00           O  
ATOM    929  N   THR   268      57.333  45.405  55.732  1.00  0.00           N  
ATOM    930  H   THR   268      57.340  45.508  56.737  1.00  0.00           H  
ATOM    931  CA  THR   268      57.235  44.042  55.276  1.00  0.00           C  
ATOM    932  HA  THR   268      58.016  43.937  54.523  1.00  0.00           H  
ATOM    933  CB  THR   268      57.359  42.958  56.342  1.00  0.00           C  
ATOM    934  HB  THR   268      57.116  42.023  55.834  1.00  0.00           H  
ATOM    935  CG2 THR   268      58.772  43.044  56.936  1.00  0.00           C  
ATOM    936 HG21 THR   268      59.010  44.056  57.267  1.00  0.00           H  
ATOM    937 HG22 THR   268      58.763  42.401  57.821  1.00  0.00           H  
ATOM    938 HG23 THR   268      59.518  42.824  56.178  1.00  0.00           H  
ATOM    939  OG1 THR   268      56.433  43.166  57.374  1.00  0.00           O  
ATOM    940  HG1 THR   268      56.684  43.930  57.891  1.00  0.00           H  
ATOM    941  C   THR   268      55.963  43.893  54.436  1.00  0.00           C  
ATOM    942  O   THR   268      55.977  43.519  53.281  1.00  0.00           O  
ATOM    943  N   LEU   269      54.757  44.234  54.975  1.00  0.00           N  
ATOM    944  H   LEU   269      54.674  44.560  55.921  1.00  0.00           H  
ATOM    945  CA  LEU   269      53.423  44.261  54.300  1.00  0.00           C  
ATOM    946  HA  LEU   269      53.203  43.204  54.112  1.00  0.00           H  
ATOM    947  CB  LEU   269      52.270  44.841  55.070  1.00  0.00           C  
ATOM    948  HB2 LEU   269      52.159  44.255  55.982  1.00  0.00           H  
ATOM    949  HB3 LEU   269      52.600  45.806  55.472  1.00  0.00           H  
ATOM    950  CG  LEU   269      50.925  44.925  54.296  1.00  0.00           C  
ATOM    951  HG  LEU   269      51.181  45.574  53.463  1.00  0.00           H  
ATOM    952  CD1 LEU   269      50.429  43.551  53.865  1.00  0.00           C  
ATOM    953 HD11 LEU   269      49.435  43.577  53.399  1.00  0.00           H  
ATOM    954 HD12 LEU   269      51.044  43.077  53.097  1.00  0.00           H  
ATOM    955 HD13 LEU   269      50.380  42.861  54.709  1.00  0.00           H  
ATOM    956  CD2 LEU   269      49.884  45.708  54.947  1.00  0.00           C  
ATOM    957 HD21 LEU   269      49.034  45.769  54.283  1.00  0.00           H  
ATOM    958 HD22 LEU   269      49.547  45.210  55.860  1.00  0.00           H  
ATOM    959 HD23 LEU   269      50.294  46.690  55.191  1.00  0.00           H  
ATOM    960  C   LEU   269      53.615  45.045  52.949  1.00  0.00           C  
ATOM    961  O   LEU   269      53.325  44.518  51.885  1.00  0.00           O  
ATOM    962  N   PHE   270      54.233  46.200  53.006  1.00  0.00           N  
ATOM    963  H   PHE   270      54.628  46.532  53.869  1.00  0.00           H  
ATOM    964  CA  PHE   270      54.531  47.124  51.886  1.00  0.00           C  
ATOM    965  HA  PHE   270      53.542  47.273  51.430  1.00  0.00           H  
ATOM    966  CB  PHE   270      55.234  48.415  52.243  1.00  0.00           C  
ATOM    967  HB2 PHE   270      54.601  48.967  52.933  1.00  0.00           H  
ATOM    968  HB3 PHE   270      56.170  48.182  52.735  1.00  0.00           H  
ATOM    969  CG  PHE   270      55.446  49.276  51.073  1.00  0.00           C  
ATOM    970  CD1 PHE   270      54.324  49.996  50.649  1.00  0.00           C  
ATOM    971  HD1 PHE   270      53.331  49.784  50.998  1.00  0.00           H  
ATOM    972  CE1 PHE   270      54.424  50.919  49.588  1.00  0.00           C  
ATOM    973  HE1 PHE   270      53.546  51.433  49.229  1.00  0.00           H  
ATOM    974  CZ  PHE   270      55.694  51.165  49.074  1.00  0.00           C  
ATOM    975  HZ  PHE   270      55.862  51.951  48.349  1.00  0.00           H  
ATOM    976  CE2 PHE   270      56.815  50.518  49.585  1.00  0.00           C  
ATOM    977  HE2 PHE   270      57.786  50.734  49.172  1.00  0.00           H  
ATOM    978  CD2 PHE   270      56.699  49.489  50.524  1.00  0.00           C  
ATOM    979  HD2 PHE   270      57.515  48.878  50.885  1.00  0.00           H  
ATOM    980  C   PHE   270      55.508  46.447  50.877  1.00  0.00           C  
ATOM    981  O   PHE   270      55.281  46.505  49.686  1.00  0.00           O  
ATOM    982  N   THR   271      56.548  45.723  51.267  1.00  0.00           N  
ATOM    983  H   THR   271      56.849  45.894  52.214  1.00  0.00           H  
ATOM    984  CA  THR   271      57.220  44.790  50.422  1.00  0.00           C  
ATOM    985  HA  THR   271      57.561  45.355  49.556  1.00  0.00           H  
ATOM    986  CB  THR   271      58.454  44.213  51.120  1.00  0.00           C  
ATOM    987  HB  THR   271      58.109  43.534  51.905  1.00  0.00           H  
ATOM    988  CG2 THR   271      59.432  43.395  50.313  1.00  0.00           C  
ATOM    989 HG21 THR   271      59.870  44.004  49.527  1.00  0.00           H  
ATOM    990 HG22 THR   271      60.275  43.138  50.961  1.00  0.00           H  
ATOM    991 HG23 THR   271      58.919  42.463  50.076  1.00  0.00           H  
ATOM    992  OG1 THR   271      59.266  45.220  51.645  1.00  0.00           O  
ATOM    993  HG1 THR   271      58.830  45.565  52.433  1.00  0.00           H  
ATOM    994  C   THR   271      56.394  43.574  49.838  1.00  0.00           C  
ATOM    995  O   THR   271      56.359  43.358  48.626  1.00  0.00           O  
ATOM    996  N   VAL   272      55.588  42.873  50.627  1.00  0.00           N  
ATOM    997  H   VAL   272      55.481  43.195  51.579  1.00  0.00           H  
ATOM    998  CA  VAL   272      54.715  41.843  50.181  1.00  0.00           C  
ATOM    999  HA  VAL   272      55.400  41.090  49.799  1.00  0.00           H  
ATOM   1000  CB  VAL   272      54.004  41.270  51.402  1.00  0.00           C  
ATOM   1001  HB  VAL   272      53.582  41.990  52.099  1.00  0.00           H  
ATOM   1002  CG1 VAL   272      52.807  40.411  51.018  1.00  0.00           C  
ATOM   1003 HG11 VAL   272      52.384  39.883  51.873  1.00  0.00           H  
ATOM   1004 HG12 VAL   272      52.048  40.995  50.491  1.00  0.00           H  
ATOM   1005 HG13 VAL   272      53.074  39.585  50.358  1.00  0.00           H  
ATOM   1006  CG2 VAL   272      54.843  40.276  52.247  1.00  0.00           C  
ATOM   1007 HG21 VAL   272      54.366  40.096  53.212  1.00  0.00           H  
ATOM   1008 HG22 VAL   272      55.092  39.353  51.729  1.00  0.00           H  
ATOM   1009 HG23 VAL   272      55.845  40.644  52.480  1.00  0.00           H  
ATOM   1010  C   VAL   272      53.700  42.261  49.152  1.00  0.00           C  
ATOM   1011  O   VAL   272      53.429  41.505  48.196  1.00  0.00           O  
ATOM   1012  N   LEU   273      53.161  43.488  49.177  1.00  0.00           N  
ATOM   1013  H   LEU   273      53.168  43.863  50.112  1.00  0.00           H  
ATOM   1014  CA  LEU   273      52.491  44.112  48.038  1.00  0.00           C  
ATOM   1015  HA  LEU   273      51.734  43.440  47.638  1.00  0.00           H  
ATOM   1016  CB  LEU   273      51.793  45.444  48.523  1.00  0.00           C  
ATOM   1017  HB2 LEU   273      52.603  46.127  48.790  1.00  0.00           H  
ATOM   1018  HB3 LEU   273      51.306  45.856  47.641  1.00  0.00           H  
ATOM   1019  CG  LEU   273      50.853  45.358  49.754  1.00  0.00           C  
ATOM   1020  HG  LEU   273      51.519  45.273  50.619  1.00  0.00           H  
ATOM   1021  CD1 LEU   273      50.004  46.662  49.897  1.00  0.00           C  
ATOM   1022 HD11 LEU   273      49.360  46.544  50.758  1.00  0.00           H  
ATOM   1023 HD12 LEU   273      50.740  47.456  50.038  1.00  0.00           H  
ATOM   1024 HD13 LEU   273      49.518  46.953  48.965  1.00  0.00           H  
ATOM   1025  CD2 LEU   273      49.897  44.094  49.602  1.00  0.00           C  
ATOM   1026 HD21 LEU   273      49.143  44.126  50.374  1.00  0.00           H  
ATOM   1027 HD22 LEU   273      49.461  44.107  48.596  1.00  0.00           H  
ATOM   1028 HD23 LEU   273      50.506  43.185  49.642  1.00  0.00           H  
ATOM   1029  C   LEU   273      53.329  44.408  46.796  1.00  0.00           C  
ATOM   1030  O   LEU   273      52.773  44.236  45.705  1.00  0.00           O  
ATOM   1031  N   THR   274      54.544  44.873  46.929  1.00  0.00           N  
ATOM   1032  H   THR   274      54.963  44.730  47.841  1.00  0.00           H  
ATOM   1033  CA  THR   274      55.445  45.308  45.779  1.00  0.00           C  
ATOM   1034  HA  THR   274      54.947  46.110  45.241  1.00  0.00           H  
ATOM   1035  CB  THR   274      56.626  45.904  46.446  1.00  0.00           C  
ATOM   1036  HB  THR   274      57.371  45.313  46.981  1.00  0.00           H  
ATOM   1037  CG2 THR   274      57.553  46.474  45.412  1.00  0.00           C  
ATOM   1038 HG21 THR   274      56.983  47.198  44.835  1.00  0.00           H  
ATOM   1039 HG22 THR   274      58.392  46.998  45.875  1.00  0.00           H  
ATOM   1040 HG23 THR   274      58.050  45.660  44.873  1.00  0.00           H  
ATOM   1041  OG1 THR   274      56.258  47.053  47.114  1.00  0.00           O  
ATOM   1042  HG1 THR   274      55.860  46.875  47.970  1.00  0.00           H  
ATOM   1043  C   THR   274      55.721  44.250  44.768  1.00  0.00           C  
ATOM   1044  O   THR   274      55.784  44.583  43.554  1.00  0.00           O  
ATOM   1045  N   TYR   275      55.681  42.951  45.170  1.00  0.00           N  
ATOM   1046  H   TYR   275      55.827  42.775  46.146  1.00  0.00           H  
ATOM   1047  CA  TYR   275      55.753  41.865  44.194  1.00  0.00           C  
ATOM   1048  HA  TYR   275      56.686  41.859  43.636  1.00  0.00           H  
ATOM   1049  CB  TYR   275      55.625  40.588  44.970  1.00  0.00           C  
ATOM   1050  HB2 TYR   275      54.658  40.559  45.469  1.00  0.00           H  
ATOM   1051  HB3 TYR   275      55.517  39.785  44.251  1.00  0.00           H  
ATOM   1052  CG  TYR   275      56.845  40.374  45.896  1.00  0.00           C  
ATOM   1053  CD1 TYR   275      58.105  40.102  45.351  1.00  0.00           C  
ATOM   1054  HD1 TYR   275      58.208  39.865  44.313  1.00  0.00           H  
ATOM   1055  CE1 TYR   275      59.279  40.048  46.200  1.00  0.00           C  
ATOM   1056  HE1 TYR   275      60.253  39.976  45.735  1.00  0.00           H  
ATOM   1057  CZ  TYR   275      59.070  40.232  47.572  1.00  0.00           C  
ATOM   1058  OH  TYR   275      60.125  40.187  48.464  1.00  0.00           O  
ATOM   1059  HH  TYR   275      61.005  40.130  48.096  1.00  0.00           H  
ATOM   1060  CE2 TYR   275      57.776  40.542  48.146  1.00  0.00           C  
ATOM   1061  HE2 TYR   275      57.677  40.734  49.201  1.00  0.00           H  
ATOM   1062  CD2 TYR   275      56.679  40.606  47.289  1.00  0.00           C  
ATOM   1063  HD2 TYR   275      55.711  40.816  47.725  1.00  0.00           H  
ATOM   1064  C   TYR   275      54.580  41.999  43.209  1.00  0.00           C  
ATOM   1065  O   TYR   275      54.799  41.758  42.017  1.00  0.00           O  
ATOM   1066  N   LEU   276      53.349  42.381  43.646  1.00  0.00           N  
ATOM   1067  H   LEU   276      53.288  42.624  44.620  1.00  0.00           H  
ATOM   1068  CA  LEU   276      52.191  42.556  42.716  1.00  0.00           C  
ATOM   1069  HA  LEU   276      52.318  41.806  41.948  1.00  0.00           H  
ATOM   1070  CB  LEU   276      50.856  42.093  43.437  1.00  0.00           C  
ATOM   1071  HB2 LEU   276      50.573  42.864  44.161  1.00  0.00           H  
ATOM   1072  HB3 LEU   276      50.099  42.162  42.657  1.00  0.00           H  
ATOM   1073  CG  LEU   276      50.772  40.694  44.078  1.00  0.00           C  
ATOM   1074  HG  LEU   276      51.339  40.821  44.994  1.00  0.00           H  
ATOM   1075  CD1 LEU   276      49.279  40.535  44.420  1.00  0.00           C  
ATOM   1076 HD11 LEU   276      49.245  39.577  44.941  1.00  0.00           H  
ATOM   1077 HD12 LEU   276      49.044  41.228  45.228  1.00  0.00           H  
ATOM   1078 HD13 LEU   276      48.653  40.400  43.535  1.00  0.00           H  
ATOM   1079  CD2 LEU   276      51.254  39.571  43.188  1.00  0.00           C  
ATOM   1080 HD21 LEU   276      52.306  39.654  42.889  1.00  0.00           H  
ATOM   1081 HD22 LEU   276      51.157  38.627  43.739  1.00  0.00           H  
ATOM   1082 HD23 LEU   276      50.565  39.491  42.346  1.00  0.00           H  
ATOM   1083  C   LEU   276      52.169  43.940  42.117  1.00  0.00           C  
ATOM   1084  O   LEU   276      51.714  44.022  41.022  1.00  0.00           O  
ATOM   1085  N   VAL   277      52.670  45.023  42.771  1.00  0.00           N  
ATOM   1086  H   VAL   277      53.026  44.926  43.706  1.00  0.00           H  
ATOM   1087  CA  VAL   277      52.597  46.387  42.192  1.00  0.00           C  
ATOM   1088  HA  VAL   277      51.564  46.611  41.918  1.00  0.00           H  
ATOM   1089  CB  VAL   277      52.891  47.493  43.240  1.00  0.00           C  
ATOM   1090  HB  VAL   277      53.805  47.200  43.754  1.00  0.00           H  
ATOM   1091  CG1 VAL   277      52.880  48.907  42.706  1.00  0.00           C  
ATOM   1092 HG11 VAL   277      53.607  49.085  41.914  1.00  0.00           H  
ATOM   1093 HG12 VAL   277      51.883  49.093  42.312  1.00  0.00           H  
ATOM   1094 HG13 VAL   277      53.012  49.580  43.562  1.00  0.00           H  
ATOM   1095  CG2 VAL   277      51.829  47.332  44.344  1.00  0.00           C  
ATOM   1096 HG21 VAL   277      50.860  47.637  43.943  1.00  0.00           H  
ATOM   1097 HG22 VAL   277      51.782  46.367  44.862  1.00  0.00           H  
ATOM   1098 HG23 VAL   277      52.034  48.066  45.125  1.00  0.00           H  
ATOM   1099  C   VAL   277      53.512  46.549  41.003  1.00  0.00           C  
ATOM   1100  O   VAL   277      53.160  47.193  40.050  1.00  0.00           O  
ATOM   1101  N   ASP   278      54.743  46.036  41.106  1.00  0.00           N  
ATOM   1102  H   ASP   278      54.892  45.556  41.988  1.00  0.00           H  
ATOM   1103  CA  ASP   278      55.793  46.192  40.152  1.00  0.00           C  
ATOM   1104  HA  ASP   278      55.388  46.793  39.329  1.00  0.00           H  
ATOM   1105  CB  ASP   278      56.889  46.974  40.717  1.00  0.00           C  
ATOM   1106  HB2 ASP   278      56.462  47.920  41.045  1.00  0.00           H  
ATOM   1107  HB3 ASP   278      57.366  46.436  41.537  1.00  0.00           H  
ATOM   1108  CG  ASP   278      57.945  47.437  39.646  1.00  0.00           C  
ATOM   1109  OD1 ASP   278      58.910  48.130  39.969  1.00  0.00           O  
ATOM   1110  OD2 ASP   278      57.693  47.306  38.436  1.00  0.00           O  
ATOM   1111  C   ASP   278      56.152  44.752  39.654  1.00  0.00           C  
ATOM   1112  O   ASP   278      57.307  44.363  39.448  1.00  0.00           O  
ATOM   1113  N   MET   279      55.099  43.971  39.319  1.00  0.00           N  
ATOM   1114  H   MET   279      54.218  44.441  39.485  1.00  0.00           H  
ATOM   1115  CA  MET   279      55.069  42.643  38.755  1.00  0.00           C  
ATOM   1116  HA  MET   279      55.349  41.976  39.563  1.00  0.00           H  
ATOM   1117  CB  MET   279      53.663  42.329  38.205  1.00  0.00           C  
ATOM   1118  HB2 MET   279      53.011  42.519  39.058  1.00  0.00           H  
ATOM   1119  HB3 MET   279      53.500  43.034  37.399  1.00  0.00           H  
ATOM   1120  CG  MET   279      53.515  40.921  37.555  1.00  0.00           C  
ATOM   1121  HG2 MET   279      52.457  40.748  37.398  1.00  0.00           H  
ATOM   1122  HG3 MET   279      54.092  40.833  36.637  1.00  0.00           H  
ATOM   1123  SD  MET   279      54.068  39.617  38.694  1.00  0.00           S  
ATOM   1124  CE  MET   279      52.685  39.510  39.790  1.00  0.00           C  
ATOM   1125  HE1 MET   279      52.961  38.833  40.607  1.00  0.00           H  
ATOM   1126  HE2 MET   279      52.457  40.475  40.253  1.00  0.00           H  
ATOM   1127  HE3 MET   279      51.813  39.128  39.282  1.00  0.00           H  
ATOM   1128  C   MET   279      56.166  42.341  37.652  1.00  0.00           C  
ATOM   1129  O   MET   279      56.304  43.053  36.672  1.00  0.00           O  
ATOM   1130  N   ARG   280      56.717  41.186  37.776  1.00  0.00           N  
ATOM   1131  H   ARG   280      56.511  40.758  38.665  1.00  0.00           H  
ATOM   1132  CA  ARG   280      57.761  40.548  36.974  1.00  0.00           C  
ATOM   1133  HA  ARG   280      57.388  40.418  35.958  1.00  0.00           H  
ATOM   1134  CB  ARG   280      59.033  41.434  37.048  1.00  0.00           C  
ATOM   1135  HB2 ARG   280      59.848  41.004  36.458  1.00  0.00           H  
ATOM   1136  HB3 ARG   280      58.757  42.413  36.671  1.00  0.00           H  
ATOM   1137  CG  ARG   280      59.575  41.531  38.517  1.00  0.00           C  
ATOM   1138  HG2 ARG   280      58.867  42.082  39.144  1.00  0.00           H  
ATOM   1139  HG3 ARG   280      59.850  40.593  38.988  1.00  0.00           H  
ATOM   1140  CD  ARG   280      60.864  42.458  38.556  1.00  0.00           C  
ATOM   1141  HD2 ARG   280      61.579  42.141  37.805  1.00  0.00           H  
ATOM   1142  HD3 ARG   280      60.466  43.462  38.435  1.00  0.00           H  
ATOM   1143  NE  ARG   280      61.573  42.393  39.836  1.00  0.00           N  
ATOM   1144  HE  ARG   280      61.515  43.234  40.389  1.00  0.00           H  
ATOM   1145  CZ  ARG   280      62.513  41.528  40.250  1.00  0.00           C  
ATOM   1146  NH1 ARG   280      62.809  40.405  39.633  1.00  0.00           N  
ATOM   1147 HH11 ARG   280      62.235  40.027  38.890  1.00  0.00           H  
ATOM   1148 HH12 ARG   280      63.564  39.842  39.999  1.00  0.00           H  
ATOM   1149  NH2 ARG   280      63.126  41.723  41.361  1.00  0.00           N  
ATOM   1150 HH21 ARG   280      62.955  42.558  41.885  1.00  0.00           H  
ATOM   1151 HH22 ARG   280      63.661  40.970  41.747  1.00  0.00           H  
ATOM   1152  C   ARG   280      58.056  39.108  37.461  1.00  0.00           C  
ATOM   1153  O   ARG   280      57.570  38.700  38.509  1.00  0.00           O  
ATOM   1154  N   ARG   281      58.888  38.453  36.704  1.00  0.00           N  
ATOM   1155  H   ARG   281      59.256  38.928  35.897  1.00  0.00           H  
ATOM   1156  CA  ARG   281      59.506  37.152  37.083  1.00  0.00           C  
ATOM   1157  HA  ARG   281      58.698  36.460  37.303  1.00  0.00           H  
ATOM   1158  CB  ARG   281      60.299  36.688  35.897  1.00  0.00           C  
ATOM   1159  HB2 ARG   281      59.636  36.678  35.025  1.00  0.00           H  
ATOM   1160  HB3 ARG   281      61.070  37.424  35.663  1.00  0.00           H  
ATOM   1161  CG  ARG   281      61.070  35.425  36.029  1.00  0.00           C  
ATOM   1162  HG2 ARG   281      61.586  35.297  35.077  1.00  0.00           H  
ATOM   1163  HG3 ARG   281      61.739  35.342  36.874  1.00  0.00           H  
ATOM   1164  CD  ARG   281      60.146  34.207  36.281  1.00  0.00           C  
ATOM   1165  HD2 ARG   281      59.749  34.399  37.278  1.00  0.00           H  
ATOM   1166  HD3 ARG   281      59.421  34.197  35.470  1.00  0.00           H  
ATOM   1167  NE  ARG   281      60.834  32.907  36.315  1.00  0.00           N  
ATOM   1168  HE  ARG   281      61.433  32.681  35.533  1.00  0.00           H  
ATOM   1169  CZ  ARG   281      60.930  32.105  37.378  1.00  0.00           C  
ATOM   1170  NH1 ARG   281      60.306  32.130  38.568  1.00  0.00           N  
ATOM   1171 HH11 ARG   281      59.629  32.862  38.766  1.00  0.00           H  
ATOM   1172 HH12 ARG   281      60.647  31.462  39.243  1.00  0.00           H  
ATOM   1173  NH2 ARG   281      61.691  31.123  37.305  1.00  0.00           N  
ATOM   1174 HH21 ARG   281      62.353  31.011  36.552  1.00  0.00           H  
ATOM   1175 HH22 ARG   281      61.756  30.559  38.137  1.00  0.00           H  
ATOM   1176  C   ARG   281      60.396  37.303  38.389  1.00  0.00           C  
ATOM   1177  O   ARG   281      60.966  38.386  38.545  1.00  0.00           O  
ATOM   1178  N   PHE   282      60.447  36.290  39.153  1.00  0.00           N  
ATOM   1179  H   PHE   282      59.852  35.506  38.934  1.00  0.00           H  
ATOM   1180  CA  PHE   282      61.181  36.126  40.410  1.00  0.00           C  
ATOM   1181  HA  PHE   282      62.026  36.808  40.428  1.00  0.00           H  
ATOM   1182  CB  PHE   282      60.323  36.411  41.662  1.00  0.00           C  
ATOM   1183  HB2 PHE   282      59.354  35.919  41.669  1.00  0.00           H  
ATOM   1184  HB3 PHE   282      60.882  36.094  42.543  1.00  0.00           H  
ATOM   1185  CG  PHE   282      59.977  37.896  41.861  1.00  0.00           C  
ATOM   1186  CD1 PHE   282      60.861  38.767  42.551  1.00  0.00           C  
ATOM   1187  HD1 PHE   282      61.738  38.334  43.018  1.00  0.00           H  
ATOM   1188  CE1 PHE   282      60.647  40.127  42.590  1.00  0.00           C  
ATOM   1189  HE1 PHE   282      61.326  40.783  43.128  1.00  0.00           H  
ATOM   1190  CZ  PHE   282      59.513  40.646  41.955  1.00  0.00           C  
ATOM   1191  HZ  PHE   282      59.190  41.668  42.021  1.00  0.00           H  
ATOM   1192  CE2 PHE   282      58.656  39.845  41.234  1.00  0.00           C  
ATOM   1193  HE2 PHE   282      57.842  40.311  40.689  1.00  0.00           H  
ATOM   1194  CD2 PHE   282      58.925  38.473  41.153  1.00  0.00           C  
ATOM   1195  HD2 PHE   282      58.203  37.859  40.632  1.00  0.00           H  
ATOM   1196  C   PHE   282      61.837  34.737  40.472  1.00  0.00           C  
ATOM   1197  O   PHE   282      61.390  33.859  41.246  1.00  0.00           O  
ATOM   1198  N   SER   283      62.675  34.364  39.545  1.00  0.00           N  
ATOM   1199  H   SER   283      62.981  35.162  38.996  1.00  0.00           H  
ATOM   1200  CA  SER   283      63.541  33.095  39.590  1.00  0.00           C  
ATOM   1201  HA  SER   283      62.851  32.256  39.697  1.00  0.00           H  
ATOM   1202  CB  SER   283      64.298  32.922  38.177  1.00  0.00           C  
ATOM   1203  HB2 SER   283      63.616  32.830  37.336  1.00  0.00           H  
ATOM   1204  HB3 SER   283      65.002  33.745  38.081  1.00  0.00           H  
ATOM   1205  OG  SER   283      65.013  31.659  38.025  1.00  0.00           O  
ATOM   1206  HG  SER   283      64.956  31.370  37.109  1.00  0.00           H  
ATOM   1207  C   SER   283      64.495  33.080  40.813  1.00  0.00           C  
ATOM   1208  O   SER   283      64.758  34.163  41.356  1.00  0.00           O  
ATOM   1209  N   TYR   284      64.998  31.895  41.293  1.00  0.00           N  
ATOM   1210  H   TYR   284      64.790  31.120  40.671  1.00  0.00           H  
ATOM   1211  CA  TYR   284      66.069  31.852  42.299  1.00  0.00           C  
ATOM   1212  HA  TYR   284      65.569  32.324  43.147  1.00  0.00           H  
ATOM   1213  CB  TYR   284      66.466  30.416  42.600  1.00  0.00           C  
ATOM   1214  HB2 TYR   284      66.333  29.799  41.718  1.00  0.00           H  
ATOM   1215  HB3 TYR   284      67.521  30.468  42.879  1.00  0.00           H  
ATOM   1216  CG  TYR   284      65.803  29.828  43.828  1.00  0.00           C  
ATOM   1217  CD1 TYR   284      64.367  29.472  43.849  1.00  0.00           C  
ATOM   1218  HD1 TYR   284      63.812  29.655  42.939  1.00  0.00           H  
ATOM   1219  CE1 TYR   284      63.807  28.802  44.986  1.00  0.00           C  
ATOM   1220  HE1 TYR   284      62.785  28.466  44.965  1.00  0.00           H  
ATOM   1221  CZ  TYR   284      64.577  28.591  46.113  1.00  0.00           C  
ATOM   1222  OH  TYR   284      64.058  28.151  47.244  1.00  0.00           O  
ATOM   1223  HH  TYR   284      63.161  27.833  47.123  1.00  0.00           H  
ATOM   1224  CE2 TYR   284      65.943  28.837  46.042  1.00  0.00           C  
ATOM   1225  HE2 TYR   284      66.551  28.433  46.832  1.00  0.00           H  
ATOM   1226  CD2 TYR   284      66.556  29.432  44.958  1.00  0.00           C  
ATOM   1227  HD2 TYR   284      67.627  29.441  44.881  1.00  0.00           H  
ATOM   1228  C   TYR   284      67.241  32.736  41.950  1.00  0.00           C  
ATOM   1229  O   TYR   284      67.518  32.982  40.754  1.00  0.00           O  
ATOM   1230  N   PRO   285      67.954  33.247  42.980  1.00  0.00           N  
ATOM   1231  CD  PRO   285      69.265  33.920  42.820  1.00  0.00           C  
ATOM   1232  HD2 PRO   285      69.234  34.965  42.509  1.00  0.00           H  
ATOM   1233  HD3 PRO   285      69.823  33.248  42.170  1.00  0.00           H  
ATOM   1234  CG  PRO   285      70.021  33.817  44.207  1.00  0.00           C  
ATOM   1235  HG2 PRO   285      70.175  34.794  44.683  1.00  0.00           H  
ATOM   1236  HG3 PRO   285      70.940  33.248  44.152  1.00  0.00           H  
ATOM   1237  CB  PRO   285      69.093  32.891  44.990  1.00  0.00           C  
ATOM   1238  HB2 PRO   285      69.182  33.110  46.048  1.00  0.00           H  
ATOM   1239  HB3 PRO   285      69.380  31.848  44.835  1.00  0.00           H  
ATOM   1240  CA  PRO   285      67.675  33.139  44.420  1.00  0.00           C  
ATOM   1241  HA  PRO   285      67.131  32.235  44.698  1.00  0.00           H  
ATOM   1242  C   PRO   285      66.863  34.291  45.015  1.00  0.00           C  
ATOM   1243  O   PRO   285      66.866  34.475  46.229  1.00  0.00           O  
ATOM   1244  N   GLU   286      66.053  34.965  44.232  1.00  0.00           N  
ATOM   1245  H   GLU   286      66.234  34.866  43.248  1.00  0.00           H  
ATOM   1246  CA  GLU   286      65.036  35.934  44.678  1.00  0.00           C  
ATOM   1247  HA  GLU   286      65.531  36.725  45.246  1.00  0.00           H  
ATOM   1248  CB  GLU   286      64.459  36.687  43.380  1.00  0.00           C  
ATOM   1249  HB2 GLU   286      63.844  36.079  42.724  1.00  0.00           H  
ATOM   1250  HB3 GLU   286      63.812  37.428  43.849  1.00  0.00           H  
ATOM   1251  CG  GLU   286      65.582  37.404  42.634  1.00  0.00           C  
ATOM   1252  HG2 GLU   286      66.241  37.740  43.429  1.00  0.00           H  
ATOM   1253  HG3 GLU   286      66.143  36.632  42.108  1.00  0.00           H  
ATOM   1254  CD  GLU   286      65.012  38.589  41.726  1.00  0.00           C  
ATOM   1255  OE1 GLU   286      64.758  39.756  42.150  1.00  0.00           O  
ATOM   1256  OE2 GLU   286      64.912  38.218  40.563  1.00  0.00           O  
ATOM   1257  C   GLU   286      63.879  35.239  45.491  1.00  0.00           C  
ATOM   1258  O   GLU   286      63.451  35.760  46.538  1.00  0.00           O  
ATOM   1259  N   ARG   287      63.327  34.139  45.011  1.00  0.00           N  
ATOM   1260  H   ARG   287      63.585  33.777  44.101  1.00  0.00           H  
ATOM   1261  CA  ARG   287      62.175  33.445  45.724  1.00  0.00           C  
ATOM   1262  HA  ARG   287      61.338  34.136  45.619  1.00  0.00           H  
ATOM   1263  CB  ARG   287      61.835  32.008  45.172  1.00  0.00           C  
ATOM   1264  HB2 ARG   287      62.742  31.401  45.112  1.00  0.00           H  
ATOM   1265  HB3 ARG   287      61.041  31.567  45.780  1.00  0.00           H  
ATOM   1266  CG  ARG   287      61.192  31.986  43.753  1.00  0.00           C  
ATOM   1267  HG2 ARG   287      60.326  32.646  43.712  1.00  0.00           H  
ATOM   1268  HG3 ARG   287      61.939  32.328  43.038  1.00  0.00           H  
ATOM   1269  CD  ARG   287      60.764  30.584  43.301  1.00  0.00           C  
ATOM   1270  HD2 ARG   287      60.427  30.769  42.274  1.00  0.00           H  
ATOM   1271  HD3 ARG   287      61.680  29.982  43.345  1.00  0.00           H  
ATOM   1272  NE  ARG   287      59.716  30.082  44.076  1.00  0.00           N  
ATOM   1273  HE  ARG   287      59.312  30.763  44.702  1.00  0.00           H  
ATOM   1274  CZ  ARG   287      59.148  28.905  43.994  1.00  0.00           C  
ATOM   1275  NH1 ARG   287      59.519  27.964  43.170  1.00  0.00           N  
ATOM   1276 HH11 ARG   287      60.217  28.240  42.503  1.00  0.00           H  
ATOM   1277 HH12 ARG   287      58.991  27.099  43.190  1.00  0.00           H  
ATOM   1278  NH2 ARG   287      58.158  28.667  44.789  1.00  0.00           N  
ATOM   1279 HH21 ARG   287      57.959  29.386  45.472  1.00  0.00           H  
ATOM   1280 HH22 ARG   287      57.658  27.802  44.915  1.00  0.00           H  
ATOM   1281  C   ARG   287      62.288  33.378  47.252  1.00  0.00           C  
ATOM   1282  O   ARG   287      61.388  33.867  47.903  1.00  0.00           O  
ATOM   1283  N   PRO   288      63.352  32.813  47.831  1.00  0.00           N  
ATOM   1284  CD  PRO   288      64.494  32.108  47.161  1.00  0.00           C  
ATOM   1285  HD2 PRO   288      65.095  32.717  46.494  1.00  0.00           H  
ATOM   1286  HD3 PRO   288      64.133  31.166  46.725  1.00  0.00           H  
ATOM   1287  CG  PRO   288      65.462  31.682  48.274  1.00  0.00           C  
ATOM   1288  HG2 PRO   288      66.485  31.606  47.898  1.00  0.00           H  
ATOM   1289  HG3 PRO   288      65.053  30.780  48.727  1.00  0.00           H  
ATOM   1290  CB  PRO   288      65.385  32.711  49.387  1.00  0.00           C  
ATOM   1291  HB2 PRO   288      65.921  33.602  49.055  1.00  0.00           H  
ATOM   1292  HB3 PRO   288      65.611  32.241  50.343  1.00  0.00           H  
ATOM   1293  CA  PRO   288      63.765  32.976  49.242  1.00  0.00           C  
ATOM   1294  HA  PRO   288      63.266  32.139  49.726  1.00  0.00           H  
ATOM   1295  C   PRO   288      63.417  34.281  49.956  1.00  0.00           C  
ATOM   1296  O   PRO   288      62.842  34.211  51.035  1.00  0.00           O  
ATOM   1297  N   ILE   289      63.814  35.439  49.337  1.00  0.00           N  
ATOM   1298  H   ILE   289      64.036  35.370  48.352  1.00  0.00           H  
ATOM   1299  CA  ILE   289      63.654  36.778  49.922  1.00  0.00           C  
ATOM   1300  HA  ILE   289      64.058  36.772  50.943  1.00  0.00           H  
ATOM   1301  CB  ILE   289      64.514  37.836  49.087  1.00  0.00           C  
ATOM   1302  HB  ILE   289      64.081  37.859  48.083  1.00  0.00           H  
ATOM   1303  CG2 ILE   289      64.305  39.246  49.730  1.00  0.00           C  
ATOM   1304 HG21 ILE   289      65.077  39.950  49.413  1.00  0.00           H  
ATOM   1305 HG22 ILE   289      63.363  39.662  49.383  1.00  0.00           H  
ATOM   1306 HG23 ILE   289      64.345  39.223  50.822  1.00  0.00           H  
ATOM   1307  CG1 ILE   289      65.951  37.438  48.958  1.00  0.00           C  
ATOM   1308 HG12 ILE   289      66.425  37.565  49.930  1.00  0.00           H  
ATOM   1309 HG13 ILE   289      66.006  36.367  48.743  1.00  0.00           H  
ATOM   1310  CD1 ILE   289      66.629  38.187  47.836  1.00  0.00           C  
ATOM   1311 HD11 ILE   289      66.510  39.264  47.990  1.00  0.00           H  
ATOM   1312 HD12 ILE   289      67.704  37.991  47.876  1.00  0.00           H  
ATOM   1313 HD13 ILE   289      66.372  37.831  46.841  1.00  0.00           H  
ATOM   1314  C   ILE   289      62.155  37.112  50.118  1.00  0.00           C  
ATOM   1315  O   ILE   289      61.782  37.805  51.085  1.00  0.00           O  
ATOM   1316  N   ILE   290      61.346  36.742  49.113  1.00  0.00           N  
ATOM   1317  H   ILE   290      61.705  36.140  48.373  1.00  0.00           H  
ATOM   1318  CA  ILE   290      59.918  36.912  49.196  1.00  0.00           C  
ATOM   1319  HA  ILE   290      59.650  37.970  49.172  1.00  0.00           H  
ATOM   1320  CB  ILE   290      59.201  36.276  47.992  1.00  0.00           C  
ATOM   1321  HB  ILE   290      59.157  35.197  48.157  1.00  0.00           H  
ATOM   1322  CG2 ILE   290      57.717  36.665  48.053  1.00  0.00           C  
ATOM   1323 HG21 ILE   290      57.641  37.753  48.012  1.00  0.00           H  
ATOM   1324 HG22 ILE   290      57.143  36.166  47.269  1.00  0.00           H  
ATOM   1325 HG23 ILE   290      57.328  36.364  49.023  1.00  0.00           H  
ATOM   1326  CG1 ILE   290      59.875  36.604  46.634  1.00  0.00           C  
ATOM   1327 HG12 ILE   290      59.741  37.660  46.398  1.00  0.00           H  
ATOM   1328 HG13 ILE   290      60.939  36.409  46.601  1.00  0.00           H  
ATOM   1329  CD1 ILE   290      59.225  35.988  45.372  1.00  0.00           C  
ATOM   1330 HD11 ILE   290      58.880  34.981  45.584  1.00  0.00           H  
ATOM   1331 HD12 ILE   290      58.436  36.678  45.072  1.00  0.00           H  
ATOM   1332 HD13 ILE   290      59.973  35.865  44.592  1.00  0.00           H  
ATOM   1333  C   ILE   290      59.415  36.250  50.546  1.00  0.00           C  
ATOM   1334  O   ILE   290      58.808  36.890  51.400  1.00  0.00           O  
ATOM   1335  N   PHE   291      59.722  34.902  50.778  1.00  0.00           N  
ATOM   1336  H   PHE   291      60.258  34.458  50.039  1.00  0.00           H  
ATOM   1337  CA  PHE   291      59.281  34.256  52.028  1.00  0.00           C  
ATOM   1338  HA  PHE   291      58.194  34.357  51.938  1.00  0.00           H  
ATOM   1339  CB  PHE   291      59.483  32.721  51.984  1.00  0.00           C  
ATOM   1340  HB2 PHE   291      60.580  32.640  51.976  1.00  0.00           H  
ATOM   1341  HB3 PHE   291      59.105  32.257  52.893  1.00  0.00           H  
ATOM   1342  CG  PHE   291      58.805  32.098  50.758  1.00  0.00           C  
ATOM   1343  CD1 PHE   291      57.496  31.780  51.016  1.00  0.00           C  
ATOM   1344  HD1 PHE   291      57.042  32.006  51.965  1.00  0.00           H  
ATOM   1345  CE1 PHE   291      56.765  31.061  50.099  1.00  0.00           C  
ATOM   1346  HE1 PHE   291      55.817  30.598  50.325  1.00  0.00           H  
ATOM   1347  CZ  PHE   291      57.359  30.779  48.854  1.00  0.00           C  
ATOM   1348  HZ  PHE   291      56.880  30.067  48.202  1.00  0.00           H  
ATOM   1349  CE2 PHE   291      58.690  31.179  48.555  1.00  0.00           C  
ATOM   1350  HE2 PHE   291      59.197  30.902  47.641  1.00  0.00           H  
ATOM   1351  CD2 PHE   291      59.435  31.867  49.523  1.00  0.00           C  
ATOM   1352  HD2 PHE   291      60.505  32.003  49.435  1.00  0.00           H  
ATOM   1353  C   PHE   291      59.813  34.898  53.283  1.00  0.00           C  
ATOM   1354  O   PHE   291      58.988  35.086  54.228  1.00  0.00           O  
ATOM   1355  N   LEU   292      61.097  35.286  53.280  1.00  0.00           N  
ATOM   1356  H   LEU   292      61.588  34.961  52.451  1.00  0.00           H  
ATOM   1357  CA  LEU   292      61.816  36.000  54.347  1.00  0.00           C  
ATOM   1358  HA  LEU   292      61.836  35.388  55.248  1.00  0.00           H  
ATOM   1359  CB  LEU   292      63.232  36.332  53.812  1.00  0.00           C  
ATOM   1360  HB2 LEU   292      63.577  35.405  53.351  1.00  0.00           H  
ATOM   1361  HB3 LEU   292      63.012  37.080  53.051  1.00  0.00           H  
ATOM   1362  CG  LEU   292      64.288  36.921  54.753  1.00  0.00           C  
ATOM   1363  HG  LEU   292      64.077  37.972  54.910  1.00  0.00           H  
ATOM   1364  CD1 LEU   292      64.368  36.226  56.176  1.00  0.00           C  
ATOM   1365 HD11 LEU   292      64.009  35.193  56.129  1.00  0.00           H  
ATOM   1366 HD12 LEU   292      65.388  36.373  56.538  1.00  0.00           H  
ATOM   1367 HD13 LEU   292      63.666  36.764  56.803  1.00  0.00           H  
ATOM   1368  CD2 LEU   292      65.634  36.669  54.091  1.00  0.00           C  
ATOM   1369 HD21 LEU   292      65.760  37.142  53.121  1.00  0.00           H  
ATOM   1370 HD22 LEU   292      66.382  36.932  54.844  1.00  0.00           H  
ATOM   1371 HD23 LEU   292      65.788  35.619  53.894  1.00  0.00           H  
ATOM   1372  C   LEU   292      61.025  37.243  54.840  1.00  0.00           C  
ATOM   1373  O   LEU   292      60.701  37.308  56.012  1.00  0.00           O  
ATOM   1374  N   SER   293      60.678  38.122  53.926  1.00  0.00           N  
ATOM   1375  H   SER   293      60.867  37.828  52.979  1.00  0.00           H  
ATOM   1376  CA  SER   293      59.851  39.310  54.104  1.00  0.00           C  
ATOM   1377  HA  SER   293      60.291  39.993  54.829  1.00  0.00           H  
ATOM   1378  CB  SER   293      59.624  40.136  52.819  1.00  0.00           C  
ATOM   1379  HB2 SER   293      58.838  39.663  52.247  1.00  0.00           H  
ATOM   1380  HB3 SER   293      59.222  41.111  53.112  1.00  0.00           H  
ATOM   1381  OG  SER   293      60.765  40.350  52.027  1.00  0.00           O  
ATOM   1382  HG  SER   293      60.967  39.485  51.669  1.00  0.00           H  
ATOM   1383  C   SER   293      58.486  38.966  54.707  1.00  0.00           C  
ATOM   1384  O   SER   293      58.124  39.577  55.711  1.00  0.00           O  
ATOM   1385  N   GLY   294      57.816  37.900  54.312  1.00  0.00           N  
ATOM   1386  H   GLY   294      58.197  37.381  53.532  1.00  0.00           H  
ATOM   1387  CA  GLY   294      56.550  37.457  54.964  1.00  0.00           C  
ATOM   1388  HA2 GLY   294      55.720  38.161  54.993  1.00  0.00           H  
ATOM   1389  HA3 GLY   294      56.110  36.561  54.519  1.00  0.00           H  
ATOM   1390  C   GLY   294      56.773  36.911  56.372  1.00  0.00           C  
ATOM   1391  O   GLY   294      55.912  36.966  57.210  1.00  0.00           O  
ATOM   1392  N   CYS   295      57.871  36.192  56.589  1.00  0.00           N  
ATOM   1393  H   CYS   295      58.528  36.028  55.841  1.00  0.00           H  
ATOM   1394  CA  CYS   295      58.196  35.666  57.923  1.00  0.00           C  
ATOM   1395  HA  CYS   295      57.318  35.098  58.244  1.00  0.00           H  
ATOM   1396  CB  CYS   295      59.461  34.777  57.850  1.00  0.00           C  
ATOM   1397  HB2 CYS   295      60.210  35.330  57.284  1.00  0.00           H  
ATOM   1398  HB3 CYS   295      59.718  34.581  58.893  1.00  0.00           H  
ATOM   1399  SG  CYS   295      59.049  33.250  57.005  1.00  0.00           S  
ATOM   1400  HG  CYS   295      58.863  33.722  55.770  1.00  0.00           H  
ATOM   1401  C   CYS   295      58.428  36.811  58.974  1.00  0.00           C  
ATOM   1402  O   CYS   295      57.874  36.775  59.978  1.00  0.00           O  
ATOM   1403  N   TYR   296      59.148  37.862  58.522  1.00  0.00           N  
ATOM   1404  H   TYR   296      59.637  37.785  57.652  1.00  0.00           H  
ATOM   1405  CA  TYR   296      59.255  39.146  59.340  1.00  0.00           C  
ATOM   1406  HA  TYR   296      59.593  39.001  60.370  1.00  0.00           H  
ATOM   1407  CB  TYR   296      60.165  40.176  58.694  1.00  0.00           C  
ATOM   1408  HB2 TYR   296      60.045  40.148  57.605  1.00  0.00           H  
ATOM   1409  HB3 TYR   296      59.838  41.168  59.011  1.00  0.00           H  
ATOM   1410  CG  TYR   296      61.627  39.942  59.049  1.00  0.00           C  
ATOM   1411  CD1 TYR   296      62.099  40.471  60.254  1.00  0.00           C  
ATOM   1412  HD1 TYR   296      61.485  41.040  60.929  1.00  0.00           H  
ATOM   1413  CE1 TYR   296      63.488  40.277  60.620  1.00  0.00           C  
ATOM   1414  HE1 TYR   296      63.810  40.627  61.594  1.00  0.00           H  
ATOM   1415  CZ  TYR   296      64.316  39.642  59.712  1.00  0.00           C  
ATOM   1416  OH  TYR   296      65.592  39.444  60.049  1.00  0.00           O  
ATOM   1417  HH  TYR   296      66.035  39.952  60.730  1.00  0.00           H  
ATOM   1418  CE2 TYR   296      63.830  39.129  58.495  1.00  0.00           C  
ATOM   1419  HE2 TYR   296      64.551  38.808  57.766  1.00  0.00           H  
ATOM   1420  CD2 TYR   296      62.475  39.429  58.122  1.00  0.00           C  
ATOM   1421  HD2 TYR   296      62.214  39.247  57.090  1.00  0.00           H  
ATOM   1422  C   TYR   296      57.888  39.815  59.572  1.00  0.00           C  
ATOM   1423  O   TYR   296      57.754  40.516  60.580  1.00  0.00           O  
ATOM   1424  N   PHE   297      56.978  39.776  58.587  1.00  0.00           N  
ATOM   1425  H   PHE   297      57.297  39.304  57.749  1.00  0.00           H  
ATOM   1426  CA  PHE   297      55.610  40.226  58.640  1.00  0.00           C  
ATOM   1427  HA  PHE   297      55.557  41.282  58.885  1.00  0.00           H  
ATOM   1428  CB  PHE   297      54.899  40.136  57.256  1.00  0.00           C  
ATOM   1429  HB2 PHE   297      55.281  40.804  56.475  1.00  0.00           H  
ATOM   1430  HB3 PHE   297      54.999  39.143  56.820  1.00  0.00           H  
ATOM   1431  CG  PHE   297      53.407  40.408  57.346  1.00  0.00           C  
ATOM   1432  CD1 PHE   297      52.988  41.749  57.522  1.00  0.00           C  
ATOM   1433  HD1 PHE   297      53.666  42.577  57.697  1.00  0.00           H  
ATOM   1434  CE1 PHE   297      51.624  42.040  57.493  1.00  0.00           C  
ATOM   1435  HE1 PHE   297      51.257  43.062  57.491  1.00  0.00           H  
ATOM   1436  CZ  PHE   297      50.739  40.968  57.489  1.00  0.00           C  
ATOM   1437  HZ  PHE   297      49.678  41.172  57.523  1.00  0.00           H  
ATOM   1438  CE2 PHE   297      51.083  39.604  57.421  1.00  0.00           C  
ATOM   1439  HE2 PHE   297      50.355  38.809  57.525  1.00  0.00           H  
ATOM   1440  CD2 PHE   297      52.474  39.358  57.285  1.00  0.00           C  
ATOM   1441  HD2 PHE   297      52.908  38.370  57.189  1.00  0.00           H  
ATOM   1442  C   PHE   297      54.818  39.488  59.774  1.00  0.00           C  
ATOM   1443  O   PHE   297      54.138  40.065  60.632  1.00  0.00           O  
ATOM   1444  N   MET   298      54.817  38.157  59.754  1.00  0.00           N  
ATOM   1445  H   MET   298      55.198  37.671  58.966  1.00  0.00           H  
ATOM   1446  CA  MET   298      54.144  37.265  60.753  1.00  0.00           C  
ATOM   1447  HA  MET   298      53.090  37.529  60.712  1.00  0.00           H  
ATOM   1448  CB  MET   298      54.309  35.754  60.350  1.00  0.00           C  
ATOM   1449  HB2 MET   298      55.353  35.515  60.137  1.00  0.00           H  
ATOM   1450  HB3 MET   298      53.958  35.232  61.238  1.00  0.00           H  
ATOM   1451  CG  MET   298      53.394  35.398  59.146  1.00  0.00           C  
ATOM   1452  HG2 MET   298      53.750  35.850  58.222  1.00  0.00           H  
ATOM   1453  HG3 MET   298      53.404  34.312  58.993  1.00  0.00           H  
ATOM   1454  SD  MET   298      51.569  35.654  59.312  1.00  0.00           S  
ATOM   1455  CE  MET   298      51.145  34.240  60.537  1.00  0.00           C  
ATOM   1456  HE1 MET   298      51.217  33.287  60.008  1.00  0.00           H  
ATOM   1457  HE2 MET   298      51.794  34.338  61.403  1.00  0.00           H  
ATOM   1458  HE3 MET   298      50.134  34.386  60.910  1.00  0.00           H  
ATOM   1459  C   MET   298      54.714  37.600  62.184  1.00  0.00           C  
ATOM   1460  O   MET   298      53.884  37.642  63.138  1.00  0.00           O  
ATOM   1461  N   VAL   299      56.061  37.743  62.315  1.00  0.00           N  
ATOM   1462  H   VAL   299      56.696  37.695  61.531  1.00  0.00           H  
ATOM   1463  CA  VAL   299      56.666  38.230  63.539  1.00  0.00           C  
ATOM   1464  HA  VAL   299      56.488  37.519  64.350  1.00  0.00           H  
ATOM   1465  CB  VAL   299      58.255  38.291  63.500  1.00  0.00           C  
ATOM   1466  HB  VAL   299      58.563  38.797  62.583  1.00  0.00           H  
ATOM   1467  CG1 VAL   299      58.829  39.090  64.652  1.00  0.00           C  
ATOM   1468 HG11 VAL   299      58.760  40.156  64.437  1.00  0.00           H  
ATOM   1469 HG12 VAL   299      58.341  38.832  65.598  1.00  0.00           H  
ATOM   1470 HG13 VAL   299      59.883  38.826  64.693  1.00  0.00           H  
ATOM   1471  CG2 VAL   299      58.857  36.849  63.529  1.00  0.00           C  
ATOM   1472 HG21 VAL   299      59.926  37.026  63.536  1.00  0.00           H  
ATOM   1473 HG22 VAL   299      58.589  36.388  64.487  1.00  0.00           H  
ATOM   1474 HG23 VAL   299      58.501  36.274  62.675  1.00  0.00           H  
ATOM   1475  C   VAL   299      56.095  39.597  63.946  1.00  0.00           C  
ATOM   1476  O   VAL   299      55.650  39.893  65.064  1.00  0.00           O  
ATOM   1477  N   ALA   300      56.305  40.581  63.060  1.00  0.00           N  
ATOM   1478  H   ALA   300      56.619  40.353  62.129  1.00  0.00           H  
ATOM   1479  CA  ALA   300      55.844  41.931  63.260  1.00  0.00           C  
ATOM   1480  HA  ALA   300      56.356  42.310  64.146  1.00  0.00           H  
ATOM   1481  CB  ALA   300      56.060  42.762  61.987  1.00  0.00           C  
ATOM   1482  HB1 ALA   300      55.901  42.210  61.065  1.00  0.00           H  
ATOM   1483  HB2 ALA   300      55.348  43.585  62.045  1.00  0.00           H  
ATOM   1484  HB3 ALA   300      57.093  43.119  61.981  1.00  0.00           H  
ATOM   1485  C   ALA   300      54.339  42.048  63.693  1.00  0.00           C  
ATOM   1486  O   ALA   300      54.061  42.911  64.587  1.00  0.00           O  
ATOM   1487  N   VAL   301      53.481  41.184  63.140  1.00  0.00           N  
ATOM   1488  H   VAL   301      53.831  40.514  62.465  1.00  0.00           H  
ATOM   1489  CA  VAL   301      51.978  41.075  63.362  1.00  0.00           C  
ATOM   1490  HA  VAL   301      51.618  42.092  63.218  1.00  0.00           H  
ATOM   1491  CB  VAL   301      51.320  40.248  62.215  1.00  0.00           C  
ATOM   1492  HB  VAL   301      51.921  39.364  61.982  1.00  0.00           H  
ATOM   1493  CG1 VAL   301      49.917  39.712  62.502  1.00  0.00           C  
ATOM   1494 HG11 VAL   301      49.261  40.458  62.959  1.00  0.00           H  
ATOM   1495 HG12 VAL   301      49.467  39.558  61.522  1.00  0.00           H  
ATOM   1496 HG13 VAL   301      49.903  38.724  62.963  1.00  0.00           H  
ATOM   1497  CG2 VAL   301      51.231  41.149  61.090  1.00  0.00           C  
ATOM   1498 HG21 VAL   301      50.448  41.903  61.192  1.00  0.00           H  
ATOM   1499 HG22 VAL   301      52.152  41.693  60.867  1.00  0.00           H  
ATOM   1500 HG23 VAL   301      51.164  40.535  60.199  1.00  0.00           H  
ATOM   1501  C   VAL   301      51.582  40.503  64.676  1.00  0.00           C  
ATOM   1502  O   VAL   301      50.702  41.019  65.394  1.00  0.00           O  
ATOM   1503  N   ALA   302      52.283  39.423  65.105  1.00  0.00           N  
ATOM   1504  H   ALA   302      52.851  38.941  64.430  1.00  0.00           H  
ATOM   1505  CA  ALA   302      52.355  38.939  66.452  1.00  0.00           C  
ATOM   1506  HA  ALA   302      51.379  38.526  66.686  1.00  0.00           H  
ATOM   1507  CB  ALA   302      53.276  37.731  66.460  1.00  0.00           C  
ATOM   1508  HB1 ALA   302      52.750  36.909  65.965  1.00  0.00           H  
ATOM   1509  HB2 ALA   302      54.159  38.075  65.910  1.00  0.00           H  
ATOM   1510  HB3 ALA   302      53.540  37.402  67.464  1.00  0.00           H  
ATOM   1511  C   ALA   302      52.757  39.894  67.526  1.00  0.00           C  
ATOM   1512  O   ALA   302      52.032  40.135  68.482  1.00  0.00           O  
ATOM   1513  N   HIE   303      53.893  40.561  67.317  1.00  0.00           N  
ATOM   1514  H   HIE   303      54.453  40.361  66.499  1.00  0.00           H  
ATOM   1515  CA  HIE   303      54.389  41.604  68.220  1.00  0.00           C  
ATOM   1516  HA  HIE   303      54.415  41.156  69.216  1.00  0.00           H  
ATOM   1517  CB  HIE   303      55.810  42.043  67.735  1.00  0.00           C  
ATOM   1518  HB2 HIE   303      56.363  41.164  67.413  1.00  0.00           H  
ATOM   1519  HB3 HIE   303      55.673  42.762  66.924  1.00  0.00           H  
ATOM   1520  CG  HIE   303      56.457  42.632  68.883  1.00  0.00           C  
ATOM   1521  ND1 HIE   303      57.359  42.017  69.746  1.00  0.00           N  
ATOM   1522  CE1 HIE   303      57.408  42.792  70.820  1.00  0.00           C  
ATOM   1523  HE1 HIE   303      57.904  42.601  71.761  1.00  0.00           H  
ATOM   1524  NE2 HIE   303      56.658  43.905  70.660  1.00  0.00           N  
ATOM   1525  HE2 HIE   303      56.507  44.641  71.342  1.00  0.00           H  
ATOM   1526  CD2 HIE   303      56.076  43.854  69.422  1.00  0.00           C  
ATOM   1527  HD2 HIE   303      55.318  44.470  68.968  1.00  0.00           H  
ATOM   1528  C   HIE   303      53.374  42.741  68.496  1.00  0.00           C  
ATOM   1529  O   HIE   303      53.055  43.088  69.659  1.00  0.00           O  
ATOM   1530  N   VAL   304      52.782  43.320  67.447  1.00  0.00           N  
ATOM   1531  H   VAL   304      53.138  43.098  66.533  1.00  0.00           H  
ATOM   1532  CA  VAL   304      51.724  44.295  67.520  1.00  0.00           C  
ATOM   1533  HA  VAL   304      52.171  45.084  68.132  1.00  0.00           H  
ATOM   1534  CB  VAL   304      51.445  45.167  66.332  1.00  0.00           C  
ATOM   1535  HB  VAL   304      50.771  45.926  66.726  1.00  0.00           H  
ATOM   1536  CG1 VAL   304      52.673  46.032  65.838  1.00  0.00           C  
ATOM   1537 HG11 VAL   304      53.176  46.469  66.696  1.00  0.00           H  
ATOM   1538 HG12 VAL   304      53.409  45.417  65.322  1.00  0.00           H  
ATOM   1539 HG13 VAL   304      52.376  46.851  65.191  1.00  0.00           H  
ATOM   1540  CG2 VAL   304      50.812  44.321  65.187  1.00  0.00           C  
ATOM   1541 HG21 VAL   304      50.515  45.067  64.453  1.00  0.00           H  
ATOM   1542 HG22 VAL   304      51.522  43.565  64.850  1.00  0.00           H  
ATOM   1543 HG23 VAL   304      49.981  43.680  65.469  1.00  0.00           H  
ATOM   1544  C   VAL   304      50.513  43.915  68.298  1.00  0.00           C  
ATOM   1545  O   VAL   304      49.956  44.708  69.060  1.00  0.00           O  
ATOM   1546  N   ALA   305      50.154  42.641  68.243  1.00  0.00           N  
ATOM   1547  H   ALA   305      50.571  42.015  67.563  1.00  0.00           H  
ATOM   1548  CA  ALA   305      48.998  42.082  68.976  1.00  0.00           C  
ATOM   1549  HA  ALA   305      48.162  42.773  68.871  1.00  0.00           H  
ATOM   1550  CB  ALA   305      48.553  40.851  68.199  1.00  0.00           C  
ATOM   1551  HB1 ALA   305      48.300  41.025  67.154  1.00  0.00           H  
ATOM   1552  HB2 ALA   305      49.202  39.980  68.259  1.00  0.00           H  
ATOM   1553  HB3 ALA   305      47.684  40.483  68.749  1.00  0.00           H  
ATOM   1554  C   ALA   305      49.413  41.879  70.461  1.00  0.00           C  
ATOM   1555  O   ALA   305      48.502  42.116  71.305  1.00  0.00           O  
ATOM   1556  N   GLY   306      50.633  41.474  70.733  1.00  0.00           N  
ATOM   1557  H   GLY   306      51.213  40.999  70.060  1.00  0.00           H  
ATOM   1558  CA  GLY   306      50.994  41.570  72.141  1.00  0.00           C  
ATOM   1559  HA2 GLY   306      50.309  41.020  72.779  1.00  0.00           H  
ATOM   1560  HA3 GLY   306      51.999  41.152  72.183  1.00  0.00           H  
ATOM   1561  C   GLY   306      51.051  42.985  72.777  1.00  0.00           C  
ATOM   1562  O   GLY   306      50.536  43.147  73.873  1.00  0.00           O  
ATOM   1563  N   PHE   307      51.542  43.935  72.006  1.00  0.00           N  
ATOM   1564  H   PHE   307      51.958  43.626  71.136  1.00  0.00           H  
ATOM   1565  CA  PHE   307      51.557  45.357  72.351  1.00  0.00           C  
ATOM   1566  HA  PHE   307      52.176  45.496  73.225  1.00  0.00           H  
ATOM   1567  CB  PHE   307      52.291  46.031  71.192  1.00  0.00           C  
ATOM   1568  HB2 PHE   307      53.238  45.501  71.093  1.00  0.00           H  
ATOM   1569  HB3 PHE   307      51.741  45.761  70.288  1.00  0.00           H  
ATOM   1570  CG  PHE   307      52.571  47.542  71.211  1.00  0.00           C  
ATOM   1571  CD1 PHE   307      52.977  48.205  72.426  1.00  0.00           C  
ATOM   1572  HD1 PHE   307      53.013  47.601  73.311  1.00  0.00           H  
ATOM   1573  CE1 PHE   307      53.368  49.519  72.418  1.00  0.00           C  
ATOM   1574  HE1 PHE   307      53.727  49.992  73.327  1.00  0.00           H  
ATOM   1575  CZ  PHE   307      53.318  50.312  71.231  1.00  0.00           C  
ATOM   1576  HZ  PHE   307      53.295  51.389  71.157  1.00  0.00           H  
ATOM   1577  CE2 PHE   307      53.003  49.666  70.002  1.00  0.00           C  
ATOM   1578  HE2 PHE   307      52.969  50.183  69.060  1.00  0.00           H  
ATOM   1579  CD2 PHE   307      52.575  48.301  70.010  1.00  0.00           C  
ATOM   1580  HD2 PHE   307      52.201  47.875  69.092  1.00  0.00           H  
ATOM   1581  C   PHE   307      50.191  45.946  72.629  1.00  0.00           C  
ATOM   1582  O   PHE   307      50.043  46.544  73.656  1.00  0.00           O  
ATOM   1583  N   LEU   308      49.156  45.642  71.795  1.00  0.00           N  
ATOM   1584  H   LEU   308      49.334  45.175  70.914  1.00  0.00           H  
ATOM   1585  CA  LEU   308      47.748  45.873  72.018  1.00  0.00           C  
ATOM   1586  HA  LEU   308      47.644  46.948  72.144  1.00  0.00           H  
ATOM   1587  CB  LEU   308      46.938  45.420  70.834  1.00  0.00           C  
ATOM   1588  HB2 LEU   308      47.307  44.482  70.406  1.00  0.00           H  
ATOM   1589  HB3 LEU   308      45.925  45.245  71.182  1.00  0.00           H  
ATOM   1590  CG  LEU   308      46.797  46.502  69.735  1.00  0.00           C  
ATOM   1591  HG  LEU   308      47.781  46.977  69.658  1.00  0.00           H  
ATOM   1592  CD1 LEU   308      46.322  45.906  68.401  1.00  0.00           C  
ATOM   1593 HD11 LEU   308      46.788  44.920  68.301  1.00  0.00           H  
ATOM   1594 HD12 LEU   308      45.245  45.750  68.497  1.00  0.00           H  
ATOM   1595 HD13 LEU   308      46.485  46.544  67.532  1.00  0.00           H  
ATOM   1596  CD2 LEU   308      45.805  47.557  70.191  1.00  0.00           C  
ATOM   1597 HD21 LEU   308      44.844  47.088  70.414  1.00  0.00           H  
ATOM   1598 HD22 LEU   308      46.138  48.081  71.089  1.00  0.00           H  
ATOM   1599 HD23 LEU   308      45.727  48.365  69.457  1.00  0.00           H  
ATOM   1600  C   LEU   308      47.213  45.081  73.312  1.00  0.00           C  
ATOM   1601  O   LEU   308      46.571  45.749  74.102  1.00  0.00           O  
ATOM   1602  N   LEU   309      47.404  43.798  73.459  1.00  0.00           N  
ATOM   1603  H   LEU   309      48.014  43.378  72.775  1.00  0.00           H  
ATOM   1604  CA  LEU   309      46.922  42.961  74.576  1.00  0.00           C  
ATOM   1605  HA  LEU   309      45.897  43.321  74.618  1.00  0.00           H  
ATOM   1606  CB  LEU   309      47.174  41.449  74.227  1.00  0.00           C  
ATOM   1607  HB2 LEU   309      48.151  41.323  73.768  1.00  0.00           H  
ATOM   1608  HB3 LEU   309      47.271  40.934  75.179  1.00  0.00           H  
ATOM   1609  CG  LEU   309      45.986  40.927  73.321  1.00  0.00           C  
ATOM   1610  HG  LEU   309      45.743  41.727  72.621  1.00  0.00           H  
ATOM   1611  CD1 LEU   309      46.320  39.773  72.434  1.00  0.00           C  
ATOM   1612 HD11 LEU   309      46.244  38.922  73.119  1.00  0.00           H  
ATOM   1613 HD12 LEU   309      45.526  39.638  71.693  1.00  0.00           H  
ATOM   1614 HD13 LEU   309      47.287  39.906  71.943  1.00  0.00           H  
ATOM   1615  CD2 LEU   309      44.709  40.592  74.142  1.00  0.00           C  
ATOM   1616 HD21 LEU   309      44.913  39.673  74.705  1.00  0.00           H  
ATOM   1617 HD22 LEU   309      44.514  41.306  74.937  1.00  0.00           H  
ATOM   1618 HD23 LEU   309      43.872  40.483  73.458  1.00  0.00           H  
ATOM   1619  C   LEU   309      47.545  43.435  75.863  1.00  0.00           C  
ATOM   1620  O   LEU   309      46.951  43.227  76.918  1.00  0.00           O  
ATOM   1621  N   GLU   310      48.742  44.017  75.861  1.00  0.00           N  
ATOM   1622  H   GLU   310      49.360  44.049  75.070  1.00  0.00           H  
ATOM   1623  CA  GLU   310      49.337  44.643  77.084  1.00  0.00           C  
ATOM   1624  HA  GLU   310      50.295  45.070  76.786  1.00  0.00           H  
ATOM   1625  CB  GLU   310      48.529  45.822  77.712  1.00  0.00           C  
ATOM   1626  HB2 GLU   310      48.421  46.638  76.984  1.00  0.00           H  
ATOM   1627  HB3 GLU   310      47.486  45.492  77.779  1.00  0.00           H  
ATOM   1628  CG  GLU   310      49.014  46.240  79.104  1.00  0.00           C  
ATOM   1629  HG2 GLU   310      48.717  47.231  79.436  1.00  0.00           H  
ATOM   1630  HG3 GLU   310      48.499  45.581  79.792  1.00  0.00           H  
ATOM   1631  CD  GLU   310      50.560  46.289  79.342  1.00  0.00           C  
ATOM   1632  OE1 GLU   310      50.965  46.221  80.521  1.00  0.00           O  
ATOM   1633  OE2 GLU   310      51.397  46.500  78.449  1.00  0.00           O  
ATOM   1634  C   GLU   310      49.882  43.623  78.081  1.00  0.00           C  
ATOM   1635  O   GLU   310      51.061  43.361  78.062  1.00  0.00           O  
ATOM   1636  N   ASP   311      49.080  42.834  78.722  1.00  0.00           N  
ATOM   1637  H   ASP   311      48.107  43.044  78.588  1.00  0.00           H  
ATOM   1638  CA  ASP   311      49.505  41.651  79.535  1.00  0.00           C  
ATOM   1639  HA  ASP   311      50.461  41.267  79.175  1.00  0.00           H  
ATOM   1640  CB  ASP   311      49.859  42.048  80.985  1.00  0.00           C  
ATOM   1641  HB2 ASP   311      50.144  41.116  81.469  1.00  0.00           H  
ATOM   1642  HB3 ASP   311      50.660  42.787  80.991  1.00  0.00           H  
ATOM   1643  CG  ASP   311      48.719  42.707  81.763  1.00  0.00           C  
ATOM   1644  OD1 ASP   311      47.499  42.679  81.428  1.00  0.00           O  
ATOM   1645  OD2 ASP   311      49.023  43.194  82.866  1.00  0.00           O  
ATOM   1646  C   ASP   311      48.519  40.477  79.496  1.00  0.00           C  
ATOM   1647  O   ASP   311      48.743  39.481  80.128  1.00  0.00           O  
ATOM   1648  N   ARG   312      47.498  40.621  78.658  1.00  0.00           N  
ATOM   1649  H   ARG   312      47.387  41.510  78.190  1.00  0.00           H  
ATOM   1650  CA  ARG   312      46.377  39.686  78.535  1.00  0.00           C  
ATOM   1651  HA  ARG   312      46.094  39.290  79.515  1.00  0.00           H  
ATOM   1652  CB  ARG   312      45.198  40.454  77.952  1.00  0.00           C  
ATOM   1653  HB2 ARG   312      45.147  41.426  78.445  1.00  0.00           H  
ATOM   1654  HB3 ARG   312      45.343  40.639  76.883  1.00  0.00           H  
ATOM   1655  CG  ARG   312      43.856  39.750  78.186  1.00  0.00           C  
ATOM   1656  HG2 ARG   312      43.879  38.686  77.986  1.00  0.00           H  
ATOM   1657  HG3 ARG   312      43.673  39.816  79.259  1.00  0.00           H  
ATOM   1658  CD  ARG   312      42.753  40.274  77.272  1.00  0.00           C  
ATOM   1659  HD2 ARG   312      42.698  41.358  77.214  1.00  0.00           H  
ATOM   1660  HD3 ARG   312      43.084  39.887  76.311  1.00  0.00           H  
ATOM   1661  NE  ARG   312      41.413  39.780  77.583  1.00  0.00           N  
ATOM   1662  HE  ARG   312      41.350  39.154  78.368  1.00  0.00           H  
ATOM   1663  CZ  ARG   312      40.368  40.380  77.101  1.00  0.00           C  
ATOM   1664  NH1 ARG   312      40.490  41.115  76.060  1.00  0.00           N  
ATOM   1665 HH11 ARG   312      41.390  41.292  75.622  1.00  0.00           H  
ATOM   1666 HH12 ARG   312      39.644  41.533  75.719  1.00  0.00           H  
ATOM   1667  NH2 ARG   312      39.158  40.214  77.591  1.00  0.00           N  
ATOM   1668 HH21 ARG   312      39.084  39.525  78.319  1.00  0.00           H  
ATOM   1669 HH22 ARG   312      38.363  40.545  77.069  1.00  0.00           H  
ATOM   1670  C   ARG   312      46.617  38.441  77.594  1.00  0.00           C  
ATOM   1671  O   ARG   312      45.992  37.405  77.697  1.00  0.00           O  
ATOM   1672  N   ALA   313      47.672  38.538  76.769  1.00  0.00           N  
ATOM   1673  H   ALA   313      48.240  39.368  76.682  1.00  0.00           H  
ATOM   1674  CA  ALA   313      48.284  37.327  76.188  1.00  0.00           C  
ATOM   1675  HA  ALA   313      47.512  36.585  75.963  1.00  0.00           H  
ATOM   1676  CB  ALA   313      48.804  37.660  74.734  1.00  0.00           C  
ATOM   1677  HB1 ALA   313      49.437  36.871  74.340  1.00  0.00           H  
ATOM   1678  HB2 ALA   313      47.931  37.556  74.094  1.00  0.00           H  
ATOM   1679  HB3 ALA   313      49.281  38.617  74.520  1.00  0.00           H  
ATOM   1680  C   ALA   313      49.372  36.738  77.064  1.00  0.00           C  
ATOM   1681  O   ALA   313      49.518  35.484  76.920  1.00  0.00           O  
ATOM   1682  N   VAL   314      50.119  37.466  77.882  1.00  0.00           N  
ATOM   1683  H   VAL   314      50.031  38.468  77.884  1.00  0.00           H  
ATOM   1684  CA  VAL   314      51.377  37.003  78.359  1.00  0.00           C  
ATOM   1685  HA  VAL   314      51.706  36.123  77.817  1.00  0.00           H  
ATOM   1686  CB  VAL   314      52.450  38.093  78.111  1.00  0.00           C  
ATOM   1687  HB  VAL   314      52.616  38.105  77.031  1.00  0.00           H  
ATOM   1688  CG1 VAL   314      51.939  39.427  78.555  1.00  0.00           C  
ATOM   1689 HG11 VAL   314      51.192  39.799  77.851  1.00  0.00           H  
ATOM   1690 HG12 VAL   314      51.657  39.409  79.616  1.00  0.00           H  
ATOM   1691 HG13 VAL   314      52.775  40.120  78.431  1.00  0.00           H  
ATOM   1692  CG2 VAL   314      53.752  37.695  78.721  1.00  0.00           C  
ATOM   1693 HG21 VAL   314      54.549  38.266  78.235  1.00  0.00           H  
ATOM   1694 HG22 VAL   314      53.801  37.893  79.791  1.00  0.00           H  
ATOM   1695 HG23 VAL   314      53.915  36.650  78.465  1.00  0.00           H  
ATOM   1696  C   VAL   314      51.364  36.636  79.812  1.00  0.00           C  
ATOM   1697  O   VAL   314      51.977  35.668  80.144  1.00  0.00           O  
ATOM   1698  N   CYX   315      50.454  37.186  80.670  1.00  0.00           N  
ATOM   1699  H   CYX   315      49.709  37.747  80.296  1.00  0.00           H  
ATOM   1700  CA  CYX   315      50.223  36.734  82.061  1.00  0.00           C  
ATOM   1701  HA  CYX   315      51.065  36.112  82.355  1.00  0.00           H  
ATOM   1702  CB  CYX   315      50.342  37.976  82.928  1.00  0.00           C  
ATOM   1703  HB2 CYX   315      49.568  38.691  82.652  1.00  0.00           H  
ATOM   1704  HB3 CYX   315      50.205  37.626  83.946  1.00  0.00           H  
ATOM   1705  SG  CYX   315      51.971  38.843  82.815  1.00  0.00           S  
ATOM   1706  C   CYX   315      48.957  36.030  82.277  1.00  0.00           C  
ATOM   1707  O   CYX   315      47.990  35.971  81.504  1.00  0.00           O  
ATOM   1708  N   VAL   316      48.737  35.566  83.567  1.00  0.00           N  
ATOM   1709  H   VAL   316      49.510  35.593  84.214  1.00  0.00           H  
ATOM   1710  CA  VAL   316      47.604  34.842  84.220  1.00  0.00           C  
ATOM   1711  HA  VAL   316      46.817  34.927  83.467  1.00  0.00           H  
ATOM   1712  CB  VAL   316      47.907  33.321  84.244  1.00  0.00           C  
ATOM   1713  HB  VAL   316      48.874  33.064  84.689  1.00  0.00           H  
ATOM   1714  CG1 VAL   316      46.819  32.517  84.929  1.00  0.00           C  
ATOM   1715 HG11 VAL   316      45.859  32.802  84.498  1.00  0.00           H  
ATOM   1716 HG12 VAL   316      47.009  31.463  84.768  1.00  0.00           H  
ATOM   1717 HG13 VAL   316      46.791  32.642  86.011  1.00  0.00           H  
ATOM   1718  CG2 VAL   316      47.960  32.749  82.817  1.00  0.00           C  
ATOM   1719 HG21 VAL   316      47.041  33.031  82.311  1.00  0.00           H  
ATOM   1720 HG22 VAL   316      48.823  33.227  82.335  1.00  0.00           H  
ATOM   1721 HG23 VAL   316      48.028  31.664  82.857  1.00  0.00           H  
ATOM   1722  C   VAL   316      47.186  35.323  85.560  1.00  0.00           C  
ATOM   1723  O   VAL   316      48.042  35.604  86.413  1.00  0.00           O  
ATOM   1724  N   GLU   317      45.860  35.524  85.662  1.00  0.00           N  
ATOM   1725  H   GLU   317      45.268  35.216  84.901  1.00  0.00           H  
ATOM   1726  CA  GLU   317      45.363  36.138  86.877  1.00  0.00           C  
ATOM   1727  HA  GLU   317      45.865  37.087  87.002  1.00  0.00           H  
ATOM   1728  CB  GLU   317      43.882  36.453  86.759  1.00  0.00           C  
ATOM   1729  HB2 GLU   317      43.361  35.495  86.753  1.00  0.00           H  
ATOM   1730  HB3 GLU   317      43.673  37.112  87.609  1.00  0.00           H  
ATOM   1731  CG  GLU   317      43.477  37.289  85.486  1.00  0.00           C  
ATOM   1732  HG2 GLU   317      42.457  37.534  85.764  1.00  0.00           H  
ATOM   1733  HG3 GLU   317      44.194  38.104  85.585  1.00  0.00           H  
ATOM   1734  CD  GLU   317      43.379  36.581  84.156  1.00  0.00           C  
ATOM   1735  OE1 GLU   317      43.432  37.287  83.091  1.00  0.00           O  
ATOM   1736  OE2 GLU   317      43.308  35.333  84.140  1.00  0.00           O  
ATOM   1737  C   GLU   317      45.733  35.307  88.114  1.00  0.00           C  
ATOM   1738  O   GLU   317      45.747  34.088  88.084  1.00  0.00           O  
ATOM   1739  N   ARG   318      45.821  36.008  89.351  1.00  0.00           N  
ATOM   1740  H   ARG   318      45.589  36.998  89.369  1.00  0.00           H  
ATOM   1741  CA  ARG   318      46.410  35.366  90.578  1.00  0.00           C  
ATOM   1742  HA  ARG   318      47.459  35.161  90.328  1.00  0.00           H  
ATOM   1743  CB  ARG   318      46.433  36.312  91.691  1.00  0.00           C  
ATOM   1744  HB2 ARG   318      47.043  35.884  92.490  1.00  0.00           H  
ATOM   1745  HB3 ARG   318      46.925  37.235  91.375  1.00  0.00           H  
ATOM   1746  CG  ARG   318      45.124  36.798  92.234  1.00  0.00           C  
ATOM   1747  HG2 ARG   318      44.469  37.114  91.429  1.00  0.00           H  
ATOM   1748  HG3 ARG   318      44.680  35.967  92.789  1.00  0.00           H  
ATOM   1749  CD  ARG   318      45.336  37.939  93.190  1.00  0.00           C  
ATOM   1750  HD2 ARG   318      44.392  38.123  93.699  1.00  0.00           H  
ATOM   1751  HD3 ARG   318      46.190  37.712  93.831  1.00  0.00           H  
ATOM   1752  NE  ARG   318      45.649  39.212  92.516  1.00  0.00           N  
ATOM   1753  HE  ARG   318      44.844  39.603  92.047  1.00  0.00           H  
ATOM   1754  CZ  ARG   318      46.727  40.067  92.545  1.00  0.00           C  
ATOM   1755  NH1 ARG   318      47.742  39.879  93.328  1.00  0.00           N  
ATOM   1756 HH11 ARG   318      47.679  39.067  93.926  1.00  0.00           H  
ATOM   1757 HH12 ARG   318      48.480  40.562  93.430  1.00  0.00           H  
ATOM   1758  NH2 ARG   318      46.898  41.167  91.743  1.00  0.00           N  
ATOM   1759 HH21 ARG   318      46.220  41.342  91.014  1.00  0.00           H  
ATOM   1760 HH22 ARG   318      47.771  41.672  91.772  1.00  0.00           H  
ATOM   1761  C   ARG   318      45.734  34.065  90.987  1.00  0.00           C  
ATOM   1762  O   ARG   318      44.544  33.913  91.064  1.00  0.00           O  
ATOM   1763  N   PHE   319      46.615  33.086  91.189  1.00  0.00           N  
ATOM   1764  H   PHE   319      47.580  33.342  91.062  1.00  0.00           H  
ATOM   1765  CA  PHE   319      46.347  31.738  91.601  1.00  0.00           C  
ATOM   1766  HA  PHE   319      45.491  31.357  91.045  1.00  0.00           H  
ATOM   1767  CB  PHE   319      47.561  30.876  91.348  1.00  0.00           C  
ATOM   1768  HB2 PHE   319      48.387  31.401  91.829  1.00  0.00           H  
ATOM   1769  HB3 PHE   319      47.412  30.019  92.000  1.00  0.00           H  
ATOM   1770  CG  PHE   319      47.710  30.435  89.906  1.00  0.00           C  
ATOM   1771  CD1 PHE   319      46.689  29.660  89.354  1.00  0.00           C  
ATOM   1772  HD1 PHE   319      45.896  29.204  89.920  1.00  0.00           H  
ATOM   1773  CE1 PHE   319      46.825  29.333  87.958  1.00  0.00           C  
ATOM   1774  HE1 PHE   319      46.054  28.725  87.501  1.00  0.00           H  
ATOM   1775  CZ  PHE   319      47.908  29.757  87.214  1.00  0.00           C  
ATOM   1776  HZ  PHE   319      48.083  29.455  86.193  1.00  0.00           H  
ATOM   1777  CE2 PHE   319      48.789  30.689  87.755  1.00  0.00           C  
ATOM   1778  HE2 PHE   319      49.611  31.048  87.146  1.00  0.00           H  
ATOM   1779  CD2 PHE   319      48.701  30.929  89.070  1.00  0.00           C  
ATOM   1780  HD2 PHE   319      49.351  31.681  89.499  1.00  0.00           H  
ATOM   1781  C   PHE   319      45.827  31.661  93.024  1.00  0.00           C  
ATOM   1782  O   PHE   319      45.093  30.721  93.288  1.00  0.00           O  
ATOM   1783  N   SER   320      46.292  32.520  93.877  1.00  0.00           N  
ATOM   1784  H   SER   320      47.065  33.129  93.645  1.00  0.00           H  
ATOM   1785  CA  SER   320      45.626  32.644  95.210  1.00  0.00           C  
ATOM   1786  HA  SER   320      44.606  32.260  95.145  1.00  0.00           H  
ATOM   1787  CB  SER   320      46.326  31.875  96.263  1.00  0.00           C  
ATOM   1788  HB2 SER   320      46.535  30.853  95.965  1.00  0.00           H  
ATOM   1789  HB3 SER   320      47.304  32.333  96.418  1.00  0.00           H  
ATOM   1790  OG  SER   320      45.629  31.918  97.483  1.00  0.00           O  
ATOM   1791  HG  SER   320      46.167  32.427  98.098  1.00  0.00           H  
ATOM   1792  C   SER   320      45.345  34.101  95.560  1.00  0.00           C  
ATOM   1793  O   SER   320      45.997  35.003  95.035  1.00  0.00           O  
ATOM   1794  N   ASP   321      44.266  34.353  96.429  1.00  0.00           N  
ATOM   1795  H   ASP   321      43.755  33.572  96.823  1.00  0.00           H  
ATOM   1796  CA  ASP   321      43.884  35.787  96.699  1.00  0.00           C  
ATOM   1797  HA  ASP   321      43.624  36.166  95.710  1.00  0.00           H  
ATOM   1798  CB  ASP   321      42.674  35.794  97.649  1.00  0.00           C  
ATOM   1799  HB2 ASP   321      42.929  35.396  98.636  1.00  0.00           H  
ATOM   1800  HB3 ASP   321      42.466  36.824  97.968  1.00  0.00           H  
ATOM   1801  CG  ASP   321      41.323  35.244  97.090  1.00  0.00           C  
ATOM   1802  OD1 ASP   321      40.842  35.698  96.029  1.00  0.00           O  
ATOM   1803  OD2 ASP   321      40.870  34.289  97.735  1.00  0.00           O  
ATOM   1804  C   ASP   321      44.957  36.652  97.237  1.00  0.00           C  
ATOM   1805  O   ASP   321      44.981  37.890  97.112  1.00  0.00           O  
ATOM   1806  N   ASP   322      45.816  36.061  98.003  1.00  0.00           N  
ATOM   1807  H   ASP   322      45.636  35.069  98.132  1.00  0.00           H  
ATOM   1808  CA  ASP   322      47.083  36.614  98.569  1.00  0.00           C  
ATOM   1809  HA  ASP   322      46.985  37.707  98.545  1.00  0.00           H  
ATOM   1810  CB  ASP   322      47.130  36.167 100.098  1.00  0.00           C  
ATOM   1811  HB2 ASP   322      47.770  36.842 100.661  1.00  0.00           H  
ATOM   1812  HB3 ASP   322      46.123  36.180 100.523  1.00  0.00           H  
ATOM   1813  CG  ASP   322      47.562  34.725 100.363  1.00  0.00           C  
ATOM   1814  OD1 ASP   322      47.707  34.367 101.539  1.00  0.00           O  
ATOM   1815  OD2 ASP   322      47.827  34.062  99.330  1.00  0.00           O  
ATOM   1816  C   ASP   322      48.417  36.363  97.845  1.00  0.00           C  
ATOM   1817  O   ASP   322      49.471  36.713  98.350  1.00  0.00           O  
ATOM   1818  N   GLY   323      48.390  35.718  96.683  1.00  0.00           N  
ATOM   1819  H   GLY   323      47.548  35.529  96.154  1.00  0.00           H  
ATOM   1820  CA  GLY   323      49.634  35.586  95.810  1.00  0.00           C  
ATOM   1821  HA2 GLY   323      50.540  35.579  96.416  1.00  0.00           H  
ATOM   1822  HA3 GLY   323      49.700  34.686  95.213  1.00  0.00           H  
ATOM   1823  C   GLY   323      49.545  36.681  94.741  1.00  0.00           C  
ATOM   1824  O   GLY   323      48.657  37.505  94.618  1.00  0.00           O  
ATOM   1825  N   TYR   324      50.658  36.801  94.008  1.00  0.00           N  
ATOM   1826  H   TYR   324      51.496  36.354  94.346  1.00  0.00           H  
ATOM   1827  CA  TYR   324      50.718  37.621  92.851  1.00  0.00           C  
ATOM   1828  HA  TYR   324      50.146  38.551  92.900  1.00  0.00           H  
ATOM   1829  CB  TYR   324      52.209  37.981  92.748  1.00  0.00           C  
ATOM   1830  HB2 TYR   324      52.822  37.082  92.699  1.00  0.00           H  
ATOM   1831  HB3 TYR   324      52.310  38.481  91.787  1.00  0.00           H  
ATOM   1832  CG  TYR   324      52.817  38.918  93.814  1.00  0.00           C  
ATOM   1833  CD1 TYR   324      54.148  39.247  93.581  1.00  0.00           C  
ATOM   1834  HD1 TYR   324      54.746  38.868  92.766  1.00  0.00           H  
ATOM   1835  CE1 TYR   324      54.767  40.171  94.393  1.00  0.00           C  
ATOM   1836  HE1 TYR   324      55.755  40.510  94.135  1.00  0.00           H  
ATOM   1837  CZ  TYR   324      54.083  40.669  95.549  1.00  0.00           C  
ATOM   1838  OH  TYR   324      54.651  41.502  96.448  1.00  0.00           O  
ATOM   1839  HH  TYR   324      54.142  41.488  97.257  1.00  0.00           H  
ATOM   1840  CE2 TYR   324      52.798  40.363  95.741  1.00  0.00           C  
ATOM   1841  HE2 TYR   324      52.219  40.928  96.451  1.00  0.00           H  
ATOM   1842  CD2 TYR   324      52.129  39.468  94.820  1.00  0.00           C  
ATOM   1843  HD2 TYR   324      51.085  39.242  94.977  1.00  0.00           H  
ATOM   1844  C   TYR   324      50.162  37.110  91.532  1.00  0.00           C  
ATOM   1845  O   TYR   324      49.965  35.915  91.479  1.00  0.00           O  
ATOM   1846  N   ARG   325      49.959  37.937  90.525  1.00  0.00           N  
ATOM   1847  H   ARG   325      50.086  38.927  90.703  1.00  0.00           H  
ATOM   1848  CA  ARG   325      49.771  37.469  89.168  1.00  0.00           C  
ATOM   1849  HA  ARG   325      49.052  36.661  89.099  1.00  0.00           H  
ATOM   1850  CB  ARG   325      49.301  38.578  88.210  1.00  0.00           C  
ATOM   1851  HB2 ARG   325      50.176  39.220  88.230  1.00  0.00           H  
ATOM   1852  HB3 ARG   325      49.163  38.189  87.202  1.00  0.00           H  
ATOM   1853  CG  ARG   325      48.143  39.337  88.738  1.00  0.00           C  
ATOM   1854  HG2 ARG   325      47.442  38.591  89.135  1.00  0.00           H  
ATOM   1855  HG3 ARG   325      48.393  40.024  89.543  1.00  0.00           H  
ATOM   1856  CD  ARG   325      47.469  40.135  87.560  1.00  0.00           C  
ATOM   1857  HD2 ARG   325      47.042  39.474  86.799  1.00  0.00           H  
ATOM   1858  HD3 ARG   325      46.620  40.696  87.931  1.00  0.00           H  
ATOM   1859  NE  ARG   325      48.487  41.032  87.054  1.00  0.00           N  
ATOM   1860  HE  ARG   325      49.336  41.233  87.555  1.00  0.00           H  
ATOM   1861  CZ  ARG   325      48.457  41.644  85.846  1.00  0.00           C  
ATOM   1862  NH1 ARG   325      47.564  41.422  84.940  1.00  0.00           N  
ATOM   1863 HH11 ARG   325      46.666  41.108  85.287  1.00  0.00           H  
ATOM   1864 HH12 ARG   325      47.638  41.949  84.078  1.00  0.00           H  
ATOM   1865  NH2 ARG   325      49.454  42.282  85.439  1.00  0.00           N  
ATOM   1866 HH21 ARG   325      50.302  42.163  85.986  1.00  0.00           H  
ATOM   1867 HH22 ARG   325      49.431  42.628  84.496  1.00  0.00           H  
ATOM   1868  C   ARG   325      51.069  36.936  88.598  1.00  0.00           C  
ATOM   1869  O   ARG   325      52.251  37.344  88.844  1.00  0.00           O  
ATOM   1870  N   THR   326      50.839  36.089  87.601  1.00  0.00           N  
ATOM   1871  H   THR   326      49.910  35.903  87.251  1.00  0.00           H  
ATOM   1872  CA  THR   326      51.945  35.270  87.009  1.00  0.00           C  
ATOM   1873  HA  THR   326      52.906  35.657  87.349  1.00  0.00           H  
ATOM   1874  CB  THR   326      51.829  33.851  87.461  1.00  0.00           C  
ATOM   1875  HB  THR   326      51.162  33.312  86.791  1.00  0.00           H  
ATOM   1876  CG2 THR   326      53.211  33.226  87.518  1.00  0.00           C  
ATOM   1877 HG21 THR   326      53.759  33.663  88.353  1.00  0.00           H  
ATOM   1878 HG22 THR   326      53.102  32.143  87.610  1.00  0.00           H  
ATOM   1879 HG23 THR   326      53.708  33.408  86.567  1.00  0.00           H  
ATOM   1880  OG1 THR   326      51.474  33.637  88.829  1.00  0.00           O  
ATOM   1881  HG1 THR   326      50.557  33.878  88.900  1.00  0.00           H  
ATOM   1882  C   THR   326      52.043  35.354  85.517  1.00  0.00           C  
ATOM   1883  O   THR   326      51.101  35.212  84.762  1.00  0.00           O  
ATOM   1884  N   VAL   327      53.296  35.510  85.003  1.00  0.00           N  
ATOM   1885  H   VAL   327      54.051  35.712  85.641  1.00  0.00           H  
ATOM   1886  CA  VAL   327      53.631  35.264  83.576  1.00  0.00           C  
ATOM   1887  HA  VAL   327      53.065  36.023  83.043  1.00  0.00           H  
ATOM   1888  CB  VAL   327      55.170  35.503  83.238  1.00  0.00           C  
ATOM   1889  HB  VAL   327      55.704  34.671  83.679  1.00  0.00           H  
ATOM   1890  CG1 VAL   327      55.318  35.598  81.715  1.00  0.00           C  
ATOM   1891 HG11 VAL   327      56.356  35.844  81.497  1.00  0.00           H  
ATOM   1892 HG12 VAL   327      55.203  34.603  81.294  1.00  0.00           H  
ATOM   1893 HG13 VAL   327      54.651  36.343  81.276  1.00  0.00           H  
ATOM   1894  CG2 VAL   327      55.661  36.876  83.698  1.00  0.00           C  
ATOM   1895 HG21 VAL   327      55.079  37.699  83.279  1.00  0.00           H  
ATOM   1896 HG22 VAL   327      55.620  37.058  84.773  1.00  0.00           H  
ATOM   1897 HG23 VAL   327      56.719  37.004  83.455  1.00  0.00           H  
ATOM   1898  C   VAL   327      53.246  33.821  83.179  1.00  0.00           C  
ATOM   1899  O   VAL   327      53.542  32.841  83.854  1.00  0.00           O  
ATOM   1900  N   ALA   328      52.850  33.645  81.911  1.00  0.00           N  
ATOM   1901  H   ALA   328      52.645  34.458  81.350  1.00  0.00           H  
ATOM   1902  CA  ALA   328      52.442  32.380  81.320  1.00  0.00           C  
ATOM   1903  HA  ALA   328      51.883  31.850  82.092  1.00  0.00           H  
ATOM   1904  CB  ALA   328      51.482  32.568  80.150  1.00  0.00           C  
ATOM   1905  HB1 ALA   328      51.979  32.943  79.255  1.00  0.00           H  
ATOM   1906  HB2 ALA   328      51.058  31.641  79.746  1.00  0.00           H  
ATOM   1907  HB3 ALA   328      50.691  33.232  80.488  1.00  0.00           H  
ATOM   1908  C   ALA   328      53.579  31.427  80.967  1.00  0.00           C  
ATOM   1909  O   ALA   328      54.714  31.875  80.659  1.00  0.00           O  
ATOM   1910  N   GLN   329      53.281  30.076  81.130  1.00  0.00           N  
ATOM   1911  H   GLN   329      52.400  29.844  81.546  1.00  0.00           H  
ATOM   1912  CA  GLN   329      54.209  28.973  80.873  1.00  0.00           C  
ATOM   1913  HA  GLN   329      54.849  29.176  80.007  1.00  0.00           H  
ATOM   1914  CB  GLN   329      55.060  28.775  82.125  1.00  0.00           C  
ATOM   1915  HB2 GLN   329      54.528  29.238  82.958  1.00  0.00           H  
ATOM   1916  HB3 GLN   329      55.314  27.727  82.270  1.00  0.00           H  
ATOM   1917  CG  GLN   329      56.482  29.330  81.894  1.00  0.00           C  
ATOM   1918  HG2 GLN   329      57.087  28.755  81.197  1.00  0.00           H  
ATOM   1919  HG3 GLN   329      56.375  30.359  81.558  1.00  0.00           H  
ATOM   1920  CD  GLN   329      57.210  29.380  83.216  1.00  0.00           C  
ATOM   1921  OE1 GLN   329      56.672  29.369  84.316  1.00  0.00           O  
ATOM   1922  NE2 GLN   329      58.503  29.475  83.182  1.00  0.00           N  
ATOM   1923 HE21 GLN   329      58.923  29.756  84.055  1.00  0.00           H  
ATOM   1924 HE22 GLN   329      58.995  29.503  82.300  1.00  0.00           H  
ATOM   1925  C   GLN   329      53.355  27.729  80.495  1.00  0.00           C  
ATOM   1926  O   GLN   329      52.216  27.607  80.806  1.00  0.00           O  
ATOM   1927  N   GLY   330      53.966  26.781  79.750  1.00  0.00           N  
ATOM   1928  H   GLY   330      54.909  26.951  79.440  1.00  0.00           H  
ATOM   1929  CA  GLY   330      53.254  25.634  79.179  1.00  0.00           C  
ATOM   1930  HA2 GLY   330      54.018  25.184  78.539  1.00  0.00           H  
ATOM   1931  HA3 GLY   330      52.727  25.065  79.933  1.00  0.00           H  
ATOM   1932  C   GLY   330      52.249  26.064  78.112  1.00  0.00           C  
ATOM   1933  O   GLY   330      52.486  27.000  77.379  1.00  0.00           O  
ATOM   1934  N   THR   331      51.081  25.449  77.984  1.00  0.00           N  
ATOM   1935  H   THR   331      50.847  24.649  78.545  1.00  0.00           H  
ATOM   1936  CA  THR   331      50.134  25.749  76.815  1.00  0.00           C  
ATOM   1937  HA  THR   331      50.408  26.650  76.268  1.00  0.00           H  
ATOM   1938  CB  THR   331      50.254  24.576  75.830  1.00  0.00           C  
ATOM   1939  HB  THR   331      49.428  24.697  75.135  1.00  0.00           H  
ATOM   1940  CG2 THR   331      51.450  24.764  75.035  1.00  0.00           C  
ATOM   1941 HG21 THR   331      51.548  24.165  74.132  1.00  0.00           H  
ATOM   1942 HG22 THR   331      51.464  25.784  74.648  1.00  0.00           H  
ATOM   1943 HG23 THR   331      52.391  24.629  75.566  1.00  0.00           H  
ATOM   1944  OG1 THR   331      50.271  23.335  76.480  1.00  0.00           O  
ATOM   1945  HG1 THR   331      49.365  23.086  76.658  1.00  0.00           H  
ATOM   1946  C   THR   331      48.681  26.069  77.261  1.00  0.00           C  
ATOM   1947  O   THR   331      47.808  26.405  76.473  1.00  0.00           O  
ATOM   1948  N   LYS   332      48.411  26.228  78.560  1.00  0.00           N  
ATOM   1949  H   LYS   332      49.130  26.179  79.274  1.00  0.00           H  
ATOM   1950  CA  LYS   332      47.067  26.609  79.110  1.00  0.00           C  
ATOM   1951  HA  LYS   332      46.329  25.962  78.635  1.00  0.00           H  
ATOM   1952  CB  LYS   332      46.896  26.381  80.579  1.00  0.00           C  
ATOM   1953  HB2 LYS   332      47.803  26.781  81.033  1.00  0.00           H  
ATOM   1954  HB3 LYS   332      45.991  26.888  80.926  1.00  0.00           H  
ATOM   1955  CG  LYS   332      46.827  24.939  81.016  1.00  0.00           C  
ATOM   1956  HG2 LYS   332      47.788  24.534  80.727  1.00  0.00           H  
ATOM   1957  HG3 LYS   332      46.855  24.910  82.106  1.00  0.00           H  
ATOM   1958  CD  LYS   332      45.728  24.090  80.324  1.00  0.00           C  
ATOM   1959  HD2 LYS   332      44.813  24.666  80.146  1.00  0.00           H  
ATOM   1960  HD3 LYS   332      46.030  23.736  79.340  1.00  0.00           H  
ATOM   1961  CE  LYS   332      45.235  22.924  81.159  1.00  0.00           C  
ATOM   1962  HE2 LYS   332      46.085  22.509  81.714  1.00  0.00           H  
ATOM   1963  HE3 LYS   332      44.513  23.300  81.872  1.00  0.00           H  
ATOM   1964  NZ  LYS   332      44.619  21.841  80.355  1.00  0.00           N  
ATOM   1965  HZ1 LYS   332      44.339  21.009  80.865  1.00  0.00           H  
ATOM   1966  HZ2 LYS   332      43.826  22.094  79.787  1.00  0.00           H  
ATOM   1967  HZ3 LYS   332      45.288  21.486  79.686  1.00  0.00           H  
ATOM   1968  C   LYS   332      46.673  27.980  78.653  1.00  0.00           C  
ATOM   1969  O   LYS   332      45.518  28.147  78.364  1.00  0.00           O  
ATOM   1970  N   LYS   333      47.591  28.923  78.429  1.00  0.00           N  
ATOM   1971  H   LYS   333      48.577  28.712  78.544  1.00  0.00           H  
ATOM   1972  CA  LYS   333      47.319  30.343  77.964  1.00  0.00           C  
ATOM   1973  HA  LYS   333      46.289  30.511  78.295  1.00  0.00           H  
ATOM   1974  CB  LYS   333      48.212  31.355  78.676  1.00  0.00           C  
ATOM   1975  HB2 LYS   333      48.232  31.193  79.755  1.00  0.00           H  
ATOM   1976  HB3 LYS   333      49.255  31.251  78.393  1.00  0.00           H  
ATOM   1977  CG  LYS   333      47.954  32.865  78.383  1.00  0.00           C  
ATOM   1978  HG2 LYS   333      48.668  33.325  79.065  1.00  0.00           H  
ATOM   1979  HG3 LYS   333      48.089  33.094  77.326  1.00  0.00           H  
ATOM   1980  CD  LYS   333      46.549  33.268  78.895  1.00  0.00           C  
ATOM   1981  HD2 LYS   333      45.793  32.827  78.249  1.00  0.00           H  
ATOM   1982  HD3 LYS   333      46.379  32.949  79.920  1.00  0.00           H  
ATOM   1983  CE  LYS   333      46.247  34.806  78.902  1.00  0.00           C  
ATOM   1984  HE2 LYS   333      46.874  35.340  79.615  1.00  0.00           H  
ATOM   1985  HE3 LYS   333      46.334  35.170  77.887  1.00  0.00           H  
ATOM   1986  NZ  LYS   333      44.822  35.052  79.205  1.00  0.00           N  
ATOM   1987  HZ1 LYS   333      44.642  34.646  80.109  1.00  0.00           H  
ATOM   1988  HZ2 LYS   333      44.618  36.034  79.307  1.00  0.00           H  
ATOM   1989  HZ3 LYS   333      44.255  34.606  78.488  1.00  0.00           H  
ATOM   1990  C   LYS   333      47.321  30.471  76.429  1.00  0.00           C  
ATOM   1991  O   LYS   333      48.408  30.427  75.812  1.00  0.00           O  
ATOM   1992  N   GLU   334      46.146  30.545  75.845  1.00  0.00           N  
ATOM   1993  H   GLU   334      45.317  30.550  76.421  1.00  0.00           H  
ATOM   1994  CA  GLU   334      45.983  30.490  74.402  1.00  0.00           C  
ATOM   1995  HA  GLU   334      46.411  29.576  73.985  1.00  0.00           H  
ATOM   1996  CB  GLU   334      44.488  30.515  74.036  1.00  0.00           C  
ATOM   1997  HB2 GLU   334      44.146  31.550  74.039  1.00  0.00           H  
ATOM   1998  HB3 GLU   334      44.428  30.191  72.995  1.00  0.00           H  
ATOM   1999  CG  GLU   334      43.515  29.523  74.694  1.00  0.00           C  
ATOM   2000  HG2 GLU   334      42.702  29.315  73.996  1.00  0.00           H  
ATOM   2001  HG3 GLU   334      44.088  28.629  74.944  1.00  0.00           H  
ATOM   2002  CD  GLU   334      42.970  30.097  76.010  1.00  0.00           C  
ATOM   2003  OE1 GLU   334      43.618  30.914  76.678  1.00  0.00           O  
ATOM   2004  OE2 GLU   334      41.893  29.727  76.384  1.00  0.00           O  
ATOM   2005  C   GLU   334      46.717  31.730  73.672  1.00  0.00           C  
ATOM   2006  O   GLU   334      47.398  31.570  72.756  1.00  0.00           O  
ATOM   2007  N   GLY   335      46.661  32.981  74.297  1.00  0.00           N  
ATOM   2008  H   GLY   335      45.959  33.175  74.990  1.00  0.00           H  
ATOM   2009  CA  GLY   335      47.438  34.126  73.801  1.00  0.00           C  
ATOM   2010  HA2 GLY   335      47.173  34.302  72.765  1.00  0.00           H  
ATOM   2011  HA3 GLY   335      47.286  35.006  74.433  1.00  0.00           H  
ATOM   2012  C   GLY   335      48.930  33.806  73.758  1.00  0.00           C  
ATOM   2013  O   GLY   335      49.521  33.861  72.681  1.00  0.00           O  
ATOM   2014  N   CYX   336      49.533  33.467  74.878  1.00  0.00           N  
ATOM   2015  H   CYX   336      49.010  33.782  75.690  1.00  0.00           H  
ATOM   2016  CA  CYX   336      50.978  33.228  74.975  1.00  0.00           C  
ATOM   2017  HA  CYX   336      51.586  34.102  74.776  1.00  0.00           H  
ATOM   2018  CB  CYX   336      51.292  32.850  76.411  1.00  0.00           C  
ATOM   2019  HB2 CYX   336      50.886  33.587  77.102  1.00  0.00           H  
ATOM   2020  HB3 CYX   336      50.816  31.877  76.502  1.00  0.00           H  
ATOM   2021  SG  CYX   336      53.046  32.642  76.704  1.00  0.00           S  
ATOM   2022  C   CYX   336      51.402  32.090  74.084  1.00  0.00           C  
ATOM   2023  O   CYX   336      52.424  32.274  73.392  1.00  0.00           O  
ATOM   2024  N   THR   337      50.630  30.990  74.046  1.00  0.00           N  
ATOM   2025  H   THR   337      49.781  31.016  74.579  1.00  0.00           H  
ATOM   2026  CA  THR   337      50.921  29.971  73.019  1.00  0.00           C  
ATOM   2027  HA  THR   337      51.884  29.526  73.296  1.00  0.00           H  
ATOM   2028  CB  THR   337      49.841  28.932  73.047  1.00  0.00           C  
ATOM   2029  HB  THR   337      48.874  29.328  72.756  1.00  0.00           H  
ATOM   2030  CG2 THR   337      50.267  27.778  72.114  1.00  0.00           C  
ATOM   2031 HG21 THR   337      49.955  28.010  71.084  1.00  0.00           H  
ATOM   2032 HG22 THR   337      51.329  27.633  72.278  1.00  0.00           H  
ATOM   2033 HG23 THR   337      49.663  26.907  72.365  1.00  0.00           H  
ATOM   2034  OG1 THR   337      49.556  28.394  74.331  1.00  0.00           O  
ATOM   2035  HG1 THR   337      48.941  28.984  74.753  1.00  0.00           H  
ATOM   2036  C   THR   337      50.936  30.469  71.607  1.00  0.00           C  
ATOM   2037  O   THR   337      51.905  30.208  70.903  1.00  0.00           O  
ATOM   2038  N   ILE   338      49.888  31.187  71.113  1.00  0.00           N  
ATOM   2039  H   ILE   338      49.253  31.641  71.755  1.00  0.00           H  
ATOM   2040  CA  ILE   338      49.769  31.397  69.717  1.00  0.00           C  
ATOM   2041  HA  ILE   338      50.113  30.469  69.266  1.00  0.00           H  
ATOM   2042  CB  ILE   338      48.313  31.635  69.323  1.00  0.00           C  
ATOM   2043  HB  ILE   338      47.854  32.383  69.966  1.00  0.00           H  
ATOM   2044  CG2 ILE   338      48.303  32.239  67.955  1.00  0.00           C  
ATOM   2045 HG21 ILE   338      48.839  33.189  67.913  1.00  0.00           H  
ATOM   2046 HG22 ILE   338      48.779  31.508  67.307  1.00  0.00           H  
ATOM   2047 HG23 ILE   338      47.282  32.437  67.610  1.00  0.00           H  
ATOM   2048  CG1 ILE   338      47.398  30.413  69.578  1.00  0.00           C  
ATOM   2049 HG12 ILE   338      47.655  29.566  68.945  1.00  0.00           H  
ATOM   2050 HG13 ILE   338      47.425  30.086  70.614  1.00  0.00           H  
ATOM   2051  CD1 ILE   338      45.902  30.664  69.422  1.00  0.00           C  
ATOM   2052 HD11 ILE   338      45.651  31.340  70.235  1.00  0.00           H  
ATOM   2053 HD12 ILE   338      45.758  31.073  68.423  1.00  0.00           H  
ATOM   2054 HD13 ILE   338      45.295  29.774  69.579  1.00  0.00           H  
ATOM   2055  C   ILE   338      50.804  32.536  69.253  1.00  0.00           C  
ATOM   2056  O   ILE   338      51.349  32.429  68.146  1.00  0.00           O  
ATOM   2057  N   LEU   339      51.106  33.467  70.157  1.00  0.00           N  
ATOM   2058  H   LEU   339      50.628  33.487  71.045  1.00  0.00           H  
ATOM   2059  CA  LEU   339      52.150  34.461  69.907  1.00  0.00           C  
ATOM   2060  HA  LEU   339      51.849  34.860  68.943  1.00  0.00           H  
ATOM   2061  CB  LEU   339      52.245  35.613  70.966  1.00  0.00           C  
ATOM   2062  HB2 LEU   339      52.401  35.211  71.967  1.00  0.00           H  
ATOM   2063  HB3 LEU   339      53.063  36.262  70.652  1.00  0.00           H  
ATOM   2064  CG  LEU   339      51.018  36.516  71.097  1.00  0.00           C  
ATOM   2065  HG  LEU   339      50.094  35.928  71.175  1.00  0.00           H  
ATOM   2066  CD1 LEU   339      51.197  37.306  72.336  1.00  0.00           C  
ATOM   2067 HD11 LEU   339      52.129  37.874  72.309  1.00  0.00           H  
ATOM   2068 HD12 LEU   339      50.369  37.996  72.466  1.00  0.00           H  
ATOM   2069 HD13 LEU   339      51.360  36.754  73.255  1.00  0.00           H  
ATOM   2070  CD2 LEU   339      50.973  37.456  69.902  1.00  0.00           C  
ATOM   2071 HD21 LEU   339      50.113  38.119  69.902  1.00  0.00           H  
ATOM   2072 HD22 LEU   339      51.916  38.006  69.906  1.00  0.00           H  
ATOM   2073 HD23 LEU   339      50.829  36.809  69.036  1.00  0.00           H  
ATOM   2074  C   LEU   339      53.504  33.723  69.758  1.00  0.00           C  
ATOM   2075  O   LEU   339      54.165  34.040  68.773  1.00  0.00           O  
ATOM   2076  N   PHE   340      53.870  32.758  70.649  1.00  0.00           N  
ATOM   2077  H   PHE   340      53.264  32.773  71.455  1.00  0.00           H  
ATOM   2078  CA  PHE   340      55.035  31.913  70.704  1.00  0.00           C  
ATOM   2079  HA  PHE   340      55.944  32.517  70.697  1.00  0.00           H  
ATOM   2080  CB  PHE   340      55.046  31.108  71.996  1.00  0.00           C  
ATOM   2081  HB2 PHE   340      55.275  31.752  72.856  1.00  0.00           H  
ATOM   2082  HB3 PHE   340      54.017  30.769  72.096  1.00  0.00           H  
ATOM   2083  CG  PHE   340      56.074  29.979  71.876  1.00  0.00           C  
ATOM   2084  CD1 PHE   340      57.435  30.225  72.067  1.00  0.00           C  
ATOM   2085  HD1 PHE   340      57.678  31.138  72.594  1.00  0.00           H  
ATOM   2086  CE1 PHE   340      58.398  29.268  71.736  1.00  0.00           C  
ATOM   2087  HE1 PHE   340      59.459  29.434  71.852  1.00  0.00           H  
ATOM   2088  CZ  PHE   340      58.019  28.066  71.073  1.00  0.00           C  
ATOM   2089  HZ  PHE   340      58.797  27.379  70.783  1.00  0.00           H  
ATOM   2090  CE2 PHE   340      56.628  27.803  70.835  1.00  0.00           C  
ATOM   2091  HE2 PHE   340      56.245  26.968  70.271  1.00  0.00           H  
ATOM   2092  CD2 PHE   340      55.662  28.768  71.278  1.00  0.00           C  
ATOM   2093  HD2 PHE   340      54.601  28.658  71.136  1.00  0.00           H  
ATOM   2094  C   PHE   340      55.090  31.015  69.445  1.00  0.00           C  
ATOM   2095  O   PHE   340      56.117  31.018  68.761  1.00  0.00           O  
ATOM   2096  N   MET   341      53.940  30.422  69.008  1.00  0.00           N  
ATOM   2097  H   MET   341      53.170  30.451  69.666  1.00  0.00           H  
ATOM   2098  CA  MET   341      53.879  29.584  67.876  1.00  0.00           C  
ATOM   2099  HA  MET   341      54.526  28.712  68.028  1.00  0.00           H  
ATOM   2100  CB  MET   341      52.526  28.976  67.953  1.00  0.00           C  
ATOM   2101  HB2 MET   341      52.340  28.462  68.889  1.00  0.00           H  
ATOM   2102  HB3 MET   341      51.765  29.749  68.019  1.00  0.00           H  
ATOM   2103  CG  MET   341      52.214  27.972  66.808  1.00  0.00           C  
ATOM   2104  HG2 MET   341      52.030  28.529  65.896  1.00  0.00           H  
ATOM   2105  HG3 MET   341      53.027  27.289  66.575  1.00  0.00           H  
ATOM   2106  SD  MET   341      50.776  27.002  67.209  1.00  0.00           S  
ATOM   2107  CE  MET   341      49.481  28.240  66.918  1.00  0.00           C  
ATOM   2108  HE1 MET   341      48.471  27.840  67.047  1.00  0.00           H  
ATOM   2109  HE2 MET   341      49.593  29.077  67.610  1.00  0.00           H  
ATOM   2110  HE3 MET   341      49.546  28.672  65.915  1.00  0.00           H  
ATOM   2111  C   MET   341      54.215  30.349  66.588  1.00  0.00           C  
ATOM   2112  O   MET   341      54.862  29.691  65.790  1.00  0.00           O  
ATOM   2113  N   VAL   342      53.865  31.627  66.435  1.00  0.00           N  
ATOM   2114  H   VAL   342      53.270  32.063  67.123  1.00  0.00           H  
ATOM   2115  CA  VAL   342      54.116  32.485  65.282  1.00  0.00           C  
ATOM   2116  HA  VAL   342      54.081  31.769  64.459  1.00  0.00           H  
ATOM   2117  CB  VAL   342      53.062  33.517  65.147  1.00  0.00           C  
ATOM   2118  HB  VAL   342      52.877  33.798  66.185  1.00  0.00           H  
ATOM   2119  CG1 VAL   342      53.424  34.766  64.296  1.00  0.00           C  
ATOM   2120 HG11 VAL   342      54.103  35.446  64.815  1.00  0.00           H  
ATOM   2121 HG12 VAL   342      53.844  34.402  63.361  1.00  0.00           H  
ATOM   2122 HG13 VAL   342      52.501  35.240  63.946  1.00  0.00           H  
ATOM   2123  CG2 VAL   342      51.815  32.911  64.621  1.00  0.00           C  
ATOM   2124 HG21 VAL   342      51.904  32.594  63.585  1.00  0.00           H  
ATOM   2125 HG22 VAL   342      51.711  31.980  65.173  1.00  0.00           H  
ATOM   2126 HG23 VAL   342      50.938  33.520  64.848  1.00  0.00           H  
ATOM   2127  C   VAL   342      55.528  33.125  65.309  1.00  0.00           C  
ATOM   2128  O   VAL   342      56.250  32.986  64.299  1.00  0.00           O  
ATOM   2129  N   LEU   343      55.894  33.884  66.352  1.00  0.00           N  
ATOM   2130  H   LEU   343      55.187  34.068  67.053  1.00  0.00           H  
ATOM   2131  CA  LEU   343      57.242  34.398  66.704  1.00  0.00           C  
ATOM   2132  HA  LEU   343      57.500  35.233  66.049  1.00  0.00           H  
ATOM   2133  CB  LEU   343      57.148  35.036  68.120  1.00  0.00           C  
ATOM   2134  HB2 LEU   343      56.806  34.301  68.841  1.00  0.00           H  
ATOM   2135  HB3 LEU   343      58.114  35.355  68.496  1.00  0.00           H  
ATOM   2136  CG  LEU   343      56.210  36.287  68.397  1.00  0.00           C  
ATOM   2137  HG  LEU   343      55.197  36.040  68.059  1.00  0.00           H  
ATOM   2138  CD1 LEU   343      56.030  36.679  69.800  1.00  0.00           C  
ATOM   2139 HD11 LEU   343      56.815  37.349  70.143  1.00  0.00           H  
ATOM   2140 HD12 LEU   343      55.113  37.258  69.937  1.00  0.00           H  
ATOM   2141 HD13 LEU   343      55.937  35.852  70.504  1.00  0.00           H  
ATOM   2142  CD2 LEU   343      56.699  37.508  67.636  1.00  0.00           C  
ATOM   2143 HD21 LEU   343      56.490  37.441  66.570  1.00  0.00           H  
ATOM   2144 HD22 LEU   343      56.190  38.387  68.026  1.00  0.00           H  
ATOM   2145 HD23 LEU   343      57.742  37.777  67.808  1.00  0.00           H  
ATOM   2146  C   LEU   343      58.454  33.407  66.554  1.00  0.00           C  
ATOM   2147  O   LEU   343      59.510  33.723  65.989  1.00  0.00           O  
ATOM   2148  N   TYR   344      58.385  32.280  67.167  1.00  0.00           N  
ATOM   2149  H   TYR   344      57.550  32.081  67.706  1.00  0.00           H  
ATOM   2150  CA  TYR   344      59.475  31.259  67.299  1.00  0.00           C  
ATOM   2151  HA  TYR   344      60.388  31.820  67.461  1.00  0.00           H  
ATOM   2152  CB  TYR   344      59.233  30.269  68.393  1.00  0.00           C  
ATOM   2153  HB2 TYR   344      59.088  30.827  69.316  1.00  0.00           H  
ATOM   2154  HB3 TYR   344      58.352  29.653  68.180  1.00  0.00           H  
ATOM   2155  CG  TYR   344      60.391  29.276  68.477  1.00  0.00           C  
ATOM   2156  CD1 TYR   344      61.596  29.548  69.082  1.00  0.00           C  
ATOM   2157  HD1 TYR   344      61.663  30.534  69.524  1.00  0.00           H  
ATOM   2158  CE1 TYR   344      62.681  28.636  69.109  1.00  0.00           C  
ATOM   2159  HE1 TYR   344      63.650  28.884  69.542  1.00  0.00           H  
ATOM   2160  CZ  TYR   344      62.496  27.361  68.493  1.00  0.00           C  
ATOM   2161  OH  TYR   344      63.592  26.566  68.399  1.00  0.00           O  
ATOM   2162  HH  TYR   344      64.341  27.057  68.753  1.00  0.00           H  
ATOM   2163  CE2 TYR   344      61.308  27.082  67.819  1.00  0.00           C  
ATOM   2164  HE2 TYR   344      61.213  26.121  67.334  1.00  0.00           H  
ATOM   2165  CD2 TYR   344      60.278  28.047  67.825  1.00  0.00           C  
ATOM   2166  HD2 TYR   344      59.364  27.771  67.318  1.00  0.00           H  
ATOM   2167  C   TYR   344      59.648  30.535  65.961  1.00  0.00           C  
ATOM   2168  O   TYR   344      60.811  30.429  65.494  1.00  0.00           O  
ATOM   2169  N   PHE   345      58.500  30.125  65.314  1.00  0.00           N  
ATOM   2170  H   PHE   345      57.626  30.226  65.818  1.00  0.00           H  
ATOM   2171  CA  PHE   345      58.591  29.430  64.025  1.00  0.00           C  
ATOM   2172  HA  PHE   345      59.285  28.592  64.136  1.00  0.00           H  
ATOM   2173  CB  PHE   345      57.163  28.755  63.729  1.00  0.00           C  
ATOM   2174  HB2 PHE   345      57.042  27.953  64.461  1.00  0.00           H  
ATOM   2175  HB3 PHE   345      56.355  29.472  63.854  1.00  0.00           H  
ATOM   2176  CG  PHE   345      57.170  28.231  62.359  1.00  0.00           C  
ATOM   2177  CD1 PHE   345      56.548  29.034  61.352  1.00  0.00           C  
ATOM   2178  HD1 PHE   345      56.199  30.036  61.554  1.00  0.00           H  
ATOM   2179  CE1 PHE   345      56.380  28.498  60.074  1.00  0.00           C  
ATOM   2180  HE1 PHE   345      55.928  29.058  59.270  1.00  0.00           H  
ATOM   2181  CZ  PHE   345      56.796  27.194  59.778  1.00  0.00           C  
ATOM   2182  HZ  PHE   345      56.635  26.697  58.840  1.00  0.00           H  
ATOM   2183  CE2 PHE   345      57.290  26.379  60.844  1.00  0.00           C  
ATOM   2184  HE2 PHE   345      57.419  25.332  60.602  1.00  0.00           H  
ATOM   2185  CD2 PHE   345      57.552  26.909  62.117  1.00  0.00           C  
ATOM   2186  HD2 PHE   345      57.938  26.193  62.817  1.00  0.00           H  
ATOM   2187  C   PHE   345      58.948  30.377  62.917  1.00  0.00           C  
ATOM   2188  O   PHE   345      59.822  29.978  62.197  1.00  0.00           O  
ATOM   2189  N   PHE   346      58.247  31.532  62.646  1.00  0.00           N  
ATOM   2190  H   PHE   346      57.476  31.745  63.267  1.00  0.00           H  
ATOM   2191  CA  PHE   346      58.688  32.347  61.551  1.00  0.00           C  
ATOM   2192  HA  PHE   346      58.789  31.702  60.675  1.00  0.00           H  
ATOM   2193  CB  PHE   346      57.714  33.344  61.000  1.00  0.00           C  
ATOM   2194  HB2 PHE   346      57.479  34.037  61.807  1.00  0.00           H  
ATOM   2195  HB3 PHE   346      58.173  33.860  60.159  1.00  0.00           H  
ATOM   2196  CG  PHE   346      56.386  32.799  60.435  1.00  0.00           C  
ATOM   2197  CD1 PHE   346      56.243  32.285  59.173  1.00  0.00           C  
ATOM   2198  HD1 PHE   346      57.100  32.357  58.506  1.00  0.00           H  
ATOM   2199  CE1 PHE   346      55.075  31.738  58.746  1.00  0.00           C  
ATOM   2200  HE1 PHE   346      55.081  31.314  57.759  1.00  0.00           H  
ATOM   2201  CZ  PHE   346      53.936  31.622  59.596  1.00  0.00           C  
ATOM   2202  HZ  PHE   346      52.992  31.275  59.221  1.00  0.00           H  
ATOM   2203  CE2 PHE   346      54.105  32.175  60.906  1.00  0.00           C  
ATOM   2204  HE2 PHE   346      53.250  32.240  61.563  1.00  0.00           H  
ATOM   2205  CD2 PHE   346      55.319  32.762  61.324  1.00  0.00           C  
ATOM   2206  HD2 PHE   346      55.332  33.212  62.305  1.00  0.00           H  
ATOM   2207  C   PHE   346      60.041  32.990  61.782  1.00  0.00           C  
ATOM   2208  O   PHE   346      60.840  33.213  60.803  1.00  0.00           O  
ATOM   2209  N   GLY   347      60.258  33.448  63.062  1.00  0.00           N  
ATOM   2210  H   GLY   347      59.592  33.310  63.806  1.00  0.00           H  
ATOM   2211  CA  GLY   347      61.524  33.990  63.383  1.00  0.00           C  
ATOM   2212  HA2 GLY   347      61.722  34.955  62.921  1.00  0.00           H  
ATOM   2213  HA3 GLY   347      61.557  34.107  64.465  1.00  0.00           H  
ATOM   2214  C   GLY   347      62.663  32.983  63.117  1.00  0.00           C  
ATOM   2215  O   GLY   347      63.680  33.438  62.537  1.00  0.00           O  
ATOM   2216  N   MET   348      62.522  31.653  63.419  1.00  0.00           N  
ATOM   2217  H   MET   348      61.713  31.268  63.877  1.00  0.00           H  
ATOM   2218  CA  MET   348      63.649  30.782  62.938  1.00  0.00           C  
ATOM   2219  HA  MET   348      64.588  31.309  63.143  1.00  0.00           H  
ATOM   2220  CB  MET   348      63.629  29.482  63.720  1.00  0.00           C  
ATOM   2221  HB2 MET   348      63.465  29.934  64.693  1.00  0.00           H  
ATOM   2222  HB3 MET   348      62.790  28.864  63.423  1.00  0.00           H  
ATOM   2223  CG  MET   348      64.989  28.606  63.825  1.00  0.00           C  
ATOM   2224  HG2 MET   348      65.014  28.008  62.920  1.00  0.00           H  
ATOM   2225  HG3 MET   348      65.924  29.158  63.747  1.00  0.00           H  
ATOM   2226  SD  MET   348      65.004  27.507  65.187  1.00  0.00           S  
ATOM   2227  CE  MET   348      63.826  26.384  64.521  1.00  0.00           C  
ATOM   2228  HE1 MET   348      63.442  25.690  65.259  1.00  0.00           H  
ATOM   2229  HE2 MET   348      62.967  26.964  64.180  1.00  0.00           H  
ATOM   2230  HE3 MET   348      64.356  25.888  63.706  1.00  0.00           H  
ATOM   2231  C   MET   348      63.674  30.507  61.468  1.00  0.00           C  
ATOM   2232  O   MET   348      64.781  30.393  60.940  1.00  0.00           O  
ATOM   2233  N   ALA   349      62.469  30.499  60.771  1.00  0.00           N  
ATOM   2234  H   ALA   349      61.624  30.551  61.338  1.00  0.00           H  
ATOM   2235  CA  ALA   349      62.392  30.305  59.311  1.00  0.00           C  
ATOM   2236  HA  ALA   349      62.909  29.369  59.111  1.00  0.00           H  
ATOM   2237  CB  ALA   349      60.874  30.158  58.948  1.00  0.00           C  
ATOM   2238  HB1 ALA   349      60.417  29.360  59.523  1.00  0.00           H  
ATOM   2239  HB2 ALA   349      60.403  31.104  59.218  1.00  0.00           H  
ATOM   2240  HB3 ALA   349      61.010  30.010  57.882  1.00  0.00           H  
ATOM   2241  C   ALA   349      63.110  31.433  58.590  1.00  0.00           C  
ATOM   2242  O   ALA   349      63.687  31.256  57.554  1.00  0.00           O  
ATOM   2243  N   SER   350      63.124  32.601  59.211  1.00  0.00           N  
ATOM   2244  H   SER   350      62.571  32.692  60.041  1.00  0.00           H  
ATOM   2245  CA  SER   350      63.862  33.782  58.772  1.00  0.00           C  
ATOM   2246  HA  SER   350      63.395  34.060  57.822  1.00  0.00           H  
ATOM   2247  CB  SER   350      63.644  35.054  59.697  1.00  0.00           C  
ATOM   2248  HB2 SER   350      63.851  34.799  60.738  1.00  0.00           H  
ATOM   2249  HB3 SER   350      64.333  35.810  59.330  1.00  0.00           H  
ATOM   2250  OG  SER   350      62.251  35.433  59.619  1.00  0.00           O  
ATOM   2251  HG  SER   350      61.843  34.601  59.844  1.00  0.00           H  
ATOM   2252  C   SER   350      65.329  33.399  58.537  1.00  0.00           C  
ATOM   2253  O   SER   350      65.752  33.604  57.412  1.00  0.00           O  
ATOM   2254  N   SER   351      65.912  32.782  59.490  1.00  0.00           N  
ATOM   2255  H   SER   351      65.339  32.558  60.283  1.00  0.00           H  
ATOM   2256  CA  SER   351      67.325  32.363  59.334  1.00  0.00           C  
ATOM   2257  HA  SER   351      67.923  33.174  58.915  1.00  0.00           H  
ATOM   2258  CB  SER   351      67.905  31.854  60.692  1.00  0.00           C  
ATOM   2259  HB2 SER   351      67.396  30.937  60.995  1.00  0.00           H  
ATOM   2260  HB3 SER   351      68.981  31.737  60.596  1.00  0.00           H  
ATOM   2261  OG  SER   351      67.869  32.864  61.688  1.00  0.00           O  
ATOM   2262  HG  SER   351      67.571  32.490  62.525  1.00  0.00           H  
ATOM   2263  C   SER   351      67.531  31.285  58.320  1.00  0.00           C  
ATOM   2264  O   SER   351      68.522  31.260  57.607  1.00  0.00           O  
ATOM   2265  N   ILE   352      66.681  30.279  58.296  1.00  0.00           N  
ATOM   2266  H   ILE   352      65.864  30.363  58.880  1.00  0.00           H  
ATOM   2267  CA  ILE   352      66.914  29.159  57.375  1.00  0.00           C  
ATOM   2268  HA  ILE   352      67.958  28.859  57.483  1.00  0.00           H  
ATOM   2269  CB  ILE   352      66.166  27.818  57.688  1.00  0.00           C  
ATOM   2270  HB  ILE   352      65.134  27.962  57.377  1.00  0.00           H  
ATOM   2271  CG2 ILE   352      66.752  26.719  56.785  1.00  0.00           C  
ATOM   2272 HG21 ILE   352      66.287  25.835  57.221  1.00  0.00           H  
ATOM   2273 HG22 ILE   352      66.567  26.865  55.719  1.00  0.00           H  
ATOM   2274 HG23 ILE   352      67.807  26.610  57.012  1.00  0.00           H  
ATOM   2275  CG1 ILE   352      66.149  27.466  59.203  1.00  0.00           C  
ATOM   2276 HG12 ILE   352      65.713  28.226  59.860  1.00  0.00           H  
ATOM   2277 HG13 ILE   352      65.528  26.601  59.441  1.00  0.00           H  
ATOM   2278  CD1 ILE   352      67.550  27.114  59.884  1.00  0.00           C  
ATOM   2279 HD11 ILE   352      67.367  27.148  60.964  1.00  0.00           H  
ATOM   2280 HD12 ILE   352      67.797  26.135  59.484  1.00  0.00           H  
ATOM   2281 HD13 ILE   352      68.208  27.901  59.514  1.00  0.00           H  
ATOM   2282  C   ILE   352      66.690  29.632  55.891  1.00  0.00           C  
ATOM   2283  O   ILE   352      67.481  29.354  54.983  1.00  0.00           O  
ATOM   2284  N   TRP   353      65.667  30.487  55.666  1.00  0.00           N  
ATOM   2285  H   TRP   353      65.206  30.947  56.438  1.00  0.00           H  
ATOM   2286  CA  TRP   353      65.609  31.251  54.394  1.00  0.00           C  
ATOM   2287  HA  TRP   353      65.461  30.499  53.621  1.00  0.00           H  
ATOM   2288  CB  TRP   353      64.331  32.060  54.306  1.00  0.00           C  
ATOM   2289  HB2 TRP   353      64.297  32.660  55.211  1.00  0.00           H  
ATOM   2290  HB3 TRP   353      64.470  32.847  53.566  1.00  0.00           H  
ATOM   2291  CG  TRP   353      63.019  31.295  54.113  1.00  0.00           C  
ATOM   2292  CD1 TRP   353      62.017  31.115  54.981  1.00  0.00           C  
ATOM   2293  HD1 TRP   353      61.980  31.627  55.929  1.00  0.00           H  
ATOM   2294  NE1 TRP   353      60.996  30.437  54.335  1.00  0.00           N  
ATOM   2295  HE1 TRP   353      60.195  30.184  54.885  1.00  0.00           H  
ATOM   2296  CE2 TRP   353      61.293  30.084  53.096  1.00  0.00           C  
ATOM   2297  CZ2 TRP   353      60.666  29.259  52.107  1.00  0.00           C  
ATOM   2298  HZ2 TRP   353      59.710  28.775  52.268  1.00  0.00           H  
ATOM   2299  CH2 TRP   353      61.265  29.243  50.822  1.00  0.00           C  
ATOM   2300  HH2 TRP   353      60.727  28.835  49.981  1.00  0.00           H  
ATOM   2301  CZ3 TRP   353      62.518  29.827  50.575  1.00  0.00           C  
ATOM   2302  HZ3 TRP   353      62.906  29.838  49.572  1.00  0.00           H  
ATOM   2303  CE3 TRP   353      63.142  30.532  51.616  1.00  0.00           C  
ATOM   2304  HE3 TRP   353      64.111  30.973  51.423  1.00  0.00           H  
ATOM   2305  CD2 TRP   353      62.591  30.573  52.921  1.00  0.00           C  
ATOM   2306  C   TRP   353      66.873  32.041  54.083  1.00  0.00           C  
ATOM   2307  O   TRP   353      67.336  31.938  52.891  1.00  0.00           O  
ATOM   2308  N   TRP   354      67.563  32.684  55.038  1.00  0.00           N  
ATOM   2309  H   TRP   354      67.310  32.543  56.002  1.00  0.00           H  
ATOM   2310  CA  TRP   354      68.921  33.282  54.687  1.00  0.00           C  
ATOM   2311  HA  TRP   354      68.792  33.796  53.740  1.00  0.00           H  
ATOM   2312  CB  TRP   354      69.285  34.369  55.715  1.00  0.00           C  
ATOM   2313  HB2 TRP   354      68.723  35.269  55.477  1.00  0.00           H  
ATOM   2314  HB3 TRP   354      68.793  34.053  56.636  1.00  0.00           H  
ATOM   2315  CG  TRP   354      70.757  34.659  55.969  1.00  0.00           C  
ATOM   2316  CD1 TRP   354      71.463  35.515  55.185  1.00  0.00           C  
ATOM   2317  HD1 TRP   354      71.058  36.035  54.335  1.00  0.00           H  
ATOM   2318  NE1 TRP   354      72.781  35.492  55.532  1.00  0.00           N  
ATOM   2319  HE1 TRP   354      73.464  36.083  55.070  1.00  0.00           H  
ATOM   2320  CE2 TRP   354      73.010  34.704  56.587  1.00  0.00           C  
ATOM   2321  CZ2 TRP   354      74.162  34.276  57.292  1.00  0.00           C  
ATOM   2322  HZ2 TRP   354      75.128  34.757  57.203  1.00  0.00           H  
ATOM   2323  CH2 TRP   354      74.016  33.311  58.292  1.00  0.00           C  
ATOM   2324  HH2 TRP   354      74.854  32.826  58.768  1.00  0.00           H  
ATOM   2325  CZ3 TRP   354      72.740  32.683  58.522  1.00  0.00           C  
ATOM   2326  HZ3 TRP   354      72.635  31.906  59.268  1.00  0.00           H  
ATOM   2327  CE3 TRP   354      71.636  33.048  57.789  1.00  0.00           C  
ATOM   2328  HE3 TRP   354      70.718  32.504  57.921  1.00  0.00           H  
ATOM   2329  CD2 TRP   354      71.743  34.088  56.859  1.00  0.00           C  
ATOM   2330  C   TRP   354      70.077  32.261  54.413  1.00  0.00           C  
ATOM   2331  O   TRP   354      70.907  32.548  53.514  1.00  0.00           O  
ATOM   2332  N   VAL   355      70.062  31.090  55.073  1.00  0.00           N  
ATOM   2333  H   VAL   355      69.433  30.916  55.851  1.00  0.00           H  
ATOM   2334  CA  VAL   355      70.994  29.950  54.854  1.00  0.00           C  
ATOM   2335  HA  VAL   355      72.002  30.352  54.970  1.00  0.00           H  
ATOM   2336  CB  VAL   355      70.990  28.837  55.866  1.00  0.00           C  
ATOM   2337  HB  VAL   355      69.980  28.437  55.995  1.00  0.00           H  
ATOM   2338  CG1 VAL   355      71.968  27.710  55.351  1.00  0.00           C  
ATOM   2339 HG11 VAL   355      72.858  28.171  54.933  1.00  0.00           H  
ATOM   2340 HG12 VAL   355      72.259  27.097  56.206  1.00  0.00           H  
ATOM   2341 HG13 VAL   355      71.438  27.060  54.665  1.00  0.00           H  
ATOM   2342  CG2 VAL   355      71.357  29.384  57.259  1.00  0.00           C  
ATOM   2343 HG21 VAL   355      71.360  28.569  57.980  1.00  0.00           H  
ATOM   2344 HG22 VAL   355      72.419  29.646  57.281  1.00  0.00           H  
ATOM   2345 HG23 VAL   355      70.846  30.262  57.659  1.00  0.00           H  
ATOM   2346  C   VAL   355      70.835  29.537  53.414  1.00  0.00           C  
ATOM   2347  O   VAL   355      71.789  29.396  52.707  1.00  0.00           O  
ATOM   2348  N   ILE   356      69.575  29.350  53.010  1.00  0.00           N  
ATOM   2349  H   ILE   356      68.832  29.618  53.630  1.00  0.00           H  
ATOM   2350  CA  ILE   356      69.118  28.940  51.663  1.00  0.00           C  
ATOM   2351  HA  ILE   356      69.767  28.074  51.511  1.00  0.00           H  
ATOM   2352  CB  ILE   356      67.677  28.381  51.719  1.00  0.00           C  
ATOM   2353  HB  ILE   356      67.182  29.158  52.307  1.00  0.00           H  
ATOM   2354  CG2 ILE   356      66.887  28.474  50.326  1.00  0.00           C  
ATOM   2355 HG21 ILE   356      67.388  27.978  49.496  1.00  0.00           H  
ATOM   2356 HG22 ILE   356      65.874  28.080  50.414  1.00  0.00           H  
ATOM   2357 HG23 ILE   356      66.876  29.531  50.049  1.00  0.00           H  
ATOM   2358  CG1 ILE   356      67.692  27.051  52.412  1.00  0.00           C  
ATOM   2359 HG12 ILE   356      67.982  26.228  51.757  1.00  0.00           H  
ATOM   2360 HG13 ILE   356      68.247  27.012  53.344  1.00  0.00           H  
ATOM   2361  CD1 ILE   356      66.295  26.647  52.731  1.00  0.00           C  
ATOM   2362 HD11 ILE   356      66.175  25.667  53.205  1.00  0.00           H  
ATOM   2363 HD12 ILE   356      65.894  27.251  53.545  1.00  0.00           H  
ATOM   2364 HD13 ILE   356      65.605  26.631  51.885  1.00  0.00           H  
ATOM   2365  C   ILE   356      69.472  29.852  50.501  1.00  0.00           C  
ATOM   2366  O   ILE   356      70.023  29.374  49.498  1.00  0.00           O  
ATOM   2367  N   LEU   357      69.072  31.083  50.671  1.00  0.00           N  
ATOM   2368  H   LEU   357      68.565  31.327  51.511  1.00  0.00           H  
ATOM   2369  CA  LEU   357      69.550  32.218  49.871  1.00  0.00           C  
ATOM   2370  HA  LEU   357      69.068  32.199  48.896  1.00  0.00           H  
ATOM   2371  CB  LEU   357      69.145  33.565  50.558  1.00  0.00           C  
ATOM   2372  HB2 LEU   357      68.069  33.562  50.686  1.00  0.00           H  
ATOM   2373  HB3 LEU   357      69.725  33.571  51.488  1.00  0.00           H  
ATOM   2374  CG  LEU   357      69.519  34.836  49.752  1.00  0.00           C  
ATOM   2375  HG  LEU   357      68.967  34.748  48.821  1.00  0.00           H  
ATOM   2376  CD1 LEU   357      69.135  36.060  50.616  1.00  0.00           C  
ATOM   2377 HD11 LEU   357      68.116  35.897  50.964  1.00  0.00           H  
ATOM   2378 HD12 LEU   357      69.853  36.146  51.421  1.00  0.00           H  
ATOM   2379 HD13 LEU   357      69.280  36.971  50.039  1.00  0.00           H  
ATOM   2380  CD2 LEU   357      71.070  35.074  49.476  1.00  0.00           C  
ATOM   2381 HD21 LEU   357      71.696  34.784  50.319  1.00  0.00           H  
ATOM   2382 HD22 LEU   357      71.305  34.644  48.496  1.00  0.00           H  
ATOM   2383 HD23 LEU   357      71.198  36.159  49.398  1.00  0.00           H  
ATOM   2384  C   LEU   357      71.057  32.034  49.719  1.00  0.00           C  
ATOM   2385  O   LEU   357      71.465  31.990  48.523  1.00  0.00           O  
ATOM   2386  N   SER   358      71.903  32.095  50.757  1.00  0.00           N  
ATOM   2387  H   SER   358      71.565  32.310  51.684  1.00  0.00           H  
ATOM   2388  CA  SER   358      73.399  32.049  50.614  1.00  0.00           C  
ATOM   2389  HA  SER   358      73.617  32.814  49.864  1.00  0.00           H  
ATOM   2390  CB  SER   358      74.157  32.530  51.862  1.00  0.00           C  
ATOM   2391  HB2 SER   358      74.362  31.694  52.523  1.00  0.00           H  
ATOM   2392  HB3 SER   358      75.092  33.017  51.556  1.00  0.00           H  
ATOM   2393  OG  SER   358      73.430  33.442  52.667  1.00  0.00           O  
ATOM   2394  HG  SER   358      72.613  33.075  53.002  1.00  0.00           H  
ATOM   2395  C   SER   358      73.903  30.686  50.165  1.00  0.00           C  
ATOM   2396  O   SER   358      74.967  30.678  49.567  1.00  0.00           O  
ATOM   2397  N   LEU   359      73.205  29.612  50.405  1.00  0.00           N  
ATOM   2398  H   LEU   359      72.469  29.756  51.078  1.00  0.00           H  
ATOM   2399  CA  LEU   359      73.518  28.234  49.772  1.00  0.00           C  
ATOM   2400  HA  LEU   359      74.577  27.990  49.897  1.00  0.00           H  
ATOM   2401  CB  LEU   359      72.791  27.174  50.557  1.00  0.00           C  
ATOM   2402  HB2 LEU   359      73.190  27.109  51.563  1.00  0.00           H  
ATOM   2403  HB3 LEU   359      71.737  27.423  50.637  1.00  0.00           H  
ATOM   2404  CG  LEU   359      72.935  25.819  50.050  1.00  0.00           C  
ATOM   2405  HG  LEU   359      72.454  25.672  49.086  1.00  0.00           H  
ATOM   2406  CD1 LEU   359      74.394  25.296  49.864  1.00  0.00           C  
ATOM   2407 HD11 LEU   359      75.026  25.386  50.757  1.00  0.00           H  
ATOM   2408 HD12 LEU   359      74.414  24.262  49.524  1.00  0.00           H  
ATOM   2409 HD13 LEU   359      74.968  25.907  49.172  1.00  0.00           H  
ATOM   2410  CD2 LEU   359      72.308  24.913  51.138  1.00  0.00           C  
ATOM   2411 HD21 LEU   359      72.224  23.894  50.751  1.00  0.00           H  
ATOM   2412 HD22 LEU   359      72.961  24.957  52.011  1.00  0.00           H  
ATOM   2413 HD23 LEU   359      71.335  25.326  51.386  1.00  0.00           H  
ATOM   2414  C   LEU   359      73.330  28.205  48.265  1.00  0.00           C  
ATOM   2415  O   LEU   359      74.191  28.006  47.487  1.00  0.00           O  
ATOM   2416  N   THR   360      72.140  28.680  47.862  1.00  0.00           N  
ATOM   2417  H   THR   360      71.366  28.724  48.500  1.00  0.00           H  
ATOM   2418  CA  THR   360      71.812  28.690  46.376  1.00  0.00           C  
ATOM   2419  HA  THR   360      72.200  27.754  45.972  1.00  0.00           H  
ATOM   2420  CB  THR   360      70.355  28.736  46.089  1.00  0.00           C  
ATOM   2421  HB  THR   360      70.234  28.844  45.010  1.00  0.00           H  
ATOM   2422  CG2 THR   360      69.671  27.505  46.634  1.00  0.00           C  
ATOM   2423 HG21 THR   360      68.712  27.381  46.111  1.00  0.00           H  
ATOM   2424 HG22 THR   360      70.175  26.615  46.263  1.00  0.00           H  
ATOM   2425 HG23 THR   360      69.575  27.513  47.717  1.00  0.00           H  
ATOM   2426  OG1 THR   360      69.796  29.878  46.592  1.00  0.00           O  
ATOM   2427  HG1 THR   360      69.678  29.721  47.537  1.00  0.00           H  
ATOM   2428  C   THR   360      72.565  29.682  45.488  1.00  0.00           C  
ATOM   2429  O   THR   360      73.087  29.411  44.405  1.00  0.00           O  
ATOM   2430  N   TRP   361      72.734  30.915  45.976  1.00  0.00           N  
ATOM   2431  H   TRP   361      72.398  31.107  46.911  1.00  0.00           H  
ATOM   2432  CA  TRP   361      73.518  31.991  45.425  1.00  0.00           C  
ATOM   2433  HA  TRP   361      73.192  32.143  44.397  1.00  0.00           H  
ATOM   2434  CB  TRP   361      73.414  33.196  46.364  1.00  0.00           C  
ATOM   2435  HB2 TRP   361      72.341  33.418  46.367  1.00  0.00           H  
ATOM   2436  HB3 TRP   361      73.692  32.802  47.345  1.00  0.00           H  
ATOM   2437  CG  TRP   361      74.215  34.477  46.076  1.00  0.00           C  
ATOM   2438  CD1 TRP   361      73.977  35.397  45.152  1.00  0.00           C  
ATOM   2439  HD1 TRP   361      73.202  35.353  44.401  1.00  0.00           H  
ATOM   2440  NE1 TRP   361      74.969  36.383  45.258  1.00  0.00           N  
ATOM   2441  HE1 TRP   361      75.077  37.155  44.624  1.00  0.00           H  
ATOM   2442  CE2 TRP   361      75.904  36.107  46.183  1.00  0.00           C  
ATOM   2443  CZ2 TRP   361      77.077  36.775  46.549  1.00  0.00           C  
ATOM   2444  HZ2 TRP   361      77.398  37.677  46.051  1.00  0.00           H  
ATOM   2445  CH2 TRP   361      77.853  36.302  47.576  1.00  0.00           C  
ATOM   2446  HH2 TRP   361      78.632  36.938  47.956  1.00  0.00           H  
ATOM   2447  CZ3 TRP   361      77.495  35.069  48.205  1.00  0.00           C  
ATOM   2448  HZ3 TRP   361      78.119  34.770  49.037  1.00  0.00           H  
ATOM   2449  CE3 TRP   361      76.248  34.384  47.805  1.00  0.00           C  
ATOM   2450  HE3 TRP   361      76.065  33.361  48.104  1.00  0.00           H  
ATOM   2451  CD2 TRP   361      75.416  34.900  46.824  1.00  0.00           C  
ATOM   2452  C   TRP   361      74.992  31.517  45.316  1.00  0.00           C  
ATOM   2453  O   TRP   361      75.599  31.661  44.248  1.00  0.00           O  
ATOM   2454  N   PHE   362      75.574  30.837  46.356  1.00  0.00           N  
ATOM   2455  H   PHE   362      75.002  30.622  47.160  1.00  0.00           H  
ATOM   2456  CA  PHE   362      76.907  30.208  46.303  1.00  0.00           C  
ATOM   2457  HA  PHE   362      77.653  31.005  46.152  1.00  0.00           H  
ATOM   2458  CB  PHE   362      77.238  29.534  47.638  1.00  0.00           C  
ATOM   2459  HB2 PHE   362      77.563  30.308  48.329  1.00  0.00           H  
ATOM   2460  HB3 PHE   362      76.304  29.121  48.022  1.00  0.00           H  
ATOM   2461  CG  PHE   362      78.320  28.476  47.663  1.00  0.00           C  
ATOM   2462  CD1 PHE   362      79.397  28.592  46.802  1.00  0.00           C  
ATOM   2463  HD1 PHE   362      79.467  29.414  46.105  1.00  0.00           H  
ATOM   2464  CE1 PHE   362      80.401  27.644  46.804  1.00  0.00           C  
ATOM   2465  HE1 PHE   362      81.151  27.771  46.032  1.00  0.00           H  
ATOM   2466  CZ  PHE   362      80.284  26.478  47.671  1.00  0.00           C  
ATOM   2467  HZ  PHE   362      80.932  25.613  47.681  1.00  0.00           H  
ATOM   2468  CE2 PHE   362      79.258  26.518  48.593  1.00  0.00           C  
ATOM   2469  HE2 PHE   362      79.201  25.711  49.304  1.00  0.00           H  
ATOM   2470  CD2 PHE   362      78.227  27.484  48.599  1.00  0.00           C  
ATOM   2471  HD2 PHE   362      77.310  27.442  49.166  1.00  0.00           H  
ATOM   2472  C   PHE   362      76.940  29.188  45.153  1.00  0.00           C  
ATOM   2473  O   PHE   362      77.755  29.283  44.228  1.00  0.00           O  
ATOM   2474  N   LEU   363      76.174  28.139  45.181  1.00  0.00           N  
ATOM   2475  H   LEU   363      75.546  28.078  45.977  1.00  0.00           H  
ATOM   2476  CA  LEU   363      76.353  27.071  44.234  1.00  0.00           C  
ATOM   2477  HA  LEU   363      77.379  26.704  44.324  1.00  0.00           H  
ATOM   2478  CB  LEU   363      75.406  25.858  44.666  1.00  0.00           C  
ATOM   2479  HB2 LEU   363      74.392  26.255  44.642  1.00  0.00           H  
ATOM   2480  HB3 LEU   363      75.522  25.126  43.867  1.00  0.00           H  
ATOM   2481  CG  LEU   363      75.673  25.174  45.979  1.00  0.00           C  
ATOM   2482  HG  LEU   363      75.646  25.984  46.697  1.00  0.00           H  
ATOM   2483  CD1 LEU   363      74.672  24.003  46.284  1.00  0.00           C  
ATOM   2484 HD11 LEU   363      74.437  23.276  45.509  1.00  0.00           H  
ATOM   2485 HD12 LEU   363      75.097  23.437  47.113  1.00  0.00           H  
ATOM   2486 HD13 LEU   363      73.797  24.479  46.725  1.00  0.00           H  
ATOM   2487  CD2 LEU   363      77.130  24.660  46.057  1.00  0.00           C  
ATOM   2488 HD21 LEU   363      77.222  24.175  47.031  1.00  0.00           H  
ATOM   2489 HD22 LEU   363      77.261  23.873  45.328  1.00  0.00           H  
ATOM   2490 HD23 LEU   363      77.847  25.473  45.923  1.00  0.00           H  
ATOM   2491  C   LEU   363      76.135  27.442  42.702  1.00  0.00           C  
ATOM   2492  O   LEU   363      76.839  26.958  41.805  1.00  0.00           O  
ATOM   2493  N   ALA   364      75.220  28.402  42.402  1.00  0.00           N  
ATOM   2494  H   ALA   364      74.557  28.698  43.108  1.00  0.00           H  
ATOM   2495  CA  ALA   364      75.120  29.169  41.204  1.00  0.00           C  
ATOM   2496  HA  ALA   364      74.920  28.445  40.414  1.00  0.00           H  
ATOM   2497  CB  ALA   364      73.933  30.101  41.426  1.00  0.00           C  
ATOM   2498  HB1 ALA   364      73.691  30.643  40.513  1.00  0.00           H  
ATOM   2499  HB2 ALA   364      73.100  29.411  41.602  1.00  0.00           H  
ATOM   2500  HB3 ALA   364      74.048  30.757  42.288  1.00  0.00           H  
ATOM   2501  C   ALA   364      76.441  29.828  40.872  1.00  0.00           C  
ATOM   2502  O   ALA   364      77.073  29.544  39.806  1.00  0.00           O  
ATOM   2503  N   ALA   365      76.832  30.879  41.708  1.00  0.00           N  
ATOM   2504  H   ALA   365      76.320  31.136  42.538  1.00  0.00           H  
ATOM   2505  CA  ALA   365      78.206  31.537  41.598  1.00  0.00           C  
ATOM   2506  HA  ALA   365      78.103  31.976  40.598  1.00  0.00           H  
ATOM   2507  CB  ALA   365      78.456  32.620  42.677  1.00  0.00           C  
ATOM   2508  HB1 ALA   365      79.505  32.914  42.639  1.00  0.00           H  
ATOM   2509  HB2 ALA   365      77.879  33.520  42.469  1.00  0.00           H  
ATOM   2510  HB3 ALA   365      78.347  32.220  43.696  1.00  0.00           H  
ATOM   2511  C   ALA   365      79.390  30.554  41.291  1.00  0.00           C  
ATOM   2512  O   ALA   365      80.284  30.741  40.456  1.00  0.00           O  
ATOM   2513  N   GLY   366      79.462  29.504  42.127  1.00  0.00           N  
ATOM   2514  H   GLY   366      78.783  29.351  42.857  1.00  0.00           H  
ATOM   2515  CA  GLY   366      80.570  28.564  42.156  1.00  0.00           C  
ATOM   2516  HA2 GLY   366      81.538  29.047  42.057  1.00  0.00           H  
ATOM   2517  HA3 GLY   366      80.475  28.052  43.117  1.00  0.00           H  
ATOM   2518  C   GLY   366      80.649  27.409  41.125  1.00  0.00           C  
ATOM   2519  O   GLY   366      81.633  27.261  40.411  1.00  0.00           O  
ATOM   2520  N   MET   367      79.506  26.695  40.974  1.00  0.00           N  
ATOM   2521  H   MET   367      78.716  26.929  41.553  1.00  0.00           H  
ATOM   2522  CA  MET   367      79.376  25.574  40.084  1.00  0.00           C  
ATOM   2523  HA  MET   367      80.408  25.296  39.866  1.00  0.00           H  
ATOM   2524  CB  MET   367      78.711  24.403  40.850  1.00  0.00           C  
ATOM   2525  HB2 MET   367      77.784  24.771  41.275  1.00  0.00           H  
ATOM   2526  HB3 MET   367      78.466  23.585  40.168  1.00  0.00           H  
ATOM   2527  CG  MET   367      79.537  23.822  41.958  1.00  0.00           C  
ATOM   2528  HG2 MET   367      80.560  23.922  41.595  1.00  0.00           H  
ATOM   2529  HG3 MET   367      79.419  24.426  42.859  1.00  0.00           H  
ATOM   2530  SD  MET   367      79.131  22.176  42.385  1.00  0.00           S  
ATOM   2531  CE  MET   367      79.235  21.269  40.829  1.00  0.00           C  
ATOM   2532  HE1 MET   367      80.120  21.679  40.335  1.00  0.00           H  
ATOM   2533  HE2 MET   367      79.390  20.209  41.048  1.00  0.00           H  
ATOM   2534  HE3 MET   367      78.277  21.394  40.325  1.00  0.00           H  
ATOM   2535  C   MET   367      78.734  26.035  38.753  1.00  0.00           C  
ATOM   2536  O   MET   367      78.436  25.139  37.975  1.00  0.00           O  
ATOM   2537  N   LYS   368      78.578  27.319  38.511  1.00  0.00           N  
ATOM   2538  H   LYS   368      78.733  27.931  39.295  1.00  0.00           H  
ATOM   2539  CA  LYS   368      78.221  27.900  37.226  1.00  0.00           C  
ATOM   2540  HA  LYS   368      78.065  28.957  37.454  1.00  0.00           H  
ATOM   2541  CB  LYS   368      79.356  27.708  36.250  1.00  0.00           C  
ATOM   2542  HB2 LYS   368      80.248  27.894  36.858  1.00  0.00           H  
ATOM   2543  HB3 LYS   368      79.360  26.767  35.701  1.00  0.00           H  
ATOM   2544  CG  LYS   368      79.374  28.836  35.170  1.00  0.00           C  
ATOM   2545  HG2 LYS   368      78.405  28.643  34.712  1.00  0.00           H  
ATOM   2546  HG3 LYS   368      79.497  29.827  35.602  1.00  0.00           H  
ATOM   2547  CD  LYS   368      80.471  28.703  34.060  1.00  0.00           C  
ATOM   2548  HD2 LYS   368      81.488  28.999  34.331  1.00  0.00           H  
ATOM   2549  HD3 LYS   368      80.608  27.675  33.730  1.00  0.00           H  
ATOM   2550  CE  LYS   368      80.027  29.648  32.931  1.00  0.00           C  
ATOM   2551  HE2 LYS   368      79.070  29.318  32.535  1.00  0.00           H  
ATOM   2552  HE3 LYS   368      79.843  30.667  33.274  1.00  0.00           H  
ATOM   2553  NZ  LYS   368      81.066  29.644  31.852  1.00  0.00           N  
ATOM   2554  HZ1 LYS   368      80.752  30.044  30.987  1.00  0.00           H  
ATOM   2555  HZ2 LYS   368      81.924  30.104  32.109  1.00  0.00           H  
ATOM   2556  HZ3 LYS   368      81.256  28.655  31.756  1.00  0.00           H  
ATOM   2557  C   LYS   368      76.817  27.500  36.772  1.00  0.00           C  
ATOM   2558  O   LYS   368      76.494  27.299  35.616  1.00  0.00           O  
ATOM   2559  N   TRP   369      75.938  27.387  37.736  1.00  0.00           N  
ATOM   2560  H   TRP   369      76.219  27.563  38.690  1.00  0.00           H  
ATOM   2561  CA  TRP   369      74.664  26.705  37.464  1.00  0.00           C  
ATOM   2562  HA  TRP   369      74.709  26.031  36.617  1.00  0.00           H  
ATOM   2563  CB  TRP   369      74.139  26.079  38.753  1.00  0.00           C  
ATOM   2564  HB2 TRP   369      74.266  26.733  39.607  1.00  0.00           H  
ATOM   2565  HB3 TRP   369      73.056  26.110  38.628  1.00  0.00           H  
ATOM   2566  CG  TRP   369      74.594  24.788  39.105  1.00  0.00           C  
ATOM   2567  CD1 TRP   369      75.366  23.973  38.418  1.00  0.00           C  
ATOM   2568  HD1 TRP   369      75.762  24.261  37.448  1.00  0.00           H  
ATOM   2569  NE1 TRP   369      75.673  22.822  39.091  1.00  0.00           N  
ATOM   2570  HE1 TRP   369      76.249  22.091  38.703  1.00  0.00           H  
ATOM   2571  CE2 TRP   369      75.042  22.820  40.339  1.00  0.00           C  
ATOM   2572  CZ2 TRP   369      75.101  21.999  41.475  1.00  0.00           C  
ATOM   2573  HZ2 TRP   369      75.749  21.135  41.485  1.00  0.00           H  
ATOM   2574  CH2 TRP   369      74.387  22.353  42.686  1.00  0.00           C  
ATOM   2575  HH2 TRP   369      74.527  21.740  43.556  1.00  0.00           H  
ATOM   2576  CZ3 TRP   369      73.599  23.503  42.654  1.00  0.00           C  
ATOM   2577  HZ3 TRP   369      73.080  23.862  43.531  1.00  0.00           H  
ATOM   2578  CE3 TRP   369      73.547  24.321  41.529  1.00  0.00           C  
ATOM   2579  HE3 TRP   369      72.932  25.204  41.628  1.00  0.00           H  
ATOM   2580  CD2 TRP   369      74.312  24.130  40.330  1.00  0.00           C  
ATOM   2581  C   TRP   369      73.675  27.857  37.136  1.00  0.00           C  
ATOM   2582  O   TRP   369      73.674  28.898  37.805  1.00  0.00           O  
ATOM   2583  N   GLY   370      72.738  27.644  36.183  1.00  0.00           N  
ATOM   2584  H   GLY   370      72.636  26.666  35.929  1.00  0.00           H  
ATOM   2585  CA  GLY   370      71.608  28.625  35.798  1.00  0.00           C  
ATOM   2586  HA2 GLY   370      72.176  29.544  35.758  1.00  0.00           H  
ATOM   2587  HA3 GLY   370      71.267  28.280  34.821  1.00  0.00           H  
ATOM   2588  C   GLY   370      70.466  28.670  36.874  1.00  0.00           C  
ATOM   2589  O   GLY   370      70.333  27.758  37.676  1.00  0.00           O  
ATOM   2590  N   HIP   371      69.756  29.814  36.875  1.00  0.00           N  
ATOM   2591  H   HIP   371      69.853  30.450  36.096  1.00  0.00           H  
ATOM   2592  CA  HIP   371      68.748  30.081  37.878  1.00  0.00           C  
ATOM   2593  HA  HIP   371      69.293  29.877  38.806  1.00  0.00           H  
ATOM   2594  CB  HIP   371      68.446  31.668  37.991  1.00  0.00           C  
ATOM   2595  HB2 HIP   371      67.559  31.779  38.605  1.00  0.00           H  
ATOM   2596  HB3 HIP   371      69.343  32.102  38.446  1.00  0.00           H  
ATOM   2597  CG  HIP   371      68.315  32.264  36.643  1.00  0.00           C  
ATOM   2598  ND1 HIP   371      67.415  31.950  35.648  1.00  0.00           N  
ATOM   2599  HD1 HIP   371      66.632  31.317  35.674  1.00  0.00           H  
ATOM   2600  CE1 HIP   371      67.555  32.879  34.613  1.00  0.00           C  
ATOM   2601  HE1 HIP   371      67.073  32.900  33.652  1.00  0.00           H  
ATOM   2602  NE2 HIP   371      68.512  33.681  35.005  1.00  0.00           N  
ATOM   2603  HE2 HIP   371      68.838  34.514  34.543  1.00  0.00           H  
ATOM   2604  CD2 HIP   371      69.004  33.372  36.231  1.00  0.00           C  
ATOM   2605  HD2 HIP   371      69.623  33.957  36.896  1.00  0.00           H  
ATOM   2606  C   HIP   371      67.520  29.178  37.831  1.00  0.00           C  
ATOM   2607  O   HIP   371      66.956  28.825  38.880  1.00  0.00           O  
ATOM   2608  N   GLU   372      67.139  28.706  36.634  1.00  0.00           N  
ATOM   2609  H   GLU   372      67.596  29.132  35.838  1.00  0.00           H  
ATOM   2610  CA  GLU   372      66.042  27.798  36.405  1.00  0.00           C  
ATOM   2611  HA  GLU   372      65.215  28.166  37.008  1.00  0.00           H  
ATOM   2612  CB  GLU   372      65.469  27.686  34.960  1.00  0.00           C  
ATOM   2613  HB2 GLU   372      66.094  27.066  34.325  1.00  0.00           H  
ATOM   2614  HB3 GLU   372      64.490  27.221  35.028  1.00  0.00           H  
ATOM   2615  CG  GLU   372      65.145  29.004  34.256  1.00  0.00           C  
ATOM   2616  HG2 GLU   372      66.111  29.459  34.043  1.00  0.00           H  
ATOM   2617  HG3 GLU   372      64.654  28.891  33.292  1.00  0.00           H  
ATOM   2618  CD  GLU   372      64.290  29.991  35.095  1.00  0.00           C  
ATOM   2619  OE1 GLU   372      63.080  29.925  35.206  1.00  0.00           O  
ATOM   2620  OE2 GLU   372      64.890  30.926  35.611  1.00  0.00           O  
ATOM   2621  C   GLU   372      66.316  26.316  36.946  1.00  0.00           C  
ATOM   2622  O   GLU   372      65.335  25.727  37.421  1.00  0.00           O  
ATOM   2623  N   ALA   373      67.527  25.783  36.921  1.00  0.00           N  
ATOM   2624  H   ALA   373      68.258  26.222  36.384  1.00  0.00           H  
ATOM   2625  CA  ALA   373      67.794  24.490  37.557  1.00  0.00           C  
ATOM   2626  HA  ALA   373      67.044  23.806  37.158  1.00  0.00           H  
ATOM   2627  CB  ALA   373      69.208  24.092  37.068  1.00  0.00           C  
ATOM   2628  HB1 ALA   373      69.390  24.193  35.998  1.00  0.00           H  
ATOM   2629  HB2 ALA   373      69.902  24.771  37.550  1.00  0.00           H  
ATOM   2630  HB3 ALA   373      69.438  23.064  37.353  1.00  0.00           H  
ATOM   2631  C   ALA   373      67.665  24.447  39.129  1.00  0.00           C  
ATOM   2632  O   ALA   373      67.601  23.385  39.708  1.00  0.00           O  
ATOM   2633  N   ILE   374      67.789  25.553  39.813  1.00  0.00           N  
ATOM   2634  H   ILE   374      68.052  26.353  39.267  1.00  0.00           H  
ATOM   2635  CA  ILE   374      67.525  25.717  41.225  1.00  0.00           C  
ATOM   2636  HA  ILE   374      68.028  24.869  41.700  1.00  0.00           H  
ATOM   2637  CB  ILE   374      68.174  27.077  41.670  1.00  0.00           C  
ATOM   2638  HB  ILE   374      67.577  27.868  41.205  1.00  0.00           H  
ATOM   2639  CG2 ILE   374      68.152  27.107  43.244  1.00  0.00           C  
ATOM   2640 HG21 ILE   374      67.144  27.111  43.658  1.00  0.00           H  
ATOM   2641 HG22 ILE   374      68.802  26.320  43.636  1.00  0.00           H  
ATOM   2642 HG23 ILE   374      68.704  27.966  43.634  1.00  0.00           H  
ATOM   2643  CG1 ILE   374      69.624  27.314  41.134  1.00  0.00           C  
ATOM   2644 HG12 ILE   374      70.348  26.680  41.641  1.00  0.00           H  
ATOM   2645 HG13 ILE   374      69.514  27.188  40.049  1.00  0.00           H  
ATOM   2646  CD1 ILE   374      70.050  28.786  41.377  1.00  0.00           C  
ATOM   2647 HD11 ILE   374      69.227  29.483  41.184  1.00  0.00           H  
ATOM   2648 HD12 ILE   374      70.514  28.883  42.356  1.00  0.00           H  
ATOM   2649 HD13 ILE   374      70.731  29.124  40.591  1.00  0.00           H  
ATOM   2650  C   ILE   374      66.003  25.662  41.479  1.00  0.00           C  
ATOM   2651  O   ILE   374      65.562  24.803  42.255  1.00  0.00           O  
ATOM   2652  N   GLU   375      65.249  26.470  40.665  1.00  0.00           N  
ATOM   2653  H   GLU   375      65.766  27.123  40.098  1.00  0.00           H  
ATOM   2654  CA  GLU   375      63.778  26.286  40.571  1.00  0.00           C  
ATOM   2655  HA  GLU   375      63.249  26.559  41.481  1.00  0.00           H  
ATOM   2656  CB  GLU   375      63.250  27.267  39.513  1.00  0.00           C  
ATOM   2657  HB2 GLU   375      63.908  27.095  38.663  1.00  0.00           H  
ATOM   2658  HB3 GLU   375      62.263  26.938  39.183  1.00  0.00           H  
ATOM   2659  CG  GLU   375      63.329  28.756  39.935  1.00  0.00           C  
ATOM   2660  HG2 GLU   375      64.016  28.922  40.761  1.00  0.00           H  
ATOM   2661  HG3 GLU   375      63.602  29.381  39.082  1.00  0.00           H  
ATOM   2662  CD  GLU   375      61.883  29.160  40.368  1.00  0.00           C  
ATOM   2663  OE1 GLU   375      61.488  30.326  40.128  1.00  0.00           O  
ATOM   2664  OE2 GLU   375      61.271  28.337  41.088  1.00  0.00           O  
ATOM   2665  C   GLU   375      63.301  24.882  40.162  1.00  0.00           C  
ATOM   2666  O   GLU   375      62.432  24.330  40.830  1.00  0.00           O  
ATOM   2667  N   ALA   376      63.935  24.152  39.214  1.00  0.00           N  
ATOM   2668  H   ALA   376      64.649  24.590  38.644  1.00  0.00           H  
ATOM   2669  CA  ALA   376      63.577  22.764  38.897  1.00  0.00           C  
ATOM   2670  HA  ALA   376      62.516  22.861  38.689  1.00  0.00           H  
ATOM   2671  CB  ALA   376      64.450  22.271  37.752  1.00  0.00           C  
ATOM   2672  HB1 ALA   376      64.482  22.927  36.883  1.00  0.00           H  
ATOM   2673  HB2 ALA   376      65.468  22.216  38.139  1.00  0.00           H  
ATOM   2674  HB3 ALA   376      64.195  21.243  37.510  1.00  0.00           H  
ATOM   2675  C   ALA   376      63.605  21.711  40.111  1.00  0.00           C  
ATOM   2676  O   ALA   376      62.920  20.678  39.909  1.00  0.00           O  
ATOM   2677  N   ASN   377      64.260  21.952  41.254  1.00  0.00           N  
ATOM   2678  H   ASN   377      64.670  22.875  41.300  1.00  0.00           H  
ATOM   2679  CA  ASN   377      64.357  21.225  42.556  1.00  0.00           C  
ATOM   2680  HA  ASN   377      63.762  20.314  42.510  1.00  0.00           H  
ATOM   2681  CB  ASN   377      65.846  20.867  42.824  1.00  0.00           C  
ATOM   2682  HB2 ASN   377      66.461  21.764  42.852  1.00  0.00           H  
ATOM   2683  HB3 ASN   377      65.918  20.339  43.771  1.00  0.00           H  
ATOM   2684  CG  ASN   377      66.377  19.975  41.654  1.00  0.00           C  
ATOM   2685  OD1 ASN   377      66.091  18.828  41.509  1.00  0.00           O  
ATOM   2686  ND2 ASN   377      67.142  20.557  40.737  1.00  0.00           N  
ATOM   2687 HD21 ASN   377      67.369  20.083  39.874  1.00  0.00           H  
ATOM   2688 HD22 ASN   377      67.296  21.552  40.808  1.00  0.00           H  
ATOM   2689  C   ASN   377      63.689  21.876  43.797  1.00  0.00           C  
ATOM   2690  O   ASN   377      63.861  21.347  44.933  1.00  0.00           O  
ATOM   2691  N   SER   378      62.938  22.932  43.591  1.00  0.00           N  
ATOM   2692  H   SER   378      62.696  23.145  42.633  1.00  0.00           H  
ATOM   2693  CA  SER   378      62.892  23.991  44.549  1.00  0.00           C  
ATOM   2694  HA  SER   378      63.924  24.152  44.863  1.00  0.00           H  
ATOM   2695  CB  SER   378      62.174  25.245  44.029  1.00  0.00           C  
ATOM   2696  HB2 SER   378      62.204  25.999  44.813  1.00  0.00           H  
ATOM   2697  HB3 SER   378      62.695  25.682  43.172  1.00  0.00           H  
ATOM   2698  OG  SER   378      60.827  25.069  43.662  1.00  0.00           O  
ATOM   2699  HG  SER   378      60.744  25.456  42.783  1.00  0.00           H  
ATOM   2700  C   SER   378      62.232  23.582  45.852  1.00  0.00           C  
ATOM   2701  O   SER   378      62.676  24.046  46.886  1.00  0.00           O  
ATOM   2702  N   GLN   379      61.219  22.689  45.729  1.00  0.00           N  
ATOM   2703  H   GLN   379      61.090  22.362  44.789  1.00  0.00           H  
ATOM   2704  CA  GLN   379      60.446  22.153  46.801  1.00  0.00           C  
ATOM   2705  HA  GLN   379      59.935  22.991  47.269  1.00  0.00           H  
ATOM   2706  CB  GLN   379      59.426  21.122  46.199  1.00  0.00           C  
ATOM   2707  HB2 GLN   379      58.755  20.902  47.027  1.00  0.00           H  
ATOM   2708  HB3 GLN   379      58.946  21.602  45.343  1.00  0.00           H  
ATOM   2709  CG  GLN   379      60.037  19.878  45.553  1.00  0.00           C  
ATOM   2710  HG2 GLN   379      60.832  19.443  46.149  1.00  0.00           H  
ATOM   2711  HG3 GLN   379      59.178  19.211  45.442  1.00  0.00           H  
ATOM   2712  CD  GLN   379      60.574  20.060  44.090  1.00  0.00           C  
ATOM   2713  OE1 GLN   379      60.597  21.147  43.486  1.00  0.00           O  
ATOM   2714  NE2 GLN   379      60.980  18.940  43.523  1.00  0.00           N  
ATOM   2715 HE21 GLN   379      61.365  19.047  42.598  1.00  0.00           H  
ATOM   2716 HE22 GLN   379      60.809  18.053  43.965  1.00  0.00           H  
ATOM   2717  C   GLN   379      61.392  21.652  47.985  1.00  0.00           C  
ATOM   2718  O   GLN   379      61.031  21.817  49.117  1.00  0.00           O  
ATOM   2719  N   TYR   380      62.532  21.053  47.568  1.00  0.00           N  
ATOM   2720  H   TYR   380      62.763  20.917  46.599  1.00  0.00           H  
ATOM   2721  CA  TYR   380      63.393  20.393  48.543  1.00  0.00           C  
ATOM   2722  HA  TYR   380      62.727  19.724  49.084  1.00  0.00           H  
ATOM   2723  CB  TYR   380      64.449  19.559  47.677  1.00  0.00           C  
ATOM   2724  HB2 TYR   380      65.064  20.249  47.089  1.00  0.00           H  
ATOM   2725  HB3 TYR   380      65.196  19.188  48.381  1.00  0.00           H  
ATOM   2726  CG  TYR   380      63.882  18.351  46.841  1.00  0.00           C  
ATOM   2727  CD1 TYR   380      64.705  17.840  45.789  1.00  0.00           C  
ATOM   2728  HD1 TYR   380      65.612  18.328  45.457  1.00  0.00           H  
ATOM   2729  CE1 TYR   380      64.229  16.729  45.046  1.00  0.00           C  
ATOM   2730  HE1 TYR   380      64.802  16.249  44.260  1.00  0.00           H  
ATOM   2731  CZ  TYR   380      62.992  16.083  45.413  1.00  0.00           C  
ATOM   2732  OH  TYR   380      62.513  15.051  44.717  1.00  0.00           O  
ATOM   2733  HH  TYR   380      62.618  15.345  43.801  1.00  0.00           H  
ATOM   2734  CE2 TYR   380      62.297  16.502  46.551  1.00  0.00           C  
ATOM   2735  HE2 TYR   380      61.370  16.044  46.861  1.00  0.00           H  
ATOM   2736  CD2 TYR   380      62.724  17.643  47.257  1.00  0.00           C  
ATOM   2737  HD2 TYR   380      62.044  17.890  48.059  1.00  0.00           H  
ATOM   2738  C   TYR   380      64.025  21.492  49.432  1.00  0.00           C  
ATOM   2739  O   TYR   380      64.133  21.282  50.603  1.00  0.00           O  
ATOM   2740  N   PHE   381      64.395  22.596  48.877  1.00  0.00           N  
ATOM   2741  H   PHE   381      64.309  22.716  47.876  1.00  0.00           H  
ATOM   2742  CA  PHE   381      64.778  23.795  49.723  1.00  0.00           C  
ATOM   2743  HA  PHE   381      65.506  23.349  50.398  1.00  0.00           H  
ATOM   2744  CB  PHE   381      65.384  24.966  48.926  1.00  0.00           C  
ATOM   2745  HB2 PHE   381      64.635  25.289  48.197  1.00  0.00           H  
ATOM   2746  HB3 PHE   381      65.581  25.728  49.667  1.00  0.00           H  
ATOM   2747  CG  PHE   381      66.694  24.719  48.228  1.00  0.00           C  
ATOM   2748  CD1 PHE   381      67.951  24.386  48.846  1.00  0.00           C  
ATOM   2749  HD1 PHE   381      68.000  24.351  49.929  1.00  0.00           H  
ATOM   2750  CE1 PHE   381      69.132  24.165  48.078  1.00  0.00           C  
ATOM   2751  HE1 PHE   381      70.070  23.932  48.560  1.00  0.00           H  
ATOM   2752  CZ  PHE   381      69.038  24.172  46.732  1.00  0.00           C  
ATOM   2753  HZ  PHE   381      69.867  23.902  46.096  1.00  0.00           H  
ATOM   2754  CE2 PHE   381      67.848  24.485  46.113  1.00  0.00           C  
ATOM   2755  HE2 PHE   381      67.934  24.615  45.040  1.00  0.00           H  
ATOM   2756  CD2 PHE   381      66.674  24.733  46.823  1.00  0.00           C  
ATOM   2757  HD2 PHE   381      65.750  24.964  46.313  1.00  0.00           H  
ATOM   2758  C   PHE   381      63.704  24.354  50.564  1.00  0.00           C  
ATOM   2759  O   PHE   381      63.866  24.653  51.732  1.00  0.00           O  
ATOM   2760  N   HID   382      62.480  24.513  49.999  1.00  0.00           N  
ATOM   2761  H   HID   382      62.340  24.244  49.041  1.00  0.00           H  
ATOM   2762  CA  HID   382      61.340  25.053  50.808  1.00  0.00           C  
ATOM   2763  HA  HID   382      61.634  25.975  51.303  1.00  0.00           H  
ATOM   2764  CB  HID   382      60.162  25.345  49.915  1.00  0.00           C  
ATOM   2765  HB2 HID   382      59.780  24.353  49.675  1.00  0.00           H  
ATOM   2766  HB3 HID   382      59.455  25.967  50.467  1.00  0.00           H  
ATOM   2767  CG  HID   382      60.420  26.061  48.620  1.00  0.00           C  
ATOM   2768  ND1 HID   382      59.695  25.814  47.435  1.00  0.00           N  
ATOM   2769  HD1 HID   382      58.883  25.236  47.339  1.00  0.00           H  
ATOM   2770  CE1 HID   382      60.337  26.546  46.449  1.00  0.00           C  
ATOM   2771  HE1 HID   382      60.082  26.542  45.400  1.00  0.00           H  
ATOM   2772  NE2 HID   382      61.414  27.156  46.916  1.00  0.00           N  
ATOM   2773  CD2 HID   382      61.460  26.899  48.276  1.00  0.00           C  
ATOM   2774  HD2 HID   382      62.209  27.186  49.001  1.00  0.00           H  
ATOM   2775  C   HID   382      60.934  24.032  51.954  1.00  0.00           C  
ATOM   2776  O   HID   382      60.502  24.430  52.981  1.00  0.00           O  
ATOM   2777  N   LEU   383      61.139  22.697  51.814  1.00  0.00           N  
ATOM   2778  H   LEU   383      61.232  22.368  50.870  1.00  0.00           H  
ATOM   2779  CA  LEU   383      61.048  21.691  52.851  1.00  0.00           C  
ATOM   2780  HA  LEU   383      60.043  21.809  53.274  1.00  0.00           H  
ATOM   2781  CB  LEU   383      61.168  20.283  52.325  1.00  0.00           C  
ATOM   2782  HB2 LEU   383      60.301  20.071  51.699  1.00  0.00           H  
ATOM   2783  HB3 LEU   383      62.045  20.230  51.683  1.00  0.00           H  
ATOM   2784  CG  LEU   383      61.209  19.099  53.380  1.00  0.00           C  
ATOM   2785  HG  LEU   383      62.136  19.238  53.939  1.00  0.00           H  
ATOM   2786  CD1 LEU   383      59.999  19.009  54.272  1.00  0.00           C  
ATOM   2787 HD11 LEU   383      59.673  19.985  54.628  1.00  0.00           H  
ATOM   2788 HD12 LEU   383      59.175  18.612  53.679  1.00  0.00           H  
ATOM   2789 HD13 LEU   383      60.320  18.380  55.099  1.00  0.00           H  
ATOM   2790  CD2 LEU   383      61.497  17.770  52.665  1.00  0.00           C  
ATOM   2791 HD21 LEU   383      62.365  17.929  52.027  1.00  0.00           H  
ATOM   2792 HD22 LEU   383      61.570  17.057  53.486  1.00  0.00           H  
ATOM   2793 HD23 LEU   383      60.705  17.581  51.931  1.00  0.00           H  
ATOM   2794  C   LEU   383      62.182  21.898  53.896  1.00  0.00           C  
ATOM   2795  O   LEU   383      61.793  22.047  55.043  1.00  0.00           O  
ATOM   2796  N   ALA   384      63.458  21.996  53.535  1.00  0.00           N  
ATOM   2797  H   ALA   384      63.700  21.922  52.552  1.00  0.00           H  
ATOM   2798  CA  ALA   384      64.513  22.329  54.516  1.00  0.00           C  
ATOM   2799  HA  ALA   384      64.583  21.451  55.152  1.00  0.00           H  
ATOM   2800  CB  ALA   384      65.906  22.453  53.759  1.00  0.00           C  
ATOM   2801  HB1 ALA   384      66.631  22.688  54.536  1.00  0.00           H  
ATOM   2802  HB2 ALA   384      66.121  21.521  53.235  1.00  0.00           H  
ATOM   2803  HB3 ALA   384      65.899  23.316  53.092  1.00  0.00           H  
ATOM   2804  C   ALA   384      64.296  23.584  55.318  1.00  0.00           C  
ATOM   2805  O   ALA   384      64.438  23.577  56.551  1.00  0.00           O  
ATOM   2806  N   ALA   385      63.793  24.679  54.639  1.00  0.00           N  
ATOM   2807  H   ALA   385      63.744  24.609  53.629  1.00  0.00           H  
ATOM   2808  CA  ALA   385      63.408  25.931  55.281  1.00  0.00           C  
ATOM   2809  HA  ALA   385      64.232  26.384  55.837  1.00  0.00           H  
ATOM   2810  CB  ALA   385      62.991  26.955  54.285  1.00  0.00           C  
ATOM   2811  HB1 ALA   385      62.814  26.410  53.350  1.00  0.00           H  
ATOM   2812  HB2 ALA   385      62.056  27.423  54.604  1.00  0.00           H  
ATOM   2813  HB3 ALA   385      63.635  27.817  54.101  1.00  0.00           H  
ATOM   2814  C   ALA   385      62.280  25.735  56.402  1.00  0.00           C  
ATOM   2815  O   ALA   385      62.562  25.890  57.598  1.00  0.00           O  
ATOM   2816  N   TRP   386      61.058  25.329  56.068  1.00  0.00           N  
ATOM   2817  H   TRP   386      60.830  25.117  55.110  1.00  0.00           H  
ATOM   2818  CA  TRP   386      59.954  25.104  57.028  1.00  0.00           C  
ATOM   2819  HA  TRP   386      60.016  26.009  57.626  1.00  0.00           H  
ATOM   2820  CB  TRP   386      58.675  24.968  56.350  1.00  0.00           C  
ATOM   2821  HB2 TRP   386      58.666  24.020  55.808  1.00  0.00           H  
ATOM   2822  HB3 TRP   386      57.927  24.955  57.130  1.00  0.00           H  
ATOM   2823  CG  TRP   386      58.326  26.078  55.432  1.00  0.00           C  
ATOM   2824  CD1 TRP   386      57.981  25.872  54.120  1.00  0.00           C  
ATOM   2825  HD1 TRP   386      58.029  24.883  53.686  1.00  0.00           H  
ATOM   2826  NE1 TRP   386      57.684  27.077  53.502  1.00  0.00           N  
ATOM   2827  HE1 TRP   386      57.608  27.194  52.493  1.00  0.00           H  
ATOM   2828  CE2 TRP   386      57.802  28.168  54.408  1.00  0.00           C  
ATOM   2829  CZ2 TRP   386      57.620  29.552  54.352  1.00  0.00           C  
ATOM   2830  HZ2 TRP   386      57.340  29.905  53.368  1.00  0.00           H  
ATOM   2831  CH2 TRP   386      57.687  30.322  55.510  1.00  0.00           C  
ATOM   2832  HH2 TRP   386      57.503  31.376  55.408  1.00  0.00           H  
ATOM   2833  CZ3 TRP   386      58.055  29.738  56.786  1.00  0.00           C  
ATOM   2834  HZ3 TRP   386      58.134  30.192  57.758  1.00  0.00           H  
ATOM   2835  CE3 TRP   386      58.223  28.338  56.838  1.00  0.00           C  
ATOM   2836  HE3 TRP   386      58.463  27.916  57.801  1.00  0.00           H  
ATOM   2837  CD2 TRP   386      58.125  27.528  55.652  1.00  0.00           C  
ATOM   2838  C   TRP   386      60.109  23.948  58.012  1.00  0.00           C  
ATOM   2839  O   TRP   386      59.471  23.875  59.009  1.00  0.00           O  
ATOM   2840  N   ALA   387      60.720  22.802  57.587  1.00  0.00           N  
ATOM   2841  H   ALA   387      61.282  22.772  56.753  1.00  0.00           H  
ATOM   2842  CA  ALA   387      60.682  21.533  58.419  1.00  0.00           C  
ATOM   2843  HA  ALA   387      59.698  21.116  58.621  1.00  0.00           H  
ATOM   2844  CB  ALA   387      61.324  20.471  57.498  1.00  0.00           C  
ATOM   2845  HB1 ALA   387      61.539  19.534  58.021  1.00  0.00           H  
ATOM   2846  HB2 ALA   387      60.734  20.251  56.622  1.00  0.00           H  
ATOM   2847  HB3 ALA   387      62.296  20.922  57.306  1.00  0.00           H  
ATOM   2848  C   ALA   387      61.512  21.685  59.695  1.00  0.00           C  
ATOM   2849  O   ALA   387      60.965  21.357  60.749  1.00  0.00           O  
ATOM   2850  N   VAL   388      62.765  22.136  59.682  1.00  0.00           N  
ATOM   2851  H   VAL   388      63.204  22.489  58.846  1.00  0.00           H  
ATOM   2852  CA  VAL   388      63.563  22.262  60.900  1.00  0.00           C  
ATOM   2853  HA  VAL   388      63.726  21.345  61.466  1.00  0.00           H  
ATOM   2854  CB  VAL   388      65.046  22.809  60.749  1.00  0.00           C  
ATOM   2855  HB  VAL   388      65.194  23.747  60.204  1.00  0.00           H  
ATOM   2856  CG1 VAL   388      65.630  23.136  62.130  1.00  0.00           C  
ATOM   2857 HG11 VAL   388      65.500  22.264  62.774  1.00  0.00           H  
ATOM   2858 HG12 VAL   388      66.658  23.499  62.093  1.00  0.00           H  
ATOM   2859 HG13 VAL   388      65.122  23.945  62.657  1.00  0.00           H  
ATOM   2860  CG2 VAL   388      65.909  21.787  59.999  1.00  0.00           C  
ATOM   2861 HG21 VAL   388      65.976  20.883  60.602  1.00  0.00           H  
ATOM   2862 HG22 VAL   388      65.469  21.534  59.033  1.00  0.00           H  
ATOM   2863 HG23 VAL   388      66.924  22.149  59.828  1.00  0.00           H  
ATOM   2864  C   VAL   388      62.720  23.130  61.915  1.00  0.00           C  
ATOM   2865  O   VAL   388      62.431  22.740  63.027  1.00  0.00           O  
ATOM   2866  N   PRO   389      62.135  24.264  61.530  1.00  0.00           N  
ATOM   2867  CD  PRO   389      62.549  25.065  60.368  1.00  0.00           C  
ATOM   2868  HD2 PRO   389      61.936  24.697  59.548  1.00  0.00           H  
ATOM   2869  HD3 PRO   389      63.601  25.125  60.089  1.00  0.00           H  
ATOM   2870  CG  PRO   389      62.069  26.471  60.671  1.00  0.00           C  
ATOM   2871  HG2 PRO   389      61.659  26.915  59.764  1.00  0.00           H  
ATOM   2872  HG3 PRO   389      62.782  27.081  61.242  1.00  0.00           H  
ATOM   2873  CB  PRO   389      60.918  26.205  61.651  1.00  0.00           C  
ATOM   2874  HB2 PRO   389      60.042  25.917  61.068  1.00  0.00           H  
ATOM   2875  HB3 PRO   389      60.609  27.049  62.264  1.00  0.00           H  
ATOM   2876  CA  PRO   389      61.299  25.023  62.477  1.00  0.00           C  
ATOM   2877  HA  PRO   389      61.886  25.274  63.365  1.00  0.00           H  
ATOM   2878  C   PRO   389      60.083  24.237  62.979  1.00  0.00           C  
ATOM   2879  O   PRO   389      59.838  24.280  64.141  1.00  0.00           O  
ATOM   2880  N   ALA   390      59.276  23.613  62.067  1.00  0.00           N  
ATOM   2881  H   ALA   390      59.525  23.599  61.090  1.00  0.00           H  
ATOM   2882  CA  ALA   390      58.164  22.720  62.425  1.00  0.00           C  
ATOM   2883  HA  ALA   390      57.375  23.370  62.792  1.00  0.00           H  
ATOM   2884  CB  ALA   390      57.712  21.929  61.172  1.00  0.00           C  
ATOM   2885  HB1 ALA   390      56.822  21.394  61.503  1.00  0.00           H  
ATOM   2886  HB2 ALA   390      57.475  22.643  60.385  1.00  0.00           H  
ATOM   2887  HB3 ALA   390      58.488  21.264  60.792  1.00  0.00           H  
ATOM   2888  C   ALA   390      58.601  21.739  63.530  1.00  0.00           C  
ATOM   2889  O   ALA   390      57.944  21.674  64.596  1.00  0.00           O  
ATOM   2890  N   VAL   391      59.716  21.017  63.394  1.00  0.00           N  
ATOM   2891  H   VAL   391      60.322  21.107  62.586  1.00  0.00           H  
ATOM   2892  CA  VAL   391      60.091  20.067  64.399  1.00  0.00           C  
ATOM   2893  HA  VAL   391      59.318  19.328  64.571  1.00  0.00           H  
ATOM   2894  CB  VAL   391      61.370  19.340  63.913  1.00  0.00           C  
ATOM   2895  HB  VAL   391      62.093  20.132  63.686  1.00  0.00           H  
ATOM   2896  CG1 VAL   391      62.140  18.561  65.047  1.00  0.00           C  
ATOM   2897 HG11 VAL   391      61.469  17.857  65.544  1.00  0.00           H  
ATOM   2898 HG12 VAL   391      63.103  18.268  64.614  1.00  0.00           H  
ATOM   2899 HG13 VAL   391      62.464  19.239  65.833  1.00  0.00           H  
ATOM   2900  CG2 VAL   391      61.097  18.293  62.772  1.00  0.00           C  
ATOM   2901 HG21 VAL   391      60.802  17.307  63.126  1.00  0.00           H  
ATOM   2902 HG22 VAL   391      60.336  18.811  62.188  1.00  0.00           H  
ATOM   2903 HG23 VAL   391      61.944  18.264  62.096  1.00  0.00           H  
ATOM   2904  C   VAL   391      60.261  20.638  65.812  1.00  0.00           C  
ATOM   2905  O   VAL   391      59.809  20.056  66.831  1.00  0.00           O  
ATOM   2906  N   LYS   392      61.057  21.735  65.905  1.00  0.00           N  
ATOM   2907  H   LYS   392      61.638  21.988  65.115  1.00  0.00           H  
ATOM   2908  CA  LYS   392      61.345  22.375  67.160  1.00  0.00           C  
ATOM   2909  HA  LYS   392      61.720  21.621  67.855  1.00  0.00           H  
ATOM   2910  CB  LYS   392      62.560  23.340  66.905  1.00  0.00           C  
ATOM   2911  HB2 LYS   392      62.353  23.933  66.012  1.00  0.00           H  
ATOM   2912  HB3 LYS   392      62.744  23.953  67.785  1.00  0.00           H  
ATOM   2913  CG  LYS   392      63.888  22.593  66.548  1.00  0.00           C  
ATOM   2914  HG2 LYS   392      63.996  21.680  67.136  1.00  0.00           H  
ATOM   2915  HG3 LYS   392      63.809  22.275  65.505  1.00  0.00           H  
ATOM   2916  CD  LYS   392      65.212  23.443  66.618  1.00  0.00           C  
ATOM   2917  HD2 LYS   392      65.053  24.395  66.105  1.00  0.00           H  
ATOM   2918  HD3 LYS   392      65.525  23.685  67.643  1.00  0.00           H  
ATOM   2919  CE  LYS   392      66.309  22.594  65.950  1.00  0.00           C  
ATOM   2920  HE2 LYS   392      65.893  22.202  65.029  1.00  0.00           H  
ATOM   2921  HE3 LYS   392      67.163  23.222  65.712  1.00  0.00           H  
ATOM   2922  NZ  LYS   392      66.732  21.492  66.881  1.00  0.00           N  
ATOM   2923  HZ1 LYS   392      66.161  20.659  66.906  1.00  0.00           H  
ATOM   2924  HZ2 LYS   392      67.624  21.130  66.573  1.00  0.00           H  
ATOM   2925  HZ3 LYS   392      66.792  21.751  67.856  1.00  0.00           H  
ATOM   2926  C   LYS   392      60.087  22.994  67.783  1.00  0.00           C  
ATOM   2927  O   LYS   392      60.004  23.084  69.026  1.00  0.00           O  
ATOM   2928  N   THR   393      59.257  23.690  67.039  1.00  0.00           N  
ATOM   2929  H   THR   393      59.384  23.682  66.043  1.00  0.00           H  
ATOM   2930  CA  THR   393      58.100  24.409  67.544  1.00  0.00           C  
ATOM   2931  HA  THR   393      58.316  24.967  68.456  1.00  0.00           H  
ATOM   2932  CB  THR   393      57.435  25.364  66.431  1.00  0.00           C  
ATOM   2933  HB  THR   393      56.854  24.855  65.666  1.00  0.00           H  
ATOM   2934  CG2 THR   393      56.445  26.293  66.969  1.00  0.00           C  
ATOM   2935 HG21 THR   393      55.703  25.833  67.615  1.00  0.00           H  
ATOM   2936 HG22 THR   393      57.005  27.022  67.544  1.00  0.00           H  
ATOM   2937 HG23 THR   393      55.864  26.784  66.179  1.00  0.00           H  
ATOM   2938  OG1 THR   393      58.484  26.133  65.869  1.00  0.00           O  
ATOM   2939  HG1 THR   393      58.971  25.584  65.247  1.00  0.00           H  
ATOM   2940  C   THR   393      57.111  23.374  67.994  1.00  0.00           C  
ATOM   2941  O   THR   393      56.699  23.560  69.160  1.00  0.00           O  
ATOM   2942  N   ILE   394      56.809  22.356  67.195  1.00  0.00           N  
ATOM   2943  H   ILE   394      57.062  22.319  66.218  1.00  0.00           H  
ATOM   2944  CA  ILE   394      56.068  21.254  67.680  1.00  0.00           C  
ATOM   2945  HA  ILE   394      55.101  21.678  67.909  1.00  0.00           H  
ATOM   2946  CB  ILE   394      56.064  20.182  66.601  1.00  0.00           C  
ATOM   2947  HB  ILE   394      57.092  19.948  66.295  1.00  0.00           H  
ATOM   2948  CG2 ILE   394      55.508  18.785  67.074  1.00  0.00           C  
ATOM   2949 HG21 ILE   394      56.028  18.527  67.993  1.00  0.00           H  
ATOM   2950 HG22 ILE   394      54.446  18.815  67.328  1.00  0.00           H  
ATOM   2951 HG23 ILE   394      55.540  17.961  66.365  1.00  0.00           H  
ATOM   2952  CG1 ILE   394      55.243  20.684  65.366  1.00  0.00           C  
ATOM   2953 HG12 ILE   394      54.219  20.752  65.732  1.00  0.00           H  
ATOM   2954 HG13 ILE   394      55.558  21.641  64.953  1.00  0.00           H  
ATOM   2955  CD1 ILE   394      55.206  19.849  64.067  1.00  0.00           C  
ATOM   2956 HD11 ILE   394      55.109  18.790  64.285  1.00  0.00           H  
ATOM   2957 HD12 ILE   394      54.412  20.236  63.437  1.00  0.00           H  
ATOM   2958 HD13 ILE   394      56.188  19.862  63.579  1.00  0.00           H  
ATOM   2959  C   ILE   394      56.620  20.632  68.994  1.00  0.00           C  
ATOM   2960  O   ILE   394      55.847  20.416  69.948  1.00  0.00           O  
ATOM   2961  N   THR   395      57.928  20.368  69.026  1.00  0.00           N  
ATOM   2962  H   THR   395      58.434  20.515  68.165  1.00  0.00           H  
ATOM   2963  CA  THR   395      58.628  19.977  70.249  1.00  0.00           C  
ATOM   2964  HA  THR   395      58.175  19.050  70.581  1.00  0.00           H  
ATOM   2965  CB  THR   395      60.216  19.834  69.991  1.00  0.00           C  
ATOM   2966  HB  THR   395      60.536  20.835  69.714  1.00  0.00           H  
ATOM   2967  CG2 THR   395      61.118  19.278  71.134  1.00  0.00           C  
ATOM   2968 HG21 THR   395      62.138  19.627  70.972  1.00  0.00           H  
ATOM   2969 HG22 THR   395      60.708  19.551  72.103  1.00  0.00           H  
ATOM   2970 HG23 THR   395      61.087  18.180  71.167  1.00  0.00           H  
ATOM   2971  OG1 THR   395      60.448  18.858  69.101  1.00  0.00           O  
ATOM   2972  HG1 THR   395      60.248  19.215  68.232  1.00  0.00           H  
ATOM   2973  C   THR   395      58.384  20.870  71.487  1.00  0.00           C  
ATOM   2974  O   THR   395      58.039  20.329  72.517  1.00  0.00           O  
ATOM   2975  N   ILE   396      58.701  22.224  71.419  1.00  0.00           N  
ATOM   2976  H   ILE   396      58.973  22.591  70.527  1.00  0.00           H  
ATOM   2977  CA  ILE   396      58.798  23.138  72.613  1.00  0.00           C  
ATOM   2978  HA  ILE   396      59.308  22.585  73.396  1.00  0.00           H  
ATOM   2979  CB  ILE   396      59.500  24.534  72.307  1.00  0.00           C  
ATOM   2980  HB  ILE   396      58.960  24.878  71.421  1.00  0.00           H  
ATOM   2981  CG2 ILE   396      59.584  25.600  73.327  1.00  0.00           C  
ATOM   2982 HG21 ILE   396      59.889  26.517  72.827  1.00  0.00           H  
ATOM   2983 HG22 ILE   396      58.558  25.857  73.605  1.00  0.00           H  
ATOM   2984 HG23 ILE   396      60.233  25.305  74.153  1.00  0.00           H  
ATOM   2985  CG1 ILE   396      60.976  24.353  71.783  1.00  0.00           C  
ATOM   2986 HG12 ILE   396      61.602  24.287  72.674  1.00  0.00           H  
ATOM   2987 HG13 ILE   396      61.122  23.383  71.296  1.00  0.00           H  
ATOM   2988  CD1 ILE   396      61.386  25.498  70.811  1.00  0.00           C  
ATOM   2989 HD11 ILE   396      60.884  26.435  71.054  1.00  0.00           H  
ATOM   2990 HD12 ILE   396      62.462  25.711  70.851  1.00  0.00           H  
ATOM   2991 HD13 ILE   396      61.124  25.275  69.775  1.00  0.00           H  
ATOM   2992  C   ILE   396      57.355  23.337  73.173  1.00  0.00           C  
ATOM   2993  O   ILE   396      57.187  23.334  74.436  1.00  0.00           O  
ATOM   2994  N   LEU   397      56.299  23.511  72.342  1.00  0.00           N  
ATOM   2995  H   LEU   397      56.544  23.446  71.361  1.00  0.00           H  
ATOM   2996  CA  LEU   397      54.926  23.417  72.729  1.00  0.00           C  
ATOM   2997  HA  LEU   397      54.658  24.243  73.389  1.00  0.00           H  
ATOM   2998  CB  LEU   397      54.051  23.449  71.429  1.00  0.00           C  
ATOM   2999  HB2 LEU   397      54.354  22.657  70.748  1.00  0.00           H  
ATOM   3000  HB3 LEU   397      53.063  23.248  71.841  1.00  0.00           H  
ATOM   3001  CG  LEU   397      53.911  24.842  70.862  1.00  0.00           C  
ATOM   3002  HG  LEU   397      54.926  25.124  70.583  1.00  0.00           H  
ATOM   3003  CD1 LEU   397      53.098  24.763  69.554  1.00  0.00           C  
ATOM   3004 HD11 LEU   397      53.330  25.633  68.937  1.00  0.00           H  
ATOM   3005 HD12 LEU   397      53.248  23.883  68.932  1.00  0.00           H  
ATOM   3006 HD13 LEU   397      52.039  24.779  69.828  1.00  0.00           H  
ATOM   3007  CD2 LEU   397      53.262  25.853  71.788  1.00  0.00           C  
ATOM   3008 HD21 LEU   397      53.068  26.785  71.259  1.00  0.00           H  
ATOM   3009 HD22 LEU   397      52.301  25.465  72.119  1.00  0.00           H  
ATOM   3010 HD23 LEU   397      53.897  26.008  72.657  1.00  0.00           H  
ATOM   3011  C   LEU   397      54.565  22.070  73.431  1.00  0.00           C  
ATOM   3012  O   LEU   397      53.917  22.081  74.453  1.00  0.00           O  
ATOM   3013  N   ALA   398      55.062  20.935  72.856  1.00  0.00           N  
ATOM   3014  H   ALA   398      55.695  21.023  72.083  1.00  0.00           H  
ATOM   3015  CA  ALA   398      54.711  19.617  73.470  1.00  0.00           C  
ATOM   3016  HA  ALA   398      53.628  19.587  73.584  1.00  0.00           H  
ATOM   3017  CB  ALA   398      55.055  18.444  72.553  1.00  0.00           C  
ATOM   3018  HB1 ALA   398      55.296  17.545  73.123  1.00  0.00           H  
ATOM   3019  HB2 ALA   398      54.121  18.150  72.072  1.00  0.00           H  
ATOM   3020  HB3 ALA   398      55.810  18.742  71.826  1.00  0.00           H  
ATOM   3021  C   ALA   398      55.331  19.562  74.879  1.00  0.00           C  
ATOM   3022  O   ALA   398      54.626  19.414  75.880  1.00  0.00           O  
ATOM   3023  N   MET   399      56.677  19.760  74.993  1.00  0.00           N  
ATOM   3024  H   MET   399      57.251  20.056  74.206  1.00  0.00           H  
ATOM   3025  CA  MET   399      57.322  19.797  76.281  1.00  0.00           C  
ATOM   3026  HA  MET   399      56.915  19.026  76.938  1.00  0.00           H  
ATOM   3027  CB  MET   399      58.872  19.476  76.197  1.00  0.00           C  
ATOM   3028  HB2 MET   399      59.214  19.188  77.186  1.00  0.00           H  
ATOM   3029  HB3 MET   399      58.978  18.627  75.509  1.00  0.00           H  
ATOM   3030  CG  MET   399      59.696  20.589  75.594  1.00  0.00           C  
ATOM   3031  HG2 MET   399      59.163  21.001  74.735  1.00  0.00           H  
ATOM   3032  HG3 MET   399      59.704  21.386  76.337  1.00  0.00           H  
ATOM   3033  SD  MET   399      61.347  20.379  74.965  1.00  0.00           S  
ATOM   3034  CE  MET   399      62.199  19.494  76.339  1.00  0.00           C  
ATOM   3035  HE1 MET   399      61.848  20.022  77.226  1.00  0.00           H  
ATOM   3036  HE2 MET   399      61.827  18.470  76.250  1.00  0.00           H  
ATOM   3037  HE3 MET   399      63.264  19.402  76.151  1.00  0.00           H  
ATOM   3038  C   MET   399      56.892  20.988  77.176  1.00  0.00           C  
ATOM   3039  O   MET   399      57.321  21.180  78.318  1.00  0.00           O  
ATOM   3040  N   GLY   400      56.023  21.865  76.663  1.00  0.00           N  
ATOM   3041  H   GLY   400      55.682  21.673  75.728  1.00  0.00           H  
ATOM   3042  CA  GLY   400      55.514  23.155  77.288  1.00  0.00           C  
ATOM   3043  HA2 GLY   400      54.821  23.627  76.580  1.00  0.00           H  
ATOM   3044  HA3 GLY   400      54.852  22.932  78.117  1.00  0.00           H  
ATOM   3045  C   GLY   400      56.602  24.157  77.798  1.00  0.00           C  
ATOM   3046  O   GLY   400      56.475  24.718  78.897  1.00  0.00           O  
ATOM   3047  N   GLN   401      57.721  24.272  77.086  1.00  0.00           N  
ATOM   3048  H   GLN   401      57.783  23.719  76.241  1.00  0.00           H  
ATOM   3049  CA  GLN   401      59.016  24.941  77.411  1.00  0.00           C  
ATOM   3050  HA  GLN   401      59.130  24.878  78.492  1.00  0.00           H  
ATOM   3051  CB  GLN   401      60.209  24.088  76.881  1.00  0.00           C  
ATOM   3052  HB2 GLN   401      60.245  23.112  77.382  1.00  0.00           H  
ATOM   3053  HB3 GLN   401      60.101  23.907  75.813  1.00  0.00           H  
ATOM   3054  CG  GLN   401      61.658  24.702  77.035  1.00  0.00           C  
ATOM   3055  HG2 GLN   401      62.279  24.049  76.426  1.00  0.00           H  
ATOM   3056  HG3 GLN   401      61.814  25.735  76.722  1.00  0.00           H  
ATOM   3057  CD  GLN   401      62.145  24.400  78.464  1.00  0.00           C  
ATOM   3058  OE1 GLN   401      62.316  23.286  78.904  1.00  0.00           O  
ATOM   3059  NE2 GLN   401      62.486  25.384  79.286  1.00  0.00           N  
ATOM   3060 HE21 GLN   401      62.840  25.102  80.197  1.00  0.00           H  
ATOM   3061 HE22 GLN   401      62.524  26.321  78.917  1.00  0.00           H  
ATOM   3062  C   GLN   401      59.031  26.427  76.999  1.00  0.00           C  
ATOM   3063  O   GLN   401      59.955  27.179  77.371  1.00  0.00           O  
ATOM   3064  N   VAL   402      57.917  26.933  76.427  1.00  0.00           N  
ATOM   3065  H   VAL   402      57.216  26.315  76.051  1.00  0.00           H  
ATOM   3066  CA  VAL   402      57.541  28.350  76.312  1.00  0.00           C  
ATOM   3067  HA  VAL   402      58.302  28.853  75.703  1.00  0.00           H  
ATOM   3068  CB  VAL   402      56.130  28.521  75.676  1.00  0.00           C  
ATOM   3069  HB  VAL   402      55.472  28.235  76.491  1.00  0.00           H  
ATOM   3070  CG1 VAL   402      55.742  29.945  75.365  1.00  0.00           C  
ATOM   3071 HG11 VAL   402      56.012  30.555  76.229  1.00  0.00           H  
ATOM   3072 HG12 VAL   402      56.447  30.353  74.638  1.00  0.00           H  
ATOM   3073 HG13 VAL   402      54.716  30.020  75.009  1.00  0.00           H  
ATOM   3074  CG2 VAL   402      56.027  27.667  74.435  1.00  0.00           C  
ATOM   3075 HG21 VAL   402      56.005  26.592  74.603  1.00  0.00           H  
ATOM   3076 HG22 VAL   402      55.032  27.813  74.018  1.00  0.00           H  
ATOM   3077 HG23 VAL   402      56.681  27.934  73.608  1.00  0.00           H  
ATOM   3078  C   VAL   402      57.687  29.083  77.662  1.00  0.00           C  
ATOM   3079  O   VAL   402      57.147  28.574  78.642  1.00  0.00           O  
ATOM   3080  N   ASP   403      58.275  30.253  77.584  1.00  0.00           N  
ATOM   3081  H   ASP   403      58.644  30.560  76.693  1.00  0.00           H  
ATOM   3082  CA  ASP   403      58.349  31.328  78.553  1.00  0.00           C  
ATOM   3083  HA  ASP   403      57.670  31.040  79.354  1.00  0.00           H  
ATOM   3084  CB  ASP   403      59.684  31.534  79.215  1.00  0.00           C  
ATOM   3085  HB2 ASP   403      60.353  32.043  78.520  1.00  0.00           H  
ATOM   3086  HB3 ASP   403      59.462  32.258  79.996  1.00  0.00           H  
ATOM   3087  CG  ASP   403      60.406  30.387  79.876  1.00  0.00           C  
ATOM   3088  OD1 ASP   403      59.807  29.604  80.663  1.00  0.00           O  
ATOM   3089  OD2 ASP   403      61.622  30.287  79.651  1.00  0.00           O  
ATOM   3090  C   ASP   403      57.857  32.760  78.093  1.00  0.00           C  
ATOM   3091  O   ASP   403      58.275  33.162  76.994  1.00  0.00           O  
ATOM   3092  N   GLY   404      56.957  33.410  78.798  1.00  0.00           N  
ATOM   3093  H   GLY   404      56.578  32.888  79.580  1.00  0.00           H  
ATOM   3094  CA  GLY   404      56.394  34.692  78.438  1.00  0.00           C  
ATOM   3095  HA2 GLY   404      56.165  34.735  77.377  1.00  0.00           H  
ATOM   3096  HA3 GLY   404      55.413  34.920  78.853  1.00  0.00           H  
ATOM   3097  C   GLY   404      57.354  35.816  78.692  1.00  0.00           C  
ATOM   3098  O   GLY   404      58.272  35.785  79.542  1.00  0.00           O  
ATOM   3099  N   ASP   405      57.225  36.924  77.942  1.00  0.00           N  
ATOM   3100  H   ASP   405      56.522  36.918  77.217  1.00  0.00           H  
ATOM   3101  CA  ASP   405      58.118  38.113  77.997  1.00  0.00           C  
ATOM   3102  HA  ASP   405      58.859  37.964  78.789  1.00  0.00           H  
ATOM   3103  CB  ASP   405      58.940  38.321  76.746  1.00  0.00           C  
ATOM   3104  HB2 ASP   405      59.565  37.450  76.528  1.00  0.00           H  
ATOM   3105  HB3 ASP   405      58.322  38.447  75.861  1.00  0.00           H  
ATOM   3106  CG  ASP   405      59.803  39.615  76.875  1.00  0.00           C  
ATOM   3107  OD1 ASP   405      60.174  39.953  77.999  1.00  0.00           O  
ATOM   3108  OD2 ASP   405      60.126  40.362  75.939  1.00  0.00           O  
ATOM   3109  C   ASP   405      57.248  39.336  78.334  1.00  0.00           C  
ATOM   3110  O   ASP   405      56.903  40.088  77.420  1.00  0.00           O  
ATOM   3111  N   LEU   406      56.964  39.496  79.661  1.00  0.00           N  
ATOM   3112  H   LEU   406      57.214  38.820  80.362  1.00  0.00           H  
ATOM   3113  CA  LEU   406      56.172  40.672  80.018  1.00  0.00           C  
ATOM   3114  HA  LEU   406      55.225  40.755  79.492  1.00  0.00           H  
ATOM   3115  CB  LEU   406      55.947  40.529  81.525  1.00  0.00           C  
ATOM   3116  HB2 LEU   406      55.349  39.636  81.683  1.00  0.00           H  
ATOM   3117  HB3 LEU   406      56.889  40.315  82.019  1.00  0.00           H  
ATOM   3118  CG  LEU   406      55.198  41.636  82.167  1.00  0.00           C  
ATOM   3119  HG  LEU   406      55.689  42.601  82.027  1.00  0.00           H  
ATOM   3120  CD1 LEU   406      53.701  41.730  81.674  1.00  0.00           C  
ATOM   3121 HD11 LEU   406      53.149  42.326  82.412  1.00  0.00           H  
ATOM   3122 HD12 LEU   406      53.628  42.040  80.629  1.00  0.00           H  
ATOM   3123 HD13 LEU   406      53.332  40.708  81.647  1.00  0.00           H  
ATOM   3124  CD2 LEU   406      55.110  41.333  83.705  1.00  0.00           C  
ATOM   3125 HD21 LEU   406      54.570  42.172  84.148  1.00  0.00           H  
ATOM   3126 HD22 LEU   406      54.680  40.345  83.884  1.00  0.00           H  
ATOM   3127 HD23 LEU   406      56.134  41.210  84.037  1.00  0.00           H  
ATOM   3128  C   LEU   406      56.801  42.086  79.741  1.00  0.00           C  
ATOM   3129  O   LEU   406      56.100  43.063  79.457  1.00  0.00           O  
ATOM   3130  N   LEU   407      58.143  42.136  79.783  1.00  0.00           N  
ATOM   3131  H   LEU   407      58.763  41.347  79.926  1.00  0.00           H  
ATOM   3132  CA  LEU   407      58.896  43.335  79.419  1.00  0.00           C  
ATOM   3133  HA  LEU   407      58.452  44.075  80.094  1.00  0.00           H  
ATOM   3134  CB  LEU   407      60.416  43.138  79.756  1.00  0.00           C  
ATOM   3135  HB2 LEU   407      60.617  42.824  80.781  1.00  0.00           H  
ATOM   3136  HB3 LEU   407      60.728  42.241  79.220  1.00  0.00           H  
ATOM   3137  CG  LEU   407      61.512  44.230  79.349  1.00  0.00           C  
ATOM   3138  HG  LEU   407      61.229  44.645  78.379  1.00  0.00           H  
ATOM   3139  CD1 LEU   407      61.600  45.322  80.403  1.00  0.00           C  
ATOM   3140 HD11 LEU   407      60.772  46.034  80.361  1.00  0.00           H  
ATOM   3141 HD12 LEU   407      61.277  44.968  81.389  1.00  0.00           H  
ATOM   3142 HD13 LEU   407      62.619  45.728  80.378  1.00  0.00           H  
ATOM   3143  CD2 LEU   407      62.910  43.610  79.156  1.00  0.00           C  
ATOM   3144 HD21 LEU   407      63.524  44.438  78.812  1.00  0.00           H  
ATOM   3145 HD22 LEU   407      63.296  43.362  80.145  1.00  0.00           H  
ATOM   3146 HD23 LEU   407      62.900  42.701  78.556  1.00  0.00           H  
ATOM   3147  C   LEU   407      58.691  43.914  77.956  1.00  0.00           C  
ATOM   3148  O   LEU   407      58.864  45.102  77.791  1.00  0.00           O  
ATOM   3149  N   SER   408      58.270  43.039  77.048  1.00  0.00           N  
ATOM   3150  H   SER   408      58.378  42.057  77.255  1.00  0.00           H  
ATOM   3151  CA  SER   408      57.788  43.368  75.642  1.00  0.00           C  
ATOM   3152  HA  SER   408      57.739  44.446  75.534  1.00  0.00           H  
ATOM   3153  CB  SER   408      58.781  43.003  74.537  1.00  0.00           C  
ATOM   3154  HB2 SER   408      58.570  43.537  73.619  1.00  0.00           H  
ATOM   3155  HB3 SER   408      59.779  43.194  74.930  1.00  0.00           H  
ATOM   3156  OG  SER   408      58.658  41.596  74.155  1.00  0.00           O  
ATOM   3157  HG  SER   408      59.264  41.123  74.737  1.00  0.00           H  
ATOM   3158  C   SER   408      56.318  42.965  75.278  1.00  0.00           C  
ATOM   3159  O   SER   408      55.807  43.394  74.231  1.00  0.00           O  
ATOM   3160  N   GLY   409      55.602  42.217  76.150  1.00  0.00           N  
ATOM   3161  H   GLY   409      56.027  41.981  77.035  1.00  0.00           H  
ATOM   3162  CA  GLY   409      54.158  41.815  76.054  1.00  0.00           C  
ATOM   3163  HA2 GLY   409      53.777  41.832  77.070  1.00  0.00           H  
ATOM   3164  HA3 GLY   409      53.627  42.568  75.486  1.00  0.00           H  
ATOM   3165  C   GLY   409      53.862  40.575  75.250  1.00  0.00           C  
ATOM   3166  O   GLY   409      52.680  40.375  74.857  1.00  0.00           O  
ATOM   3167  N   VAL   410      54.890  39.725  74.917  1.00  0.00           N  
ATOM   3168  H   VAL   410      55.714  39.786  75.504  1.00  0.00           H  
ATOM   3169  CA  VAL   410      54.747  38.629  73.946  1.00  0.00           C  
ATOM   3170  HA  VAL   410      53.730  38.389  73.648  1.00  0.00           H  
ATOM   3171  CB  VAL   410      55.488  38.986  72.702  1.00  0.00           C  
ATOM   3172  HB  VAL   410      55.678  38.079  72.115  1.00  0.00           H  
ATOM   3173  CG1 VAL   410      54.518  39.773  71.800  1.00  0.00           C  
ATOM   3174 HG11 VAL   410      54.902  39.798  70.778  1.00  0.00           H  
ATOM   3175 HG12 VAL   410      53.518  39.360  71.675  1.00  0.00           H  
ATOM   3176 HG13 VAL   410      54.462  40.805  72.165  1.00  0.00           H  
ATOM   3177  CG2 VAL   410      56.893  39.581  72.603  1.00  0.00           C  
ATOM   3178 HG21 VAL   410      56.804  40.438  73.264  1.00  0.00           H  
ATOM   3179 HG22 VAL   410      57.729  38.956  72.937  1.00  0.00           H  
ATOM   3180 HG23 VAL   410      57.120  40.044  71.639  1.00  0.00           H  
ATOM   3181  C   VAL   410      55.330  37.401  74.659  1.00  0.00           C  
ATOM   3182  O   VAL   410      55.422  37.359  75.870  1.00  0.00           O  
ATOM   3183  N   CYX   411      55.555  36.352  73.955  1.00  0.00           N  
ATOM   3184  H   CYX   411      55.323  36.385  72.974  1.00  0.00           H  
ATOM   3185  CA  CYX   411      56.183  35.138  74.535  1.00  0.00           C  
ATOM   3186  HA  CYX   411      56.653  35.383  75.495  1.00  0.00           H  
ATOM   3187  CB  CYX   411      54.956  34.128  74.845  1.00  0.00           C  
ATOM   3188  HB2 CYX   411      54.419  34.015  73.904  1.00  0.00           H  
ATOM   3189  HB3 CYX   411      55.471  33.178  75.009  1.00  0.00           H  
ATOM   3190  SG  CYX   411      53.884  34.429  76.226  1.00  0.00           S  
ATOM   3191  C   CYX   411      57.154  34.411  73.602  1.00  0.00           C  
ATOM   3192  O   CYX   411      56.914  34.358  72.410  1.00  0.00           O  
ATOM   3193  N   TYR   412      58.196  33.802  74.164  1.00  0.00           N  
ATOM   3194  H   TYR   412      58.125  33.719  75.162  1.00  0.00           H  
ATOM   3195  CA  TYR   412      59.314  33.085  73.561  1.00  0.00           C  
ATOM   3196  HA  TYR   412      58.969  32.643  72.627  1.00  0.00           H  
ATOM   3197  CB  TYR   412      60.356  34.115  73.029  1.00  0.00           C  
ATOM   3198  HB2 TYR   412      59.869  34.915  72.481  1.00  0.00           H  
ATOM   3199  HB3 TYR   412      60.809  34.574  73.911  1.00  0.00           H  
ATOM   3200  CG  TYR   412      61.397  33.706  72.081  1.00  0.00           C  
ATOM   3201  CD1 TYR   412      61.079  33.441  70.748  1.00  0.00           C  
ATOM   3202  HD1 TYR   412      60.024  33.469  70.495  1.00  0.00           H  
ATOM   3203  CE1 TYR   412      62.047  33.065  69.791  1.00  0.00           C  
ATOM   3204  HE1 TYR   412      61.853  32.886  68.739  1.00  0.00           H  
ATOM   3205  CZ  TYR   412      63.412  33.099  70.160  1.00  0.00           C  
ATOM   3206  OH  TYR   412      64.421  32.682  69.349  1.00  0.00           O  
ATOM   3207  HH  TYR   412      64.050  32.156  68.638  1.00  0.00           H  
ATOM   3208  CE2 TYR   412      63.734  33.405  71.487  1.00  0.00           C  
ATOM   3209  HE2 TYR   412      64.744  33.363  71.873  1.00  0.00           H  
ATOM   3210  CD2 TYR   412      62.728  33.721  72.423  1.00  0.00           C  
ATOM   3211  HD2 TYR   412      62.988  33.903  73.465  1.00  0.00           H  
ATOM   3212  C   TYR   412      59.875  31.878  74.333  1.00  0.00           C  
ATOM   3213  O   TYR   412      59.145  31.047  74.891  1.00  0.00           O  
ATOM   3214  N   VAL   413      61.195  31.643  74.268  1.00  0.00           N  
ATOM   3215  H   VAL   413      61.864  32.308  73.921  1.00  0.00           H  
ATOM   3216  CA  VAL   413      61.847  30.476  74.926  1.00  0.00           C  
ATOM   3217  HA  VAL   413      61.359  30.178  75.860  1.00  0.00           H  
ATOM   3218  CB  VAL   413      61.804  29.296  73.965  1.00  0.00           C  
ATOM   3219  HB  VAL   413      60.738  29.072  73.905  1.00  0.00           H  
ATOM   3220  CG1 VAL   413      62.428  29.614  72.638  1.00  0.00           C  
ATOM   3221 HG11 VAL   413      61.726  30.171  72.027  1.00  0.00           H  
ATOM   3222 HG12 VAL   413      63.222  30.358  72.704  1.00  0.00           H  
ATOM   3223 HG13 VAL   413      62.696  28.749  72.037  1.00  0.00           H  
ATOM   3224  CG2 VAL   413      62.444  27.993  74.479  1.00  0.00           C  
ATOM   3225 HG21 VAL   413      62.363  27.220  73.715  1.00  0.00           H  
ATOM   3226 HG22 VAL   413      63.502  28.165  74.635  1.00  0.00           H  
ATOM   3227 HG23 VAL   413      61.955  27.614  75.385  1.00  0.00           H  
ATOM   3228  C   VAL   413      63.290  30.736  75.397  1.00  0.00           C  
ATOM   3229  O   VAL   413      63.958  31.606  74.841  1.00  0.00           O  
ATOM   3230  N   GLY   414      63.669  30.166  76.544  1.00  0.00           N  
ATOM   3231  H   GLY   414      63.061  29.396  76.751  1.00  0.00           H  
ATOM   3232  CA  GLY   414      64.997  30.169  77.331  1.00  0.00           C  
ATOM   3233  HA2 GLY   414      65.111  29.185  77.793  1.00  0.00           H  
ATOM   3234  HA3 GLY   414      65.718  30.319  76.526  1.00  0.00           H  
ATOM   3235  C   GLY   414      65.112  31.220  78.478  1.00  0.00           C  
ATOM   3236  O   GLY   414      66.097  31.320  79.216  1.00  0.00           O  
ATOM   3237  N   LEU   415      64.085  32.021  78.695  1.00  0.00           N  
ATOM   3238  H   LEU   415      63.181  31.744  78.342  1.00  0.00           H  
ATOM   3239  CA  LEU   415      64.017  33.070  79.709  1.00  0.00           C  
ATOM   3240  HA  LEU   415      64.829  33.790  79.593  1.00  0.00           H  
ATOM   3241  CB  LEU   415      62.757  33.856  79.593  1.00  0.00           C  
ATOM   3242  HB2 LEU   415      62.041  33.033  79.544  1.00  0.00           H  
ATOM   3243  HB3 LEU   415      62.487  34.331  80.540  1.00  0.00           H  
ATOM   3244  CG  LEU   415      62.532  34.804  78.338  1.00  0.00           C  
ATOM   3245  HG  LEU   415      63.439  35.398  78.248  1.00  0.00           H  
ATOM   3246  CD1 LEU   415      62.500  34.027  77.064  1.00  0.00           C  
ATOM   3247 HD11 LEU   415      61.871  33.148  77.096  1.00  0.00           H  
ATOM   3248 HD12 LEU   415      62.078  34.708  76.315  1.00  0.00           H  
ATOM   3249 HD13 LEU   415      63.564  33.887  76.852  1.00  0.00           H  
ATOM   3250  CD2 LEU   415      61.202  35.548  78.552  1.00  0.00           C  
ATOM   3251 HD21 LEU   415      61.017  36.096  77.629  1.00  0.00           H  
ATOM   3252 HD22 LEU   415      60.522  34.723  78.773  1.00  0.00           H  
ATOM   3253 HD23 LEU   415      61.269  36.265  79.370  1.00  0.00           H  
ATOM   3254  C   LEU   415      64.072  32.578  81.155  1.00  0.00           C  
ATOM   3255  O   LEU   415      64.664  33.279  81.966  1.00  0.00           O  
ATOM   3256  N   SER   416      63.581  31.366  81.347  1.00  0.00           N  
ATOM   3257  H   SER   416      63.334  30.816  80.532  1.00  0.00           H  
ATOM   3258  CA  SER   416      63.540  30.717  82.683  1.00  0.00           C  
ATOM   3259  HA  SER   416      63.560  31.521  83.429  1.00  0.00           H  
ATOM   3260  CB  SER   416      62.252  29.930  82.868  1.00  0.00           C  
ATOM   3261  HB2 SER   416      62.332  29.390  83.805  1.00  0.00           H  
ATOM   3262  HB3 SER   416      61.419  30.622  82.743  1.00  0.00           H  
ATOM   3263  OG  SER   416      62.127  28.962  81.828  1.00  0.00           O  
ATOM   3264  HG  SER   416      61.715  29.359  81.059  1.00  0.00           H  
ATOM   3265  C   SER   416      64.719  29.771  83.018  1.00  0.00           C  
ATOM   3266  O   SER   416      64.965  29.346  84.154  1.00  0.00           O  
ATOM   3267  N   SER   417      65.589  29.453  81.988  1.00  0.00           N  
ATOM   3268  H   SER   417      65.349  29.797  81.070  1.00  0.00           H  
ATOM   3269  CA  SER   417      66.777  28.615  82.272  1.00  0.00           C  
ATOM   3270  HA  SER   417      67.206  28.958  83.222  1.00  0.00           H  
ATOM   3271  CB  SER   417      66.240  27.168  82.347  1.00  0.00           C  
ATOM   3272  HB2 SER   417      65.630  26.925  83.214  1.00  0.00           H  
ATOM   3273  HB3 SER   417      65.577  26.998  81.493  1.00  0.00           H  
ATOM   3274  OG  SER   417      67.279  26.215  82.313  1.00  0.00           O  
ATOM   3275  HG  SER   417      66.969  25.414  82.729  1.00  0.00           H  
ATOM   3276  C   SER   417      67.843  28.754  81.167  1.00  0.00           C  
ATOM   3277  O   SER   417      67.460  28.898  79.997  1.00  0.00           O  
ATOM   3278  N   VAL   418      69.137  28.862  81.530  1.00  0.00           N  
ATOM   3279  H   VAL   418      69.257  28.953  82.533  1.00  0.00           H  
ATOM   3280  CA  VAL   418      70.194  29.118  80.596  1.00  0.00           C  
ATOM   3281  HA  VAL   418      69.781  29.917  79.969  1.00  0.00           H  
ATOM   3282  CB  VAL   418      71.508  29.537  81.200  1.00  0.00           C  
ATOM   3283  HB  VAL   418      71.950  28.680  81.715  1.00  0.00           H  
ATOM   3284  CG1 VAL   418      72.545  29.989  80.175  1.00  0.00           C  
ATOM   3285 HG11 VAL   418      73.376  30.478  80.684  1.00  0.00           H  
ATOM   3286 HG12 VAL   418      72.837  29.089  79.626  1.00  0.00           H  
ATOM   3287 HG13 VAL   418      72.124  30.582  79.369  1.00  0.00           H  
ATOM   3288  CG2 VAL   418      71.347  30.664  82.225  1.00  0.00           C  
ATOM   3289 HG21 VAL   418      72.296  30.750  82.733  1.00  0.00           H  
ATOM   3290 HG22 VAL   418      71.110  31.606  81.719  1.00  0.00           H  
ATOM   3291 HG23 VAL   418      70.630  30.330  82.976  1.00  0.00           H  
ATOM   3292  C   VAL   418      70.374  27.978  79.633  1.00  0.00           C  
ATOM   3293  O   VAL   418      70.760  28.163  78.502  1.00  0.00           O  
ATOM   3294  N   ASP   419      70.134  26.791  80.204  1.00  0.00           N  
ATOM   3295  H   ASP   419      69.895  26.738  81.187  1.00  0.00           H  
ATOM   3296  CA  ASP   419      70.100  25.523  79.502  1.00  0.00           C  
ATOM   3297  HA  ASP   419      71.083  25.329  79.070  1.00  0.00           H  
ATOM   3298  CB  ASP   419      69.771  24.350  80.507  1.00  0.00           C  
ATOM   3299  HB2 ASP   419      70.304  24.316  81.455  1.00  0.00           H  
ATOM   3300  HB3 ASP   419      68.745  24.440  80.863  1.00  0.00           H  
ATOM   3301  CG  ASP   419      69.863  22.943  79.957  1.00  0.00           C  
ATOM   3302  OD1 ASP   419      69.309  21.973  80.533  1.00  0.00           O  
ATOM   3303  OD2 ASP   419      70.358  22.737  78.833  1.00  0.00           O  
ATOM   3304  C   ASP   419      69.097  25.569  78.314  1.00  0.00           C  
ATOM   3305  O   ASP   419      69.548  25.277  77.238  1.00  0.00           O  
ATOM   3306  N   ALA   420      67.853  25.926  78.482  1.00  0.00           N  
ATOM   3307  H   ALA   420      67.470  26.092  79.398  1.00  0.00           H  
ATOM   3308  CA  ALA   420      66.844  25.993  77.387  1.00  0.00           C  
ATOM   3309  HA  ALA   420      66.831  25.019  76.893  1.00  0.00           H  
ATOM   3310  CB  ALA   420      65.457  26.205  77.876  1.00  0.00           C  
ATOM   3311  HB1 ALA   420      65.459  26.968  78.656  1.00  0.00           H  
ATOM   3312  HB2 ALA   420      64.760  26.458  77.079  1.00  0.00           H  
ATOM   3313  HB3 ALA   420      65.142  25.208  78.195  1.00  0.00           H  
ATOM   3314  C   ALA   420      67.245  27.061  76.386  1.00  0.00           C  
ATOM   3315  O   ALA   420      67.013  26.917  75.229  1.00  0.00           O  
ATOM   3316  N   LEU   421      67.873  28.202  76.861  1.00  0.00           N  
ATOM   3317  H   LEU   421      68.015  28.320  77.849  1.00  0.00           H  
ATOM   3318  CA  LEU   421      68.317  29.214  75.955  1.00  0.00           C  
ATOM   3319  HA  LEU   421      67.425  29.494  75.402  1.00  0.00           H  
ATOM   3320  CB  LEU   421      68.773  30.403  76.791  1.00  0.00           C  
ATOM   3321  HB2 LEU   421      67.890  30.788  77.306  1.00  0.00           H  
ATOM   3322  HB3 LEU   421      69.599  30.089  77.432  1.00  0.00           H  
ATOM   3323  CG  LEU   421      69.379  31.590  75.945  1.00  0.00           C  
ATOM   3324  HG  LEU   421      70.304  31.316  75.446  1.00  0.00           H  
ATOM   3325  CD1 LEU   421      68.343  32.173  74.986  1.00  0.00           C  
ATOM   3326 HD11 LEU   421      67.569  32.617  75.614  1.00  0.00           H  
ATOM   3327 HD12 LEU   421      68.790  32.957  74.378  1.00  0.00           H  
ATOM   3328 HD13 LEU   421      67.963  31.379  74.344  1.00  0.00           H  
ATOM   3329  CD2 LEU   421      69.765  32.775  76.892  1.00  0.00           C  
ATOM   3330 HD21 LEU   421      68.971  33.081  77.578  1.00  0.00           H  
ATOM   3331 HD22 LEU   421      70.699  32.501  77.381  1.00  0.00           H  
ATOM   3332 HD23 LEU   421      70.096  33.633  76.301  1.00  0.00           H  
ATOM   3333  C   LEU   421      69.442  28.737  75.016  1.00  0.00           C  
ATOM   3334  O   LEU   421      69.262  28.819  73.773  1.00  0.00           O  
ATOM   3335  N   ARG   422      70.492  28.108  75.547  1.00  0.00           N  
ATOM   3336  H   ARG   422      70.648  28.146  76.551  1.00  0.00           H  
ATOM   3337  CA  ARG   422      71.460  27.404  74.687  1.00  0.00           C  
ATOM   3338  HA  ARG   422      71.958  28.079  73.997  1.00  0.00           H  
ATOM   3339  CB  ARG   422      72.492  26.674  75.573  1.00  0.00           C  
ATOM   3340  HB2 ARG   422      72.780  27.531  76.184  1.00  0.00           H  
ATOM   3341  HB3 ARG   422      71.981  25.903  76.141  1.00  0.00           H  
ATOM   3342  CG  ARG   422      73.762  26.125  74.866  1.00  0.00           C  
ATOM   3343  HG2 ARG   422      73.497  25.153  74.443  1.00  0.00           H  
ATOM   3344  HG3 ARG   422      74.128  26.767  74.070  1.00  0.00           H  
ATOM   3345  CD  ARG   422      74.970  25.945  75.802  1.00  0.00           C  
ATOM   3346  HD2 ARG   422      75.563  25.127  75.400  1.00  0.00           H  
ATOM   3347  HD3 ARG   422      75.477  26.904  75.756  1.00  0.00           H  
ATOM   3348  NE  ARG   422      74.507  25.498  77.196  1.00  0.00           N  
ATOM   3349  HE  ARG   422      74.086  24.585  77.260  1.00  0.00           H  
ATOM   3350  CZ  ARG   422      74.599  26.215  78.293  1.00  0.00           C  
ATOM   3351  NH1 ARG   422      74.931  27.425  78.247  1.00  0.00           N  
ATOM   3352 HH11 ARG   422      74.947  27.840  77.326  1.00  0.00           H  
ATOM   3353 HH12 ARG   422      75.108  27.985  79.061  1.00  0.00           H  
ATOM   3354  NH2 ARG   422      74.439  25.735  79.490  1.00  0.00           N  
ATOM   3355 HH21 ARG   422      74.209  24.748  79.529  1.00  0.00           H  
ATOM   3356 HH22 ARG   422      74.475  26.348  80.295  1.00  0.00           H  
ATOM   3357  C   ARG   422      70.764  26.342  73.739  1.00  0.00           C  
ATOM   3358  O   ARG   422      70.889  26.523  72.503  1.00  0.00           O  
ATOM   3359  N   GLY   423      70.058  25.315  74.296  1.00  0.00           N  
ATOM   3360  H   GLY   423      70.047  25.224  75.303  1.00  0.00           H  
ATOM   3361  CA  GLY   423      69.439  24.200  73.509  1.00  0.00           C  
ATOM   3362  HA2 GLY   423      70.263  23.609  73.101  1.00  0.00           H  
ATOM   3363  HA3 GLY   423      68.982  23.427  74.137  1.00  0.00           H  
ATOM   3364  C   GLY   423      68.495  24.558  72.375  1.00  0.00           C  
ATOM   3365  O   GLY   423      68.564  23.934  71.322  1.00  0.00           O  
ATOM   3366  N   PHE   424      67.611  25.563  72.551  1.00  0.00           N  
ATOM   3367  H   PHE   424      67.606  25.964  73.475  1.00  0.00           H  
ATOM   3368  CA  PHE   424      66.656  25.940  71.457  1.00  0.00           C  
ATOM   3369  HA  PHE   424      66.781  25.228  70.640  1.00  0.00           H  
ATOM   3370  CB  PHE   424      65.253  25.777  72.128  1.00  0.00           C  
ATOM   3371  HB2 PHE   424      65.268  26.419  73.003  1.00  0.00           H  
ATOM   3372  HB3 PHE   424      64.439  26.049  71.456  1.00  0.00           H  
ATOM   3373  CG  PHE   424      64.851  24.317  72.489  1.00  0.00           C  
ATOM   3374  CD1 PHE   424      65.144  23.766  73.766  1.00  0.00           C  
ATOM   3375  HD1 PHE   424      65.598  24.401  74.509  1.00  0.00           H  
ATOM   3376  CE1 PHE   424      64.797  22.479  74.047  1.00  0.00           C  
ATOM   3377  HE1 PHE   424      65.102  22.212  75.042  1.00  0.00           H  
ATOM   3378  CZ  PHE   424      64.230  21.590  73.093  1.00  0.00           C  
ATOM   3379  HZ  PHE   424      63.967  20.596  73.431  1.00  0.00           H  
ATOM   3380  CE2 PHE   424      63.911  22.167  71.835  1.00  0.00           C  
ATOM   3381  HE2 PHE   424      63.335  21.596  71.127  1.00  0.00           H  
ATOM   3382  CD2 PHE   424      64.195  23.501  71.577  1.00  0.00           C  
ATOM   3383  HD2 PHE   424      63.866  23.796  70.590  1.00  0.00           H  
ATOM   3384  C   PHE   424      66.847  27.309  70.892  1.00  0.00           C  
ATOM   3385  O   PHE   424      66.148  27.550  69.860  1.00  0.00           O  
ATOM   3386  N   VAL   425      67.758  28.168  71.362  1.00  0.00           N  
ATOM   3387  H   VAL   425      68.349  27.907  72.140  1.00  0.00           H  
ATOM   3388  CA  VAL   425      68.051  29.423  70.713  1.00  0.00           C  
ATOM   3389  HA  VAL   425      67.394  29.536  69.851  1.00  0.00           H  
ATOM   3390  CB  VAL   425      67.630  30.579  71.698  1.00  0.00           C  
ATOM   3391  HB  VAL   425      68.427  30.683  72.426  1.00  0.00           H  
ATOM   3392  CG1 VAL   425      67.598  31.843  70.905  1.00  0.00           C  
ATOM   3393 HG11 VAL   425      66.819  31.716  70.147  1.00  0.00           H  
ATOM   3394 HG12 VAL   425      67.289  32.624  71.605  1.00  0.00           H  
ATOM   3395 HG13 VAL   425      68.572  32.158  70.541  1.00  0.00           H  
ATOM   3396  CG2 VAL   425      66.257  30.456  72.316  1.00  0.00           C  
ATOM   3397 HG21 VAL   425      65.453  30.428  71.582  1.00  0.00           H  
ATOM   3398 HG22 VAL   425      66.179  29.466  72.776  1.00  0.00           H  
ATOM   3399 HG23 VAL   425      66.111  31.212  73.082  1.00  0.00           H  
ATOM   3400  C   VAL   425      69.525  29.569  70.184  1.00  0.00           C  
ATOM   3401  O   VAL   425      69.917  29.397  69.036  1.00  0.00           O  
ATOM   3402  N   LEU   426      70.344  29.824  71.162  1.00  0.00           N  
ATOM   3403  H   LEU   426      70.020  29.822  72.114  1.00  0.00           H  
ATOM   3404  CA  LEU   426      71.750  30.194  71.014  1.00  0.00           C  
ATOM   3405  HA  LEU   426      71.708  31.135  70.470  1.00  0.00           H  
ATOM   3406  CB  LEU   426      72.380  30.553  72.365  1.00  0.00           C  
ATOM   3407  HB2 LEU   426      71.730  31.135  73.024  1.00  0.00           H  
ATOM   3408  HB3 LEU   426      72.582  29.673  72.961  1.00  0.00           H  
ATOM   3409  CG  LEU   426      73.746  31.336  72.365  1.00  0.00           C  
ATOM   3410  HG  LEU   426      73.603  32.239  71.781  1.00  0.00           H  
ATOM   3411  CD1 LEU   426      73.973  31.697  73.812  1.00  0.00           C  
ATOM   3412 HD11 LEU   426      74.702  32.488  73.993  1.00  0.00           H  
ATOM   3413 HD12 LEU   426      73.039  32.069  74.216  1.00  0.00           H  
ATOM   3414 HD13 LEU   426      74.367  30.798  74.276  1.00  0.00           H  
ATOM   3415  CD2 LEU   426      74.965  30.522  71.883  1.00  0.00           C  
ATOM   3416 HD21 LEU   426      74.961  30.428  70.798  1.00  0.00           H  
ATOM   3417 HD22 LEU   426      75.831  31.169  72.055  1.00  0.00           H  
ATOM   3418 HD23 LEU   426      75.014  29.544  72.366  1.00  0.00           H  
ATOM   3419  C   LEU   426      72.588  29.189  70.181  1.00  0.00           C  
ATOM   3420  O   LEU   426      73.071  29.571  69.101  1.00  0.00           O  
ATOM   3421  N   ALA   427      72.717  27.933  70.604  1.00  0.00           N  
ATOM   3422  H   ALA   427      72.166  27.680  71.409  1.00  0.00           H  
ATOM   3423  CA  ALA   427      73.248  26.853  69.836  1.00  0.00           C  
ATOM   3424  HA  ALA   427      74.283  27.161  69.634  1.00  0.00           H  
ATOM   3425  CB  ALA   427      73.485  25.627  70.767  1.00  0.00           C  
ATOM   3426  HB1 ALA   427      73.840  24.761  70.221  1.00  0.00           H  
ATOM   3427  HB2 ALA   427      74.237  25.812  71.545  1.00  0.00           H  
ATOM   3428  HB3 ALA   427      72.579  25.335  71.297  1.00  0.00           H  
ATOM   3429  C   ALA   427      72.698  26.488  68.427  1.00  0.00           C  
ATOM   3430  O   ALA   427      73.455  26.424  67.490  1.00  0.00           O  
ATOM   3431  N   PRO   428      71.363  26.231  68.178  1.00  0.00           N  
ATOM   3432  CD  PRO   428      70.360  26.028  69.146  1.00  0.00           C  
ATOM   3433  HD2 PRO   428      70.325  26.914  69.787  1.00  0.00           H  
ATOM   3434  HD3 PRO   428      70.546  25.133  69.738  1.00  0.00           H  
ATOM   3435  CG  PRO   428      69.075  25.793  68.439  1.00  0.00           C  
ATOM   3436  HG2 PRO   428      68.190  26.168  68.952  1.00  0.00           H  
ATOM   3437  HG3 PRO   428      68.944  24.728  68.275  1.00  0.00           H  
ATOM   3438  CB  PRO   428      69.225  26.580  67.162  1.00  0.00           C  
ATOM   3439  HB2 PRO   428      68.855  27.601  67.260  1.00  0.00           H  
ATOM   3440  HB3 PRO   428      68.710  26.112  66.330  1.00  0.00           H  
ATOM   3441  CA  PRO   428      70.749  26.395  66.890  1.00  0.00           C  
ATOM   3442  HA  PRO   428      70.994  25.565  66.237  1.00  0.00           H  
ATOM   3443  C   PRO   428      71.229  27.708  66.175  1.00  0.00           C  
ATOM   3444  O   PRO   428      71.736  27.493  65.023  1.00  0.00           O  
ATOM   3445  N   LEU   429      71.104  28.953  66.677  1.00  0.00           N  
ATOM   3446  H   LEU   429      70.693  29.065  67.594  1.00  0.00           H  
ATOM   3447  CA  LEU   429      71.390  30.171  65.923  1.00  0.00           C  
ATOM   3448  HA  LEU   429      70.733  30.212  65.046  1.00  0.00           H  
ATOM   3449  CB  LEU   429      70.928  31.479  66.709  1.00  0.00           C  
ATOM   3450  HB2 LEU   429      69.840  31.414  66.779  1.00  0.00           H  
ATOM   3451  HB3 LEU   429      71.281  31.414  67.738  1.00  0.00           H  
ATOM   3452  CG  LEU   429      71.389  32.840  66.158  1.00  0.00           C  
ATOM   3453  HG  LEU   429      72.459  32.759  65.961  1.00  0.00           H  
ATOM   3454  CD1 LEU   429      70.617  33.232  64.851  1.00  0.00           C  
ATOM   3455 HD11 LEU   429      70.617  32.407  64.138  1.00  0.00           H  
ATOM   3456 HD12 LEU   429      69.591  33.466  65.147  1.00  0.00           H  
ATOM   3457 HD13 LEU   429      70.987  34.129  64.361  1.00  0.00           H  
ATOM   3458  CD2 LEU   429      71.071  33.932  67.164  1.00  0.00           C  
ATOM   3459 HD21 LEU   429      71.768  33.760  67.988  1.00  0.00           H  
ATOM   3460 HD22 LEU   429      71.434  34.833  66.663  1.00  0.00           H  
ATOM   3461 HD23 LEU   429      70.066  33.978  67.572  1.00  0.00           H  
ATOM   3462  C   LEU   429      72.882  30.264  65.515  1.00  0.00           C  
ATOM   3463  O   LEU   429      73.129  30.647  64.385  1.00  0.00           O  
ATOM   3464  N   PHE   430      73.814  29.808  66.375  1.00  0.00           N  
ATOM   3465  H   PHE   430      73.496  29.504  67.285  1.00  0.00           H  
ATOM   3466  CA  PHE   430      75.193  29.627  66.161  1.00  0.00           C  
ATOM   3467  HA  PHE   430      75.503  30.646  65.924  1.00  0.00           H  
ATOM   3468  CB  PHE   430      75.825  29.233  67.485  1.00  0.00           C  
ATOM   3469  HB2 PHE   430      75.620  30.108  68.108  1.00  0.00           H  
ATOM   3470  HB3 PHE   430      75.220  28.475  67.998  1.00  0.00           H  
ATOM   3471  CG  PHE   430      77.334  28.875  67.533  1.00  0.00           C  
ATOM   3472  CD1 PHE   430      78.194  29.451  66.611  1.00  0.00           C  
ATOM   3473  HD1 PHE   430      77.831  30.163  65.884  1.00  0.00           H  
ATOM   3474  CE1 PHE   430      79.588  29.138  66.745  1.00  0.00           C  
ATOM   3475  HE1 PHE   430      80.319  29.455  66.015  1.00  0.00           H  
ATOM   3476  CZ  PHE   430      80.051  28.169  67.692  1.00  0.00           C  
ATOM   3477  HZ  PHE   430      81.101  27.879  67.700  1.00  0.00           H  
ATOM   3478  CE2 PHE   430      79.129  27.655  68.599  1.00  0.00           C  
ATOM   3479  HE2 PHE   430      79.439  26.972  69.380  1.00  0.00           H  
ATOM   3480  CD2 PHE   430      77.762  28.058  68.608  1.00  0.00           C  
ATOM   3481  HD2 PHE   430      77.130  27.754  69.426  1.00  0.00           H  
ATOM   3482  C   PHE   430      75.530  28.735  64.939  1.00  0.00           C  
ATOM   3483  O   PHE   430      76.123  29.193  63.994  1.00  0.00           O  
ATOM   3484  N   VAL   431      74.947  27.569  65.059  1.00  0.00           N  
ATOM   3485  H   VAL   431      74.380  27.404  65.867  1.00  0.00           H  
ATOM   3486  CA  VAL   431      75.079  26.538  64.005  1.00  0.00           C  
ATOM   3487  HA  VAL   431      76.142  26.350  63.922  1.00  0.00           H  
ATOM   3488  CB  VAL   431      74.253  25.278  64.444  1.00  0.00           C  
ATOM   3489  HB  VAL   431      73.291  25.539  64.875  1.00  0.00           H  
ATOM   3490  CG1 VAL   431      74.130  24.286  63.260  1.00  0.00           C  
ATOM   3491 HG11 VAL   431      73.331  24.557  62.560  1.00  0.00           H  
ATOM   3492 HG12 VAL   431      75.034  24.136  62.666  1.00  0.00           H  
ATOM   3493 HG13 VAL   431      73.799  23.287  63.546  1.00  0.00           H  
ATOM   3494  CG2 VAL   431      74.893  24.404  65.468  1.00  0.00           C  
ATOM   3495 HG21 VAL   431      75.045  25.119  66.279  1.00  0.00           H  
ATOM   3496 HG22 VAL   431      74.172  23.696  65.864  1.00  0.00           H  
ATOM   3497 HG23 VAL   431      75.850  23.981  65.166  1.00  0.00           H  
ATOM   3498  C   VAL   431      74.604  27.135  62.621  1.00  0.00           C  
ATOM   3499  O   VAL   431      75.298  27.037  61.681  1.00  0.00           O  
ATOM   3500  N   TYR   432      73.380  27.627  62.498  1.00  0.00           N  
ATOM   3501  H   TYR   432      72.781  27.694  63.299  1.00  0.00           H  
ATOM   3502  CA  TYR   432      72.802  28.131  61.263  1.00  0.00           C  
ATOM   3503  HA  TYR   432      72.842  27.367  60.479  1.00  0.00           H  
ATOM   3504  CB  TYR   432      71.380  28.531  61.588  1.00  0.00           C  
ATOM   3505  HB2 TYR   432      71.426  29.365  62.290  1.00  0.00           H  
ATOM   3506  HB3 TYR   432      70.886  28.835  60.666  1.00  0.00           H  
ATOM   3507  CG  TYR   432      70.459  27.527  62.224  1.00  0.00           C  
ATOM   3508  CD1 TYR   432      69.323  28.012  62.958  1.00  0.00           C  
ATOM   3509  HD1 TYR   432      69.069  29.055  63.027  1.00  0.00           H  
ATOM   3510  CE1 TYR   432      68.570  27.040  63.522  1.00  0.00           C  
ATOM   3511  HE1 TYR   432      67.676  27.307  64.087  1.00  0.00           H  
ATOM   3512  CZ  TYR   432      68.819  25.666  63.427  1.00  0.00           C  
ATOM   3513  OH  TYR   432      68.155  24.670  64.055  1.00  0.00           O  
ATOM   3514  HH  TYR   432      68.724  23.959  64.368  1.00  0.00           H  
ATOM   3515  CE2 TYR   432      69.935  25.218  62.692  1.00  0.00           C  
ATOM   3516  HE2 TYR   432      70.252  24.185  62.645  1.00  0.00           H  
ATOM   3517  CD2 TYR   432      70.806  26.157  62.115  1.00  0.00           C  
ATOM   3518  HD2 TYR   432      71.621  25.759  61.527  1.00  0.00           H  
ATOM   3519  C   TYR   432      73.644  29.351  60.773  1.00  0.00           C  
ATOM   3520  O   TYR   432      73.892  29.447  59.592  1.00  0.00           O  
ATOM   3521  N   LEU   433      74.133  30.239  61.674  1.00  0.00           N  
ATOM   3522  H   LEU   433      74.020  30.053  62.667  1.00  0.00           H  
ATOM   3523  CA  LEU   433      75.023  31.326  61.375  1.00  0.00           C  
ATOM   3524  HA  LEU   433      74.537  31.875  60.564  1.00  0.00           H  
ATOM   3525  CB  LEU   433      75.238  32.215  62.576  1.00  0.00           C  
ATOM   3526  HB2 LEU   433      74.232  32.445  62.946  1.00  0.00           H  
ATOM   3527  HB3 LEU   433      75.832  31.626  63.279  1.00  0.00           H  
ATOM   3528  CG  LEU   433      75.937  33.521  62.242  1.00  0.00           C  
ATOM   3529  HG  LEU   433      76.886  33.197  61.834  1.00  0.00           H  
ATOM   3530  CD1 LEU   433      75.317  34.535  61.384  1.00  0.00           C  
ATOM   3531 HD11 LEU   433      75.160  34.096  60.400  1.00  0.00           H  
ATOM   3532 HD12 LEU   433      74.324  34.827  61.731  1.00  0.00           H  
ATOM   3533 HD13 LEU   433      75.970  35.378  61.170  1.00  0.00           H  
ATOM   3534  CD2 LEU   433      76.149  34.433  63.515  1.00  0.00           C  
ATOM   3535 HD21 LEU   433      76.776  35.301  63.319  1.00  0.00           H  
ATOM   3536 HD22 LEU   433      75.213  34.876  63.863  1.00  0.00           H  
ATOM   3537 HD23 LEU   433      76.671  33.773  64.201  1.00  0.00           H  
ATOM   3538  C   LEU   433      76.359  30.902  60.851  1.00  0.00           C  
ATOM   3539  O   LEU   433      76.748  31.556  59.918  1.00  0.00           O  
ATOM   3540  N   PHE   434      77.109  29.922  61.458  1.00  0.00           N  
ATOM   3541  H   PHE   434      76.741  29.407  62.252  1.00  0.00           H  
ATOM   3542  CA  PHE   434      78.371  29.459  60.929  1.00  0.00           C  
ATOM   3543  HA  PHE   434      79.029  30.322  60.869  1.00  0.00           H  
ATOM   3544  CB  PHE   434      78.989  28.558  62.049  1.00  0.00           C  
ATOM   3545  HB2 PHE   434      78.778  29.137  62.953  1.00  0.00           H  
ATOM   3546  HB3 PHE   434      78.455  27.611  62.153  1.00  0.00           H  
ATOM   3547  CG  PHE   434      80.471  28.305  61.999  1.00  0.00           C  
ATOM   3548  CD1 PHE   434      80.867  27.140  61.395  1.00  0.00           C  
ATOM   3549  HD1 PHE   434      80.092  26.467  61.054  1.00  0.00           H  
ATOM   3550  CE1 PHE   434      82.200  26.739  61.706  1.00  0.00           C  
ATOM   3551  HE1 PHE   434      82.524  25.740  61.459  1.00  0.00           H  
ATOM   3552  CZ  PHE   434      83.133  27.565  62.390  1.00  0.00           C  
ATOM   3553  HZ  PHE   434      84.155  27.237  62.513  1.00  0.00           H  
ATOM   3554  CE2 PHE   434      82.758  28.724  62.905  1.00  0.00           C  
ATOM   3555  HE2 PHE   434      83.376  29.428  63.457  1.00  0.00           H  
ATOM   3556  CD2 PHE   434      81.369  29.081  62.826  1.00  0.00           C  
ATOM   3557  HD2 PHE   434      80.974  29.903  63.403  1.00  0.00           H  
ATOM   3558  C   PHE   434      78.218  28.753  59.538  1.00  0.00           C  
ATOM   3559  O   PHE   434      78.970  29.087  58.620  1.00  0.00           O  
ATOM   3560  N   ILE   435      77.230  27.800  59.333  1.00  0.00           N  
ATOM   3561  H   ILE   435      76.708  27.628  60.180  1.00  0.00           H  
ATOM   3562  CA  ILE   435      76.804  27.175  58.037  1.00  0.00           C  
ATOM   3563  HA  ILE   435      77.620  26.674  57.512  1.00  0.00           H  
ATOM   3564  CB  ILE   435      75.748  26.094  58.258  1.00  0.00           C  
ATOM   3565  HB  ILE   435      74.895  26.669  58.609  1.00  0.00           H  
ATOM   3566  CG2 ILE   435      75.443  25.404  56.935  1.00  0.00           C  
ATOM   3567 HG21 ILE   435      74.771  26.033  56.344  1.00  0.00           H  
ATOM   3568 HG22 ILE   435      76.333  25.238  56.327  1.00  0.00           H  
ATOM   3569 HG23 ILE   435      74.963  24.445  57.088  1.00  0.00           H  
ATOM   3570  CG1 ILE   435      76.085  25.116  59.397  1.00  0.00           C  
ATOM   3571 HG12 ILE   435      76.879  24.469  59.000  1.00  0.00           H  
ATOM   3572 HG13 ILE   435      76.475  25.614  60.292  1.00  0.00           H  
ATOM   3573  CD1 ILE   435      74.796  24.305  59.773  1.00  0.00           C  
ATOM   3574 HD11 ILE   435      74.969  23.606  60.592  1.00  0.00           H  
ATOM   3575 HD12 ILE   435      74.043  25.038  60.061  1.00  0.00           H  
ATOM   3576 HD13 ILE   435      74.445  23.717  58.929  1.00  0.00           H  
ATOM   3577  C   ILE   435      76.524  28.199  56.971  1.00  0.00           C  
ATOM   3578  O   ILE   435      77.236  28.263  55.955  1.00  0.00           O  
ATOM   3579  N   GLY   436      75.660  29.144  57.247  1.00  0.00           N  
ATOM   3580  H   GLY   436      75.189  29.088  58.141  1.00  0.00           H  
ATOM   3581  CA  GLY   436      75.180  30.207  56.264  1.00  0.00           C  
ATOM   3582  HA2 GLY   436      74.609  29.775  55.446  1.00  0.00           H  
ATOM   3583  HA3 GLY   436      74.522  30.841  56.865  1.00  0.00           H  
ATOM   3584  C   GLY   436      76.355  31.141  55.848  1.00  0.00           C  
ATOM   3585  O   GLY   436      76.572  31.421  54.695  1.00  0.00           O  
ATOM   3586  N   THR   437      77.207  31.502  56.828  1.00  0.00           N  
ATOM   3587  H   THR   437      77.026  31.175  57.769  1.00  0.00           H  
ATOM   3588  CA  THR   437      78.411  32.390  56.708  1.00  0.00           C  
ATOM   3589  HA  THR   437      78.065  33.257  56.138  1.00  0.00           H  
ATOM   3590  CB  THR   437      78.939  32.902  58.084  1.00  0.00           C  
ATOM   3591  HB  THR   437      79.309  32.024  58.606  1.00  0.00           H  
ATOM   3592  CG2 THR   437      80.153  33.819  57.876  1.00  0.00           C  
ATOM   3593 HG21 THR   437      80.235  34.338  58.824  1.00  0.00           H  
ATOM   3594 HG22 THR   437      81.004  33.157  57.722  1.00  0.00           H  
ATOM   3595 HG23 THR   437      80.122  34.474  56.997  1.00  0.00           H  
ATOM   3596  OG1 THR   437      77.990  33.647  58.819  1.00  0.00           O  
ATOM   3597  HG1 THR   437      77.435  33.045  59.321  1.00  0.00           H  
ATOM   3598  C   THR   437      79.557  31.773  55.833  1.00  0.00           C  
ATOM   3599  O   THR   437      79.935  32.331  54.840  1.00  0.00           O  
ATOM   3600  N   SER   438      79.899  30.524  56.109  1.00  0.00           N  
ATOM   3601  H   SER   438      79.334  30.038  56.792  1.00  0.00           H  
ATOM   3602  CA  SER   438      80.660  29.637  55.190  1.00  0.00           C  
ATOM   3603  HA  SER   438      81.726  29.861  55.251  1.00  0.00           H  
ATOM   3604  CB  SER   438      80.621  28.237  55.809  1.00  0.00           C  
ATOM   3605  HB2 SER   438      79.618  27.807  55.743  1.00  0.00           H  
ATOM   3606  HB3 SER   438      81.284  27.614  55.199  1.00  0.00           H  
ATOM   3607  OG  SER   438      81.180  28.132  57.092  1.00  0.00           O  
ATOM   3608  HG  SER   438      80.640  28.565  57.758  1.00  0.00           H  
ATOM   3609  C   SER   438      80.157  29.650  53.757  1.00  0.00           C  
ATOM   3610  O   SER   438      80.961  29.852  52.848  1.00  0.00           O  
ATOM   3611  N   PHE   439      78.860  29.525  53.453  1.00  0.00           N  
ATOM   3612  H   PHE   439      78.250  29.304  54.220  1.00  0.00           H  
ATOM   3613  CA  PHE   439      78.323  29.617  52.142  1.00  0.00           C  
ATOM   3614  HA  PHE   439      78.961  29.028  51.480  1.00  0.00           H  
ATOM   3615  CB  PHE   439      76.934  28.957  52.127  1.00  0.00           C  
ATOM   3616  HB2 PHE   439      76.222  29.419  52.807  1.00  0.00           H  
ATOM   3617  HB3 PHE   439      76.622  29.116  51.092  1.00  0.00           H  
ATOM   3618  CG  PHE   439      76.907  27.472  52.476  1.00  0.00           C  
ATOM   3619  CD1 PHE   439      77.944  26.618  52.073  1.00  0.00           C  
ATOM   3620  HD1 PHE   439      78.814  26.963  51.542  1.00  0.00           H  
ATOM   3621  CE1 PHE   439      77.802  25.239  52.270  1.00  0.00           C  
ATOM   3622  HE1 PHE   439      78.674  24.605  52.171  1.00  0.00           H  
ATOM   3623  CZ  PHE   439      76.695  24.721  52.973  1.00  0.00           C  
ATOM   3624  HZ  PHE   439      76.648  23.657  53.199  1.00  0.00           H  
ATOM   3625  CE2 PHE   439      75.646  25.521  53.339  1.00  0.00           C  
ATOM   3626  HE2 PHE   439      74.854  25.162  53.964  1.00  0.00           H  
ATOM   3627  CD2 PHE   439      75.759  26.956  53.102  1.00  0.00           C  
ATOM   3628  HD2 PHE   439      74.980  27.627  53.442  1.00  0.00           H  
ATOM   3629  C   PHE   439      78.332  31.033  51.540  1.00  0.00           C  
ATOM   3630  O   PHE   439      78.654  31.199  50.376  1.00  0.00           O  
ATOM   3631  N   LEU   440      78.074  32.018  52.335  1.00  0.00           N  
ATOM   3632  H   LEU   440      78.014  31.797  53.325  1.00  0.00           H  
ATOM   3633  CA  LEU   440      78.309  33.396  51.849  1.00  0.00           C  
ATOM   3634  HA  LEU   440      77.678  33.707  51.017  1.00  0.00           H  
ATOM   3635  CB  LEU   440      77.999  34.397  52.973  1.00  0.00           C  
ATOM   3636  HB2 LEU   440      76.920  34.344  53.086  1.00  0.00           H  
ATOM   3637  HB3 LEU   440      78.313  34.006  53.929  1.00  0.00           H  
ATOM   3638  CG  LEU   440      78.533  35.787  52.943  1.00  0.00           C  
ATOM   3639  HG  LEU   440      79.612  35.822  52.798  1.00  0.00           H  
ATOM   3640  CD1 LEU   440      77.992  36.624  51.811  1.00  0.00           C  
ATOM   3641 HD11 LEU   440      78.331  36.344  50.808  1.00  0.00           H  
ATOM   3642 HD12 LEU   440      76.915  36.580  51.935  1.00  0.00           H  
ATOM   3643 HD13 LEU   440      78.323  37.657  51.832  1.00  0.00           H  
ATOM   3644  CD2 LEU   440      78.308  36.450  54.299  1.00  0.00           C  
ATOM   3645 HD21 LEU   440      77.261  36.288  54.541  1.00  0.00           H  
ATOM   3646 HD22 LEU   440      78.953  36.057  55.076  1.00  0.00           H  
ATOM   3647 HD23 LEU   440      78.505  37.524  54.230  1.00  0.00           H  
ATOM   3648  C   LEU   440      79.756  33.568  51.420  1.00  0.00           C  
ATOM   3649  O   LEU   440      80.059  34.119  50.333  1.00  0.00           O  
ATOM   3650  N   LEU   441      80.725  33.237  52.285  1.00  0.00           N  
ATOM   3651  H   LEU   441      80.422  32.869  53.173  1.00  0.00           H  
ATOM   3652  CA  LEU   441      82.168  33.337  52.022  1.00  0.00           C  
ATOM   3653  HA  LEU   441      82.287  34.392  51.787  1.00  0.00           H  
ATOM   3654  CB  LEU   441      82.859  33.047  53.303  1.00  0.00           C  
ATOM   3655  HB2 LEU   441      82.441  32.099  53.639  1.00  0.00           H  
ATOM   3656  HB3 LEU   441      83.909  32.850  53.064  1.00  0.00           H  
ATOM   3657  CG  LEU   441      82.694  34.013  54.447  1.00  0.00           C  
ATOM   3658  HG  LEU   441      81.695  34.459  54.500  1.00  0.00           H  
ATOM   3659  CD1 LEU   441      82.988  33.359  55.787  1.00  0.00           C  
ATOM   3660 HD11 LEU   441      82.414  32.447  55.958  1.00  0.00           H  
ATOM   3661 HD12 LEU   441      84.059  33.177  55.888  1.00  0.00           H  
ATOM   3662 HD13 LEU   441      82.713  33.983  56.653  1.00  0.00           H  
ATOM   3663  CD2 LEU   441      83.703  35.230  54.340  1.00  0.00           C  
ATOM   3664 HD21 LEU   441      84.718  34.834  54.355  1.00  0.00           H  
ATOM   3665 HD22 LEU   441      83.507  35.780  53.425  1.00  0.00           H  
ATOM   3666 HD23 LEU   441      83.607  35.862  55.227  1.00  0.00           H  
ATOM   3667  C   LEU   441      82.580  32.565  50.679  1.00  0.00           C  
ATOM   3668  O   LEU   441      83.234  33.192  49.828  1.00  0.00           O  
ATOM   3669  N   ALA   442      82.114  31.353  50.469  1.00  0.00           N  
ATOM   3670  H   ALA   442      81.617  30.961  51.252  1.00  0.00           H  
ATOM   3671  CA  ALA   442      82.292  30.593  49.241  1.00  0.00           C  
ATOM   3672  HA  ALA   442      83.345  30.462  48.977  1.00  0.00           H  
ATOM   3673  CB  ALA   442      81.772  29.189  49.515  1.00  0.00           C  
ATOM   3674  HB1 ALA   442      81.698  28.747  48.524  1.00  0.00           H  
ATOM   3675  HB2 ALA   442      82.610  28.728  50.045  1.00  0.00           H  
ATOM   3676  HB3 ALA   442      80.799  29.133  49.991  1.00  0.00           H  
ATOM   3677  C   ALA   442      81.619  31.222  47.979  1.00  0.00           C  
ATOM   3678  O   ALA   442      82.268  31.299  46.923  1.00  0.00           O  
ATOM   3679  N   GLY   443      80.460  31.793  48.168  1.00  0.00           N  
ATOM   3680  H   GLY   443      80.156  31.986  49.108  1.00  0.00           H  
ATOM   3681  CA  GLY   443      79.784  32.558  47.088  1.00  0.00           C  
ATOM   3682  HA2 GLY   443      79.735  31.962  46.181  1.00  0.00           H  
ATOM   3683  HA3 GLY   443      78.805  32.938  47.373  1.00  0.00           H  
ATOM   3684  C   GLY   443      80.612  33.821  46.712  1.00  0.00           C  
ATOM   3685  O   GLY   443      80.877  34.020  45.500  1.00  0.00           O  
ATOM   3686  N   PHE   444      81.122  34.535  47.684  1.00  0.00           N  
ATOM   3687  H   PHE   444      80.845  34.350  48.640  1.00  0.00           H  
ATOM   3688  CA  PHE   444      81.974  35.708  47.547  1.00  0.00           C  
ATOM   3689  HA  PHE   444      81.371  36.382  46.941  1.00  0.00           H  
ATOM   3690  CB  PHE   444      82.273  36.284  48.952  1.00  0.00           C  
ATOM   3691  HB2 PHE   444      81.488  36.880  49.397  1.00  0.00           H  
ATOM   3692  HB3 PHE   444      82.496  35.497  49.680  1.00  0.00           H  
ATOM   3693  CG  PHE   444      83.509  37.213  48.850  1.00  0.00           C  
ATOM   3694  CD1 PHE   444      84.588  37.149  49.754  1.00  0.00           C  
ATOM   3695  HD1 PHE   444      84.660  36.362  50.499  1.00  0.00           H  
ATOM   3696  CE1 PHE   444      85.656  38.014  49.722  1.00  0.00           C  
ATOM   3697  HE1 PHE   444      86.560  37.885  50.298  1.00  0.00           H  
ATOM   3698  CZ  PHE   444      85.746  38.980  48.754  1.00  0.00           C  
ATOM   3699  HZ  PHE   444      86.675  39.539  48.726  1.00  0.00           H  
ATOM   3700  CE2 PHE   444      84.667  39.254  47.937  1.00  0.00           C  
ATOM   3701  HE2 PHE   444      84.714  39.943  47.103  1.00  0.00           H  
ATOM   3702  CD2 PHE   444      83.551  38.331  47.957  1.00  0.00           C  
ATOM   3703  HD2 PHE   444      82.681  38.478  47.327  1.00  0.00           H  
ATOM   3704  C   PHE   444      83.274  35.335  46.788  1.00  0.00           C  
ATOM   3705  O   PHE   444      83.553  35.929  45.751  1.00  0.00           O  
ATOM   3706  N   VAL   445      84.055  34.370  47.208  1.00  0.00           N  
ATOM   3707  H   VAL   445      83.831  33.867  48.058  1.00  0.00           H  
ATOM   3708  CA  VAL   445      85.331  34.049  46.590  1.00  0.00           C  
ATOM   3709  HA  VAL   445      85.854  34.966  46.340  1.00  0.00           H  
ATOM   3710  CB  VAL   445      86.219  33.097  47.405  1.00  0.00           C  
ATOM   3711  HB  VAL   445      85.776  32.107  47.379  1.00  0.00           H  
ATOM   3712  CG1 VAL   445      87.647  32.761  46.883  1.00  0.00           C  
ATOM   3713 HG11 VAL   445      88.221  33.670  47.077  1.00  0.00           H  
ATOM   3714 HG12 VAL   445      87.992  31.820  47.294  1.00  0.00           H  
ATOM   3715 HG13 VAL   445      87.697  32.672  45.797  1.00  0.00           H  
ATOM   3716  CG2 VAL   445      86.500  33.582  48.820  1.00  0.00           C  
ATOM   3717 HG21 VAL   445      86.871  34.591  48.948  1.00  0.00           H  
ATOM   3718 HG22 VAL   445      85.600  33.438  49.413  1.00  0.00           H  
ATOM   3719 HG23 VAL   445      87.293  32.935  49.186  1.00  0.00           H  
ATOM   3720  C   VAL   445      85.108  33.506  45.161  1.00  0.00           C  
ATOM   3721  O   VAL   445      86.011  33.608  44.311  1.00  0.00           O  
ATOM   3722  N   SER   446      83.970  32.928  44.827  1.00  0.00           N  
ATOM   3723  H   SER   446      83.236  32.953  45.522  1.00  0.00           H  
ATOM   3724  CA  SER   446      83.547  32.560  43.480  1.00  0.00           C  
ATOM   3725  HA  SER   446      84.278  31.910  43.001  1.00  0.00           H  
ATOM   3726  CB  SER   446      82.274  31.721  43.450  1.00  0.00           C  
ATOM   3727  HB2 SER   446      81.527  32.370  43.895  1.00  0.00           H  
ATOM   3728  HB3 SER   446      81.965  31.489  42.426  1.00  0.00           H  
ATOM   3729  OG  SER   446      82.405  30.485  44.129  1.00  0.00           O  
ATOM   3730  HG  SER   446      82.177  30.702  45.033  1.00  0.00           H  
ATOM   3731  C   SER   446      83.411  33.856  42.672  1.00  0.00           C  
ATOM   3732  O   SER   446      84.069  33.979  41.652  1.00  0.00           O  
ATOM   3733  N   LEU   447      82.654  34.852  43.132  1.00  0.00           N  
ATOM   3734  H   LEU   447      82.167  34.739  44.009  1.00  0.00           H  
ATOM   3735  CA  LEU   447      82.481  36.106  42.336  1.00  0.00           C  
ATOM   3736  HA  LEU   447      82.197  35.823  41.322  1.00  0.00           H  
ATOM   3737  CB  LEU   447      81.373  36.909  43.059  1.00  0.00           C  
ATOM   3738  HB2 LEU   447      81.615  37.042  44.115  1.00  0.00           H  
ATOM   3739  HB3 LEU   447      81.365  37.877  42.562  1.00  0.00           H  
ATOM   3740  CG  LEU   447      79.927  36.418  42.926  1.00  0.00           C  
ATOM   3741  HG  LEU   447      79.821  35.487  43.487  1.00  0.00           H  
ATOM   3742  CD1 LEU   447      78.899  37.344  43.579  1.00  0.00           C  
ATOM   3743 HD11 LEU   447      77.897  36.924  43.677  1.00  0.00           H  
ATOM   3744 HD12 LEU   447      79.183  37.507  44.625  1.00  0.00           H  
ATOM   3745 HD13 LEU   447      78.911  38.282  43.023  1.00  0.00           H  
ATOM   3746  CD2 LEU   447      79.527  36.205  41.461  1.00  0.00           C  
ATOM   3747 HD21 LEU   447      79.933  37.040  40.881  1.00  0.00           H  
ATOM   3748 HD22 LEU   447      79.952  35.243  41.183  1.00  0.00           H  
ATOM   3749 HD23 LEU   447      78.443  36.148  41.451  1.00  0.00           H  
ATOM   3750  C   LEU   447      83.806  36.922  42.250  1.00  0.00           C  
ATOM   3751  O   LEU   447      83.992  37.611  41.256  1.00  0.00           O  
ATOM   3752  N   PHE   448      84.699  36.832  43.295  1.00  0.00           N  
ATOM   3753  H   PHE   448      84.462  36.170  44.028  1.00  0.00           H  
ATOM   3754  CA  PHE   448      86.029  37.428  43.203  1.00  0.00           C  
ATOM   3755  HA  PHE   448      85.840  38.478  42.978  1.00  0.00           H  
ATOM   3756  CB  PHE   448      86.683  37.134  44.590  1.00  0.00           C  
ATOM   3757  HB2 PHE   448      85.934  37.376  45.349  1.00  0.00           H  
ATOM   3758  HB3 PHE   448      86.900  36.082  44.768  1.00  0.00           H  
ATOM   3759  CG  PHE   448      87.927  37.881  44.922  1.00  0.00           C  
ATOM   3760  CD1 PHE   448      87.849  39.002  45.717  1.00  0.00           C  
ATOM   3761  HD1 PHE   448      86.929  39.143  46.257  1.00  0.00           H  
ATOM   3762  CE1 PHE   448      89.061  39.738  45.952  1.00  0.00           C  
ATOM   3763  HE1 PHE   448      89.076  40.523  46.696  1.00  0.00           H  
ATOM   3764  CZ  PHE   448      90.205  39.418  45.303  1.00  0.00           C  
ATOM   3765  HZ  PHE   448      91.077  40.043  45.301  1.00  0.00           H  
ATOM   3766  CE2 PHE   448      90.291  38.190  44.593  1.00  0.00           C  
ATOM   3767  HE2 PHE   448      91.157  37.868  44.030  1.00  0.00           H  
ATOM   3768  CD2 PHE   448      89.137  37.429  44.416  1.00  0.00           C  
ATOM   3769  HD2 PHE   448      89.119  36.508  43.845  1.00  0.00           H  
ATOM   3770  C   PHE   448      86.849  36.754  42.037  1.00  0.00           C  
ATOM   3771  O   PHE   448      87.232  37.436  41.135  1.00  0.00           O  
ATOM   3772  N   ARG   449      86.919  35.389  42.035  1.00  0.00           N  
ATOM   3773  H   ARG   449      86.547  34.847  42.796  1.00  0.00           H  
ATOM   3774  CA  ARG   449      87.556  34.651  40.976  1.00  0.00           C  
ATOM   3775  HA  ARG   449      88.588  34.966  40.804  1.00  0.00           H  
ATOM   3776  CB  ARG   449      87.612  33.219  41.373  1.00  0.00           C  
ATOM   3777  HB2 ARG   449      86.624  32.881  41.713  1.00  0.00           H  
ATOM   3778  HB3 ARG   449      87.969  32.655  40.515  1.00  0.00           H  
ATOM   3779  CG  ARG   449      88.503  32.729  42.519  1.00  0.00           C  
ATOM   3780  HG2 ARG   449      89.556  32.935  42.332  1.00  0.00           H  
ATOM   3781  HG3 ARG   449      88.348  33.234  43.467  1.00  0.00           H  
ATOM   3782  CD  ARG   449      88.416  31.187  42.793  1.00  0.00           C  
ATOM   3783  HD2 ARG   449      88.822  30.894  43.762  1.00  0.00           H  
ATOM   3784  HD3 ARG   449      87.403  30.776  42.768  1.00  0.00           H  
ATOM   3785  NE  ARG   449      89.142  30.537  41.745  1.00  0.00           N  
ATOM   3786  HE  ARG   449      88.644  30.350  40.886  1.00  0.00           H  
ATOM   3787  CZ  ARG   449      90.342  30.039  41.802  1.00  0.00           C  
ATOM   3788  NH1 ARG   449      90.770  29.318  40.761  1.00  0.00           N  
ATOM   3789 HH11 ARG   449      90.151  28.925  40.080  1.00  0.00           H  
ATOM   3790 HH12 ARG   449      91.758  29.115  40.725  1.00  0.00           H  
ATOM   3791  NH2 ARG   449      91.162  30.213  42.672  1.00  0.00           N  
ATOM   3792 HH21 ARG   449      90.978  30.717  43.524  1.00  0.00           H  
ATOM   3793 HH22 ARG   449      92.056  29.735  42.620  1.00  0.00           H  
ATOM   3794  C   ARG   449      86.925  34.844  39.576  1.00  0.00           C  
ATOM   3795  O   ARG   449      87.727  34.973  38.670  1.00  0.00           O  
ATOM   3796  N   ILE   450      85.614  35.034  39.476  1.00  0.00           N  
ATOM   3797  H   ILE   450      85.051  34.928  40.310  1.00  0.00           H  
ATOM   3798  CA  ILE   450      84.883  35.328  38.179  1.00  0.00           C  
ATOM   3799  HA  ILE   450      85.103  34.484  37.521  1.00  0.00           H  
ATOM   3800  CB  ILE   450      83.359  35.321  38.477  1.00  0.00           C  
ATOM   3801  HB  ILE   450      83.279  35.570  39.529  1.00  0.00           H  
ATOM   3802  CG2 ILE   450      82.609  36.346  37.598  1.00  0.00           C  
ATOM   3803 HG21 ILE   450      82.831  36.116  36.560  1.00  0.00           H  
ATOM   3804 HG22 ILE   450      81.547  36.167  37.756  1.00  0.00           H  
ATOM   3805 HG23 ILE   450      82.988  37.366  37.698  1.00  0.00           H  
ATOM   3806  CG1 ILE   450      82.793  33.904  38.296  1.00  0.00           C  
ATOM   3807 HG12 ILE   450      82.705  33.653  37.235  1.00  0.00           H  
ATOM   3808 HG13 ILE   450      83.473  33.165  38.737  1.00  0.00           H  
ATOM   3809  CD1 ILE   450      81.426  33.566  38.848  1.00  0.00           C  
ATOM   3810 HD11 ILE   450      81.195  34.222  39.693  1.00  0.00           H  
ATOM   3811 HD12 ILE   450      80.757  33.794  38.023  1.00  0.00           H  
ATOM   3812 HD13 ILE   450      81.206  32.530  39.088  1.00  0.00           H  
ATOM   3813  C   ILE   450      85.356  36.639  37.585  1.00  0.00           C  
ATOM   3814  O   ILE   450      85.723  36.709  36.411  1.00  0.00           O  
ATOM   3815  N   ARG   451      85.568  37.659  38.501  1.00  0.00           N  
ATOM   3816  H   ARG   451      85.188  37.571  39.427  1.00  0.00           H  
ATOM   3817  CA  ARG   451      86.170  38.945  38.129  1.00  0.00           C  
ATOM   3818  HA  ARG   451      85.665  39.291  37.229  1.00  0.00           H  
ATOM   3819  CB  ARG   451      85.722  40.008  39.173  1.00  0.00           C  
ATOM   3820  HB2 ARG   451      84.632  39.908  39.180  1.00  0.00           H  
ATOM   3821  HB3 ARG   451      86.170  39.664  40.105  1.00  0.00           H  
ATOM   3822  CG  ARG   451      85.975  41.484  38.779  1.00  0.00           C  
ATOM   3823  HG2 ARG   451      85.728  42.099  39.649  1.00  0.00           H  
ATOM   3824  HG3 ARG   451      87.017  41.636  38.546  1.00  0.00           H  
ATOM   3825  CD  ARG   451      85.279  41.965  37.502  1.00  0.00           C  
ATOM   3826  HD2 ARG   451      85.628  41.276  36.724  1.00  0.00           H  
ATOM   3827  HD3 ARG   451      84.196  41.861  37.530  1.00  0.00           H  
ATOM   3828  NE  ARG   451      85.510  43.334  37.178  1.00  0.00           N  
ATOM   3829  HE  ARG   451      86.228  43.802  37.697  1.00  0.00           H  
ATOM   3830  CZ  ARG   451      84.864  44.322  36.598  1.00  0.00           C  
ATOM   3831  NH1 ARG   451      83.746  44.295  35.843  1.00  0.00           N  
ATOM   3832 HH11 ARG   451      83.347  43.391  35.617  1.00  0.00           H  
ATOM   3833 HH12 ARG   451      83.546  45.152  35.337  1.00  0.00           H  
ATOM   3834  NH2 ARG   451      85.433  45.538  36.612  1.00  0.00           N  
ATOM   3835 HH21 ARG   451      86.276  45.672  37.157  1.00  0.00           H  
ATOM   3836 HH22 ARG   451      84.997  46.261  36.057  1.00  0.00           H  
ATOM   3837  C   ARG   451      87.689  38.893  37.816  1.00  0.00           C  
ATOM   3838  O   ARG   451      88.210  39.714  36.989  1.00  0.00           O  
ATOM   3839  N   THR   452      88.393  37.961  38.399  1.00  0.00           N  
ATOM   3840  H   THR   452      87.910  37.285  38.979  1.00  0.00           H  
ATOM   3841  CA  THR   452      89.834  38.177  38.561  1.00  0.00           C  
ATOM   3842  HA  THR   452      90.110  38.997  37.897  1.00  0.00           H  
ATOM   3843  CB  THR   452      90.283  38.727  39.897  1.00  0.00           C  
ATOM   3844  HB  THR   452      91.372  38.812  40.011  1.00  0.00           H  
ATOM   3845  CG2 THR   452      89.714  39.982  40.275  1.00  0.00           C  
ATOM   3846 HG21 THR   452      90.070  40.815  39.666  1.00  0.00           H  
ATOM   3847 HG22 THR   452      88.638  39.977  40.169  1.00  0.00           H  
ATOM   3848 HG23 THR   452      89.924  40.242  41.315  1.00  0.00           H  
ATOM   3849  OG1 THR   452      89.883  37.731  40.832  1.00  0.00           O  
ATOM   3850  HG1 THR   452      88.929  37.721  40.898  1.00  0.00           H  
ATOM   3851  C   THR   452      90.783  37.068  38.215  1.00  0.00           C  
ATOM   3852  O   THR   452      91.931  37.342  38.181  1.00  0.00           O  
ATOM   3853  N   ILE   453      90.297  35.861  37.931  1.00  0.00           N  
ATOM   3854  H   ILE   453      89.300  35.699  37.968  1.00  0.00           H  
ATOM   3855  CA  ILE   453      91.055  34.705  37.409  1.00  0.00           C  
ATOM   3856  HA  ILE   453      92.076  35.070  37.279  1.00  0.00           H  
ATOM   3857  CB  ILE   453      91.191  33.668  38.571  1.00  0.00           C  
ATOM   3858  HB  ILE   453      90.203  33.588  39.033  1.00  0.00           H  
ATOM   3859  CG2 ILE   453      91.485  32.289  38.077  1.00  0.00           C  
ATOM   3860 HG21 ILE   453      92.446  32.322  37.556  1.00  0.00           H  
ATOM   3861 HG22 ILE   453      91.406  31.607  38.926  1.00  0.00           H  
ATOM   3862 HG23 ILE   453      90.603  32.045  37.486  1.00  0.00           H  
ATOM   3863  CG1 ILE   453      92.163  34.245  39.558  1.00  0.00           C  
ATOM   3864 HG12 ILE   453      93.124  33.832  39.247  1.00  0.00           H  
ATOM   3865 HG13 ILE   453      92.208  35.327  39.618  1.00  0.00           H  
ATOM   3866  CD1 ILE   453      91.918  33.753  40.964  1.00  0.00           C  
ATOM   3867 HD11 ILE   453      90.870  33.990  41.124  1.00  0.00           H  
ATOM   3868 HD12 ILE   453      91.991  32.671  41.045  1.00  0.00           H  
ATOM   3869 HD13 ILE   453      92.584  34.315  41.614  1.00  0.00           H  
ATOM   3870  C   ILE   453      90.407  34.297  36.072  1.00  0.00           C  
ATOM   3871  O   ILE   453      89.443  33.536  36.119  1.00  0.00           O  
ATOM   3872  N   MET   454      90.701  34.914  34.978  1.00  0.00           N  
ATOM   3873  H   MET   454      90.059  34.604  34.269  1.00  0.00           H  
ATOM   3874  CA  MET   454      91.680  36.041  34.737  1.00  0.00           C  
ATOM   3875  HA  MET   454      92.571  35.850  35.337  1.00  0.00           H  
ATOM   3876  CB  MET   454      92.139  35.877  33.286  1.00  0.00           C  
ATOM   3877  HB2 MET   454      92.501  34.874  33.065  1.00  0.00           H  
ATOM   3878  HB3 MET   454      91.273  35.953  32.621  1.00  0.00           H  
ATOM   3879  CG  MET   454      93.110  36.811  32.592  1.00  0.00           C  
ATOM   3880  HG2 MET   454      93.206  36.514  31.549  1.00  0.00           H  
ATOM   3881  HG3 MET   454      92.756  37.827  32.785  1.00  0.00           H  
ATOM   3882  SD  MET   454      94.876  36.812  33.117  1.00  0.00           S  
ATOM   3883  CE  MET   454      95.430  38.079  31.923  1.00  0.00           C  
ATOM   3884  HE1 MET   454      96.463  38.344  32.153  1.00  0.00           H  
ATOM   3885  HE2 MET   454      95.319  37.625  30.945  1.00  0.00           H  
ATOM   3886  HE3 MET   454      94.678  38.857  31.930  1.00  0.00           H  
ATOM   3887  C   MET   454      91.105  37.460  34.914  1.00  0.00           C  
ATOM   3888  O   MET   454      89.892  37.622  34.880  1.00  0.00           O  
ATOM   3889  N   LYS   455      91.986  38.454  35.298  1.00  0.00           N  
ATOM   3890  H   LYS   455      92.966  38.281  35.456  1.00  0.00           H  
ATOM   3891  CA  LYS   455      91.561  39.879  35.398  1.00  0.00           C  
ATOM   3892  HA  LYS   455      90.926  39.967  36.276  1.00  0.00           H  
ATOM   3893  CB  LYS   455      92.820  40.760  35.622  1.00  0.00           C  
ATOM   3894  HB2 LYS   455      92.390  41.765  35.658  1.00  0.00           H  
ATOM   3895  HB3 LYS   455      93.157  40.534  36.635  1.00  0.00           H  
ATOM   3896  CG  LYS   455      93.910  40.520  34.553  1.00  0.00           C  
ATOM   3897  HG2 LYS   455      94.218  39.483  34.646  1.00  0.00           H  
ATOM   3898  HG3 LYS   455      93.399  40.686  33.597  1.00  0.00           H  
ATOM   3899  CD  LYS   455      95.052  41.500  34.856  1.00  0.00           C  
ATOM   3900  HD2 LYS   455      94.675  42.323  35.457  1.00  0.00           H  
ATOM   3901  HD3 LYS   455      95.855  41.053  35.442  1.00  0.00           H  
ATOM   3902  CE  LYS   455      95.704  42.129  33.569  1.00  0.00           C  
ATOM   3903  HE2 LYS   455      96.379  41.371  33.174  1.00  0.00           H  
ATOM   3904  HE3 LYS   455      94.864  42.243  32.880  1.00  0.00           H  
ATOM   3905  NZ  LYS   455      96.519  43.391  33.819  1.00  0.00           N  
ATOM   3906  HZ1 LYS   455      96.864  43.765  32.949  1.00  0.00           H  
ATOM   3907  HZ2 LYS   455      96.048  44.194  34.220  1.00  0.00           H  
ATOM   3908  HZ3 LYS   455      97.296  43.130  34.405  1.00  0.00           H  
ATOM   3909  C   LYS   455      90.659  40.218  34.147  1.00  0.00           C  
ATOM   3910  O   LYS   455      90.967  39.913  33.006  1.00  0.00           O  
ATOM   3911  N   HIP   456      89.491  40.841  34.440  1.00  0.00           N  
ATOM   3912  H   HIP   456      89.184  41.088  35.374  1.00  0.00           H  
ATOM   3913  CA  HIP   456      88.499  41.014  33.386  1.00  0.00           C  
ATOM   3914  HA  HIP   456      88.175  39.990  33.183  1.00  0.00           H  
ATOM   3915  CB  HIP   456      87.214  41.562  33.968  1.00  0.00           C  
ATOM   3916  HB2 HIP   456      86.397  41.344  33.279  1.00  0.00           H  
ATOM   3917  HB3 HIP   456      86.987  41.051  34.898  1.00  0.00           H  
ATOM   3918  CG  HIP   456      87.209  43.052  34.163  1.00  0.00           C  
ATOM   3919  ND1 HIP   456      88.060  43.723  35.015  1.00  0.00           N  
ATOM   3920  HD1 HIP   456      88.743  43.405  35.692  1.00  0.00           H  
ATOM   3921  CE1 HIP   456      87.891  45.039  34.712  1.00  0.00           C  
ATOM   3922  HE1 HIP   456      88.453  45.832  35.190  1.00  0.00           H  
ATOM   3923  NE2 HIP   456      87.047  45.179  33.659  1.00  0.00           N  
ATOM   3924  HE2 HIP   456      86.717  46.082  33.348  1.00  0.00           H  
ATOM   3925  CD2 HIP   456      86.613  43.919  33.338  1.00  0.00           C  
ATOM   3926  HD2 HIP   456      85.941  43.584  32.562  1.00  0.00           H  
ATOM   3927  C   HIP   456      88.939  41.803  32.085  1.00  0.00           C  
ATOM   3928  O   HIP   456      89.694  42.774  32.111  1.00  0.00           O  
ATOM   3929  N   ASP   457      88.434  41.417  30.906  1.00  0.00           N  
ATOM   3930  H   ASP   457      88.768  42.068  30.207  1.00  0.00           H  
ATOM   3931  CA  ASP   457      87.508  40.303  30.577  1.00  0.00           C  
ATOM   3932  HA  ASP   457      86.797  40.190  31.396  1.00  0.00           H  
ATOM   3933  CB  ASP   457      86.703  40.550  29.335  1.00  0.00           C  
ATOM   3934  HB2 ASP   457      87.522  40.762  28.642  1.00  0.00           H  
ATOM   3935  HB3 ASP   457      86.228  39.629  29.003  1.00  0.00           H  
ATOM   3936  CG  ASP   457      85.654  41.626  29.418  1.00  0.00           C  
ATOM   3937  OD1 ASP   457      85.709  42.515  30.328  1.00  0.00           O  
ATOM   3938  OD2 ASP   457      84.668  41.533  28.628  1.00  0.00           O  
ATOM   3939  C   ASP   457      88.307  39.005  30.426  1.00  0.00           C  
ATOM   3940  O   ASP   457      89.256  38.812  29.642  1.00  0.00           O  
ATOM   3941  N   GLY   458      87.914  38.036  31.293  1.00  0.00           N  
ATOM   3942  H   GLY   458      87.182  38.166  31.975  1.00  0.00           H  
ATOM   3943  CA  GLY   458      88.327  36.612  31.201  1.00  0.00           C  
ATOM   3944  HA2 GLY   458      89.406  36.539  31.261  1.00  0.00           H  
ATOM   3945  HA3 GLY   458      87.864  36.078  32.029  1.00  0.00           H  
ATOM   3946  C   GLY   458      87.888  35.971  29.891  1.00  0.00           C  
ATOM   3947  O   GLY   458      88.712  35.401  29.149  1.00  0.00           O  
ATOM   3948  N   THR   459      86.607  36.016  29.623  1.00  0.00           N  
ATOM   3949  H   THR   459      86.120  36.509  30.353  1.00  0.00           H  
ATOM   3950  CA  THR   459      85.897  35.735  28.336  1.00  0.00           C  
ATOM   3951  HA  THR   459      86.623  35.945  27.547  1.00  0.00           H  
ATOM   3952  CB  THR   459      85.507  34.267  28.068  1.00  0.00           C  
ATOM   3953  HB  THR   459      86.453  33.713  28.079  1.00  0.00           H  
ATOM   3954  CG2 THR   459      84.630  33.716  29.172  1.00  0.00           C  
ATOM   3955 HG21 THR   459      83.750  34.347  29.310  1.00  0.00           H  
ATOM   3956 HG22 THR   459      84.164  32.760  28.931  1.00  0.00           H  
ATOM   3957 HG23 THR   459      85.112  33.446  30.105  1.00  0.00           H  
ATOM   3958  OG1 THR   459      84.946  34.091  26.854  1.00  0.00           O  
ATOM   3959  HG1 THR   459      85.662  34.137  26.223  1.00  0.00           H  
ATOM   3960  C   THR   459      84.707  36.686  28.162  1.00  0.00           C  
ATOM   3961  O   THR   459      84.092  37.050  29.136  1.00  0.00           O  
ATOM   3962  N   LYS   460      84.295  37.030  26.891  1.00  0.00           N  
ATOM   3963  H   LYS   460      84.814  36.648  26.114  1.00  0.00           H  
ATOM   3964  CA  LYS   460      83.287  38.077  26.694  1.00  0.00           C  
ATOM   3965  HA  LYS   460      83.695  39.027  27.037  1.00  0.00           H  
ATOM   3966  CB  LYS   460      83.026  38.217  25.178  1.00  0.00           C  
ATOM   3967  HB2 LYS   460      82.159  38.876  25.065  1.00  0.00           H  
ATOM   3968  HB3 LYS   460      83.830  38.720  24.637  1.00  0.00           H  
ATOM   3969  CG  LYS   460      82.604  36.991  24.394  1.00  0.00           C  
ATOM   3970  HG2 LYS   460      83.314  36.186  24.622  1.00  0.00           H  
ATOM   3971  HG3 LYS   460      81.628  36.586  24.650  1.00  0.00           H  
ATOM   3972  CD  LYS   460      82.533  37.209  22.905  1.00  0.00           C  
ATOM   3973  HD2 LYS   460      81.744  37.949  22.792  1.00  0.00           H  
ATOM   3974  HD3 LYS   460      83.506  37.555  22.543  1.00  0.00           H  
ATOM   3975  CE  LYS   460      82.118  35.977  22.062  1.00  0.00           C  
ATOM   3976  HE2 LYS   460      82.785  35.199  22.427  1.00  0.00           H  
ATOM   3977  HE3 LYS   460      81.071  35.684  22.091  1.00  0.00           H  
ATOM   3978  NZ  LYS   460      82.570  36.234  20.621  1.00  0.00           N  
ATOM   3979  HZ1 LYS   460      83.522  36.533  20.679  1.00  0.00           H  
ATOM   3980  HZ2 LYS   460      82.586  35.435  20.004  1.00  0.00           H  
ATOM   3981  HZ3 LYS   460      81.986  36.960  20.225  1.00  0.00           H  
ATOM   3982  C   LYS   460      81.970  38.025  27.449  1.00  0.00           C  
ATOM   3983  O   LYS   460      81.485  39.140  27.739  1.00  0.00           O  
ATOM   3984  N   THR   461      81.439  36.814  27.553  1.00  0.00           N  
ATOM   3985  H   THR   461      81.910  35.995  27.192  1.00  0.00           H  
ATOM   3986  CA  THR   461      80.148  36.678  28.164  1.00  0.00           C  
ATOM   3987  HA  THR   461      79.509  37.495  27.837  1.00  0.00           H  
ATOM   3988  CB  THR   461      79.444  35.392  27.675  1.00  0.00           C  
ATOM   3989  HB  THR   461      78.551  35.276  28.282  1.00  0.00           H  
ATOM   3990  CG2 THR   461      78.889  35.433  26.225  1.00  0.00           C  
ATOM   3991 HG21 THR   461      78.194  36.255  26.082  1.00  0.00           H  
ATOM   3992 HG22 THR   461      79.700  35.689  25.535  1.00  0.00           H  
ATOM   3993 HG23 THR   461      78.379  34.486  26.018  1.00  0.00           H  
ATOM   3994  OG1 THR   461      80.212  34.233  27.906  1.00  0.00           O  
ATOM   3995  HG1 THR   461      80.947  34.314  27.291  1.00  0.00           H  
ATOM   3996  C   THR   461      80.138  36.689  29.688  1.00  0.00           C  
ATOM   3997  O   THR   461      79.166  36.972  30.393  1.00  0.00           O  
ATOM   3998  N   GLU   462      81.278  36.318  30.304  1.00  0.00           N  
ATOM   3999  H   GLU   462      82.086  36.053  29.756  1.00  0.00           H  
ATOM   4000  CA  GLU   462      81.323  35.972  31.698  1.00  0.00           C  
ATOM   4001  HA  GLU   462      80.342  35.549  31.941  1.00  0.00           H  
ATOM   4002  CB  GLU   462      82.389  34.907  31.822  1.00  0.00           C  
ATOM   4003  HB2 GLU   462      82.286  34.282  30.934  1.00  0.00           H  
ATOM   4004  HB3 GLU   462      83.348  35.425  31.796  1.00  0.00           H  
ATOM   4005  CG  GLU   462      82.388  34.015  33.075  1.00  0.00           C  
ATOM   4006  HG2 GLU   462      83.336  33.485  32.976  1.00  0.00           H  
ATOM   4007  HG3 GLU   462      82.380  34.653  33.955  1.00  0.00           H  
ATOM   4008  CD  GLU   462      81.260  33.017  33.311  1.00  0.00           C  
ATOM   4009  OE1 GLU   462      81.267  32.504  34.452  1.00  0.00           O  
ATOM   4010  OE2 GLU   462      80.511  32.815  32.328  1.00  0.00           O  
ATOM   4011  C   GLU   462      81.647  37.156  32.553  1.00  0.00           C  
ATOM   4012  O   GLU   462      82.722  37.310  33.148  1.00  0.00           O  
ATOM   4013  N   LYS   463      80.677  38.012  32.784  1.00  0.00           N  
ATOM   4014  H   LYS   463      79.905  37.890  32.140  1.00  0.00           H  
ATOM   4015  CA  LYS   463      80.871  39.285  33.564  1.00  0.00           C  
ATOM   4016  HA  LYS   463      81.878  39.717  33.529  1.00  0.00           H  
ATOM   4017  CB  LYS   463      79.980  40.440  33.069  1.00  0.00           C  
ATOM   4018  HB2 LYS   463      80.077  41.371  33.624  1.00  0.00           H  
ATOM   4019  HB3 LYS   463      80.219  40.627  32.015  1.00  0.00           H  
ATOM   4020  CG  LYS   463      78.469  40.164  33.053  1.00  0.00           C  
ATOM   4021  HG2 LYS   463      78.278  39.223  32.543  1.00  0.00           H  
ATOM   4022  HG3 LYS   463      78.070  40.082  34.059  1.00  0.00           H  
ATOM   4023  CD  LYS   463      77.665  41.273  32.213  1.00  0.00           C  
ATOM   4024  HD2 LYS   463      77.638  42.233  32.740  1.00  0.00           H  
ATOM   4025  HD3 LYS   463      78.103  41.455  31.232  1.00  0.00           H  
ATOM   4026  CE  LYS   463      76.201  40.811  31.978  1.00  0.00           C  
ATOM   4027  HE2 LYS   463      76.096  39.883  31.412  1.00  0.00           H  
ATOM   4028  HE3 LYS   463      75.674  40.588  32.900  1.00  0.00           H  
ATOM   4029  NZ  LYS   463      75.506  41.866  31.223  1.00  0.00           N  
ATOM   4030  HZ1 LYS   463      75.532  42.727  31.750  1.00  0.00           H  
ATOM   4031  HZ2 LYS   463      75.998  41.998  30.348  1.00  0.00           H  
ATOM   4032  HZ3 LYS   463      74.582  41.477  31.061  1.00  0.00           H  
ATOM   4033  C   LYS   463      80.633  39.063  35.063  1.00  0.00           C  
ATOM   4034  O   LYS   463      79.951  38.078  35.394  1.00  0.00           O  
ATOM   4035  N   LEU   464      80.926  40.061  35.878  1.00  0.00           N  
ATOM   4036  H   LEU   464      81.564  40.774  35.560  1.00  0.00           H  
ATOM   4037  CA  LEU   464      80.406  40.192  37.236  1.00  0.00           C  
ATOM   4038  HA  LEU   464      80.467  39.204  37.689  1.00  0.00           H  
ATOM   4039  CB  LEU   464      81.249  41.209  37.940  1.00  0.00           C  
ATOM   4040  HB2 LEU   464      82.311  41.005  37.825  1.00  0.00           H  
ATOM   4041  HB3 LEU   464      81.044  42.185  37.514  1.00  0.00           H  
ATOM   4042  CG  LEU   464      80.928  41.191  39.431  1.00  0.00           C  
ATOM   4043  HG  LEU   464      79.877  41.427  39.612  1.00  0.00           H  
ATOM   4044  CD1 LEU   464      81.358  39.874  40.133  1.00  0.00           C  
ATOM   4045 HD11 LEU   464      82.350  39.620  39.738  1.00  0.00           H  
ATOM   4046 HD12 LEU   464      81.406  40.007  41.218  1.00  0.00           H  
ATOM   4047 HD13 LEU   464      80.627  39.097  39.922  1.00  0.00           H  
ATOM   4048  CD2 LEU   464      81.706  42.246  40.158  1.00  0.00           C  
ATOM   4049 HD21 LEU   464      81.614  43.184  39.595  1.00  0.00           H  
ATOM   4050 HD22 LEU   464      81.446  42.296  41.217  1.00  0.00           H  
ATOM   4051 HD23 LEU   464      82.706  41.826  40.229  1.00  0.00           H  
ATOM   4052  C   LEU   464      78.952  40.627  37.193  1.00  0.00           C  
ATOM   4053  O   LEU   464      78.633  41.718  36.777  1.00  0.00           O  
ATOM   4054  N   GLU   465      77.989  39.758  37.598  1.00  0.00           N  
ATOM   4055  H   GLU   465      78.352  38.873  37.935  1.00  0.00           H  
ATOM   4056  CA  GLU   465      76.552  40.073  37.467  1.00  0.00           C  
ATOM   4057  HA  GLU   465      76.432  40.624  36.534  1.00  0.00           H  
ATOM   4058  CB  GLU   465      75.804  38.794  37.531  1.00  0.00           C  
ATOM   4059  HB2 GLU   465      76.043  38.294  36.597  1.00  0.00           H  
ATOM   4060  HB3 GLU   465      76.106  38.276  38.445  1.00  0.00           H  
ATOM   4061  CG  GLU   465      74.313  38.913  37.579  1.00  0.00           C  
ATOM   4062  HG2 GLU   465      73.923  37.904  37.499  1.00  0.00           H  
ATOM   4063  HG3 GLU   465      74.134  39.302  38.586  1.00  0.00           H  
ATOM   4064  CD  GLU   465      73.612  39.923  36.616  1.00  0.00           C  
ATOM   4065  OE1 GLU   465      73.939  39.964  35.433  1.00  0.00           O  
ATOM   4066  OE2 GLU   465      72.779  40.712  37.150  1.00  0.00           O  
ATOM   4067  C   GLU   465      76.122  41.002  38.606  1.00  0.00           C  
ATOM   4068  O   GLU   465      76.171  40.625  39.825  1.00  0.00           O  
ATOM   4069  N   LYS   466      75.540  42.147  38.303  1.00  0.00           N  
ATOM   4070  H   LYS   466      75.379  42.419  37.342  1.00  0.00           H  
ATOM   4071  CA  LYS   466      75.185  43.178  39.208  1.00  0.00           C  
ATOM   4072  HA  LYS   466      76.099  43.382  39.780  1.00  0.00           H  
ATOM   4073  CB  LYS   466      74.698  44.456  38.453  1.00  0.00           C  
ATOM   4074  HB2 LYS   466      73.871  44.129  37.814  1.00  0.00           H  
ATOM   4075  HB3 LYS   466      74.486  45.082  39.320  1.00  0.00           H  
ATOM   4076  CG  LYS   466      75.717  45.174  37.609  1.00  0.00           C  
ATOM   4077  HG2 LYS   466      76.007  44.542  36.774  1.00  0.00           H  
ATOM   4078  HG3 LYS   466      75.151  46.030  37.225  1.00  0.00           H  
ATOM   4079  CD  LYS   466      77.002  45.714  38.319  1.00  0.00           C  
ATOM   4080  HD2 LYS   466      76.734  46.046  39.316  1.00  0.00           H  
ATOM   4081  HD3 LYS   466      77.704  44.912  38.535  1.00  0.00           H  
ATOM   4082  CE  LYS   466      77.621  46.746  37.422  1.00  0.00           C  
ATOM   4083  HE2 LYS   466      77.804  46.288  36.452  1.00  0.00           H  
ATOM   4084  HE3 LYS   466      76.863  47.494  37.182  1.00  0.00           H  
ATOM   4085  NZ  LYS   466      78.726  47.461  37.994  1.00  0.00           N  
ATOM   4086  HZ1 LYS   466      78.501  48.119  38.729  1.00  0.00           H  
ATOM   4087  HZ2 LYS   466      79.339  46.905  38.560  1.00  0.00           H  
ATOM   4088  HZ3 LYS   466      79.239  47.886  37.247  1.00  0.00           H  
ATOM   4089  C   LYS   466      74.081  42.713  40.241  1.00  0.00           C  
ATOM   4090  O   LYS   466      74.227  43.220  41.381  1.00  0.00           O  
ATOM   4091  N   LEU   467      73.155  41.863  39.820  1.00  0.00           N  
ATOM   4092  H   LEU   467      73.095  41.636  38.837  1.00  0.00           H  
ATOM   4093  CA  LEU   467      72.153  41.347  40.683  1.00  0.00           C  
ATOM   4094  HA  LEU   467      71.732  42.115  41.333  1.00  0.00           H  
ATOM   4095  CB  LEU   467      71.134  40.721  39.695  1.00  0.00           C  
ATOM   4096  HB2 LEU   467      70.956  41.459  38.919  1.00  0.00           H  
ATOM   4097  HB3 LEU   467      71.630  39.906  39.165  1.00  0.00           H  
ATOM   4098  CG  LEU   467      69.842  40.216  40.318  1.00  0.00           C  
ATOM   4099  HG  LEU   467      69.738  40.637  41.319  1.00  0.00           H  
ATOM   4100  CD1 LEU   467      68.551  40.530  39.601  1.00  0.00           C  
ATOM   4101 HD11 LEU   467      68.296  41.566  39.811  1.00  0.00           H  
ATOM   4102 HD12 LEU   467      68.517  40.284  38.540  1.00  0.00           H  
ATOM   4103 HD13 LEU   467      67.723  40.039  40.108  1.00  0.00           H  
ATOM   4104  CD2 LEU   467      69.967  38.704  40.274  1.00  0.00           C  
ATOM   4105 HD21 LEU   467      69.147  38.266  40.847  1.00  0.00           H  
ATOM   4106 HD22 LEU   467      69.915  38.289  39.268  1.00  0.00           H  
ATOM   4107 HD23 LEU   467      70.901  38.381  40.738  1.00  0.00           H  
ATOM   4108  C   LEU   467      72.761  40.319  41.670  1.00  0.00           C  
ATOM   4109  O   LEU   467      72.432  40.478  42.858  1.00  0.00           O  
ATOM   4110  N   MET   468      73.693  39.512  41.141  1.00  0.00           N  
ATOM   4111  H   MET   468      74.043  39.600  40.199  1.00  0.00           H  
ATOM   4112  CA  MET   468      74.340  38.585  42.071  1.00  0.00           C  
ATOM   4113  HA  MET   468      73.512  38.150  42.633  1.00  0.00           H  
ATOM   4114  CB  MET   468      74.966  37.356  41.348  1.00  0.00           C  
ATOM   4115  HB2 MET   468      75.788  37.707  40.717  1.00  0.00           H  
ATOM   4116  HB3 MET   468      75.244  36.680  42.155  1.00  0.00           H  
ATOM   4117  CG  MET   468      73.953  36.471  40.494  1.00  0.00           C  
ATOM   4118  HG2 MET   468      73.282  37.109  39.914  1.00  0.00           H  
ATOM   4119  HG3 MET   468      74.498  35.864  39.775  1.00  0.00           H  
ATOM   4120  SD  MET   468      72.907  35.469  41.566  1.00  0.00           S  
ATOM   4121  CE  MET   468      74.010  34.177  41.903  1.00  0.00           C  
ATOM   4122  HE1 MET   468      74.699  34.246  41.066  1.00  0.00           H  
ATOM   4123  HE2 MET   468      74.524  34.261  42.868  1.00  0.00           H  
ATOM   4124  HE3 MET   468      73.468  33.232  41.924  1.00  0.00           H  
ATOM   4125  C   MET   468      75.193  39.347  43.113  1.00  0.00           C  
ATOM   4126  O   MET   468      75.112  38.949  44.309  1.00  0.00           O  
ATOM   4127  N   VAL   469      75.761  40.447  42.722  1.00  0.00           N  
ATOM   4128  H   VAL   469      75.778  40.597  41.730  1.00  0.00           H  
ATOM   4129  CA  VAL   469      76.406  41.401  43.643  1.00  0.00           C  
ATOM   4130  HA  VAL   469      77.198  40.843  44.137  1.00  0.00           H  
ATOM   4131  CB  VAL   469      77.187  42.570  42.946  1.00  0.00           C  
ATOM   4132  HB  VAL   469      76.510  43.173  42.332  1.00  0.00           H  
ATOM   4133  CG1 VAL   469      77.840  43.490  43.957  1.00  0.00           C  
ATOM   4134 HG11 VAL   469      78.375  42.846  44.656  1.00  0.00           H  
ATOM   4135 HG12 VAL   469      78.561  44.149  43.455  1.00  0.00           H  
ATOM   4136 HG13 VAL   469      77.096  44.061  44.509  1.00  0.00           H  
ATOM   4137  CG2 VAL   469      78.275  41.954  42.031  1.00  0.00           C  
ATOM   4138 HG21 VAL   469      78.735  42.770  41.478  1.00  0.00           H  
ATOM   4139 HG22 VAL   469      78.976  41.550  42.766  1.00  0.00           H  
ATOM   4140 HG23 VAL   469      78.005  41.153  41.346  1.00  0.00           H  
ATOM   4141  C   VAL   469      75.451  41.985  44.669  1.00  0.00           C  
ATOM   4142  O   VAL   469      75.650  41.808  45.867  1.00  0.00           O  
ATOM   4143  N   ARG   470      74.335  42.515  44.160  1.00  0.00           N  
ATOM   4144  H   ARG   470      74.239  42.501  43.157  1.00  0.00           H  
ATOM   4145  CA  ARG   470      73.346  43.128  45.040  1.00  0.00           C  
ATOM   4146  HA  ARG   470      73.892  43.897  45.575  1.00  0.00           H  
ATOM   4147  CB  ARG   470      72.241  43.780  44.197  1.00  0.00           C  
ATOM   4148  HB2 ARG   470      71.826  43.054  43.504  1.00  0.00           H  
ATOM   4149  HB3 ARG   470      71.400  44.132  44.797  1.00  0.00           H  
ATOM   4150  CG  ARG   470      72.717  45.034  43.456  1.00  0.00           C  
ATOM   4151  HG2 ARG   470      72.614  45.884  44.124  1.00  0.00           H  
ATOM   4152  HG3 ARG   470      73.801  44.985  43.306  1.00  0.00           H  
ATOM   4153  CD  ARG   470      71.878  45.272  42.280  1.00  0.00           C  
ATOM   4154  HD2 ARG   470      71.849  44.432  41.591  1.00  0.00           H  
ATOM   4155  HD3 ARG   470      70.838  45.442  42.538  1.00  0.00           H  
ATOM   4156  NE  ARG   470      72.477  46.383  41.467  1.00  0.00           N  
ATOM   4157  HE  ARG   470      73.201  46.910  41.931  1.00  0.00           H  
ATOM   4158  CZ  ARG   470      72.100  46.827  40.321  1.00  0.00           C  
ATOM   4159  NH1 ARG   470      71.150  46.248  39.552  1.00  0.00           N  
ATOM   4160 HH11 ARG   470      70.656  45.428  39.885  1.00  0.00           H  
ATOM   4161 HH12 ARG   470      70.902  46.732  38.704  1.00  0.00           H  
ATOM   4162  NH2 ARG   470      72.655  47.846  39.850  1.00  0.00           N  
ATOM   4163 HH21 ARG   470      73.241  48.405  40.457  1.00  0.00           H  
ATOM   4164 HH22 ARG   470      72.365  48.202  38.946  1.00  0.00           H  
ATOM   4165  C   ARG   470      72.795  42.109  46.091  1.00  0.00           C  
ATOM   4166  O   ARG   470      72.500  42.429  47.246  1.00  0.00           O  
ATOM   4167  N   ILE   471      72.480  40.840  45.729  1.00  0.00           N  
ATOM   4168  H   ILE   471      72.527  40.645  44.736  1.00  0.00           H  
ATOM   4169  CA  ILE   471      71.929  39.771  46.593  1.00  0.00           C  
ATOM   4170  HA  ILE   471      71.083  40.080  47.209  1.00  0.00           H  
ATOM   4171  CB  ILE   471      71.320  38.619  45.734  1.00  0.00           C  
ATOM   4172  HB  ILE   471      71.935  38.368  44.860  1.00  0.00           H  
ATOM   4173  CG2 ILE   471      71.100  37.381  46.497  1.00  0.00           C  
ATOM   4174 HG21 ILE   471      70.496  37.510  47.394  1.00  0.00           H  
ATOM   4175 HG22 ILE   471      70.597  36.665  45.851  1.00  0.00           H  
ATOM   4176 HG23 ILE   471      72.067  36.929  46.733  1.00  0.00           H  
ATOM   4177  CG1 ILE   471      69.920  39.078  45.203  1.00  0.00           C  
ATOM   4178 HG12 ILE   471      69.192  38.931  45.997  1.00  0.00           H  
ATOM   4179 HG13 ILE   471      69.949  40.140  44.954  1.00  0.00           H  
ATOM   4180  CD1 ILE   471      69.557  38.405  43.883  1.00  0.00           C  
ATOM   4181 HD11 ILE   471      69.260  37.359  43.967  1.00  0.00           H  
ATOM   4182 HD12 ILE   471      68.625  38.867  43.571  1.00  0.00           H  
ATOM   4183 HD13 ILE   471      70.295  38.445  43.082  1.00  0.00           H  
ATOM   4184  C   ILE   471      73.013  39.309  47.559  1.00  0.00           C  
ATOM   4185  O   ILE   471      72.584  39.053  48.688  1.00  0.00           O  
ATOM   4186  N   GLY   472      74.280  39.331  47.241  1.00  0.00           N  
ATOM   4187  H   GLY   472      74.561  39.575  46.309  1.00  0.00           H  
ATOM   4188  CA  GLY   472      75.312  39.099  48.256  1.00  0.00           C  
ATOM   4189  HA2 GLY   472      75.076  38.153  48.735  1.00  0.00           H  
ATOM   4190  HA3 GLY   472      76.266  38.857  47.775  1.00  0.00           H  
ATOM   4191  C   GLY   472      75.443  40.070  49.338  1.00  0.00           C  
ATOM   4192  O   GLY   472      75.666  39.825  50.515  1.00  0.00           O  
ATOM   4193  N   VAL   473      75.247  41.363  48.947  1.00  0.00           N  
ATOM   4194  H   VAL   473      75.192  41.627  47.973  1.00  0.00           H  
ATOM   4195  CA  VAL   473      75.256  42.468  49.918  1.00  0.00           C  
ATOM   4196  HA  VAL   473      76.206  42.531  50.445  1.00  0.00           H  
ATOM   4197  CB  VAL   473      75.123  43.897  49.304  1.00  0.00           C  
ATOM   4198  HB  VAL   473      74.111  43.826  48.898  1.00  0.00           H  
ATOM   4199  CG1 VAL   473      75.274  45.070  50.313  1.00  0.00           C  
ATOM   4200 HG11 VAL   473      74.611  44.846  51.152  1.00  0.00           H  
ATOM   4201 HG12 VAL   473      76.268  45.163  50.748  1.00  0.00           H  
ATOM   4202 HG13 VAL   473      74.865  46.018  49.993  1.00  0.00           H  
ATOM   4203  CG2 VAL   473      76.020  44.137  48.118  1.00  0.00           C  
ATOM   4204 HG21 VAL   473      76.993  43.778  48.444  1.00  0.00           H  
ATOM   4205 HG22 VAL   473      75.637  43.523  47.297  1.00  0.00           H  
ATOM   4206 HG23 VAL   473      76.183  45.200  47.972  1.00  0.00           H  
ATOM   4207  C   VAL   473      74.080  42.285  50.879  1.00  0.00           C  
ATOM   4208  O   VAL   473      74.258  42.441  52.069  1.00  0.00           O  
ATOM   4209  N   PHE   474      72.834  41.945  50.414  1.00  0.00           N  
ATOM   4210  H   PHE   474      72.673  42.000  49.427  1.00  0.00           H  
ATOM   4211  CA  PHE   474      71.706  41.506  51.293  1.00  0.00           C  
ATOM   4212  HA  PHE   474      71.461  42.376  51.888  1.00  0.00           H  
ATOM   4213  CB  PHE   474      70.495  41.148  50.385  1.00  0.00           C  
ATOM   4214  HB2 PHE   474      70.268  41.981  49.721  1.00  0.00           H  
ATOM   4215  HB3 PHE   474      70.814  40.325  49.745  1.00  0.00           H  
ATOM   4216  CG  PHE   474      69.229  40.811  51.198  1.00  0.00           C  
ATOM   4217  CD1 PHE   474      68.247  41.805  51.448  1.00  0.00           C  
ATOM   4218  HD1 PHE   474      68.397  42.843  51.186  1.00  0.00           H  
ATOM   4219  CE1 PHE   474      67.135  41.413  52.170  1.00  0.00           C  
ATOM   4220  HE1 PHE   474      66.515  42.169  52.624  1.00  0.00           H  
ATOM   4221  CZ  PHE   474      67.014  40.103  52.599  1.00  0.00           C  
ATOM   4222  HZ  PHE   474      66.195  39.875  53.250  1.00  0.00           H  
ATOM   4223  CE2 PHE   474      67.906  39.101  52.293  1.00  0.00           C  
ATOM   4224  HE2 PHE   474      67.706  38.060  52.526  1.00  0.00           H  
ATOM   4225  CD2 PHE   474      68.981  39.504  51.484  1.00  0.00           C  
ATOM   4226  HD2 PHE   474      69.802  38.818  51.333  1.00  0.00           H  
ATOM   4227  C   PHE   474      72.074  40.318  52.198  1.00  0.00           C  
ATOM   4228  O   PHE   474      71.461  40.260  53.271  1.00  0.00           O  
ATOM   4229  N   SER   475      72.974  39.391  51.858  1.00  0.00           N  
ATOM   4230  H   SER   475      73.398  39.359  50.949  1.00  0.00           H  
ATOM   4231  CA  SER   475      73.385  38.421  52.939  1.00  0.00           C  
ATOM   4232  HA  SER   475      72.504  38.086  53.500  1.00  0.00           H  
ATOM   4233  CB  SER   475      74.074  37.155  52.366  1.00  0.00           C  
ATOM   4234  HB2 SER   475      73.408  36.521  51.781  1.00  0.00           H  
ATOM   4235  HB3 SER   475      74.914  37.427  51.732  1.00  0.00           H  
ATOM   4236  OG  SER   475      74.620  36.303  53.356  1.00  0.00           O  
ATOM   4237  HG  SER   475      74.163  35.488  53.137  1.00  0.00           H  
ATOM   4238  C   SER   475      74.147  39.079  54.100  1.00  0.00           C  
ATOM   4239  O   SER   475      73.806  38.847  55.256  1.00  0.00           O  
ATOM   4240  N   VAL   476      75.192  39.842  53.853  1.00  0.00           N  
ATOM   4241  H   VAL   476      75.358  40.072  52.881  1.00  0.00           H  
ATOM   4242  CA  VAL   476      75.879  40.667  54.862  1.00  0.00           C  
ATOM   4243  HA  VAL   476      76.355  40.016  55.592  1.00  0.00           H  
ATOM   4244  CB  VAL   476      76.883  41.651  54.198  1.00  0.00           C  
ATOM   4245  HB  VAL   476      76.318  42.329  53.558  1.00  0.00           H  
ATOM   4246  CG1 VAL   476      77.548  42.411  55.372  1.00  0.00           C  
ATOM   4247 HG11 VAL   476      77.802  41.778  56.219  1.00  0.00           H  
ATOM   4248 HG12 VAL   476      78.551  42.701  55.051  1.00  0.00           H  
ATOM   4249 HG13 VAL   476      76.960  43.255  55.716  1.00  0.00           H  
ATOM   4250  CG2 VAL   476      77.970  40.836  53.451  1.00  0.00           C  
ATOM   4251 HG21 VAL   476      78.294  39.973  54.038  1.00  0.00           H  
ATOM   4252 HG22 VAL   476      77.566  40.307  52.592  1.00  0.00           H  
ATOM   4253 HG23 VAL   476      78.840  41.449  53.214  1.00  0.00           H  
ATOM   4254  C   VAL   476      74.912  41.499  55.702  1.00  0.00           C  
ATOM   4255  O   VAL   476      74.996  41.397  56.907  1.00  0.00           O  
ATOM   4256  N   LEU   477      73.919  42.165  55.071  1.00  0.00           N  
ATOM   4257  H   LEU   477      73.905  42.075  54.066  1.00  0.00           H  
ATOM   4258  CA  LEU   477      72.789  42.829  55.709  1.00  0.00           C  
ATOM   4259  HA  LEU   477      73.214  43.678  56.230  1.00  0.00           H  
ATOM   4260  CB  LEU   477      71.808  43.375  54.583  1.00  0.00           C  
ATOM   4261  HB2 LEU   477      72.446  43.658  53.754  1.00  0.00           H  
ATOM   4262  HB3 LEU   477      71.124  42.606  54.198  1.00  0.00           H  
ATOM   4263  CG  LEU   477      71.061  44.617  55.063  1.00  0.00           C  
ATOM   4264  HG  LEU   477      71.545  45.093  55.911  1.00  0.00           H  
ATOM   4265  CD1 LEU   477      70.908  45.677  53.920  1.00  0.00           C  
ATOM   4266 HD11 LEU   477      70.064  46.343  54.117  1.00  0.00           H  
ATOM   4267 HD12 LEU   477      71.799  46.269  53.716  1.00  0.00           H  
ATOM   4268 HD13 LEU   477      70.533  45.107  53.063  1.00  0.00           H  
ATOM   4269  CD2 LEU   477      69.618  44.309  55.392  1.00  0.00           C  
ATOM   4270 HD21 LEU   477      69.064  43.972  54.523  1.00  0.00           H  
ATOM   4271 HD22 LEU   477      69.560  43.501  56.113  1.00  0.00           H  
ATOM   4272 HD23 LEU   477      69.225  45.163  55.952  1.00  0.00           H  
ATOM   4273  C   LEU   477      72.095  41.974  56.789  1.00  0.00           C  
ATOM   4274  O   LEU   477      71.861  42.422  57.873  1.00  0.00           O  
ATOM   4275  N   TYR   478      71.824  40.705  56.495  1.00  0.00           N  
ATOM   4276  H   TYR   478      71.872  40.391  55.534  1.00  0.00           H  
ATOM   4277  CA  TYR   478      71.273  39.653  57.473  1.00  0.00           C  
ATOM   4278  HA  TYR   478      70.463  40.069  58.072  1.00  0.00           H  
ATOM   4279  CB  TYR   478      70.559  38.456  56.806  1.00  0.00           C  
ATOM   4280  HB2 TYR   478      69.860  38.861  56.061  1.00  0.00           H  
ATOM   4281  HB3 TYR   478      71.342  37.875  56.331  1.00  0.00           H  
ATOM   4282  CG  TYR   478      69.709  37.573  57.727  1.00  0.00           C  
ATOM   4283  CD1 TYR   478      70.296  36.597  58.602  1.00  0.00           C  
ATOM   4284  HD1 TYR   478      71.367  36.446  58.543  1.00  0.00           H  
ATOM   4285  CE1 TYR   478      69.472  35.863  59.447  1.00  0.00           C  
ATOM   4286  HE1 TYR   478      69.780  35.098  60.140  1.00  0.00           H  
ATOM   4287  CZ  TYR   478      68.079  35.946  59.306  1.00  0.00           C  
ATOM   4288  OH  TYR   478      67.345  35.446  60.336  1.00  0.00           O  
ATOM   4289  HH  TYR   478      67.802  34.765  60.837  1.00  0.00           H  
ATOM   4290  CE2 TYR   478      67.487  36.774  58.367  1.00  0.00           C  
ATOM   4291  HE2 TYR   478      66.417  36.886  58.484  1.00  0.00           H  
ATOM   4292  CD2 TYR   478      68.288  37.680  57.623  1.00  0.00           C  
ATOM   4293  HD2 TYR   478      67.823  38.403  56.972  1.00  0.00           H  
ATOM   4294  C   TYR   478      72.330  39.185  58.464  1.00  0.00           C  
ATOM   4295  O   TYR   478      72.046  38.967  59.620  1.00  0.00           O  
ATOM   4296  N   THR   479      73.603  38.969  58.027  1.00  0.00           N  
ATOM   4297  H   THR   479      73.832  39.241  57.079  1.00  0.00           H  
ATOM   4298  CA  THR   479      74.714  38.344  58.812  1.00  0.00           C  
ATOM   4299  HA  THR   479      74.319  37.367  59.069  1.00  0.00           H  
ATOM   4300  CB  THR   479      75.933  37.958  57.926  1.00  0.00           C  
ATOM   4301  HB  THR   479      76.494  38.822  57.587  1.00  0.00           H  
ATOM   4302  CG2 THR   479      76.897  37.037  58.644  1.00  0.00           C  
ATOM   4303 HG21 THR   479      77.380  37.456  59.528  1.00  0.00           H  
ATOM   4304 HG22 THR   479      76.304  36.146  58.855  1.00  0.00           H  
ATOM   4305 HG23 THR   479      77.697  36.838  57.927  1.00  0.00           H  
ATOM   4306  OG1 THR   479      75.584  37.246  56.717  1.00  0.00           O  
ATOM   4307  HG1 THR   479      74.883  37.692  56.229  1.00  0.00           H  
ATOM   4308  C   THR   479      75.170  39.224  59.930  1.00  0.00           C  
ATOM   4309  O   THR   479      75.370  38.790  61.078  1.00  0.00           O  
ATOM   4310  N   VAL   480      75.386  40.497  59.575  1.00  0.00           N  
ATOM   4311  H   VAL   480      75.034  40.917  58.726  1.00  0.00           H  
ATOM   4312  CA  VAL   480      75.818  41.508  60.628  1.00  0.00           C  
ATOM   4313  HA  VAL   480      76.833  41.299  60.993  1.00  0.00           H  
ATOM   4314  CB  VAL   480      75.977  42.906  59.908  1.00  0.00           C  
ATOM   4315  HB  VAL   480      75.152  43.149  59.242  1.00  0.00           H  
ATOM   4316  CG1 VAL   480      76.377  43.932  60.997  1.00  0.00           C  
ATOM   4317 HG11 VAL   480      76.742  44.867  60.560  1.00  0.00           H  
ATOM   4318 HG12 VAL   480      75.502  44.282  61.531  1.00  0.00           H  
ATOM   4319 HG13 VAL   480      77.069  43.483  61.697  1.00  0.00           H  
ATOM   4320  CG2 VAL   480      77.212  42.816  58.966  1.00  0.00           C  
ATOM   4321 HG21 VAL   480      77.130  41.996  58.249  1.00  0.00           H  
ATOM   4322 HG22 VAL   480      77.328  43.737  58.385  1.00  0.00           H  
ATOM   4323 HG23 VAL   480      78.156  42.764  59.503  1.00  0.00           H  
ATOM   4324  C   VAL   480      74.919  41.515  61.853  1.00  0.00           C  
ATOM   4325  O   VAL   480      75.475  41.214  62.948  1.00  0.00           O  
ATOM   4326  N   PRO   481      73.603  41.862  61.684  1.00  0.00           N  
ATOM   4327  CD  PRO   481      72.909  42.247  60.410  1.00  0.00           C  
ATOM   4328  HD2 PRO   481      73.202  41.545  59.622  1.00  0.00           H  
ATOM   4329  HD3 PRO   481      73.072  43.284  60.130  1.00  0.00           H  
ATOM   4330  CG  PRO   481      71.427  42.183  60.730  1.00  0.00           C  
ATOM   4331  HG2 PRO   481      71.057  41.175  60.592  1.00  0.00           H  
ATOM   4332  HG3 PRO   481      70.797  42.842  60.138  1.00  0.00           H  
ATOM   4333  CB  PRO   481      71.359  42.435  62.232  1.00  0.00           C  
ATOM   4334  HB2 PRO   481      70.523  41.882  62.662  1.00  0.00           H  
ATOM   4335  HB3 PRO   481      71.479  43.518  62.355  1.00  0.00           H  
ATOM   4336  CA  PRO   481      72.658  41.860  62.839  1.00  0.00           C  
ATOM   4337  HA  PRO   481      73.107  42.540  63.564  1.00  0.00           H  
ATOM   4338  C   PRO   481      72.520  40.447  63.460  1.00  0.00           C  
ATOM   4339  O   PRO   481      72.381  40.387  64.693  1.00  0.00           O  
ATOM   4340  N   ALA   482      72.659  39.383  62.660  1.00  0.00           N  
ATOM   4341  H   ALA   482      73.080  39.437  61.737  1.00  0.00           H  
ATOM   4342  CA  ALA   482      72.579  38.040  63.174  1.00  0.00           C  
ATOM   4343  HA  ALA   482      71.620  37.976  63.682  1.00  0.00           H  
ATOM   4344  CB  ALA   482      72.400  37.019  62.019  1.00  0.00           C  
ATOM   4345  HB1 ALA   482      72.283  36.024  62.442  1.00  0.00           H  
ATOM   4346  HB2 ALA   482      71.471  37.223  61.486  1.00  0.00           H  
ATOM   4347  HB3 ALA   482      73.303  36.996  61.414  1.00  0.00           H  
ATOM   4348  C   ALA   482      73.655  37.791  64.216  1.00  0.00           C  
ATOM   4349  O   ALA   482      73.386  37.356  65.307  1.00  0.00           O  
ATOM   4350  N   THR   483      74.914  38.186  63.884  1.00  0.00           N  
ATOM   4351  H   THR   483      74.992  38.690  63.021  1.00  0.00           H  
ATOM   4352  CA  THR   483      76.168  38.086  64.743  1.00  0.00           C  
ATOM   4353  HA  THR   483      76.381  37.032  64.941  1.00  0.00           H  
ATOM   4354  CB  THR   483      77.408  38.570  63.988  1.00  0.00           C  
ATOM   4355  HB  THR   483      77.144  39.563  63.645  1.00  0.00           H  
ATOM   4356  CG2 THR   483      78.636  38.616  64.834  1.00  0.00           C  
ATOM   4357 HG21 THR   483      78.838  37.623  65.249  1.00  0.00           H  
ATOM   4358 HG22 THR   483      79.510  38.754  64.186  1.00  0.00           H  
ATOM   4359 HG23 THR   483      78.590  39.385  65.597  1.00  0.00           H  
ATOM   4360  OG1 THR   483      77.604  37.803  62.773  1.00  0.00           O  
ATOM   4361  HG1 THR   483      76.878  37.987  62.179  1.00  0.00           H  
ATOM   4362  C   THR   483      75.900  38.839  66.068  1.00  0.00           C  
ATOM   4363  O   THR   483      76.032  38.304  67.177  1.00  0.00           O  
ATOM   4364  N   ILE   484      75.325  40.046  65.923  1.00  0.00           N  
ATOM   4365  H   ILE   484      75.168  40.368  64.977  1.00  0.00           H  
ATOM   4366  CA  ILE   484      74.939  40.998  67.030  1.00  0.00           C  
ATOM   4367  HA  ILE   484      75.833  41.152  67.636  1.00  0.00           H  
ATOM   4368  CB  ILE   484      74.584  42.308  66.381  1.00  0.00           C  
ATOM   4369  HB  ILE   484      73.703  42.216  65.752  1.00  0.00           H  
ATOM   4370  CG2 ILE   484      74.210  43.219  67.538  1.00  0.00           C  
ATOM   4371 HG21 ILE   484      73.239  42.930  67.935  1.00  0.00           H  
ATOM   4372 HG22 ILE   484      74.898  43.162  68.379  1.00  0.00           H  
ATOM   4373 HG23 ILE   484      74.202  44.261  67.200  1.00  0.00           H  
ATOM   4374  CG1 ILE   484      75.915  42.858  65.809  1.00  0.00           C  
ATOM   4375 HG12 ILE   484      76.571  42.944  66.675  1.00  0.00           H  
ATOM   4376 HG13 ILE   484      76.482  42.207  65.141  1.00  0.00           H  
ATOM   4377  CD1 ILE   484      75.737  44.254  65.145  1.00  0.00           C  
ATOM   4378 HD11 ILE   484      75.988  45.060  65.827  1.00  0.00           H  
ATOM   4379 HD12 ILE   484      76.445  44.294  64.329  1.00  0.00           H  
ATOM   4380 HD13 ILE   484      74.702  44.477  64.880  1.00  0.00           H  
ATOM   4381  C   ILE   484      73.908  40.274  67.944  1.00  0.00           C  
ATOM   4382  O   ILE   484      74.094  40.243  69.181  1.00  0.00           O  
ATOM   4383  N   VAL   485      72.812  39.645  67.421  1.00  0.00           N  
ATOM   4384  H   VAL   485      72.686  39.775  66.424  1.00  0.00           H  
ATOM   4385  CA  VAL   485      71.804  38.868  68.201  1.00  0.00           C  
ATOM   4386  HA  VAL   485      71.218  39.541  68.827  1.00  0.00           H  
ATOM   4387  CB  VAL   485      70.660  38.409  67.267  1.00  0.00           C  
ATOM   4388  HB  VAL   485      71.119  37.851  66.446  1.00  0.00           H  
ATOM   4389  CG1 VAL   485      69.694  37.454  67.950  1.00  0.00           C  
ATOM   4390 HG11 VAL   485      70.312  36.731  68.494  1.00  0.00           H  
ATOM   4391 HG12 VAL   485      69.011  37.994  68.600  1.00  0.00           H  
ATOM   4392 HG13 VAL   485      69.028  36.892  67.299  1.00  0.00           H  
ATOM   4393  CG2 VAL   485      69.875  39.497  66.550  1.00  0.00           C  
ATOM   4394 HG21 VAL   485      69.211  39.095  65.790  1.00  0.00           H  
ATOM   4395 HG22 VAL   485      69.355  40.070  67.312  1.00  0.00           H  
ATOM   4396 HG23 VAL   485      70.495  40.230  66.027  1.00  0.00           H  
ATOM   4397  C   VAL   485      72.446  37.754  69.045  1.00  0.00           C  
ATOM   4398  O   VAL   485      72.350  37.716  70.246  1.00  0.00           O  
ATOM   4399  N   LEU   486      73.236  36.933  68.370  1.00  0.00           N  
ATOM   4400  H   LEU   486      73.339  37.089  67.383  1.00  0.00           H  
ATOM   4401  CA  LEU   486      73.973  35.810  68.975  1.00  0.00           C  
ATOM   4402  HA  LEU   486      73.302  35.089  69.439  1.00  0.00           H  
ATOM   4403  CB  LEU   486      74.839  35.057  67.911  1.00  0.00           C  
ATOM   4404  HB2 LEU   486      74.088  34.475  67.367  1.00  0.00           H  
ATOM   4405  HB3 LEU   486      75.384  35.717  67.228  1.00  0.00           H  
ATOM   4406  CG  LEU   486      75.748  33.920  68.309  1.00  0.00           C  
ATOM   4407  HG  LEU   486      76.541  34.333  68.928  1.00  0.00           H  
ATOM   4408  CD1 LEU   486      74.856  32.844  69.025  1.00  0.00           C  
ATOM   4409 HD11 LEU   486      74.181  32.444  68.273  1.00  0.00           H  
ATOM   4410 HD12 LEU   486      75.386  31.960  69.380  1.00  0.00           H  
ATOM   4411 HD13 LEU   486      74.533  33.195  70.005  1.00  0.00           H  
ATOM   4412  CD2 LEU   486      76.392  33.359  66.990  1.00  0.00           C  
ATOM   4413 HD21 LEU   486      76.927  32.445  67.241  1.00  0.00           H  
ATOM   4414 HD22 LEU   486      75.609  33.102  66.272  1.00  0.00           H  
ATOM   4415 HD23 LEU   486      77.144  34.003  66.532  1.00  0.00           H  
ATOM   4416  C   LEU   486      74.898  36.251  70.146  1.00  0.00           C  
ATOM   4417  O   LEU   486      74.729  35.821  71.295  1.00  0.00           O  
ATOM   4418  N   ALA   487      75.548  37.363  69.881  1.00  0.00           N  
ATOM   4419  H   ALA   487      75.622  37.802  68.971  1.00  0.00           H  
ATOM   4420  CA  ALA   487      76.475  37.972  70.883  1.00  0.00           C  
ATOM   4421  HA  ALA   487      77.057  37.092  71.175  1.00  0.00           H  
ATOM   4422  CB  ALA   487      77.471  38.912  70.174  1.00  0.00           C  
ATOM   4423  HB1 ALA   487      78.170  38.364  69.545  1.00  0.00           H  
ATOM   4424  HB2 ALA   487      76.952  39.589  69.510  1.00  0.00           H  
ATOM   4425  HB3 ALA   487      77.930  39.565  70.919  1.00  0.00           H  
ATOM   4426  C   ALA   487      75.860  38.652  72.104  1.00  0.00           C  
ATOM   4427  O   ALA   487      76.386  38.592  73.192  1.00  0.00           O  
ATOM   4428  N   CYS   488      74.632  39.206  71.924  1.00  0.00           N  
ATOM   4429  H   CYS   488      74.142  39.167  71.038  1.00  0.00           H  
ATOM   4430  CA  CYS   488      73.816  39.672  72.974  1.00  0.00           C  
ATOM   4431  HA  CYS   488      74.580  40.206  73.537  1.00  0.00           H  
ATOM   4432  CB  CYS   488      72.711  40.479  72.407  1.00  0.00           C  
ATOM   4433  HB2 CYS   488      72.118  39.820  71.771  1.00  0.00           H  
ATOM   4434  HB3 CYS   488      72.067  40.787  73.229  1.00  0.00           H  
ATOM   4435  SG  CYS   488      73.220  41.982  71.529  1.00  0.00           S  
ATOM   4436  HG  CYS   488      73.548  41.399  70.379  1.00  0.00           H  
ATOM   4437  C   CYS   488      73.229  38.559  73.768  1.00  0.00           C  
ATOM   4438  O   CYS   488      73.279  38.663  75.004  1.00  0.00           O  
ATOM   4439  N   TYR   489      72.821  37.477  73.141  1.00  0.00           N  
ATOM   4440  H   TYR   489      72.737  37.606  72.141  1.00  0.00           H  
ATOM   4441  CA  TYR   489      72.554  36.221  73.824  1.00  0.00           C  
ATOM   4442  HA  TYR   489      71.900  36.347  74.691  1.00  0.00           H  
ATOM   4443  CB  TYR   489      71.870  35.277  72.826  1.00  0.00           C  
ATOM   4444  HB2 TYR   489      72.211  35.472  71.809  1.00  0.00           H  
ATOM   4445  HB3 TYR   489      72.052  34.265  73.185  1.00  0.00           H  
ATOM   4446  CG  TYR   489      70.369  35.455  72.766  1.00  0.00           C  
ATOM   4447  CD1 TYR   489      69.779  35.503  71.503  1.00  0.00           C  
ATOM   4448  HD1 TYR   489      70.370  35.640  70.615  1.00  0.00           H  
ATOM   4449  CE1 TYR   489      68.368  35.488  71.433  1.00  0.00           C  
ATOM   4450  HE1 TYR   489      67.821  35.419  70.504  1.00  0.00           H  
ATOM   4451  CZ  TYR   489      67.659  35.420  72.642  1.00  0.00           C  
ATOM   4452  OH  TYR   489      66.301  35.458  72.605  1.00  0.00           O  
ATOM   4453  HH  TYR   489      65.950  35.192  73.462  1.00  0.00           H  
ATOM   4454  CE2 TYR   489      68.249  35.396  73.876  1.00  0.00           C  
ATOM   4455  HE2 TYR   489      67.734  35.428  74.830  1.00  0.00           H  
ATOM   4456  CD2 TYR   489      69.624  35.399  73.960  1.00  0.00           C  
ATOM   4457  HD2 TYR   489      69.996  35.320  74.970  1.00  0.00           H  
ATOM   4458  C   TYR   489      73.769  35.610  74.495  1.00  0.00           C  
ATOM   4459  O   TYR   489      73.634  34.819  75.429  1.00  0.00           O  
ATOM   4460  N   PHE   490      74.994  35.792  74.009  1.00  0.00           N  
ATOM   4461  H   PHE   490      75.179  36.057  73.054  1.00  0.00           H  
ATOM   4462  CA  PHE   490      76.237  35.219  74.647  1.00  0.00           C  
ATOM   4463  HA  PHE   490      76.043  34.156  74.788  1.00  0.00           H  
ATOM   4464  CB  PHE   490      77.431  35.211  73.654  1.00  0.00           C  
ATOM   4465  HB2 PHE   490      77.072  34.682  72.772  1.00  0.00           H  
ATOM   4466  HB3 PHE   490      77.622  36.206  73.233  1.00  0.00           H  
ATOM   4467  CG  PHE   490      78.641  34.483  74.102  1.00  0.00           C  
ATOM   4468  CD1 PHE   490      78.628  33.082  74.084  1.00  0.00           C  
ATOM   4469  HD1 PHE   490      77.744  32.638  73.671  1.00  0.00           H  
ATOM   4470  CE1 PHE   490      79.652  32.351  74.654  1.00  0.00           C  
ATOM   4471  HE1 PHE   490      79.695  31.283  74.529  1.00  0.00           H  
ATOM   4472  CZ  PHE   490      80.744  32.931  75.244  1.00  0.00           C  
ATOM   4473  HZ  PHE   490      81.563  32.313  75.565  1.00  0.00           H  
ATOM   4474  CE2 PHE   490      80.740  34.349  75.342  1.00  0.00           C  
ATOM   4475  HE2 PHE   490      81.540  34.868  75.848  1.00  0.00           H  
ATOM   4476  CD2 PHE   490      79.710  35.115  74.753  1.00  0.00           C  
ATOM   4477  HD2 PHE   490      79.759  36.184  74.823  1.00  0.00           H  
ATOM   4478  C   PHE   490      76.645  35.956  75.940  1.00  0.00           C  
ATOM   4479  O   PHE   490      76.903  35.303  76.938  1.00  0.00           O  
ATOM   4480  N   TYR   491      76.600  37.285  75.912  1.00  0.00           N  
ATOM   4481  H   TYR   491      76.434  37.789  75.049  1.00  0.00           H  
ATOM   4482  CA  TYR   491      76.731  38.105  77.104  1.00  0.00           C  
ATOM   4483  HA  TYR   491      77.653  37.833  77.611  1.00  0.00           H  
ATOM   4484  CB  TYR   491      76.626  39.551  76.629  1.00  0.00           C  
ATOM   4485  HB2 TYR   491      77.373  39.763  75.853  1.00  0.00           H  
ATOM   4486  HB3 TYR   491      75.623  39.605  76.214  1.00  0.00           H  
ATOM   4487  CG  TYR   491      76.679  40.656  77.738  1.00  0.00           C  
ATOM   4488  CD1 TYR   491      77.957  40.839  78.379  1.00  0.00           C  
ATOM   4489  HD1 TYR   491      78.746  40.127  78.180  1.00  0.00           H  
ATOM   4490  CE1 TYR   491      78.083  41.760  79.456  1.00  0.00           C  
ATOM   4491  HE1 TYR   491      79.037  41.856  79.956  1.00  0.00           H  
ATOM   4492  CZ  TYR   491      77.000  42.588  79.758  1.00  0.00           C  
ATOM   4493  OH  TYR   491      77.104  43.614  80.626  1.00  0.00           O  
ATOM   4494  HH  TYR   491      76.532  44.324  80.332  1.00  0.00           H  
ATOM   4495  CE2 TYR   491      75.707  42.310  79.158  1.00  0.00           C  
ATOM   4496  HE2 TYR   491      74.878  42.937  79.456  1.00  0.00           H  
ATOM   4497  CD2 TYR   491      75.553  41.359  78.135  1.00  0.00           C  
ATOM   4498  HD2 TYR   491      74.596  41.229  77.663  1.00  0.00           H  
ATOM   4499  C   TYR   491      75.626  37.856  78.093  1.00  0.00           C  
ATOM   4500  O   TYR   491      75.930  37.839  79.280  1.00  0.00           O  
ATOM   4501  N   GLU   492      74.421  37.602  77.682  1.00  0.00           N  
ATOM   4502  H   GLU   492      74.301  37.648  76.680  1.00  0.00           H  
ATOM   4503  CA  GLU   492      73.316  37.192  78.536  1.00  0.00           C  
ATOM   4504  HA  GLU   492      73.144  37.839  79.391  1.00  0.00           H  
ATOM   4505  CB  GLU   492      71.955  37.172  77.792  1.00  0.00           C  
ATOM   4506  HB2 GLU   492      71.796  38.148  77.333  1.00  0.00           H  
ATOM   4507  HB3 GLU   492      72.002  36.380  77.048  1.00  0.00           H  
ATOM   4508  CG  GLU   492      70.661  36.828  78.641  1.00  0.00           C  
ATOM   4509  HG2 GLU   492      70.883  35.944  79.229  1.00  0.00           H  
ATOM   4510  HG3 GLU   492      70.541  37.550  79.448  1.00  0.00           H  
ATOM   4511  CD  GLU   492      69.407  36.664  77.792  1.00  0.00           C  
ATOM   4512  OE1 GLU   492      69.384  37.111  76.623  1.00  0.00           O  
ATOM   4513  OE2 GLU   492      68.527  35.920  78.261  1.00  0.00           O  
ATOM   4514  C   GLU   492      73.556  35.747  79.105  1.00  0.00           C  
ATOM   4515  O   GLU   492      73.333  35.514  80.321  1.00  0.00           O  
ATOM   4516  N   GLN   493      74.110  34.832  78.313  1.00  0.00           N  
ATOM   4517  H   GLN   493      74.421  35.068  77.376  1.00  0.00           H  
ATOM   4518  CA  GLN   493      74.550  33.534  78.835  1.00  0.00           C  
ATOM   4519  HA  GLN   493      73.735  33.123  79.432  1.00  0.00           H  
ATOM   4520  CB  GLN   493      74.811  32.538  77.623  1.00  0.00           C  
ATOM   4521  HB2 GLN   493      73.943  32.477  76.967  1.00  0.00           H  
ATOM   4522  HB3 GLN   493      75.513  32.888  76.860  1.00  0.00           H  
ATOM   4523  CG  GLN   493      75.212  31.113  77.986  1.00  0.00           C  
ATOM   4524  HG2 GLN   493      75.900  31.152  78.824  1.00  0.00           H  
ATOM   4525  HG3 GLN   493      74.373  30.502  78.309  1.00  0.00           H  
ATOM   4526  CD  GLN   493      75.784  30.259  76.754  1.00  0.00           C  
ATOM   4527  OE1 GLN   493      75.096  29.359  76.339  1.00  0.00           O  
ATOM   4528  NE2 GLN   493      76.962  30.511  76.236  1.00  0.00           N  
ATOM   4529 HE21 GLN   493      77.315  30.026  75.423  1.00  0.00           H  
ATOM   4530 HE22 GLN   493      77.492  31.271  76.635  1.00  0.00           H  
ATOM   4531  C   GLN   493      75.690  33.688  79.868  1.00  0.00           C  
ATOM   4532  O   GLN   493      75.810  32.929  80.784  1.00  0.00           O  
ATOM   4533  N   ALA   494      76.527  34.741  79.720  1.00  0.00           N  
ATOM   4534  H   ALA   494      76.605  35.237  78.836  1.00  0.00           H  
ATOM   4535  CA  ALA   494      77.625  34.944  80.709  1.00  0.00           C  
ATOM   4536  HA  ALA   494      78.118  33.982  80.848  1.00  0.00           H  
ATOM   4537  CB  ALA   494      78.682  35.893  80.193  1.00  0.00           C  
ATOM   4538  HB1 ALA   494      79.436  35.527  79.496  1.00  0.00           H  
ATOM   4539  HB2 ALA   494      78.191  36.806  79.847  1.00  0.00           H  
ATOM   4540  HB3 ALA   494      79.286  36.296  81.004  1.00  0.00           H  
ATOM   4541  C   ALA   494      77.089  35.315  82.112  1.00  0.00           C  
ATOM   4542  O   ALA   494      77.553  34.812  83.106  1.00  0.00           O  
ATOM   4543  N   PHE   495      76.063  36.179  82.162  1.00  0.00           N  
ATOM   4544  H   PHE   495      75.638  36.536  81.317  1.00  0.00           H  
ATOM   4545  CA  PHE   495      75.856  36.948  83.386  1.00  0.00           C  
ATOM   4546  HA  PHE   495      76.470  36.659  84.248  1.00  0.00           H  
ATOM   4547  CB  PHE   495      76.355  38.347  83.027  1.00  0.00           C  
ATOM   4548  HB2 PHE   495      75.794  38.735  82.171  1.00  0.00           H  
ATOM   4549  HB3 PHE   495      76.106  39.033  83.841  1.00  0.00           H  
ATOM   4550  CG  PHE   495      77.849  38.571  82.751  1.00  0.00           C  
ATOM   4551  CD1 PHE   495      78.713  38.177  83.778  1.00  0.00           C  
ATOM   4552  HD1 PHE   495      78.348  37.680  84.665  1.00  0.00           H  
ATOM   4553  CE1 PHE   495      80.099  38.368  83.593  1.00  0.00           C  
ATOM   4554  HE1 PHE   495      80.864  38.175  84.335  1.00  0.00           H  
ATOM   4555  CZ  PHE   495      80.539  38.885  82.364  1.00  0.00           C  
ATOM   4556  HZ  PHE   495      81.601  39.041  82.225  1.00  0.00           H  
ATOM   4557  CE2 PHE   495      79.657  39.342  81.380  1.00  0.00           C  
ATOM   4558  HE2 PHE   495      79.984  39.762  80.439  1.00  0.00           H  
ATOM   4559  CD2 PHE   495      78.272  39.208  81.609  1.00  0.00           C  
ATOM   4560  HD2 PHE   495      77.595  39.616  80.868  1.00  0.00           H  
ATOM   4561  C   PHE   495      74.394  37.023  83.883  1.00  0.00           C  
ATOM   4562  O   PHE   495      74.186  37.518  85.036  1.00  0.00           O  
ATOM   4563  N   ARG   496      73.381  36.476  83.177  1.00  0.00           N  
ATOM   4564  H   ARG   496      73.635  35.914  82.373  1.00  0.00           H  
ATOM   4565  CA  ARG   496      71.941  36.603  83.550  1.00  0.00           C  
ATOM   4566  HA  ARG   496      71.731  37.662  83.637  1.00  0.00           H  
ATOM   4567  CB  ARG   496      71.020  36.020  82.408  1.00  0.00           C  
ATOM   4568  HB2 ARG   496      71.196  36.479  81.426  1.00  0.00           H  
ATOM   4569  HB3 ARG   496      71.057  34.956  82.181  1.00  0.00           H  
ATOM   4570  CG  ARG   496      69.610  36.467  82.831  1.00  0.00           C  
ATOM   4571  HG2 ARG   496      69.368  36.109  83.831  1.00  0.00           H  
ATOM   4572  HG3 ARG   496      69.511  37.553  82.867  1.00  0.00           H  
ATOM   4573  CD  ARG   496      68.699  35.818  81.777  1.00  0.00           C  
ATOM   4574  HD2 ARG   496      67.736  36.330  81.719  1.00  0.00           H  
ATOM   4575  HD3 ARG   496      69.018  35.969  80.744  1.00  0.00           H  
ATOM   4576  NE  ARG   496      68.391  34.406  81.954  1.00  0.00           N  
ATOM   4577  HE  ARG   496      68.399  34.085  82.906  1.00  0.00           H  
ATOM   4578  CZ  ARG   496      67.952  33.602  81.027  1.00  0.00           C  
ATOM   4579  NH1 ARG   496      67.573  33.859  79.785  1.00  0.00           N  
ATOM   4580 HH11 ARG   496      68.034  34.604  79.288  1.00  0.00           H  
ATOM   4581 HH12 ARG   496      66.940  33.259  79.270  1.00  0.00           H  
ATOM   4582  NH2 ARG   496      67.692  32.409  81.351  1.00  0.00           N  
ATOM   4583 HH21 ARG   496      68.085  32.059  82.212  1.00  0.00           H  
ATOM   4584 HH22 ARG   496      67.180  31.761  80.770  1.00  0.00           H  
ATOM   4585  C   ARG   496      71.632  35.956  84.913  1.00  0.00           C  
ATOM   4586  O   ARG   496      70.986  36.583  85.708  1.00  0.00           O  
ATOM   4587  N   GLU   497      72.232  34.813  85.168  1.00  0.00           N  
ATOM   4588  H   GLU   497      72.655  34.380  84.351  1.00  0.00           H  
ATOM   4589  CA  GLU   497      72.166  34.168  86.530  1.00  0.00           C  
ATOM   4590  HA  GLU   497      71.116  33.891  86.692  1.00  0.00           H  
ATOM   4591  CB  GLU   497      72.861  32.792  86.570  1.00  0.00           C  
ATOM   4592  HB2 GLU   497      73.826  32.811  86.069  1.00  0.00           H  
ATOM   4593  HB3 GLU   497      72.947  32.448  87.604  1.00  0.00           H  
ATOM   4594  CG  GLU   497      72.025  31.675  85.971  1.00  0.00           C  
ATOM   4595  HG2 GLU   497      71.765  32.143  85.029  1.00  0.00           H  
ATOM   4596  HG3 GLU   497      72.552  30.751  85.733  1.00  0.00           H  
ATOM   4597  CD  GLU   497      70.795  31.157  86.725  1.00  0.00           C  
ATOM   4598  OE1 GLU   497      69.791  30.695  86.067  1.00  0.00           O  
ATOM   4599  OE2 GLU   497      70.688  31.081  87.921  1.00  0.00           O  
ATOM   4600  C   GLU   497      72.713  35.072  87.665  1.00  0.00           C  
ATOM   4601  O   GLU   497      72.051  35.276  88.690  1.00  0.00           O  
ATOM   4602  N   HIP   498      73.887  35.720  87.522  1.00  0.00           N  
ATOM   4603  H   HIP   498      74.561  35.398  86.825  1.00  0.00           H  
ATOM   4604  CA  HIP   498      74.382  36.580  88.543  1.00  0.00           C  
ATOM   4605  HA  HIP   498      74.359  36.049  89.484  1.00  0.00           H  
ATOM   4606  CB  HIP   498      75.840  36.888  88.186  1.00  0.00           C  
ATOM   4607  HB2 HIP   498      76.268  35.958  87.809  1.00  0.00           H  
ATOM   4608  HB3 HIP   498      76.016  37.541  87.330  1.00  0.00           H  
ATOM   4609  CG  HIP   498      76.807  37.431  89.281  1.00  0.00           C  
ATOM   4610  ND1 HIP   498      78.210  37.591  89.057  1.00  0.00           N  
ATOM   4611  HD1 HIP   498      78.712  37.010  88.404  1.00  0.00           H  
ATOM   4612  CE1 HIP   498      78.770  38.126  90.176  1.00  0.00           C  
ATOM   4613  HE1 HIP   498      79.847  38.243  90.220  1.00  0.00           H  
ATOM   4614  NE2 HIP   498      77.759  38.358  91.044  1.00  0.00           N  
ATOM   4615  HE2 HIP   498      77.780  38.828  91.937  1.00  0.00           H  
ATOM   4616  CD2 HIP   498      76.569  38.023  90.487  1.00  0.00           C  
ATOM   4617  HD2 HIP   498      75.577  38.075  90.897  1.00  0.00           H  
ATOM   4618  C   HIP   498      73.557  37.866  88.780  1.00  0.00           C  
ATOM   4619  O   HIP   498      73.344  38.222  89.961  1.00  0.00           O  
ATOM   4620  N   TRP   499      73.052  38.345  87.646  1.00  0.00           N  
ATOM   4621  H   TRP   499      73.310  37.872  86.789  1.00  0.00           H  
ATOM   4622  CA  TRP   499      72.038  39.432  87.654  1.00  0.00           C  
ATOM   4623  HA  TRP   499      72.569  40.327  87.973  1.00  0.00           H  
ATOM   4624  CB  TRP   499      71.544  39.922  86.239  1.00  0.00           C  
ATOM   4625  HB2 TRP   499      70.973  39.148  85.720  1.00  0.00           H  
ATOM   4626  HB3 TRP   499      70.839  40.742  86.389  1.00  0.00           H  
ATOM   4627  CG  TRP   499      72.591  40.365  85.266  1.00  0.00           C  
ATOM   4628  CD1 TRP   499      73.802  40.814  85.621  1.00  0.00           C  
ATOM   4629  HD1 TRP   499      74.216  40.925  86.612  1.00  0.00           H  
ATOM   4630  NE1 TRP   499      74.563  41.103  84.539  1.00  0.00           N  
ATOM   4631  HE1 TRP   499      75.511  41.448  84.579  1.00  0.00           H  
ATOM   4632  CE2 TRP   499      73.788  41.126  83.407  1.00  0.00           C  
ATOM   4633  CZ2 TRP   499      74.137  41.402  82.063  1.00  0.00           C  
ATOM   4634  HZ2 TRP   499      75.044  41.971  81.920  1.00  0.00           H  
ATOM   4635  CH2 TRP   499      73.248  41.052  80.995  1.00  0.00           C  
ATOM   4636  HH2 TRP   499      73.358  41.388  79.982  1.00  0.00           H  
ATOM   4637  CZ3 TRP   499      71.974  40.490  81.363  1.00  0.00           C  
ATOM   4638  HZ3 TRP   499      71.262  40.207  80.604  1.00  0.00           H  
ATOM   4639  CE3 TRP   499      71.602  40.339  82.692  1.00  0.00           C  
ATOM   4640  HE3 TRP   499      70.571  40.080  82.910  1.00  0.00           H  
ATOM   4641  CD2 TRP   499      72.587  40.531  83.784  1.00  0.00           C  
ATOM   4642  C   TRP   499      70.796  39.012  88.485  1.00  0.00           C  
ATOM   4643  O   TRP   499      70.297  39.796  89.266  1.00  0.00           O  
ATOM   4644  N   GLU   500      70.304  37.779  88.340  1.00  0.00           N  
ATOM   4645  H   GLU   500      70.802  37.164  87.714  1.00  0.00           H  
ATOM   4646  CA  GLU   500      69.071  37.217  88.938  1.00  0.00           C  
ATOM   4647  HA  GLU   500      68.231  37.823  88.592  1.00  0.00           H  
ATOM   4648  CB  GLU   500      68.710  35.856  88.327  1.00  0.00           C  
ATOM   4649  HB2 GLU   500      68.241  36.125  87.376  1.00  0.00           H  
ATOM   4650  HB3 GLU   500      69.622  35.268  88.280  1.00  0.00           H  
ATOM   4651  CG  GLU   500      67.763  34.928  89.167  1.00  0.00           C  
ATOM   4652  HG2 GLU   500      68.109  34.876  90.196  1.00  0.00           H  
ATOM   4653  HG3 GLU   500      66.742  35.290  89.109  1.00  0.00           H  
ATOM   4654  CD  GLU   500      67.673  33.497  88.647  1.00  0.00           C  
ATOM   4655  OE1 GLU   500      67.769  32.515  89.390  1.00  0.00           O  
ATOM   4656  OE2 GLU   500      67.484  33.271  87.460  1.00  0.00           O  
ATOM   4657  C   GLU   500      69.155  37.215  90.517  1.00  0.00           C  
ATOM   4658  O   GLU   500      68.224  37.736  91.156  1.00  0.00           O  
ATOM   4659  N   ARG   501      70.314  36.789  91.102  1.00  0.00           N  
ATOM   4660  H   ARG   501      71.040  36.313  90.595  1.00  0.00           H  
ATOM   4661  CA  ARG   501      70.452  36.807  92.569  1.00  0.00           C  
ATOM   4662  HA  ARG   501      69.526  36.544  93.077  1.00  0.00           H  
ATOM   4663  CB  ARG   501      71.587  35.878  93.030  1.00  0.00           C  
ATOM   4664  HB2 ARG   501      72.546  36.313  92.743  1.00  0.00           H  
ATOM   4665  HB3 ARG   501      71.573  35.746  94.115  1.00  0.00           H  
ATOM   4666  CG  ARG   501      71.590  34.392  92.561  1.00  0.00           C  
ATOM   4667  HG2 ARG   501      70.736  33.805  92.894  1.00  0.00           H  
ATOM   4668  HG3 ARG   501      71.574  34.428  91.474  1.00  0.00           H  
ATOM   4669  CD  ARG   501      72.934  33.646  92.999  1.00  0.00           C  
ATOM   4670  HD2 ARG   501      72.850  33.630  94.082  1.00  0.00           H  
ATOM   4671  HD3 ARG   501      72.815  32.610  92.667  1.00  0.00           H  
ATOM   4672  NE  ARG   501      74.228  34.202  92.472  1.00  0.00           N  
ATOM   4673  HE  ARG   501      74.937  34.554  93.103  1.00  0.00           H  
ATOM   4674  CZ  ARG   501      74.671  33.952  91.245  1.00  0.00           C  
ATOM   4675  NH1 ARG   501      74.052  33.307  90.301  1.00  0.00           N  
ATOM   4676 HH11 ARG   501      73.166  32.845  90.466  1.00  0.00           H  
ATOM   4677 HH12 ARG   501      74.531  33.224  89.418  1.00  0.00           H  
ATOM   4678  NH2 ARG   501      75.873  34.460  90.892  1.00  0.00           N  
ATOM   4679 HH21 ARG   501      76.556  34.783  91.568  1.00  0.00           H  
ATOM   4680 HH22 ARG   501      76.185  34.287  89.945  1.00  0.00           H  
ATOM   4681  C   ARG   501      70.696  38.263  93.025  1.00  0.00           C  
ATOM   4682  O   ARG   501      70.345  38.666  94.157  1.00  0.00           O  
ATOM   4683  N   THR   502      71.145  39.149  92.100  1.00  0.00           N  
ATOM   4684  H   THR   502      71.503  38.786  91.226  1.00  0.00           H  
ATOM   4685  CA  THR   502      71.221  40.642  92.328  1.00  0.00           C  
ATOM   4686  HA  THR   502      71.672  40.893  93.286  1.00  0.00           H  
ATOM   4687  CB  THR   502      72.124  41.393  91.335  1.00  0.00           C  
ATOM   4688  HB  THR   502      71.649  41.329  90.358  1.00  0.00           H  
ATOM   4689  CG2 THR   502      72.193  42.852  91.682  1.00  0.00           C  
ATOM   4690 HG21 THR   502      72.114  43.165  92.719  1.00  0.00           H  
ATOM   4691 HG22 THR   502      73.107  43.302  91.297  1.00  0.00           H  
ATOM   4692 HG23 THR   502      71.375  43.348  91.158  1.00  0.00           H  
ATOM   4693  OG1 THR   502      73.367  40.765  91.400  1.00  0.00           O  
ATOM   4694  HG1 THR   502      73.335  39.982  90.857  1.00  0.00           H  
ATOM   4695  C   THR   502      69.801  41.193  92.371  1.00  0.00           C  
ATOM   4696  O   THR   502      69.449  41.897  93.281  1.00  0.00           O  
ATOM   4697  N   TRP   503      68.928  40.918  91.424  1.00  0.00           N  
ATOM   4698  H   TRP   503      69.145  40.471  90.541  1.00  0.00           H  
ATOM   4699  CA  TRP   503      67.436  41.175  91.635  1.00  0.00           C  
ATOM   4700  HA  TRP   503      67.350  42.260  91.724  1.00  0.00           H  
ATOM   4701  CB  TRP   503      66.650  40.783  90.408  1.00  0.00           C  
ATOM   4702  HB2 TRP   503      67.066  41.372  89.587  1.00  0.00           H  
ATOM   4703  HB3 TRP   503      66.807  39.719  90.231  1.00  0.00           H  
ATOM   4704  CG  TRP   503      65.183  40.852  90.548  1.00  0.00           C  
ATOM   4705  CD1 TRP   503      64.503  42.019  90.384  1.00  0.00           C  
ATOM   4706  HD1 TRP   503      64.935  42.966  90.100  1.00  0.00           H  
ATOM   4707  NE1 TRP   503      63.168  41.820  90.342  1.00  0.00           N  
ATOM   4708  HE1 TRP   503      62.476  42.556  90.285  1.00  0.00           H  
ATOM   4709  CE2 TRP   503      62.826  40.503  90.592  1.00  0.00           C  
ATOM   4710  CZ2 TRP   503      61.631  39.822  90.882  1.00  0.00           C  
ATOM   4711  HZ2 TRP   503      60.696  40.357  90.830  1.00  0.00           H  
ATOM   4712  CH2 TRP   503      61.640  38.469  91.267  1.00  0.00           C  
ATOM   4713  HH2 TRP   503      60.767  37.928  91.611  1.00  0.00           H  
ATOM   4714  CZ3 TRP   503      62.917  37.837  91.459  1.00  0.00           C  
ATOM   4715  HZ3 TRP   503      63.060  36.836  91.823  1.00  0.00           H  
ATOM   4716  CE3 TRP   503      64.095  38.534  91.168  1.00  0.00           C  
ATOM   4717  HE3 TRP   503      65.059  38.177  91.492  1.00  0.00           H  
ATOM   4718  CD2 TRP   503      64.094  39.883  90.793  1.00  0.00           C  
ATOM   4719  C   TRP   503      66.937  40.570  92.858  1.00  0.00           C  
ATOM   4720  O   TRP   503      66.222  41.255  93.606  1.00  0.00           O  
ATOM   4721  N   LEU   504      67.204  39.299  93.242  1.00  0.00           N  
ATOM   4722  H   LEU   504      67.714  38.666  92.647  1.00  0.00           H  
ATOM   4723  CA  LEU   504      66.966  38.722  94.632  1.00  0.00           C  
ATOM   4724  HA  LEU   504      65.883  38.636  94.773  1.00  0.00           H  
ATOM   4725  CB  LEU   504      67.280  37.200  94.730  1.00  0.00           C  
ATOM   4726  HB2 LEU   504      68.303  36.917  94.490  1.00  0.00           H  
ATOM   4727  HB3 LEU   504      67.122  37.008  95.797  1.00  0.00           H  
ATOM   4728  CG  LEU   504      66.291  36.233  94.046  1.00  0.00           C  
ATOM   4729  HG  LEU   504      65.912  36.671  93.123  1.00  0.00           H  
ATOM   4730  CD1 LEU   504      67.067  34.920  93.727  1.00  0.00           C  
ATOM   4731 HD11 LEU   504      67.668  35.199  92.852  1.00  0.00           H  
ATOM   4732 HD12 LEU   504      67.796  34.652  94.487  1.00  0.00           H  
ATOM   4733 HD13 LEU   504      66.493  34.059  93.405  1.00  0.00           H  
ATOM   4734  CD2 LEU   504      64.998  35.931  94.898  1.00  0.00           C  
ATOM   4735 HD21 LEU   504      65.207  35.516  95.876  1.00  0.00           H  
ATOM   4736 HD22 LEU   504      64.473  36.878  95.026  1.00  0.00           H  
ATOM   4737 HD23 LEU   504      64.315  35.312  94.321  1.00  0.00           H  
ATOM   4738  C   LEU   504      67.367  39.614  95.874  1.00  0.00           C  
ATOM   4739  O   LEU   504      66.533  40.092  96.627  1.00  0.00           O  
ATOM   4740  N   LEU   505      68.654  40.004  95.933  1.00  0.00           N  
ATOM   4741  H   LEU   505      69.289  39.685  95.220  1.00  0.00           H  
ATOM   4742  CA  LEU   505      69.217  40.924  96.909  1.00  0.00           C  
ATOM   4743  HA  LEU   505      69.140  40.437  97.875  1.00  0.00           H  
ATOM   4744  CB  LEU   505      70.728  41.302  96.698  1.00  0.00           C  
ATOM   4745  HB2 LEU   505      71.353  40.430  96.480  1.00  0.00           H  
ATOM   4746  HB3 LEU   505      70.574  41.939  95.828  1.00  0.00           H  
ATOM   4747  CG  LEU   505      71.274  42.086  97.875  1.00  0.00           C  
ATOM   4748  HG  LEU   505      70.512  42.797  98.180  1.00  0.00           H  
ATOM   4749  CD1 LEU   505      71.538  41.101  98.991  1.00  0.00           C  
ATOM   4750 HD11 LEU   505      71.632  41.571  99.967  1.00  0.00           H  
ATOM   4751 HD12 LEU   505      70.674  40.442  99.083  1.00  0.00           H  
ATOM   4752 HD13 LEU   505      72.368  40.404  98.830  1.00  0.00           H  
ATOM   4753  CD2 LEU   505      72.613  42.707  97.553  1.00  0.00           C  
ATOM   4754 HD21 LEU   505      72.461  43.476  96.804  1.00  0.00           H  
ATOM   4755 HD22 LEU   505      73.035  43.087  98.475  1.00  0.00           H  
ATOM   4756 HD23 LEU   505      73.261  41.942  97.103  1.00  0.00           H  
ATOM   4757  C   LEU   505      68.440  42.274  97.016  1.00  0.00           C  
ATOM   4758  O   LEU   505      68.033  42.758  98.054  1.00  0.00           O  
ATOM   4759  N   GLN   506      68.184  42.902  95.874  1.00  0.00           N  
ATOM   4760  H   GLN   506      68.526  42.386  95.078  1.00  0.00           H  
ATOM   4761  CA  GLN   506      67.430  44.141  95.723  1.00  0.00           C  
ATOM   4762  HA  GLN   506      67.736  44.881  96.470  1.00  0.00           H  
ATOM   4763  CB  GLN   506      67.706  44.690  94.377  1.00  0.00           C  
ATOM   4764  HB2 GLN   506      67.508  43.856  93.702  1.00  0.00           H  
ATOM   4765  HB3 GLN   506      67.023  45.501  94.124  1.00  0.00           H  
ATOM   4766  CG  GLN   506      69.126  45.261  94.268  1.00  0.00           C  
ATOM   4767  HG2 GLN   506      69.932  44.604  94.595  1.00  0.00           H  
ATOM   4768  HG3 GLN   506      69.393  45.367  93.213  1.00  0.00           H  
ATOM   4769  CD  GLN   506      69.370  46.592  94.969  1.00  0.00           C  
ATOM   4770  OE1 GLN   506      68.552  47.046  95.713  1.00  0.00           O  
ATOM   4771  NE2 GLN   506      70.459  47.194  94.808  1.00  0.00           N  
ATOM   4772 HE21 GLN   506      70.420  48.107  95.238  1.00  0.00           H  
ATOM   4773 HE22 GLN   506      71.184  46.741  94.283  1.00  0.00           H  
ATOM   4774  C   GLN   506      65.886  43.946  95.972  1.00  0.00           C  
ATOM   4775  O   GLN   506      65.240  44.981  96.027  1.00  0.00           O  
ATOM   4776  N   THR   507      65.283  42.769  96.058  1.00  0.00           N  
ATOM   4777  H   THR   507      65.825  41.980  95.710  1.00  0.00           H  
ATOM   4778  CA  THR   507      63.801  42.542  96.172  1.00  0.00           C  
ATOM   4779  HA  THR   507      63.349  43.490  96.455  1.00  0.00           H  
ATOM   4780  CB  THR   507      63.151  42.293  94.827  1.00  0.00           C  
ATOM   4781  HB  THR   507      62.087  42.137  94.975  1.00  0.00           H  
ATOM   4782  CG2 THR   507      63.196  43.379  93.759  1.00  0.00           C  
ATOM   4783 HG21 THR   507      62.841  44.230  94.345  1.00  0.00           H  
ATOM   4784 HG22 THR   507      64.219  43.551  93.412  1.00  0.00           H  
ATOM   4785 HG23 THR   507      62.516  43.168  92.940  1.00  0.00           H  
ATOM   4786  OG1 THR   507      63.645  41.076  94.317  1.00  0.00           O  
ATOM   4787  HG1 THR   507      64.550  41.243  94.042  1.00  0.00           H  
ATOM   4788  C   THR   507      63.460  41.579  97.283  1.00  0.00           C  
ATOM   4789  O   THR   507      62.261  41.457  97.645  1.00  0.00           O  
ATOM   4790  N   CYX   508      64.350  40.843  97.962  1.00  0.00           N  
ATOM   4791  H   CYX   508      65.254  40.871  97.534  1.00  0.00           H  
ATOM   4792  CA  CYX   508      64.057  39.865  98.998  1.00  0.00           C  
ATOM   4793  HA  CYX   508      63.424  39.099  98.560  1.00  0.00           H  
ATOM   4794  CB  CYX   508      65.353  39.238  99.437  1.00  0.00           C  
ATOM   4795  HB2 CYX   508      65.199  38.484 100.208  1.00  0.00           H  
ATOM   4796  HB3 CYX   508      65.755  38.690  98.587  1.00  0.00           H  
ATOM   4797  SG  CYX   508      66.628  40.324 100.004  1.00  0.00           S  
ATOM   4798  C   CYX   508      63.235  40.417 100.134  1.00  0.00           C  
ATOM   4799  O   CYX   508      62.329  39.684 100.580  1.00  0.00           O  
ATOM   4800  N   LYS   509      63.399  41.648 100.652  1.00  0.00           N  
ATOM   4801  H   LYS   509      64.171  42.208 100.314  1.00  0.00           H  
ATOM   4802  CA  LYS   509      62.717  42.148 101.879  1.00  0.00           C  
ATOM   4803  HA  LYS   509      62.560  41.302 102.541  1.00  0.00           H  
ATOM   4804  CB  LYS   509      63.623  43.214 102.547  1.00  0.00           C  
ATOM   4805  HB2 LYS   509      63.880  44.049 101.901  1.00  0.00           H  
ATOM   4806  HB3 LYS   509      63.108  43.614 103.417  1.00  0.00           H  
ATOM   4807  CG  LYS   509      64.825  42.393 102.997  1.00  0.00           C  
ATOM   4808  HG2 LYS   509      64.679  41.926 103.973  1.00  0.00           H  
ATOM   4809  HG3 LYS   509      65.117  41.596 102.303  1.00  0.00           H  
ATOM   4810  CD  LYS   509      65.983  43.380 103.120  1.00  0.00           C  
ATOM   4811  HD2 LYS   509      66.303  43.571 102.100  1.00  0.00           H  
ATOM   4812  HD3 LYS   509      65.721  44.381 103.459  1.00  0.00           H  
ATOM   4813  CE  LYS   509      67.082  42.846 104.043  1.00  0.00           C  
ATOM   4814  HE2 LYS   509      66.848  43.069 105.078  1.00  0.00           H  
ATOM   4815  HE3 LYS   509      67.180  41.767 103.875  1.00  0.00           H  
ATOM   4816  NZ  LYS   509      68.338  43.423 103.684  1.00  0.00           N  
ATOM   4817  HZ1 LYS   509      69.029  43.125 104.354  1.00  0.00           H  
ATOM   4818  HZ2 LYS   509      68.697  43.147 102.776  1.00  0.00           H  
ATOM   4819  HZ3 LYS   509      68.232  44.432 103.754  1.00  0.00           H  
ATOM   4820  C   LYS   509      61.293  42.668 101.583  1.00  0.00           C  
ATOM   4821  O   LYS   509      60.394  42.719 102.455  1.00  0.00           O  
ATOM   4822  N   SER   510      61.010  43.033 100.345  1.00  0.00           N  
ATOM   4823  H   SER   510      61.734  43.042  99.652  1.00  0.00           H  
ATOM   4824  CA  SER   510      59.668  43.112  99.693  1.00  0.00           C  
ATOM   4825  HA  SER   510      59.079  43.727 100.365  1.00  0.00           H  
ATOM   4826  CB  SER   510      59.772  43.761  98.368  1.00  0.00           C  
ATOM   4827  HB2 SER   510      60.389  44.637  98.556  1.00  0.00           H  
ATOM   4828  HB3 SER   510      60.233  43.062  97.668  1.00  0.00           H  
ATOM   4829  OG  SER   510      58.505  44.163  97.895  1.00  0.00           O  
ATOM   4830  HG  SER   510      58.577  44.819  97.185  1.00  0.00           H  
ATOM   4831  C   SER   510      58.960  41.731  99.552  1.00  0.00           C  
ATOM   4832  O   SER   510      57.818  41.472  99.873  1.00  0.00           O  
ATOM   4833  N   TYR   511      59.757  40.703  99.259  1.00  0.00           N  
ATOM   4834  H   TYR   511      60.717  40.891  99.015  1.00  0.00           H  
ATOM   4835  CA  TYR   511      59.235  39.380  98.980  1.00  0.00           C  
ATOM   4836  HA  TYR   511      58.241  39.342  98.519  1.00  0.00           H  
ATOM   4837  CB  TYR   511      60.155  38.650  98.029  1.00  0.00           C  
ATOM   4838  HB2 TYR   511      61.185  38.928  98.240  1.00  0.00           H  
ATOM   4839  HB3 TYR   511      60.201  37.587  98.270  1.00  0.00           H  
ATOM   4840  CG  TYR   511      59.614  38.634  96.577  1.00  0.00           C  
ATOM   4841  CD1 TYR   511      60.348  39.246  95.576  1.00  0.00           C  
ATOM   4842  HD1 TYR   511      61.367  39.559  95.788  1.00  0.00           H  
ATOM   4843  CE1 TYR   511      59.796  39.346  94.232  1.00  0.00           C  
ATOM   4844  HE1 TYR   511      60.301  39.806  93.395  1.00  0.00           H  
ATOM   4845  CZ  TYR   511      58.562  38.743  93.994  1.00  0.00           C  
ATOM   4846  OH  TYR   511      57.823  38.930  92.900  1.00  0.00           O  
ATOM   4847  HH  TYR   511      58.221  39.624  92.369  1.00  0.00           H  
ATOM   4848  CE2 TYR   511      57.876  38.108  94.981  1.00  0.00           C  
ATOM   4849  HE2 TYR   511      56.958  37.639  94.682  1.00  0.00           H  
ATOM   4850  CD2 TYR   511      58.330  38.076  96.344  1.00  0.00           C  
ATOM   4851  HD2 TYR   511      57.628  37.670  97.051  1.00  0.00           H  
ATOM   4852  C   TYR   511      59.104  38.547 100.237  1.00  0.00           C  
ATOM   4853  O   TYR   511      58.430  37.491 100.279  1.00  0.00           O  
ATOM   4854  N   ALA   512      59.754  38.921 101.338  1.00  0.00           N  
ATOM   4855  H   ALA   512      60.396  39.694 101.198  1.00  0.00           H  
ATOM   4856  CA  ALA   512      59.790  38.170 102.638  1.00  0.00           C  
ATOM   4857  HA  ALA   512      60.484  38.691 103.300  1.00  0.00           H  
ATOM   4858  CB  ALA   512      58.351  38.220 103.289  1.00  0.00           C  
ATOM   4859  HB1 ALA   512      57.966  39.239 103.182  1.00  0.00           H  
ATOM   4860  HB2 ALA   512      57.633  37.520 102.853  1.00  0.00           H  
ATOM   4861  HB3 ALA   512      58.492  37.922 104.326  1.00  0.00           H  
ATOM   4862  C   ALA   512      60.414  36.786 102.492  1.00  0.00           C  
ATOM   4863  O   ALA   512      60.080  35.847 103.229  1.00  0.00           O  
ATOM   4864  N   VAL   513      61.362  36.600 101.577  1.00  0.00           N  
ATOM   4865  H   VAL   513      61.727  37.487 101.258  1.00  0.00           H  
ATOM   4866  CA  VAL   513      62.308  35.418 101.317  1.00  0.00           C  
ATOM   4867  HA  VAL   513      61.963  34.601 101.950  1.00  0.00           H  
ATOM   4868  CB  VAL   513      62.497  35.038  99.876  1.00  0.00           C  
ATOM   4869  HB  VAL   513      63.229  34.234  99.874  1.00  0.00           H  
ATOM   4870  CG1 VAL   513      61.126  34.486  99.303  1.00  0.00           C  
ATOM   4871 HG11 VAL   513      60.360  35.264  99.257  1.00  0.00           H  
ATOM   4872 HG12 VAL   513      61.257  34.168  98.263  1.00  0.00           H  
ATOM   4873 HG13 VAL   513      60.816  33.639  99.919  1.00  0.00           H  
ATOM   4874  CG2 VAL   513      63.077  36.146  98.968  1.00  0.00           C  
ATOM   4875 HG21 VAL   513      63.007  35.857  97.918  1.00  0.00           H  
ATOM   4876 HG22 VAL   513      62.331  36.936  99.038  1.00  0.00           H  
ATOM   4877 HG23 VAL   513      64.044  36.569  99.272  1.00  0.00           H  
ATOM   4878  C   VAL   513      63.666  35.836 101.908  1.00  0.00           C  
ATOM   4879  O   VAL   513      63.984  37.023 101.990  1.00  0.00           O  
ATOM   4880  N   PRO   514      64.469  34.916 102.498  1.00  0.00           N  
ATOM   4881  CD  PRO   514      64.167  33.540 102.709  1.00  0.00           C  
ATOM   4882  HD2 PRO   514      63.875  33.061 101.770  1.00  0.00           H  
ATOM   4883  HD3 PRO   514      63.342  33.580 103.409  1.00  0.00           H  
ATOM   4884  CG  PRO   514      65.385  32.866 103.376  1.00  0.00           C  
ATOM   4885  HG2 PRO   514      66.089  32.376 102.692  1.00  0.00           H  
ATOM   4886  HG3 PRO   514      65.112  32.127 104.128  1.00  0.00           H  
ATOM   4887  CB  PRO   514      65.979  34.078 104.034  1.00  0.00           C  
ATOM   4888  HB2 PRO   514      67.022  33.851 104.228  1.00  0.00           H  
ATOM   4889  HB3 PRO   514      65.365  34.449 104.865  1.00  0.00           H  
ATOM   4890  CA  PRO   514      65.753  35.196 103.015  1.00  0.00           C  
ATOM   4891  HA  PRO   514      65.593  36.158 103.509  1.00  0.00           H  
ATOM   4892  C   PRO   514      66.868  35.418 101.965  1.00  0.00           C  
ATOM   4893  O   PRO   514      67.094  34.615 101.057  1.00  0.00           O  
ATOM   4894  N   CYX   515      67.430  36.623 102.007  1.00  0.00           N  
ATOM   4895  H   CYX   515      67.173  37.153 102.829  1.00  0.00           H  
ATOM   4896  CA  CYX   515      68.269  37.308 101.019  1.00  0.00           C  
ATOM   4897  HA  CYX   515      67.641  37.476 100.146  1.00  0.00           H  
ATOM   4898  CB  CYX   515      68.623  38.704 101.611  1.00  0.00           C  
ATOM   4899  HB2 CYX   515      69.133  38.570 102.569  1.00  0.00           H  
ATOM   4900  HB3 CYX   515      69.257  39.283 100.946  1.00  0.00           H  
ATOM   4901  SG  CYX   515      67.164  39.749 101.827  1.00  0.00           S  
ATOM   4902  C   CYX   515      69.560  36.501 100.641  1.00  0.00           C  
ATOM   4903  O   CYX   515      69.969  35.638 101.455  1.00  0.00           O  
ATOM   4904  N   PRO   516      70.221  36.688  99.514  1.00  0.00           N  
ATOM   4905  CD  PRO   516      69.561  37.269  98.362  1.00  0.00           C  
ATOM   4906  HD2 PRO   516      69.374  38.325  98.504  1.00  0.00           H  
ATOM   4907  HD3 PRO   516      68.629  36.754  98.129  1.00  0.00           H  
ATOM   4908  CG  PRO   516      70.600  37.097  97.199  1.00  0.00           C  
ATOM   4909  HG2 PRO   516      70.703  37.994  96.583  1.00  0.00           H  
ATOM   4910  HG3 PRO   516      70.335  36.220  96.611  1.00  0.00           H  
ATOM   4911  CB  PRO   516      71.953  36.855  97.870  1.00  0.00           C  
ATOM   4912  HB2 PRO   516      72.490  37.785  98.071  1.00  0.00           H  
ATOM   4913  HB3 PRO   516      72.581  36.150  97.320  1.00  0.00           H  
ATOM   4914  CA  PRO   516      71.527  36.154  99.190  1.00  0.00           C  
ATOM   4915  HA  PRO   516      71.395  35.081  99.096  1.00  0.00           H  
ATOM   4916  C   PRO   516      72.612  36.448 100.326  1.00  0.00           C  
ATOM   4917  O   PRO   516      72.368  37.313 101.124  1.00  0.00           O  
ATOM   4918  N   PRO   517      73.734  35.685 100.421  1.00  0.00           N  
ATOM   4919  CD  PRO   517      74.116  34.787  99.389  1.00  0.00           C  
ATOM   4920  HD2 PRO   517      73.954  35.211  98.399  1.00  0.00           H  
ATOM   4921  HD3 PRO   517      73.435  33.936  99.405  1.00  0.00           H  
ATOM   4922  CG  PRO   517      75.540  34.396  99.746  1.00  0.00           C  
ATOM   4923  HG2 PRO   517      76.245  34.965  99.153  1.00  0.00           H  
ATOM   4924  HG3 PRO   517      75.716  33.326  99.571  1.00  0.00           H  
ATOM   4925  CB  PRO   517      75.748  34.683 101.235  1.00  0.00           C  
ATOM   4926  HB2 PRO   517      76.786  34.847 101.510  1.00  0.00           H  
ATOM   4927  HB3 PRO   517      75.328  33.881 101.836  1.00  0.00           H  
ATOM   4928  CA  PRO   517      74.720  35.877 101.503  1.00  0.00           C  
ATOM   4929  HA  PRO   517      74.200  35.723 102.452  1.00  0.00           H  
ATOM   4930  C   PRO   517      75.397  37.280 101.539  1.00  0.00           C  
ATOM   4931  O   PRO   517      75.430  37.879 100.533  1.00  0.00           O  
ATOM   4932  N   GLY   518      76.020  37.704 102.639  1.00  0.00           N  
ATOM   4933  H   GLY   518      76.073  37.076 103.423  1.00  0.00           H  
ATOM   4934  CA  GLY   518      76.944  38.894 102.780  1.00  0.00           C  
ATOM   4935  HA2 GLY   518      76.387  39.780 102.472  1.00  0.00           H  
ATOM   4936  HA3 GLY   518      77.236  38.813 103.829  1.00  0.00           H  
ATOM   4937  C   GLY   518      78.210  38.798 101.985  1.00  0.00           C
[truncated: 70,777 more chars]
