# Supplementary material for: In silico docking yields small molecule negative allosteric modulators targeting the core of Frizzled 7
Source: Nat Commun. 2025 Dec 14;16:11138. doi: 10.1038/s41467-025-67147-z (PMC12705740; doi:10.1038/s41467-025-67147-z)
Supplement: Supplementary file 6 — Supplementary Data 4 [file 41467_2025_67147_MOESM6_ESM.zip › MD_cluster-poses/structure-pose_FZD7-C407-c407.c1.pdb]

CRYST1   80.652   80.652  122.170  90.00  90.00  60.00               1
ATOM      1  H1  ACE   209      64.559  28.476 100.593  1.00  0.00           H  
ATOM      2  CH3 ACE   209      65.032  29.148  99.884  1.00  0.00           C  
ATOM      3  H2  ACE   209      65.400  28.459  99.112  1.00  0.00           H  
ATOM      4  H3  ACE   209      65.840  29.737 100.335  1.00  0.00           H  
ATOM      5  C   ACE   209      64.090  30.122  99.143  1.00  0.00           C  
ATOM      6  O   ACE   209      64.362  31.303  99.360  1.00  0.00           O  
ATOM      7  N   CYX   210      63.089  29.766  98.431  1.00  0.00           N  
ATOM      8  H   CYX   210      62.904  28.787  98.254  1.00  0.00           H  
ATOM      9  CA  CYX   210      62.077  30.686  97.836  1.00  0.00           C  
ATOM     10  HA  CYX   210      62.646  31.339  97.169  1.00  0.00           H  
ATOM     11  CB  CYX   210      61.146  29.854  96.928  1.00  0.00           C  
ATOM     12  HB2 CYX   210      61.740  29.249  96.241  1.00  0.00           H  
ATOM     13  HB3 CYX   210      60.646  29.119  97.563  1.00  0.00           H  
ATOM     14  SG  CYX   210      59.730  30.657  96.024  1.00  0.00           S  
ATOM     15  C   CYX   210      61.252  31.426  98.875  1.00  0.00           C  
ATOM     16  O   CYX   210      60.766  30.746  99.804  1.00  0.00           O  
ATOM     17  N   PRO   211      61.131  32.754  98.769  1.00  0.00           N  
ATOM     18  CD  PRO   211      61.687  33.698  97.701  1.00  0.00           C  
ATOM     19  HD2 PRO   211      61.425  33.245  96.746  1.00  0.00           H  
ATOM     20  HD3 PRO   211      62.763  33.845  97.774  1.00  0.00           H  
ATOM     21  CG  PRO   211      60.918  34.959  97.818  1.00  0.00           C  
ATOM     22  HG2 PRO   211      60.145  34.917  97.048  1.00  0.00           H  
ATOM     23  HG3 PRO   211      61.612  35.798  97.745  1.00  0.00           H  
ATOM     24  CB  PRO   211      60.324  35.015  99.187  1.00  0.00           C  
ATOM     25  HB2 PRO   211      59.407  35.602  99.132  1.00  0.00           H  
ATOM     26  HB3 PRO   211      61.020  35.487  99.880  1.00  0.00           H  
ATOM     27  CA  PRO   211      60.166  33.567  99.634  1.00  0.00           C  
ATOM     28  HA  PRO   211      60.373  33.488 100.703  1.00  0.00           H  
ATOM     29  C   PRO   211      58.750  33.120  99.287  1.00  0.00           C  
ATOM     30  O   PRO   211      58.509  32.750  98.164  1.00  0.00           O  
ATOM     31  N   ARG   212      57.880  33.127 100.354  1.00  0.00           N  
ATOM     32  H   ARG   212      58.175  33.414 101.271  1.00  0.00           H  
ATOM     33  CA  ARG   212      56.535  32.387 100.285  1.00  0.00           C  
ATOM     34  HA  ARG   212      56.819  31.385  99.959  1.00  0.00           H  
ATOM     35  CB  ARG   212      55.896  32.269 101.736  1.00  0.00           C  
ATOM     36  HB2 ARG   212      55.900  33.185 102.328  1.00  0.00           H  
ATOM     37  HB3 ARG   212      54.861  31.966 101.638  1.00  0.00           H  
ATOM     38  CG  ARG   212      56.556  31.058 102.466  1.00  0.00           C  
ATOM     39  HG2 ARG   212      56.587  30.118 101.918  1.00  0.00           H  
ATOM     40  HG3 ARG   212      57.542  31.478 102.655  1.00  0.00           H  
ATOM     41  CD  ARG   212      56.018  30.743 103.844  1.00  0.00           C  
ATOM     42  HD2 ARG   212      56.682  30.069 104.391  1.00  0.00           H  
ATOM     43  HD3 ARG   212      56.043  31.600 104.512  1.00  0.00           H  
ATOM     44  NE  ARG   212      54.655  30.058 103.810  1.00  0.00           N  
ATOM     45  HE  ARG   212      53.831  30.617 103.949  1.00  0.00           H  
ATOM     46  CZ  ARG   212      54.540  28.728 103.739  1.00  0.00           C  
ATOM     47  NH1 ARG   212      55.469  27.953 103.363  1.00  0.00           N  
ATOM     48 HH11 ARG   212      56.333  28.383 103.087  1.00  0.00           H  
ATOM     49 HH12 ARG   212      55.355  26.967 103.521  1.00  0.00           H  
ATOM     50  NH2 ARG   212      53.410  28.193 103.994  1.00  0.00           N  
ATOM     51 HH21 ARG   212      52.663  28.857 104.136  1.00  0.00           H  
ATOM     52 HH22 ARG   212      53.235  27.215 103.818  1.00  0.00           H  
ATOM     53  C   ARG   212      55.561  33.012  99.249  1.00  0.00           C  
ATOM     54  O   ARG   212      54.841  32.292  98.590  1.00  0.00           O  
ATOM     55  N   GLN   213      55.666  34.332  98.991  1.00  0.00           N  
ATOM     56  H   GLN   213      56.328  34.858  99.554  1.00  0.00           H  
ATOM     57  CA  GLN   213      54.885  35.075  97.988  1.00  0.00           C  
ATOM     58  HA  GLN   213      53.830  35.171  98.245  1.00  0.00           H  
ATOM     59  CB  GLN   213      55.457  36.553  98.074  1.00  0.00           C  
ATOM     60  HB2 GLN   213      56.497  36.650  97.799  1.00  0.00           H  
ATOM     61  HB3 GLN   213      54.927  37.083  97.283  1.00  0.00           H  
ATOM     62  CG  GLN   213      55.108  37.485  99.258  1.00  0.00           C  
ATOM     63  HG2 GLN   213      55.402  38.522  99.102  1.00  0.00           H  
ATOM     64  HG3 GLN   213      54.053  37.349  99.515  1.00  0.00           H  
ATOM     65  CD  GLN   213      55.864  37.144 100.586  1.00  0.00           C  
ATOM     66  OE1 GLN   213      56.889  36.516 100.539  1.00  0.00           O  
ATOM     67  NE2 GLN   213      55.429  37.476 101.770  1.00  0.00           N  
ATOM     68 HE21 GLN   213      55.929  37.368 102.643  1.00  0.00           H  
ATOM     69 HE22 GLN   213      54.607  38.056 101.819  1.00  0.00           H  
ATOM     70  C   GLN   213      55.086  34.530  96.538  1.00  0.00           C  
ATOM     71  O   GLN   213      54.206  34.600  95.707  1.00  0.00           O  
ATOM     72  N   LEU   214      56.272  33.977  96.209  1.00  0.00           N  
ATOM     73  H   LEU   214      57.028  34.051  96.879  1.00  0.00           H  
ATOM     74  CA  LEU   214      56.624  33.445  94.895  1.00  0.00           C  
ATOM     75  HA  LEU   214      56.022  33.908  94.125  1.00  0.00           H  
ATOM     76  CB  LEU   214      58.118  33.850  94.808  1.00  0.00           C  
ATOM     77  HB2 LEU   214      58.774  33.393  95.556  1.00  0.00           H  
ATOM     78  HB3 LEU   214      58.452  33.527  93.825  1.00  0.00           H  
ATOM     79  CG  LEU   214      58.364  35.376  94.833  1.00  0.00           C  
ATOM     80  HG  LEU   214      58.345  35.679  95.879  1.00  0.00           H  
ATOM     81  CD1 LEU   214      59.742  35.736  94.316  1.00  0.00           C  
ATOM     82 HD11 LEU   214      60.461  34.957  94.602  1.00  0.00           H  
ATOM     83 HD12 LEU   214      59.855  35.726  93.231  1.00  0.00           H  
ATOM     84 HD13 LEU   214      60.034  36.701  94.731  1.00  0.00           H  
ATOM     85  CD2 LEU   214      57.439  36.249  94.010  1.00  0.00           C  
ATOM     86 HD21 LEU   214      57.385  35.867  92.993  1.00  0.00           H  
ATOM     87 HD22 LEU   214      56.412  36.125  94.344  1.00  0.00           H  
ATOM     88 HD23 LEU   214      57.761  37.292  94.063  1.00  0.00           H  
ATOM     89  C   LEU   214      56.476  31.899  94.831  1.00  0.00           C  
ATOM     90  O   LEU   214      56.581  31.239  93.780  1.00  0.00           O  
ATOM     91  N   LYS   215      56.304  31.224  95.960  1.00  0.00           N  
ATOM     92  H   LYS   215      56.123  31.711  96.824  1.00  0.00           H  
ATOM     93  CA  LYS   215      56.118  29.786  95.986  1.00  0.00           C  
ATOM     94  HA  LYS   215      56.912  29.319  95.417  1.00  0.00           H  
ATOM     95  CB  LYS   215      56.218  29.303  97.404  1.00  0.00           C  
ATOM     96  HB2 LYS   215      57.229  29.481  97.768  1.00  0.00           H  
ATOM     97  HB3 LYS   215      55.626  29.921  98.073  1.00  0.00           H  
ATOM     98  CG  LYS   215      55.876  27.759  97.557  1.00  0.00           C  
ATOM     99  HG2 LYS   215      54.830  27.639  97.277  1.00  0.00           H  
ATOM    100  HG3 LYS   215      56.539  27.240  96.860  1.00  0.00           H  
ATOM    101  CD  LYS   215      56.087  27.295  99.044  1.00  0.00           C  
ATOM    102  HD2 LYS   215      57.158  27.314  99.253  1.00  0.00           H  
ATOM    103  HD3 LYS   215      55.565  28.011  99.685  1.00  0.00           H  
ATOM    104  CE  LYS   215      55.551  25.836  99.313  1.00  0.00           C  
ATOM    105  HE2 LYS   215      56.068  25.155  98.624  1.00  0.00           H  
ATOM    106  HE3 LYS   215      55.720  25.449 100.315  1.00  0.00           H  
ATOM    107  NZ  LYS   215      54.103  25.722  98.945  1.00  0.00           N  
ATOM    108  HZ1 LYS   215      53.868  24.750  99.098  1.00  0.00           H  
ATOM    109  HZ2 LYS   215      53.431  26.239  99.497  1.00  0.00           H  
ATOM    110  HZ3 LYS   215      53.836  25.896  97.981  1.00  0.00           H  
ATOM    111  C   LYS   215      54.769  29.385  95.380  1.00  0.00           C  
ATOM    112  O   LYS   215      53.907  30.176  95.503  1.00  0.00           O  
ATOM    113  N   VAL   216      54.695  28.282  94.632  1.00  0.00           N  
ATOM    114  H   VAL   216      55.577  27.819  94.484  1.00  0.00           H  
ATOM    115  CA  VAL   216      53.563  28.009  93.759  1.00  0.00           C  
ATOM    116  HA  VAL   216      52.632  28.383  94.193  1.00  0.00           H  
ATOM    117  CB  VAL   216      53.676  28.643  92.361  1.00  0.00           C  
ATOM    118  HB  VAL   216      52.950  28.254  91.644  1.00  0.00           H  
ATOM    119  CG1 VAL   216      53.450  30.101  92.380  1.00  0.00           C  
ATOM    120 HG11 VAL   216      53.284  30.459  91.364  1.00  0.00           H  
ATOM    121 HG12 VAL   216      52.605  30.418  92.992  1.00  0.00           H  
ATOM    122 HG13 VAL   216      54.318  30.618  92.788  1.00  0.00           H  
ATOM    123  CG2 VAL   216      55.095  28.401  91.679  1.00  0.00           C  
ATOM    124 HG21 VAL   216      55.240  27.318  91.688  1.00  0.00           H  
ATOM    125 HG22 VAL   216      55.154  28.850  90.687  1.00  0.00           H  
ATOM    126 HG23 VAL   216      55.885  28.816  92.297  1.00  0.00           H  
ATOM    127  C   VAL   216      53.427  26.491  93.476  1.00  0.00           C  
ATOM    128  O   VAL   216      54.381  25.760  93.731  1.00  0.00           O  
ATOM    129  N   PRO   217      52.187  25.967  93.186  1.00  0.00           N  
ATOM    130  CD  PRO   217      50.961  26.714  92.914  1.00  0.00           C  
ATOM    131  HD2 PRO   217      50.898  26.962  91.857  1.00  0.00           H  
ATOM    132  HD3 PRO   217      50.854  27.623  93.508  1.00  0.00           H  
ATOM    133  CG  PRO   217      49.878  25.727  93.257  1.00  0.00           C  
ATOM    134  HG2 PRO   217      48.914  26.096  92.902  1.00  0.00           H  
ATOM    135  HG3 PRO   217      49.834  25.770  94.347  1.00  0.00           H  
ATOM    136  CB  PRO   217      50.485  24.454  92.748  1.00  0.00           C  
ATOM    137  HB2 PRO   217      50.375  24.420  91.668  1.00  0.00           H  
ATOM    138  HB3 PRO   217      50.080  23.512  93.145  1.00  0.00           H  
ATOM    139  CA  PRO   217      51.934  24.568  93.106  1.00  0.00           C  
ATOM    140  HA  PRO   217      52.079  24.198  94.128  1.00  0.00           H  
ATOM    141  C   PRO   217      52.948  23.839  92.157  1.00  0.00           C  
ATOM    142  O   PRO   217      53.406  24.476  91.157  1.00  0.00           O  
ATOM    143  N   PRO   218      53.208  22.480  92.422  1.00  0.00           N  
ATOM    144  CD  PRO   218      52.670  21.683  93.532  1.00  0.00           C  
ATOM    145  HD2 PRO   218      51.594  21.712  93.340  1.00  0.00           H  
ATOM    146  HD3 PRO   218      52.995  22.079  94.488  1.00  0.00           H  
ATOM    147  CG  PRO   218      53.244  20.279  93.337  1.00  0.00           C  
ATOM    148  HG2 PRO   218      52.602  19.761  92.635  1.00  0.00           H  
ATOM    149  HG3 PRO   218      53.413  19.711  94.255  1.00  0.00           H  
ATOM    150  CB  PRO   218      54.598  20.649  92.645  1.00  0.00           C  
ATOM    151  HB2 PRO   218      55.017  19.750  92.199  1.00  0.00           H  
ATOM    152  HB3 PRO   218      55.387  21.042  93.281  1.00  0.00           H  
ATOM    153  CA  PRO   218      54.178  21.728  91.637  1.00  0.00           C  
ATOM    154  HA  PRO   218      55.084  22.269  91.382  1.00  0.00           H  
ATOM    155  C   PRO   218      53.397  21.231  90.377  1.00  0.00           C  
ATOM    156  O   PRO   218      52.205  21.332  90.198  1.00  0.00           O  
ATOM    157  N   TYR   219      54.241  20.653  89.506  1.00  0.00           N  
ATOM    158  H   TYR   219      55.193  20.619  89.843  1.00  0.00           H  
ATOM    159  CA  TYR   219      53.895  20.161  88.177  1.00  0.00           C  
ATOM    160  HA  TYR   219      54.845  19.850  87.734  1.00  0.00           H  
ATOM    161  CB  TYR   219      53.135  18.829  88.288  1.00  0.00           C  
ATOM    162  HB2 TYR   219      52.047  18.901  88.231  1.00  0.00           H  
ATOM    163  HB3 TYR   219      53.370  18.356  87.331  1.00  0.00           H  
ATOM    164  CG  TYR   219      53.626  17.895  89.386  1.00  0.00           C  
ATOM    165  CD1 TYR   219      52.936  17.767  90.645  1.00  0.00           C  
ATOM    166  HD1 TYR   219      51.977  18.258  90.694  1.00  0.00           H  
ATOM    167  CE1 TYR   219      53.433  16.889  91.620  1.00  0.00           C  
ATOM    168  HE1 TYR   219      52.973  16.892  92.593  1.00  0.00           H  
ATOM    169  CZ  TYR   219      54.600  16.084  91.356  1.00  0.00           C  
ATOM    170  OH  TYR   219      54.967  15.166  92.266  1.00  0.00           O  
ATOM    171  HH  TYR   219      54.367  15.229  93.012  1.00  0.00           H  
ATOM    172  CE2 TYR   219      55.317  16.242  90.115  1.00  0.00           C  
ATOM    173  HE2 TYR   219      56.182  15.612  89.922  1.00  0.00           H  
ATOM    174  CD2 TYR   219      54.814  17.178  89.158  1.00  0.00           C  
ATOM    175  HD2 TYR   219      55.383  17.296  88.237  1.00  0.00           H  
ATOM    176  C   TYR   219      53.325  21.215  87.297  1.00  0.00           C  
ATOM    177  O   TYR   219      52.594  20.918  86.316  1.00  0.00           O  
ATOM    178  N   LEU   220      53.689  22.478  87.549  1.00  0.00           N  
ATOM    179  H   LEU   220      54.146  22.743  88.404  1.00  0.00           H  
ATOM    180  CA  LEU   220      53.302  23.641  86.771  1.00  0.00           C  
ATOM    181  HA  LEU   220      52.602  23.352  85.989  1.00  0.00           H  
ATOM    182  CB  LEU   220      52.417  24.604  87.606  1.00  0.00           C  
ATOM    183  HB2 LEU   220      52.967  24.816  88.529  1.00  0.00           H  
ATOM    184  HB3 LEU   220      52.307  25.543  87.063  1.00  0.00           H  
ATOM    185  CG  LEU   220      51.076  24.042  88.060  1.00  0.00           C  
ATOM    186  HG  LEU   220      51.194  23.232  88.785  1.00  0.00           H  
ATOM    187  CD1 LEU   220      50.524  25.234  88.842  1.00  0.00           C  
ATOM    188 HD11 LEU   220      51.110  25.589  89.688  1.00  0.00           H  
ATOM    189 HD12 LEU   220      50.290  25.988  88.103  1.00  0.00           H  
ATOM    190 HD13 LEU   220      49.533  24.929  89.188  1.00  0.00           H  
ATOM    191  CD2 LEU   220      50.052  23.798  87.003  1.00  0.00           C  
ATOM    192 HD21 LEU   220      49.870  24.698  86.413  1.00  0.00           H  
ATOM    193 HD22 LEU   220      50.411  23.027  86.311  1.00  0.00           H  
ATOM    194 HD23 LEU   220      49.079  23.536  87.418  1.00  0.00           H  
ATOM    195  C   LEU   220      54.426  24.270  85.916  1.00  0.00           C  
ATOM    196  O   LEU   220      54.098  25.203  85.147  1.00  0.00           O  
ATOM    197  N   GLY   221      55.623  23.714  85.853  1.00  0.00           N  
ATOM    198  H   GLY   221      55.878  22.991  86.518  1.00  0.00           H  
ATOM    199  CA  GLY   221      56.685  24.327  85.018  1.00  0.00           C  
ATOM    200  HA2 GLY   221      57.196  23.407  84.705  1.00  0.00           H  
ATOM    201  HA3 GLY   221      56.183  24.739  84.134  1.00  0.00           H  
ATOM    202  C   GLY   221      57.658  25.315  85.668  1.00  0.00           C  
ATOM    203  O   GLY   221      58.747  25.441  85.190  1.00  0.00           O  
ATOM    204  N   TYR   222      57.251  26.062  86.687  1.00  0.00           N  
ATOM    205  H   TYR   222      56.287  25.921  86.946  1.00  0.00           H  
ATOM    206  CA  TYR   222      58.005  26.959  87.476  1.00  0.00           C  
ATOM    207  HA  TYR   222      58.148  27.772  86.769  1.00  0.00           H  
ATOM    208  CB  TYR   222      57.170  27.323  88.687  1.00  0.00           C  
ATOM    209  HB2 TYR   222      56.817  26.342  89.015  1.00  0.00           H  
ATOM    210  HB3 TYR   222      57.671  27.805  89.527  1.00  0.00           H  
ATOM    211  CG  TYR   222      55.930  28.092  88.232  1.00  0.00           C  
ATOM    212  CD1 TYR   222      54.699  27.466  88.114  1.00  0.00           C  
ATOM    213  HD1 TYR   222      54.730  26.446  88.461  1.00  0.00           H  
ATOM    214  CE1 TYR   222      53.618  28.125  87.647  1.00  0.00           C  
ATOM    215  HE1 TYR   222      52.628  27.694  87.619  1.00  0.00           H  
ATOM    216  CZ  TYR   222      53.793  29.421  87.131  1.00  0.00           C  
ATOM    217  OH  TYR   222      52.669  30.095  86.680  1.00  0.00           O  
ATOM    218  HH  TYR   222      52.876  31.027  86.590  1.00  0.00           H  
ATOM    219  CE2 TYR   222      55.057  30.003  87.045  1.00  0.00           C  
ATOM    220  HE2 TYR   222      55.269  30.918  86.525  1.00  0.00           H  
ATOM    221  CD2 TYR   222      56.147  29.380  87.640  1.00  0.00           C  
ATOM    222  HD2 TYR   222      57.129  29.797  87.522  1.00  0.00           H  
ATOM    223  C   TYR   222      59.371  26.505  88.143  1.00  0.00           C  
ATOM    224  O   TYR   222      59.621  25.392  88.613  1.00  0.00           O  
ATOM    225  N   ARG   223      60.261  27.551  88.126  1.00  0.00           N  
ATOM    226  H   ARG   223      59.913  28.467  87.892  1.00  0.00           H  
ATOM    227  CA  ARG   223      61.620  27.676  88.676  1.00  0.00           C  
ATOM    228  HA  ARG   223      61.524  27.399  89.726  1.00  0.00           H  
ATOM    229  CB  ARG   223      62.623  26.763  87.987  1.00  0.00           C  
ATOM    230  HB2 ARG   223      62.238  25.746  87.938  1.00  0.00           H  
ATOM    231  HB3 ARG   223      62.816  27.064  86.954  1.00  0.00           H  
ATOM    232  CG  ARG   223      63.856  26.694  88.819  1.00  0.00           C  
ATOM    233  HG2 ARG   223      64.156  27.659  89.246  1.00  0.00           H  
ATOM    234  HG3 ARG   223      63.622  26.004  89.631  1.00  0.00           H  
ATOM    235  CD  ARG   223      65.113  26.187  88.078  1.00  0.00           C  
ATOM    236  HD2 ARG   223      65.273  26.621  87.099  1.00  0.00           H  
ATOM    237  HD3 ARG   223      65.987  26.556  88.620  1.00  0.00           H  
ATOM    238  NE  ARG   223      65.255  24.729  88.017  1.00  0.00           N  
ATOM    239  HE  ARG   223      64.663  24.195  87.391  1.00  0.00           H  
ATOM    240  CZ  ARG   223      66.263  24.075  88.494  1.00  0.00           C  
ATOM    241  NH1 ARG   223      67.351  24.687  88.896  1.00  0.00           N  
ATOM    242 HH11 ARG   223      67.472  25.682  88.750  1.00  0.00           H  
ATOM    243 HH12 ARG   223      68.177  24.139  89.075  1.00  0.00           H  
ATOM    244  NH2 ARG   223      66.202  22.787  88.589  1.00  0.00           N  
ATOM    245 HH21 ARG   223      65.351  22.255  88.476  1.00  0.00           H  
ATOM    246 HH22 ARG   223      67.051  22.298  88.800  1.00  0.00           H  
ATOM    247  C   ARG   223      61.960  29.159  88.688  1.00  0.00           C  
ATOM    248  O   ARG   223      62.000  29.765  87.653  1.00  0.00           O  
ATOM    249  N   PHE   224      62.302  29.674  89.836  1.00  0.00           N  
ATOM    250  H   PHE   224      62.248  29.141  90.684  1.00  0.00           H  
ATOM    251  CA  PHE   224      62.837  31.038  90.003  1.00  0.00           C  
ATOM    252  HA  PHE   224      63.467  31.225  89.130  1.00  0.00           H  
ATOM    253  CB  PHE   224      61.743  32.076  90.053  1.00  0.00           C  
ATOM    254  HB2 PHE   224      61.021  31.868  89.259  1.00  0.00           H  
ATOM    255  HB3 PHE   224      61.159  31.898  90.954  1.00  0.00           H  
ATOM    256  CG  PHE   224      62.184  33.499  89.950  1.00  0.00           C  
ATOM    257  CD1 PHE   224      63.056  33.841  88.838  1.00  0.00           C  
ATOM    258  HD1 PHE   224      63.247  33.052  88.129  1.00  0.00           H  
ATOM    259  CE1 PHE   224      63.396  35.159  88.634  1.00  0.00           C  
ATOM    260  HE1 PHE   224      64.125  35.429  87.879  1.00  0.00           H  
ATOM    261  CZ  PHE   224      62.994  36.113  89.620  1.00  0.00           C  
ATOM    262  HZ  PHE   224      63.268  37.152  89.594  1.00  0.00           H  
ATOM    263  CE2 PHE   224      62.287  35.732  90.792  1.00  0.00           C  
ATOM    264  HE2 PHE   224      62.088  36.461  91.573  1.00  0.00           H  
ATOM    265  CD2 PHE   224      61.853  34.424  90.952  1.00  0.00           C  
ATOM    266  HD2 PHE   224      61.396  34.177  91.903  1.00  0.00           H  
ATOM    267  C   PHE   224      63.792  31.281  91.121  1.00  0.00           C  
ATOM    268  O   PHE   224      63.674  30.589  92.164  1.00  0.00           O  
ATOM    269  N   LEU   225      64.910  32.089  90.932  1.00  0.00           N  
ATOM    270  H   LEU   225      64.974  32.567  90.037  1.00  0.00           H  
ATOM    271  CA  LEU   225      66.060  32.152  91.882  1.00  0.00           C  
ATOM    272  HA  LEU   225      66.857  32.617  91.295  1.00  0.00           H  
ATOM    273  CB  LEU   225      65.672  32.916  93.099  1.00  0.00           C  
ATOM    274  HB2 LEU   225      64.970  32.325  93.693  1.00  0.00           H  
ATOM    275  HB3 LEU   225      66.579  32.997  93.710  1.00  0.00           H  
ATOM    276  CG  LEU   225      64.998  34.362  93.000  1.00  0.00           C  
ATOM    277  HG  LEU   225      64.037  34.276  92.482  1.00  0.00           H  
ATOM    278  CD1 LEU   225      64.855  34.968  94.385  1.00  0.00           C  
ATOM    279 HD11 LEU   225      64.221  34.293  94.957  1.00  0.00           H  
ATOM    280 HD12 LEU   225      65.805  35.000  94.924  1.00  0.00           H  
ATOM    281 HD13 LEU   225      64.454  35.965  94.215  1.00  0.00           H  
ATOM    282  CD2 LEU   225      65.915  35.451  92.320  1.00  0.00           C  
ATOM    283 HD21 LEU   225      66.054  35.154  91.281  1.00  0.00           H  
ATOM    284 HD22 LEU   225      65.511  36.462  92.436  1.00  0.00           H  
ATOM    285 HD23 LEU   225      66.893  35.543  92.790  1.00  0.00           H  
ATOM    286  C   LEU   225      66.674  30.708  92.105  1.00  0.00           C  
ATOM    287  O   LEU   225      67.059  30.449  93.248  1.00  0.00           O  
ATOM    288  N   GLY   226      66.710  29.877  91.093  1.00  0.00           N  
ATOM    289  H   GLY   226      66.480  30.220  90.168  1.00  0.00           H  
ATOM    290  CA  GLY   226      67.216  28.488  91.145  1.00  0.00           C  
ATOM    291  HA2 GLY   226      67.502  28.229  90.122  1.00  0.00           H  
ATOM    292  HA3 GLY   226      68.164  28.369  91.674  1.00  0.00           H  
ATOM    293  C   GLY   226      66.314  27.467  91.775  1.00  0.00           C  
ATOM    294  O   GLY   226      66.384  26.331  91.359  1.00  0.00           O  
ATOM    295  N   GLU   227      65.323  27.829  92.678  1.00  0.00           N  
ATOM    296  H   GLU   227      65.212  28.828  92.795  1.00  0.00           H  
ATOM    297  CA  GLU   227      64.367  26.866  93.380  1.00  0.00           C  
ATOM    298  HA  GLU   227      64.938  25.963  93.536  1.00  0.00           H  
ATOM    299  CB  GLU   227      63.771  27.424  94.692  1.00  0.00           C  
ATOM    300  HB2 GLU   227      62.937  28.110  94.530  1.00  0.00           H  
ATOM    301  HB3 GLU   227      63.154  26.661  95.174  1.00  0.00           H  
ATOM    302  CG  GLU   227      64.730  28.150  95.580  1.00  0.00           C  
ATOM    303  HG2 GLU   227      65.161  29.057  95.152  1.00  0.00           H  
ATOM    304  HG3 GLU   227      64.051  28.380  96.399  1.00  0.00           H  
ATOM    305  CD  GLU   227      65.939  27.265  96.066  1.00  0.00           C  
ATOM    306  OE1 GLU   227      67.068  27.717  95.903  1.00  0.00           O  
ATOM    307  OE2 GLU   227      65.831  26.073  96.585  1.00  0.00           O  
ATOM    308  C   GLU   227      63.231  26.416  92.381  1.00  0.00           C  
ATOM    309  O   GLU   227      62.432  27.250  91.938  1.00  0.00           O  
ATOM    310  N   ARG   228      63.051  25.073  92.135  1.00  0.00           N  
ATOM    311  H   ARG   228      63.701  24.521  92.676  1.00  0.00           H  
ATOM    312  CA  ARG   228      61.853  24.521  91.440  1.00  0.00           C  
ATOM    313  HA  ARG   228      61.630  24.816  90.417  1.00  0.00           H  
ATOM    314  CB  ARG   228      62.004  22.945  91.283  1.00  0.00           C  
ATOM    315  HB2 ARG   228      63.001  22.688  90.914  1.00  0.00           H  
ATOM    316  HB3 ARG   228      61.942  22.513  92.286  1.00  0.00           H  
ATOM    317  CG  ARG   228      61.029  22.408  90.245  1.00  0.00           C  
ATOM    318  HG2 ARG   228      60.075  22.918  90.388  1.00  0.00           H  
ATOM    319  HG3 ARG   228      61.374  22.635  89.234  1.00  0.00           H  
ATOM    320  CD  ARG   228      60.667  20.933  90.241  1.00  0.00           C  
ATOM    321  HD2 ARG   228      60.082  20.684  89.358  1.00  0.00           H  
ATOM    322  HD3 ARG   228      61.554  20.299  90.173  1.00  0.00           H  
ATOM    323  NE  ARG   228      59.847  20.651  91.460  1.00  0.00           N  
ATOM    324  HE  ARG   228      59.056  21.217  91.716  1.00  0.00           H  
ATOM    325  CZ  ARG   228      59.979  19.641  92.344  1.00  0.00           C  
ATOM    326  NH1 ARG   228      61.020  18.873  92.372  1.00  0.00           N  
ATOM    327 HH11 ARG   228      61.889  19.094  91.916  1.00  0.00           H  
ATOM    328 HH12 ARG   228      61.000  18.068  92.996  1.00  0.00           H  
ATOM    329  NH2 ARG   228      59.094  19.479  93.295  1.00  0.00           N  
ATOM    330 HH21 ARG   228      58.295  20.085  93.392  1.00  0.00           H  
ATOM    331 HH22 ARG   228      59.139  18.593  93.785  1.00  0.00           H  
ATOM    332  C   ARG   228      60.621  24.972  92.167  1.00  0.00           C  
ATOM    333  O   ARG   228      60.691  25.072  93.424  1.00  0.00           O  
ATOM    334  N   ASP   229      59.562  25.331  91.439  1.00  0.00           N  
ATOM    335  H   ASP   229      59.586  25.256  90.424  1.00  0.00           H  
ATOM    336  CA  ASP   229      58.257  25.654  92.017  1.00  0.00           C  
ATOM    337  HA  ASP   229      57.576  25.838  91.178  1.00  0.00           H  
ATOM    338  CB  ASP   229      57.597  24.480  92.692  1.00  0.00           C  
ATOM    339  HB2 ASP   229      58.120  24.324  93.634  1.00  0.00           H  
ATOM    340  HB3 ASP   229      56.579  24.743  92.998  1.00  0.00           H  
ATOM    341  CG  ASP   229      57.645  23.131  91.949  1.00  0.00           C  
ATOM    342  OD1 ASP   229      57.739  22.107  92.683  1.00  0.00           O  
ATOM    343  OD2 ASP   229      57.474  23.079  90.746  1.00  0.00           O  
ATOM    344  C   ASP   229      58.267  27.005  92.850  1.00  0.00           C  
ATOM    345  O   ASP   229      57.494  27.137  93.846  1.00  0.00           O  
ATOM    346  N   CYX   230      59.059  27.972  92.360  1.00  0.00           N  
ATOM    347  H   CYX   230      59.514  27.692  91.502  1.00  0.00           H  
ATOM    348  CA  CYX   230      59.121  29.334  92.641  1.00  0.00           C  
ATOM    349  HA  CYX   230      58.300  29.458  93.354  1.00  0.00           H  
ATOM    350  CB  CYX   230      60.436  29.666  93.294  1.00  0.00           C  
ATOM    351  HB2 CYX   230      60.677  28.790  93.885  1.00  0.00           H  
ATOM    352  HB3 CYX   230      61.201  29.838  92.531  1.00  0.00           H  
ATOM    353  SG  CYX   230      60.605  31.166  94.303  1.00  0.00           S  
ATOM    354  C   CYX   230      58.890  30.120  91.398  1.00  0.00           C  
ATOM    355  O   CYX   230      59.401  29.705  90.275  1.00  0.00           O  
ATOM    356  N   GLY   231      58.116  31.225  91.391  1.00  0.00           N  
ATOM    357  H   GLY   231      57.597  31.422  92.229  1.00  0.00           H  
ATOM    358  CA  GLY   231      57.872  32.147  90.266  1.00  0.00           C  
ATOM    359  HA2 GLY   231      58.098  31.706  89.292  1.00  0.00           H  
ATOM    360  HA3 GLY   231      56.800  32.314  90.347  1.00  0.00           H  
ATOM    361  C   GLY   231      58.364  33.504  90.314  1.00  0.00           C  
ATOM    362  O   GLY   231      58.381  34.141  91.369  1.00  0.00           O  
ATOM    363  N   ALA   232      58.882  33.887  89.186  1.00  0.00           N  
ATOM    364  H   ALA   232      59.007  33.153  88.495  1.00  0.00           H  
ATOM    365  CA  ALA   232      59.196  35.291  88.929  1.00  0.00           C  
ATOM    366  HA  ALA   232      59.919  35.552  89.701  1.00  0.00           H  
ATOM    367  CB  ALA   232      59.917  35.533  87.496  1.00  0.00           C  
ATOM    368  HB1 ALA   232      60.273  36.569  87.533  1.00  0.00           H  
ATOM    369  HB2 ALA   232      60.679  34.788  87.284  1.00  0.00           H  
ATOM    370  HB3 ALA   232      59.154  35.470  86.735  1.00  0.00           H  
ATOM    371  C   ALA   232      57.872  36.126  88.950  1.00  0.00           C  
ATOM    372  O   ALA   232      56.873  35.610  88.472  1.00  0.00           O  
ATOM    373  N   PRO   233      57.849  37.349  89.497  1.00  0.00           N  
ATOM    374  CD  PRO   233      58.970  37.936  90.359  1.00  0.00           C  
ATOM    375  HD2 PRO   233      59.804  38.229  89.714  1.00  0.00           H  
ATOM    376  HD3 PRO   233      59.167  37.098  91.030  1.00  0.00           H  
ATOM    377  CG  PRO   233      58.377  39.145  91.066  1.00  0.00           C  
ATOM    378  HG2 PRO   233      58.408  40.059  90.468  1.00  0.00           H  
ATOM    379  HG3 PRO   233      58.875  39.258  92.029  1.00  0.00           H  
ATOM    380  CB  PRO   233      56.923  38.669  91.179  1.00  0.00           C  
ATOM    381  HB2 PRO   233      56.272  39.447  91.585  1.00  0.00           H  
ATOM    382  HB3 PRO   233      56.919  37.906  91.953  1.00  0.00           H  
ATOM    383  CA  PRO   233      56.619  38.043  89.808  1.00  0.00           C  
ATOM    384  HA  PRO   233      55.728  37.428  89.852  1.00  0.00           H  
ATOM    385  C   PRO   233      56.229  39.165  88.790  1.00  0.00           C  
ATOM    386  O   PRO   233      57.126  39.750  88.182  1.00  0.00           O  
ATOM    387  N   CYX   234      54.918  39.334  88.581  1.00  0.00           N  
ATOM    388  H   CYX   234      54.265  38.775  89.105  1.00  0.00           H  
ATOM    389  CA  CYX   234      54.364  40.322  87.746  1.00  0.00           C  
ATOM    390  HA  CYX   234      55.057  41.044  87.310  1.00  0.00           H  
ATOM    391  CB  CYX   234      53.830  39.541  86.535  1.00  0.00           C  
ATOM    392  HB2 CYX   234      54.670  39.023  86.078  1.00  0.00           H  
ATOM    393  HB3 CYX   234      53.296  38.656  86.901  1.00  0.00           H  
ATOM    394  SG  CYX   234      52.845  40.442  85.299  1.00  0.00           S  
ATOM    395  C   CYX   234      53.317  41.136  88.487  1.00  0.00           C  
ATOM    396  O   CYX   234      52.310  41.697  88.028  1.00  0.00           O  
ATOM    397  N   GLU   235      53.502  41.270  89.775  1.00  0.00           N  
ATOM    398  H   GLU   235      54.448  41.069  90.069  1.00  0.00           H  
ATOM    399  CA  GLU   235      52.650  41.675  90.887  1.00  0.00           C  
ATOM    400  HA  GLU   235      51.817  40.986  90.828  1.00  0.00           H  
ATOM    401  CB  GLU   235      53.265  41.392  92.254  1.00  0.00           C  
ATOM    402  HB2 GLU   235      53.393  40.310  92.250  1.00  0.00           H  
ATOM    403  HB3 GLU   235      54.174  41.978  92.372  1.00  0.00           H  
ATOM    404  CG  GLU   235      52.222  41.745  93.372  1.00  0.00           C  
ATOM    405  HG2 GLU   235      52.800  41.767  94.295  1.00  0.00           H  
ATOM    406  HG3 GLU   235      51.893  42.755  93.122  1.00  0.00           H  
ATOM    407  CD  GLU   235      50.956  40.857  93.560  1.00  0.00           C  
ATOM    408  OE1 GLU   235      50.830  39.865  92.788  1.00  0.00           O  
ATOM    409  OE2 GLU   235      50.094  41.120  94.438  1.00  0.00           O  
ATOM    410  C   GLU   235      52.156  43.210  90.643  1.00  0.00           C  
ATOM    411  O   GLU   235      52.986  44.116  90.588  1.00  0.00           O  
ATOM    412  N   PRO   236      50.828  43.620  90.678  1.00  0.00           N  
ATOM    413  CD  PRO   236      49.688  42.768  90.552  1.00  0.00           C  
ATOM    414  HD2 PRO   236      49.386  42.483  91.561  1.00  0.00           H  
ATOM    415  HD3 PRO   236      49.913  41.924  89.902  1.00  0.00           H  
ATOM    416  CG  PRO   236      48.596  43.632  89.968  1.00  0.00           C  
ATOM    417  HG2 PRO   236      47.631  43.173  90.185  1.00  0.00           H  
ATOM    418  HG3 PRO   236      48.738  43.665  88.882  1.00  0.00           H  
ATOM    419  CB  PRO   236      48.910  44.976  90.600  1.00  0.00           C  
ATOM    420  HB2 PRO   236      48.484  45.039  91.597  1.00  0.00           H  
ATOM    421  HB3 PRO   236      48.484  45.808  90.037  1.00  0.00           H  
ATOM    422  CA  PRO   236      50.458  45.019  90.525  1.00  0.00           C  
ATOM    423  HA  PRO   236      50.719  45.312  89.511  1.00  0.00           H  
ATOM    424  C   PRO   236      50.963  45.955  91.609  1.00  0.00           C  
ATOM    425  O   PRO   236      50.729  45.677  92.843  1.00  0.00           O  
ATOM    426  N   GLY   237      51.588  47.026  91.261  1.00  0.00           N  
ATOM    427  H   GLY   237      51.702  47.156  90.266  1.00  0.00           H  
ATOM    428  CA  GLY   237      51.854  48.104  92.218  1.00  0.00           C  
ATOM    429  HA2 GLY   237      51.967  49.037  91.675  1.00  0.00           H  
ATOM    430  HA3 GLY   237      50.993  48.089  92.896  1.00  0.00           H  
ATOM    431  C   GLY   237      53.138  48.006  92.992  1.00  0.00           C  
ATOM    432  O   GLY   237      54.032  48.828  92.742  1.00  0.00           O  
ATOM    433  N   ARG   238      53.310  47.104  93.916  1.00  0.00           N  
ATOM    434  H   ARG   238      52.666  46.331  93.975  1.00  0.00           H  
ATOM    435  CA  ARG   238      54.466  46.961  94.819  1.00  0.00           C  
ATOM    436  HA  ARG   238      54.404  47.838  95.456  1.00  0.00           H  
ATOM    437  CB  ARG   238      54.348  45.818  95.924  1.00  0.00           C  
ATOM    438  HB2 ARG   238      54.085  44.872  95.444  1.00  0.00           H  
ATOM    439  HB3 ARG   238      55.360  45.841  96.318  1.00  0.00           H  
ATOM    440  CG  ARG   238      53.244  46.166  96.972  1.00  0.00           C  
ATOM    441  HG2 ARG   238      53.603  47.051  97.498  1.00  0.00           H  
ATOM    442  HG3 ARG   238      52.329  46.426  96.456  1.00  0.00           H  
ATOM    443  CD  ARG   238      52.881  45.012  97.958  1.00  0.00           C  
ATOM    444  HD2 ARG   238      52.514  44.199  97.328  1.00  0.00           H  
ATOM    445  HD3 ARG   238      53.793  44.598  98.402  1.00  0.00           H  
ATOM    446  NE  ARG   238      51.851  45.228  98.959  1.00  0.00           N  
ATOM    447  HE  ARG   238      50.924  44.945  98.675  1.00  0.00           H  
ATOM    448  CZ  ARG   238      51.988  45.771 100.182  1.00  0.00           C  
ATOM    449  NH1 ARG   238      53.120  46.098 100.706  1.00  0.00           N  
ATOM    450 HH11 ARG   238      53.917  45.940 100.097  1.00  0.00           H  
ATOM    451 HH12 ARG   238      53.267  46.445 101.649  1.00  0.00           H  
ATOM    452  NH2 ARG   238      50.985  45.844 100.974  1.00  0.00           N  
ATOM    453 HH21 ARG   238      50.112  45.450 100.632  1.00  0.00           H  
ATOM    454 HH22 ARG   238      51.056  46.378 101.830  1.00  0.00           H  
ATOM    455  C   ARG   238      55.838  46.930  94.117  1.00  0.00           C  
ATOM    456  O   ARG   238      56.012  46.106  93.197  1.00  0.00           O  
ATOM    457  N   ALA   239      56.788  47.741  94.638  1.00  0.00           N  
ATOM    458  H   ALA   239      56.617  48.260  95.497  1.00  0.00           H  
ATOM    459  CA  ALA   239      58.148  47.827  94.123  1.00  0.00           C  
ATOM    460  HA  ALA   239      57.998  48.225  93.124  1.00  0.00           H  
ATOM    461  CB  ALA   239      58.711  48.895  94.988  1.00  0.00           C  
ATOM    462  HB1 ALA   239      58.895  48.567  96.011  1.00  0.00           H  
ATOM    463  HB2 ALA   239      59.697  49.119  94.560  1.00  0.00           H  
ATOM    464  HB3 ALA   239      57.998  49.709  94.993  1.00  0.00           H  
ATOM    465  C   ALA   239      58.997  46.550  94.015  1.00  0.00           C  
ATOM    466  O   ALA   239      59.720  46.331  93.041  1.00  0.00           O  
ATOM    467  N   ASN   240      58.868  45.620  94.933  1.00  0.00           N  
ATOM    468  H   ASN   240      58.357  45.817  95.781  1.00  0.00           H  
ATOM    469  CA  ASN   240      59.484  44.317  94.838  1.00  0.00           C  
ATOM    470  HA  ASN   240      60.461  44.435  94.364  1.00  0.00           H  
ATOM    471  CB  ASN   240      59.768  43.764  96.263  1.00  0.00           C  
ATOM    472  HB2 ASN   240      60.551  43.003  96.184  1.00  0.00           H  
ATOM    473  HB3 ASN   240      60.211  44.543  96.870  1.00  0.00           H  
ATOM    474  CG  ASN   240      58.594  43.129  96.977  1.00  0.00           C  
ATOM    475  OD1 ASN   240      57.460  43.516  96.803  1.00  0.00           O  
ATOM    476  ND2 ASN   240      58.854  42.122  97.819  1.00  0.00           N  
ATOM    477 HD21 ASN   240      58.050  41.796  98.342  1.00  0.00           H  
ATOM    478 HD22 ASN   240      59.734  41.631  97.891  1.00  0.00           H  
ATOM    479  C   ASN   240      58.743  43.357  93.910  1.00  0.00           C  
ATOM    480  O   ASN   240      59.136  42.211  93.907  1.00  0.00           O  
ATOM    481  N   GLY   241      57.694  43.771  93.232  1.00  0.00           N  
ATOM    482  H   GLY   241      57.478  44.749  93.382  1.00  0.00           H  
ATOM    483  CA  GLY   241      56.655  43.077  92.460  1.00  0.00           C  
ATOM    484  HA2 GLY   241      56.462  42.140  93.000  1.00  0.00           H  
ATOM    485  HA3 GLY   241      55.729  43.635  92.471  1.00  0.00           H  
ATOM    486  C   GLY   241      57.042  42.729  91.063  1.00  0.00           C  
ATOM    487  O   GLY   241      56.449  41.867  90.475  1.00  0.00           O  
ATOM    488  N   LEU   242      58.130  43.336  90.527  1.00  0.00           N  
ATOM    489  H   LEU   242      58.807  43.856  91.061  1.00  0.00           H  
ATOM    490  CA  LEU   242      58.514  43.217  89.150  1.00  0.00           C  
ATOM    491  HA  LEU   242      57.889  42.431  88.751  1.00  0.00           H  
ATOM    492  CB  LEU   242      58.185  44.584  88.469  1.00  0.00           C  
ATOM    493  HB2 LEU   242      58.590  45.345  89.128  1.00  0.00           H  
ATOM    494  HB3 LEU   242      58.666  44.562  87.496  1.00  0.00           H  
ATOM    495  CG  LEU   242      56.692  44.890  88.283  1.00  0.00           C  
ATOM    496  HG  LEU   242      56.146  44.850  89.228  1.00  0.00           H  
ATOM    497  CD1 LEU   242      56.659  46.327  87.827  1.00  0.00           C  
ATOM    498 HD11 LEU   242      55.751  46.457  87.233  1.00  0.00           H  
ATOM    499 HD12 LEU   242      56.729  47.049  88.636  1.00  0.00           H  
ATOM    500 HD13 LEU   242      57.442  46.497  87.086  1.00  0.00           H  
ATOM    501  CD2 LEU   242      55.975  43.925  87.327  1.00  0.00           C  
ATOM    502 HD21 LEU   242      54.900  43.932  87.478  1.00  0.00           H  
ATOM    503 HD22 LEU   242      56.250  44.041  86.281  1.00  0.00           H  
ATOM    504 HD23 LEU   242      56.180  42.883  87.605  1.00  0.00           H  
ATOM    505  C   LEU   242      59.978  42.828  89.015  1.00  0.00           C  
ATOM    506  O   LEU   242      60.815  43.494  89.592  1.00  0.00           O  
ATOM    507  N   MET   243      60.294  41.676  88.449  1.00  0.00           N  
ATOM    508  H   MET   243      59.535  41.194  87.979  1.00  0.00           H  
ATOM    509  CA  MET   243      61.547  41.172  88.003  1.00  0.00           C  
ATOM    510  HA  MET   243      62.189  40.924  88.848  1.00  0.00           H  
ATOM    511  CB  MET   243      61.442  39.886  87.246  1.00  0.00           C  
ATOM    512  HB2 MET   243      61.009  39.132  87.909  1.00  0.00           H  
ATOM    513  HB3 MET   243      60.803  39.958  86.358  1.00  0.00           H  
ATOM    514  CG  MET   243      62.769  39.256  86.876  1.00  0.00           C  
ATOM    515  HG2 MET   243      63.254  39.781  86.058  1.00  0.00           H  
ATOM    516  HG3 MET   243      63.403  39.306  87.759  1.00  0.00           H  
ATOM    517  SD  MET   243      62.743  37.416  86.556  1.00  0.00           S  
ATOM    518  CE  MET   243      61.706  37.349  85.123  1.00  0.00           C  
ATOM    519  HE1 MET   243      62.176  37.771  84.238  1.00  0.00           H  
ATOM    520  HE2 MET   243      61.444  36.307  84.936  1.00  0.00           H  
ATOM    521  HE3 MET   243      60.858  37.969  85.409  1.00  0.00           H  
ATOM    522  C   MET   243      62.291  42.333  87.307  1.00  0.00           C  
ATOM    523  O   MET   243      61.726  42.894  86.332  1.00  0.00           O  
ATOM    524  N   TYR   244      63.516  42.505  87.661  1.00  0.00           N  
ATOM    525  H   TYR   244      63.820  42.160  88.556  1.00  0.00           H  
ATOM    526  CA  TYR   244      64.567  43.234  86.860  1.00  0.00           C  
ATOM    527  HA  TYR   244      65.491  43.079  87.422  1.00  0.00           H  
ATOM    528  CB  TYR   244      64.835  42.596  85.459  1.00  0.00           C  
ATOM    529  HB2 TYR   244      63.911  42.488  84.903  1.00  0.00           H  
ATOM    530  HB3 TYR   244      65.431  43.291  84.873  1.00  0.00           H  
ATOM    531  CG  TYR   244      65.479  41.207  85.337  1.00  0.00           C  
ATOM    532  CD1 TYR   244      65.778  40.409  86.467  1.00  0.00           C  
ATOM    533  HD1 TYR   244      65.454  40.752  87.444  1.00  0.00           H  
ATOM    534  CE1 TYR   244      66.613  39.271  86.284  1.00  0.00           C  
ATOM    535  HE1 TYR   244      66.907  38.724  87.171  1.00  0.00           H  
ATOM    536  CZ  TYR   244      67.079  38.834  84.989  1.00  0.00           C  
ATOM    537  OH  TYR   244      67.807  37.704  84.771  1.00  0.00           O  
ATOM    538  HH  TYR   244      67.968  37.229  85.587  1.00  0.00           H  
ATOM    539  CE2 TYR   244      66.573  39.553  83.910  1.00  0.00           C  
ATOM    540  HE2 TYR   244      66.711  39.203  82.895  1.00  0.00           H  
ATOM    541  CD2 TYR   244      65.864  40.776  84.041  1.00  0.00           C  
ATOM    542  HD2 TYR   244      65.550  41.235  83.109  1.00  0.00           H  
ATOM    543  C   TYR   244      64.515  44.801  86.898  1.00  0.00           C  
ATOM    544  O   TYR   244      65.524  45.470  87.205  1.00  0.00           O  
ATOM    545  N   PHE   245      63.358  45.411  86.618  1.00  0.00           N  
ATOM    546  H   PHE   245      62.610  44.809  86.307  1.00  0.00           H  
ATOM    547  CA  PHE   245      63.015  46.808  86.417  1.00  0.00           C  
ATOM    548  HA  PHE   245      63.637  47.398  87.096  1.00  0.00           H  
ATOM    549  CB  PHE   245      63.197  47.308  85.002  1.00  0.00           C  
ATOM    550  HB2 PHE   245      62.397  46.892  84.382  1.00  0.00           H  
ATOM    551  HB3 PHE   245      63.011  48.379  85.066  1.00  0.00           H  
ATOM    552  CG  PHE   245      64.479  47.069  84.218  1.00  0.00           C  
ATOM    553  CD1 PHE   245      65.570  48.016  84.370  1.00  0.00           C  
ATOM    554  HD1 PHE   245      65.453  48.842  85.054  1.00  0.00           H  
ATOM    555  CE1 PHE   245      66.801  47.777  83.722  1.00  0.00           C  
ATOM    556  HE1 PHE   245      67.616  48.471  83.901  1.00  0.00           H  
ATOM    557  CZ  PHE   245      66.973  46.692  82.950  1.00  0.00           C  
ATOM    558  HZ  PHE   245      67.951  46.444  82.580  1.00  0.00           H  
ATOM    559  CE2 PHE   245      65.940  45.766  82.749  1.00  0.00           C  
ATOM    560  HE2 PHE   245      66.103  44.867  82.184  1.00  0.00           H  
ATOM    561  CD2 PHE   245      64.679  45.920  83.412  1.00  0.00           C  
ATOM    562  HD2 PHE   245      63.906  45.187  83.243  1.00  0.00           H  
ATOM    563  C   PHE   245      61.590  47.183  86.770  1.00  0.00           C  
ATOM    564  O   PHE   245      60.755  46.292  86.785  1.00  0.00           O  
ATOM    565  N   LYS   246      61.299  48.381  87.223  1.00  0.00           N  
ATOM    566  H   LYS   246      62.158  48.882  87.425  1.00  0.00           H  
ATOM    567  CA  LYS   246      59.989  48.926  87.636  1.00  0.00           C  
ATOM    568  HA  LYS   246      59.384  48.154  88.108  1.00  0.00           H  
ATOM    569  CB  LYS   246      60.217  50.029  88.702  1.00  0.00           C  
ATOM    570  HB2 LYS   246      59.330  50.277  89.279  1.00  0.00           H  
ATOM    571  HB3 LYS   246      60.875  49.659  89.482  1.00  0.00           H  
ATOM    572  CG  LYS   246      60.947  51.315  88.133  1.00  0.00           C  
ATOM    573  HG2 LYS   246      61.740  50.940  87.475  1.00  0.00           H  
ATOM    574  HG3 LYS   246      60.232  51.890  87.545  1.00  0.00           H  
ATOM    575  CD  LYS   246      61.496  52.111  89.307  1.00  0.00           C  
ATOM    576  HD2 LYS   246      60.781  52.198  90.132  1.00  0.00           H  
ATOM    577  HD3 LYS   246      62.325  51.553  89.740  1.00  0.00           H  
ATOM    578  CE  LYS   246      62.111  53.389  88.832  1.00  0.00           C  
ATOM    579  HE2 LYS   246      62.943  53.620  89.493  1.00  0.00           H  
ATOM    580  HE3 LYS   246      62.578  53.100  87.894  1.00  0.00           H  
ATOM    581  NZ  LYS   246      61.036  54.467  88.810  1.00  0.00           N  
ATOM    582  HZ1 LYS   246      60.954  54.938  89.696  1.00  0.00           H  
ATOM    583  HZ2 LYS   246      61.328  55.129  88.094  1.00  0.00           H  
ATOM    584  HZ3 LYS   246      60.106  54.130  88.630  1.00  0.00           H  
ATOM    585  C   LYS   246      59.144  49.384  86.463  1.00  0.00           C  
ATOM    586  O   LYS   246      59.480  49.438  85.296  1.00  0.00           O  
ATOM    587  N   GLU   247      57.954  49.858  86.772  1.00  0.00           N  
ATOM    588  H   GLU   247      57.638  49.872  87.727  1.00  0.00           H  
ATOM    589  CA  GLU   247      56.961  50.208  85.747  1.00  0.00           C  
ATOM    590  HA  GLU   247      56.801  49.349  85.100  1.00  0.00           H  
ATOM    591  CB  GLU   247      55.615  50.323  86.515  1.00  0.00           C  
ATOM    592  HB2 GLU   247      55.475  49.448  87.153  1.00  0.00           H  
ATOM    593  HB3 GLU   247      55.559  51.175  87.191  1.00  0.00           H  
ATOM    594  CG  GLU   247      54.416  50.542  85.545  1.00  0.00           C  
ATOM    595  HG2 GLU   247      53.592  50.250  86.191  1.00  0.00           H  
ATOM    596  HG3 GLU   247      54.468  51.605  85.306  1.00  0.00           H  
ATOM    597  CD  GLU   247      54.356  49.631  84.314  1.00  0.00           C  
ATOM    598  OE1 GLU   247      54.799  48.456  84.324  1.00  0.00           O  
ATOM    599  OE2 GLU   247      53.741  49.999  83.326  1.00  0.00           O  
ATOM    600  C   GLU   247      57.243  51.443  84.800  1.00  0.00           C  
ATOM    601  O   GLU   247      56.753  51.482  83.674  1.00  0.00           O  
ATOM    602  N   GLU   248      58.054  52.454  85.185  1.00  0.00           N  
ATOM    603  H   GLU   248      58.433  52.381  86.117  1.00  0.00           H  
ATOM    604  CA  GLU   248      58.568  53.504  84.298  1.00  0.00           C  
ATOM    605  HA  GLU   248      57.741  54.020  83.798  1.00  0.00           H  
ATOM    606  CB  GLU   248      59.450  54.523  85.142  1.00  0.00           C  
ATOM    607  HB2 GLU   248      60.205  53.992  85.722  1.00  0.00           H  
ATOM    608  HB3 GLU   248      59.886  55.206  84.410  1.00  0.00           H  
ATOM    609  CG  GLU   248      58.609  55.440  86.039  1.00  0.00           C  
ATOM    610  HG2 GLU   248      59.379  56.081  86.460  1.00  0.00           H  
ATOM    611  HG3 GLU   248      57.927  56.030  85.428  1.00  0.00           H  
ATOM    612  CD  GLU   248      57.999  54.779  87.249  1.00  0.00           C  
ATOM    613  OE1 GLU   248      58.593  53.804  87.746  1.00  0.00           O  
ATOM    614  OE2 GLU   248      56.986  55.287  87.781  1.00  0.00           O  
ATOM    615  C   GLU   248      59.324  52.853  83.159  1.00  0.00           C  
ATOM    616  O   GLU   248      59.110  53.186  82.000  1.00  0.00           O  
ATOM    617  N   GLU   249      60.267  51.930  83.336  1.00  0.00           N  
ATOM    618  H   GLU   249      60.426  51.561  84.268  1.00  0.00           H  
ATOM    619  CA  GLU   249      61.176  51.317  82.378  1.00  0.00           C  
ATOM    620  HA  GLU   249      61.550  52.080  81.698  1.00  0.00           H  
ATOM    621  CB  GLU   249      62.369  50.706  83.163  1.00  0.00           C  
ATOM    622  HB2 GLU   249      61.931  49.934  83.802  1.00  0.00           H  
ATOM    623  HB3 GLU   249      63.095  50.113  82.608  1.00  0.00           H  
ATOM    624  CG  GLU   249      63.170  51.585  84.119  1.00  0.00           C  
ATOM    625  HG2 GLU   249      62.715  51.416  85.101  1.00  0.00           H  
ATOM    626  HG3 GLU   249      64.205  51.230  84.069  1.00  0.00           H  
ATOM    627  CD  GLU   249      63.229  53.150  83.826  1.00  0.00           C  
ATOM    628  OE1 GLU   249      63.124  53.550  82.662  1.00  0.00           O  
ATOM    629  OE2 GLU   249      63.397  53.920  84.778  1.00  0.00           O  
ATOM    630  C   GLU   249      60.409  50.237  81.593  1.00  0.00           C  
ATOM    631  O   GLU   249      60.656  50.139  80.383  1.00  0.00           O  
ATOM    632  N   ARG   250      59.468  49.552  82.252  1.00  0.00           N  
ATOM    633  H   ARG   250      59.254  49.670  83.236  1.00  0.00           H  
ATOM    634  CA  ARG   250      58.376  48.727  81.536  1.00  0.00           C  
ATOM    635  HA  ARG   250      58.937  47.982  80.978  1.00  0.00           H  
ATOM    636  CB  ARG   250      57.452  47.954  82.512  1.00  0.00           C  
ATOM    637  HB2 ARG   250      56.941  48.672  83.145  1.00  0.00           H  
ATOM    638  HB3 ARG   250      56.623  47.518  81.957  1.00  0.00           H  
ATOM    639  CG  ARG   250      58.221  46.879  83.418  1.00  0.00           C  
ATOM    640  HG2 ARG   250      58.839  46.237  82.790  1.00  0.00           H  
ATOM    641  HG3 ARG   250      59.031  47.243  84.053  1.00  0.00           H  
ATOM    642  CD  ARG   250      57.234  46.042  84.224  1.00  0.00           C  
ATOM    643  HD2 ARG   250      57.839  45.487  84.931  1.00  0.00           H  
ATOM    644  HD3 ARG   250      56.551  46.725  84.735  1.00  0.00           H  
ATOM    645  NE  ARG   250      56.394  45.113  83.408  1.00  0.00           N  
ATOM    646  HE  ARG   250      56.824  44.342  82.919  1.00  0.00           H  
ATOM    647  CZ  ARG   250      55.111  45.039  83.212  1.00  0.00           C  
ATOM    648  NH1 ARG   250      54.250  45.749  83.823  1.00  0.00           N  
ATOM    649 HH11 ARG   250      54.501  46.577  84.347  1.00  0.00           H  
ATOM    650 HH12 ARG   250      53.265  45.575  83.759  1.00  0.00           H  
ATOM    651  NH2 ARG   250      54.552  44.138  82.471  1.00  0.00           N  
ATOM    652 HH21 ARG   250      55.132  43.560  81.877  1.00  0.00           H  
ATOM    653 HH22 ARG   250      53.632  44.366  82.133  1.00  0.00           H  
ATOM    654  C   ARG   250      57.548  49.407  80.528  1.00  0.00           C  
ATOM    655  O   ARG   250      57.371  48.887  79.424  1.00  0.00           O  
ATOM    656  N   ARG   251      57.019  50.562  80.890  1.00  0.00           N  
ATOM    657  H   ARG   251      57.103  50.787  81.880  1.00  0.00           H  
ATOM    658  CA  ARG   251      56.427  51.504  79.920  1.00  0.00           C  
ATOM    659  HA  ARG   251      55.620  51.008  79.370  1.00  0.00           H  
ATOM    660  CB  ARG   251      55.598  52.610  80.610  1.00  0.00           C  
ATOM    661  HB2 ARG   251      54.784  52.297  81.265  1.00  0.00           H  
ATOM    662  HB3 ARG   251      56.287  53.320  81.079  1.00  0.00           H  
ATOM    663  CG  ARG   251      54.880  53.421  79.574  1.00  0.00           C  
ATOM    664  HG2 ARG   251      55.540  54.050  78.979  1.00  0.00           H  
ATOM    665  HG3 ARG   251      54.317  52.843  78.834  1.00  0.00           H  
ATOM    666  CD  ARG   251      54.038  54.613  80.130  1.00  0.00           C  
ATOM    667  HD2 ARG   251      54.527  55.093  80.978  1.00  0.00           H  
ATOM    668  HD3 ARG   251      53.936  55.343  79.325  1.00  0.00           H  
ATOM    669  NE  ARG   251      52.692  54.283  80.421  1.00  0.00           N  
ATOM    670  HE  ARG   251      52.261  53.381  80.238  1.00  0.00           H  
ATOM    671  CZ  ARG   251      51.713  54.995  80.873  1.00  0.00           C  
ATOM    672  NH1 ARG   251      51.942  56.150  81.447  1.00  0.00           N  
ATOM    673 HH11 ARG   251      52.924  56.352  81.596  1.00  0.00           H  
ATOM    674 HH12 ARG   251      51.228  56.792  81.775  1.00  0.00           H  
ATOM    675  NH2 ARG   251      50.442  54.693  80.730  1.00  0.00           N  
ATOM    676 HH21 ARG   251      50.102  53.844  80.333  1.00  0.00           H  
ATOM    677 HH22 ARG   251      49.781  55.243  81.268  1.00  0.00           H  
ATOM    678  C   ARG   251      57.415  51.977  78.873  1.00  0.00           C  
ATOM    679  O   ARG   251      57.055  51.979  77.700  1.00  0.00           O  
ATOM    680  N   PHE   252      58.689  52.338  79.187  1.00  0.00           N  
ATOM    681  H   PHE   252      59.054  52.304  80.132  1.00  0.00           H  
ATOM    682  CA  PHE   252      59.610  52.760  78.195  1.00  0.00           C  
ATOM    683  HA  PHE   252      59.267  53.576  77.550  1.00  0.00           H  
ATOM    684  CB  PHE   252      60.867  53.302  78.836  1.00  0.00           C  
ATOM    685  HB2 PHE   252      60.679  54.054  79.602  1.00  0.00           H  
ATOM    686  HB3 PHE   252      61.423  52.541  79.386  1.00  0.00           H  
ATOM    687  CG  PHE   252      61.839  54.036  77.954  1.00  0.00           C  
ATOM    688  CD1 PHE   252      61.770  55.430  77.752  1.00  0.00           C  
ATOM    689  HD1 PHE   252      61.118  56.125  78.259  1.00  0.00           H  
ATOM    690  CE1 PHE   252      62.707  56.082  76.863  1.00  0.00           C  
ATOM    691  HE1 PHE   252      62.783  57.155  76.793  1.00  0.00           H  
ATOM    692  CZ  PHE   252      63.673  55.401  76.149  1.00  0.00           C  
ATOM    693  HZ  PHE   252      64.274  55.876  75.382  1.00  0.00           H  
ATOM    694  CE2 PHE   252      63.657  53.995  76.245  1.00  0.00           C  
ATOM    695  HE2 PHE   252      64.149  53.391  75.502  1.00  0.00           H  
ATOM    696  CD2 PHE   252      62.735  53.317  77.111  1.00  0.00           C  
ATOM    697  HD2 PHE   252      62.750  52.246  77.043  1.00  0.00           H  
ATOM    698  C   PHE   252      59.827  51.656  77.193  1.00  0.00           C  
ATOM    699  O   PHE   252      60.043  51.946  76.019  1.00  0.00           O  
ATOM    700  N   ALA   253      59.989  50.379  77.556  1.00  0.00           N  
ATOM    701  H   ALA   253      60.124  50.323  78.557  1.00  0.00           H  
ATOM    702  CA  ALA   253      60.289  49.253  76.685  1.00  0.00           C  
ATOM    703  HA  ALA   253      61.075  49.587  76.008  1.00  0.00           H  
ATOM    704  CB  ALA   253      60.856  48.110  77.472  1.00  0.00           C  
ATOM    705  HB1 ALA   253      60.022  47.613  77.978  1.00  0.00           H  
ATOM    706  HB2 ALA   253      61.225  47.350  76.782  1.00  0.00           H  
ATOM    707  HB3 ALA   253      61.597  48.536  78.145  1.00  0.00           H  
ATOM    708  C   ALA   253      59.090  48.833  75.824  1.00  0.00           C  
ATOM    709  O   ALA   253      59.255  48.541  74.678  1.00  0.00           O  
ATOM    710  N   ARG   254      57.863  48.904  76.359  1.00  0.00           N  
ATOM    711  H   ARG   254      57.769  48.954  77.371  1.00  0.00           H  
ATOM    712  CA  ARG   254      56.715  48.499  75.557  1.00  0.00           C  
ATOM    713  HA  ARG   254      57.050  47.642  74.983  1.00  0.00           H  
ATOM    714  CB  ARG   254      55.420  48.120  76.267  1.00  0.00           C  
ATOM    715  HB2 ARG   254      54.598  47.806  75.627  1.00  0.00           H  
ATOM    716  HB3 ARG   254      55.659  47.330  76.981  1.00  0.00           H  
ATOM    717  CG  ARG   254      54.785  49.273  77.001  1.00  0.00           C  
ATOM    718  HG2 ARG   254      55.526  49.823  77.569  1.00  0.00           H  
ATOM    719  HG3 ARG   254      54.217  49.881  76.296  1.00  0.00           H  
ATOM    720  CD  ARG   254      53.588  48.669  77.858  1.00  0.00           C  
ATOM    721  HD2 ARG   254      52.741  49.356  77.847  1.00  0.00           H  
ATOM    722  HD3 ARG   254      53.148  47.832  77.316  1.00  0.00           H  
ATOM    723  NE  ARG   254      54.028  48.201  79.164  1.00  0.00           N  
ATOM    724  HE  ARG   254      54.593  47.361  79.216  1.00  0.00           H  
ATOM    725  CZ  ARG   254      53.830  48.669  80.420  1.00  0.00           C  
ATOM    726  NH1 ARG   254      53.117  49.713  80.690  1.00  0.00           N  
ATOM    727 HH11 ARG   254      52.508  50.235  80.090  1.00  0.00           H  
ATOM    728 HH12 ARG   254      53.183  50.001  81.655  1.00  0.00           H  
ATOM    729  NH2 ARG   254      54.257  48.044  81.520  1.00  0.00           N  
ATOM    730 HH21 ARG   254      54.756  47.162  81.547  1.00  0.00           H  
ATOM    731 HH22 ARG   254      54.043  48.412  82.435  1.00  0.00           H  
ATOM    732  C   ARG   254      56.522  49.532  74.464  1.00  0.00           C  
ATOM    733  O   ARG   254      56.297  49.062  73.340  1.00  0.00           O  
ATOM    734  N   LEU   255      56.915  50.837  74.715  1.00  0.00           N  
ATOM    735  H   LEU   255      57.063  51.152  75.665  1.00  0.00           H  
ATOM    736  CA  LEU   255      56.961  51.924  73.704  1.00  0.00           C  
ATOM    737  HA  LEU   255      56.076  52.047  73.093  1.00  0.00           H  
ATOM    738  CB  LEU   255      57.083  53.281  74.463  1.00  0.00           C  
ATOM    739  HB2 LEU   255      57.740  53.114  75.321  1.00  0.00           H  
ATOM    740  HB3 LEU   255      57.547  54.007  73.801  1.00  0.00           H  
ATOM    741  CG  LEU   255      55.779  53.878  74.954  1.00  0.00           C  
ATOM    742  HG  LEU   255      55.985  54.611  75.734  1.00  0.00           H  
ATOM    743  CD1 LEU   255      55.136  54.577  73.721  1.00  0.00           C  
ATOM    744 HD11 LEU   255      54.304  55.165  74.106  1.00  0.00           H  
ATOM    745 HD12 LEU   255      55.882  55.298  73.405  1.00  0.00           H  
ATOM    746 HD13 LEU   255      54.868  53.860  72.945  1.00  0.00           H  
ATOM    747  CD2 LEU   255      54.699  52.940  75.468  1.00  0.00           C  
ATOM    748 HD21 LEU   255      54.444  52.247  74.666  1.00  0.00           H  
ATOM    749 HD22 LEU   255      55.063  52.354  76.309  1.00  0.00           H  
ATOM    750 HD23 LEU   255      53.785  53.477  75.743  1.00  0.00           H  
ATOM    751  C   LEU   255      58.132  51.747  72.699  1.00  0.00           C  
ATOM    752  O   LEU   255      57.757  51.648  71.520  1.00  0.00           O  
ATOM    753  N   TRP   256      59.398  51.598  73.138  1.00  0.00           N  
ATOM    754  H   TRP   256      59.464  51.980  74.075  1.00  0.00           H  
ATOM    755  CA  TRP   256      60.511  51.234  72.303  1.00  0.00           C  
ATOM    756  HA  TRP   256      60.898  52.024  71.659  1.00  0.00           H  
ATOM    757  CB  TRP   256      61.760  50.878  73.181  1.00  0.00           C  
ATOM    758  HB2 TRP   256      61.953  51.751  73.804  1.00  0.00           H  
ATOM    759  HB3 TRP   256      61.517  50.081  73.875  1.00  0.00           H  
ATOM    760  CG  TRP   256      62.968  50.517  72.452  1.00  0.00           C  
ATOM    761  CD1 TRP   256      63.416  49.289  72.241  1.00  0.00           C  
ATOM    762  HD1 TRP   256      62.686  48.508  72.399  1.00  0.00           H  
ATOM    763  NE1 TRP   256      64.475  49.338  71.382  1.00  0.00           N  
ATOM    764  HE1 TRP   256      64.854  48.493  70.979  1.00  0.00           H  
ATOM    765  CE2 TRP   256      64.827  50.649  71.159  1.00  0.00           C  
ATOM    766  CZ2 TRP   256      65.922  51.147  70.538  1.00  0.00           C  
ATOM    767  HZ2 TRP   256      66.467  50.436  69.942  1.00  0.00           H  
ATOM    768  CH2 TRP   256      66.037  52.565  70.387  1.00  0.00           C  
ATOM    769  HH2 TRP   256      66.777  52.911  69.674  1.00  0.00           H  
ATOM    770  CZ3 TRP   256      65.118  53.424  71.071  1.00  0.00           C  
ATOM    771  HZ3 TRP   256      65.321  54.482  71.108  1.00  0.00           H  
ATOM    772  CE3 TRP   256      64.056  52.882  71.823  1.00  0.00           C  
ATOM    773  HE3 TRP   256      63.384  53.555  72.335  1.00  0.00           H  
ATOM    774  CD2 TRP   256      63.937  51.425  71.877  1.00  0.00           C  
ATOM    775  C   TRP   256      60.126  50.066  71.358  1.00  0.00           C  
ATOM    776  O   TRP   256      60.273  50.058  70.114  1.00  0.00           O  
ATOM    777  N   VAL   257      59.565  48.999  71.950  1.00  0.00           N  
ATOM    778  H   VAL   257      59.365  49.005  72.941  1.00  0.00           H  
ATOM    779  CA  VAL   257      59.155  47.798  71.181  1.00  0.00           C  
ATOM    780  HA  VAL   257      60.016  47.500  70.583  1.00  0.00           H  
ATOM    781  CB  VAL   257      58.840  46.601  72.128  1.00  0.00           C  
ATOM    782  HB  VAL   257      58.269  46.922  73.005  1.00  0.00           H  
ATOM    783  CG1 VAL   257      58.215  45.376  71.446  1.00  0.00           C  
ATOM    784 HG11 VAL   257      57.196  45.633  71.149  1.00  0.00           H  
ATOM    785 HG12 VAL   257      58.876  45.103  70.629  1.00  0.00           H  
ATOM    786 HG13 VAL   257      58.150  44.511  72.117  1.00  0.00           H  
ATOM    787  CG2 VAL   257      60.096  46.123  72.858  1.00  0.00           C  
ATOM    788 HG21 VAL   257      59.783  45.505  73.698  1.00  0.00           H  
ATOM    789 HG22 VAL   257      60.698  45.515  72.192  1.00  0.00           H  
ATOM    790 HG23 VAL   257      60.741  46.968  73.115  1.00  0.00           H  
ATOM    791  C   VAL   257      58.020  48.120  70.223  1.00  0.00           C  
ATOM    792  O   VAL   257      58.256  47.716  69.042  1.00  0.00           O  
ATOM    793  N   GLY   258      56.874  48.677  70.620  1.00  0.00           N  
ATOM    794  H   GLY   258      56.867  48.960  71.595  1.00  0.00           H  
ATOM    795  CA  GLY   258      55.806  49.009  69.623  1.00  0.00           C  
ATOM    796  HA2 GLY   258      55.505  47.986  69.423  1.00  0.00           H  
ATOM    797  HA3 GLY   258      55.158  49.607  70.261  1.00  0.00           H  
ATOM    798  C   GLY   258      56.163  49.824  68.438  1.00  0.00           C  
ATOM    799  O   GLY   258      55.687  49.585  67.359  1.00  0.00           O  
ATOM    800  N   VAL   259      56.961  50.870  68.692  1.00  0.00           N  
ATOM    801  H   VAL   259      57.227  50.927  69.666  1.00  0.00           H  
ATOM    802  CA  VAL   259      57.338  51.864  67.789  1.00  0.00           C  
ATOM    803  HA  VAL   259      56.372  52.177  67.395  1.00  0.00           H  
ATOM    804  CB  VAL   259      57.958  53.092  68.439  1.00  0.00           C  
ATOM    805  HB  VAL   259      58.583  52.688  69.241  1.00  0.00           H  
ATOM    806  CG1 VAL   259      58.717  53.989  67.446  1.00  0.00           C  
ATOM    807 HG11 VAL   259      59.277  53.397  66.714  1.00  0.00           H  
ATOM    808 HG12 VAL   259      57.969  54.538  66.880  1.00  0.00           H  
ATOM    809 HG13 VAL   259      59.414  54.656  67.941  1.00  0.00           H  
ATOM    810  CG2 VAL   259      57.102  54.074  69.139  1.00  0.00           C  
ATOM    811 HG21 VAL   259      56.318  54.487  68.519  1.00  0.00           H  
ATOM    812 HG22 VAL   259      56.576  53.503  69.904  1.00  0.00           H  
ATOM    813 HG23 VAL   259      57.583  54.963  69.531  1.00  0.00           H  
ATOM    814  C   VAL   259      58.209  51.183  66.703  1.00  0.00           C  
ATOM    815  O   VAL   259      57.898  51.378  65.553  1.00  0.00           O  
ATOM    816  N   TRP   260      59.186  50.355  67.102  1.00  0.00           N  
ATOM    817  H   TRP   260      59.439  50.250  68.073  1.00  0.00           H  
ATOM    818  CA  TRP   260      59.910  49.632  66.122  1.00  0.00           C  
ATOM    819  HA  TRP   260      60.280  50.370  65.408  1.00  0.00           H  
ATOM    820  CB  TRP   260      61.179  49.111  66.716  1.00  0.00           C  
ATOM    821  HB2 TRP   260      60.978  48.524  67.608  1.00  0.00           H  
ATOM    822  HB3 TRP   260      61.703  48.552  65.943  1.00  0.00           H  
ATOM    823  CG  TRP   260      62.260  50.085  67.125  1.00  0.00           C  
ATOM    824  CD1 TRP   260      62.860  50.264  68.336  1.00  0.00           C  
ATOM    825  HD1 TRP   260      62.665  49.716  69.244  1.00  0.00           H  
ATOM    826  NE1 TRP   260      63.706  51.356  68.329  1.00  0.00           N  
ATOM    827  HE1 TRP   260      64.285  51.554  69.132  1.00  0.00           H  
ATOM    828  CE2 TRP   260      63.723  51.953  67.106  1.00  0.00           C  
ATOM    829  CZ2 TRP   260      64.365  53.103  66.618  1.00  0.00           C  
ATOM    830  HZ2 TRP   260      65.004  53.721  67.241  1.00  0.00           H  
ATOM    831  CH2 TRP   260      64.000  53.592  65.346  1.00  0.00           C  
ATOM    832  HH2 TRP   260      64.529  54.496  65.074  1.00  0.00           H  
ATOM    833  CZ3 TRP   260      63.183  52.815  64.533  1.00  0.00           C  
ATOM    834  HZ3 TRP   260      62.958  53.129  63.523  1.00  0.00           H  
ATOM    835  CE3 TRP   260      62.535  51.682  65.053  1.00  0.00           C  
ATOM    836  HE3 TRP   260      61.824  51.205  64.397  1.00  0.00           H  
ATOM    837  CD2 TRP   260      62.803  51.200  66.302  1.00  0.00           C  
ATOM    838  C   TRP   260      59.205  48.527  65.333  1.00  0.00           C  
ATOM    839  O   TRP   260      59.365  48.270  64.140  1.00  0.00           O  
ATOM    840  N   SER   261      58.411  47.796  66.109  1.00  0.00           N  
ATOM    841  H   SER   261      58.197  48.060  67.051  1.00  0.00           H  
ATOM    842  CA  SER   261      57.668  46.624  65.591  1.00  0.00           C  
ATOM    843  HA  SER   261      58.337  46.092  64.924  1.00  0.00           H  
ATOM    844  CB  SER   261      57.366  45.710  66.710  1.00  0.00           C  
ATOM    845  HB2 SER   261      56.863  44.847  66.257  1.00  0.00           H  
ATOM    846  HB3 SER   261      58.214  45.346  67.294  1.00  0.00           H  
ATOM    847  OG  SER   261      56.402  46.293  67.636  1.00  0.00           O  
ATOM    848  HG  SER   261      56.964  46.722  68.284  1.00  0.00           H  
ATOM    849  C   SER   261      56.488  46.909  64.673  1.00  0.00           C  
ATOM    850  O   SER   261      56.261  46.199  63.690  1.00  0.00           O  
ATOM    851  N   VAL   262      55.978  48.120  64.831  1.00  0.00           N  
ATOM    852  H   VAL   262      56.299  48.602  65.655  1.00  0.00           H  
ATOM    853  CA  VAL   262      54.949  48.644  63.926  1.00  0.00           C  
ATOM    854  HA  VAL   262      54.205  47.860  63.775  1.00  0.00           H  
ATOM    855  CB  VAL   262      54.082  49.728  64.607  1.00  0.00           C  
ATOM    856  HB  VAL   262      54.747  50.485  65.018  1.00  0.00           H  
ATOM    857  CG1 VAL   262      53.248  50.540  63.595  1.00  0.00           C  
ATOM    858 HG11 VAL   262      52.728  49.831  62.947  1.00  0.00           H  
ATOM    859 HG12 VAL   262      52.606  51.317  64.013  1.00  0.00           H  
ATOM    860 HG13 VAL   262      53.943  51.176  63.037  1.00  0.00           H  
ATOM    861  CG2 VAL   262      53.067  49.342  65.672  1.00  0.00           C  
ATOM    862 HG21 VAL   262      53.527  48.906  66.568  1.00  0.00           H  
ATOM    863 HG22 VAL   262      52.688  50.263  66.117  1.00  0.00           H  
ATOM    864 HG23 VAL   262      52.249  48.795  65.206  1.00  0.00           H  
ATOM    865  C   VAL   262      55.507  49.152  62.628  1.00  0.00           C  
ATOM    866  O   VAL   262      55.007  48.605  61.667  1.00  0.00           O  
ATOM    867  N   LEU   263      56.587  49.955  62.626  1.00  0.00           N  
ATOM    868  H   LEU   263      57.024  50.323  63.452  1.00  0.00           H  
ATOM    869  CA  LEU   263      57.442  50.320  61.484  1.00  0.00           C  
ATOM    870  HA  LEU   263      56.746  50.872  60.845  1.00  0.00           H  
ATOM    871  CB  LEU   263      58.550  51.278  61.792  1.00  0.00           C  
ATOM    872  HB2 LEU   263      58.024  52.191  62.071  1.00  0.00           H  
ATOM    873  HB3 LEU   263      59.169  50.921  62.619  1.00  0.00           H  
ATOM    874  CG  LEU   263      59.440  51.629  60.622  1.00  0.00           C  
ATOM    875  HG  LEU   263      59.814  50.722  60.138  1.00  0.00           H  
ATOM    876  CD1 LEU   263      58.837  52.439  59.491  1.00  0.00           C  
ATOM    877 HD11 LEU   263      58.413  53.362  59.899  1.00  0.00           H  
ATOM    878 HD12 LEU   263      59.597  52.860  58.832  1.00  0.00           H  
ATOM    879 HD13 LEU   263      58.098  51.810  58.995  1.00  0.00           H  
ATOM    880  CD2 LEU   263      60.632  52.417  61.287  1.00  0.00           C  
ATOM    881 HD21 LEU   263      61.126  51.682  61.914  1.00  0.00           H  
ATOM    882 HD22 LEU   263      61.347  52.775  60.542  1.00  0.00           H  
ATOM    883 HD23 LEU   263      60.306  53.223  61.949  1.00  0.00           H  
ATOM    884  C   LEU   263      57.917  49.074  60.694  1.00  0.00           C  
ATOM    885  O   LEU   263      57.767  49.107  59.464  1.00  0.00           O  
ATOM    886  N   CYS   264      58.487  48.121  61.414  1.00  0.00           N  
ATOM    887  H   CYS   264      58.450  48.329  62.405  1.00  0.00           H  
ATOM    888  CA  CYS   264      58.797  46.735  61.020  1.00  0.00           C  
ATOM    889  HA  CYS   264      59.630  46.762  60.319  1.00  0.00           H  
ATOM    890  CB  CYS   264      59.318  45.930  62.151  1.00  0.00           C  
ATOM    891  HB2 CYS   264      60.209  46.420  62.549  1.00  0.00           H  
ATOM    892  HB3 CYS   264      58.536  45.781  62.884  1.00  0.00           H  
ATOM    893  SG  CYS   264      59.841  44.331  61.545  1.00  0.00           S  
ATOM    894  HG  CYS   264      60.786  44.083  62.464  1.00  0.00           H  
ATOM    895  C   CYS   264      57.689  46.068  60.159  1.00  0.00           C  
ATOM    896  O   CYS   264      57.846  45.871  58.974  1.00  0.00           O  
ATOM    897  N   CYS   265      56.537  45.823  60.755  1.00  0.00           N  
ATOM    898  H   CYS   265      56.535  46.319  61.636  1.00  0.00           H  
ATOM    899  CA  CYS   265      55.344  45.208  60.245  1.00  0.00           C  
ATOM    900  HA  CYS   265      55.635  44.203  59.940  1.00  0.00           H  
ATOM    901  CB  CYS   265      54.220  45.091  61.290  1.00  0.00           C  
ATOM    902  HB2 CYS   265      54.623  44.601  62.180  1.00  0.00           H  
ATOM    903  HB3 CYS   265      54.043  46.076  61.721  1.00  0.00           H  
ATOM    904  SG  CYS   265      52.674  44.387  60.666  1.00  0.00           S  
ATOM    905  HG  CYS   265      53.249  43.222  60.330  1.00  0.00           H  
ATOM    906  C   CYS   265      54.884  45.930  59.000  1.00  0.00           C  
ATOM    907  O   CYS   265      54.668  45.356  57.904  1.00  0.00           O  
ATOM    908  N   ALA   266      54.845  47.249  59.089  1.00  0.00           N  
ATOM    909  H   ALA   266      55.205  47.618  59.954  1.00  0.00           H  
ATOM    910  CA  ALA   266      54.508  48.216  57.966  1.00  0.00           C  
ATOM    911  HA  ALA   266      53.511  48.010  57.590  1.00  0.00           H  
ATOM    912  CB  ALA   266      54.448  49.679  58.427  1.00  0.00           C  
ATOM    913  HB1 ALA   266      54.222  50.334  57.594  1.00  0.00           H  
ATOM    914  HB2 ALA   266      53.594  49.735  59.105  1.00  0.00           H  
ATOM    915  HB3 ALA   266      55.367  49.857  58.991  1.00  0.00           H  
ATOM    916  C   ALA   266      55.503  47.933  56.747  1.00  0.00           C  
ATOM    917  O   ALA   266      55.143  47.611  55.664  1.00  0.00           O  
ATOM    918  N   SER   267      56.789  48.108  57.029  1.00  0.00           N  
ATOM    919  H   SER   267      57.117  48.357  57.945  1.00  0.00           H  
ATOM    920  CA  SER   267      57.907  47.841  56.065  1.00  0.00           C  
ATOM    921  HA  SER   267      57.873  48.593  55.273  1.00  0.00           H  
ATOM    922  CB  SER   267      59.238  48.096  56.699  1.00  0.00           C  
ATOM    923  HB2 SER   267      59.167  49.083  57.167  1.00  0.00           H  
ATOM    924  HB3 SER   267      59.469  47.295  57.411  1.00  0.00           H  
ATOM    925  OG  SER   267      60.192  48.090  55.746  1.00  0.00           O  
ATOM    926  HG  SER   267      61.052  48.020  56.167  1.00  0.00           H  
ATOM    927  C   SER   267      57.826  46.478  55.372  1.00  0.00           C  
ATOM    928  O   SER   267      57.848  46.480  54.153  1.00  0.00           O  
ATOM    929  N   THR   268      57.674  45.361  56.088  1.00  0.00           N  
ATOM    930  H   THR   268      57.958  45.531  57.049  1.00  0.00           H  
ATOM    931  CA  THR   268      57.594  44.044  55.514  1.00  0.00           C  
ATOM    932  HA  THR   268      58.464  43.935  54.872  1.00  0.00           H  
ATOM    933  CB  THR   268      57.585  42.968  56.614  1.00  0.00           C  
ATOM    934  HB  THR   268      57.208  42.065  56.143  1.00  0.00           H  
ATOM    935  CG2 THR   268      58.966  42.643  57.148  1.00  0.00           C  
ATOM    936 HG21 THR   268      59.383  43.598  57.468  1.00  0.00           H  
ATOM    937 HG22 THR   268      58.897  41.958  57.995  1.00  0.00           H  
ATOM    938 HG23 THR   268      59.599  42.309  56.329  1.00  0.00           H  
ATOM    939  OG1 THR   268      56.616  43.283  57.585  1.00  0.00           O  
ATOM    940  HG1 THR   268      56.594  44.238  57.525  1.00  0.00           H  
ATOM    941  C   THR   268      56.374  43.915  54.576  1.00  0.00           C  
ATOM    942  O   THR   268      56.529  43.600  53.365  1.00  0.00           O  
ATOM    943  N   LEU   269      55.190  44.285  55.076  1.00  0.00           N  
ATOM    944  H   LEU   269      55.114  44.544  56.047  1.00  0.00           H  
ATOM    945  CA  LEU   269      53.925  44.226  54.283  1.00  0.00           C  
ATOM    946  HA  LEU   269      53.884  43.230  53.829  1.00  0.00           H  
ATOM    947  CB  LEU   269      52.674  44.615  55.091  1.00  0.00           C  
ATOM    948  HB2 LEU   269      52.485  44.019  55.973  1.00  0.00           H  
ATOM    949  HB3 LEU   269      52.838  45.647  55.395  1.00  0.00           H  
ATOM    950  CG  LEU   269      51.314  44.630  54.305  1.00  0.00           C  
ATOM    951  HG  LEU   269      51.407  45.352  53.487  1.00  0.00           H  
ATOM    952  CD1 LEU   269      50.981  43.235  53.745  1.00  0.00           C  
ATOM    953 HD11 LEU   269      50.163  43.345  53.029  1.00  0.00           H  
ATOM    954 HD12 LEU   269      51.736  42.776  53.100  1.00  0.00           H  
ATOM    955 HD13 LEU   269      50.852  42.557  54.594  1.00  0.00           H  
ATOM    956  CD2 LEU   269      50.151  45.118  55.169  1.00  0.00           C  
ATOM    957 HD21 LEU   269      49.185  44.892  54.724  1.00  0.00           H  
ATOM    958 HD22 LEU   269      50.163  44.567  56.117  1.00  0.00           H  
ATOM    959 HD23 LEU   269      50.210  46.151  55.498  1.00  0.00           H  
ATOM    960  C   LEU   269      54.044  45.059  52.994  1.00  0.00           C  
ATOM    961  O   LEU   269      53.879  44.520  51.890  1.00  0.00           O  
ATOM    962  N   PHE   270      54.457  46.352  53.114  1.00  0.00           N  
ATOM    963  H   PHE   270      54.584  46.718  54.048  1.00  0.00           H  
ATOM    964  CA  PHE   270      54.818  47.202  51.893  1.00  0.00           C  
ATOM    965  HA  PHE   270      53.969  47.480  51.267  1.00  0.00           H  
ATOM    966  CB  PHE   270      55.162  48.548  52.520  1.00  0.00           C  
ATOM    967  HB2 PHE   270      54.326  49.111  52.942  1.00  0.00           H  
ATOM    968  HB3 PHE   270      55.735  48.320  53.418  1.00  0.00           H  
ATOM    969  CG  PHE   270      55.943  49.512  51.640  1.00  0.00           C  
ATOM    970  CD1 PHE   270      55.236  50.363  50.784  1.00  0.00           C  
ATOM    971  HD1 PHE   270      54.166  50.194  50.810  1.00  0.00           H  
ATOM    972  CE1 PHE   270      55.880  51.359  49.991  1.00  0.00           C  
ATOM    973  HE1 PHE   270      55.362  52.043  49.344  1.00  0.00           H  
ATOM    974  CZ  PHE   270      57.233  51.509  50.176  1.00  0.00           C  
ATOM    975  HZ  PHE   270      57.666  52.330  49.625  1.00  0.00           H  
ATOM    976  CE2 PHE   270      57.978  50.670  51.039  1.00  0.00           C  
ATOM    977  HE2 PHE   270      59.033  50.867  51.106  1.00  0.00           H  
ATOM    978  CD2 PHE   270      57.335  49.642  51.767  1.00  0.00           C  
ATOM    979  HD2 PHE   270      57.883  48.989  52.412  1.00  0.00           H  
ATOM    980  C   PHE   270      55.867  46.577  51.015  1.00  0.00           C  
ATOM    981  O   PHE   270      55.727  46.695  49.828  1.00  0.00           O  
ATOM    982  N   THR   271      56.872  45.878  51.526  1.00  0.00           N  
ATOM    983  H   THR   271      57.084  46.002  52.501  1.00  0.00           H  
ATOM    984  CA  THR   271      57.819  45.131  50.688  1.00  0.00           C  
ATOM    985  HA  THR   271      58.304  45.805  49.971  1.00  0.00           H  
ATOM    986  CB  THR   271      59.013  44.533  51.535  1.00  0.00           C  
ATOM    987  HB  THR   271      58.643  43.851  52.298  1.00  0.00           H  
ATOM    988  CG2 THR   271      60.078  43.905  50.618  1.00  0.00           C  
ATOM    989 HG21 THR   271      60.357  44.711  49.950  1.00  0.00           H  
ATOM    990 HG22 THR   271      60.876  43.485  51.218  1.00  0.00           H  
ATOM    991 HG23 THR   271      59.685  43.075  50.033  1.00  0.00           H  
ATOM    992  OG1 THR   271      59.735  45.438  52.331  1.00  0.00           O  
ATOM    993  HG1 THR   271      59.034  45.857  52.836  1.00  0.00           H  
ATOM    994  C   THR   271      57.095  44.003  49.903  1.00  0.00           C  
ATOM    995  O   THR   271      57.213  43.984  48.653  1.00  0.00           O  
ATOM    996  N   VAL   272      56.295  43.150  50.611  1.00  0.00           N  
ATOM    997  H   VAL   272      56.199  43.365  51.594  1.00  0.00           H  
ATOM    998  CA  VAL   272      55.515  42.083  50.040  1.00  0.00           C  
ATOM    999  HA  VAL   272      56.161  41.320  49.594  1.00  0.00           H  
ATOM   1000  CB  VAL   272      54.703  41.363  51.131  1.00  0.00           C  
ATOM   1001  HB  VAL   272      54.209  42.090  51.788  1.00  0.00           H  
ATOM   1002  CG1 VAL   272      53.724  40.247  50.617  1.00  0.00           C  
ATOM   1003 HG11 VAL   272      53.008  40.627  49.891  1.00  0.00           H  
ATOM   1004 HG12 VAL   272      54.218  39.339  50.282  1.00  0.00           H  
ATOM   1005 HG13 VAL   272      53.096  39.838  51.409  1.00  0.00           H  
ATOM   1006  CG2 VAL   272      55.680  40.602  52.048  1.00  0.00           C  
ATOM   1007 HG21 VAL   272      56.472  40.000  51.594  1.00  0.00           H  
ATOM   1008 HG22 VAL   272      56.265  41.276  52.681  1.00  0.00           H  
ATOM   1009 HG23 VAL   272      55.117  39.924  52.682  1.00  0.00           H  
ATOM   1010  C   VAL   272      54.538  42.534  48.939  1.00  0.00           C  
ATOM   1011  O   VAL   272      54.546  41.914  47.920  1.00  0.00           O  
ATOM   1012  N   LEU   273      53.889  43.677  49.170  1.00  0.00           N  
ATOM   1013  H   LEU   273      54.038  44.078  50.081  1.00  0.00           H  
ATOM   1014  CA  LEU   273      53.092  44.446  48.199  1.00  0.00           C  
ATOM   1015  HA  LEU   273      52.335  43.747  47.843  1.00  0.00           H  
ATOM   1016  CB  LEU   273      52.335  45.582  49.004  1.00  0.00           C  
ATOM   1017  HB2 LEU   273      53.048  46.194  49.546  1.00  0.00           H  
ATOM   1018  HB3 LEU   273      51.960  46.231  48.221  1.00  0.00           H  
ATOM   1019  CG  LEU   273      51.125  45.227  49.883  1.00  0.00           C  
ATOM   1020  HG  LEU   273      51.463  44.655  50.752  1.00  0.00           H  
ATOM   1021  CD1 LEU   273      50.424  46.470  50.425  1.00  0.00           C  
ATOM   1022 HD11 LEU   273      51.214  47.020  50.939  1.00  0.00           H  
ATOM   1023 HD12 LEU   273      49.938  47.007  49.601  1.00  0.00           H  
ATOM   1024 HD13 LEU   273      49.584  46.246  51.089  1.00  0.00           H  
ATOM   1025  CD2 LEU   273      50.126  44.522  49.053  1.00  0.00           C  
ATOM   1026 HD21 LEU   273      50.439  43.485  48.940  1.00  0.00           H  
ATOM   1027 HD22 LEU   273      49.160  44.513  49.554  1.00  0.00           H  
ATOM   1028 HD23 LEU   273      49.990  44.903  48.034  1.00  0.00           H  
ATOM   1029  C   LEU   273      53.841  45.008  46.965  1.00  0.00           C  
ATOM   1030  O   LEU   273      53.332  44.857  45.812  1.00  0.00           O  
ATOM   1031  N   THR   274      55.096  45.504  47.162  1.00  0.00           N  
ATOM   1032  H   THR   274      55.562  45.452  48.049  1.00  0.00           H  
ATOM   1033  CA  THR   274      55.877  45.958  46.082  1.00  0.00           C  
ATOM   1034  HA  THR   274      55.252  46.621  45.479  1.00  0.00           H  
ATOM   1035  CB  THR   274      57.023  46.920  46.540  1.00  0.00           C  
ATOM   1036  HB  THR   274      57.672  46.370  47.223  1.00  0.00           H  
ATOM   1037  CG2 THR   274      57.821  47.571  45.427  1.00  0.00           C  
ATOM   1038 HG21 THR   274      58.672  46.954  45.122  1.00  0.00           H  
ATOM   1039 HG22 THR   274      57.242  47.953  44.589  1.00  0.00           H  
ATOM   1040 HG23 THR   274      58.258  48.487  45.826  1.00  0.00           H  
ATOM   1041  OG1 THR   274      56.341  47.978  47.274  1.00  0.00           O  
ATOM   1042  HG1 THR   274      56.244  47.600  48.158  1.00  0.00           H  
ATOM   1043  C   THR   274      56.380  44.865  45.134  1.00  0.00           C  
ATOM   1044  O   THR   274      56.490  45.069  43.944  1.00  0.00           O  
ATOM   1045  N   TYR   275      56.690  43.663  45.692  1.00  0.00           N  
ATOM   1046  H   TYR   275      56.685  43.569  46.697  1.00  0.00           H  
ATOM   1047  CA  TYR   275      56.968  42.400  44.942  1.00  0.00           C  
ATOM   1048  HA  TYR   275      57.622  42.595  44.105  1.00  0.00           H  
ATOM   1049  CB  TYR   275      57.586  41.412  45.889  1.00  0.00           C  
ATOM   1050  HB2 TYR   275      57.185  41.701  46.858  1.00  0.00           H  
ATOM   1051  HB3 TYR   275      57.180  40.413  45.769  1.00  0.00           H  
ATOM   1052  CG  TYR   275      59.098  41.342  45.814  1.00  0.00           C  
ATOM   1053  CD1 TYR   275      59.643  41.160  44.533  1.00  0.00           C  
ATOM   1054  HD1 TYR   275      59.064  41.086  43.624  1.00  0.00           H  
ATOM   1055  CE1 TYR   275      61.041  41.110  44.403  1.00  0.00           C  
ATOM   1056  HE1 TYR   275      61.478  40.934  43.434  1.00  0.00           H  
ATOM   1057  CZ  TYR   275      61.898  41.234  45.533  1.00  0.00           C  
ATOM   1058  OH  TYR   275      63.228  41.330  45.412  1.00  0.00           O  
ATOM   1059  HH  TYR   275      63.425  41.028  44.524  1.00  0.00           H  
ATOM   1060  CE2 TYR   275      61.306  41.470  46.844  1.00  0.00           C  
ATOM   1061  HE2 TYR   275      61.871  41.633  47.753  1.00  0.00           H  
ATOM   1062  CD2 TYR   275      59.916  41.506  46.922  1.00  0.00           C  
ATOM   1063  HD2 TYR   275      59.443  41.579  47.893  1.00  0.00           H  
ATOM   1064  C   TYR   275      55.638  41.695  44.360  1.00  0.00           C  
ATOM   1065  O   TYR   275      55.710  40.885  43.437  1.00  0.00           O  
ATOM   1066  N   LEU   276      54.441  41.917  44.991  1.00  0.00           N  
ATOM   1067  H   LEU   276      54.409  42.422  45.868  1.00  0.00           H  
ATOM   1068  CA  LEU   276      53.175  41.548  44.422  1.00  0.00           C  
ATOM   1069  HA  LEU   276      53.292  40.499  44.146  1.00  0.00           H  
ATOM   1070  CB  LEU   276      52.039  41.617  45.499  1.00  0.00           C  
ATOM   1071  HB2 LEU   276      52.243  41.025  46.388  1.00  0.00           H  
ATOM   1072  HB3 LEU   276      51.981  42.609  45.939  1.00  0.00           H  
ATOM   1073  CG  LEU   276      50.633  41.168  45.012  1.00  0.00           C  
ATOM   1074  HG  LEU   276      50.429  41.591  44.029  1.00  0.00           H  
ATOM   1075  CD1 LEU   276      50.516  39.652  44.803  1.00  0.00           C  
ATOM   1076 HD11 LEU   276      49.513  39.368  44.488  1.00  0.00           H  
ATOM   1077 HD12 LEU   276      51.273  39.269  44.118  1.00  0.00           H  
ATOM   1078 HD13 LEU   276      50.727  39.153  45.756  1.00  0.00           H  
ATOM   1079  CD2 LEU   276      49.551  41.551  46.037  1.00  0.00           C  
ATOM   1080 HD21 LEU   276      49.838  41.252  47.038  1.00  0.00           H  
ATOM   1081 HD22 LEU   276      49.371  42.625  45.991  1.00  0.00           H  
ATOM   1082 HD23 LEU   276      48.599  41.102  45.768  1.00  0.00           H  
ATOM   1083  C   LEU   276      52.791  42.375  43.182  1.00  0.00           C  
ATOM   1084  O   LEU   276      52.306  41.791  42.198  1.00  0.00           O  
ATOM   1085  N   VAL   277      53.049  43.714  43.173  1.00  0.00           N  
ATOM   1086  H   VAL   277      53.422  44.148  44.008  1.00  0.00           H  
ATOM   1087  CA  VAL   277      52.773  44.676  42.119  1.00  0.00           C  
ATOM   1088  HA  VAL   277      51.800  44.361  41.743  1.00  0.00           H  
ATOM   1089  CB  VAL   277      52.560  46.181  42.574  1.00  0.00           C  
ATOM   1090  HB  VAL   277      52.022  46.182  43.525  1.00  0.00           H  
ATOM   1091  CG1 VAL   277      53.867  46.966  42.745  1.00  0.00           C  
ATOM   1092 HG11 VAL   277      53.687  47.979  43.119  1.00  0.00           H  
ATOM   1093 HG12 VAL   277      54.357  46.348  43.498  1.00  0.00           H  
ATOM   1094 HG13 VAL   277      54.451  46.975  41.822  1.00  0.00           H  
ATOM   1095  CG2 VAL   277      51.781  46.989  41.539  1.00  0.00           C  
ATOM   1096 HG21 VAL   277      51.642  47.975  41.986  1.00  0.00           H  
ATOM   1097 HG22 VAL   277      52.412  47.146  40.663  1.00  0.00           H  
ATOM   1098 HG23 VAL   277      50.882  46.391  41.359  1.00  0.00           H  
ATOM   1099  C   VAL   277      53.735  44.454  40.965  1.00  0.00           C  
ATOM   1100  O   VAL   277      53.457  44.800  39.829  1.00  0.00           O  
ATOM   1101  N   ASP   278      54.932  43.907  41.239  1.00  0.00           N  
ATOM   1102  H   ASP   278      55.085  43.597  42.189  1.00  0.00           H  
ATOM   1103  CA  ASP   278      56.021  43.830  40.276  1.00  0.00           C  
ATOM   1104  HA  ASP   278      56.038  44.817  39.819  1.00  0.00           H  
ATOM   1105  CB  ASP   278      57.450  43.614  40.934  1.00  0.00           C  
ATOM   1106  HB2 ASP   278      57.673  44.304  41.741  1.00  0.00           H  
ATOM   1107  HB3 ASP   278      57.377  42.707  41.536  1.00  0.00           H  
ATOM   1108  CG  ASP   278      58.699  43.608  39.963  1.00  0.00           C  
ATOM   1109  OD1 ASP   278      58.580  44.023  38.757  1.00  0.00           O  
ATOM   1110  OD2 ASP   278      59.842  43.375  40.372  1.00  0.00           O  
ATOM   1111  C   ASP   278      55.636  42.817  39.220  1.00  0.00           C  
ATOM   1112  O   ASP   278      54.858  41.872  39.542  1.00  0.00           O  
ATOM   1113  N   MET   279      56.027  43.025  37.979  1.00  0.00           N  
ATOM   1114  H   MET   279      56.731  43.748  37.871  1.00  0.00           H  
ATOM   1115  CA  MET   279      55.571  42.228  36.859  1.00  0.00           C  
ATOM   1116  HA  MET   279      54.639  41.820  37.251  1.00  0.00           H  
ATOM   1117  CB  MET   279      55.148  43.175  35.772  1.00  0.00           C  
ATOM   1118  HB2 MET   279      54.552  42.623  35.051  1.00  0.00           H  
ATOM   1119  HB3 MET   279      54.539  43.948  36.245  1.00  0.00           H  
ATOM   1120  CG  MET   279      56.335  43.917  35.013  1.00  0.00           C  
ATOM   1121  HG2 MET   279      57.072  43.146  34.834  1.00  0.00           H  
ATOM   1122  HG3 MET   279      55.891  44.297  34.092  1.00  0.00           H  
ATOM   1123  SD  MET   279      57.098  45.433  35.703  1.00  0.00           S  
ATOM   1124  CE  MET   279      55.544  46.310  36.165  1.00  0.00           C  
ATOM   1125  HE1 MET   279      55.103  45.879  37.063  1.00  0.00           H  
ATOM   1126  HE2 MET   279      55.823  47.333  36.443  1.00  0.00           H  
ATOM   1127  HE3 MET   279      54.867  46.214  35.310  1.00  0.00           H  
ATOM   1128  C   MET   279      56.453  41.173  36.276  1.00  0.00           C  
ATOM   1129  O   MET   279      55.974  40.371  35.509  1.00  0.00           O  
ATOM   1130  N   ARG   280      57.740  41.267  36.638  1.00  0.00           N  
ATOM   1131  H   ARG   280      58.001  42.086  37.162  1.00  0.00           H  
ATOM   1132  CA  ARG   280      58.837  40.250  36.428  1.00  0.00           C  
ATOM   1133  HA  ARG   280      59.041  40.193  35.359  1.00  0.00           H  
ATOM   1134  CB  ARG   280      60.072  40.727  37.170  1.00  0.00           C  
ATOM   1135  HB2 ARG   280      59.722  40.790  38.197  1.00  0.00           H  
ATOM   1136  HB3 ARG   280      60.853  39.970  37.233  1.00  0.00           H  
ATOM   1137  CG  ARG   280      60.643  42.075  36.759  1.00  0.00           C  
ATOM   1138  HG2 ARG   280      60.681  42.171  35.676  1.00  0.00           H  
ATOM   1139  HG3 ARG   280      59.962  42.849  37.099  1.00  0.00           H  
ATOM   1140  CD  ARG   280      62.095  42.460  37.296  1.00  0.00           C  
ATOM   1141  HD2 ARG   280      62.800  41.643  37.147  1.00  0.00           H  
ATOM   1142  HD3 ARG   280      62.441  43.377  36.826  1.00  0.00           H  
ATOM   1143  NE  ARG   280      62.080  42.599  38.769  1.00  0.00           N  
ATOM   1144  HE  ARG   280      61.259  43.082  39.112  1.00  0.00           H  
ATOM   1145  CZ  ARG   280      62.676  41.912  39.641  1.00  0.00           C  
ATOM   1146  NH1 ARG   280      63.723  41.168  39.480  1.00  0.00           N  
ATOM   1147 HH11 ARG   280      64.192  41.134  38.596  1.00  0.00           H  
ATOM   1148 HH12 ARG   280      63.778  40.501  40.245  1.00  0.00           H  
ATOM   1149  NH2 ARG   280      62.394  41.962  40.891  1.00  0.00           N  
ATOM   1150 HH21 ARG   280      61.701  42.646  41.136  1.00  0.00           H  
ATOM   1151 HH22 ARG   280      62.963  41.524  41.608  1.00  0.00           H  
ATOM   1152  C   ARG   280      58.416  38.912  36.912  1.00  0.00           C  
ATOM   1153  O   ARG   280      57.586  38.779  37.824  1.00  0.00           O  
ATOM   1154  N   ARG   281      58.982  37.867  36.336  1.00  0.00           N  
ATOM   1155  H   ARG   281      59.698  38.145  35.671  1.00  0.00           H  
ATOM   1156  CA  ARG   281      58.999  36.467  36.886  1.00  0.00           C  
ATOM   1157  HA  ARG   281      58.086  36.339  37.470  1.00  0.00           H  
ATOM   1158  CB  ARG   281      58.936  35.493  35.759  1.00  0.00           C  
ATOM   1159  HB2 ARG   281      57.975  35.800  35.334  1.00  0.00           H  
ATOM   1160  HB3 ARG   281      59.671  35.704  34.986  1.00  0.00           H  
ATOM   1161  CG  ARG   281      58.877  34.002  36.031  1.00  0.00           C  
ATOM   1162  HG2 ARG   281      58.018  33.819  36.677  1.00  0.00           H  
ATOM   1163  HG3 ARG   281      58.582  33.524  35.099  1.00  0.00           H  
ATOM   1164  CD  ARG   281      60.121  33.378  36.546  1.00  0.00           C  
ATOM   1165  HD2 ARG   281      60.923  33.739  35.895  1.00  0.00           H  
ATOM   1166  HD3 ARG   281      60.297  33.736  37.567  1.00  0.00           H  
ATOM   1167  NE  ARG   281      59.985  31.902  36.657  1.00  0.00           N  
ATOM   1168  HE  ARG   281      59.038  31.558  36.524  1.00  0.00           H  
ATOM   1169  CZ  ARG   281      60.965  31.059  36.768  1.00  0.00           C  
ATOM   1170  NH1 ARG   281      62.227  31.288  36.931  1.00  0.00           N  
ATOM   1171 HH11 ARG   281      62.594  32.196  37.196  1.00  0.00           H  
ATOM   1172 HH12 ARG   281      62.844  30.509  37.080  1.00  0.00           H  
ATOM   1173  NH2 ARG   281      60.664  29.834  36.490  1.00  0.00           N  
ATOM   1174 HH21 ARG   281      59.817  29.685  35.971  1.00  0.00           H  
ATOM   1175 HH22 ARG   281      61.290  29.067  36.714  1.00  0.00           H  
ATOM   1176  C   ARG   281      60.272  36.306  37.752  1.00  0.00           C  
ATOM   1177  O   ARG   281      61.352  36.335  37.159  1.00  0.00           O  
ATOM   1178  N   PHE   282      60.197  36.280  39.063  1.00  0.00           N  
ATOM   1179  H   PHE   282      59.290  36.532  39.434  1.00  0.00           H  
ATOM   1180  CA  PHE   282      61.385  36.206  40.000  1.00  0.00           C  
ATOM   1181  HA  PHE   282      62.067  36.993  39.684  1.00  0.00           H  
ATOM   1182  CB  PHE   282      61.029  36.517  41.467  1.00  0.00           C  
ATOM   1183  HB2 PHE   282      60.671  35.608  41.947  1.00  0.00           H  
ATOM   1184  HB3 PHE   282      61.953  36.803  41.976  1.00  0.00           H  
ATOM   1185  CG  PHE   282      59.970  37.575  41.618  1.00  0.00           C  
ATOM   1186  CD1 PHE   282      60.356  38.854  41.181  1.00  0.00           C  
ATOM   1187  HD1 PHE   282      61.387  39.102  40.987  1.00  0.00           H  
ATOM   1188  CE1 PHE   282      59.382  39.821  41.128  1.00  0.00           C  
ATOM   1189  HE1 PHE   282      59.591  40.777  40.684  1.00  0.00           H  
ATOM   1190  CZ  PHE   282      58.077  39.507  41.549  1.00  0.00           C  
ATOM   1191  HZ  PHE   282      57.397  40.345  41.460  1.00  0.00           H  
ATOM   1192  CE2 PHE   282      57.690  38.229  42.057  1.00  0.00           C  
ATOM   1193  HE2 PHE   282      56.650  38.142  42.333  1.00  0.00           H  
ATOM   1194  CD2 PHE   282      58.663  37.248  41.986  1.00  0.00           C  
ATOM   1195  HD2 PHE   282      58.348  36.277  42.331  1.00  0.00           H  
ATOM   1196  C   PHE   282      62.107  34.907  40.003  1.00  0.00           C  
ATOM   1197  O   PHE   282      61.455  33.900  40.315  1.00  0.00           O  
ATOM   1198  N   SER   283      63.374  34.802  39.684  1.00  0.00           N  
ATOM   1199  H   SER   283      63.859  35.612  39.332  1.00  0.00           H  
ATOM   1200  CA  SER   283      64.112  33.508  39.649  1.00  0.00           C  
ATOM   1201  HA  SER   283      63.358  32.729  39.702  1.00  0.00           H  
ATOM   1202  CB  SER   283      64.905  33.422  38.377  1.00  0.00           C  
ATOM   1203  HB2 SER   283      65.531  34.311  38.270  1.00  0.00           H  
ATOM   1204  HB3 SER   283      65.515  32.534  38.266  1.00  0.00           H  
ATOM   1205  OG  SER   283      64.049  33.531  37.238  1.00  0.00           O  
ATOM   1206  HG  SER   283      64.196  34.456  37.015  1.00  0.00           H  
ATOM   1207  C   SER   283      65.135  33.428  40.878  1.00  0.00           C  
ATOM   1208  O   SER   283      65.503  34.471  41.437  1.00  0.00           O  
ATOM   1209  N   TYR   284      65.521  32.179  41.287  1.00  0.00           N  
ATOM   1210  H   TYR   284      65.177  31.385  40.765  1.00  0.00           H  
ATOM   1211  CA  TYR   284      66.637  31.964  42.267  1.00  0.00           C  
ATOM   1212  HA  TYR   284      66.383  32.436  43.220  1.00  0.00           H  
ATOM   1213  CB  TYR   284      66.951  30.452  42.488  1.00  0.00           C  
ATOM   1214  HB2 TYR   284      66.894  29.888  41.549  1.00  0.00           H  
ATOM   1215  HB3 TYR   284      67.949  30.438  42.927  1.00  0.00           H  
ATOM   1216  CG  TYR   284      66.029  29.701  43.447  1.00  0.00           C  
ATOM   1217  CD1 TYR   284      64.744  29.123  43.000  1.00  0.00           C  
ATOM   1218  HD1 TYR   284      64.456  29.294  41.972  1.00  0.00           H  
ATOM   1219  CE1 TYR   284      63.955  28.393  43.941  1.00  0.00           C  
ATOM   1220  HE1 TYR   284      62.954  28.060  43.690  1.00  0.00           H  
ATOM   1221  CZ  TYR   284      64.496  28.193  45.246  1.00  0.00           C  
ATOM   1222  OH  TYR   284      63.955  27.252  46.143  1.00  0.00           O  
ATOM   1223  HH  TYR   284      63.198  26.867  45.697  1.00  0.00           H  
ATOM   1224  CE2 TYR   284      65.740  28.746  45.632  1.00  0.00           C  
ATOM   1225  HE2 TYR   284      66.188  28.572  46.602  1.00  0.00           H  
ATOM   1226  CD2 TYR   284      66.408  29.567  44.799  1.00  0.00           C  
ATOM   1227  HD2 TYR   284      67.381  29.933  45.091  1.00  0.00           H  
ATOM   1228  C   TYR   284      67.864  32.649  41.659  1.00  0.00           C  
ATOM   1229  O   TYR   284      68.068  32.506  40.477  1.00  0.00           O  
ATOM   1230  N   PRO   285      68.565  33.487  42.412  1.00  0.00           N  
ATOM   1231  CD  PRO   285      69.918  33.958  41.968  1.00  0.00           C  
ATOM   1232  HD2 PRO   285      69.930  35.006  41.660  1.00  0.00           H  
ATOM   1233  HD3 PRO   285      70.274  33.389  41.108  1.00  0.00           H  
ATOM   1234  CG  PRO   285      70.769  33.720  43.242  1.00  0.00           C  
ATOM   1235  HG2 PRO   285      71.599  34.427  43.242  1.00  0.00           H  
ATOM   1236  HG3 PRO   285      71.015  32.654  43.248  1.00  0.00           H  
ATOM   1237  CB  PRO   285      69.827  34.028  44.369  1.00  0.00           C  
ATOM   1238  HB2 PRO   285      69.836  35.115  44.474  1.00  0.00           H  
ATOM   1239  HB3 PRO   285      70.121  33.395  45.214  1.00  0.00           H  
ATOM   1240  CA  PRO   285      68.475  33.616  43.853  1.00  0.00           C  
ATOM   1241  HA  PRO   285      68.160  32.657  44.261  1.00  0.00           H  
ATOM   1242  C   PRO   285      67.444  34.476  44.470  1.00  0.00           C  
ATOM   1243  O   PRO   285      67.275  34.406  45.680  1.00  0.00           O  
ATOM   1244  N   GLU   286      66.736  35.329  43.758  1.00  0.00           N  
ATOM   1245  H   GLU   286      66.754  35.089  42.770  1.00  0.00           H  
ATOM   1246  CA  GLU   286      65.718  36.272  44.275  1.00  0.00           C  
ATOM   1247  HA  GLU   286      66.159  36.856  45.079  1.00  0.00           H  
ATOM   1248  CB  GLU   286      65.327  37.211  43.110  1.00  0.00           C  
ATOM   1249  HB2 GLU   286      66.241  37.457  42.552  1.00  0.00           H  
ATOM   1250  HB3 GLU   286      64.661  36.647  42.450  1.00  0.00           H  
ATOM   1251  CG  GLU   286      64.560  38.484  43.617  1.00  0.00           C  
ATOM   1252  HG2 GLU   286      63.663  38.086  44.106  1.00  0.00           H  
ATOM   1253  HG3 GLU   286      65.124  38.899  44.457  1.00  0.00           H  
ATOM   1254  CD  GLU   286      64.117  39.495  42.576  1.00  0.00           C  
ATOM   1255  OE1 GLU   286      63.867  40.705  42.955  1.00  0.00           O  
ATOM   1256  OE2 GLU   286      64.042  39.178  41.351  1.00  0.00           O  
ATOM   1257  C   GLU   286      64.511  35.683  44.858  1.00  0.00           C  
ATOM   1258  O   GLU   286      64.184  36.119  45.898  1.00  0.00           O  
ATOM   1259  N   ARG   287      63.966  34.643  44.264  1.00  0.00           N  
ATOM   1260  H   ARG   287      64.501  34.244  43.513  1.00  0.00           H  
ATOM   1261  CA  ARG   287      62.646  34.078  44.588  1.00  0.00           C  
ATOM   1262  HA  ARG   287      61.908  34.803  44.241  1.00  0.00           H  
ATOM   1263  CB  ARG   287      62.253  32.810  43.792  1.00  0.00           C  
ATOM   1264  HB2 ARG   287      62.754  32.727  42.834  1.00  0.00           H  
ATOM   1265  HB3 ARG   287      62.521  31.877  44.288  1.00  0.00           H  
ATOM   1266  CG  ARG   287      60.786  32.896  43.356  1.00  0.00           C  
ATOM   1267  HG2 ARG   287      60.220  32.897  44.293  1.00  0.00           H  
ATOM   1268  HG3 ARG   287      60.583  33.794  42.773  1.00  0.00           H  
ATOM   1269  CD  ARG   287      60.325  31.679  42.526  1.00  0.00           C  
ATOM   1270  HD2 ARG   287      60.991  31.654  41.672  1.00  0.00           H  
ATOM   1271  HD3 ARG   287      60.445  30.774  43.126  1.00  0.00           H  
ATOM   1272  NE  ARG   287      58.851  31.695  42.162  1.00  0.00           N  
ATOM   1273  HE  ARG   287      58.104  31.199  42.619  1.00  0.00           H  
ATOM   1274  CZ  ARG   287      58.222  32.342  41.117  1.00  0.00           C  
ATOM   1275  NH1 ARG   287      58.800  32.922  40.136  1.00  0.00           N  
ATOM   1276 HH11 ARG   287      59.796  33.065  40.208  1.00  0.00           H  
ATOM   1277 HH12 ARG   287      58.288  33.606  39.582  1.00  0.00           H  
ATOM   1278  NH2 ARG   287      56.957  32.327  41.186  1.00  0.00           N  
ATOM   1279 HH21 ARG   287      56.672  31.499  41.697  1.00  0.00           H  
ATOM   1280 HH22 ARG   287      56.505  32.520  40.301  1.00  0.00           H  
ATOM   1281  C   ARG   287      62.336  33.894  46.160  1.00  0.00           C  
ATOM   1282  O   ARG   287      61.305  34.424  46.672  1.00  0.00           O  
ATOM   1283  N   PRO   288      63.301  33.349  46.961  1.00  0.00           N  
ATOM   1284  CD  PRO   288      64.412  32.531  46.534  1.00  0.00           C  
ATOM   1285  HD2 PRO   288      65.187  33.044  45.950  1.00  0.00           H  
ATOM   1286  HD3 PRO   288      64.133  31.720  45.856  1.00  0.00           H  
ATOM   1287  CG  PRO   288      65.148  31.987  47.781  1.00  0.00           C  
ATOM   1288  HG2 PRO   288      66.240  31.958  47.732  1.00  0.00           H  
ATOM   1289  HG3 PRO   288      64.772  31.000  48.065  1.00  0.00           H  
ATOM   1290  CB  PRO   288      64.767  33.038  48.804  1.00  0.00           C  
ATOM   1291  HB2 PRO   288      65.422  33.894  48.655  1.00  0.00           H  
ATOM   1292  HB3 PRO   288      64.823  32.653  49.820  1.00  0.00           H  
ATOM   1293  CA  PRO   288      63.354  33.459  48.461  1.00  0.00           C  
ATOM   1294  HA  PRO   288      62.629  32.732  48.840  1.00  0.00           H  
ATOM   1295  C   PRO   288      62.986  34.744  49.068  1.00  0.00           C  
ATOM   1296  O   PRO   288      62.129  34.729  49.991  1.00  0.00           O  
ATOM   1297  N   ILE   289      63.495  35.884  48.590  1.00  0.00           N  
ATOM   1298  H   ILE   289      64.064  35.921  47.760  1.00  0.00           H  
ATOM   1299  CA  ILE   289      63.259  37.211  49.252  1.00  0.00           C  
ATOM   1300  HA  ILE   289      63.789  37.096  50.200  1.00  0.00           H  
ATOM   1301  CB  ILE   289      63.902  38.417  48.476  1.00  0.00           C  
ATOM   1302  HB  ILE   289      63.577  38.314  47.436  1.00  0.00           H  
ATOM   1303  CG2 ILE   289      63.447  39.744  49.106  1.00  0.00           C  
ATOM   1304 HG21 ILE   289      63.910  40.634  48.670  1.00  0.00           H  
ATOM   1305 HG22 ILE   289      62.386  39.970  48.962  1.00  0.00           H  
ATOM   1306 HG23 ILE   289      63.707  39.522  50.133  1.00  0.00           H  
ATOM   1307  CG1 ILE   289      65.428  38.315  48.582  1.00  0.00           C  
ATOM   1308 HG12 ILE   289      65.563  38.597  49.627  1.00  0.00           H  
ATOM   1309 HG13 ILE   289      65.820  37.318  48.343  1.00  0.00           H  
ATOM   1310  CD1 ILE   289      66.183  39.454  47.823  1.00  0.00           C  
ATOM   1311 HD11 ILE   289      67.267  39.283  47.866  1.00  0.00           H  
ATOM   1312 HD12 ILE   289      65.947  39.481  46.763  1.00  0.00           H  
ATOM   1313 HD13 ILE   289      66.085  40.403  48.343  1.00  0.00           H  
ATOM   1314  C   ILE   289      61.778  37.440  49.608  1.00  0.00           C  
ATOM   1315  O   ILE   289      61.544  37.908  50.767  1.00  0.00           O  
ATOM   1316  N   ILE   290      60.821  37.254  48.690  1.00  0.00           N  
ATOM   1317  H   ILE   290      61.118  36.769  47.863  1.00  0.00           H  
ATOM   1318  CA  ILE   290      59.474  37.562  48.882  1.00  0.00           C  
ATOM   1319  HA  ILE   290      59.411  38.627  49.137  1.00  0.00           H  
ATOM   1320  CB  ILE   290      58.590  37.478  47.581  1.00  0.00           C  
ATOM   1321  HB  ILE   290      58.376  36.406  47.489  1.00  0.00           H  
ATOM   1322  CG2 ILE   290      57.334  38.279  47.831  1.00  0.00           C  
ATOM   1323 HG21 ILE   290      56.701  38.197  46.954  1.00  0.00           H  
ATOM   1324 HG22 ILE   290      56.824  37.982  48.747  1.00  0.00           H  
ATOM   1325 HG23 ILE   290      57.644  39.318  47.902  1.00  0.00           H  
ATOM   1326  CG1 ILE   290      59.189  37.913  46.237  1.00  0.00           C  
ATOM   1327 HG12 ILE   290      58.480  38.397  45.567  1.00  0.00           H  
ATOM   1328 HG13 ILE   290      59.924  38.678  46.456  1.00  0.00           H  
ATOM   1329  CD1 ILE   290      59.961  36.786  45.527  1.00  0.00           C  
ATOM   1330 HD11 ILE   290      61.029  36.738  45.706  1.00  0.00           H  
ATOM   1331 HD12 ILE   290      59.546  35.831  45.860  1.00  0.00           H  
ATOM   1332 HD13 ILE   290      59.847  37.021  44.471  1.00  0.00           H  
ATOM   1333  C   ILE   290      58.799  36.699  49.974  1.00  0.00           C  
ATOM   1334  O   ILE   290      58.123  37.314  50.865  1.00  0.00           O  
ATOM   1335  N   PHE   291      59.100  35.420  50.011  1.00  0.00           N  
ATOM   1336  H   PHE   291      59.700  35.020  49.300  1.00  0.00           H  
ATOM   1337  CA  PHE   291      58.715  34.443  51.027  1.00  0.00           C  
ATOM   1338  HA  PHE   291      57.631  34.438  51.104  1.00  0.00           H  
ATOM   1339  CB  PHE   291      59.085  33.056  50.509  1.00  0.00           C  
ATOM   1340  HB2 PHE   291      60.131  32.924  50.786  1.00  0.00           H  
ATOM   1341  HB3 PHE   291      58.492  32.386  51.140  1.00  0.00           H  
ATOM   1342  CG  PHE   291      58.887  32.682  49.035  1.00  0.00           C  
ATOM   1343  CD1 PHE   291      59.776  31.893  48.264  1.00  0.00           C  
ATOM   1344  HD1 PHE   291      60.746  31.550  48.573  1.00  0.00           H  
ATOM   1345  CE1 PHE   291      59.473  31.648  46.913  1.00  0.00           C  
ATOM   1346  HE1 PHE   291      60.029  30.960  46.301  1.00  0.00           H  
ATOM   1347  CZ  PHE   291      58.343  32.301  46.306  1.00  0.00           C  
ATOM   1348  HZ  PHE   291      58.101  32.101  45.277  1.00  0.00           H  
ATOM   1349  CE2 PHE   291      57.500  33.212  47.008  1.00  0.00           C  
ATOM   1350  HE2 PHE   291      56.650  33.737  46.588  1.00  0.00           H  
ATOM   1351  CD2 PHE   291      57.722  33.305  48.398  1.00  0.00           C  
ATOM   1352  HD2 PHE   291      57.051  33.929  48.985  1.00  0.00           H  
ATOM   1353  C   PHE   291      59.261  34.831  52.402  1.00  0.00           C  
ATOM   1354  O   PHE   291      58.543  35.022  53.352  1.00  0.00           O  
ATOM   1355  N   LEU   292      60.593  34.977  52.522  1.00  0.00           N  
ATOM   1356  H   LEU   292      61.030  34.698  51.652  1.00  0.00           H  
ATOM   1357  CA  LEU   292      61.410  35.626  53.634  1.00  0.00           C  
ATOM   1358  HA  LEU   292      61.469  34.967  54.503  1.00  0.00           H  
ATOM   1359  CB  LEU   292      62.863  35.676  53.046  1.00  0.00           C  
ATOM   1360  HB2 LEU   292      63.092  34.646  52.759  1.00  0.00           H  
ATOM   1361  HB3 LEU   292      62.841  36.366  52.197  1.00  0.00           H  
ATOM   1362  CG  LEU   292      64.048  35.988  53.963  1.00  0.00           C  
ATOM   1363  HG  LEU   292      64.132  35.108  54.592  1.00  0.00           H  
ATOM   1364  CD1 LEU   292      65.304  36.193  53.092  1.00  0.00           C  
ATOM   1365 HD11 LEU   292      65.119  36.980  52.354  1.00  0.00           H  
ATOM   1366 HD12 LEU   292      66.227  36.447  53.616  1.00  0.00           H  
ATOM   1367 HD13 LEU   292      65.457  35.221  52.618  1.00  0.00           H  
ATOM   1368  CD2 LEU   292      63.870  37.249  54.859  1.00  0.00           C  
ATOM   1369 HD21 LEU   292      64.826  37.496  55.295  1.00  0.00           H  
ATOM   1370 HD22 LEU   292      63.469  38.075  54.268  1.00  0.00           H  
ATOM   1371 HD23 LEU   292      63.216  36.907  55.667  1.00  0.00           H  
ATOM   1372  C   LEU   292      60.864  36.956  54.201  1.00  0.00           C  
ATOM   1373  O   LEU   292      60.637  37.096  55.399  1.00  0.00           O  
ATOM   1374  N   SER   293      60.452  37.889  53.317  1.00  0.00           N  
ATOM   1375  H   SER   293      60.666  37.761  52.332  1.00  0.00           H  
ATOM   1376  CA  SER   293      59.763  39.128  53.647  1.00  0.00           C  
ATOM   1377  HA  SER   293      60.435  39.606  54.358  1.00  0.00           H  
ATOM   1378  CB  SER   293      59.440  40.035  52.447  1.00  0.00           C  
ATOM   1379  HB2 SER   293      58.693  39.530  51.833  1.00  0.00           H  
ATOM   1380  HB3 SER   293      59.031  40.993  52.739  1.00  0.00           H  
ATOM   1381  OG  SER   293      60.602  40.327  51.635  1.00  0.00           O  
ATOM   1382  HG  SER   293      60.849  39.464  51.311  1.00  0.00           H  
ATOM   1383  C   SER   293      58.446  38.843  54.407  1.00  0.00           C  
ATOM   1384  O   SER   293      58.263  39.470  55.442  1.00  0.00           O  
ATOM   1385  N   GLY   294      57.602  37.980  53.864  1.00  0.00           N  
ATOM   1386  H   GLY   294      57.964  37.442  53.091  1.00  0.00           H  
ATOM   1387  CA  GLY   294      56.455  37.384  54.525  1.00  0.00           C  
ATOM   1388  HA2 GLY   294      55.623  38.099  54.540  1.00  0.00           H  
ATOM   1389  HA3 GLY   294      56.051  36.625  53.856  1.00  0.00           H  
ATOM   1390  C   GLY   294      56.830  36.814  55.890  1.00  0.00           C  
ATOM   1391  O   GLY   294      56.204  37.140  56.862  1.00  0.00           O  
ATOM   1392  N   CYS   295      57.779  35.862  55.972  1.00  0.00           N  
ATOM   1393  H   CYS   295      58.253  35.572  55.126  1.00  0.00           H  
ATOM   1394  CA  CYS   295      58.086  35.204  57.275  1.00  0.00           C  
ATOM   1395  HA  CYS   295      57.208  34.654  57.614  1.00  0.00           H  
ATOM   1396  CB  CYS   295      59.200  34.203  57.018  1.00  0.00           C  
ATOM   1397  HB2 CYS   295      60.108  34.779  56.808  1.00  0.00           H  
ATOM   1398  HB3 CYS   295      59.393  33.619  57.916  1.00  0.00           H  
ATOM   1399  SG  CYS   295      58.887  33.083  55.641  1.00  0.00           S  
ATOM   1400  HG  CYS   295      59.375  33.859  54.674  1.00  0.00           H  
ATOM   1401  C   CYS   295      58.415  36.251  58.358  1.00  0.00           C  
ATOM   1402  O   CYS   295      57.810  36.222  59.429  1.00  0.00           O  
ATOM   1403  N   TYR   296      59.181  37.340  58.013  1.00  0.00           N  
ATOM   1404  H   TYR   296      59.775  37.215  57.196  1.00  0.00           H  
ATOM   1405  CA  TYR   296      59.406  38.506  58.812  1.00  0.00           C  
ATOM   1406  HA  TYR   296      59.764  38.030  59.728  1.00  0.00           H  
ATOM   1407  CB  TYR   296      60.631  39.284  58.186  1.00  0.00           C  
ATOM   1408  HB2 TYR   296      60.964  38.856  57.240  1.00  0.00           H  
ATOM   1409  HB3 TYR   296      60.268  40.289  57.961  1.00  0.00           H  
ATOM   1410  CG  TYR   296      61.788  39.312  59.101  1.00  0.00           C  
ATOM   1411  CD1 TYR   296      61.658  40.015  60.369  1.00  0.00           C  
ATOM   1412  HD1 TYR   296      60.790  40.661  60.512  1.00  0.00           H  
ATOM   1413  CE1 TYR   296      62.740  40.076  61.298  1.00  0.00           C  
ATOM   1414  HE1 TYR   296      62.700  40.802  62.102  1.00  0.00           H  
ATOM   1415  CZ  TYR   296      63.954  39.542  60.914  1.00  0.00           C  
ATOM   1416  OH  TYR   296      65.015  39.620  61.781  1.00  0.00           O  
ATOM   1417  HH  TYR   296      64.829  40.049  62.627  1.00  0.00           H  
ATOM   1418  CE2 TYR   296      64.047  38.697  59.796  1.00  0.00           C  
ATOM   1419  HE2 TYR   296      64.988  38.182  59.609  1.00  0.00           H  
ATOM   1420  CD2 TYR   296      63.008  38.556  58.872  1.00  0.00           C  
ATOM   1421  HD2 TYR   296      63.140  38.002  57.951  1.00  0.00           H  
ATOM   1422  C   TYR   296      58.188  39.485  59.030  1.00  0.00           C  
ATOM   1423  O   TYR   296      58.233  40.194  60.008  1.00  0.00           O  
ATOM   1424  N   PHE   297      57.122  39.435  58.258  1.00  0.00           N  
ATOM   1425  H   PHE   297      57.296  39.002  57.359  1.00  0.00           H  
ATOM   1426  CA  PHE   297      55.808  40.088  58.531  1.00  0.00           C  
ATOM   1427  HA  PHE   297      56.111  41.074  58.869  1.00  0.00           H  
ATOM   1428  CB  PHE   297      54.869  40.176  57.286  1.00  0.00           C  
ATOM   1429  HB2 PHE   297      55.224  41.026  56.706  1.00  0.00           H  
ATOM   1430  HB3 PHE   297      55.067  39.332  56.611  1.00  0.00           H  
ATOM   1431  CG  PHE   297      53.369  40.394  57.637  1.00  0.00           C  
ATOM   1432  CD1 PHE   297      52.514  39.286  57.845  1.00  0.00           C  
ATOM   1433  HD1 PHE   297      52.973  38.306  57.832  1.00  0.00           H  
ATOM   1434  CE1 PHE   297      51.130  39.475  58.250  1.00  0.00           C  
ATOM   1435  HE1 PHE   297      50.588  38.635  58.651  1.00  0.00           H  
ATOM   1436  CZ  PHE   297      50.665  40.761  58.558  1.00  0.00           C  
ATOM   1437  HZ  PHE   297      49.672  40.981  58.902  1.00  0.00           H  
ATOM   1438  CE2 PHE   297      51.505  41.861  58.245  1.00  0.00           C  
ATOM   1439  HE2 PHE   297      51.104  42.844  58.419  1.00  0.00           H  
ATOM   1440  CD2 PHE   297      52.854  41.676  57.876  1.00  0.00           C  
ATOM   1441  HD2 PHE   297      53.503  42.526  57.767  1.00  0.00           H  
ATOM   1442  C   PHE   297      55.103  39.436  59.698  1.00  0.00           C  
ATOM   1443  O   PHE   297      54.582  40.139  60.613  1.00  0.00           O  
ATOM   1444  N   MET   298      55.186  38.108  59.788  1.00  0.00           N  
ATOM   1445  H   MET   298      55.669  37.764  58.967  1.00  0.00           H  
ATOM   1446  CA  MET   298      54.651  37.368  60.927  1.00  0.00           C  
ATOM   1447  HA  MET   298      53.667  37.753  61.172  1.00  0.00           H  
ATOM   1448  CB  MET   298      54.502  35.866  60.594  1.00  0.00           C  
ATOM   1449  HB2 MET   298      55.477  35.441  60.352  1.00  0.00           H  
ATOM   1450  HB3 MET   298      54.155  35.360  61.495  1.00  0.00           H  
ATOM   1451  CG  MET   298      53.535  35.632  59.485  1.00  0.00           C  
ATOM   1452  HG2 MET   298      53.928  36.158  58.613  1.00  0.00           H  
ATOM   1453  HG3 MET   298      53.654  34.586  59.189  1.00  0.00           H  
ATOM   1454  SD  MET   298      51.801  35.977  59.676  1.00  0.00           S  
ATOM   1455  CE  MET   298      51.448  35.253  61.353  1.00  0.00           C  
ATOM   1456  HE1 MET   298      51.873  34.257  61.293  1.00  0.00           H  
ATOM   1457  HE2 MET   298      51.991  35.686  62.193  1.00  0.00           H  
ATOM   1458  HE3 MET   298      50.390  35.260  61.588  1.00  0.00           H  
ATOM   1459  C   MET   298      55.422  37.569  62.207  1.00  0.00           C  
ATOM   1460  O   MET   298      54.872  37.710  63.328  1.00  0.00           O  
ATOM   1461  N   VAL   299      56.640  37.956  62.211  1.00  0.00           N  
ATOM   1462  H   VAL   299      57.038  38.065  61.284  1.00  0.00           H  
ATOM   1463  CA  VAL   299      57.483  38.183  63.403  1.00  0.00           C  
ATOM   1464  HA  VAL   299      57.340  37.467  64.214  1.00  0.00           H  
ATOM   1465  CB  VAL   299      58.910  38.019  62.976  1.00  0.00           C  
ATOM   1466  HB  VAL   299      59.143  38.728  62.177  1.00  0.00           H  
ATOM   1467  CG1 VAL   299      59.962  38.431  64.080  1.00  0.00           C  
ATOM   1468 HG11 VAL   299      60.903  38.039  63.716  1.00  0.00           H  
ATOM   1469 HG12 VAL   299      59.987  39.497  64.287  1.00  0.00           H  
ATOM   1470 HG13 VAL   299      59.777  37.787  64.947  1.00  0.00           H  
ATOM   1471  CG2 VAL   299      59.202  36.579  62.521  1.00  0.00           C  
ATOM   1472 HG21 VAL   299      60.236  36.585  62.173  1.00  0.00           H  
ATOM   1473 HG22 VAL   299      59.015  35.954  63.400  1.00  0.00           H  
ATOM   1474 HG23 VAL   299      58.488  36.245  61.772  1.00  0.00           H  
ATOM   1475  C   VAL   299      57.163  39.590  63.859  1.00  0.00           C  
ATOM   1476  O   VAL   299      56.981  39.836  65.129  1.00  0.00           O  
ATOM   1477  N   ALA   300      56.934  40.526  62.962  1.00  0.00           N  
ATOM   1478  H   ALA   300      57.119  40.293  62.000  1.00  0.00           H  
ATOM   1479  CA  ALA   300      56.378  41.808  63.337  1.00  0.00           C  
ATOM   1480  HA  ALA   300      56.941  42.200  64.194  1.00  0.00           H  
ATOM   1481  CB  ALA   300      56.742  42.737  62.209  1.00  0.00           C  
ATOM   1482  HB1 ALA   300      56.203  42.506  61.285  1.00  0.00           H  
ATOM   1483  HB2 ALA   300      56.528  43.772  62.468  1.00  0.00           H  
ATOM   1484  HB3 ALA   300      57.822  42.756  62.021  1.00  0.00           H  
ATOM   1485  C   ALA   300      54.935  41.902  63.823  1.00  0.00           C  
ATOM   1486  O   ALA   300      54.694  42.570  64.835  1.00  0.00           O  
ATOM   1487  N   VAL   301      53.931  41.228  63.150  1.00  0.00           N  
ATOM   1488  H   VAL   301      54.126  40.880  62.225  1.00  0.00           H  
ATOM   1489  CA  VAL   301      52.507  41.122  63.632  1.00  0.00           C  
ATOM   1490  HA  VAL   301      52.222  42.170  63.751  1.00  0.00           H  
ATOM   1491  CB  VAL   301      51.603  40.350  62.655  1.00  0.00           C  
ATOM   1492  HB  VAL   301      51.935  40.615  61.658  1.00  0.00           H  
ATOM   1493  CG1 VAL   301      51.667  38.821  62.726  1.00  0.00           C  
ATOM   1494 HG11 VAL   301      52.616  38.359  63.006  1.00  0.00           H  
ATOM   1495 HG12 VAL   301      50.937  38.445  63.446  1.00  0.00           H  
ATOM   1496 HG13 VAL   301      51.343  38.405  61.767  1.00  0.00           H  
ATOM   1497  CG2 VAL   301      50.175  40.926  62.769  1.00  0.00           C  
ATOM   1498 HG21 VAL   301      50.336  41.983  62.545  1.00  0.00           H  
ATOM   1499 HG22 VAL   301      49.523  40.418  62.066  1.00  0.00           H  
ATOM   1500 HG23 VAL   301      49.687  40.876  63.741  1.00  0.00           H  
ATOM   1501  C   VAL   301      52.503  40.599  65.081  1.00  0.00           C  
ATOM   1502  O   VAL   301      51.720  41.084  65.908  1.00  0.00           O  
ATOM   1503  N   ALA   302      53.342  39.528  65.254  1.00  0.00           N  
ATOM   1504  H   ALA   302      53.775  39.100  64.444  1.00  0.00           H  
ATOM   1505  CA  ALA   302      53.487  38.924  66.611  1.00  0.00           C  
ATOM   1506  HA  ALA   302      52.494  38.692  67.017  1.00  0.00           H  
ATOM   1507  CB  ALA   302      54.257  37.558  66.449  1.00  0.00           C  
ATOM   1508  HB1 ALA   302      54.531  36.989  67.341  1.00  0.00           H  
ATOM   1509  HB2 ALA   302      53.812  36.929  65.680  1.00  0.00           H  
ATOM   1510  HB3 ALA   302      55.180  37.762  65.907  1.00  0.00           H  
ATOM   1511  C   ALA   302      54.094  39.867  67.691  1.00  0.00           C  
ATOM   1512  O   ALA   302      53.684  39.951  68.845  1.00  0.00           O  
ATOM   1513  N   HIE   303      55.171  40.625  67.316  1.00  0.00           N  
ATOM   1514  H   HIE   303      55.606  40.491  66.413  1.00  0.00           H  
ATOM   1515  CA  HIE   303      55.720  41.677  68.218  1.00  0.00           C  
ATOM   1516  HA  HIE   303      55.877  41.203  69.187  1.00  0.00           H  
ATOM   1517  CB  HIE   303      57.121  42.139  67.790  1.00  0.00           C  
ATOM   1518  HB2 HIE   303      57.076  42.270  66.710  1.00  0.00           H  
ATOM   1519  HB3 HIE   303      57.379  43.059  68.306  1.00  0.00           H  
ATOM   1520  CG  HIE   303      58.282  41.206  68.068  1.00  0.00           C  
ATOM   1521  ND1 HIE   303      59.662  41.561  68.081  1.00  0.00           N  
ATOM   1522  CE1 HIE   303      60.244  40.410  68.369  1.00  0.00           C  
ATOM   1523  HE1 HIE   303      61.314  40.286  68.426  1.00  0.00           H  
ATOM   1524  NE2 HIE   303      59.407  39.418  68.626  1.00  0.00           N  
ATOM   1525  HE2 HIE   303      59.689  38.493  68.900  1.00  0.00           H  
ATOM   1526  CD2 HIE   303      58.168  39.889  68.458  1.00  0.00           C  
ATOM   1527  HD2 HIE   303      57.257  39.303  68.421  1.00  0.00           H  
ATOM   1528  C   HIE   303      54.739  42.847  68.557  1.00  0.00           C  
ATOM   1529  O   HIE   303      54.640  43.317  69.686  1.00  0.00           O  
ATOM   1530  N   VAL   304      53.926  43.251  67.586  1.00  0.00           N  
ATOM   1531  H   VAL   304      54.112  42.936  66.644  1.00  0.00           H  
ATOM   1532  CA  VAL   304      52.732  44.089  67.820  1.00  0.00           C  
ATOM   1533  HA  VAL   304      53.163  44.937  68.352  1.00  0.00           H  
ATOM   1534  CB  VAL   304      52.217  44.674  66.508  1.00  0.00           C  
ATOM   1535  HB  VAL   304      51.954  43.900  65.786  1.00  0.00           H  
ATOM   1536  CG1 VAL   304      51.020  45.601  66.672  1.00  0.00           C  
ATOM   1537 HG11 VAL   304      50.648  46.243  65.868  1.00  0.00           H  
ATOM   1538 HG12 VAL   304      50.129  44.988  66.777  1.00  0.00           H  
ATOM   1539 HG13 VAL   304      51.118  46.125  67.622  1.00  0.00           H  
ATOM   1540  CG2 VAL   304      53.287  45.470  65.832  1.00  0.00           C  
ATOM   1541 HG21 VAL   304      54.223  44.913  65.893  1.00  0.00           H  
ATOM   1542 HG22 VAL   304      53.110  45.581  64.761  1.00  0.00           H  
ATOM   1543 HG23 VAL   304      53.363  46.461  66.260  1.00  0.00           H  
ATOM   1544  C   VAL   304      51.664  43.576  68.739  1.00  0.00           C  
ATOM   1545  O   VAL   304      51.149  44.378  69.514  1.00  0.00           O  
ATOM   1546  N   ALA   305      51.342  42.279  68.621  1.00  0.00           N  
ATOM   1547  H   ALA   305      51.858  41.694  67.976  1.00  0.00           H  
ATOM   1548  CA  ALA   305      50.433  41.564  69.546  1.00  0.00           C  
ATOM   1549  HA  ALA   305      49.423  41.966  69.555  1.00  0.00           H  
ATOM   1550  CB  ALA   305      50.280  40.160  69.072  1.00  0.00           C  
ATOM   1551  HB1 ALA   305      51.230  39.676  69.288  1.00  0.00           H  
ATOM   1552  HB2 ALA   305      49.465  39.707  69.638  1.00  0.00           H  
ATOM   1553  HB3 ALA   305      50.235  40.049  67.991  1.00  0.00           H  
ATOM   1554  C   ALA   305      50.993  41.811  71.005  1.00  0.00           C  
ATOM   1555  O   ALA   305      50.178  42.188  71.875  1.00  0.00           O  
ATOM   1556  N   GLY   306      52.299  41.524  71.350  1.00  0.00           N  
ATOM   1557  H   GLY   306      52.909  41.230  70.605  1.00  0.00           H  
ATOM   1558  CA  GLY   306      52.770  41.641  72.759  1.00  0.00           C  
ATOM   1559  HA2 GLY   306      52.106  41.094  73.426  1.00  0.00           H  
ATOM   1560  HA3 GLY   306      53.822  41.361  72.844  1.00  0.00           H  
ATOM   1561  C   GLY   306      52.702  43.034  73.291  1.00  0.00           C  
ATOM   1562  O   GLY   306      52.070  43.271  74.331  1.00  0.00           O  
ATOM   1563  N   PHE   307      53.141  43.982  72.462  1.00  0.00           N  
ATOM   1564  H   PHE   307      53.558  43.671  71.594  1.00  0.00           H  
ATOM   1565  CA  PHE   307      53.009  45.405  72.805  1.00  0.00           C  
ATOM   1566  HA  PHE   307      53.571  45.640  73.712  1.00  0.00           H  
ATOM   1567  CB  PHE   307      53.596  46.222  71.633  1.00  0.00           C  
ATOM   1568  HB2 PHE   307      54.648  46.420  71.853  1.00  0.00           H  
ATOM   1569  HB3 PHE   307      53.515  45.633  70.727  1.00  0.00           H  
ATOM   1570  CG  PHE   307      52.970  47.558  71.383  1.00  0.00           C  
ATOM   1571  CD1 PHE   307      52.121  47.758  70.247  1.00  0.00           C  
ATOM   1572  HD1 PHE   307      51.945  46.955  69.554  1.00  0.00           H  
ATOM   1573  CE1 PHE   307      51.439  48.968  70.003  1.00  0.00           C  
ATOM   1574  HE1 PHE   307      50.927  49.104  69.061  1.00  0.00           H  
ATOM   1575  CZ  PHE   307      51.491  49.886  71.010  1.00  0.00           C  
ATOM   1576  HZ  PHE   307      50.858  50.755  70.941  1.00  0.00           H  
ATOM   1577  CE2 PHE   307      52.274  49.760  72.166  1.00  0.00           C  
ATOM   1578  HE2 PHE   307      52.135  50.472  72.954  1.00  0.00           H  
ATOM   1579  CD2 PHE   307      53.004  48.590  72.351  1.00  0.00           C  
ATOM   1580  HD2 PHE   307      53.500  48.522  73.311  1.00  0.00           H  
ATOM   1581  C   PHE   307      51.553  45.777  73.163  1.00  0.00           C  
ATOM   1582  O   PHE   307      51.412  46.449  74.180  1.00  0.00           O  
ATOM   1583  N   LEU   308      50.467  45.433  72.471  1.00  0.00           N  
ATOM   1584  H   LEU   308      50.551  44.799  71.685  1.00  0.00           H  
ATOM   1585  CA  LEU   308      49.085  45.779  72.744  1.00  0.00           C  
ATOM   1586  HA  LEU   308      49.060  46.833  73.023  1.00  0.00           H  
ATOM   1587  CB  LEU   308      48.264  45.596  71.459  1.00  0.00           C  
ATOM   1588  HB2 LEU   308      48.359  44.536  71.261  1.00  0.00           H  
ATOM   1589  HB3 LEU   308      47.213  45.789  71.669  1.00  0.00           H  
ATOM   1590  CG  LEU   308      48.688  46.483  70.212  1.00  0.00           C  
ATOM   1591  HG  LEU   308      49.772  46.402  70.093  1.00  0.00           H  
ATOM   1592  CD1 LEU   308      48.132  45.888  68.962  1.00  0.00           C  
ATOM   1593 HD11 LEU   308      48.353  44.825  68.934  1.00  0.00           H  
ATOM   1594 HD12 LEU   308      47.073  46.061  69.157  1.00  0.00           H  
ATOM   1595 HD13 LEU   308      48.515  46.232  68.003  1.00  0.00           H  
ATOM   1596  CD2 LEU   308      48.265  47.930  70.465  1.00  0.00           C  
ATOM   1597 HD21 LEU   308      47.215  47.852  70.741  1.00  0.00           H  
ATOM   1598 HD22 LEU   308      48.712  48.437  71.321  1.00  0.00           H  
ATOM   1599 HD23 LEU   308      48.356  48.533  69.560  1.00  0.00           H  
ATOM   1600  C   LEU   308      48.417  44.934  73.860  1.00  0.00           C  
ATOM   1601  O   LEU   308      47.314  45.231  74.178  1.00  0.00           O  
ATOM   1602  N   LEU   309      48.995  43.837  74.358  1.00  0.00           N  
ATOM   1603  H   LEU   309      49.709  43.419  73.764  1.00  0.00           H  
ATOM   1604  CA  LEU   309      48.473  42.997  75.506  1.00  0.00           C  
ATOM   1605  HA  LEU   309      47.380  42.959  75.516  1.00  0.00           H  
ATOM   1606  CB  LEU   309      48.698  41.530  75.232  1.00  0.00           C  
ATOM   1607  HB2 LEU   309      49.762  41.323  75.144  1.00  0.00           H  
ATOM   1608  HB3 LEU   309      48.388  41.034  76.150  1.00  0.00           H  
ATOM   1609  CG  LEU   309      48.082  40.900  73.988  1.00  0.00           C  
ATOM   1610  HG  LEU   309      48.108  41.656  73.196  1.00  0.00           H  
ATOM   1611  CD1 LEU   309      48.661  39.628  73.455  1.00  0.00           C  
ATOM   1612 HD11 LEU   309      48.001  39.164  72.727  1.00  0.00           H  
ATOM   1613 HD12 LEU   309      49.667  39.749  73.056  1.00  0.00           H  
ATOM   1614 HD13 LEU   309      48.786  38.936  74.298  1.00  0.00           H  
ATOM   1615  CD2 LEU   309      46.659  40.537  74.264  1.00  0.00           C  
ATOM   1616 HD21 LEU   309      46.132  39.976  73.481  1.00  0.00           H  
ATOM   1617 HD22 LEU   309      46.474  40.053  75.222  1.00  0.00           H  
ATOM   1618 HD23 LEU   309      46.127  41.488  74.232  1.00  0.00           H  
ATOM   1619  C   LEU   309      49.043  43.295  76.882  1.00  0.00           C  
ATOM   1620  O   LEU   309      48.404  43.080  77.892  1.00  0.00           O  
ATOM   1621  N   GLU   310      50.265  43.835  76.948  1.00  0.00           N  
ATOM   1622  H   GLU   310      50.680  43.964  76.036  1.00  0.00           H  
ATOM   1623  CA  GLU   310      51.003  44.273  78.173  1.00  0.00           C  
ATOM   1624  HA  GLU   310      51.973  44.554  77.770  1.00  0.00           H  
ATOM   1625  CB  GLU   310      50.292  45.434  78.805  1.00  0.00           C  
ATOM   1626  HB2 GLU   310      50.078  46.080  77.963  1.00  0.00           H  
ATOM   1627  HB3 GLU   310      49.331  45.217  79.268  1.00  0.00           H  
ATOM   1628  CG  GLU   310      51.129  46.227  79.816  1.00  0.00           C  
ATOM   1629  HG2 GLU   310      52.184  46.122  79.558  1.00  0.00           H  
ATOM   1630  HG3 GLU   310      50.779  47.264  79.832  1.00  0.00           H  
ATOM   1631  CD  GLU   310      50.998  45.796  81.279  1.00  0.00           C  
ATOM   1632  OE1 GLU   310      51.950  45.240  81.832  1.00  0.00           O  
ATOM   1633  OE2 GLU   310      49.931  46.118  81.819  1.00  0.00           O  
ATOM   1634  C   GLU   310      51.337  43.031  78.994  1.00  0.00           C  
ATOM   1635  O   GLU   310      52.305  42.323  78.744  1.00  0.00           O  
ATOM   1636  N   ASP   311      50.384  42.647  79.915  1.00  0.00           N  
ATOM   1637  H   ASP   311      49.596  43.273  79.935  1.00  0.00           H  
ATOM   1638  CA  ASP   311      50.472  41.611  80.901  1.00  0.00           C  
ATOM   1639  HA  ASP   311      51.532  41.361  80.991  1.00  0.00           H  
ATOM   1640  CB  ASP   311      49.992  42.132  82.328  1.00  0.00           C  
ATOM   1641  HB2 ASP   311      50.089  41.374  83.107  1.00  0.00           H  
ATOM   1642  HB3 ASP   311      50.718  42.898  82.606  1.00  0.00           H  
ATOM   1643  CG  ASP   311      48.582  42.819  82.357  1.00  0.00           C  
ATOM   1644  OD1 ASP   311      47.990  42.859  83.459  1.00  0.00           O  
ATOM   1645  OD2 ASP   311      48.131  43.315  81.318  1.00  0.00           O  
ATOM   1646  C   ASP   311      49.682  40.337  80.526  1.00  0.00           C  
ATOM   1647  O   ASP   311      49.985  39.297  81.084  1.00  0.00           O  
ATOM   1648  N   ARG   312      48.700  40.440  79.622  1.00  0.00           N  
ATOM   1649  H   ARG   312      48.560  41.383  79.279  1.00  0.00           H  
ATOM   1650  CA  ARG   312      47.643  39.435  79.397  1.00  0.00           C  
ATOM   1651  HA  ARG   312      47.016  39.357  80.284  1.00  0.00           H  
ATOM   1652  CB  ARG   312      46.592  40.005  78.352  1.00  0.00           C  
ATOM   1653  HB2 ARG   312      46.385  41.067  78.483  1.00  0.00           H  
ATOM   1654  HB3 ARG   312      46.827  39.868  77.298  1.00  0.00           H  
ATOM   1655  CG  ARG   312      45.239  39.245  78.605  1.00  0.00           C  
ATOM   1656  HG2 ARG   312      45.344  38.160  78.619  1.00  0.00           H  
ATOM   1657  HG3 ARG   312      44.914  39.524  79.614  1.00  0.00           H  
ATOM   1658  CD  ARG   312      44.224  39.835  77.588  1.00  0.00           C  
ATOM   1659  HD2 ARG   312      44.014  40.855  77.887  1.00  0.00           H  
ATOM   1660  HD3 ARG   312      44.614  39.680  76.585  1.00  0.00           H  
ATOM   1661  NE  ARG   312      42.977  39.027  77.626  1.00  0.00           N  
ATOM   1662  HE  ARG   312      42.925  38.249  78.259  1.00  0.00           H  
ATOM   1663  CZ  ARG   312      41.729  39.516  77.306  1.00  0.00           C  
ATOM   1664  NH1 ARG   312      41.514  40.544  76.566  1.00  0.00           N  
ATOM   1665 HH11 ARG   312      42.332  40.994  76.184  1.00  0.00           H  
ATOM   1666 HH12 ARG   312      40.550  40.770  76.385  1.00  0.00           H  
ATOM   1667  NH2 ARG   312      40.710  38.854  77.743  1.00  0.00           N  
ATOM   1668 HH21 ARG   312      40.958  38.222  78.490  1.00  0.00           H  
ATOM   1669 HH22 ARG   312      39.768  39.192  77.652  1.00  0.00           H  
ATOM   1670  C   ARG   312      48.190  38.028  79.044  1.00  0.00           C  
ATOM   1671  O   ARG   312      47.726  37.078  79.636  1.00  0.00           O  
ATOM   1672  N   ALA   313      49.250  37.890  78.232  1.00  0.00           N  
ATOM   1673  H   ALA   313      49.646  38.739  77.852  1.00  0.00           H  
ATOM   1674  CA  ALA   313      49.826  36.611  77.921  1.00  0.00           C  
ATOM   1675  HA  ALA   313      49.152  35.777  78.130  1.00  0.00           H  
ATOM   1676  CB  ALA   313      50.001  36.614  76.357  1.00  0.00           C  
ATOM   1677  HB1 ALA   313      50.211  35.584  76.057  1.00  0.00           H  
ATOM   1678  HB2 ALA   313      49.141  37.020  75.838  1.00  0.00           H  
ATOM   1679  HB3 ALA   313      50.849  37.227  76.062  1.00  0.00           H  
ATOM   1680  C   ALA   313      51.096  36.297  78.716  1.00  0.00           C  
ATOM   1681  O   ALA   313      51.191  35.124  79.022  1.00  0.00           O  
ATOM   1682  N   VAL   314      51.927  37.217  79.193  1.00  0.00           N  
ATOM   1683  H   VAL   314      51.591  38.160  79.076  1.00  0.00           H  
ATOM   1684  CA  VAL   314      53.228  36.954  79.836  1.00  0.00           C  
ATOM   1685  HA  VAL   314      53.647  36.016  79.466  1.00  0.00           H  
ATOM   1686  CB  VAL   314      54.126  38.182  79.579  1.00  0.00           C  
ATOM   1687  HB  VAL   314      55.100  38.091  80.055  1.00  0.00           H  
ATOM   1688  CG1 VAL   314      54.501  38.281  78.067  1.00  0.00           C  
ATOM   1689 HG11 VAL   314      55.097  39.188  77.887  1.00  0.00           H  
ATOM   1690 HG12 VAL   314      55.107  37.465  77.700  1.00  0.00           H  
ATOM   1691 HG13 VAL   314      53.638  38.332  77.398  1.00  0.00           H  
ATOM   1692  CG2 VAL   314      53.512  39.515  79.922  1.00  0.00           C  
ATOM   1693 HG21 VAL   314      53.390  39.495  81.002  1.00  0.00           H  
ATOM   1694 HG22 VAL   314      54.281  40.232  79.650  1.00  0.00           H  
ATOM   1695 HG23 VAL   314      52.557  39.701  79.421  1.00  0.00           H  
ATOM   1696  C   VAL   314      53.121  36.741  81.341  1.00  0.00           C  
ATOM   1697  O   VAL   314      54.138  36.650  82.007  1.00  0.00           O  
ATOM   1698  N   CYX   315      51.886  36.825  81.928  1.00  0.00           N  
ATOM   1699  H   CYX   315      51.146  37.022  81.276  1.00  0.00           H  
ATOM   1700  CA  CYX   315      51.571  36.821  83.349  1.00  0.00           C  
ATOM   1701  HA  CYX   315      52.423  36.461  83.904  1.00  0.00           H  
ATOM   1702  CB  CYX   315      51.339  38.245  83.882  1.00  0.00           C  
ATOM   1703  HB2 CYX   315      50.489  38.780  83.463  1.00  0.00           H  
ATOM   1704  HB3 CYX   315      51.054  38.148  84.928  1.00  0.00           H  
ATOM   1705  SG  CYX   315      52.706  39.275  83.656  1.00  0.00           S  
ATOM   1706  C   CYX   315      50.363  35.916  83.624  1.00  0.00           C  
ATOM   1707  O   CYX   315      49.479  35.539  82.814  1.00  0.00           O  
ATOM   1708  N   VAL   316      50.250  35.510  84.889  1.00  0.00           N  
ATOM   1709  H   VAL   316      50.951  35.880  85.509  1.00  0.00           H  
ATOM   1710  CA  VAL   316      49.391  34.381  85.267  1.00  0.00           C  
ATOM   1711  HA  VAL   316      48.579  34.349  84.553  1.00  0.00           H  
ATOM   1712  CB  VAL   316      50.105  33.043  85.335  1.00  0.00           C  
ATOM   1713  HB  VAL   316      50.706  33.068  86.241  1.00  0.00           H  
ATOM   1714  CG1 VAL   316      49.047  31.931  85.482  1.00  0.00           C  
ATOM   1715 HG11 VAL   316      49.437  30.945  85.724  1.00  0.00           H  
ATOM   1716 HG12 VAL   316      48.431  32.107  86.364  1.00  0.00           H  
ATOM   1717 HG13 VAL   316      48.374  31.976  84.626  1.00  0.00           H  
ATOM   1718  CG2 VAL   316      51.004  32.509  84.222  1.00  0.00           C  
ATOM   1719 HG21 VAL   316      51.111  31.426  84.216  1.00  0.00           H  
ATOM   1720 HG22 VAL   316      50.581  32.806  83.252  1.00  0.00           H  
ATOM   1721 HG23 VAL   316      51.946  33.045  84.267  1.00  0.00           H  
ATOM   1722  C   VAL   316      48.749  34.668  86.628  1.00  0.00           C  
ATOM   1723  O   VAL   316      49.491  34.861  87.628  1.00  0.00           O  
ATOM   1724  N   GLU   317      47.418  34.642  86.666  1.00  0.00           N  
ATOM   1725  H   GLU   317      46.984  34.371  85.793  1.00  0.00           H  
ATOM   1726  CA  GLU   317      46.653  34.842  87.856  1.00  0.00           C  
ATOM   1727  HA  GLU   317      46.622  35.900  88.104  1.00  0.00           H  
ATOM   1728  CB  GLU   317      45.283  34.425  87.530  1.00  0.00           C  
ATOM   1729  HB2 GLU   317      44.916  35.149  86.809  1.00  0.00           H  
ATOM   1730  HB3 GLU   317      45.359  33.423  87.103  1.00  0.00           H  
ATOM   1731  CG  GLU   317      44.312  34.290  88.635  1.00  0.00           C  
ATOM   1732  HG2 GLU   317      43.425  33.835  88.202  1.00  0.00           H  
ATOM   1733  HG3 GLU   317      44.599  33.541  89.362  1.00  0.00           H  
ATOM   1734  CD  GLU   317      43.961  35.586  89.328  1.00  0.00           C  
ATOM   1735  OE1 GLU   317      44.941  36.372  89.656  1.00  0.00           O  
ATOM   1736  OE2 GLU   317      42.793  35.811  89.626  1.00  0.00           O  
ATOM   1737  C   GLU   317      47.191  34.067  89.074  1.00  0.00           C  
ATOM   1738  O   GLU   317      47.697  32.926  88.924  1.00  0.00           O  
ATOM   1739  N   ARG   318      47.064  34.645  90.294  1.00  0.00           N  
ATOM   1740  H   ARG   318      46.507  35.486  90.326  1.00  0.00           H  
ATOM   1741  CA  ARG   318      47.663  34.013  91.531  1.00  0.00           C  
ATOM   1742  HA  ARG   318      48.722  33.819  91.342  1.00  0.00           H  
ATOM   1743  CB  ARG   318      47.742  35.038  92.667  1.00  0.00           C  
ATOM   1744  HB2 ARG   318      48.216  34.605  93.544  1.00  0.00           H  
ATOM   1745  HB3 ARG   318      48.232  35.949  92.319  1.00  0.00           H  
ATOM   1746  CG  ARG   318      46.258  35.389  93.018  1.00  0.00           C  
ATOM   1747  HG2 ARG   318      45.629  35.608  92.161  1.00  0.00           H  
ATOM   1748  HG3 ARG   318      45.698  34.692  93.639  1.00  0.00           H  
ATOM   1749  CD  ARG   318      46.388  36.611  93.892  1.00  0.00           C  
ATOM   1750  HD2 ARG   318      45.388  36.697  94.329  1.00  0.00           H  
ATOM   1751  HD3 ARG   318      47.147  36.490  94.669  1.00  0.00           H  
ATOM   1752  NE  ARG   318      46.629  37.845  93.093  1.00  0.00           N  
ATOM   1753  HE  ARG   318      45.813  38.271  92.674  1.00  0.00           H  
ATOM   1754  CZ  ARG   318      47.742  38.576  92.954  1.00  0.00           C  
ATOM   1755  NH1 ARG   318      48.783  38.334  93.704  1.00  0.00           N  
ATOM   1756 HH11 ARG   318      48.714  37.635  94.427  1.00  0.00           H  
ATOM   1757 HH12 ARG   318      49.577  38.956  93.637  1.00  0.00           H  
ATOM   1758  NH2 ARG   318      47.890  39.505  92.049  1.00  0.00           N  
ATOM   1759 HH21 ARG   318      47.112  39.886  91.528  1.00  0.00           H  
ATOM   1760 HH22 ARG   318      48.730  40.036  92.170  1.00  0.00           H  
ATOM   1761  C   ARG   318      47.094  32.703  92.048  1.00  0.00           C  
ATOM   1762  O   ARG   318      45.874  32.429  92.029  1.00  0.00           O  
ATOM   1763  N   PHE   319      47.914  31.905  92.540  1.00  0.00           N  
ATOM   1764  H   PHE   319      48.852  32.278  92.593  1.00  0.00           H  
ATOM   1765  CA  PHE   319      47.658  30.617  93.188  1.00  0.00           C  
ATOM   1766  HA  PHE   319      46.836  30.127  92.667  1.00  0.00           H  
ATOM   1767  CB  PHE   319      48.932  29.746  93.104  1.00  0.00           C  
ATOM   1768  HB2 PHE   319      49.692  30.254  93.700  1.00  0.00           H  
ATOM   1769  HB3 PHE   319      48.816  28.756  93.547  1.00  0.00           H  
ATOM   1770  CG  PHE   319      49.303  29.430  91.607  1.00  0.00           C  
ATOM   1771  CD1 PHE   319      48.620  28.353  90.998  1.00  0.00           C  
ATOM   1772  HD1 PHE   319      47.898  27.739  91.526  1.00  0.00           H  
ATOM   1773  CE1 PHE   319      49.023  27.910  89.724  1.00  0.00           C  
ATOM   1774  HE1 PHE   319      48.442  27.098  89.308  1.00  0.00           H  
ATOM   1775  CZ  PHE   319      50.124  28.561  89.084  1.00  0.00           C  
ATOM   1776  HZ  PHE   319      50.458  28.218  88.108  1.00  0.00           H  
ATOM   1777  CE2 PHE   319      50.793  29.612  89.728  1.00  0.00           C  
ATOM   1778  HE2 PHE   319      51.797  29.827  89.382  1.00  0.00           H  
ATOM   1779  CD2 PHE   319      50.305  30.108  90.946  1.00  0.00           C  
ATOM   1780  HD2 PHE   319      50.865  30.817  91.529  1.00  0.00           H  
ATOM   1781  C   PHE   319      47.158  30.704  94.605  1.00  0.00           C  
ATOM   1782  O   PHE   319      46.367  29.872  94.981  1.00  0.00           O  
ATOM   1783  N   SER   320      47.283  31.903  95.251  1.00  0.00           N  
ATOM   1784  H   SER   320      48.032  32.535  95.006  1.00  0.00           H  
ATOM   1785  CA  SER   320      46.449  32.308  96.377  1.00  0.00           C  
ATOM   1786  HA  SER   320      45.452  31.919  96.180  1.00  0.00           H  
ATOM   1787  CB  SER   320      46.920  31.705  97.649  1.00  0.00           C  
ATOM   1788  HB2 SER   320      46.234  32.095  98.396  1.00  0.00           H  
ATOM   1789  HB3 SER   320      46.843  30.619  97.656  1.00  0.00           H  
ATOM   1790  OG  SER   320      48.258  32.109  98.060  1.00  0.00           O  
ATOM   1791  HG  SER   320      48.201  32.512  98.930  1.00  0.00           H  
ATOM   1792  C   SER   320      46.377  33.824  96.496  1.00  0.00           C  
ATOM   1793  O   SER   320      47.213  34.515  96.057  1.00  0.00           O  
ATOM   1794  N   ASP   321      45.299  34.368  97.115  1.00  0.00           N  
ATOM   1795  H   ASP   321      44.572  33.731  97.415  1.00  0.00           H  
ATOM   1796  CA  ASP   321      45.140  35.802  97.436  1.00  0.00           C  
ATOM   1797  HA  ASP   321      44.925  36.223  96.462  1.00  0.00           H  
ATOM   1798  CB  ASP   321      43.907  36.120  98.339  1.00  0.00           C  
ATOM   1799  HB2 ASP   321      43.987  35.343  99.103  1.00  0.00           H  
ATOM   1800  HB3 ASP   321      43.998  37.097  98.808  1.00  0.00           H  
ATOM   1801  CG  ASP   321      42.534  35.964  97.620  1.00  0.00           C  
ATOM   1802  OD1 ASP   321      42.436  35.894  96.343  1.00  0.00           O  
ATOM   1803  OD2 ASP   321      41.547  36.085  98.359  1.00  0.00           O  
ATOM   1804  C   ASP   321      46.408  36.432  98.111  1.00  0.00           C  
ATOM   1805  O   ASP   321      46.684  37.605  97.900  1.00  0.00           O  
ATOM   1806  N   ASP   322      47.088  35.711  99.041  1.00  0.00           N  
ATOM   1807  H   ASP   322      46.711  34.805  99.243  1.00  0.00           H  
ATOM   1808  CA  ASP   322      48.350  36.195  99.666  1.00  0.00           C  
ATOM   1809  HA  ASP   322      48.296  37.277  99.792  1.00  0.00           H  
ATOM   1810  CB  ASP   322      48.526  35.425 100.996  1.00  0.00           C  
ATOM   1811  HB2 ASP   322      49.392  35.848 101.514  1.00  0.00           H  
ATOM   1812  HB3 ASP   322      47.622  35.517 101.600  1.00  0.00           H  
ATOM   1813  CG  ASP   322      48.723  33.898 100.790  1.00  0.00           C  
ATOM   1814  OD1 ASP   322      49.851  33.420 100.962  1.00  0.00           O  
ATOM   1815  OD2 ASP   322      47.741  33.163 100.459  1.00  0.00           O  
ATOM   1816  C   ASP   322      49.603  35.921  98.751  1.00  0.00           C  
ATOM   1817  O   ASP   322      50.567  36.616  99.075  1.00  0.00           O  
ATOM   1818  N   GLY   323      49.564  35.080  97.696  1.00  0.00           N  
ATOM   1819  H   GLY   323      48.664  34.670  97.470  1.00  0.00           H  
ATOM   1820  CA  GLY   323      50.711  34.889  96.787  1.00  0.00           C  
ATOM   1821  HA2 GLY   323      51.697  34.822  97.247  1.00  0.00           H  
ATOM   1822  HA3 GLY   323      50.644  33.927  96.293  1.00  0.00           H  
ATOM   1823  C   GLY   323      50.708  35.854  95.600  1.00  0.00           C  
ATOM   1824  O   GLY   323      49.673  36.193  95.047  1.00  0.00           O  
ATOM   1825  N   TYR   324      51.855  36.341  95.169  1.00  0.00           N  
ATOM   1826  H   TYR   324      52.661  35.850  95.536  1.00  0.00           H  
ATOM   1827  CA  TYR   324      52.049  37.189  94.046  1.00  0.00           C  
ATOM   1828  HA  TYR   324      51.434  38.064  94.257  1.00  0.00           H  
ATOM   1829  CB  TYR   324      53.467  37.699  93.963  1.00  0.00           C  
ATOM   1830  HB2 TYR   324      54.211  36.911  94.088  1.00  0.00           H  
ATOM   1831  HB3 TYR   324      53.733  38.156  93.012  1.00  0.00           H  
ATOM   1832  CG  TYR   324      53.866  38.831  94.966  1.00  0.00           C  
ATOM   1833  CD1 TYR   324      54.984  39.617  94.713  1.00  0.00           C  
ATOM   1834  HD1 TYR   324      55.631  39.193  93.966  1.00  0.00           H  
ATOM   1835  CE1 TYR   324      55.265  40.819  95.331  1.00  0.00           C  
ATOM   1836  HE1 TYR   324      56.156  41.419  95.163  1.00  0.00           H  
ATOM   1837  CZ  TYR   324      54.485  41.168  96.447  1.00  0.00           C  
ATOM   1838  OH  TYR   324      54.996  42.000  97.396  1.00  0.00           O  
ATOM   1839  HH  TYR   324      55.811  42.386  97.046  1.00  0.00           H  
ATOM   1840  CE2 TYR   324      53.435  40.335  96.867  1.00  0.00           C  
ATOM   1841  HE2 TYR   324      52.922  40.615  97.777  1.00  0.00           H  
ATOM   1842  CD2 TYR   324      53.112  39.219  96.101  1.00  0.00           C  
ATOM   1843  HD2 TYR   324      52.237  38.683  96.412  1.00  0.00           H  
ATOM   1844  C   TYR   324      51.733  36.444  92.729  1.00  0.00           C  
ATOM   1845  O   TYR   324      51.983  35.215  92.755  1.00  0.00           O  
ATOM   1846  N   ARG   325      51.183  37.094  91.696  1.00  0.00           N  
ATOM   1847  H   ARG   325      50.991  38.068  91.890  1.00  0.00           H  
ATOM   1848  CA  ARG   325      50.915  36.624  90.311  1.00  0.00           C  
ATOM   1849  HA  ARG   325      50.418  35.653  90.324  1.00  0.00           H  
ATOM   1850  CB  ARG   325      49.888  37.599  89.598  1.00  0.00           C  
ATOM   1851  HB2 ARG   325      49.373  37.071  88.801  1.00  0.00           H  
ATOM   1852  HB3 ARG   325      49.191  37.872  90.390  1.00  0.00           H  
ATOM   1853  CG  ARG   325      50.476  38.831  88.910  1.00  0.00           C  
ATOM   1854  HG2 ARG   325      51.037  39.366  89.674  1.00  0.00           H  
ATOM   1855  HG3 ARG   325      51.243  38.499  88.213  1.00  0.00           H  
ATOM   1856  CD  ARG   325      49.298  39.577  88.257  1.00  0.00           C  
ATOM   1857  HD2 ARG   325      48.855  38.868  87.569  1.00  0.00           H  
ATOM   1858  HD3 ARG   325      48.583  39.883  89.020  1.00  0.00           H  
ATOM   1859  NE  ARG   325      49.759  40.706  87.435  1.00  0.00           N  
ATOM   1860  HE  ARG   325      50.544  41.225  87.791  1.00  0.00           H  
ATOM   1861  CZ  ARG   325      49.239  41.314  86.350  1.00  0.00           C  
ATOM   1862  NH1 ARG   325      48.424  40.802  85.521  1.00  0.00           N  
ATOM   1863 HH11 ARG   325      48.132  39.852  85.709  1.00  0.00           H  
ATOM   1864 HH12 ARG   325      47.988  41.387  84.822  1.00  0.00           H  
ATOM   1865  NH2 ARG   325      49.538  42.532  86.035  1.00  0.00           N  
ATOM   1866 HH21 ARG   325      50.366  43.033  86.313  1.00  0.00           H  
ATOM   1867 HH22 ARG   325      49.075  42.851  85.195  1.00  0.00           H  
ATOM   1868  C   ARG   325      52.260  36.518  89.544  1.00  0.00           C  
ATOM   1869  O   ARG   325      53.146  37.412  89.526  1.00  0.00           O  
ATOM   1870  N   THR   326      52.428  35.338  88.892  1.00  0.00           N  
ATOM   1871  H   THR   326      51.671  34.668  88.795  1.00  0.00           H  
ATOM   1872  CA  THR   326      53.703  34.937  88.269  1.00  0.00           C  
ATOM   1873  HA  THR   326      54.505  35.479  88.773  1.00  0.00           H  
ATOM   1874  CB  THR   326      53.947  33.428  88.348  1.00  0.00           C  
ATOM   1875  HB  THR   326      54.875  33.259  87.808  1.00  0.00           H  
ATOM   1876  CG2 THR   326      53.898  32.759  89.730  1.00  0.00           C  
ATOM   1877 HG21 THR   326      54.555  31.882  89.719  1.00  0.00           H  
ATOM   1878 HG22 THR   326      54.370  33.437  90.439  1.00  0.00           H  
ATOM   1879 HG23 THR   326      52.912  32.566  90.153  1.00  0.00           H  
ATOM   1880  OG1 THR   326      52.949  32.685  87.585  1.00  0.00           O  
ATOM   1881  HG1 THR   326      52.108  32.568  88.029  1.00  0.00           H  
ATOM   1882  C   THR   326      53.874  35.403  86.797  1.00  0.00           C  
ATOM   1883  O   THR   326      52.852  35.627  86.199  1.00  0.00           O  
ATOM   1884  N   VAL   327      55.150  35.513  86.293  1.00  0.00           N  
ATOM   1885  H   VAL   327      55.917  35.281  86.913  1.00  0.00           H  
ATOM   1886  CA  VAL   327      55.361  35.537  84.818  1.00  0.00           C  
ATOM   1887  HA  VAL   327      54.655  36.286  84.459  1.00  0.00           H  
ATOM   1888  CB  VAL   327      56.776  36.048  84.490  1.00  0.00           C  
ATOM   1889  HB  VAL   327      57.501  35.485  85.071  1.00  0.00           H  
ATOM   1890  CG1 VAL   327      57.210  35.878  83.063  1.00  0.00           C  
ATOM   1891 HG11 VAL   327      58.211  36.239  82.838  1.00  0.00           H  
ATOM   1892 HG12 VAL   327      57.130  34.823  82.819  1.00  0.00           H  
ATOM   1893 HG13 VAL   327      56.407  36.399  82.537  1.00  0.00           H  
ATOM   1894  CG2 VAL   327      57.008  37.464  84.906  1.00  0.00           C  
ATOM   1895 HG21 VAL   327      57.998  37.769  84.560  1.00  0.00           H  
ATOM   1896 HG22 VAL   327      56.240  38.123  84.505  1.00  0.00           H  
ATOM   1897 HG23 VAL   327      57.033  37.574  85.984  1.00  0.00           H  
ATOM   1898  C   VAL   327      54.965  34.218  84.188  1.00  0.00           C  
ATOM   1899  O   VAL   327      55.149  33.219  84.928  1.00  0.00           O  
ATOM   1900  N   ALA   328      54.369  34.149  82.992  1.00  0.00           N  
ATOM   1901  H   ALA   328      54.258  35.047  82.535  1.00  0.00           H  
ATOM   1902  CA  ALA   328      54.215  32.864  82.289  1.00  0.00           C  
ATOM   1903  HA  ALA   328      53.523  32.273  82.885  1.00  0.00           H  
ATOM   1904  CB  ALA   328      53.449  33.099  80.996  1.00  0.00           C  
ATOM   1905  HB1 ALA   328      52.665  33.790  81.301  1.00  0.00           H  
ATOM   1906  HB2 ALA   328      54.201  33.501  80.323  1.00  0.00           H  
ATOM   1907  HB3 ALA   328      53.045  32.148  80.648  1.00  0.00           H  
ATOM   1908  C   ALA   328      55.585  32.085  82.079  1.00  0.00           C  
ATOM   1909  O   ALA   328      56.546  32.559  81.415  1.00  0.00           O  
ATOM   1910  N   GLN   329      55.662  30.855  82.589  1.00  0.00           N  
ATOM   1911  H   GLN   329      54.849  30.466  83.051  1.00  0.00           H  
ATOM   1912  CA  GLN   329      56.763  29.941  82.525  1.00  0.00           C  
ATOM   1913  HA  GLN   329      57.454  30.155  81.706  1.00  0.00           H  
ATOM   1914  CB  GLN   329      57.574  30.123  83.737  1.00  0.00           C  
ATOM   1915  HB2 GLN   329      57.897  31.148  83.930  1.00  0.00           H  
ATOM   1916  HB3 GLN   329      56.971  29.837  84.600  1.00  0.00           H  
ATOM   1917  CG  GLN   329      58.806  29.208  83.743  1.00  0.00           C  
ATOM   1918  HG2 GLN   329      58.530  28.156  83.787  1.00  0.00           H  
ATOM   1919  HG3 GLN   329      59.359  29.297  82.805  1.00  0.00           H  
ATOM   1920  CD  GLN   329      59.696  29.381  84.975  1.00  0.00           C  
ATOM   1921  OE1 GLN   329      60.638  28.702  85.297  1.00  0.00           O  
ATOM   1922  NE2 GLN   329      59.595  30.376  85.776  1.00  0.00           N  
ATOM   1923 HE21 GLN   329      60.318  30.404  86.475  1.00  0.00           H  
ATOM   1924 HE22 GLN   329      58.936  31.131  85.638  1.00  0.00           H  
ATOM   1925  C   GLN   329      56.192  28.559  82.401  1.00  0.00           C  
ATOM   1926  O   GLN   329      55.629  28.005  83.336  1.00  0.00           O  
ATOM   1927  N   GLY   330      56.204  27.877  81.232  1.00  0.00           N  
ATOM   1928  H   GLY   330      56.608  28.343  80.435  1.00  0.00           H  
ATOM   1929  CA  GLY   330      55.633  26.555  81.024  1.00  0.00           C  
ATOM   1930  HA2 GLY   330      56.367  25.950  80.490  1.00  0.00           H  
ATOM   1931  HA3 GLY   330      55.458  25.987  81.943  1.00  0.00           H  
ATOM   1932  C   GLY   330      54.304  26.625  80.219  1.00  0.00           C  
ATOM   1933  O   GLY   330      53.668  27.618  80.198  1.00  0.00           O  
ATOM   1934  N   THR   331      53.877  25.502  79.539  1.00  0.00           N  
ATOM   1935  H   THR   331      54.396  24.639  79.428  1.00  0.00           H  
ATOM   1936  CA  THR   331      52.785  25.670  78.547  1.00  0.00           C  
ATOM   1937  HA  THR   331      53.020  26.458  77.840  1.00  0.00           H  
ATOM   1938  CB  THR   331      52.874  24.447  77.623  1.00  0.00           C  
ATOM   1939  HB  THR   331      51.975  24.438  77.012  1.00  0.00           H  
ATOM   1940  CG2 THR   331      54.085  24.453  76.709  1.00  0.00           C  
ATOM   1941 HG21 THR   331      54.131  23.489  76.200  1.00  0.00           H  
ATOM   1942 HG22 THR   331      54.010  25.257  75.969  1.00  0.00           H  
ATOM   1943 HG23 THR   331      54.970  24.500  77.333  1.00  0.00           H  
ATOM   1944  OG1 THR   331      52.992  23.283  78.443  1.00  0.00           O  
ATOM   1945  HG1 THR   331      52.076  23.055  78.606  1.00  0.00           H  
ATOM   1946  C   THR   331      51.265  25.794  78.995  1.00  0.00           C  
ATOM   1947  O   THR   331      50.318  25.844  78.212  1.00  0.00           O  
ATOM   1948  N   LYS   332      51.089  25.794  80.295  1.00  0.00           N  
ATOM   1949  H   LYS   332      51.882  26.022  80.878  1.00  0.00           H  
ATOM   1950  CA  LYS   332      49.823  25.823  80.900  1.00  0.00           C  
ATOM   1951  HA  LYS   332      49.288  24.919  80.600  1.00  0.00           H  
ATOM   1952  CB  LYS   332      50.066  25.839  82.435  1.00  0.00           C  
ATOM   1953  HB2 LYS   332      50.668  24.973  82.713  1.00  0.00           H  
ATOM   1954  HB3 LYS   332      50.646  26.738  82.639  1.00  0.00           H  
ATOM   1955  CG  LYS   332      48.813  25.754  83.323  1.00  0.00           C  
ATOM   1956  HG2 LYS   332      49.212  25.484  84.313  1.00  0.00           H  
ATOM   1957  HG3 LYS   332      48.286  26.694  83.463  1.00  0.00           H  
ATOM   1958  CD  LYS   332      47.687  24.681  83.037  1.00  0.00           C  
ATOM   1959  HD2 LYS   332      47.486  24.588  81.976  1.00  0.00           H  
ATOM   1960  HD3 LYS   332      48.037  23.741  83.462  1.00  0.00           H  
ATOM   1961  CE  LYS   332      46.301  24.926  83.633  1.00  0.00           C  
ATOM   1962  HE2 LYS   332      46.314  25.097  84.707  1.00  0.00           H  
ATOM   1963  HE3 LYS   332      45.941  25.767  83.030  1.00  0.00           H  
ATOM   1964  NZ  LYS   332      45.354  23.749  83.462  1.00  0.00           N  
ATOM   1965  HZ1 LYS   332      45.401  23.073  84.214  1.00  0.00           H  
ATOM   1966  HZ2 LYS   332      44.423  24.107  83.293  1.00  0.00           H  
ATOM   1967  HZ3 LYS   332      45.668  23.210  82.671  1.00  0.00           H  
ATOM   1968  C   LYS   332      48.980  27.071  80.434  1.00  0.00           C  
ATOM   1969  O   LYS   332      47.778  27.024  80.630  1.00  0.00           O  
ATOM   1970  N   LYS   333      49.583  28.207  79.877  1.00  0.00           N  
ATOM   1971  H   LYS   333      50.573  28.158  79.698  1.00  0.00           H  
ATOM   1972  CA  LYS   333      48.894  29.349  79.287  1.00  0.00           C  
ATOM   1973  HA  LYS   333      47.858  29.414  79.635  1.00  0.00           H  
ATOM   1974  CB  LYS   333      49.633  30.651  79.730  1.00  0.00           C  
ATOM   1975  HB2 LYS   333      50.722  30.589  79.707  1.00  0.00           H  
ATOM   1976  HB3 LYS   333      49.344  31.419  79.016  1.00  0.00           H  
ATOM   1977  CG  LYS   333      49.338  31.030  81.246  1.00  0.00           C  
ATOM   1978  HG2 LYS   333      49.081  30.096  81.737  1.00  0.00           H  
ATOM   1979  HG3 LYS   333      50.284  31.412  81.648  1.00  0.00           H  
ATOM   1980  CD  LYS   333      48.177  32.070  81.410  1.00  0.00           C  
ATOM   1981  HD2 LYS   333      47.233  31.732  80.984  1.00  0.00           H  
ATOM   1982  HD3 LYS   333      48.108  32.308  82.471  1.00  0.00           H  
ATOM   1983  CE  LYS   333      48.357  33.475  80.756  1.00  0.00           C  
ATOM   1984  HE2 LYS   333      49.291  33.843  81.175  1.00  0.00           H  
ATOM   1985  HE3 LYS   333      48.494  33.364  79.681  1.00  0.00           H  
ATOM   1986  NZ  LYS   333      47.300  34.485  81.043  1.00  0.00           N  
ATOM   1987  HZ1 LYS   333      47.156  34.648  82.022  1.00  0.00           H  
ATOM   1988  HZ2 LYS   333      47.487  35.353  80.564  1.00  0.00           H  
ATOM   1989  HZ3 LYS   333      46.482  34.097  80.598  1.00  0.00           H  
ATOM   1990  C   LYS   333      48.800  29.212  77.737  1.00  0.00           C  
ATOM   1991  O   LYS   333      49.807  29.465  77.091  1.00  0.00           O  
ATOM   1992  N   GLU   334      47.719  28.638  77.279  1.00  0.00           N  
ATOM   1993  H   GLU   334      46.956  28.413  77.903  1.00  0.00           H  
ATOM   1994  CA  GLU   334      47.397  28.487  75.898  1.00  0.00           C  
ATOM   1995  HA  GLU   334      47.776  27.566  75.453  1.00  0.00           H  
ATOM   1996  CB  GLU   334      45.889  28.130  75.591  1.00  0.00           C  
ATOM   1997  HB2 GLU   334      45.348  29.046  75.838  1.00  0.00           H  
ATOM   1998  HB3 GLU   334      45.846  27.907  74.526  1.00  0.00           H  
ATOM   1999  CG  GLU   334      45.201  27.013  76.444  1.00  0.00           C  
ATOM   2000  HG2 GLU   334      44.427  26.657  75.764  1.00  0.00           H  
ATOM   2001  HG3 GLU   334      45.919  26.244  76.731  1.00  0.00           H  
ATOM   2002  CD  GLU   334      44.531  27.501  77.797  1.00  0.00           C  
ATOM   2003  OE1 GLU   334      43.440  26.959  78.138  1.00  0.00           O  
ATOM   2004  OE2 GLU   334      45.074  28.445  78.430  1.00  0.00           O  
ATOM   2005  C   GLU   334      47.785  29.647  74.875  1.00  0.00           C  
ATOM   2006  O   GLU   334      48.661  29.527  73.998  1.00  0.00           O  
ATOM   2007  N   GLY   335      47.158  30.846  75.076  1.00  0.00           N  
ATOM   2008  H   GLY   335      46.503  30.923  75.837  1.00  0.00           H  
ATOM   2009  CA  GLY   335      47.372  32.051  74.258  1.00  0.00           C  
ATOM   2010  HA2 GLY   335      47.091  31.849  73.223  1.00  0.00           H  
ATOM   2011  HA3 GLY   335      46.912  32.915  74.714  1.00  0.00           H  
ATOM   2012  C   GLY   335      48.903  32.435  74.267  1.00  0.00           C  
ATOM   2013  O   GLY   335      49.466  32.689  73.149  1.00  0.00           O  
ATOM   2014  N   CYX   336      49.609  32.477  75.414  1.00  0.00           N  
ATOM   2015  H   CYX   336      49.238  32.250  76.329  1.00  0.00           H  
ATOM   2016  CA  CYX   336      51.045  32.673  75.434  1.00  0.00           C  
ATOM   2017  HA  CYX   336      51.276  33.711  75.157  1.00  0.00           H  
ATOM   2018  CB  CYX   336      51.621  32.496  76.901  1.00  0.00           C  
ATOM   2019  HB2 CYX   336      51.124  33.260  77.501  1.00  0.00           H  
ATOM   2020  HB3 CYX   336      51.216  31.564  77.299  1.00  0.00           H  
ATOM   2021  SG  CYX   336      53.370  32.762  77.241  1.00  0.00           S  
ATOM   2022  C   CYX   336      51.863  31.595  74.604  1.00  0.00           C  
ATOM   2023  O   CYX   336      52.684  32.006  73.810  1.00  0.00           O  
ATOM   2024  N   THR   337      51.458  30.306  74.701  1.00  0.00           N  
ATOM   2025  H   THR   337      50.770  30.039  75.380  1.00  0.00           H  
ATOM   2026  CA  THR   337      52.109  29.265  73.892  1.00  0.00           C  
ATOM   2027  HA  THR   337      53.178  29.345  74.099  1.00  0.00           H  
ATOM   2028  CB  THR   337      51.659  27.947  74.365  1.00  0.00           C  
ATOM   2029  HB  THR   337      50.584  27.841  74.205  1.00  0.00           H  
ATOM   2030  CG2 THR   337      52.343  26.827  73.561  1.00  0.00           C  
ATOM   2031 HG21 THR   337      51.926  26.855  72.557  1.00  0.00           H  
ATOM   2032 HG22 THR   337      53.424  26.985  73.464  1.00  0.00           H  
ATOM   2033 HG23 THR   337      52.149  25.900  74.103  1.00  0.00           H  
ATOM   2034  OG1 THR   337      51.924  27.827  75.794  1.00  0.00           O  
ATOM   2035  HG1 THR   337      51.344  28.441  76.250  1.00  0.00           H  
ATOM   2036  C   THR   337      51.827  29.555  72.392  1.00  0.00           C  
ATOM   2037  O   THR   337      52.691  29.315  71.496  1.00  0.00           O  
ATOM   2038  N   ILE   338      50.639  30.089  72.066  1.00  0.00           N  
ATOM   2039  H   ILE   338      49.967  30.303  72.772  1.00  0.00           H  
ATOM   2040  CA  ILE   338      50.382  30.388  70.662  1.00  0.00           C  
ATOM   2041  HA  ILE   338      50.686  29.496  70.109  1.00  0.00           H  
ATOM   2042  CB  ILE   338      48.847  30.531  70.469  1.00  0.00           C  
ATOM   2043  HB  ILE   338      48.390  31.143  71.248  1.00  0.00           H  
ATOM   2044  CG2 ILE   338      48.425  30.985  69.041  1.00  0.00           C  
ATOM   2045 HG21 ILE   338      48.834  31.945  68.749  1.00  0.00           H  
ATOM   2046 HG22 ILE   338      48.828  30.201  68.404  1.00  0.00           H  
ATOM   2047 HG23 ILE   338      47.364  31.061  68.806  1.00  0.00           H  
ATOM   2048  CG1 ILE   338      48.258  29.082  70.548  1.00  0.00           C  
ATOM   2049 HG12 ILE   338      48.200  28.539  69.611  1.00  0.00           H  
ATOM   2050 HG13 ILE   338      48.846  28.486  71.247  1.00  0.00           H  
ATOM   2051  CD1 ILE   338      46.822  28.997  71.103  1.00  0.00           C  
ATOM   2052 HD11 ILE   338      46.175  29.473  70.359  1.00  0.00           H  
ATOM   2053 HD12 ILE   338      46.621  27.935  71.258  1.00  0.00           H  
ATOM   2054 HD13 ILE   338      46.707  29.464  72.075  1.00  0.00           H  
ATOM   2055  C   ILE   338      51.171  31.518  70.081  1.00  0.00           C  
ATOM   2056  O   ILE   338      51.735  31.364  69.001  1.00  0.00           O  
ATOM   2057  N   LEU   339      51.279  32.626  70.804  1.00  0.00           N  
ATOM   2058  H   LEU   339      50.841  32.568  71.711  1.00  0.00           H  
ATOM   2059  CA  LEU   339      52.151  33.774  70.604  1.00  0.00           C  
ATOM   2060  HA  LEU   339      51.863  34.199  69.641  1.00  0.00           H  
ATOM   2061  CB  LEU   339      51.946  34.812  71.742  1.00  0.00           C  
ATOM   2062  HB2 LEU   339      50.876  35.041  71.729  1.00  0.00           H  
ATOM   2063  HB3 LEU   339      52.106  34.234  72.657  1.00  0.00           H  
ATOM   2064  CG  LEU   339      52.819  36.104  71.765  1.00  0.00           C  
ATOM   2065  HG  LEU   339      53.833  35.729  71.862  1.00  0.00           H  
ATOM   2066  CD1 LEU   339      52.804  37.033  70.531  1.00  0.00           C  
ATOM   2067 HD11 LEU   339      51.879  37.589  70.399  1.00  0.00           H  
ATOM   2068 HD12 LEU   339      53.544  37.794  70.780  1.00  0.00           H  
ATOM   2069 HD13 LEU   339      53.106  36.530  69.611  1.00  0.00           H  
ATOM   2070  CD2 LEU   339      52.474  36.832  73.045  1.00  0.00           C  
ATOM   2071 HD21 LEU   339      52.972  37.806  73.094  1.00  0.00           H  
ATOM   2072 HD22 LEU   339      51.408  37.078  73.066  1.00  0.00           H  
ATOM   2073 HD23 LEU   339      52.730  36.179  73.882  1.00  0.00           H  
ATOM   2074  C   LEU   339      53.654  33.461  70.526  1.00  0.00           C  
ATOM   2075  O   LEU   339      54.353  33.999  69.629  1.00  0.00           O  
ATOM   2076  N   PHE   340      54.180  32.493  71.269  1.00  0.00           N  
ATOM   2077  H   PHE   340      53.591  31.975  71.899  1.00  0.00           H  
ATOM   2078  CA  PHE   340      55.543  31.958  71.038  1.00  0.00           C  
ATOM   2079  HA  PHE   340      56.211  32.797  70.870  1.00  0.00           H  
ATOM   2080  CB  PHE   340      55.985  31.047  72.255  1.00  0.00           C  
ATOM   2081  HB2 PHE   340      56.560  31.596  72.992  1.00  0.00           H  
ATOM   2082  HB3 PHE   340      55.066  30.654  72.691  1.00  0.00           H  
ATOM   2083  CG  PHE   340      56.869  29.834  71.967  1.00  0.00           C  
ATOM   2084  CD1 PHE   340      58.118  30.006  71.356  1.00  0.00           C  
ATOM   2085  HD1 PHE   340      58.399  31.027  71.155  1.00  0.00           H  
ATOM   2086  CE1 PHE   340      58.931  28.906  71.104  1.00  0.00           C  
ATOM   2087  HE1 PHE   340      59.960  29.000  70.766  1.00  0.00           H  
ATOM   2088  CZ  PHE   340      58.488  27.590  71.323  1.00  0.00           C  
ATOM   2089  HZ  PHE   340      59.036  26.673  71.168  1.00  0.00           H  
ATOM   2090  CE2 PHE   340      57.233  27.419  71.842  1.00  0.00           C  
ATOM   2091  HE2 PHE   340      56.900  26.402  71.985  1.00  0.00           H  
ATOM   2092  CD2 PHE   340      56.360  28.539  72.150  1.00  0.00           C  
ATOM   2093  HD2 PHE   340      55.441  28.434  72.705  1.00  0.00           H  
ATOM   2094  C   PHE   340      55.661  31.061  69.703  1.00  0.00           C  
ATOM   2095  O   PHE   340      56.459  31.244  68.783  1.00  0.00           O  
ATOM   2096  N   MET   341      54.759  30.072  69.583  1.00  0.00           N  
ATOM   2097  H   MET   341      54.110  29.977  70.353  1.00  0.00           H  
ATOM   2098  CA  MET   341      54.704  29.025  68.560  1.00  0.00           C  
ATOM   2099  HA  MET   341      55.560  28.362  68.708  1.00  0.00           H  
ATOM   2100  CB  MET   341      53.470  28.229  68.509  1.00  0.00           C  
ATOM   2101  HB2 MET   341      52.573  28.844  68.645  1.00  0.00           H  
ATOM   2102  HB3 MET   341      53.226  27.702  67.589  1.00  0.00           H  
ATOM   2103  CG  MET   341      53.394  27.000  69.426  1.00  0.00           C  
ATOM   2104  HG2 MET   341      53.926  26.144  69.022  1.00  0.00           H  
ATOM   2105  HG3 MET   341      53.814  27.227  70.403  1.00  0.00           H  
ATOM   2106  SD  MET   341      51.701  26.511  69.849  1.00  0.00           S  
ATOM   2107  CE  MET   341      50.514  26.977  68.526  1.00  0.00           C  
ATOM   2108  HE1 MET   341      49.649  26.353  68.735  1.00  0.00           H  
ATOM   2109  HE2 MET   341      50.192  28.006  68.698  1.00  0.00           H  
ATOM   2110  HE3 MET   341      50.885  26.812  67.518  1.00  0.00           H  
ATOM   2111  C   MET   341      54.817  29.703  67.219  1.00  0.00           C  
ATOM   2112  O   MET   341      55.724  29.399  66.454  1.00  0.00           O  
ATOM   2113  N   VAL   342      53.842  30.587  66.859  1.00  0.00           N  
ATOM   2114  H   VAL   342      53.038  30.695  67.460  1.00  0.00           H  
ATOM   2115  CA  VAL   342      53.891  31.442  65.685  1.00  0.00           C  
ATOM   2116  HA  VAL   342      53.713  30.800  64.830  1.00  0.00           H  
ATOM   2117  CB  VAL   342      52.648  32.401  65.806  1.00  0.00           C  
ATOM   2118  HB  VAL   342      52.712  32.826  66.809  1.00  0.00           H  
ATOM   2119  CG1 VAL   342      52.543  33.455  64.667  1.00  0.00           C  
ATOM   2120 HG11 VAL   342      52.658  32.966  63.701  1.00  0.00           H  
ATOM   2121 HG12 VAL   342      51.641  34.072  64.700  1.00  0.00           H  
ATOM   2122 HG13 VAL   342      53.294  34.226  64.838  1.00  0.00           H  
ATOM   2123  CG2 VAL   342      51.329  31.573  65.729  1.00  0.00           C  
ATOM   2124 HG21 VAL   342      50.495  32.261  65.557  1.00  0.00           H  
ATOM   2125 HG22 VAL   342      51.441  30.853  64.915  1.00  0.00           H  
ATOM   2126 HG23 VAL   342      51.159  31.053  66.664  1.00  0.00           H  
ATOM   2127  C   VAL   342      55.235  32.129  65.442  1.00  0.00           C  
ATOM   2128  O   VAL   342      55.828  32.090  64.340  1.00  0.00           O  
ATOM   2129  N   LEU   343      55.663  32.821  66.503  1.00  0.00           N  
ATOM   2130  H   LEU   343      55.072  32.695  67.307  1.00  0.00           H  
ATOM   2131  CA  LEU   343      56.781  33.643  66.448  1.00  0.00           C  
ATOM   2132  HA  LEU   343      56.598  34.411  65.698  1.00  0.00           H  
ATOM   2133  CB  LEU   343      56.767  34.486  67.781  1.00  0.00           C  
ATOM   2134  HB2 LEU   343      55.830  35.043  67.801  1.00  0.00           H  
ATOM   2135  HB3 LEU   343      56.747  33.759  68.588  1.00  0.00           H  
ATOM   2136  CG  LEU   343      57.931  35.474  68.040  1.00  0.00           C  
ATOM   2137  HG  LEU   343      58.904  35.005  68.231  1.00  0.00           H  
ATOM   2138  CD1 LEU   343      58.051  36.523  66.882  1.00  0.00           C  
ATOM   2139 HD11 LEU   343      58.714  37.337  67.158  1.00  0.00           H  
ATOM   2140 HD12 LEU   343      58.439  36.021  65.995  1.00  0.00           H  
ATOM   2141 HD13 LEU   343      57.087  36.992  66.703  1.00  0.00           H  
ATOM   2142  CD2 LEU   343      57.818  36.323  69.360  1.00  0.00           C  
ATOM   2143 HD21 LEU   343      56.864  36.860  69.364  1.00  0.00           H  
ATOM   2144 HD22 LEU   343      57.754  35.750  70.283  1.00  0.00           H  
ATOM   2145 HD23 LEU   343      58.595  37.050  69.579  1.00  0.00           H  
ATOM   2146  C   LEU   343      58.096  32.948  66.108  1.00  0.00           C  
ATOM   2147  O   LEU   343      58.837  33.393  65.164  1.00  0.00           O  
ATOM   2148  N   TYR   344      58.406  31.898  66.829  1.00  0.00           N  
ATOM   2149  H   TYR   344      57.716  31.756  67.556  1.00  0.00           H  
ATOM   2150  CA  TYR   344      59.553  30.956  66.605  1.00  0.00           C  
ATOM   2151  HA  TYR   344      60.462  31.542  66.723  1.00  0.00           H  
ATOM   2152  CB  TYR   344      59.640  29.934  67.725  1.00  0.00           C  
ATOM   2153  HB2 TYR   344      59.424  30.582  68.575  1.00  0.00           H  
ATOM   2154  HB3 TYR   344      58.848  29.183  67.612  1.00  0.00           H  
ATOM   2155  CG  TYR   344      60.954  29.260  67.857  1.00  0.00           C  
ATOM   2156  CD1 TYR   344      61.865  29.674  68.879  1.00  0.00           C  
ATOM   2157  HD1 TYR   344      61.614  30.519  69.506  1.00  0.00           H  
ATOM   2158  CE1 TYR   344      63.039  28.986  69.142  1.00  0.00           C  
ATOM   2159  HE1 TYR   344      63.684  29.361  69.927  1.00  0.00           H  
ATOM   2160  CZ  TYR   344      63.390  27.928  68.318  1.00  0.00           C  
ATOM   2161  OH  TYR   344      64.550  27.278  68.593  1.00  0.00           O  
ATOM   2162  HH  TYR   344      65.118  27.856  69.099  1.00  0.00           H  
ATOM   2163  CE2 TYR   344      62.508  27.504  67.237  1.00  0.00           C  
ATOM   2164  HE2 TYR   344      62.682  26.656  66.589  1.00  0.00           H  
ATOM   2165  CD2 TYR   344      61.272  28.178  67.056  1.00  0.00           C  
ATOM   2166  HD2 TYR   344      60.751  27.967  66.137  1.00  0.00           H  
ATOM   2167  C   TYR   344      59.374  30.425  65.183  1.00  0.00           C  
ATOM   2168  O   TYR   344      60.290  30.581  64.369  1.00  0.00           O  
ATOM   2169  N   PHE   345      58.203  29.840  64.926  1.00  0.00           N  
ATOM   2170  H   PHE   345      57.549  29.676  65.685  1.00  0.00           H  
ATOM   2171  CA  PHE   345      58.089  29.132  63.663  1.00  0.00           C  
ATOM   2172  HA  PHE   345      58.735  28.254  63.651  1.00  0.00           H  
ATOM   2173  CB  PHE   345      56.688  28.498  63.529  1.00  0.00           C  
ATOM   2174  HB2 PHE   345      56.427  28.002  64.465  1.00  0.00           H  
ATOM   2175  HB3 PHE   345      55.987  29.321  63.384  1.00  0.00           H  
ATOM   2176  CG  PHE   345      56.576  27.571  62.319  1.00  0.00           C  
ATOM   2177  CD1 PHE   345      56.816  26.204  62.386  1.00  0.00           C  
ATOM   2178  HD1 PHE   345      57.113  25.725  63.303  1.00  0.00           H  
ATOM   2179  CE1 PHE   345      56.596  25.424  61.242  1.00  0.00           C  
ATOM   2180  HE1 PHE   345      56.725  24.356  61.292  1.00  0.00           H  
ATOM   2181  CZ  PHE   345      56.191  25.976  60.013  1.00  0.00           C  
ATOM   2182  HZ  PHE   345      56.235  25.472  59.056  1.00  0.00           H  
ATOM   2183  CE2 PHE   345      55.885  27.312  59.922  1.00  0.00           C  
ATOM   2184  HE2 PHE   345      55.590  27.782  58.994  1.00  0.00           H  
ATOM   2185  CD2 PHE   345      56.017  28.059  61.121  1.00  0.00           C  
ATOM   2186  HD2 PHE   345      55.909  29.127  61.002  1.00  0.00           H  
ATOM   2187  C   PHE   345      58.307  29.959  62.388  1.00  0.00           C  
ATOM   2188  O   PHE   345      59.123  29.544  61.585  1.00  0.00           O  
ATOM   2189  N   PHE   346      57.656  31.124  62.286  1.00  0.00           N  
ATOM   2190  H   PHE   346      56.999  31.409  63.003  1.00  0.00           H  
ATOM   2191  CA  PHE   346      58.021  32.067  61.210  1.00  0.00           C  
ATOM   2192  HA  PHE   346      58.065  31.531  60.259  1.00  0.00           H  
ATOM   2193  CB  PHE   346      56.895  33.147  60.987  1.00  0.00           C  
ATOM   2194  HB2 PHE   346      56.752  33.843  61.813  1.00  0.00           H  
ATOM   2195  HB3 PHE   346      57.341  33.830  60.256  1.00  0.00           H  
ATOM   2196  CG  PHE   346      55.581  32.606  60.388  1.00  0.00           C  
ATOM   2197  CD1 PHE   346      55.583  32.193  59.080  1.00  0.00           C  
ATOM   2198  HD1 PHE   346      56.484  32.181  58.475  1.00  0.00           H  
ATOM   2199  CE1 PHE   346      54.396  31.635  58.518  1.00  0.00           C  
ATOM   2200  HE1 PHE   346      54.320  31.491  57.448  1.00  0.00           H  
ATOM   2201  CZ  PHE   346      53.203  31.516  59.215  1.00  0.00           C  
ATOM   2202  HZ  PHE   346      52.315  31.248  58.664  1.00  0.00           H  
ATOM   2203  CE2 PHE   346      53.213  31.955  60.570  1.00  0.00           C  
ATOM   2204  HE2 PHE   346      52.342  31.884  61.198  1.00  0.00           H  
ATOM   2205  CD2 PHE   346      54.412  32.517  61.185  1.00  0.00           C  
ATOM   2206  HD2 PHE   346      54.306  32.754  62.230  1.00  0.00           H  
ATOM   2207  C   PHE   346      59.426  32.630  61.265  1.00  0.00           C  
ATOM   2208  O   PHE   346      60.108  32.797  60.254  1.00  0.00           O  
ATOM   2209  N   GLY   347      59.789  33.096  62.490  1.00  0.00           N  
ATOM   2210  H   GLY   347      59.120  33.062  63.245  1.00  0.00           H  
ATOM   2211  CA  GLY   347      61.058  33.811  62.800  1.00  0.00           C  
ATOM   2212  HA2 GLY   347      61.199  34.633  62.104  1.00  0.00           H  
ATOM   2213  HA3 GLY   347      61.172  34.197  63.815  1.00  0.00           H  
ATOM   2214  C   GLY   347      62.229  32.915  62.463  1.00  0.00           C  
ATOM   2215  O   GLY   347      63.196  33.367  61.899  1.00  0.00           O  
ATOM   2216  N   MET   348      62.131  31.577  62.618  1.00  0.00           N  
ATOM   2217  H   MET   348      61.300  31.155  63.012  1.00  0.00           H  
ATOM   2218  CA  MET   348      63.164  30.663  62.197  1.00  0.00           C  
ATOM   2219  HA  MET   348      64.175  31.053  62.233  1.00  0.00           H  
ATOM   2220  CB  MET   348      63.375  29.488  63.142  1.00  0.00           C  
ATOM   2221  HB2 MET   348      62.433  28.945  63.229  1.00  0.00           H  
ATOM   2222  HB3 MET   348      64.106  28.798  62.718  1.00  0.00           H  
ATOM   2223  CG  MET   348      63.956  29.852  64.559  1.00  0.00           C  
ATOM   2224  HG2 MET   348      63.213  30.599  64.846  1.00  0.00           H  
ATOM   2225  HG3 MET   348      63.827  28.979  65.188  1.00  0.00           H  
ATOM   2226  SD  MET   348      65.718  30.411  64.664  1.00  0.00           S  
ATOM   2227  CE  MET   348      65.822  30.627  66.471  1.00  0.00           C  
ATOM   2228  HE1 MET   348      66.880  30.716  66.677  1.00  0.00           H  
ATOM   2229  HE2 MET   348      65.188  31.403  66.900  1.00  0.00           H  
ATOM   2230  HE3 MET   348      65.525  29.669  66.892  1.00  0.00           H  
ATOM   2231  C   MET   348      62.992  30.265  60.764  1.00  0.00           C  
ATOM   2232  O   MET   348      64.079  30.163  60.164  1.00  0.00           O  
ATOM   2233  N   ALA   349      61.782  30.217  60.144  1.00  0.00           N  
ATOM   2234  H   ALA   349      60.981  30.065  60.731  1.00  0.00           H  
ATOM   2235  CA  ALA   349      61.621  29.938  58.738  1.00  0.00           C  
ATOM   2236  HA  ALA   349      61.884  28.896  58.557  1.00  0.00           H  
ATOM   2237  CB  ALA   349      60.125  30.142  58.396  1.00  0.00           C  
ATOM   2238  HB1 ALA   349      59.923  31.216  58.428  1.00  0.00           H  
ATOM   2239  HB2 ALA   349      59.980  29.869  57.350  1.00  0.00           H  
ATOM   2240  HB3 ALA   349      59.418  29.652  59.064  1.00  0.00           H  
ATOM   2241  C   ALA   349      62.430  30.968  57.912  1.00  0.00           C  
ATOM   2242  O   ALA   349      63.025  30.721  56.855  1.00  0.00           O  
ATOM   2243  N   SER   350      62.550  32.198  58.389  1.00  0.00           N  
ATOM   2244  H   SER   350      62.002  32.322  59.233  1.00  0.00           H  
ATOM   2245  CA  SER   350      63.204  33.315  57.766  1.00  0.00           C  
ATOM   2246  HA  SER   350      62.931  33.586  56.743  1.00  0.00           H  
ATOM   2247  CB  SER   350      63.123  34.505  58.707  1.00  0.00           C  
ATOM   2248  HB2 SER   350      63.756  34.238  59.548  1.00  0.00           H  
ATOM   2249  HB3 SER   350      63.493  35.440  58.273  1.00  0.00           H  
ATOM   2250  OG  SER   350      61.790  34.940  59.102  1.00  0.00           O  
ATOM   2251  HG  SER   350      61.316  34.207  59.496  1.00  0.00           H  
ATOM   2252  C   SER   350      64.712  33.093  57.690  1.00  0.00           C  
ATOM   2253  O   SER   350      65.382  33.182  56.647  1.00  0.00           O  
ATOM   2254  N   SER   351      65.326  32.569  58.800  1.00  0.00           N  
ATOM   2255  H   SER   351      64.845  32.641  59.688  1.00  0.00           H  
ATOM   2256  CA  SER   351      66.745  32.182  58.628  1.00  0.00           C  
ATOM   2257  HA  SER   351      67.241  33.011  58.127  1.00  0.00           H  
ATOM   2258  CB  SER   351      67.515  32.150  59.908  1.00  0.00           C  
ATOM   2259  HB2 SER   351      67.135  31.379  60.565  1.00  0.00           H  
ATOM   2260  HB3 SER   351      68.557  31.926  59.703  1.00  0.00           H  
ATOM   2261  OG  SER   351      67.517  33.433  60.476  1.00  0.00           O  
ATOM   2262  HG  SER   351      68.124  33.407  61.223  1.00  0.00           H  
ATOM   2263  C   SER   351      67.009  30.882  57.841  1.00  0.00           C  
ATOM   2264  O   SER   351      68.111  30.726  57.359  1.00  0.00           O  
ATOM   2265  N   ILE   352      66.013  30.052  57.699  1.00  0.00           N  
ATOM   2266  H   ILE   352      65.138  30.214  58.154  1.00  0.00           H  
ATOM   2267  CA  ILE   352      66.103  28.902  56.754  1.00  0.00           C  
ATOM   2268  HA  ILE   352      67.087  28.466  56.930  1.00  0.00           H  
ATOM   2269  CB  ILE   352      65.126  27.724  56.985  1.00  0.00           C  
ATOM   2270  HB  ILE   352      64.144  28.075  56.686  1.00  0.00           H  
ATOM   2271  CG2 ILE   352      65.452  26.521  56.098  1.00  0.00           C  
ATOM   2272 HG21 ILE   352      65.200  26.784  55.077  1.00  0.00           H  
ATOM   2273 HG22 ILE   352      66.481  26.229  56.270  1.00  0.00           H  
ATOM   2274 HG23 ILE   352      64.874  25.649  56.418  1.00  0.00           H  
ATOM   2275  CG1 ILE   352      64.996  27.316  58.502  1.00  0.00           C  
ATOM   2276 HG12 ILE   352      64.372  28.104  58.924  1.00  0.00           H  
ATOM   2277 HG13 ILE   352      64.392  26.405  58.467  1.00  0.00           H  
ATOM   2278  CD1 ILE   352      66.318  27.123  59.320  1.00  0.00           C  
ATOM   2279 HD11 ILE   352      67.108  26.508  58.884  1.00  0.00           H  
ATOM   2280 HD12 ILE   352      66.759  28.110  59.475  1.00  0.00           H  
ATOM   2281 HD13 ILE   352      66.092  26.743  60.318  1.00  0.00           H  
ATOM   2282  C   ILE   352      66.069  29.446  55.282  1.00  0.00           C  
ATOM   2283  O   ILE   352      66.980  29.104  54.502  1.00  0.00           O  
ATOM   2284  N   TRP   353      65.063  30.263  54.878  1.00  0.00           N  
ATOM   2285  H   TRP   353      64.372  30.394  55.600  1.00  0.00           H  
ATOM   2286  CA  TRP   353      64.953  30.973  53.662  1.00  0.00           C  
ATOM   2287  HA  TRP   353      64.877  30.194  52.905  1.00  0.00           H  
ATOM   2288  CB  TRP   353      63.697  31.817  53.562  1.00  0.00           C  
ATOM   2289  HB2 TRP   353      63.596  32.415  54.472  1.00  0.00           H  
ATOM   2290  HB3 TRP   353      63.816  32.494  52.721  1.00  0.00           H  
ATOM   2291  CG  TRP   353      62.456  31.081  53.273  1.00  0.00           C  
ATOM   2292  CD1 TRP   353      61.447  30.770  54.146  1.00  0.00           C  
ATOM   2293  HD1 TRP   353      61.421  30.981  55.199  1.00  0.00           H  
ATOM   2294  NE1 TRP   353      60.439  30.113  53.494  1.00  0.00           N  
ATOM   2295  HE1 TRP   353      59.641  29.685  53.944  1.00  0.00           H  
ATOM   2296  CE2 TRP   353      60.818  29.800  52.213  1.00  0.00           C  
ATOM   2297  CZ2 TRP   353      60.059  29.228  51.161  1.00  0.00           C  
ATOM   2298  HZ2 TRP   353      59.037  28.892  51.254  1.00  0.00           H  
ATOM   2299  CH2 TRP   353      60.670  29.089  49.896  1.00  0.00           C  
ATOM   2300  HH2 TRP   353      60.236  28.690  48.995  1.00  0.00           H  
ATOM   2301  CZ3 TRP   353      61.945  29.544  49.703  1.00  0.00           C  
ATOM   2302  HZ3 TRP   353      62.467  29.420  48.764  1.00  0.00           H  
ATOM   2303  CE3 TRP   353      62.630  30.098  50.783  1.00  0.00           C  
ATOM   2304  HE3 TRP   353      63.688  30.262  50.632  1.00  0.00           H  
ATOM   2305  CD2 TRP   353      62.051  30.410  52.055  1.00  0.00           C  
ATOM   2306  C   TRP   353      66.161  31.791  53.273  1.00  0.00           C  
ATOM   2307  O   TRP   353      66.561  31.664  52.132  1.00  0.00           O  
ATOM   2308  N   TRP   354      66.746  32.640  54.123  1.00  0.00           N  
ATOM   2309  H   TRP   354      66.352  32.672  55.049  1.00  0.00           H  
ATOM   2310  CA  TRP   354      67.997  33.267  53.909  1.00  0.00           C  
ATOM   2311  HA  TRP   354      68.094  33.813  52.976  1.00  0.00           H  
ATOM   2312  CB  TRP   354      68.261  34.358  55.009  1.00  0.00           C  
ATOM   2313  HB2 TRP   354      67.622  35.217  54.776  1.00  0.00           H  
ATOM   2314  HB3 TRP   354      67.938  33.890  55.940  1.00  0.00           H  
ATOM   2315  CG  TRP   354      69.717  34.726  55.117  1.00  0.00           C  
ATOM   2316  CD1 TRP   354      70.323  35.649  54.328  1.00  0.00           C  
ATOM   2317  HD1 TRP   354      69.790  36.295  53.654  1.00  0.00           H  
ATOM   2318  NE1 TRP   354      71.730  35.575  54.553  1.00  0.00           N  
ATOM   2319  HE1 TRP   354      72.422  36.050  53.993  1.00  0.00           H  
ATOM   2320  CE2 TRP   354      72.047  34.699  55.583  1.00  0.00           C  
ATOM   2321  CZ2 TRP   354      73.266  34.345  56.192  1.00  0.00           C  
ATOM   2322  HZ2 TRP   354      74.183  34.833  55.880  1.00  0.00           H  
ATOM   2323  CH2 TRP   354      73.276  33.491  57.303  1.00  0.00           C  
ATOM   2324  HH2 TRP   354      74.188  33.173  57.790  1.00  0.00           H  
ATOM   2325  CZ3 TRP   354      72.092  32.919  57.667  1.00  0.00           C  
ATOM   2326  HZ3 TRP   354      72.045  32.183  58.449  1.00  0.00           H  
ATOM   2327  CE3 TRP   354      70.825  33.273  57.041  1.00  0.00           C  
ATOM   2328  HE3 TRP   354      69.902  32.822  57.377  1.00  0.00           H  
ATOM   2329  CD2 TRP   354      70.804  34.191  55.978  1.00  0.00           C  
ATOM   2330  C   TRP   354      69.170  32.259  53.660  1.00  0.00           C  
ATOM   2331  O   TRP   354      70.044  32.519  52.893  1.00  0.00           O  
ATOM   2332  N   VAL   355      69.277  31.102  54.418  1.00  0.00           N  
ATOM   2333  H   VAL   355      68.622  30.840  55.145  1.00  0.00           H  
ATOM   2334  CA  VAL   355      70.290  30.031  54.107  1.00  0.00           C  
ATOM   2335  HA  VAL   355      71.313  30.413  54.133  1.00  0.00           H  
ATOM   2336  CB  VAL   355      70.223  28.951  55.126  1.00  0.00           C  
ATOM   2337  HB  VAL   355      69.188  28.633  55.229  1.00  0.00           H  
ATOM   2338  CG1 VAL   355      71.004  27.756  54.570  1.00  0.00           C  
ATOM   2339 HG11 VAL   355      71.112  27.000  55.342  1.00  0.00           H  
ATOM   2340 HG12 VAL   355      70.427  27.317  53.756  1.00  0.00           H  
ATOM   2341 HG13 VAL   355      71.972  28.076  54.172  1.00  0.00           H  
ATOM   2342  CG2 VAL   355      70.756  29.357  56.510  1.00  0.00           C  
ATOM   2343 HG21 VAL   355      70.288  30.292  56.801  1.00  0.00           H  
ATOM   2344 HG22 VAL   355      70.469  28.629  57.279  1.00  0.00           H  
ATOM   2345 HG23 VAL   355      71.823  29.545  56.496  1.00  0.00           H  
ATOM   2346  C   VAL   355      70.172  29.723  52.622  1.00  0.00           C  
ATOM   2347  O   VAL   355      71.168  29.696  51.866  1.00  0.00           O  
ATOM   2348  N   ILE   356      68.997  29.299  52.212  1.00  0.00           N  
ATOM   2349  H   ILE   356      68.244  29.476  52.860  1.00  0.00           H  
ATOM   2350  CA  ILE   356      68.696  28.835  50.843  1.00  0.00           C  
ATOM   2351  HA  ILE   356      69.219  27.908  50.591  1.00  0.00           H  
ATOM   2352  CB  ILE   356      67.157  28.512  50.740  1.00  0.00           C  
ATOM   2353  HB  ILE   356      66.613  29.366  51.151  1.00  0.00           H  
ATOM   2354  CG2 ILE   356      66.787  28.335  49.215  1.00  0.00           C  
ATOM   2355 HG21 ILE   356      67.136  29.125  48.555  1.00  0.00           H  
ATOM   2356 HG22 ILE   356      67.259  27.404  48.895  1.00  0.00           H  
ATOM   2357 HG23 ILE   356      65.722  28.116  49.154  1.00  0.00           H  
ATOM   2358  CG1 ILE   356      66.880  27.216  51.526  1.00  0.00           C  
ATOM   2359 HG12 ILE   356      67.360  26.403  50.988  1.00  0.00           H  
ATOM   2360 HG13 ILE   356      67.414  27.252  52.475  1.00  0.00           H  
ATOM   2361  CD1 ILE   356      65.398  26.932  51.701  1.00  0.00           C  
ATOM   2362 HD11 ILE   356      64.827  27.141  50.800  1.00  0.00           H  
ATOM   2363 HD12 ILE   356      65.329  25.906  52.044  1.00  0.00           H  
ATOM   2364 HD13 ILE   356      64.989  27.555  52.499  1.00  0.00           H  
ATOM   2365  C   ILE   356      69.259  29.872  49.839  1.00  0.00           C  
ATOM   2366  O   ILE   356      70.068  29.572  48.989  1.00  0.00           O  
ATOM   2367  N   LEU   357      68.788  31.159  50.054  1.00  0.00           N  
ATOM   2368  H   LEU   357      68.214  31.379  50.846  1.00  0.00           H  
ATOM   2369  CA  LEU   357      69.264  32.308  49.328  1.00  0.00           C  
ATOM   2370  HA  LEU   357      68.948  32.215  48.291  1.00  0.00           H  
ATOM   2371  CB  LEU   357      68.575  33.564  49.854  1.00  0.00           C  
ATOM   2372  HB2 LEU   357      67.532  33.498  49.541  1.00  0.00           H  
ATOM   2373  HB3 LEU   357      68.691  33.700  50.928  1.00  0.00           H  
ATOM   2374  CG  LEU   357      69.096  34.882  49.248  1.00  0.00           C  
ATOM   2375  HG  LEU   357      69.581  34.728  48.289  1.00  0.00           H  
ATOM   2376  CD1 LEU   357      67.915  35.900  49.009  1.00  0.00           C  
ATOM   2377 HD11 LEU   357      68.401  36.794  48.627  1.00  0.00           H  
ATOM   2378 HD12 LEU   357      67.250  35.554  48.214  1.00  0.00           H  
ATOM   2379 HD13 LEU   357      67.337  36.117  49.901  1.00  0.00           H  
ATOM   2380  CD2 LEU   357      70.157  35.636  50.195  1.00  0.00           C  
ATOM   2381 HD21 LEU   357      69.567  35.915  51.074  1.00  0.00           H  
ATOM   2382 HD22 LEU   357      70.983  35.010  50.527  1.00  0.00           H  
ATOM   2383 HD23 LEU   357      70.577  36.520  49.711  1.00  0.00           H  
ATOM   2384  C   LEU   357      70.730  32.514  49.282  1.00  0.00           C  
ATOM   2385  O   LEU   357      71.238  32.750  48.195  1.00  0.00           O  
ATOM   2386  N   SER   358      71.446  32.356  50.415  1.00  0.00           N  
ATOM   2387  H   SER   358      70.928  32.461  51.271  1.00  0.00           H  
ATOM   2388  CA  SER   358      72.900  32.476  50.407  1.00  0.00           C  
ATOM   2389  HA  SER   358      73.219  33.361  49.858  1.00  0.00           H  
ATOM   2390  CB  SER   358      73.380  32.487  51.854  1.00  0.00           C  
ATOM   2391  HB2 SER   358      72.951  33.295  52.460  1.00  0.00           H  
ATOM   2392  HB3 SER   358      73.169  31.519  52.317  1.00  0.00           H  
ATOM   2393  OG  SER   358      74.840  32.667  51.856  1.00  0.00           O  
ATOM   2394  HG  SER   358      75.239  32.563  52.725  1.00  0.00           H  
ATOM   2395  C   SER   358      73.552  31.279  49.640  1.00  0.00           C  
ATOM   2396  O   SER   358      74.352  31.506  48.767  1.00  0.00           O  
ATOM   2397  N   LEU   359      72.994  30.066  49.785  1.00  0.00           N  
ATOM   2398  H   LEU   359      72.305  30.062  50.530  1.00  0.00           H  
ATOM   2399  CA  LEU   359      73.502  28.857  49.035  1.00  0.00           C  
ATOM   2400  HA  LEU   359      74.558  28.797  49.303  1.00  0.00           H  
ATOM   2401  CB  LEU   359      72.941  27.554  49.494  1.00  0.00           C  
ATOM   2402  HB2 LEU   359      73.316  27.500  50.520  1.00  0.00           H  
ATOM   2403  HB3 LEU   359      71.867  27.715  49.462  1.00  0.00           H  
ATOM   2404  CG  LEU   359      73.158  26.151  48.789  1.00  0.00           C  
ATOM   2405  HG  LEU   359      72.564  26.187  47.882  1.00  0.00           H  
ATOM   2406  CD1 LEU   359      74.661  25.940  48.541  1.00  0.00           C  
ATOM   2407 HD11 LEU   359      75.271  26.310  49.361  1.00  0.00           H  
ATOM   2408 HD12 LEU   359      74.824  24.891  48.292  1.00  0.00           H  
ATOM   2409 HD13 LEU   359      74.969  26.541  47.676  1.00  0.00           H  
ATOM   2410  CD2 LEU   359      72.651  25.058  49.701  1.00  0.00           C  
ATOM   2411 HD21 LEU   359      73.416  24.880  50.451  1.00  0.00           H  
ATOM   2412 HD22 LEU   359      71.771  25.304  50.299  1.00  0.00           H  
ATOM   2413 HD23 LEU   359      72.395  24.139  49.175  1.00  0.00           H  
ATOM   2414  C   LEU   359      73.421  29.010  47.515  1.00  0.00           C  
ATOM   2415  O   LEU   359      74.317  28.757  46.745  1.00  0.00           O  
ATOM   2416  N   THR   360      72.201  29.359  47.120  1.00  0.00           N  
ATOM   2417  H   THR   360      71.462  29.310  47.801  1.00  0.00           H  
ATOM   2418  CA  THR   360      71.859  29.512  45.715  1.00  0.00           C  
ATOM   2419  HA  THR   360      72.398  28.693  45.256  1.00  0.00           H  
ATOM   2420  CB  THR   360      70.338  29.377  45.568  1.00  0.00           C  
ATOM   2421  HB  THR   360      70.012  29.515  44.540  1.00  0.00           H  
ATOM   2422  CG2 THR   360      69.911  27.940  46.120  1.00  0.00           C  
ATOM   2423 HG21 THR   360      70.103  27.970  47.191  1.00  0.00           H  
ATOM   2424 HG22 THR   360      68.869  27.700  45.917  1.00  0.00           H  
ATOM   2425 HG23 THR   360      70.470  27.234  45.496  1.00  0.00           H  
ATOM   2426  OG1 THR   360      69.582  30.330  46.227  1.00  0.00           O  
ATOM   2427  HG1 THR   360      69.678  30.198  47.171  1.00  0.00           H  
ATOM   2428  C   THR   360      72.394  30.870  45.208  1.00  0.00           C  
ATOM   2429  O   THR   360      72.558  30.890  43.981  1.00  0.00           O  
ATOM   2430  N   TRP   361      72.675  31.918  46.010  1.00  0.00           N  
ATOM   2431  H   TRP   361      72.644  31.752  47.003  1.00  0.00           H  
ATOM   2432  CA  TRP   361      73.497  33.012  45.490  1.00  0.00           C  
ATOM   2433  HA  TRP   361      73.009  33.472  44.634  1.00  0.00           H  
ATOM   2434  CB  TRP   361      73.565  34.076  46.548  1.00  0.00           C  
ATOM   2435  HB2 TRP   361      72.661  34.642  46.747  1.00  0.00           H  
ATOM   2436  HB3 TRP   361      73.849  33.518  47.443  1.00  0.00           H  
ATOM   2437  CG  TRP   361      74.636  35.136  46.335  1.00  0.00           C  
ATOM   2438  CD1 TRP   361      74.546  36.271  45.606  1.00  0.00           C  
ATOM   2439  HD1 TRP   361      73.632  36.598  45.130  1.00  0.00           H  
ATOM   2440  NE1 TRP   361      75.568  37.175  45.824  1.00  0.00           N  
ATOM   2441  HE1 TRP   361      75.668  38.074  45.377  1.00  0.00           H  
ATOM   2442  CE2 TRP   361      76.466  36.631  46.738  1.00  0.00           C  
ATOM   2443  CZ2 TRP   361      77.613  37.060  47.267  1.00  0.00           C  
ATOM   2444  HZ2 TRP   361      77.987  38.035  46.992  1.00  0.00           H  
ATOM   2445  CH2 TRP   361      78.440  36.245  48.053  1.00  0.00           C  
ATOM   2446  HH2 TRP   361      79.303  36.613  48.604  1.00  0.00           H  
ATOM   2447  CZ3 TRP   361      77.956  34.938  48.339  1.00  0.00           C  
ATOM   2448  HZ3 TRP   361      78.529  34.305  49.011  1.00  0.00           H  
ATOM   2449  CE3 TRP   361      76.806  34.452  47.710  1.00  0.00           C  
ATOM   2450  HE3 TRP   361      76.533  33.415  47.798  1.00  0.00           H  
ATOM   2451  CD2 TRP   361      75.905  35.324  46.992  1.00  0.00           C  
ATOM   2452  C   TRP   361      74.894  32.511  45.086  1.00  0.00           C  
ATOM   2453  O   TRP   361      75.356  32.738  43.970  1.00  0.00           O  
ATOM   2454  N   PHE   362      75.553  31.681  45.917  1.00  0.00           N  
ATOM   2455  H   PHE   362      75.182  31.347  46.797  1.00  0.00           H  
ATOM   2456  CA  PHE   362      76.880  31.125  45.597  1.00  0.00           C  
ATOM   2457  HA  PHE   362      77.553  31.923  45.271  1.00  0.00           H  
ATOM   2458  CB  PHE   362      77.386  30.477  46.919  1.00  0.00           C  
ATOM   2459  HB2 PHE   362      77.892  31.159  47.603  1.00  0.00           H  
ATOM   2460  HB3 PHE   362      76.513  30.256  47.538  1.00  0.00           H  
ATOM   2461  CG  PHE   362      78.258  29.255  46.782  1.00  0.00           C  
ATOM   2462  CD1 PHE   362      79.470  29.342  46.103  1.00  0.00           C  
ATOM   2463  HD1 PHE   362      79.796  30.314  45.749  1.00  0.00           H  
ATOM   2464  CE1 PHE   362      80.229  28.150  45.830  1.00  0.00           C  
ATOM   2465  HE1 PHE   362      81.230  28.201  45.421  1.00  0.00           H  
ATOM   2466  CZ  PHE   362      79.746  26.862  46.374  1.00  0.00           C  
ATOM   2467  HZ  PHE   362      80.254  25.941  46.151  1.00  0.00           H  
ATOM   2468  CE2 PHE   362      78.455  26.768  46.908  1.00  0.00           C  
ATOM   2469  HE2 PHE   362      77.935  25.863  47.191  1.00  0.00           H  
ATOM   2470  CD2 PHE   362      77.729  27.941  47.101  1.00  0.00           C  
ATOM   2471  HD2 PHE   362      76.751  27.906  47.556  1.00  0.00           H  
ATOM   2472  C   PHE   362      76.817  30.108  44.485  1.00  0.00           C  
ATOM   2473  O   PHE   362      77.737  30.165  43.668  1.00  0.00           O  
ATOM   2474  N   LEU   363      75.779  29.293  44.277  1.00  0.00           N  
ATOM   2475  H   LEU   363      75.057  29.315  44.970  1.00  0.00           H  
ATOM   2476  CA  LEU   363      75.519  28.434  43.024  1.00  0.00           C  
ATOM   2477  HA  LEU   363      76.471  27.992  42.737  1.00  0.00           H  
ATOM   2478  CB  LEU   363      74.455  27.414  43.315  1.00  0.00           C  
ATOM   2479  HB2 LEU   363      73.528  27.925  43.544  1.00  0.00           H  
ATOM   2480  HB3 LEU   363      74.231  26.867  42.405  1.00  0.00           H  
ATOM   2481  CG  LEU   363      74.739  26.358  44.480  1.00  0.00           C  
ATOM   2482  HG  LEU   363      75.005  26.877  45.392  1.00  0.00           H  
ATOM   2483  CD1 LEU   363      73.497  25.436  44.789  1.00  0.00           C  
ATOM   2484 HD11 LEU   363      73.727  24.808  45.656  1.00  0.00           H  
ATOM   2485 HD12 LEU   363      72.628  26.083  44.932  1.00  0.00           H  
ATOM   2486 HD13 LEU   363      73.317  24.928  43.839  1.00  0.00           H  
ATOM   2487  CD2 LEU   363      75.890  25.541  44.059  1.00  0.00           C  
ATOM   2488 HD21 LEU   363      75.992  24.660  44.701  1.00  0.00           H  
ATOM   2489 HD22 LEU   363      75.712  25.171  43.057  1.00  0.00           H  
ATOM   2490 HD23 LEU   363      76.826  26.085  44.206  1.00  0.00           H  
ATOM   2491  C   LEU   363      75.178  29.235  41.766  1.00  0.00           C  
ATOM   2492  O   LEU   363      75.127  28.694  40.648  1.00  0.00           O  
ATOM   2493  N   ALA   364      74.880  30.480  41.919  1.00  0.00           N  
ATOM   2494  H   ALA   364      74.784  30.832  42.859  1.00  0.00           H  
ATOM   2495  CA  ALA   364      74.600  31.437  40.824  1.00  0.00           C  
ATOM   2496  HA  ALA   364      74.200  30.960  39.917  1.00  0.00           H  
ATOM   2497  CB  ALA   364      73.424  32.260  41.343  1.00  0.00           C  
ATOM   2498  HB1 ALA   364      73.592  32.704  42.324  1.00  0.00           H  
ATOM   2499  HB2 ALA   364      73.175  32.997  40.570  1.00  0.00           H  
ATOM   2500  HB3 ALA   364      72.527  31.636  41.293  1.00  0.00           H  
ATOM   2501  C   ALA   364      75.799  32.395  40.524  1.00  0.00           C  
ATOM   2502  O   ALA   364      76.053  32.718  39.350  1.00  0.00           O  
ATOM   2503  N   ALA   365      76.463  33.071  41.505  1.00  0.00           N  
ATOM   2504  H   ALA   365      76.142  32.826  42.424  1.00  0.00           H  
ATOM   2505  CA  ALA   365      77.306  34.241  41.354  1.00  0.00           C  
ATOM   2506  HA  ALA   365      76.865  35.001  40.709  1.00  0.00           H  
ATOM   2507  CB  ALA   365      77.536  34.797  42.766  1.00  0.00           C  
ATOM   2508  HB1 ALA   365      76.555  35.186  43.053  1.00  0.00           H  
ATOM   2509  HB2 ALA   365      77.816  34.074  43.526  1.00  0.00           H  
ATOM   2510  HB3 ALA   365      78.292  35.577  42.704  1.00  0.00           H  
ATOM   2511  C   ALA   365      78.627  33.761  40.585  1.00  0.00           C  
ATOM   2512  O   ALA   365      79.574  33.157  41.121  1.00  0.00           O  
ATOM   2513  N   GLY   366      78.608  34.107  39.334  1.00  0.00           N  
ATOM   2514  H   GLY   366      77.799  34.551  38.939  1.00  0.00           H  
ATOM   2515  CA  GLY   366      79.710  33.897  38.396  1.00  0.00           C  
ATOM   2516  HA2 GLY   366      79.563  34.266  37.384  1.00  0.00           H  
ATOM   2517  HA3 GLY   366      80.665  34.194  38.829  1.00  0.00           H  
ATOM   2518  C   GLY   366      79.836  32.383  38.050  1.00  0.00           C  
ATOM   2519  O   GLY   366      80.899  31.961  37.496  1.00  0.00           O  
ATOM   2520  N   MET   367      78.807  31.592  38.386  1.00  0.00           N  
ATOM   2521  H   MET   367      77.924  32.025  38.612  1.00  0.00           H  
ATOM   2522  CA  MET   367      78.845  30.151  38.466  1.00  0.00           C  
ATOM   2523  HA  MET   367      79.780  29.730  38.087  1.00  0.00           H  
ATOM   2524  CB  MET   367      78.952  29.836  39.998  1.00  0.00           C  
ATOM   2525  HB2 MET   367      79.958  30.134  40.286  1.00  0.00           H  
ATOM   2526  HB3 MET   367      78.213  30.477  40.486  1.00  0.00           H  
ATOM   2527  CG  MET   367      78.721  28.311  40.211  1.00  0.00           C  
ATOM   2528  HG2 MET   367      78.662  28.234  41.293  1.00  0.00           H  
ATOM   2529  HG3 MET   367      77.784  28.053  39.715  1.00  0.00           H  
ATOM   2530  SD  MET   367      80.119  27.151  39.587  1.00  0.00           S  
ATOM   2531  CE  MET   367      81.296  27.591  40.855  1.00  0.00           C  
ATOM   2532  HE1 MET   367      80.747  27.653  41.793  1.00  0.00           H  
ATOM   2533  HE2 MET   367      82.166  26.928  40.842  1.00  0.00           H  
ATOM   2534  HE3 MET   367      81.589  28.615  40.636  1.00  0.00           H  
ATOM   2535  C   MET   367      77.721  29.531  37.700  1.00  0.00           C  
ATOM   2536  O   MET   367      77.989  28.841  36.720  1.00  0.00           O  
ATOM   2537  N   LYS   368      76.486  29.602  38.152  1.00  0.00           N  
ATOM   2538  H   LYS   368      76.281  29.875  39.107  1.00  0.00           H  
ATOM   2539  CA  LYS   368      75.303  29.002  37.442  1.00  0.00           C  
ATOM   2540  HA  LYS   368      74.509  29.198  38.158  1.00  0.00           H  
ATOM   2541  CB  LYS   368      74.777  29.777  36.144  1.00  0.00           C  
ATOM   2542  HB2 LYS   368      75.421  29.642  35.272  1.00  0.00           H  
ATOM   2543  HB3 LYS   368      73.819  29.363  35.838  1.00  0.00           H  
ATOM   2544  CG  LYS   368      74.587  31.305  36.513  1.00  0.00           C  
ATOM   2545  HG2 LYS   368      73.784  31.407  37.246  1.00  0.00           H  
ATOM   2546  HG3 LYS   368      75.492  31.728  36.966  1.00  0.00           H  
ATOM   2547  CD  LYS   368      74.177  32.072  35.252  1.00  0.00           C  
ATOM   2548  HD2 LYS   368      75.005  31.925  34.567  1.00  0.00           H  
ATOM   2549  HD3 LYS   368      73.344  31.529  34.824  1.00  0.00           H  
ATOM   2550  CE  LYS   368      73.773  33.533  35.244  1.00  0.00           C  
ATOM   2551  HE2 LYS   368      72.852  33.607  35.824  1.00  0.00           H  
ATOM   2552  HE3 LYS   368      74.493  34.123  35.804  1.00  0.00           H  
ATOM   2553  NZ  LYS   368      73.521  34.019  33.886  1.00  0.00           N  
ATOM   2554  HZ1 LYS   368      72.992  33.417  33.271  1.00  0.00           H  
ATOM   2555  HZ2 LYS   368      72.994  34.881  33.924  1.00  0.00           H  
ATOM   2556  HZ3 LYS   368      74.398  34.142  33.408  1.00  0.00           H  
ATOM   2557  C   LYS   368      75.211  27.475  37.338  1.00  0.00           C  
ATOM   2558  O   LYS   368      74.909  26.922  36.273  1.00  0.00           O  
ATOM   2559  N   TRP   369      75.474  26.808  38.531  1.00  0.00           N  
ATOM   2560  H   TRP   369      75.653  27.396  39.328  1.00  0.00           H  
ATOM   2561  CA  TRP   369      75.577  25.376  38.651  1.00  0.00           C  
ATOM   2562  HA  TRP   369      76.025  24.939  37.751  1.00  0.00           H  
ATOM   2563  CB  TRP   369      76.662  25.086  39.728  1.00  0.00           C  
ATOM   2564  HB2 TRP   369      77.582  25.645  39.579  1.00  0.00           H  
ATOM   2565  HB3 TRP   369      76.178  25.157  40.707  1.00  0.00           H  
ATOM   2566  CG  TRP   369      76.988  23.604  39.792  1.00  0.00           C  
ATOM   2567  CD1 TRP   369      78.076  22.956  39.202  1.00  0.00           C  
ATOM   2568  HD1 TRP   369      78.767  23.362  38.469  1.00  0.00           H  
ATOM   2569  NE1 TRP   369      77.841  21.639  39.451  1.00  0.00           N  
ATOM   2570  HE1 TRP   369      78.386  20.881  39.073  1.00  0.00           H  
ATOM   2571  CE2 TRP   369      76.831  21.360  40.389  1.00  0.00           C  
ATOM   2572  CZ2 TRP   369      76.365  20.199  41.053  1.00  0.00           C  
ATOM   2573  HZ2 TRP   369      76.838  19.232  40.942  1.00  0.00           H  
ATOM   2574  CH2 TRP   369      75.219  20.251  41.862  1.00  0.00           C  
ATOM   2575  HH2 TRP   369      74.821  19.437  42.451  1.00  0.00           H  
ATOM   2576  CZ3 TRP   369      74.531  21.464  41.924  1.00  0.00           C  
ATOM   2577  HZ3 TRP   369      73.584  21.422  42.443  1.00  0.00           H  
ATOM   2578  CE3 TRP   369      74.981  22.595  41.242  1.00  0.00           C  
ATOM   2579  HE3 TRP   369      74.397  23.484  41.439  1.00  0.00           H  
ATOM   2580  CD2 TRP   369      76.176  22.610  40.490  1.00  0.00           C  
ATOM   2581  C   TRP   369      74.157  24.804  38.899  1.00  0.00           C  
ATOM   2582  O   TRP   369      73.476  25.237  39.877  1.00  0.00           O  
ATOM   2583  N   GLY   370      73.670  23.896  38.086  1.00  0.00           N  
ATOM   2584  H   GLY   370      74.133  23.573  37.255  1.00  0.00           H  
ATOM   2585  CA  GLY   370      72.465  23.187  38.490  1.00  0.00           C  
ATOM   2586  HA2 GLY   370      72.286  22.339  37.832  1.00  0.00           H  
ATOM   2587  HA3 GLY   370      72.510  22.897  39.549  1.00  0.00           H  
ATOM   2588  C   GLY   370      71.153  23.935  38.328  1.00  0.00           C  
ATOM   2589  O   GLY   370      70.131  23.420  38.804  1.00  0.00           O  
ATOM   2590  N   HIP   371      71.125  25.078  37.650  1.00  0.00           N  
ATOM   2591  H   HIP   371      71.893  25.340  37.052  1.00  0.00           H  
ATOM   2592  CA  HIP   371      69.866  25.927  37.509  1.00  0.00           C  
ATOM   2593  HA  HIP   371      69.709  26.371  38.493  1.00  0.00           H  
ATOM   2594  CB  HIP   371      70.037  27.090  36.517  1.00  0.00           C  
ATOM   2595  HB2 HIP   371      70.971  27.631  36.683  1.00  0.00           H  
ATOM   2596  HB3 HIP   371      70.186  26.721  35.500  1.00  0.00           H  
ATOM   2597  CG  HIP   371      68.876  28.073  36.489  1.00  0.00           C  
ATOM   2598  ND1 HIP   371      68.266  28.631  37.626  1.00  0.00           N  
ATOM   2599  HD1 HIP   371      68.511  28.475  38.599  1.00  0.00           H  
ATOM   2600  CE1 HIP   371      67.341  29.462  37.154  1.00  0.00           C  
ATOM   2601  HE1 HIP   371      66.777  30.079  37.837  1.00  0.00           H  
ATOM   2602  NE2 HIP   371      67.270  29.346  35.773  1.00  0.00           N  
ATOM   2603  HE2 HIP   371      66.541  29.855  35.297  1.00  0.00           H  
ATOM   2604  CD2 HIP   371      68.263  28.492  35.335  1.00  0.00           C  
ATOM   2605  HD2 HIP   371      68.450  28.269  34.293  1.00  0.00           H  
ATOM   2606  C   HIP   371      68.579  25.194  37.256  1.00  0.00           C  
ATOM   2607  O   HIP   371      67.599  25.291  38.023  1.00  0.00           O  
ATOM   2608  N   GLU   372      68.496  24.431  36.205  1.00  0.00           N  
ATOM   2609  H   GLU   372      69.262  24.606  35.574  1.00  0.00           H  
ATOM   2610  CA  GLU   372      67.386  23.540  35.762  1.00  0.00           C  
ATOM   2611  HA  GLU   372      66.450  24.049  35.511  1.00  0.00           H  
ATOM   2612  CB  GLU   372      67.804  22.860  34.448  1.00  0.00           C  
ATOM   2613  HB2 GLU   372      68.825  22.492  34.496  1.00  0.00           H  
ATOM   2614  HB3 GLU   372      67.293  21.911  34.279  1.00  0.00           H  
ATOM   2615  CG  GLU   372      67.670  23.794  33.197  1.00  0.00           C  
ATOM   2616  HG2 GLU   372      68.237  24.720  33.341  1.00  0.00           H  
ATOM   2617  HG3 GLU   372      68.021  23.366  32.264  1.00  0.00           H  
ATOM   2618  CD  GLU   372      66.205  24.148  32.879  1.00  0.00           C  
ATOM   2619  OE1 GLU   372      65.270  23.277  33.015  1.00  0.00           O  
ATOM   2620  OE2 GLU   372      65.852  25.313  32.677  1.00  0.00           O  
ATOM   2621  C   GLU   372      67.025  22.453  36.778  1.00  0.00           C  
ATOM   2622  O   GLU   372      65.833  22.088  36.934  1.00  0.00           O  
ATOM   2623  N   ALA   373      67.937  21.781  37.432  1.00  0.00           N  
ATOM   2624  H   ALA   373      68.919  21.923  37.257  1.00  0.00           H  
ATOM   2625  CA  ALA   373      67.554  20.730  38.389  1.00  0.00           C  
ATOM   2626  HA  ALA   373      66.667  20.205  38.038  1.00  0.00           H  
ATOM   2627  CB  ALA   373      68.715  19.818  38.660  1.00  0.00           C  
ATOM   2628  HB1 ALA   373      69.391  20.091  39.477  1.00  0.00           H  
ATOM   2629  HB2 ALA   373      68.365  18.817  38.915  1.00  0.00           H  
ATOM   2630  HB3 ALA   373      69.403  19.933  37.828  1.00  0.00           H  
ATOM   2631  C   ALA   373      67.027  21.438  39.670  1.00  0.00           C  
ATOM   2632  O   ALA   373      66.259  20.905  40.416  1.00  0.00           O  
ATOM   2633  N   ILE   374      67.475  22.678  39.982  1.00  0.00           N  
ATOM   2634  H   ILE   374      68.117  23.139  39.351  1.00  0.00           H  
ATOM   2635  CA  ILE   374      67.038  23.535  41.163  1.00  0.00           C  
ATOM   2636  HA  ILE   374      67.028  22.937  42.071  1.00  0.00           H  
ATOM   2637  CB  ILE   374      68.024  24.778  41.390  1.00  0.00           C  
ATOM   2638  HB  ILE   374      68.460  25.150  40.474  1.00  0.00           H  
ATOM   2639  CG2 ILE   374      67.266  25.849  42.228  1.00  0.00           C  
ATOM   2640 HG21 ILE   374      66.395  26.179  41.666  1.00  0.00           H  
ATOM   2641 HG22 ILE   374      66.884  25.485  43.184  1.00  0.00           H  
ATOM   2642 HG23 ILE   374      67.878  26.712  42.492  1.00  0.00           H  
ATOM   2643  CG1 ILE   374      69.322  24.284  42.185  1.00  0.00           C  
ATOM   2644 HG12 ILE   374      69.095  24.050  43.222  1.00  0.00           H  
ATOM   2645 HG13 ILE   374      69.638  23.325  41.767  1.00  0.00           H  
ATOM   2646  CD1 ILE   374      70.479  25.361  42.129  1.00  0.00           C  
ATOM   2647 HD11 ILE   374      70.772  25.286  41.082  1.00  0.00           H  
ATOM   2648 HD12 ILE   374      70.155  26.380  42.381  1.00  0.00           H  
ATOM   2649 HD13 ILE   374      71.369  25.063  42.688  1.00  0.00           H  
ATOM   2650  C   ILE   374      65.640  24.063  41.021  1.00  0.00           C  
ATOM   2651  O   ILE   374      64.927  23.977  42.017  1.00  0.00           O  
ATOM   2652  N   GLU   375      65.294  24.661  39.858  1.00  0.00           N  
ATOM   2653  H   GLU   375      65.965  24.833  39.122  1.00  0.00           H  
ATOM   2654  CA  GLU   375      63.933  24.991  39.460  1.00  0.00           C  
ATOM   2655  HA  GLU   375      63.476  25.592  40.248  1.00  0.00           H  
ATOM   2656  CB  GLU   375      63.938  25.556  37.996  1.00  0.00           C  
ATOM   2657  HB2 GLU   375      64.442  24.790  37.417  1.00  0.00           H  
ATOM   2658  HB3 GLU   375      62.901  25.731  37.706  1.00  0.00           H  
ATOM   2659  CG  GLU   375      64.712  26.797  37.815  1.00  0.00           C  
ATOM   2660  HG2 GLU   375      65.387  27.017  38.646  1.00  0.00           H  
ATOM   2661  HG3 GLU   375      65.323  26.846  36.901  1.00  0.00           H  
ATOM   2662  CD  GLU   375      63.746  28.066  37.691  1.00  0.00           C  
ATOM   2663  OE1 GLU   375      62.476  28.027  37.868  1.00  0.00           O  
ATOM   2664  OE2 GLU   375      64.175  29.180  37.218  1.00  0.00           O  
ATOM   2665  C   GLU   375      62.940  23.852  39.521  1.00  0.00           C  
ATOM   2666  O   GLU   375      61.848  23.960  40.152  1.00  0.00           O  
ATOM   2667  N   ALA   376      63.392  22.715  38.987  1.00  0.00           N  
ATOM   2668  H   ALA   376      64.357  22.739  38.692  1.00  0.00           H  
ATOM   2669  CA  ALA   376      62.613  21.492  38.854  1.00  0.00           C  
ATOM   2670  HA  ALA   376      61.742  21.746  38.252  1.00  0.00           H  
ATOM   2671  CB  ALA   376      63.437  20.485  38.106  1.00  0.00           C  
ATOM   2672  HB1 ALA   376      64.382  20.267  38.611  1.00  0.00           H  
ATOM   2673  HB2 ALA   376      62.799  19.602  38.151  1.00  0.00           H  
ATOM   2674  HB3 ALA   376      63.526  20.840  37.076  1.00  0.00           H  
ATOM   2675  C   ALA   376      62.076  20.934  40.159  1.00  0.00           C  
ATOM   2676  O   ALA   376      61.034  20.279  40.207  1.00  0.00           O  
ATOM   2677  N   ASN   377      62.945  20.900  41.188  1.00  0.00           N  
ATOM   2678  H   ASN   377      63.831  21.325  40.965  1.00  0.00           H  
ATOM   2679  CA  ASN   377      62.749  20.319  42.519  1.00  0.00           C  
ATOM   2680  HA  ASN   377      61.951  19.585  42.510  1.00  0.00           H  
ATOM   2681  CB  ASN   377      63.990  19.477  42.914  1.00  0.00           C  
ATOM   2682  HB2 ASN   377      64.935  20.013  42.806  1.00  0.00           H  
ATOM   2683  HB3 ASN   377      63.878  19.044  43.910  1.00  0.00           H  
ATOM   2684  CG  ASN   377      64.202  18.377  41.881  1.00  0.00           C  
ATOM   2685  OD1 ASN   377      63.596  17.349  41.891  1.00  0.00           O  
ATOM   2686  ND2 ASN   377      65.108  18.584  40.980  1.00  0.00           N  
ATOM   2687 HD21 ASN   377      65.163  17.846  40.288  1.00  0.00           H  
ATOM   2688 HD22 ASN   377      65.696  19.401  40.949  1.00  0.00           H  
ATOM   2689  C   ASN   377      62.509  21.443  43.592  1.00  0.00           C  
ATOM   2690  O   ASN   377      62.310  21.171  44.791  1.00  0.00           O  
ATOM   2691  N   SER   378      62.430  22.639  43.108  1.00  0.00           N  
ATOM   2692  H   SER   378      62.678  22.834  42.150  1.00  0.00           H  
ATOM   2693  CA  SER   378      62.277  23.843  43.989  1.00  0.00           C  
ATOM   2694  HA  SER   378      63.196  24.010  44.563  1.00  0.00           H  
ATOM   2695  CB  SER   378      61.958  25.059  43.147  1.00  0.00           C  
ATOM   2696  HB2 SER   378      61.968  25.880  43.859  1.00  0.00           H  
ATOM   2697  HB3 SER   378      62.746  25.277  42.424  1.00  0.00           H  
ATOM   2698  OG  SER   378      60.722  25.075  42.409  1.00  0.00           O  
ATOM   2699  HG  SER   378      61.006  24.670  41.581  1.00  0.00           H  
ATOM   2700  C   SER   378      61.185  23.614  45.054  1.00  0.00           C  
ATOM   2701  O   SER   378      61.450  23.824  46.262  1.00  0.00           O  
ATOM   2702  N   GLN   379      60.050  22.995  44.767  1.00  0.00           N  
ATOM   2703  H   GLN   379      60.113  22.503  43.885  1.00  0.00           H  
ATOM   2704  CA  GLN   379      58.921  22.826  45.661  1.00  0.00           C  
ATOM   2705  HA  GLN   379      58.803  23.814  46.101  1.00  0.00           H  
ATOM   2706  CB  GLN   379      57.596  22.458  44.880  1.00  0.00           C  
ATOM   2707  HB2 GLN   379      57.652  21.405  44.605  1.00  0.00           H  
ATOM   2708  HB3 GLN   379      56.774  22.623  45.587  1.00  0.00           H  
ATOM   2709  CG  GLN   379      57.417  23.376  43.661  1.00  0.00           C  
ATOM   2710  HG2 GLN   379      58.244  23.322  42.958  1.00  0.00           H  
ATOM   2711  HG3 GLN   379      56.615  22.947  43.060  1.00  0.00           H  
ATOM   2712  CD  GLN   379      57.191  24.853  44.008  1.00  0.00           C  
ATOM   2713  OE1 GLN   379      56.662  25.110  45.097  1.00  0.00           O  
ATOM   2714  NE2 GLN   379      57.573  25.791  43.230  1.00  0.00           N  
ATOM   2715 HE21 GLN   379      57.533  26.736  43.564  1.00  0.00           H  
ATOM   2716 HE22 GLN   379      57.915  25.523  42.306  1.00  0.00           H  
ATOM   2717  C   GLN   379      59.138  21.896  46.832  1.00  0.00           C  
ATOM   2718  O   GLN   379      58.471  22.041  47.856  1.00  0.00           O  
ATOM   2719  N   TYR   380      60.134  21.011  46.645  1.00  0.00           N  
ATOM   2720  H   TYR   380      60.635  20.908  45.766  1.00  0.00           H  
ATOM   2721  CA  TYR   380      60.704  20.194  47.730  1.00  0.00           C  
ATOM   2722  HA  TYR   380      59.812  19.845  48.237  1.00  0.00           H  
ATOM   2723  CB  TYR   380      61.501  18.991  47.074  1.00  0.00           C  
ATOM   2724  HB2 TYR   380      62.187  19.455  46.359  1.00  0.00           H  
ATOM   2725  HB3 TYR   380      62.163  18.509  47.789  1.00  0.00           H  
ATOM   2726  CG  TYR   380      60.567  18.026  46.423  1.00  0.00           C  
ATOM   2727  CD1 TYR   380      59.494  17.512  47.106  1.00  0.00           C  
ATOM   2728  HD1 TYR   380      59.397  17.708  48.168  1.00  0.00           H  
ATOM   2729  CE1 TYR   380      58.555  16.668  46.450  1.00  0.00           C  
ATOM   2730  HE1 TYR   380      57.730  16.191  46.960  1.00  0.00           H  
ATOM   2731  CZ  TYR   380      58.645  16.434  45.046  1.00  0.00           C  
ATOM   2732  OH  TYR   380      57.599  15.766  44.388  1.00  0.00           O  
ATOM   2733  HH  TYR   380      57.695  15.657  43.440  1.00  0.00           H  
ATOM   2734  CE2 TYR   380      59.808  16.973  44.369  1.00  0.00           C  
ATOM   2735  HE2 TYR   380      59.854  16.795  43.303  1.00  0.00           H  
ATOM   2736  CD2 TYR   380      60.772  17.770  45.002  1.00  0.00           C  
ATOM   2737  HD2 TYR   380      61.589  18.184  44.432  1.00  0.00           H  
ATOM   2738  C   TYR   380      61.609  20.967  48.698  1.00  0.00           C  
ATOM   2739  O   TYR   380      61.587  20.840  49.952  1.00  0.00           O  
ATOM   2740  N   PHE   381      62.466  21.859  48.197  1.00  0.00           N  
ATOM   2741  H   PHE   381      62.392  22.077  47.216  1.00  0.00           H  
ATOM   2742  CA  PHE   381      63.305  22.785  48.951  1.00  0.00           C  
ATOM   2743  HA  PHE   381      63.934  22.278  49.688  1.00  0.00           H  
ATOM   2744  CB  PHE   381      64.313  23.559  48.089  1.00  0.00           C  
ATOM   2745  HB2 PHE   381      63.756  24.319  47.549  1.00  0.00           H  
ATOM   2746  HB3 PHE   381      64.921  24.215  48.713  1.00  0.00           H  
ATOM   2747  CG  PHE   381      65.126  22.651  47.179  1.00  0.00           C  
ATOM   2748  CD1 PHE   381      65.363  21.252  47.344  1.00  0.00           C  
ATOM   2749  HD1 PHE   381      64.828  20.692  48.099  1.00  0.00           H  
ATOM   2750  CE1 PHE   381      66.157  20.576  46.431  1.00  0.00           C  
ATOM   2751  HE1 PHE   381      66.434  19.535  46.496  1.00  0.00           H  
ATOM   2752  CZ  PHE   381      66.654  21.242  45.297  1.00  0.00           C  
ATOM   2753  HZ  PHE   381      67.348  20.716  44.666  1.00  0.00           H  
ATOM   2754  CE2 PHE   381      66.501  22.628  45.113  1.00  0.00           C  
ATOM   2755  HE2 PHE   381      67.011  23.245  44.382  1.00  0.00           H  
ATOM   2756  CD2 PHE   381      65.683  23.276  45.998  1.00  0.00           C  
ATOM   2757  HD2 PHE   381      65.432  24.326  45.958  1.00  0.00           H  
ATOM   2758  C   PHE   381      62.477  23.818  49.661  1.00  0.00           C  
ATOM   2759  O   PHE   381      62.800  24.079  50.803  1.00  0.00           O  
ATOM   2760  N   HID   382      61.369  24.309  49.148  1.00  0.00           N  
ATOM   2761  H   HID   382      61.211  24.128  48.164  1.00  0.00           H  
ATOM   2762  CA  HID   382      60.366  25.033  49.894  1.00  0.00           C  
ATOM   2763  HA  HID   382      60.723  26.015  50.209  1.00  0.00           H  
ATOM   2764  CB  HID   382      59.284  25.528  48.875  1.00  0.00           C  
ATOM   2765  HB2 HID   382      58.679  24.672  48.562  1.00  0.00           H  
ATOM   2766  HB3 HID   382      58.660  26.244  49.389  1.00  0.00           H  
ATOM   2767  CG  HID   382      59.742  25.997  47.516  1.00  0.00           C  
ATOM   2768  ND1 HID   382      58.910  26.302  46.437  1.00  0.00           N  
ATOM   2769  HD1 HID   382      57.907  26.172  46.346  1.00  0.00           H  
ATOM   2770  CE1 HID   382      59.678  26.745  45.446  1.00  0.00           C  
ATOM   2771  HE1 HID   382      59.348  26.731  44.417  1.00  0.00           H  
ATOM   2772  NE2 HID   382      60.933  26.802  45.839  1.00  0.00           N  
ATOM   2773  CD2 HID   382      60.955  26.537  47.173  1.00  0.00           C  
ATOM   2774  HD2 HID   382      61.822  26.479  47.821  1.00  0.00           H  
ATOM   2775  C   HID   382      59.803  24.275  51.087  1.00  0.00           C  
ATOM   2776  O   HID   382      59.794  24.833  52.200  1.00  0.00           O  
ATOM   2777  N   LEU   383      59.401  23.054  50.806  1.00  0.00           N  
ATOM   2778  H   LEU   383      59.232  22.893  49.822  1.00  0.00           H  
ATOM   2779  CA  LEU   383      58.743  22.208  51.851  1.00  0.00           C  
ATOM   2780  HA  LEU   383      57.934  22.791  52.290  1.00  0.00           H  
ATOM   2781  CB  LEU   383      58.195  20.951  51.136  1.00  0.00           C  
ATOM   2782  HB2 LEU   383      57.273  21.278  50.648  1.00  0.00           H  
ATOM   2783  HB3 LEU   383      58.883  20.699  50.336  1.00  0.00           H  
ATOM   2784  CG  LEU   383      57.968  19.778  52.099  1.00  0.00           C  
ATOM   2785  HG  LEU   383      58.786  19.531  52.786  1.00  0.00           H  
ATOM   2786  CD1 LEU   383      56.760  20.082  53.044  1.00  0.00           C  
ATOM   2787 HD11 LEU   383      55.841  19.894  52.478  1.00  0.00           H  
ATOM   2788 HD12 LEU   383      56.790  19.411  53.907  1.00  0.00           H  
ATOM   2789 HD13 LEU   383      56.764  21.156  53.259  1.00  0.00           H  
ATOM   2790  CD2 LEU   383      57.864  18.544  51.257  1.00  0.00           C  
ATOM   2791 HD21 LEU   383      57.658  17.625  51.808  1.00  0.00           H  
ATOM   2792 HD22 LEU   383      57.144  18.759  50.468  1.00  0.00           H  
ATOM   2793 HD23 LEU   383      58.831  18.325  50.808  1.00  0.00           H  
ATOM   2794  C   LEU   383      59.758  21.927  52.990  1.00  0.00           C  
ATOM   2795  O   LEU   383      59.401  22.123  54.157  1.00  0.00           O  
ATOM   2796  N   ALA   384      61.058  21.669  52.696  1.00  0.00           N  
ATOM   2797  H   ALA   384      61.233  21.561  51.698  1.00  0.00           H  
ATOM   2798  CA  ALA   384      62.187  21.582  53.623  1.00  0.00           C  
ATOM   2799  HA  ALA   384      62.011  20.698  54.234  1.00  0.00           H  
ATOM   2800  CB  ALA   384      63.530  21.485  52.867  1.00  0.00           C  
ATOM   2801  HB1 ALA   384      64.301  21.357  53.624  1.00  0.00           H  
ATOM   2802  HB2 ALA   384      63.397  20.655  52.167  1.00  0.00           H  
ATOM   2803  HB3 ALA   384      63.654  22.419  52.316  1.00  0.00           H  
ATOM   2804  C   ALA   384      62.335  22.775  54.659  1.00  0.00           C  
ATOM   2805  O   ALA   384      62.666  22.561  55.810  1.00  0.00           O  
ATOM   2806  N   ALA   385      62.202  23.984  54.128  1.00  0.00           N  
ATOM   2807  H   ALA   385      61.981  24.071  53.149  1.00  0.00           H  
ATOM   2808  CA  ALA   385      62.315  25.247  54.903  1.00  0.00           C  
ATOM   2809  HA  ALA   385      63.335  25.130  55.290  1.00  0.00           H  
ATOM   2810  CB  ALA   385      62.274  26.451  53.967  1.00  0.00           C  
ATOM   2811  HB1 ALA   385      62.538  27.398  54.437  1.00  0.00           H  
ATOM   2812  HB2 ALA   385      63.051  26.278  53.221  1.00  0.00           H  
ATOM   2813  HB3 ALA   385      61.378  26.562  53.362  1.00  0.00           H  
ATOM   2814  C   ALA   385      61.275  25.363  56.062  1.00  0.00           C  
ATOM   2815  O   ALA   385      61.591  25.804  57.135  1.00  0.00           O  
ATOM   2816  N   TRP   386      60.048  24.990  55.784  1.00  0.00           N  
ATOM   2817  H   TRP   386      59.904  24.982  54.794  1.00  0.00           H  
ATOM   2818  CA  TRP   386      58.973  24.913  56.688  1.00  0.00           C  
ATOM   2819  HA  TRP   386      59.039  25.691  57.443  1.00  0.00           H  
ATOM   2820  CB  TRP   386      57.561  25.009  55.956  1.00  0.00           C  
ATOM   2821  HB2 TRP   386      57.348  24.044  55.491  1.00  0.00           H  
ATOM   2822  HB3 TRP   386      56.917  25.185  56.823  1.00  0.00           H  
ATOM   2823  CG  TRP   386      57.347  26.126  54.982  1.00  0.00           C  
ATOM   2824  CD1 TRP   386      57.284  25.904  53.649  1.00  0.00           C  
ATOM   2825  HD1 TRP   386      57.418  24.942  53.164  1.00  0.00           H  
ATOM   2826  NE1 TRP   386      57.152  27.145  53.102  1.00  0.00           N  
ATOM   2827  HE1 TRP   386      56.869  27.237  52.136  1.00  0.00           H  
ATOM   2828  CE2 TRP   386      57.161  28.182  54.026  1.00  0.00           C  
ATOM   2829  CZ2 TRP   386      57.048  29.590  53.850  1.00  0.00           C  
ATOM   2830  HZ2 TRP   386      56.806  30.035  52.906  1.00  0.00           H  
ATOM   2831  CH2 TRP   386      57.080  30.364  55.028  1.00  0.00           C  
ATOM   2832  HH2 TRP   386      57.036  31.442  55.022  1.00  0.00           H  
ATOM   2833  CZ3 TRP   386      57.379  29.789  56.228  1.00  0.00           C  
ATOM   2834  HZ3 TRP   386      57.497  30.448  57.077  1.00  0.00           H  
ATOM   2835  CE3 TRP   386      57.436  28.401  56.378  1.00  0.00           C  
ATOM   2836  HE3 TRP   386      57.666  27.944  57.329  1.00  0.00           H  
ATOM   2837  CD2 TRP   386      57.271  27.525  55.300  1.00  0.00           C  
ATOM   2838  C   TRP   386      59.009  23.661  57.678  1.00  0.00           C  
ATOM   2839  O   TRP   386      58.410  23.714  58.750  1.00  0.00           O  
ATOM   2840  N   ALA   387      59.594  22.588  57.182  1.00  0.00           N  
ATOM   2841  H   ALA   387      59.945  22.655  56.243  1.00  0.00           H  
ATOM   2842  CA  ALA   387      59.894  21.328  57.965  1.00  0.00           C  
ATOM   2843  HA  ALA   387      58.937  20.988  58.362  1.00  0.00           H  
ATOM   2844  CB  ALA   387      60.264  20.337  56.858  1.00  0.00           C  
ATOM   2845  HB1 ALA   387      59.360  19.793  56.563  1.00  0.00           H  
ATOM   2846  HB2 ALA   387      60.557  20.974  56.017  1.00  0.00           H  
ATOM   2847  HB3 ALA   387      61.023  19.635  57.190  1.00  0.00           H  
ATOM   2848  C   ALA   387      60.828  21.451  59.055  1.00  0.00           C  
ATOM   2849  O   ALA   387      60.492  21.027  60.193  1.00  0.00           O  
ATOM   2850  N   VAL   388      62.020  22.027  58.907  1.00  0.00           N  
ATOM   2851  H   VAL   388      62.288  22.340  57.978  1.00  0.00           H  
ATOM   2852  CA  VAL   388      62.915  22.255  60.025  1.00  0.00           C  
ATOM   2853  HA  VAL   388      63.250  21.275  60.361  1.00  0.00           H  
ATOM   2854  CB  VAL   388      64.099  23.117  59.516  1.00  0.00           C  
ATOM   2855  HB  VAL   388      63.660  23.956  58.973  1.00  0.00           H  
ATOM   2856  CG1 VAL   388      65.096  23.657  60.538  1.00  0.00           C  
ATOM   2857 HG11 VAL   388      65.487  22.829  61.136  1.00  0.00           H  
ATOM   2858 HG12 VAL   388      66.012  24.067  60.123  1.00  0.00           H  
ATOM   2859 HG13 VAL   388      64.608  24.420  61.149  1.00  0.00           H  
ATOM   2860  CG2 VAL   388      64.886  22.262  58.497  1.00  0.00           C  
ATOM   2861 HG21 VAL   388      65.755  22.779  58.091  1.00  0.00           H  
ATOM   2862 HG22 VAL   388      65.321  21.408  59.007  1.00  0.00           H  
ATOM   2863 HG23 VAL   388      64.255  21.933  57.669  1.00  0.00           H  
ATOM   2864  C   VAL   388      62.385  22.928  61.342  1.00  0.00           C  
ATOM   2865  O   VAL   388      62.413  22.217  62.362  1.00  0.00           O  
ATOM   2866  N   PRO   389      61.663  24.088  61.238  1.00  0.00           N  
ATOM   2867  CD  PRO   389      61.517  24.982  60.144  1.00  0.00           C  
ATOM   2868  HD2 PRO   389      61.228  24.418  59.262  1.00  0.00           H  
ATOM   2869  HD3 PRO   389      62.383  25.618  59.997  1.00  0.00           H  
ATOM   2870  CG  PRO   389      60.405  26.052  60.573  1.00  0.00           C  
ATOM   2871  HG2 PRO   389      59.424  25.607  60.423  1.00  0.00           H  
ATOM   2872  HG3 PRO   389      60.589  26.945  59.974  1.00  0.00           H  
ATOM   2873  CB  PRO   389      60.692  26.188  62.060  1.00  0.00           C  
ATOM   2874  HB2 PRO   389      59.837  26.452  62.684  1.00  0.00           H  
ATOM   2875  HB3 PRO   389      61.532  26.868  62.200  1.00  0.00           H  
ATOM   2876  CA  PRO   389      61.095  24.738  62.476  1.00  0.00           C  
ATOM   2877  HA  PRO   389      61.886  24.673  63.224  1.00  0.00           H  
ATOM   2878  C   PRO   389      59.765  24.041  62.965  1.00  0.00           C  
ATOM   2879  O   PRO   389      59.493  24.183  64.126  1.00  0.00           O  
ATOM   2880  N   ALA   390      59.120  23.230  62.101  1.00  0.00           N  
ATOM   2881  H   ALA   390      59.468  23.188  61.147  1.00  0.00           H  
ATOM   2882  CA  ALA   390      58.054  22.357  62.432  1.00  0.00           C  
ATOM   2883  HA  ALA   390      57.334  23.059  62.849  1.00  0.00           H  
ATOM   2884  CB  ALA   390      57.510  21.680  61.193  1.00  0.00           C  
ATOM   2885  HB1 ALA   390      58.196  20.921  60.814  1.00  0.00           H  
ATOM   2886  HB2 ALA   390      56.516  21.272  61.392  1.00  0.00           H  
ATOM   2887  HB3 ALA   390      57.383  22.382  60.360  1.00  0.00           H  
ATOM   2888  C   ALA   390      58.373  21.284  63.507  1.00  0.00           C  
ATOM   2889  O   ALA   390      57.698  21.094  64.546  1.00  0.00           O  
ATOM   2890  N   VAL   391      59.559  20.597  63.282  1.00  0.00           N  
ATOM   2891  H   VAL   391      60.164  20.811  62.501  1.00  0.00           H  
ATOM   2892  CA  VAL   391      60.157  19.510  64.121  1.00  0.00           C  
ATOM   2893  HA  VAL   391      59.421  18.879  64.613  1.00  0.00           H  
ATOM   2894  CB  VAL   391      61.066  18.667  63.224  1.00  0.00           C  
ATOM   2895  HB  VAL   391      61.744  19.294  62.651  1.00  0.00           H  
ATOM   2896  CG1 VAL   391      61.797  17.610  64.045  1.00  0.00           C  
ATOM   2897 HG11 VAL   391      61.098  16.957  64.571  1.00  0.00           H  
ATOM   2898 HG12 VAL   391      62.201  16.930  63.300  1.00  0.00           H  
ATOM   2899 HG13 VAL   391      62.496  17.919  64.830  1.00  0.00           H  
ATOM   2900  CG2 VAL   391      60.237  17.972  62.073  1.00  0.00           C  
ATOM   2901 HG21 VAL   391      60.921  17.415  61.446  1.00  0.00           H  
ATOM   2902 HG22 VAL   391      59.509  17.263  62.465  1.00  0.00           H  
ATOM   2903 HG23 VAL   391      59.716  18.696  61.432  1.00  0.00           H  
ATOM   2904  C   VAL   391      60.886  20.105  65.295  1.00  0.00           C  
ATOM   2905  O   VAL   391      60.776  19.518  66.393  1.00  0.00           O  
ATOM   2906  N   LYS   392      61.628  21.235  65.094  1.00  0.00           N  
ATOM   2907  H   LYS   392      61.753  21.591  64.160  1.00  0.00           H  
ATOM   2908  CA  LYS   392      62.189  21.909  66.284  1.00  0.00           C  
ATOM   2909  HA  LYS   392      62.799  21.141  66.749  1.00  0.00           H  
ATOM   2910  CB  LYS   392      63.069  23.119  65.747  1.00  0.00           C  
ATOM   2911  HB2 LYS   392      63.694  22.796  64.918  1.00  0.00           H  
ATOM   2912  HB3 LYS   392      62.323  23.768  65.277  1.00  0.00           H  
ATOM   2913  CG  LYS   392      63.910  23.877  66.805  1.00  0.00           C  
ATOM   2914  HG2 LYS   392      64.443  24.706  66.330  1.00  0.00           H  
ATOM   2915  HG3 LYS   392      63.232  24.234  67.580  1.00  0.00           H  
ATOM   2916  CD  LYS   392      65.073  23.092  67.440  1.00  0.00           C  
ATOM   2917  HD2 LYS   392      65.487  23.771  68.192  1.00  0.00           H  
ATOM   2918  HD3 LYS   392      64.603  22.238  67.911  1.00  0.00           H  
ATOM   2919  CE  LYS   392      66.059  22.611  66.266  1.00  0.00           C  
ATOM   2920  HE2 LYS   392      65.500  21.965  65.589  1.00  0.00           H  
ATOM   2921  HE3 LYS   392      66.368  23.462  65.659  1.00  0.00           H  
ATOM   2922  NZ  LYS   392      67.146  21.857  66.853  1.00  0.00           N  
ATOM   2923  HZ1 LYS   392      67.798  22.453  67.333  1.00  0.00           H  
ATOM   2924  HZ2 LYS   392      66.737  21.170  67.477  1.00  0.00           H  
ATOM   2925  HZ3 LYS   392      67.555  21.319  66.107  1.00  0.00           H  
ATOM   2926  C   LYS   392      61.178  22.443  67.340  1.00  0.00           C  
ATOM   2927  O   LYS   392      61.309  22.146  68.501  1.00  0.00           O  
ATOM   2928  N   THR   393      60.148  23.095  66.869  1.00  0.00           N  
ATOM   2929  H   THR   393      60.050  23.223  65.873  1.00  0.00           H  
ATOM   2930  CA  THR   393      59.104  23.693  67.725  1.00  0.00           C  
ATOM   2931  HA  THR   393      59.539  24.362  68.478  1.00  0.00           H  
ATOM   2932  CB  THR   393      58.084  24.570  66.990  1.00  0.00           C  
ATOM   2933  HB  THR   393      57.601  23.880  66.288  1.00  0.00           H  
ATOM   2934  CG2 THR   393      57.180  25.365  67.862  1.00  0.00           C  
ATOM   2935 HG21 THR   393      56.445  25.928  67.279  1.00  0.00           H  
ATOM   2936 HG22 THR   393      56.617  24.731  68.552  1.00  0.00           H  
ATOM   2937 HG23 THR   393      57.775  26.009  68.502  1.00  0.00           H  
ATOM   2938  OG1 THR   393      58.822  25.600  66.368  1.00  0.00           O  
ATOM   2939  HG1 THR   393      59.125  25.206  65.544  1.00  0.00           H  
ATOM   2940  C   THR   393      58.322  22.705  68.550  1.00  0.00           C  
ATOM   2941  O   THR   393      58.102  22.874  69.764  1.00  0.00           O  
ATOM   2942  N   ILE   394      57.878  21.627  67.904  1.00  0.00           N  
ATOM   2943  H   ILE   394      58.286  21.410  67.007  1.00  0.00           H  
ATOM   2944  CA  ILE   394      57.236  20.475  68.657  1.00  0.00           C  
ATOM   2945  HA  ILE   394      56.375  20.772  69.254  1.00  0.00           H  
ATOM   2946  CB  ILE   394      56.587  19.434  67.619  1.00  0.00           C  
ATOM   2947  HB  ILE   394      57.159  19.493  66.691  1.00  0.00           H  
ATOM   2948  CG2 ILE   394      56.615  17.983  68.174  1.00  0.00           C  
ATOM   2949 HG21 ILE   394      55.931  17.947  69.028  1.00  0.00           H  
ATOM   2950 HG22 ILE   394      56.232  17.308  67.407  1.00  0.00           H  
ATOM   2951 HG23 ILE   394      57.666  17.845  68.421  1.00  0.00           H  
ATOM   2952  CG1 ILE   394      55.221  20.010  67.182  1.00  0.00           C  
ATOM   2953 HG12 ILE   394      54.622  19.794  68.065  1.00  0.00           H  
ATOM   2954 HG13 ILE   394      55.205  21.085  67.057  1.00  0.00           H  
ATOM   2955  CD1 ILE   394      54.535  19.336  66.014  1.00  0.00           C  
ATOM   2956 HD11 ILE   394      55.217  19.371  65.170  1.00  0.00           H  
ATOM   2957 HD12 ILE   394      54.405  18.259  66.168  1.00  0.00           H  
ATOM   2958 HD13 ILE   394      53.562  19.762  65.767  1.00  0.00           H  
ATOM   2959  C   ILE   394      58.146  19.823  69.721  1.00  0.00           C  
ATOM   2960  O   ILE   394      57.636  19.307  70.700  1.00  0.00           O  
ATOM   2961  N   THR   395      59.500  19.773  69.483  1.00  0.00           N  
ATOM   2962  H   THR   395      59.756  20.470  68.797  1.00  0.00           H  
ATOM   2963  CA  THR   395      60.512  19.368  70.401  1.00  0.00           C  
ATOM   2964  HA  THR   395      60.199  18.353  70.618  1.00  0.00           H  
ATOM   2965  CB  THR   395      61.940  19.316  69.807  1.00  0.00           C  
ATOM   2966  HB  THR   395      62.185  20.350  69.572  1.00  0.00           H  
ATOM   2967  CG2 THR   395      62.843  18.825  70.871  1.00  0.00           C  
ATOM   2968 HG21 THR   395      63.839  18.619  70.499  1.00  0.00           H  
ATOM   2969 HG22 THR   395      62.912  19.546  71.690  1.00  0.00           H  
ATOM   2970 HG23 THR   395      62.339  17.954  71.304  1.00  0.00           H  
ATOM   2971  OG1 THR   395      61.971  18.444  68.635  1.00  0.00           O  
ATOM   2972  HG1 THR   395      61.532  18.844  67.881  1.00  0.00           H  
ATOM   2973  C   THR   395      60.460  20.281  71.636  1.00  0.00           C  
ATOM   2974  O   THR   395      60.458  19.837  72.780  1.00  0.00           O  
ATOM   2975  N   ILE   396      60.354  21.548  71.382  1.00  0.00           N  
ATOM   2976  H   ILE   396      60.362  21.975  70.471  1.00  0.00           H  
ATOM   2977  CA  ILE   396      60.393  22.477  72.540  1.00  0.00           C  
ATOM   2978  HA  ILE   396      61.229  22.302  73.219  1.00  0.00           H  
ATOM   2979  CB  ILE   396      60.466  23.848  71.938  1.00  0.00           C  
ATOM   2980  HB  ILE   396      59.757  23.928  71.112  1.00  0.00           H  
ATOM   2981  CG2 ILE   396      60.292  24.968  72.918  1.00  0.00           C  
ATOM   2982 HG21 ILE   396      59.275  24.909  73.302  1.00  0.00           H  
ATOM   2983 HG22 ILE   396      60.957  24.852  73.773  1.00  0.00           H  
ATOM   2984 HG23 ILE   396      60.569  25.937  72.485  1.00  0.00           H  
ATOM   2985  CG1 ILE   396      61.854  24.098  71.255  1.00  0.00           C  
ATOM   2986 HG12 ILE   396      62.474  24.447  72.084  1.00  0.00           H  
ATOM   2987 HG13 ILE   396      62.077  23.141  70.783  1.00  0.00           H  
ATOM   2988  CD1 ILE   396      61.949  25.175  70.189  1.00  0.00           C  
ATOM   2989 HD11 ILE   396      61.409  24.891  69.288  1.00  0.00           H  
ATOM   2990 HD12 ILE   396      61.582  26.128  70.548  1.00  0.00           H  
ATOM   2991 HD13 ILE   396      62.977  25.301  69.845  1.00  0.00           H  
ATOM   2992  C   ILE   396      59.081  22.293  73.375  1.00  0.00           C  
ATOM   2993  O   ILE   396      59.137  22.220  74.566  1.00  0.00           O  
ATOM   2994  N   LEU   397      57.915  22.220  72.666  1.00  0.00           N  
ATOM   2995  H   LEU   397      57.929  22.345  71.666  1.00  0.00           H  
ATOM   2996  CA  LEU   397      56.618  21.827  73.323  1.00  0.00           C  
ATOM   2997  HA  LEU   397      56.382  22.588  74.073  1.00  0.00           H  
ATOM   2998  CB  LEU   397      55.512  21.809  72.273  1.00  0.00           C  
ATOM   2999  HB2 LEU   397      55.861  21.151  71.483  1.00  0.00           H  
ATOM   3000  HB3 LEU   397      54.656  21.362  72.773  1.00  0.00           H  
ATOM   3001  CG  LEU   397      55.150  23.172  71.607  1.00  0.00           C  
ATOM   3002  HG  LEU   397      56.024  23.564  71.073  1.00  0.00           H  
ATOM   3003  CD1 LEU   397      53.953  22.887  70.631  1.00  0.00           C  
ATOM   3004 HD11 LEU   397      53.701  23.806  70.095  1.00  0.00           H  
ATOM   3005 HD12 LEU   397      54.249  22.079  69.966  1.00  0.00           H  
ATOM   3006 HD13 LEU   397      53.048  22.651  71.192  1.00  0.00           H  
ATOM   3007  CD2 LEU   397      54.607  24.221  72.565  1.00  0.00           C  
ATOM   3008 HD21 LEU   397      55.395  24.624  73.201  1.00  0.00           H  
ATOM   3009 HD22 LEU   397      54.083  24.986  71.999  1.00  0.00           H  
ATOM   3010 HD23 LEU   397      53.874  23.735  73.199  1.00  0.00           H  
ATOM   3011  C   LEU   397      56.705  20.488  74.065  1.00  0.00           C  
ATOM   3012  O   LEU   397      56.036  20.316  75.127  1.00  0.00           O  
ATOM   3013  N   ALA   398      57.430  19.444  73.644  1.00  0.00           N  
ATOM   3014  H   ALA   398      57.779  19.572  72.702  1.00  0.00           H  
ATOM   3015  CA  ALA   398      57.598  18.129  74.237  1.00  0.00           C  
ATOM   3016  HA  ALA   398      56.692  17.588  74.493  1.00  0.00           H  
ATOM   3017  CB  ALA   398      58.248  17.196  73.209  1.00  0.00           C  
ATOM   3018  HB1 ALA   398      57.570  17.088  72.362  1.00  0.00           H  
ATOM   3019  HB2 ALA   398      59.233  17.625  73.001  1.00  0.00           H  
ATOM   3020  HB3 ALA   398      58.450  16.207  73.626  1.00  0.00           H  
ATOM   3021  C   ALA   398      58.534  18.165  75.540  1.00  0.00           C  
ATOM   3022  O   ALA   398      58.108  17.564  76.519  1.00  0.00           O  
ATOM   3023  N   MET   399      59.575  19.065  75.637  1.00  0.00           N  
ATOM   3024  H   MET   399      59.912  19.467  74.761  1.00  0.00           H  
ATOM   3025  CA  MET   399      60.204  19.521  76.910  1.00  0.00           C  
ATOM   3026  HA  MET   399      60.216  18.678  77.605  1.00  0.00           H  
ATOM   3027  CB  MET   399      61.550  20.113  76.542  1.00  0.00           C  
ATOM   3028  HB2 MET   399      61.441  21.131  76.172  1.00  0.00           H  
ATOM   3029  HB3 MET   399      61.980  20.309  77.527  1.00  0.00           H  
ATOM   3030  CG  MET   399      62.463  19.223  75.700  1.00  0.00           C  
ATOM   3031  HG2 MET   399      62.738  18.307  76.219  1.00  0.00           H  
ATOM   3032  HG3 MET   399      62.022  19.003  74.730  1.00  0.00           H  
ATOM   3033  SD  MET   399      64.115  19.968  75.549  1.00  0.00           S  
ATOM   3034  CE  MET   399      64.716  19.603  77.239  1.00  0.00           C  
ATOM   3035  HE1 MET   399      64.215  20.413  77.783  1.00  0.00           H  
ATOM   3036  HE2 MET   399      64.437  18.598  77.554  1.00  0.00           H  
ATOM   3037  HE3 MET   399      65.806  19.647  77.178  1.00  0.00           H  
ATOM   3038  C   MET   399      59.374  20.533  77.699  1.00  0.00           C  
ATOM   3039  O   MET   399      59.609  20.699  78.917  1.00  0.00           O  
ATOM   3040  N   GLY   400      58.373  21.169  77.047  1.00  0.00           N  
ATOM   3041  H   GLY   400      58.341  21.180  76.045  1.00  0.00           H  
ATOM   3042  CA  GLY   400      57.420  22.053  77.750  1.00  0.00           C  
ATOM   3043  HA2 GLY   400      56.522  22.045  77.129  1.00  0.00           H  
ATOM   3044  HA3 GLY   400      57.073  21.547  78.651  1.00  0.00           H  
ATOM   3045  C   GLY   400      57.879  23.436  78.143  1.00  0.00           C  
ATOM   3046  O   GLY   400      57.365  23.990  79.120  1.00  0.00           O  
ATOM   3047  N   GLN   401      58.922  23.979  77.449  1.00  0.00           N  
ATOM   3048  H   GLN   401      59.104  23.482  76.584  1.00  0.00           H  
ATOM   3049  CA  GLN   401      59.565  25.318  77.710  1.00  0.00           C  
ATOM   3050  HA  GLN   401      59.408  25.699  78.716  1.00  0.00           H  
ATOM   3051  CB  GLN   401      61.141  25.273  77.545  1.00  0.00           C  
ATOM   3052  HB2 GLN   401      61.366  24.842  76.573  1.00  0.00           H  
ATOM   3053  HB3 GLN   401      61.611  26.255  77.510  1.00  0.00           H  
ATOM   3054  CG  GLN   401      61.769  24.533  78.690  1.00  0.00           C  
ATOM   3055  HG2 GLN   401      61.269  23.575  78.847  1.00  0.00           H  
ATOM   3056  HG3 GLN   401      62.808  24.377  78.422  1.00  0.00           H  
ATOM   3057  CD  GLN   401      61.761  25.307  79.933  1.00  0.00           C  
ATOM   3058  OE1 GLN   401      62.012  26.512  79.946  1.00  0.00           O  
ATOM   3059  NE2 GLN   401      61.628  24.770  81.106  1.00  0.00           N  
ATOM   3060 HE21 GLN   401      61.542  25.361  81.916  1.00  0.00           H  
ATOM   3061 HE22 GLN   401      61.308  23.807  81.146  1.00  0.00           H  
ATOM   3062  C   GLN   401      58.965  26.369  76.835  1.00  0.00           C  
ATOM   3063  O   GLN   401      59.069  26.220  75.648  1.00  0.00           O  
ATOM   3064  N   VAL   402      58.384  27.389  77.447  1.00  0.00           N  
ATOM   3065  H   VAL   402      58.441  27.521  78.441  1.00  0.00           H  
ATOM   3066  CA  VAL   402      57.816  28.598  76.781  1.00  0.00           C  
ATOM   3067  HA  VAL   402      58.555  28.963  76.071  1.00  0.00           H  
ATOM   3068  CB  VAL   402      56.536  28.268  75.961  1.00  0.00           C  
ATOM   3069  HB  VAL   402      56.684  27.628  75.092  1.00  0.00           H  
ATOM   3070  CG1 VAL   402      55.354  27.724  76.838  1.00  0.00           C  
ATOM   3071 HG11 VAL   402      54.405  27.641  76.312  1.00  0.00           H  
ATOM   3072 HG12 VAL   402      55.568  26.693  77.119  1.00  0.00           H  
ATOM   3073 HG13 VAL   402      55.201  28.420  77.663  1.00  0.00           H  
ATOM   3074  CG2 VAL   402      55.966  29.550  75.356  1.00  0.00           C  
ATOM   3075 HG21 VAL   402      55.550  30.208  76.117  1.00  0.00           H  
ATOM   3076 HG22 VAL   402      56.827  29.906  74.784  1.00  0.00           H  
ATOM   3077 HG23 VAL   402      55.322  29.155  74.568  1.00  0.00           H  
ATOM   3078  C   VAL   402      57.601  29.748  77.820  1.00  0.00           C  
ATOM   3079  O   VAL   402      57.161  29.451  78.940  1.00  0.00           O  
ATOM   3080  N   ASP   403      58.048  31.003  77.522  1.00  0.00           N  
ATOM   3081  H   ASP   403      58.463  31.132  76.611  1.00  0.00           H  
ATOM   3082  CA  ASP   403      58.326  31.961  78.566  1.00  0.00           C  
ATOM   3083  HA  ASP   403      57.884  31.645  79.510  1.00  0.00           H  
ATOM   3084  CB  ASP   403      59.810  32.161  78.737  1.00  0.00           C  
ATOM   3085  HB2 ASP   403      60.207  32.468  77.765  1.00  0.00           H  
ATOM   3086  HB3 ASP   403      59.802  33.004  79.428  1.00  0.00           H  
ATOM   3087  CG  ASP   403      60.642  31.040  79.310  1.00  0.00           C  
ATOM   3088  OD1 ASP   403      61.676  30.690  78.659  1.00  0.00           O  
ATOM   3089  OD2 ASP   403      60.356  30.523  80.412  1.00  0.00           O  
ATOM   3090  C   ASP   403      57.779  33.382  78.238  1.00  0.00           C  
ATOM   3091  O   ASP   403      58.074  33.920  77.139  1.00  0.00           O  
ATOM   3092  N   GLY   404      56.967  34.004  79.089  1.00  0.00           N  
ATOM   3093  H   GLY   404      56.997  33.609  80.009  1.00  0.00           H  
ATOM   3094  CA  GLY   404      56.658  35.484  79.047  1.00  0.00           C  
ATOM   3095  HA2 GLY   404      56.463  35.694  77.997  1.00  0.00           H  
ATOM   3096  HA3 GLY   404      55.755  35.787  79.579  1.00  0.00           H  
ATOM   3097  C   GLY   404      57.886  36.343  79.319  1.00  0.00           C  
ATOM   3098  O   GLY   404      58.665  36.079  80.202  1.00  0.00           O  
ATOM   3099  N   ASP   405      57.983  37.462  78.565  1.00  0.00           N  
ATOM   3100  H   ASP   405      57.391  37.576  77.760  1.00  0.00           H  
ATOM   3101  CA  ASP   405      58.945  38.615  78.776  1.00  0.00           C  
ATOM   3102  HA  ASP   405      59.685  38.442  79.554  1.00  0.00           H  
ATOM   3103  CB  ASP   405      59.684  39.048  77.443  1.00  0.00           C  
ATOM   3104  HB2 ASP   405      60.275  38.165  77.197  1.00  0.00           H  
ATOM   3105  HB3 ASP   405      58.889  39.161  76.710  1.00  0.00           H  
ATOM   3106  CG  ASP   405      60.529  40.237  77.550  1.00  0.00           C  
ATOM   3107  OD1 ASP   405      61.353  40.382  76.537  1.00  0.00           O  
ATOM   3108  OD2 ASP   405      60.455  40.890  78.594  1.00  0.00           O  
ATOM   3109  C   ASP   405      58.138  39.732  79.388  1.00  0.00           C  
ATOM   3110  O   ASP   405      57.393  40.399  78.768  1.00  0.00           O  
ATOM   3111  N   LEU   406      58.445  40.022  80.695  1.00  0.00           N  
ATOM   3112  H   LEU   406      59.179  39.497  81.139  1.00  0.00           H  
ATOM   3113  CA  LEU   406      57.792  41.010  81.526  1.00  0.00           C  
ATOM   3114  HA  LEU   406      56.708  40.992  81.468  1.00  0.00           H  
ATOM   3115  CB  LEU   406      58.251  40.691  82.936  1.00  0.00           C  
ATOM   3116  HB2 LEU   406      58.053  39.648  83.197  1.00  0.00           H  
ATOM   3117  HB3 LEU   406      59.340  40.767  82.941  1.00  0.00           H  
ATOM   3118  CG  LEU   406      57.724  41.646  84.016  1.00  0.00           C  
ATOM   3119  HG  LEU   406      57.926  42.672  83.733  1.00  0.00           H  
ATOM   3120  CD1 LEU   406      56.209  41.408  84.132  1.00  0.00           C  
ATOM   3121 HD11 LEU   406      55.613  41.505  83.222  1.00  0.00           H  
ATOM   3122 HD12 LEU   406      56.147  40.413  84.551  1.00  0.00           H  
ATOM   3123 HD13 LEU   406      55.767  42.099  84.853  1.00  0.00           H  
ATOM   3124  CD2 LEU   406      58.494  41.459  85.408  1.00  0.00           C  
ATOM   3125 HD21 LEU   406      58.650  40.392  85.543  1.00  0.00           H  
ATOM   3126 HD22 LEU   406      59.541  41.705  85.245  1.00  0.00           H  
ATOM   3127 HD23 LEU   406      58.000  41.865  86.287  1.00  0.00           H  
ATOM   3128  C   LEU   406      58.067  42.492  81.029  1.00  0.00           C  
ATOM   3129  O   LEU   406      57.296  43.395  81.262  1.00  0.00           O  
ATOM   3130  N   LEU   407      59.233  42.688  80.429  1.00  0.00           N  
ATOM   3131  H   LEU   407      59.775  41.869  80.216  1.00  0.00           H  
ATOM   3132  CA  LEU   407      59.647  43.984  79.867  1.00  0.00           C  
ATOM   3133  HA  LEU   407      59.227  44.720  80.566  1.00  0.00           H  
ATOM   3134  CB  LEU   407      61.173  44.053  79.730  1.00  0.00           C  
ATOM   3135  HB2 LEU   407      61.663  43.649  80.624  1.00  0.00           H  
ATOM   3136  HB3 LEU   407      61.448  43.396  78.898  1.00  0.00           H  
ATOM   3137  CG  LEU   407      61.774  45.472  79.578  1.00  0.00           C  
ATOM   3138  HG  LEU   407      61.294  45.866  78.684  1.00  0.00           H  
ATOM   3139  CD1 LEU   407      61.402  46.430  80.701  1.00  0.00           C  
ATOM   3140 HD11 LEU   407      61.897  47.395  80.575  1.00  0.00           H  
ATOM   3141 HD12 LEU   407      60.325  46.603  80.813  1.00  0.00           H  
ATOM   3142 HD13 LEU   407      61.702  45.997  81.655  1.00  0.00           H  
ATOM   3143  CD2 LEU   407      63.257  45.598  79.371  1.00  0.00           C  
ATOM   3144 HD21 LEU   407      63.436  44.765  78.685  1.00  0.00           H  
ATOM   3145 HD22 LEU   407      63.661  46.587  79.164  1.00  0.00           H  
ATOM   3146 HD23 LEU   407      63.823  45.457  80.291  1.00  0.00           H  
ATOM   3147  C   LEU   407      58.909  44.313  78.560  1.00  0.00           C  
ATOM   3148  O   LEU   407      58.465  45.440  78.370  1.00  0.00           O  
ATOM   3149  N   SER   408      58.796  43.322  77.709  1.00  0.00           N  
ATOM   3150  H   SER   408      59.279  42.472  77.961  1.00  0.00           H  
ATOM   3151  CA  SER   408      58.363  43.584  76.274  1.00  0.00           C  
ATOM   3152  HA  SER   408      58.166  44.636  76.080  1.00  0.00           H  
ATOM   3153  CB  SER   408      59.292  42.929  75.262  1.00  0.00           C  
ATOM   3154  HB2 SER   408      59.349  43.397  74.283  1.00  0.00           H  
ATOM   3155  HB3 SER   408      60.306  43.057  75.620  1.00  0.00           H  
ATOM   3156  OG  SER   408      59.084  41.590  75.207  1.00  0.00           O  
ATOM   3157  HG  SER   408      59.556  41.129  75.897  1.00  0.00           H  
ATOM   3158  C   SER   408      57.008  43.048  75.945  1.00  0.00           C  
ATOM   3159  O   SER   408      56.395  43.345  74.958  1.00  0.00           O  
ATOM   3160  N   GLY   409      56.382  42.350  76.873  1.00  0.00           N  
ATOM   3161  H   GLY   409      56.936  41.938  77.612  1.00  0.00           H  
ATOM   3162  CA  GLY   409      54.957  41.857  76.723  1.00  0.00           C  
ATOM   3163  HA2 GLY   409      54.462  41.599  77.667  1.00  0.00           H  
ATOM   3164  HA3 GLY   409      54.433  42.666  76.214  1.00  0.00           H  
ATOM   3165  C   GLY   409      54.738  40.683  75.750  1.00  0.00           C  
ATOM   3166  O   GLY   409      53.575  40.410  75.423  1.00  0.00           O  
ATOM   3167  N   VAL   410      55.807  40.037  75.218  1.00  0.00           N  
ATOM   3168  H   VAL   410      56.744  40.278  75.519  1.00  0.00           H  
ATOM   3169  CA  VAL   410      55.809  38.999  74.224  1.00  0.00           C  
ATOM   3170  HA  VAL   410      54.784  38.921  73.861  1.00  0.00           H  
ATOM   3171  CB  VAL   410      56.796  39.436  73.060  1.00  0.00           C  
ATOM   3172  HB  VAL   410      57.791  39.608  73.461  1.00  0.00           H  
ATOM   3173  CG1 VAL   410      56.944  38.419  71.886  1.00  0.00           C  
ATOM   3174 HG11 VAL   410      57.502  37.570  72.252  1.00  0.00           H  
ATOM   3175 HG12 VAL   410      55.945  38.078  71.625  1.00  0.00           H  
ATOM   3176 HG13 VAL   410      57.379  39.112  71.155  1.00  0.00           H  
ATOM   3177  CG2 VAL   410      56.290  40.713  72.361  1.00  0.00           C  
ATOM   3178 HG21 VAL   410      57.119  41.183  71.831  1.00  0.00           H  
ATOM   3179 HG22 VAL   410      55.508  40.483  71.636  1.00  0.00           H  
ATOM   3180 HG23 VAL   410      56.030  41.509  73.061  1.00  0.00           H  
ATOM   3181  C   VAL   410      56.237  37.676  74.844  1.00  0.00           C  
ATOM   3182  O   VAL   410      57.167  37.693  75.654  1.00  0.00           O  
ATOM   3183  N   CYX   411      55.654  36.548  74.457  1.00  0.00           N  
ATOM   3184  H   CYX   411      55.073  36.463  73.638  1.00  0.00           H  
ATOM   3185  CA  CYX   411      56.173  35.217  74.946  1.00  0.00           C  
ATOM   3186  HA  CYX   411      56.750  35.299  75.867  1.00  0.00           H  
ATOM   3187  CB  CYX   411      55.001  34.245  75.208  1.00  0.00           C  
ATOM   3188  HB2 CYX   411      54.449  34.010  74.302  1.00  0.00           H  
ATOM   3189  HB3 CYX   411      55.469  33.328  75.582  1.00  0.00           H  
ATOM   3190  SG  CYX   411      53.806  34.636  76.513  1.00  0.00           S  
ATOM   3191  C   CYX   411      57.083  34.611  73.846  1.00  0.00           C  
ATOM   3192  O   CYX   411      56.863  34.798  72.637  1.00  0.00           O  
ATOM   3193  N   TYR   412      58.146  33.974  74.293  1.00  0.00           N  
ATOM   3194  H   TYR   412      58.289  33.673  75.242  1.00  0.00           H  
ATOM   3195  CA  TYR   412      59.145  33.346  73.417  1.00  0.00           C  
ATOM   3196  HA  TYR   412      58.712  32.938  72.505  1.00  0.00           H  
ATOM   3197  CB  TYR   412      60.212  34.449  72.943  1.00  0.00           C  
ATOM   3198  HB2 TYR   412      59.657  35.301  72.558  1.00  0.00           H  
ATOM   3199  HB3 TYR   412      60.798  34.762  73.804  1.00  0.00           H  
ATOM   3200  CG  TYR   412      61.159  33.979  71.826  1.00  0.00           C  
ATOM   3201  CD1 TYR   412      60.561  33.833  70.598  1.00  0.00           C  
ATOM   3202  HD1 TYR   412      59.506  34.036  70.554  1.00  0.00           H  
ATOM   3203  CE1 TYR   412      61.303  33.421  69.479  1.00  0.00           C  
ATOM   3204  HE1 TYR   412      60.839  33.198  68.526  1.00  0.00           H  
ATOM   3205  CZ  TYR   412      62.703  33.275  69.632  1.00  0.00           C  
ATOM   3206  OH  TYR   412      63.529  32.948  68.608  1.00  0.00           O  
ATOM   3207  HH  TYR   412      64.428  33.106  68.912  1.00  0.00           H  
ATOM   3208  CE2 TYR   412      63.338  33.504  70.866  1.00  0.00           C  
ATOM   3209  HE2 TYR   412      64.393  33.313  70.973  1.00  0.00           H  
ATOM   3210  CD2 TYR   412      62.577  33.937  71.965  1.00  0.00           C  
ATOM   3211  HD2 TYR   412      63.085  34.239  72.873  1.00  0.00           H  
ATOM   3212  C   TYR   412      59.676  32.111  74.196  1.00  0.00           C  
ATOM   3213  O   TYR   412      58.959  31.422  74.917  1.00  0.00           O  
ATOM   3214  N   VAL   413      60.981  31.804  74.222  1.00  0.00           N  
ATOM   3215  H   VAL   413      61.639  32.467  73.835  1.00  0.00           H  
ATOM   3216  CA  VAL   413      61.625  30.755  75.012  1.00  0.00           C  
ATOM   3217  HA  VAL   413      61.072  30.676  75.950  1.00  0.00           H  
ATOM   3218  CB  VAL   413      61.427  29.389  74.292  1.00  0.00           C  
ATOM   3219  HB  VAL   413      60.385  29.170  74.081  1.00  0.00           H  
ATOM   3220  CG1 VAL   413      62.201  29.217  72.964  1.00  0.00           C  
ATOM   3221 HG11 VAL   413      61.842  28.383  72.353  1.00  0.00           H  
ATOM   3222 HG12 VAL   413      62.102  30.125  72.357  1.00  0.00           H  
ATOM   3223 HG13 VAL   413      63.244  29.028  73.213  1.00  0.00           H  
ATOM   3224  CG2 VAL   413      61.766  28.134  75.214  1.00  0.00           C  
ATOM   3225 HG21 VAL   413      62.826  28.016  75.464  1.00  0.00           H  
ATOM   3226 HG22 VAL   413      61.153  28.209  76.103  1.00  0.00           H  
ATOM   3227 HG23 VAL   413      61.570  27.249  74.609  1.00  0.00           H  
ATOM   3228  C   VAL   413      63.071  31.067  75.405  1.00  0.00           C  
ATOM   3229  O   VAL   413      63.751  31.843  74.771  1.00  0.00           O  
ATOM   3230  N   GLY   414      63.542  30.426  76.489  1.00  0.00           N  
ATOM   3231  H   GLY   414      62.934  29.983  77.157  1.00  0.00           H  
ATOM   3232  CA  GLY   414      64.946  30.577  76.937  1.00  0.00           C  
ATOM   3233  HA2 GLY   414      65.255  29.657  77.430  1.00  0.00           H  
ATOM   3234  HA3 GLY   414      65.582  30.793  76.080  1.00  0.00           H  
ATOM   3235  C   GLY   414      65.255  31.642  77.949  1.00  0.00           C  
ATOM   3236  O   GLY   414      66.361  31.980  78.368  1.00  0.00           O  
ATOM   3237  N   LEU   415      64.168  32.308  78.389  1.00  0.00           N  
ATOM   3238  H   LEU   415      63.253  31.964  78.109  1.00  0.00           H  
ATOM   3239  CA  LEU   415      64.179  33.511  79.193  1.00  0.00           C  
ATOM   3240  HA  LEU   415      65.078  34.101  79.035  1.00  0.00           H  
ATOM   3241  CB  LEU   415      62.948  34.433  78.974  1.00  0.00           C  
ATOM   3242  HB2 LEU   415      62.071  33.804  79.059  1.00  0.00           H  
ATOM   3243  HB3 LEU   415      62.817  35.174  79.767  1.00  0.00           H  
ATOM   3244  CG  LEU   415      62.815  35.200  77.691  1.00  0.00           C  
ATOM   3245  HG  LEU   415      63.793  35.318  77.216  1.00  0.00           H  
ATOM   3246  CD1 LEU   415      61.865  34.533  76.659  1.00  0.00           C  
ATOM   3247 HD11 LEU   415      60.914  34.655  77.159  1.00  0.00           H  
ATOM   3248 HD12 LEU   415      61.796  35.127  75.740  1.00  0.00           H  
ATOM   3249 HD13 LEU   415      62.267  33.531  76.554  1.00  0.00           H  
ATOM   3250  CD2 LEU   415      62.307  36.638  77.972  1.00  0.00           C  
ATOM   3251 HD21 LEU   415      62.124  37.233  77.076  1.00  0.00           H  
ATOM   3252 HD22 LEU   415      61.380  36.503  78.522  1.00  0.00           H  
ATOM   3253 HD23 LEU   415      63.059  37.076  78.638  1.00  0.00           H  
ATOM   3254  C   LEU   415      64.303  33.079  80.703  1.00  0.00           C  
ATOM   3255  O   LEU   415      65.065  33.690  81.526  1.00  0.00           O  
ATOM   3256  N   SER   416      63.666  31.963  81.084  1.00  0.00           N  
ATOM   3257  H   SER   416      63.079  31.497  80.407  1.00  0.00           H  
ATOM   3258  CA  SER   416      63.797  31.431  82.510  1.00  0.00           C  
ATOM   3259  HA  SER   416      63.968  32.291  83.148  1.00  0.00           H  
ATOM   3260  CB  SER   416      62.486  30.859  82.977  1.00  0.00           C  
ATOM   3261  HB2 SER   416      62.642  30.500  83.992  1.00  0.00           H  
ATOM   3262  HB3 SER   416      61.684  31.595  82.918  1.00  0.00           H  
ATOM   3263  OG  SER   416      62.048  29.819  82.276  1.00  0.00           O  
ATOM   3264  HG  SER   416      61.581  30.178  81.512  1.00  0.00           H  
ATOM   3265  C   SER   416      64.970  30.435  82.731  1.00  0.00           C  
ATOM   3266  O   SER   416      65.698  30.594  83.765  1.00  0.00           O  
ATOM   3267  N   SER   417      65.047  29.484  81.811  1.00  0.00           N  
ATOM   3268  H   SER   417      64.447  29.568  81.001  1.00  0.00           H  
ATOM   3269  CA  SER   417      65.975  28.415  81.935  1.00  0.00           C  
ATOM   3270  HA  SER   417      66.460  28.303  82.908  1.00  0.00           H  
ATOM   3271  CB  SER   417      65.270  27.064  81.817  1.00  0.00           C  
ATOM   3272  HB2 SER   417      64.723  26.885  82.743  1.00  0.00           H  
ATOM   3273  HB3 SER   417      64.700  27.115  80.885  1.00  0.00           H  
ATOM   3274  OG  SER   417      66.156  25.999  81.477  1.00  0.00           O  
ATOM   3275  HG  SER   417      66.544  25.670  82.285  1.00  0.00           H  
ATOM   3276  C   SER   417      67.208  28.582  81.026  1.00  0.00           C  
ATOM   3277  O   SER   417      67.150  29.089  79.923  1.00  0.00           O  
ATOM   3278  N   VAL   418      68.420  28.143  81.500  1.00  0.00           N  
ATOM   3279  H   VAL   418      68.397  27.668  82.391  1.00  0.00           H  
ATOM   3280  CA  VAL   418      69.767  28.256  80.925  1.00  0.00           C  
ATOM   3281  HA  VAL   418      69.993  29.209  80.432  1.00  0.00           H  
ATOM   3282  CB  VAL   418      70.768  28.046  82.133  1.00  0.00           C  
ATOM   3283  HB  VAL   418      70.548  27.110  82.649  1.00  0.00           H  
ATOM   3284  CG1 VAL   418      72.178  28.135  81.616  1.00  0.00           C  
ATOM   3285 HG11 VAL   418      72.371  27.177  81.139  1.00  0.00           H  
ATOM   3286 HG12 VAL   418      72.363  28.975  80.959  1.00  0.00           H  
ATOM   3287 HG13 VAL   418      72.863  28.072  82.461  1.00  0.00           H  
ATOM   3288  CG2 VAL   418      70.541  29.152  83.195  1.00  0.00           C  
ATOM   3289 HG21 VAL   418      71.003  30.097  82.888  1.00  0.00           H  
ATOM   3290 HG22 VAL   418      69.500  29.387  83.391  1.00  0.00           H  
ATOM   3291 HG23 VAL   418      71.060  28.928  84.117  1.00  0.00           H  
ATOM   3292  C   VAL   418      69.982  27.210  79.859  1.00  0.00           C  
ATOM   3293  O   VAL   418      70.366  27.583  78.752  1.00  0.00           O  
ATOM   3294  N   ASP   419      69.619  25.986  80.194  1.00  0.00           N  
ATOM   3295  H   ASP   419      69.411  25.783  81.156  1.00  0.00           H  
ATOM   3296  CA  ASP   419      69.532  24.813  79.353  1.00  0.00           C  
ATOM   3297  HA  ASP   419      70.498  24.583  78.912  1.00  0.00           H  
ATOM   3298  CB  ASP   419      69.012  23.597  80.186  1.00  0.00           C  
ATOM   3299  HB2 ASP   419      68.111  23.923  80.700  1.00  0.00           H  
ATOM   3300  HB3 ASP   419      68.815  22.771  79.508  1.00  0.00           H  
ATOM   3301  CG  ASP   419      69.954  23.066  81.271  1.00  0.00           C  
ATOM   3302  OD1 ASP   419      71.185  23.197  81.060  1.00  0.00           O  
ATOM   3303  OD2 ASP   419      69.425  22.521  82.315  1.00  0.00           O  
ATOM   3304  C   ASP   419      68.556  25.116  78.222  1.00  0.00           C  
ATOM   3305  O   ASP   419      68.762  24.765  77.085  1.00  0.00           O  
ATOM   3306  N   ALA   420      67.519  25.935  78.354  1.00  0.00           N  
ATOM   3307  H   ALA   420      67.266  26.280  79.270  1.00  0.00           H  
ATOM   3308  CA  ALA   420      66.621  26.283  77.302  1.00  0.00           C  
ATOM   3309  HA  ALA   420      66.451  25.424  76.654  1.00  0.00           H  
ATOM   3310  CB  ALA   420      65.301  26.645  77.964  1.00  0.00           C  
ATOM   3311  HB1 ALA   420      64.578  26.773  77.153  1.00  0.00           H  
ATOM   3312  HB2 ALA   420      64.976  25.719  78.436  1.00  0.00           H  
ATOM   3313  HB3 ALA   420      65.257  27.510  78.623  1.00  0.00           H  
ATOM   3314  C   ALA   420      67.249  27.330  76.330  1.00  0.00           C  
ATOM   3315  O   ALA   420      67.160  27.283  75.118  1.00  0.00           O  
ATOM   3316  N   LEU   421      67.945  28.358  76.934  1.00  0.00           N  
ATOM   3317  H   LEU   421      67.926  28.333  77.937  1.00  0.00           H  
ATOM   3318  CA  LEU   421      68.636  29.439  76.210  1.00  0.00           C  
ATOM   3319  HA  LEU   421      67.909  29.957  75.582  1.00  0.00           H  
ATOM   3320  CB  LEU   421      69.162  30.481  77.260  1.00  0.00           C  
ATOM   3321  HB2 LEU   421      68.515  30.475  78.134  1.00  0.00           H  
ATOM   3322  HB3 LEU   421      70.164  30.162  77.557  1.00  0.00           H  
ATOM   3323  CG  LEU   421      69.274  31.886  76.730  1.00  0.00           C  
ATOM   3324  HG  LEU   421      68.263  32.109  76.388  1.00  0.00           H  
ATOM   3325  CD1 LEU   421      69.560  32.825  77.925  1.00  0.00           C  
ATOM   3326 HD11 LEU   421      70.619  32.737  78.179  1.00  0.00           H  
ATOM   3327 HD12 LEU   421      69.435  33.870  77.659  1.00  0.00           H  
ATOM   3328 HD13 LEU   421      69.000  32.472  78.786  1.00  0.00           H  
ATOM   3329  CD2 LEU   421      70.277  32.185  75.631  1.00  0.00           C  
ATOM   3330 HD21 LEU   421      71.205  31.656  75.868  1.00  0.00           H  
ATOM   3331 HD22 LEU   421      69.880  31.866  74.664  1.00  0.00           H  
ATOM   3332 HD23 LEU   421      70.491  33.254  75.661  1.00  0.00           H  
ATOM   3333  C   LEU   421      69.771  28.815  75.364  1.00  0.00           C  
ATOM   3334  O   LEU   421      69.920  29.221  74.196  1.00  0.00           O  
ATOM   3335  N   ARG   422      70.422  27.787  75.832  1.00  0.00           N  
ATOM   3336  H   ARG   422      70.301  27.617  76.821  1.00  0.00           H  
ATOM   3337  CA  ARG   422      71.482  27.084  75.107  1.00  0.00           C  
ATOM   3338  HA  ARG   422      72.147  27.695  74.490  1.00  0.00           H  
ATOM   3339  CB  ARG   422      72.318  26.284  76.100  1.00  0.00           C  
ATOM   3340  HB2 ARG   422      72.696  27.017  76.813  1.00  0.00           H  
ATOM   3341  HB3 ARG   422      71.737  25.520  76.607  1.00  0.00           H  
ATOM   3342  CG  ARG   422      73.536  25.527  75.483  1.00  0.00           C  
ATOM   3343  HG2 ARG   422      73.294  24.754  74.754  1.00  0.00           H  
ATOM   3344  HG3 ARG   422      74.114  26.300  74.987  1.00  0.00           H  
ATOM   3345  CD  ARG   422      74.364  24.989  76.724  1.00  0.00           C  
ATOM   3346  HD2 ARG   422      75.357  24.707  76.392  1.00  0.00           H  
ATOM   3347  HD3 ARG   422      74.578  25.803  77.424  1.00  0.00           H  
ATOM   3348  NE  ARG   422      73.704  23.811  77.267  1.00  0.00           N  
ATOM   3349  HE  ARG   422      73.637  23.065  76.577  1.00  0.00           H  
ATOM   3350  CZ  ARG   422      73.109  23.639  78.442  1.00  0.00           C  
ATOM   3351  NH1 ARG   422      72.972  24.619  79.347  1.00  0.00           N  
ATOM   3352 HH11 ARG   422      73.466  25.502  79.312  1.00  0.00           H  
ATOM   3353 HH12 ARG   422      72.387  24.384  80.138  1.00  0.00           H  
ATOM   3354  NH2 ARG   422      72.640  22.487  78.791  1.00  0.00           N  
ATOM   3355 HH21 ARG   422      72.947  21.767  78.159  1.00  0.00           H  
ATOM   3356 HH22 ARG   422      72.300  22.370  79.735  1.00  0.00           H  
ATOM   3357  C   ARG   422      70.839  26.175  74.057  1.00  0.00           C  
ATOM   3358  O   ARG   422      71.086  26.375  72.897  1.00  0.00           O  
ATOM   3359  N   GLY   423      69.967  25.180  74.410  1.00  0.00           N  
ATOM   3360  H   GLY   423      69.658  25.234  75.371  1.00  0.00           H  
ATOM   3361  CA  GLY   423      69.389  24.219  73.414  1.00  0.00           C  
ATOM   3362  HA2 GLY   423      70.300  23.915  72.894  1.00  0.00           H  
ATOM   3363  HA3 GLY   423      68.791  23.401  73.850  1.00  0.00           H  
ATOM   3364  C   GLY   423      68.589  24.864  72.293  1.00  0.00           C  
ATOM   3365  O   GLY   423      68.570  24.245  71.250  1.00  0.00           O  
ATOM   3366  N   PHE   424      67.872  25.965  72.508  1.00  0.00           N  
ATOM   3367  H   PHE   424      67.860  26.397  73.410  1.00  0.00           H  
ATOM   3368  CA  PHE   424      66.765  26.414  71.602  1.00  0.00           C  
ATOM   3369  HA  PHE   424      66.794  25.778  70.717  1.00  0.00           H  
ATOM   3370  CB  PHE   424      65.467  26.179  72.290  1.00  0.00           C  
ATOM   3371  HB2 PHE   424      65.450  26.629  73.285  1.00  0.00           H  
ATOM   3372  HB3 PHE   424      64.626  26.487  71.669  1.00  0.00           H  
ATOM   3373  CG  PHE   424      65.143  24.689  72.504  1.00  0.00           C  
ATOM   3374  CD1 PHE   424      65.138  23.738  71.459  1.00  0.00           C  
ATOM   3375  HD1 PHE   424      65.439  24.012  70.459  1.00  0.00           H  
ATOM   3376  CE1 PHE   424      64.820  22.401  71.664  1.00  0.00           C  
ATOM   3377  HE1 PHE   424      64.738  21.688  70.864  1.00  0.00           H  
ATOM   3378  CZ  PHE   424      64.463  22.030  72.928  1.00  0.00           C  
ATOM   3379  HZ  PHE   424      64.167  21.012  73.096  1.00  0.00           H  
ATOM   3380  CE2 PHE   424      64.414  22.942  73.939  1.00  0.00           C  
ATOM   3381  HE2 PHE   424      64.105  22.628  74.933  1.00  0.00           H  
ATOM   3382  CD2 PHE   424      64.739  24.308  73.750  1.00  0.00           C  
ATOM   3383  HD2 PHE   424      64.689  25.023  74.551  1.00  0.00           H  
ATOM   3384  C   PHE   424      66.866  27.829  71.143  1.00  0.00           C  
ATOM   3385  O   PHE   424      66.028  28.254  70.405  1.00  0.00           O  
ATOM   3386  N   VAL   425      67.878  28.642  71.520  1.00  0.00           N  
ATOM   3387  H   VAL   425      68.714  28.205  71.868  1.00  0.00           H  
ATOM   3388  CA  VAL   425      68.003  30.087  71.159  1.00  0.00           C  
ATOM   3389  HA  VAL   425      67.352  30.315  70.310  1.00  0.00           H  
ATOM   3390  CB  VAL   425      67.706  31.037  72.394  1.00  0.00           C  
ATOM   3391  HB  VAL   425      68.411  30.848  73.205  1.00  0.00           H  
ATOM   3392  CG1 VAL   425      67.964  32.524  72.008  1.00  0.00           C  
ATOM   3393 HG11 VAL   425      68.891  32.669  71.458  1.00  0.00           H  
ATOM   3394 HG12 VAL   425      67.077  32.889  71.479  1.00  0.00           H  
ATOM   3395 HG13 VAL   425      68.010  33.022  72.977  1.00  0.00           H  
ATOM   3396  CG2 VAL   425      66.281  30.794  72.920  1.00  0.00           C  
ATOM   3397 HG21 VAL   425      66.152  29.718  73.064  1.00  0.00           H  
ATOM   3398 HG22 VAL   425      66.056  31.278  73.869  1.00  0.00           H  
ATOM   3399 HG23 VAL   425      65.585  31.121  72.139  1.00  0.00           H  
ATOM   3400  C   VAL   425      69.477  30.278  70.593  1.00  0.00           C  
ATOM   3401  O   VAL   425      69.621  30.511  69.432  1.00  0.00           O  
ATOM   3402  N   LEU   426      70.448  30.015  71.474  1.00  0.00           N  
ATOM   3403  H   LEU   426      70.243  29.783  72.432  1.00  0.00           H  
ATOM   3404  CA  LEU   426      71.804  29.983  71.014  1.00  0.00           C  
ATOM   3405  HA  LEU   426      71.952  30.967  70.565  1.00  0.00           H  
ATOM   3406  CB  LEU   426      72.811  29.938  72.204  1.00  0.00           C  
ATOM   3407  HB2 LEU   426      72.385  29.201  72.890  1.00  0.00           H  
ATOM   3408  HB3 LEU   426      73.692  29.496  71.722  1.00  0.00           H  
ATOM   3409  CG  LEU   426      73.181  31.252  72.942  1.00  0.00           C  
ATOM   3410  HG  LEU   426      72.243  31.779  73.110  1.00  0.00           H  
ATOM   3411  CD1 LEU   426      73.937  30.932  74.262  1.00  0.00           C  
ATOM   3412 HD11 LEU   426      74.161  31.808  74.880  1.00  0.00           H  
ATOM   3413 HD12 LEU   426      73.351  30.291  74.907  1.00  0.00           H  
ATOM   3414 HD13 LEU   426      74.875  30.413  74.024  1.00  0.00           H  
ATOM   3415  CD2 LEU   426      74.198  32.100  72.132  1.00  0.00           C  
ATOM   3416 HD21 LEU   426      75.100  31.483  72.099  1.00  0.00           H  
ATOM   3417 HD22 LEU   426      73.764  32.257  71.142  1.00  0.00           H  
ATOM   3418 HD23 LEU   426      74.468  32.983  72.716  1.00  0.00           H  
ATOM   3419  C   LEU   426      72.110  28.994  69.867  1.00  0.00           C  
ATOM   3420  O   LEU   426      72.522  29.440  68.753  1.00  0.00           O  
ATOM   3421  N   ALA   427      71.816  27.685  70.099  1.00  0.00           N  
ATOM   3422  H   ALA   427      71.586  27.510  71.071  1.00  0.00           H  
ATOM   3423  CA  ALA   427      72.171  26.619  69.183  1.00  0.00           C  
ATOM   3424  HA  ALA   427      73.247  26.665  69.019  1.00  0.00           H  
ATOM   3425  CB  ALA   427      71.836  25.296  69.835  1.00  0.00           C  
ATOM   3426  HB1 ALA   427      72.643  25.027  70.528  1.00  0.00           H  
ATOM   3427  HB2 ALA   427      70.914  25.463  70.396  1.00  0.00           H  
ATOM   3428  HB3 ALA   427      71.791  24.438  69.164  1.00  0.00           H  
ATOM   3429  C   ALA   427      71.605  26.681  67.754  1.00  0.00           C  
ATOM   3430  O   ALA   427      72.273  26.487  66.795  1.00  0.00           O  
ATOM   3431  N   PRO   428      70.284  26.882  67.599  1.00  0.00           N  
ATOM   3432  CD  PRO   428      69.280  26.792  68.644  1.00  0.00           C  
ATOM   3433  HD2 PRO   428      69.407  27.462  69.495  1.00  0.00           H  
ATOM   3434  HD3 PRO   428      69.190  25.730  68.867  1.00  0.00           H  
ATOM   3435  CG  PRO   428      67.964  27.134  68.010  1.00  0.00           C  
ATOM   3436  HG2 PRO   428      67.791  28.183  68.256  1.00  0.00           H  
ATOM   3437  HG3 PRO   428      67.081  26.568  68.316  1.00  0.00           H  
ATOM   3438  CB  PRO   428      68.162  26.890  66.497  1.00  0.00           C  
ATOM   3439  HB2 PRO   428      67.632  27.594  65.852  1.00  0.00           H  
ATOM   3440  HB3 PRO   428      67.723  25.915  66.325  1.00  0.00           H  
ATOM   3441  CA  PRO   428      69.624  27.035  66.290  1.00  0.00           C  
ATOM   3442  HA  PRO   428      69.884  26.228  65.599  1.00  0.00           H  
ATOM   3443  C   PRO   428      70.096  28.329  65.614  1.00  0.00           C  
ATOM   3444  O   PRO   428      70.278  28.307  64.414  1.00  0.00           O  
ATOM   3445  N   LEU   429      70.320  29.490  66.290  1.00  0.00           N  
ATOM   3446  H   LEU   429      70.031  29.566  67.246  1.00  0.00           H  
ATOM   3447  CA  LEU   429      70.790  30.763  65.701  1.00  0.00           C  
ATOM   3448  HA  LEU   429      70.101  31.002  64.900  1.00  0.00           H  
ATOM   3449  CB  LEU   429      70.692  31.873  66.711  1.00  0.00           C  
ATOM   3450  HB2 LEU   429      69.636  32.119  66.734  1.00  0.00           H  
ATOM   3451  HB3 LEU   429      70.964  31.621  67.736  1.00  0.00           H  
ATOM   3452  CG  LEU   429      71.449  33.186  66.425  1.00  0.00           C  
ATOM   3453  HG  LEU   429      72.534  33.035  66.389  1.00  0.00           H  
ATOM   3454  CD1 LEU   429      71.049  33.943  65.173  1.00  0.00           C  
ATOM   3455 HD11 LEU   429      69.962  34.019  65.250  1.00  0.00           H  
ATOM   3456 HD12 LEU   429      71.532  34.903  64.994  1.00  0.00           H  
ATOM   3457 HD13 LEU   429      71.345  33.340  64.321  1.00  0.00           H  
ATOM   3458  CD2 LEU   429      71.317  34.280  67.468  1.00  0.00           C  
ATOM   3459 HD21 LEU   429      71.554  33.938  68.476  1.00  0.00           H  
ATOM   3460 HD22 LEU   429      71.928  35.160  67.266  1.00  0.00           H  
ATOM   3461 HD23 LEU   429      70.330  34.730  67.507  1.00  0.00           H  
ATOM   3462  C   LEU   429      72.203  30.579  65.107  1.00  0.00           C  
ATOM   3463  O   LEU   429      72.455  30.761  63.925  1.00  0.00           O  
ATOM   3464  N   PHE   430      73.067  30.113  65.955  1.00  0.00           N  
ATOM   3465  H   PHE   430      72.636  29.935  66.848  1.00  0.00           H  
ATOM   3466  CA  PHE   430      74.491  29.865  65.640  1.00  0.00           C  
ATOM   3467  HA  PHE   430      74.925  30.810  65.319  1.00  0.00           H  
ATOM   3468  CB  PHE   430      75.237  29.257  66.839  1.00  0.00           C  
ATOM   3469  HB2 PHE   430      75.028  29.861  67.725  1.00  0.00           H  
ATOM   3470  HB3 PHE   430      74.756  28.323  67.134  1.00  0.00           H  
ATOM   3471  CG  PHE   430      76.764  29.125  66.615  1.00  0.00           C  
ATOM   3472  CD1 PHE   430      77.364  27.863  66.748  1.00  0.00           C  
ATOM   3473  HD1 PHE   430      76.718  27.029  66.972  1.00  0.00           H  
ATOM   3474  CE1 PHE   430      78.743  27.725  66.502  1.00  0.00           C  
ATOM   3475  HE1 PHE   430      79.215  26.751  66.532  1.00  0.00           H  
ATOM   3476  CZ  PHE   430      79.526  28.867  66.227  1.00  0.00           C  
ATOM   3477  HZ  PHE   430      80.564  28.721  65.961  1.00  0.00           H  
ATOM   3478  CE2 PHE   430      78.925  30.153  66.229  1.00  0.00           C  
ATOM   3479  HE2 PHE   430      79.611  30.970  66.081  1.00  0.00           H  
ATOM   3480  CD2 PHE   430      77.524  30.252  66.365  1.00  0.00           C  
ATOM   3481  HD2 PHE   430      77.108  31.248  66.356  1.00  0.00           H  
ATOM   3482  C   PHE   430      74.602  28.861  64.513  1.00  0.00           C  
ATOM   3483  O   PHE   430      75.383  29.203  63.602  1.00  0.00           O  
ATOM   3484  N   VAL   431      73.829  27.746  64.579  1.00  0.00           N  
ATOM   3485  H   VAL   431      73.096  27.587  65.257  1.00  0.00           H  
ATOM   3486  CA  VAL   431      73.922  26.711  63.446  1.00  0.00           C  
ATOM   3487  HA  VAL   431      74.985  26.521  63.300  1.00  0.00           H  
ATOM   3488  CB  VAL   431      73.283  25.306  63.717  1.00  0.00           C  
ATOM   3489  HB  VAL   431      72.289  25.597  64.050  1.00  0.00           H  
ATOM   3490  CG1 VAL   431      73.229  24.442  62.433  1.00  0.00           C  
ATOM   3491 HG11 VAL   431      74.164  24.385  61.888  1.00  0.00           H  
ATOM   3492 HG12 VAL   431      72.951  23.437  62.748  1.00  0.00           H  
ATOM   3493 HG13 VAL   431      72.423  24.798  61.772  1.00  0.00           H  
ATOM   3494  CG2 VAL   431      74.015  24.573  64.775  1.00  0.00           C  
ATOM   3495 HG21 VAL   431      74.984  24.200  64.428  1.00  0.00           H  
ATOM   3496 HG22 VAL   431      74.105  25.130  65.698  1.00  0.00           H  
ATOM   3497 HG23 VAL   431      73.419  23.734  65.138  1.00  0.00           H  
ATOM   3498  C   VAL   431      73.410  27.289  62.114  1.00  0.00           C  
ATOM   3499  O   VAL   431      74.236  27.385  61.176  1.00  0.00           O  
ATOM   3500  N   TYR   432      72.172  27.700  62.019  1.00  0.00           N  
ATOM   3501  H   TYR   432      71.691  27.782  62.908  1.00  0.00           H  
ATOM   3502  CA  TYR   432      71.650  28.334  60.805  1.00  0.00           C  
ATOM   3503  HA  TYR   432      71.587  27.568  60.031  1.00  0.00           H  
ATOM   3504  CB  TYR   432      70.181  28.790  60.958  1.00  0.00           C  
ATOM   3505  HB2 TYR   432      70.265  29.629  61.643  1.00  0.00           H  
ATOM   3506  HB3 TYR   432      69.812  29.179  60.009  1.00  0.00           H  
ATOM   3507  CG  TYR   432      69.120  27.821  61.420  1.00  0.00           C  
ATOM   3508  CD1 TYR   432      69.235  26.443  61.110  1.00  0.00           C  
ATOM   3509  HD1 TYR   432      69.953  26.068  60.411  1.00  0.00           H  
ATOM   3510  CE1 TYR   432      68.327  25.508  61.690  1.00  0.00           C  
ATOM   3511  HE1 TYR   432      68.376  24.450  61.455  1.00  0.00           H  
ATOM   3512  CZ  TYR   432      67.390  25.973  62.605  1.00  0.00           C  
ATOM   3513  OH  TYR   432      66.587  25.007  63.165  1.00  0.00           O  
ATOM   3514  HH  TYR   432      67.006  24.150  63.112  1.00  0.00           H  
ATOM   3515  CE2 TYR   432      67.356  27.389  62.971  1.00  0.00           C  
ATOM   3516  HE2 TYR   432      66.652  27.655  63.740  1.00  0.00           H  
ATOM   3517  CD2 TYR   432      68.200  28.315  62.351  1.00  0.00           C  
ATOM   3518  HD2 TYR   432      68.135  29.358  62.623  1.00  0.00           H  
ATOM   3519  C   TYR   432      72.622  29.529  60.269  1.00  0.00           C  
ATOM   3520  O   TYR   432      72.942  29.556  59.076  1.00  0.00           O  
ATOM   3521  N   LEU   433      73.136  30.396  61.182  1.00  0.00           N  
ATOM   3522  H   LEU   433      72.847  30.230  62.138  1.00  0.00           H  
ATOM   3523  CA  LEU   433      74.003  31.462  60.910  1.00  0.00           C  
ATOM   3524  HA  LEU   433      73.616  31.991  60.037  1.00  0.00           H  
ATOM   3525  CB  LEU   433      74.032  32.516  62.032  1.00  0.00           C  
ATOM   3526  HB2 LEU   433      72.998  32.791  62.235  1.00  0.00           H  
ATOM   3527  HB3 LEU   433      74.520  32.046  62.887  1.00  0.00           H  
ATOM   3528  CG  LEU   433      74.808  33.815  61.624  1.00  0.00           C  
ATOM   3529  HG  LEU   433      75.774  33.522  61.206  1.00  0.00           H  
ATOM   3530  CD1 LEU   433      73.973  34.788  60.777  1.00  0.00           C  
ATOM   3531 HD11 LEU   433      74.060  34.330  59.791  1.00  0.00           H  
ATOM   3532 HD12 LEU   433      72.968  34.795  61.203  1.00  0.00           H  
ATOM   3533 HD13 LEU   433      74.357  35.800  60.702  1.00  0.00           H  
ATOM   3534  CD2 LEU   433      75.181  34.486  62.991  1.00  0.00           C  
ATOM   3535 HD21 LEU   433      75.826  35.340  62.770  1.00  0.00           H  
ATOM   3536 HD22 LEU   433      74.330  34.960  63.470  1.00  0.00           H  
ATOM   3537 HD23 LEU   433      75.696  33.754  63.610  1.00  0.00           H  
ATOM   3538  C   LEU   433      75.441  31.004  60.425  1.00  0.00           C  
ATOM   3539  O   LEU   433      76.018  31.648  59.504  1.00  0.00           O  
ATOM   3540  N   PHE   434      76.086  30.027  61.052  1.00  0.00           N  
ATOM   3541  H   PHE   434      75.612  29.458  61.743  1.00  0.00           H  
ATOM   3542  CA  PHE   434      77.301  29.487  60.463  1.00  0.00           C  
ATOM   3543  HA  PHE   434      78.064  30.252  60.288  1.00  0.00           H  
ATOM   3544  CB  PHE   434      77.780  28.433  61.544  1.00  0.00           C  
ATOM   3545  HB2 PHE   434      78.108  28.957  62.446  1.00  0.00           H  
ATOM   3546  HB3 PHE   434      77.054  27.670  61.806  1.00  0.00           H  
ATOM   3547  CG  PHE   434      79.046  27.710  61.000  1.00  0.00           C  
ATOM   3548  CD1 PHE   434      78.920  26.447  60.375  1.00  0.00           C  
ATOM   3549  HD1 PHE   434      77.989  25.901  60.331  1.00  0.00           H  
ATOM   3550  CE1 PHE   434      80.071  25.838  59.829  1.00  0.00           C  
ATOM   3551  HE1 PHE   434      80.076  24.932  59.241  1.00  0.00           H  
ATOM   3552  CZ  PHE   434      81.330  26.585  59.795  1.00  0.00           C  
ATOM   3553  HZ  PHE   434      82.245  26.234  59.331  1.00  0.00           H  
ATOM   3554  CE2 PHE   434      81.383  27.852  60.430  1.00  0.00           C  
ATOM   3555  HE2 PHE   434      82.234  28.508  60.447  1.00  0.00           H  
ATOM   3556  CD2 PHE   434      80.272  28.402  61.066  1.00  0.00           C  
ATOM   3557  HD2 PHE   434      80.415  29.363  61.530  1.00  0.00           H  
ATOM   3558  C   PHE   434      77.098  28.909  59.083  1.00  0.00           C  
ATOM   3559  O   PHE   434      77.866  29.228  58.197  1.00  0.00           O  
ATOM   3560  N   ILE   435      76.102  28.057  58.876  1.00  0.00           N  
ATOM   3561  H   ILE   435      75.432  27.777  59.577  1.00  0.00           H  
ATOM   3562  CA  ILE   435      75.766  27.470  57.577  1.00  0.00           C  
ATOM   3563  HA  ILE   435      76.658  26.940  57.249  1.00  0.00           H  
ATOM   3564  CB  ILE   435      74.487  26.542  57.595  1.00  0.00           C  
ATOM   3565  HB  ILE   435      73.614  27.155  57.845  1.00  0.00           H  
ATOM   3566  CG2 ILE   435      74.233  26.013  56.203  1.00  0.00           C  
ATOM   3567 HG21 ILE   435      73.408  25.303  56.234  1.00  0.00           H  
ATOM   3568 HG22 ILE   435      74.098  26.803  55.463  1.00  0.00           H  
ATOM   3569 HG23 ILE   435      75.087  25.420  55.871  1.00  0.00           H  
ATOM   3570  CG1 ILE   435      74.579  25.311  58.535  1.00  0.00           C  
ATOM   3571 HG12 ILE   435      75.244  24.547  58.101  1.00  0.00           H  
ATOM   3572 HG13 ILE   435      74.904  25.686  59.498  1.00  0.00           H  
ATOM   3573  CD1 ILE   435      73.245  24.594  58.857  1.00  0.00           C  
ATOM   3574 HD11 ILE   435      73.169  23.815  58.101  1.00  0.00           H  
ATOM   3575 HD12 ILE   435      73.337  24.143  59.850  1.00  0.00           H  
ATOM   3576 HD13 ILE   435      72.392  25.228  59.103  1.00  0.00           H  
ATOM   3577  C   ILE   435      75.693  28.574  56.541  1.00  0.00           C  
ATOM   3578  O   ILE   435      76.343  28.494  55.473  1.00  0.00           O  
ATOM   3579  N   GLY   436      74.961  29.648  56.802  1.00  0.00           N  
ATOM   3580  H   GLY   436      74.538  29.690  57.715  1.00  0.00           H  
ATOM   3581  CA  GLY   436      74.751  30.748  55.807  1.00  0.00           C  
ATOM   3582  HA2 GLY   436      74.521  30.341  54.823  1.00  0.00           H  
ATOM   3583  HA3 GLY   436      73.927  31.396  56.120  1.00  0.00           H  
ATOM   3584  C   GLY   436      76.020  31.574  55.550  1.00  0.00           C  
ATOM   3585  O   GLY   436      76.236  31.982  54.403  1.00  0.00           O  
ATOM   3586  N   THR   437      76.870  31.769  56.505  1.00  0.00           N  
ATOM   3587  H   THR   437      76.621  31.371  57.394  1.00  0.00           H  
ATOM   3588  CA  THR   437      78.168  32.481  56.288  1.00  0.00           C  
ATOM   3589  HA  THR   437      78.051  33.445  55.788  1.00  0.00           H  
ATOM   3590  CB  THR   437      78.742  32.816  57.690  1.00  0.00           C  
ATOM   3591  HB  THR   437      78.946  31.875  58.216  1.00  0.00           H  
ATOM   3592  CG2 THR   437      80.104  33.646  57.692  1.00  0.00           C  
ATOM   3593 HG21 THR   437      80.944  33.006  57.403  1.00  0.00           H  
ATOM   3594 HG22 THR   437      79.993  34.420  56.933  1.00  0.00           H  
ATOM   3595 HG23 THR   437      80.323  34.031  58.682  1.00  0.00           H  
ATOM   3596  OG1 THR   437      77.843  33.582  58.405  1.00  0.00           O  
ATOM   3597  HG1 THR   437      77.279  32.928  58.838  1.00  0.00           H  
ATOM   3598  C   THR   437      79.200  31.746  55.555  1.00  0.00           C  
ATOM   3599  O   THR   437      80.081  32.270  54.937  1.00  0.00           O  
ATOM   3600  N   SER   438      79.123  30.420  55.633  1.00  0.00           N  
ATOM   3601  H   SER   438      78.434  29.991  56.230  1.00  0.00           H  
ATOM   3602  CA  SER   438      80.009  29.470  54.851  1.00  0.00           C  
ATOM   3603  HA  SER   438      81.068  29.675  55.021  1.00  0.00           H  
ATOM   3604  CB  SER   438      79.788  28.058  55.303  1.00  0.00           C  
ATOM   3605  HB2 SER   438      78.760  27.862  54.996  1.00  0.00           H  
ATOM   3606  HB3 SER   438      80.443  27.366  54.776  1.00  0.00           H  
ATOM   3607  OG  SER   438      79.995  28.019  56.694  1.00  0.00           O  
ATOM   3608  HG  SER   438      79.152  28.144  57.149  1.00  0.00           H  
ATOM   3609  C   SER   438      79.793  29.539  53.381  1.00  0.00           C  
ATOM   3610  O   SER   438      80.748  29.318  52.614  1.00  0.00           O  
ATOM   3611  N   PHE   439      78.545  29.855  52.906  1.00  0.00           N  
ATOM   3612  H   PHE   439      77.784  30.063  53.536  1.00  0.00           H  
ATOM   3613  CA  PHE   439      78.275  30.171  51.523  1.00  0.00           C  
ATOM   3614  HA  PHE   439      78.909  29.631  50.819  1.00  0.00           H  
ATOM   3615  CB  PHE   439      76.820  29.801  51.273  1.00  0.00           C  
ATOM   3616  HB2 PHE   439      76.103  30.426  51.822  1.00  0.00           H  
ATOM   3617  HB3 PHE   439      76.534  30.101  50.262  1.00  0.00           H  
ATOM   3618  CG  PHE   439      76.380  28.300  51.519  1.00  0.00           C  
ATOM   3619  CD1 PHE   439      77.139  27.198  51.095  1.00  0.00           C  
ATOM   3620  HD1 PHE   439      78.096  27.346  50.612  1.00  0.00           H  
ATOM   3621  CE1 PHE   439      76.731  25.904  51.475  1.00  0.00           C  
ATOM   3622  HE1 PHE   439      77.324  25.034  51.211  1.00  0.00           H  
ATOM   3623  CZ  PHE   439      75.630  25.669  52.263  1.00  0.00           C  
ATOM   3624  HZ  PHE   439      75.192  24.705  52.489  1.00  0.00           H  
ATOM   3625  CE2 PHE   439      74.764  26.765  52.599  1.00  0.00           C  
ATOM   3626  HE2 PHE   439      73.889  26.595  53.214  1.00  0.00           H  
ATOM   3627  CD2 PHE   439      75.204  28.085  52.268  1.00  0.00           C  
ATOM   3628  HD2 PHE   439      74.617  28.872  52.715  1.00  0.00           H  
ATOM   3629  C   PHE   439      78.497  31.610  51.186  1.00  0.00           C  
ATOM   3630  O   PHE   439      78.841  31.810  49.988  1.00  0.00           O  
ATOM   3631  N   LEU   440      78.523  32.539  52.169  1.00  0.00           N  
ATOM   3632  H   LEU   440      78.285  32.345  53.128  1.00  0.00           H  
ATOM   3633  CA  LEU   440      79.060  33.895  51.917  1.00  0.00           C  
ATOM   3634  HA  LEU   440      78.600  34.322  51.021  1.00  0.00           H  
ATOM   3635  CB  LEU   440      78.793  34.833  53.094  1.00  0.00           C  
ATOM   3636  HB2 LEU   440      77.723  34.848  53.267  1.00  0.00           H  
ATOM   3637  HB3 LEU   440      79.312  34.483  53.979  1.00  0.00           H  
ATOM   3638  CG  LEU   440      79.255  36.280  52.976  1.00  0.00           C  
ATOM   3639  HG  LEU   440      80.340  36.348  52.877  1.00  0.00           H  
ATOM   3640  CD1 LEU   440      78.651  36.947  51.693  1.00  0.00           C  
ATOM   3641 HD11 LEU   440      78.793  38.019  51.662  1.00  0.00           H  
ATOM   3642 HD12 LEU   440      79.161  36.434  50.873  1.00  0.00           H  
ATOM   3643 HD13 LEU   440      77.593  36.711  51.529  1.00  0.00           H  
ATOM   3644  CD2 LEU   440      78.796  37.246  54.077  1.00  0.00           C  
ATOM   3645 HD21 LEU   440      79.162  36.886  55.041  1.00  0.00           H  
ATOM   3646 HD22 LEU   440      79.200  38.235  53.870  1.00  0.00           H  
ATOM   3647 HD23 LEU   440      77.706  37.211  54.068  1.00  0.00           H  
ATOM   3648  C   LEU   440      80.560  33.896  51.432  1.00  0.00           C  
ATOM   3649  O   LEU   440      80.874  34.413  50.344  1.00  0.00           O  
ATOM   3650  N   LEU   441      81.439  33.169  52.186  1.00  0.00           N  
ATOM   3651  H   LEU   441      81.063  32.702  52.997  1.00  0.00           H  
ATOM   3652  CA  LEU   441      82.857  32.991  51.960  1.00  0.00           C  
ATOM   3653  HA  LEU   441      83.374  33.913  51.699  1.00  0.00           H  
ATOM   3654  CB  LEU   441      83.456  32.488  53.295  1.00  0.00           C  
ATOM   3655  HB2 LEU   441      82.753  31.775  53.730  1.00  0.00           H  
ATOM   3656  HB3 LEU   441      84.406  32.063  52.959  1.00  0.00           H  
ATOM   3657  CG  LEU   441      83.767  33.566  54.360  1.00  0.00           C  
ATOM   3658  HG  LEU   441      84.684  34.044  54.047  1.00  0.00           H  
ATOM   3659  CD1 LEU   441      82.727  34.626  54.585  1.00  0.00           C  
ATOM   3660 HD11 LEU   441      81.793  34.117  54.810  1.00  0.00           H  
ATOM   3661 HD12 LEU   441      82.991  35.174  55.501  1.00  0.00           H  
ATOM   3662 HD13 LEU   441      82.724  35.251  53.689  1.00  0.00           H  
ATOM   3663  CD2 LEU   441      84.204  32.863  55.686  1.00  0.00           C  
ATOM   3664 HD21 LEU   441      83.402  32.207  56.022  1.00  0.00           H  
ATOM   3665 HD22 LEU   441      84.993  32.138  55.489  1.00  0.00           H  
ATOM   3666 HD23 LEU   441      84.591  33.471  56.505  1.00  0.00           H  
ATOM   3667  C   LEU   441      83.040  32.104  50.656  1.00  0.00           C  
ATOM   3668  O   LEU   441      83.960  32.351  49.926  1.00  0.00           O  
ATOM   3669  N   ALA   442      82.114  31.158  50.417  1.00  0.00           N  
ATOM   3670  H   ALA   442      81.402  30.949  51.101  1.00  0.00           H  
ATOM   3671  CA  ALA   442      82.255  30.374  49.161  1.00  0.00           C  
ATOM   3672  HA  ALA   442      83.240  29.910  49.069  1.00  0.00           H  
ATOM   3673  CB  ALA   442      81.267  29.199  49.198  1.00  0.00           C  
ATOM   3674  HB1 ALA   442      81.281  28.639  50.134  1.00  0.00           H  
ATOM   3675  HB2 ALA   442      80.271  29.502  48.869  1.00  0.00           H  
ATOM   3676  HB3 ALA   442      81.562  28.471  48.451  1.00  0.00           H  
ATOM   3677  C   ALA   442      82.016  31.244  47.886  1.00  0.00           C  
ATOM   3678  O   ALA   442      82.662  31.150  46.847  1.00  0.00           O  
ATOM   3679  N   GLY   443      81.032  32.120  47.993  1.00  0.00           N  
ATOM   3680  H   GLY   443      80.244  32.015  48.618  1.00  0.00           H  
ATOM   3681  CA  GLY   443      80.870  33.113  46.909  1.00  0.00           C  
ATOM   3682  HA2 GLY   443      80.532  32.610  45.998  1.00  0.00           H  
ATOM   3683  HA3 GLY   443      80.036  33.769  47.150  1.00  0.00           H  
ATOM   3684  C   GLY   443      82.067  34.044  46.829  1.00  0.00           C  
ATOM   3685  O   GLY   443      82.536  34.226  45.749  1.00  0.00           O  
ATOM   3686  N   PHE   444      82.611  34.621  47.892  1.00  0.00           N  
ATOM   3687  H   PHE   444      82.121  34.504  48.763  1.00  0.00           H  
ATOM   3688  CA  PHE   444      83.772  35.492  47.870  1.00  0.00           C  
ATOM   3689  HA  PHE   444      83.559  36.390  47.286  1.00  0.00           H  
ATOM   3690  CB  PHE   444      84.024  36.030  49.272  1.00  0.00           C  
ATOM   3691  HB2 PHE   444      84.109  35.140  49.900  1.00  0.00           H  
ATOM   3692  HB3 PHE   444      85.019  36.477  49.333  1.00  0.00           H  
ATOM   3693  CG  PHE   444      83.174  37.122  49.977  1.00  0.00           C  
ATOM   3694  CD1 PHE   444      82.543  38.113  49.253  1.00  0.00           C  
ATOM   3695  HD1 PHE   444      82.721  38.165  48.185  1.00  0.00           H  
ATOM   3696  CE1 PHE   444      81.710  39.033  49.886  1.00  0.00           C  
ATOM   3697  HE1 PHE   444      81.291  39.862  49.345  1.00  0.00           H  
ATOM   3698  CZ  PHE   444      81.545  39.057  51.242  1.00  0.00           C  
ATOM   3699  HZ  PHE   444      80.825  39.677  51.749  1.00  0.00           H  
ATOM   3700  CE2 PHE   444      82.337  38.162  52.012  1.00  0.00           C  
ATOM   3701  HE2 PHE   444      82.129  38.108  53.075  1.00  0.00           H  
ATOM   3702  CD2 PHE   444      83.192  37.202  51.376  1.00  0.00           C  
ATOM   3703  HD2 PHE   444      83.845  36.503  51.878  1.00  0.00           H  
ATOM   3704  C   PHE   444      85.047  34.799  47.331  1.00  0.00           C  
ATOM   3705  O   PHE   444      85.771  35.387  46.525  1.00  0.00           O  
ATOM   3706  N   VAL   445      85.209  33.469  47.636  1.00  0.00           N  
ATOM   3707  H   VAL   445      84.550  33.074  48.293  1.00  0.00           H  
ATOM   3708  CA  VAL   445      86.316  32.675  47.090  1.00  0.00           C  
ATOM   3709  HA  VAL   445      87.184  33.331  47.191  1.00  0.00           H  
ATOM   3710  CB  VAL   445      86.751  31.493  47.964  1.00  0.00           C  
ATOM   3711  HB  VAL   445      85.926  30.807  48.120  1.00  0.00           H  
ATOM   3712  CG1 VAL   445      87.787  30.607  47.314  1.00  0.00           C  
ATOM   3713 HG11 VAL   445      88.497  31.240  46.787  1.00  0.00           H  
ATOM   3714 HG12 VAL   445      88.169  29.813  47.957  1.00  0.00           H  
ATOM   3715 HG13 VAL   445      87.293  30.071  46.508  1.00  0.00           H  
ATOM   3716  CG2 VAL   445      87.402  31.880  49.312  1.00  0.00           C  
ATOM   3717 HG21 VAL   445      87.984  32.795  49.223  1.00  0.00           H  
ATOM   3718 HG22 VAL   445      86.583  31.964  50.020  1.00  0.00           H  
ATOM   3719 HG23 VAL   445      87.990  31.009  49.618  1.00  0.00           H  
ATOM   3720  C   VAL   445      86.159  32.219  45.641  1.00  0.00           C  
ATOM   3721  O   VAL   445      87.117  32.106  44.827  1.00  0.00           O  
ATOM   3722  N   SER   446      84.873  31.968  45.248  1.00  0.00           N  
ATOM   3723  H   SER   446      84.148  31.998  45.952  1.00  0.00           H  
ATOM   3724  CA  SER   446      84.581  31.639  43.847  1.00  0.00           C  
ATOM   3725  HA  SER   446      85.239  30.829  43.539  1.00  0.00           H  
ATOM   3726  CB  SER   446      83.128  31.192  43.811  1.00  0.00           C  
ATOM   3727  HB2 SER   446      83.094  30.151  44.127  1.00  0.00           H  
ATOM   3728  HB3 SER   446      82.487  31.870  44.379  1.00  0.00           H  
ATOM   3729  OG  SER   446      82.601  31.289  42.443  1.00  0.00           O  
ATOM   3730  HG  SER   446      81.691  31.583  42.554  1.00  0.00           H  
ATOM   3731  C   SER   446      84.957  32.852  42.962  1.00  0.00           C  
ATOM   3732  O   SER   446      85.742  32.693  42.025  1.00  0.00           O  
ATOM   3733  N   LEU   447      84.560  34.140  43.290  1.00  0.00           N  
ATOM   3734  H   LEU   447      83.931  34.340  44.051  1.00  0.00           H  
ATOM   3735  CA  LEU   447      84.944  35.356  42.549  1.00  0.00           C  
ATOM   3736  HA  LEU   447      84.736  35.150  41.503  1.00  0.00           H  
ATOM   3737  CB  LEU   447      84.139  36.579  43.115  1.00  0.00           C  
ATOM   3738  HB2 LEU   447      83.068  36.508  42.919  1.00  0.00           H  
ATOM   3739  HB3 LEU   447      84.215  36.619  44.211  1.00  0.00           H  
ATOM   3740  CG  LEU   447      84.533  37.937  42.537  1.00  0.00           C  
ATOM   3741  HG  LEU   447      85.541  38.060  42.934  1.00  0.00           H  
ATOM   3742  CD1 LEU   447      84.515  38.085  41.005  1.00  0.00           C  
ATOM   3743 HD11 LEU   447      84.877  39.079  40.741  1.00  0.00           H  
ATOM   3744 HD12 LEU   447      85.065  37.268  40.538  1.00  0.00           H  
ATOM   3745 HD13 LEU   447      83.503  38.074  40.602  1.00  0.00           H  
ATOM   3746  CD2 LEU   447      83.702  39.099  43.091  1.00  0.00           C  
ATOM   3747 HD21 LEU   447      83.938  40.042  42.608  1.00  0.00           H  
ATOM   3748 HD22 LEU   447      82.666  38.773  42.938  1.00  0.00           H  
ATOM   3749 HD23 LEU   447      83.965  39.207  44.142  1.00  0.00           H  
ATOM   3750  C   LEU   447      86.472  35.539  42.632  1.00  0.00           C  
ATOM   3751  O   LEU   447      87.060  35.951  41.640  1.00  0.00           O  
ATOM   3752  N   PHE   448      87.180  35.224  43.732  1.00  0.00           N  
ATOM   3753  H   PHE   448      86.611  34.922  44.506  1.00  0.00           H  
ATOM   3754  CA  PHE   448      88.667  35.203  43.812  1.00  0.00           C  
ATOM   3755  HA  PHE   448      89.036  36.205  43.571  1.00  0.00           H  
ATOM   3756  CB  PHE   448      89.179  34.858  45.217  1.00  0.00           C  
ATOM   3757  HB2 PHE   448      88.716  35.517  45.951  1.00  0.00           H  
ATOM   3758  HB3 PHE   448      88.623  33.968  45.527  1.00  0.00           H  
ATOM   3759  CG  PHE   448      90.715  34.577  45.310  1.00  0.00           C  
ATOM   3760  CD1 PHE   448      91.261  33.291  45.606  1.00  0.00           C  
ATOM   3761  HD1 PHE   448      90.565  32.474  45.753  1.00  0.00           H  
ATOM   3762  CE1 PHE   448      92.636  33.011  45.289  1.00  0.00           C  
ATOM   3763  HE1 PHE   448      92.963  31.989  45.221  1.00  0.00           H  
ATOM   3764  CZ  PHE   448      93.410  34.022  44.843  1.00  0.00           C  
ATOM   3765  HZ  PHE   448      94.476  33.858  44.731  1.00  0.00           H  
ATOM   3766  CE2 PHE   448      92.994  35.330  44.752  1.00  0.00           C  
ATOM   3767  HE2 PHE   448      93.623  36.166  44.506  1.00  0.00           H  
ATOM   3768  CD2 PHE   448      91.614  35.549  44.918  1.00  0.00           C  
ATOM   3769  HD2 PHE   448      91.354  36.574  44.741  1.00  0.00           H  
ATOM   3770  C   PHE   448      89.163  34.245  42.667  1.00  0.00           C  
ATOM   3771  O   PHE   448      89.993  34.664  41.813  1.00  0.00           O  
ATOM   3772  N   ARG   449      88.781  32.978  42.606  1.00  0.00           N  
ATOM   3773  H   ARG   449      88.117  32.727  43.322  1.00  0.00           H  
ATOM   3774  CA  ARG   449      89.242  31.983  41.572  1.00  0.00           C  
ATOM   3775  HA  ARG   449      90.329  32.076  41.518  1.00  0.00           H  
ATOM   3776  CB  ARG   449      88.816  30.469  41.931  1.00  0.00           C  
ATOM   3777  HB2 ARG   449      87.736  30.428  42.054  1.00  0.00           H  
ATOM   3778  HB3 ARG   449      89.044  29.864  41.058  1.00  0.00           H  
ATOM   3779  CG  ARG   449      89.530  29.964  43.180  1.00  0.00           C  
ATOM   3780  HG2 ARG   449      90.598  30.184  43.150  1.00  0.00           H  
ATOM   3781  HG3 ARG   449      89.156  30.554  44.020  1.00  0.00           H  
ATOM   3782  CD  ARG   449      89.164  28.547  43.520  1.00  0.00           C  
ATOM   3783  HD2 ARG   449      89.798  28.407  44.388  1.00  0.00           H  
ATOM   3784  HD3 ARG   449      88.143  28.547  43.912  1.00  0.00           H  
ATOM   3785  NE  ARG   449      89.241  27.476  42.502  1.00  0.00           N  
ATOM   3786  HE  ARG   449      88.598  27.483  41.727  1.00  0.00           H  
ATOM   3787  CZ  ARG   449      89.993  26.429  42.441  1.00  0.00           C  
ATOM   3788  NH1 ARG   449      89.812  25.562  41.535  1.00  0.00           N  
ATOM   3789 HH11 ARG   449      89.132  25.781  40.813  1.00  0.00           H  
ATOM   3790 HH12 ARG   449      90.398  24.747  41.634  1.00  0.00           H  
ATOM   3791  NH2 ARG   449      90.915  26.143  43.250  1.00  0.00           N  
ATOM   3792 HH21 ARG   449      91.194  26.868  43.886  1.00  0.00           H  
ATOM   3793 HH22 ARG   449      91.672  25.578  42.887  1.00  0.00           H  
ATOM   3794  C   ARG   449      88.886  32.383  40.126  1.00  0.00           C  
ATOM   3795  O   ARG   449      89.511  31.859  39.210  1.00  0.00           O  
ATOM   3796  N   ILE   450      87.889  33.247  39.913  1.00  0.00           N  
ATOM   3797  H   ILE   450      87.316  33.415  40.719  1.00  0.00           H  
ATOM   3798  CA  ILE   450      87.547  33.951  38.632  1.00  0.00           C  
ATOM   3799  HA  ILE   450      87.550  33.144  37.894  1.00  0.00           H  
ATOM   3800  CB  ILE   450      86.123  34.529  38.645  1.00  0.00           C  
ATOM   3801  HB  ILE   450      85.994  35.138  39.533  1.00  0.00           H  
ATOM   3802  CG2 ILE   450      85.804  35.428  37.424  1.00  0.00           C  
ATOM   3803 HG21 ILE   450      86.342  36.355  37.625  1.00  0.00           H  
ATOM   3804 HG22 ILE   450      86.185  35.086  36.466  1.00  0.00           H  
ATOM   3805 HG23 ILE   450      84.749  35.706  37.431  1.00  0.00           H  
ATOM   3806  CG1 ILE   450      84.934  33.533  38.687  1.00  0.00           C  
ATOM   3807 HG12 ILE   450      84.675  33.281  37.658  1.00  0.00           H  
ATOM   3808 HG13 ILE   450      85.210  32.575  39.140  1.00  0.00           H  
ATOM   3809  CD1 ILE   450      83.557  33.796  39.226  1.00  0.00           C  
ATOM   3810 HD11 ILE   450      83.219  34.761  38.846  1.00  0.00           H  
ATOM   3811 HD12 ILE   450      82.792  33.061  38.997  1.00  0.00           H  
ATOM   3812 HD13 ILE   450      83.610  33.958  40.305  1.00  0.00           H  
ATOM   3813  C   ILE   450      88.627  34.995  38.153  1.00  0.00           C  
ATOM   3814  O   ILE   450      89.174  34.915  37.030  1.00  0.00           O  
ATOM   3815  N   ARG   451      89.001  35.917  39.043  1.00  0.00           N  
ATOM   3816  H   ARG   451      88.544  35.878  39.940  1.00  0.00           H  
ATOM   3817  CA  ARG   451      89.800  37.096  38.715  1.00  0.00           C  
ATOM   3818  HA  ARG   451      89.617  37.297  37.655  1.00  0.00           H  
ATOM   3819  CB  ARG   451      89.183  38.350  39.373  1.00  0.00           C  
ATOM   3820  HB2 ARG   451      89.666  39.197  38.883  1.00  0.00           H  
ATOM   3821  HB3 ARG   451      88.129  38.411  39.096  1.00  0.00           H  
ATOM   3822  CG  ARG   451      89.354  38.425  40.967  1.00  0.00           C  
ATOM   3823  HG2 ARG   451      89.356  37.416  41.373  1.00  0.00           H  
ATOM   3824  HG3 ARG   451      90.340  38.773  41.248  1.00  0.00           H  
ATOM   3825  CD  ARG   451      88.372  39.359  41.581  1.00  0.00           C  
ATOM   3826  HD2 ARG   451      87.347  39.053  41.350  1.00  0.00           H  
ATOM   3827  HD3 ARG   451      88.234  39.267  42.659  1.00  0.00           H  
ATOM   3828  NE  ARG   451      88.470  40.733  41.217  1.00  0.00           N  
ATOM   3829  HE  ARG   451      87.753  41.050  40.584  1.00  0.00           H  
ATOM   3830  CZ  ARG   451      89.209  41.659  41.763  1.00  0.00           C  
ATOM   3831  NH1 ARG   451      90.013  41.372  42.759  1.00  0.00           N  
ATOM   3832 HH11 ARG   451      90.006  40.493  43.252  1.00  0.00           H  
ATOM   3833 HH12 ARG   451      90.433  42.166  43.241  1.00  0.00           H  
ATOM   3834  NH2 ARG   451      89.140  42.933  41.464  1.00  0.00           N  
ATOM   3835 HH21 ARG   451      88.412  43.315  40.879  1.00  0.00           H  
ATOM   3836 HH22 ARG   451      89.814  43.533  41.927  1.00  0.00           H  
ATOM   3837  C   ARG   451      91.302  36.992  38.990  1.00  0.00           C  
ATOM   3838  O   ARG   451      92.035  37.797  38.398  1.00  0.00           O  
ATOM   3839  N   THR   452      91.747  36.010  39.801  1.00  0.00           N  
ATOM   3840  H   THR   452      91.074  35.294  40.036  1.00  0.00           H  
ATOM   3841  CA  THR   452      93.189  35.763  39.977  1.00  0.00           C  
ATOM   3842  HA  THR   452      93.746  36.688  40.119  1.00  0.00           H  
ATOM   3843  CB  THR   452      93.441  35.033  41.262  1.00  0.00           C  
ATOM   3844  HB  THR   452      92.888  35.550  42.035  1.00  0.00           H  
ATOM   3845  CG2 THR   452      93.100  33.573  41.314  1.00  0.00           C  
ATOM   3846 HG21 THR   452      93.920  33.084  40.776  1.00  0.00           H  
ATOM   3847 HG22 THR   452      93.310  33.296  42.347  1.00  0.00           H  
ATOM   3848 HG23 THR   452      92.082  33.315  41.020  1.00  0.00           H  
ATOM   3849  OG1 THR   452      94.810  35.143  41.617  1.00  0.00           O  
ATOM   3850  HG1 THR   452      94.930  35.944  42.139  1.00  0.00           H  
ATOM   3851  C   THR   452      93.809  35.066  38.741  1.00  0.00           C  
ATOM   3852  O   THR   452      93.102  34.379  37.986  1.00  0.00           O  
ATOM   3853  N   ILE   453      95.100  35.220  38.459  1.00  0.00           N  
ATOM   3854  H   ILE   453      95.598  35.747  39.172  1.00  0.00           H  
ATOM   3855  CA  ILE   453      95.785  34.443  37.487  1.00  0.00           C  
ATOM   3856  HA  ILE   453      95.431  34.890  36.558  1.00  0.00           H  
ATOM   3857  CB  ILE   453      97.339  34.779  37.492  1.00  0.00           C  
ATOM   3858  HB  ILE   453      97.759  34.426  38.434  1.00  0.00           H  
ATOM   3859  CG2 ILE   453      98.141  34.251  36.285  1.00  0.00           C  
ATOM   3860 HG21 ILE   453      99.183  34.540  36.342  1.00  0.00           H  
ATOM   3861 HG22 ILE   453      98.165  33.161  36.296  1.00  0.00           H  
ATOM   3862 HG23 ILE   453      97.685  34.544  35.330  1.00  0.00           H  
ATOM   3863  CG1 ILE   453      97.656  36.244  37.397  1.00  0.00           C  
ATOM   3864 HG12 ILE   453      97.484  36.806  38.313  1.00  0.00           H  
ATOM   3865 HG13 ILE   453      98.743  36.347  37.344  1.00  0.00           H  
ATOM   3866  CD1 ILE   453      96.994  37.031  36.264  1.00  0.00           C  
ATOM   3867 HD11 ILE   453      97.405  36.669  35.317  1.00  0.00           H  
ATOM   3868 HD12 ILE   453      95.900  36.980  36.220  1.00  0.00           H  
ATOM   3869 HD13 ILE   453      97.146  38.089  36.437  1.00  0.00           H  
ATOM   3870  C   ILE   453      95.535  32.889  37.438  1.00  0.00           C  
ATOM   3871  O   ILE   453      95.597  32.260  38.474  1.00  0.00           O  
ATOM   3872  N   MET   454      95.292  32.179  36.289  1.00  0.00           N  
ATOM   3873  H   MET   454      95.239  31.175  36.383  1.00  0.00           H  
ATOM   3874  CA  MET   454      95.064  32.742  34.894  1.00  0.00           C  
ATOM   3875  HA  MET   454      95.716  33.594  34.694  1.00  0.00           H  
ATOM   3876  CB  MET   454      95.530  31.659  33.849  1.00  0.00           C  
ATOM   3877  HB2 MET   454      96.484  31.333  34.260  1.00  0.00           H  
ATOM   3878  HB3 MET   454      94.826  30.828  33.851  1.00  0.00           H  
ATOM   3879  CG  MET   454      95.740  31.978  32.434  1.00  0.00           C  
ATOM   3880  HG2 MET   454      94.844  32.378  31.950  1.00  0.00           H  
ATOM   3881  HG3 MET   454      96.513  32.741  32.525  1.00  0.00           H  
ATOM   3882  SD  MET   454      96.412  30.690  31.352  1.00  0.00           S  
ATOM   3883  CE  MET   454      95.417  30.875  29.775  1.00  0.00           C  
ATOM   3884  HE1 MET   454      95.613  31.727  29.111  1.00  0.00           H  
ATOM   3885  HE2 MET   454      95.632  30.031  29.123  1.00  0.00           H  
ATOM   3886  HE3 MET   454      94.388  30.791  30.113  1.00  0.00           H  
ATOM   3887  C   MET   454      93.559  33.257  34.724  1.00  0.00           C  
ATOM   3888  O   MET   454      92.603  32.492  34.565  1.00  0.00           O  
ATOM   3889  N   LYS   455      93.284  34.527  34.853  1.00  0.00           N  
ATOM   3890  H   LYS   455      93.994  35.231  34.978  1.00  0.00           H  
ATOM   3891  CA  LYS   455      91.928  35.082  35.168  1.00  0.00           C  
ATOM   3892  HA  LYS   455      91.464  34.678  36.076  1.00  0.00           H  
ATOM   3893  CB  LYS   455      92.167  36.519  35.659  1.00  0.00           C  
ATOM   3894  HB2 LYS   455      91.227  37.026  35.916  1.00  0.00           H  
ATOM   3895  HB3 LYS   455      92.895  36.555  36.462  1.00  0.00           H  
ATOM   3896  CG  LYS   455      92.695  37.439  34.522  1.00  0.00           C  
ATOM   3897  HG2 LYS   455      93.648  37.091  34.135  1.00  0.00           H  
ATOM   3898  HG3 LYS   455      91.926  37.518  33.759  1.00  0.00           H  
ATOM   3899  CD  LYS   455      92.889  38.849  35.054  1.00  0.00           C  
ATOM   3900  HD2 LYS   455      93.098  39.521  34.216  1.00  0.00           H  
ATOM   3901  HD3 LYS   455      92.013  39.213  35.597  1.00  0.00           H  
ATOM   3902  CE  LYS   455      94.078  38.975  35.926  1.00  0.00           C  
ATOM   3903  HE2 LYS   455      93.896  38.387  36.830  1.00  0.00           H  
ATOM   3904  HE3 LYS   455      94.907  38.765  35.254  1.00  0.00           H  
ATOM   3905  NZ  LYS   455      94.246  40.426  36.357  1.00  0.00           N  
ATOM   3906  HZ1 LYS   455      93.383  40.769  36.746  1.00  0.00           H  
ATOM   3907  HZ2 LYS   455      94.874  40.498  37.141  1.00  0.00           H  
ATOM   3908  HZ3 LYS   455      94.565  40.892  35.518  1.00  0.00           H  
ATOM   3909  C   LYS   455      90.869  34.819  34.001  1.00  0.00           C  
ATOM   3910  O   LYS   455      91.261  34.736  32.905  1.00  0.00           O  
ATOM   3911  N   HIP   456      89.643  34.613  34.407  1.00  0.00           N  
ATOM   3912  H   HIP   456      89.500  34.672  35.404  1.00  0.00           H  
ATOM   3913  CA  HIP   456      88.473  34.268  33.601  1.00  0.00           C  
ATOM   3914  HA  HIP   456      88.845  33.873  32.655  1.00  0.00           H  
ATOM   3915  CB  HIP   456      87.655  33.011  34.141  1.00  0.00           C  
ATOM   3916  HB2 HIP   456      86.985  33.335  34.943  1.00  0.00           H  
ATOM   3917  HB3 HIP   456      87.070  32.646  33.294  1.00  0.00           H  
ATOM   3918  CG  HIP   456      88.569  31.857  34.446  1.00  0.00           C  
ATOM   3919  ND1 HIP   456      89.342  31.127  33.554  1.00  0.00           N  
ATOM   3920  HD1 HIP   456      89.396  31.244  32.558  1.00  0.00           H  
ATOM   3921  CE1 HIP   456      90.306  30.408  34.210  1.00  0.00           C  
ATOM   3922  HE1 HIP   456      91.055  29.799  33.707  1.00  0.00           H  
ATOM   3923  NE2 HIP   456      90.190  30.684  35.504  1.00  0.00           N  
ATOM   3924  HE2 HIP   456      90.913  30.394  36.161  1.00  0.00           H  
ATOM   3925  CD2 HIP   456      89.106  31.600  35.723  1.00  0.00           C  
ATOM   3926  HD2 HIP   456      88.918  32.186  36.609  1.00  0.00           H  
ATOM   3927  C   HIP   456      87.577  35.453  33.374  1.00  0.00           C  
ATOM   3928  O   HIP   456      87.111  36.071  34.346  1.00  0.00           O  
ATOM   3929  N   ASP   457      87.316  35.741  32.069  1.00  0.00           N  
ATOM   3930  H   ASP   457      86.710  36.532  31.903  1.00  0.00           H  
ATOM   3931  CA  ASP   457      87.874  35.185  30.803  1.00  0.00           C  
ATOM   3932  HA  ASP   457      88.893  34.838  30.925  1.00  0.00           H  
ATOM   3933  CB  ASP   457      87.006  33.939  30.328  1.00  0.00           C  
ATOM   3934  HB2 ASP   457      87.427  33.587  29.384  1.00  0.00           H  
ATOM   3935  HB3 ASP   457      87.046  33.171  31.087  1.00  0.00           H  
ATOM   3936  CG  ASP   457      85.517  34.288  30.036  1.00  0.00           C  
ATOM   3937  OD1 ASP   457      84.684  33.385  29.907  1.00  0.00           O  
ATOM   3938  OD2 ASP   457      85.199  35.470  29.872  1.00  0.00           O  
ATOM   3939  C   ASP   457      88.012  36.213  29.665  1.00  0.00           C  
ATOM   3940  O   ASP   457      88.369  35.868  28.468  1.00  0.00           O  
ATOM   3941  N   GLY   458      87.964  37.453  29.976  1.00  0.00           N  
ATOM   3942  H   GLY   458      87.700  37.673  30.925  1.00  0.00           H  
ATOM   3943  CA  GLY   458      88.257  38.566  29.127  1.00  0.00           C  
ATOM   3944  HA2 GLY   458      88.499  39.470  29.689  1.00  0.00           H  
ATOM   3945  HA3 GLY   458      89.184  38.259  28.639  1.00  0.00           H  
ATOM   3946  C   GLY   458      87.158  38.903  28.064  1.00  0.00           C  
ATOM   3947  O   GLY   458      87.198  40.009  27.555  1.00  0.00           O  
ATOM   3948  N   THR   459      86.216  37.941  27.871  1.00  0.00           N  
ATOM   3949  H   THR   459      86.146  37.241  28.593  1.00  0.00           H  
ATOM   3950  CA  THR   459      85.092  38.097  26.954  1.00  0.00           C  
ATOM   3951  HA  THR   459      85.524  38.539  26.046  1.00  0.00           H  
ATOM   3952  CB  THR   459      84.457  36.772  26.503  1.00  0.00           C  
ATOM   3953  HB  THR   459      83.871  36.859  25.594  1.00  0.00           H  
ATOM   3954  CG2 THR   459      85.518  35.672  26.286  1.00  0.00           C  
ATOM   3955 HG21 THR   459      86.340  36.123  25.742  1.00  0.00           H  
ATOM   3956 HG22 THR   459      85.868  35.359  27.274  1.00  0.00           H  
ATOM   3957 HG23 THR   459      85.158  34.837  25.684  1.00  0.00           H  
ATOM   3958  OG1 THR   459      83.635  36.388  27.566  1.00  0.00           O  
ATOM   3959  HG1 THR   459      84.249  35.977  28.171  1.00  0.00           H  
ATOM   3960  C   THR   459      84.106  39.118  27.436  1.00  0.00           C  
ATOM   3961  O   THR   459      83.972  39.362  28.662  1.00  0.00           O  
ATOM   3962  N   LYS   460      83.455  39.764  26.470  1.00  0.00           N  
ATOM   3963  H   LYS   460      83.630  39.479  25.519  1.00  0.00           H  
ATOM   3964  CA  LYS   460      82.775  41.045  26.796  1.00  0.00           C  
ATOM   3965  HA  LYS   460      83.548  41.557  27.364  1.00  0.00           H  
ATOM   3966  CB  LYS   460      82.538  41.853  25.453  1.00  0.00           C  
ATOM   3967  HB2 LYS   460      83.552  42.058  25.117  1.00  0.00           H  
ATOM   3968  HB3 LYS   460      81.984  41.253  24.732  1.00  0.00           H  
ATOM   3969  CG  LYS   460      81.853  43.243  25.711  1.00  0.00           C  
ATOM   3970  HG2 LYS   460      80.819  42.908  25.547  1.00  0.00           H  
ATOM   3971  HG3 LYS   460      82.199  43.599  26.675  1.00  0.00           H  
ATOM   3972  CD  LYS   460      82.199  44.315  24.732  1.00  0.00           C  
ATOM   3973  HD2 LYS   460      81.841  45.289  25.085  1.00  0.00           H  
ATOM   3974  HD3 LYS   460      83.285  44.332  24.637  1.00  0.00           H  
ATOM   3975  CE  LYS   460      81.404  43.962  23.520  1.00  0.00           C  
ATOM   3976  HE2 LYS   460      81.524  42.889  23.364  1.00  0.00           H  
ATOM   3977  HE3 LYS   460      80.391  44.262  23.780  1.00  0.00           H  
ATOM   3978  NZ  LYS   460      81.792  44.673  22.295  1.00  0.00           N  
ATOM   3979  HZ1 LYS   460      81.325  44.398  21.436  1.00  0.00           H  
ATOM   3980  HZ2 LYS   460      81.669  45.667  22.358  1.00  0.00           H  
ATOM   3981  HZ3 LYS   460      82.774  44.481  22.208  1.00  0.00           H  
ATOM   3982  C   LYS   460      81.610  40.795  27.746  1.00  0.00           C  
ATOM   3983  O   LYS   460      81.169  41.761  28.452  1.00  0.00           O  
ATOM   3984  N   THR   461      80.947  39.609  27.706  1.00  0.00           N  
ATOM   3985  H   THR   461      81.285  38.890  27.078  1.00  0.00           H  
ATOM   3986  CA  THR   461      79.736  39.262  28.524  1.00  0.00           C  
ATOM   3987  HA  THR   461      78.837  39.801  28.220  1.00  0.00           H  
ATOM   3988  CB  THR   461      79.394  37.735  28.465  1.00  0.00           C  
ATOM   3989  HB  THR   461      80.221  37.108  28.797  1.00  0.00           H  
ATOM   3990  CG2 THR   461      78.091  37.424  29.274  1.00  0.00           C  
ATOM   3991 HG21 THR   461      78.188  37.466  30.364  1.00  0.00           H  
ATOM   3992 HG22 THR   461      77.258  38.101  29.101  1.00  0.00           H  
ATOM   3993 HG23 THR   461      77.699  36.465  28.916  1.00  0.00           H  
ATOM   3994  OG1 THR   461      79.142  37.451  27.127  1.00  0.00           O  
ATOM   3995  HG1 THR   461      79.896  37.509  26.540  1.00  0.00           H  
ATOM   3996  C   THR   461      79.991  39.638  30.017  1.00  0.00           C  
ATOM   3997  O   THR   461      81.088  39.704  30.511  1.00  0.00           O  
ATOM   3998  N   GLU   462      78.960  39.985  30.780  1.00  0.00           N  
ATOM   3999  H   GLU   462      78.052  40.045  30.340  1.00  0.00           H  
ATOM   4000  CA  GLU   462      79.006  40.201  32.232  1.00  0.00           C  
ATOM   4001  HA  GLU   462      79.879  40.803  32.449  1.00  0.00           H  
ATOM   4002  CB  GLU   462      77.685  41.037  32.498  1.00  0.00           C  
ATOM   4003  HB2 GLU   462      77.630  41.929  31.875  1.00  0.00           H  
ATOM   4004  HB3 GLU   462      76.789  40.481  32.223  1.00  0.00           H  
ATOM   4005  CG  GLU   462      77.543  41.270  34.047  1.00  0.00           C  
ATOM   4006  HG2 GLU   462      76.616  41.848  34.061  1.00  0.00           H  
ATOM   4007  HG3 GLU   462      77.333  40.378  34.622  1.00  0.00           H  
ATOM   4008  CD  GLU   462      78.777  42.112  34.624  1.00  0.00           C  
ATOM   4009  OE1 GLU   462      79.687  41.467  35.220  1.00  0.00           O  
ATOM   4010  OE2 GLU   462      78.909  43.302  34.291  1.00  0.00           O  
ATOM   4011  C   GLU   462      78.938  38.851  32.991  1.00  0.00           C  
ATOM   4012  O   GLU   462      77.972  38.077  32.900  1.00  0.00           O  
ATOM   4013  N   LYS   463      79.908  38.671  33.861  1.00  0.00           N  
ATOM   4014  H   LYS   463      80.729  39.263  33.886  1.00  0.00           H  
ATOM   4015  CA  LYS   463      79.946  37.602  34.846  1.00  0.00           C  
ATOM   4016  HA  LYS   463      79.660  36.742  34.232  1.00  0.00           H  
ATOM   4017  CB  LYS   463      81.307  37.342  35.498  1.00  0.00           C  
ATOM   4018  HB2 LYS   463      81.638  38.248  36.003  1.00  0.00           H  
ATOM   4019  HB3 LYS   463      81.136  36.519  36.189  1.00  0.00           H  
ATOM   4020  CG  LYS   463      82.429  36.941  34.476  1.00  0.00           C  
ATOM   4021  HG2 LYS   463      82.535  37.691  33.694  1.00  0.00           H  
ATOM   4022  HG3 LYS   463      83.354  36.957  35.050  1.00  0.00           H  
ATOM   4023  CD  LYS   463      82.255  35.521  33.875  1.00  0.00           C  
ATOM   4024  HD2 LYS   463      82.460  34.800  34.665  1.00  0.00           H  
ATOM   4025  HD3 LYS   463      81.233  35.270  33.612  1.00  0.00           H  
ATOM   4026  CE  LYS   463      83.108  35.268  32.589  1.00  0.00           C  
ATOM   4027  HE2 LYS   463      82.778  35.925  31.772  1.00  0.00           H  
ATOM   4028  HE3 LYS   463      84.174  35.428  32.724  1.00  0.00           H  
ATOM   4029  NZ  LYS   463      82.864  33.859  32.112  1.00  0.00           N  
ATOM   4030  HZ1 LYS   463      83.403  33.693  31.271  1.00  0.00           H  
ATOM   4031  HZ2 LYS   463      83.302  33.265  32.799  1.00  0.00           H  
ATOM   4032  HZ3 LYS   463      81.880  33.703  31.907  1.00  0.00           H  
ATOM   4033  C   LYS   463      78.901  37.774  35.961  1.00  0.00           C  
ATOM   4034  O   LYS   463      78.206  36.848  36.328  1.00  0.00           O  
ATOM   4035  N   LEU   464      78.778  38.952  36.578  1.00  0.00           N  
ATOM   4036  H   LEU   464      79.239  39.732  36.127  1.00  0.00           H  
ATOM   4037  CA  LEU   464      78.147  39.219  37.939  1.00  0.00           C  
ATOM   4038  HA  LEU   464      77.625  38.325  38.295  1.00  0.00           H  
ATOM   4039  CB  LEU   464      79.322  39.448  38.945  1.00  0.00           C  
ATOM   4040  HB2 LEU   464      80.142  38.748  38.808  1.00  0.00           H  
ATOM   4041  HB3 LEU   464      79.691  40.449  38.703  1.00  0.00           H  
ATOM   4042  CG  LEU   464      79.036  39.438  40.512  1.00  0.00           C  
ATOM   4043  HG  LEU   464      78.314  40.227  40.716  1.00  0.00           H  
ATOM   4044  CD1 LEU   464      78.500  38.005  40.978  1.00  0.00           C  
ATOM   4045 HD11 LEU   464      77.598  37.638  40.483  1.00  0.00           H  
ATOM   4046 HD12 LEU   464      79.255  37.292  40.667  1.00  0.00           H  
ATOM   4047 HD13 LEU   464      78.348  37.993  42.055  1.00  0.00           H  
ATOM   4048  CD2 LEU   464      80.285  39.902  41.295  1.00  0.00           C  
ATOM   4049 HD21 LEU   464      80.472  40.975  41.363  1.00  0.00           H  
ATOM   4050 HD22 LEU   464      80.218  39.528  42.316  1.00  0.00           H  
ATOM   4051 HD23 LEU   464      81.132  39.371  40.859  1.00  0.00           H  
ATOM   4052  C   LEU   464      77.214  40.421  37.882  1.00  0.00           C  
ATOM   4053  O   LEU   464      77.576  41.587  38.181  1.00  0.00           O  
ATOM   4054  N   GLU   465      76.011  40.143  37.416  1.00  0.00           N  
ATOM   4055  H   GLU   465      75.795  39.210  37.097  1.00  0.00           H  
ATOM   4056  CA  GLU   465      75.043  41.227  37.154  1.00  0.00           C  
ATOM   4057  HA  GLU   465      75.486  41.972  36.492  1.00  0.00           H  
ATOM   4058  CB  GLU   465      73.851  40.740  36.265  1.00  0.00           C  
ATOM   4059  HB2 GLU   465      73.254  41.635  36.083  1.00  0.00           H  
ATOM   4060  HB3 GLU   465      74.241  40.260  35.360  1.00  0.00           H  
ATOM   4061  CG  GLU   465      72.983  39.727  37.003  1.00  0.00           C  
ATOM   4062  HG2 GLU   465      73.470  38.747  37.004  1.00  0.00           H  
ATOM   4063  HG3 GLU   465      72.885  40.037  38.039  1.00  0.00           H  
ATOM   4064  CD  GLU   465      71.640  39.478  36.316  1.00  0.00           C  
ATOM   4065  OE1 GLU   465      70.644  39.484  37.080  1.00  0.00           O  
ATOM   4066  OE2 GLU   465      71.527  39.340  35.018  1.00  0.00           O  
ATOM   4067  C   GLU   465      74.635  41.939  38.454  1.00  0.00           C  
ATOM   4068  O   GLU   465      74.902  41.389  39.520  1.00  0.00           O  
ATOM   4069  N   LYS   466      73.928  43.127  38.377  1.00  0.00           N  
ATOM   4070  H   LYS   466      73.710  43.344  37.416  1.00  0.00           H  
ATOM   4071  CA  LYS   466      73.860  44.123  39.427  1.00  0.00           C  
ATOM   4072  HA  LYS   466      74.858  44.362  39.787  1.00  0.00           H  
ATOM   4073  CB  LYS   466      73.214  45.476  39.034  1.00  0.00           C  
ATOM   4074  HB2 LYS   466      72.317  45.197  38.479  1.00  0.00           H  
ATOM   4075  HB3 LYS   466      72.959  45.915  40.003  1.00  0.00           H  
ATOM   4076  CG  LYS   466      74.098  46.390  38.285  1.00  0.00           C  
ATOM   4077  HG2 LYS   466      73.886  47.446  38.455  1.00  0.00           H  
ATOM   4078  HG3 LYS   466      75.126  46.290  38.614  1.00  0.00           H  
ATOM   4079  CD  LYS   466      74.374  46.263  36.759  1.00  0.00           C  
ATOM   4080  HD2 LYS   466      74.760  45.270  36.489  1.00  0.00           H  
ATOM   4081  HD3 LYS   466      73.367  46.352  36.360  1.00  0.00           H  
ATOM   4082  CE  LYS   466      75.314  47.284  36.144  1.00  0.00           C  
ATOM   4083  HE2 LYS   466      75.196  47.178  35.073  1.00  0.00           H  
ATOM   4084  HE3 LYS   466      75.213  48.339  36.382  1.00  0.00           H  
ATOM   4085  NZ  LYS   466      76.694  46.932  36.491  1.00  0.00           N  
ATOM   4086  HZ1 LYS   466      76.926  47.109  37.455  1.00  0.00           H  
ATOM   4087  HZ2 LYS   466      76.845  45.945  36.300  1.00  0.00           H  
ATOM   4088  HZ3 LYS   466      77.273  47.514  35.908  1.00  0.00           H  
ATOM   4089  C   LYS   466      73.003  43.558  40.634  1.00  0.00           C  
ATOM   4090  O   LYS   466      73.381  43.690  41.786  1.00  0.00           O  
ATOM   4091  N   LEU   467      71.932  42.820  40.360  1.00  0.00           N  
ATOM   4092  H   LEU   467      71.749  42.780  39.370  1.00  0.00           H  
ATOM   4093  CA  LEU   467      71.028  42.100  41.326  1.00  0.00           C  
ATOM   4094  HA  LEU   467      70.718  42.873  42.025  1.00  0.00           H  
ATOM   4095  CB  LEU   467      69.778  41.741  40.516  1.00  0.00           C  
ATOM   4096  HB2 LEU   467      69.221  42.624  40.206  1.00  0.00           H  
ATOM   4097  HB3 LEU   467      70.080  41.094  39.699  1.00  0.00           H  
ATOM   4098  CG  LEU   467      68.829  40.871  41.282  1.00  0.00           C  
ATOM   4099  HG  LEU   467      69.353  39.974  41.615  1.00  0.00           H  
ATOM   4100  CD1 LEU   467      68.211  41.623  42.484  1.00  0.00           C  
ATOM   4101 HD11 LEU   467      69.005  41.876  43.194  1.00  0.00           H  
ATOM   4102 HD12 LEU   467      67.541  42.412  42.145  1.00  0.00           H  
ATOM   4103 HD13 LEU   467      67.485  41.036  43.035  1.00  0.00           H  
ATOM   4104  CD2 LEU   467      67.701  40.443  40.358  1.00  0.00           C  
ATOM   4105 HD21 LEU   467      66.979  39.785  40.828  1.00  0.00           H  
ATOM   4106 HD22 LEU   467      67.224  41.373  40.035  1.00  0.00           H  
ATOM   4107 HD23 LEU   467      68.222  40.005  39.509  1.00  0.00           H  
ATOM   4108  C   LEU   467      71.795  40.964  41.989  1.00  0.00           C  
ATOM   4109  O   LEU   467      71.472  40.639  43.152  1.00  0.00           O  
ATOM   4110  N   MET   468      72.843  40.408  41.374  1.00  0.00           N  
ATOM   4111  H   MET   468      73.215  40.817  40.535  1.00  0.00           H  
ATOM   4112  CA  MET   468      73.752  39.485  42.178  1.00  0.00           C  
ATOM   4113  HA  MET   468      73.126  38.732  42.650  1.00  0.00           H  
ATOM   4114  CB  MET   468      74.532  38.653  41.131  1.00  0.00           C  
ATOM   4115  HB2 MET   468      73.968  38.458  40.228  1.00  0.00           H  
ATOM   4116  HB3 MET   468      75.437  39.180  40.823  1.00  0.00           H  
ATOM   4117  CG  MET   468      75.012  37.401  41.860  1.00  0.00           C  
ATOM   4118  HG2 MET   468      75.659  36.925  41.126  1.00  0.00           H  
ATOM   4119  HG3 MET   468      75.760  37.699  42.589  1.00  0.00           H  
ATOM   4120  SD  MET   468      73.789  36.191  42.388  1.00  0.00           S  
ATOM   4121  CE  MET   468      72.885  35.931  40.867  1.00  0.00           C  
ATOM   4122  HE1 MET   468      72.265  35.038  41.004  1.00  0.00           H  
ATOM   4123  HE2 MET   468      72.220  36.759  40.615  1.00  0.00           H  
ATOM   4124  HE3 MET   468      73.616  35.590  40.143  1.00  0.00           H  
ATOM   4125  C   MET   468      74.564  40.189  43.246  1.00  0.00           C  
ATOM   4126  O   MET   468      74.835  39.632  44.291  1.00  0.00           O  
ATOM   4127  N   VAL   469      74.929  41.449  42.956  1.00  0.00           N  
ATOM   4128  H   VAL   469      74.920  41.856  42.031  1.00  0.00           H  
ATOM   4129  CA  VAL   469      75.566  42.286  44.006  1.00  0.00           C  
ATOM   4130  HA  VAL   469      76.318  41.774  44.597  1.00  0.00           H  
ATOM   4131  CB  VAL   469      76.331  43.474  43.429  1.00  0.00           C  
ATOM   4132  HB  VAL   469      75.557  44.192  43.127  1.00  0.00           H  
ATOM   4133  CG1 VAL   469      77.206  44.219  44.531  1.00  0.00           C  
ATOM   4134 HG11 VAL   469      76.672  44.392  45.476  1.00  0.00           H  
ATOM   4135 HG12 VAL   469      78.022  43.580  44.870  1.00  0.00           H  
ATOM   4136 HG13 VAL   469      77.607  45.135  44.100  1.00  0.00           H  
ATOM   4137  CG2 VAL   469      77.257  43.137  42.214  1.00  0.00           C  
ATOM   4138 HG21 VAL   469      77.963  43.958  42.201  1.00  0.00           H  
ATOM   4139 HG22 VAL   469      77.774  42.181  42.274  1.00  0.00           H  
ATOM   4140 HG23 VAL   469      76.577  43.089  41.365  1.00  0.00           H  
ATOM   4141  C   VAL   469      74.578  42.710  45.071  1.00  0.00           C  
ATOM   4142  O   VAL   469      74.840  42.600  46.246  1.00  0.00           O  
ATOM   4143  N   ARG   470      73.358  43.113  44.723  1.00  0.00           N  
ATOM   4144  H   ARG   470      73.251  43.220  43.723  1.00  0.00           H  
ATOM   4145  CA  ARG   470      72.304  43.334  45.680  1.00  0.00           C  
ATOM   4146  HA  ARG   470      72.705  43.988  46.457  1.00  0.00           H  
ATOM   4147  CB  ARG   470      71.169  44.095  45.005  1.00  0.00           C  
ATOM   4148  HB2 ARG   470      70.508  43.506  44.382  1.00  0.00           H  
ATOM   4149  HB3 ARG   470      70.599  44.469  45.859  1.00  0.00           H  
ATOM   4150  CG  ARG   470      71.627  45.351  44.301  1.00  0.00           C  
ATOM   4151  HG2 ARG   470      72.072  46.094  44.963  1.00  0.00           H  
ATOM   4152  HG3 ARG   470      72.334  45.173  43.483  1.00  0.00           H  
ATOM   4153  CD  ARG   470      70.465  46.170  43.721  1.00  0.00           C  
ATOM   4154  HD2 ARG   470      70.931  46.976  43.152  1.00  0.00           H  
ATOM   4155  HD3 ARG   470      69.816  45.563  43.088  1.00  0.00           H  
ATOM   4156  NE  ARG   470      69.663  46.851  44.755  1.00  0.00           N  
ATOM   4157  HE  ARG   470      70.166  47.249  45.534  1.00  0.00           H  
ATOM   4158  CZ  ARG   470      68.403  46.941  44.962  1.00  0.00           C  
ATOM   4159  NH1 ARG   470      67.546  46.332  44.237  1.00  0.00           N  
ATOM   4160 HH11 ARG   470      67.785  45.815  43.398  1.00  0.00           H  
ATOM   4161 HH12 ARG   470      66.573  46.486  44.473  1.00  0.00           H  
ATOM   4162  NH2 ARG   470      67.868  47.556  45.924  1.00  0.00           N  
ATOM   4163 HH21 ARG   470      68.592  47.898  46.533  1.00  0.00           H  
ATOM   4164 HH22 ARG   470      66.887  47.606  46.176  1.00  0.00           H  
ATOM   4165  C   ARG   470      71.820  42.136  46.470  1.00  0.00           C  
ATOM   4166  O   ARG   470      71.575  42.310  47.711  1.00  0.00           O  
ATOM   4167  N   ILE   471      71.700  40.913  45.933  1.00  0.00           N  
ATOM   4168  H   ILE   471      71.694  40.774  44.935  1.00  0.00           H  
ATOM   4169  CA  ILE   471      71.549  39.685  46.808  1.00  0.00           C  
ATOM   4170  HA  ILE   471      70.694  39.803  47.474  1.00  0.00           H  
ATOM   4171  CB  ILE   471      71.295  38.442  45.882  1.00  0.00           C  
ATOM   4172  HB  ILE   471      72.146  38.488  45.196  1.00  0.00           H  
ATOM   4173  CG2 ILE   471      71.248  37.191  46.749  1.00  0.00           C  
ATOM   4174 HG21 ILE   471      71.288  36.362  46.043  1.00  0.00           H  
ATOM   4175 HG22 ILE   471      72.054  37.120  47.467  1.00  0.00           H  
ATOM   4176 HG23 ILE   471      70.419  37.064  47.447  1.00  0.00           H  
ATOM   4177  CG1 ILE   471      70.115  38.417  44.852  1.00  0.00           C  
ATOM   4178 HG12 ILE   471      69.949  39.424  44.462  1.00  0.00           H  
ATOM   4179 HG13 ILE   471      70.384  37.691  44.081  1.00  0.00           H  
ATOM   4180  CD1 ILE   471      68.808  38.117  45.488  1.00  0.00           C  
ATOM   4181 HD11 ILE   471      68.865  38.628  46.441  1.00  0.00           H  
ATOM   4182 HD12 ILE   471      68.082  38.680  44.908  1.00  0.00           H  
ATOM   4183 HD13 ILE   471      68.623  37.054  45.667  1.00  0.00           H  
ATOM   4184  C   ILE   471      72.777  39.594  47.820  1.00  0.00           C  
ATOM   4185  O   ILE   471      72.562  39.177  48.956  1.00  0.00           O  
ATOM   4186  N   GLY   472      73.970  39.971  47.319  1.00  0.00           N  
ATOM   4187  H   GLY   472      74.057  40.412  46.412  1.00  0.00           H  
ATOM   4188  CA  GLY   472      75.202  39.941  48.085  1.00  0.00           C  
ATOM   4189  HA2 GLY   472      75.441  38.928  48.393  1.00  0.00           H  
ATOM   4190  HA3 GLY   472      76.079  40.209  47.494  1.00  0.00           H  
ATOM   4191  C   GLY   472      75.140  40.865  49.310  1.00  0.00           C  
ATOM   4192  O   GLY   472      75.380  40.444  50.460  1.00  0.00           O  
ATOM   4193  N   VAL   473      74.867  42.127  49.091  1.00  0.00           N  
ATOM   4194  H   VAL   473      74.821  42.367  48.118  1.00  0.00           H  
ATOM   4195  CA  VAL   473      74.629  43.093  50.062  1.00  0.00           C  
ATOM   4196  HA  VAL   473      75.565  43.297  50.581  1.00  0.00           H  
ATOM   4197  CB  VAL   473      74.158  44.400  49.464  1.00  0.00           C  
ATOM   4198  HB  VAL   473      73.277  44.158  48.866  1.00  0.00           H  
ATOM   4199  CG1 VAL   473      73.975  45.491  50.510  1.00  0.00           C  
ATOM   4200 HG11 VAL   473      73.054  45.364  51.083  1.00  0.00           H  
ATOM   4201 HG12 VAL   473      74.909  45.590  51.066  1.00  0.00           H  
ATOM   4202 HG13 VAL   473      73.887  46.432  49.960  1.00  0.00           H  
ATOM   4203  CG2 VAL   473      75.275  44.882  48.569  1.00  0.00           C  
ATOM   4204 HG21 VAL   473      74.879  45.769  48.059  1.00  0.00           H  
ATOM   4205 HG22 VAL   473      76.155  45.320  49.050  1.00  0.00           H  
ATOM   4206 HG23 VAL   473      75.568  44.224  47.749  1.00  0.00           H  
ATOM   4207  C   VAL   473      73.480  42.682  51.023  1.00  0.00           C  
ATOM   4208  O   VAL   473      73.662  42.663  52.239  1.00  0.00           O  
ATOM   4209  N   PHE   474      72.249  42.319  50.490  1.00  0.00           N  
ATOM   4210  H   PHE   474      72.188  42.361  49.478  1.00  0.00           H  
ATOM   4211  CA  PHE   474      71.111  41.820  51.268  1.00  0.00           C  
ATOM   4212  HA  PHE   474      70.754  42.755  51.697  1.00  0.00           H  
ATOM   4213  CB  PHE   474      70.013  41.223  50.255  1.00  0.00           C  
ATOM   4214  HB2 PHE   474      69.826  42.062  49.585  1.00  0.00           H  
ATOM   4215  HB3 PHE   474      70.391  40.331  49.742  1.00  0.00           H  
ATOM   4216  CG  PHE   474      68.660  40.797  50.827  1.00  0.00           C  
ATOM   4217  CD1 PHE   474      67.704  41.757  51.326  1.00  0.00           C  
ATOM   4218  HD1 PHE   474      67.881  42.814  51.197  1.00  0.00           H  
ATOM   4219  CE1 PHE   474      66.618  41.167  52.048  1.00  0.00           C  
ATOM   4220  HE1 PHE   474      65.809  41.820  52.333  1.00  0.00           H  
ATOM   4221  CZ  PHE   474      66.448  39.818  52.344  1.00  0.00           C  
ATOM   4222  HZ  PHE   474      65.579  39.430  52.849  1.00  0.00           H  
ATOM   4223  CE2 PHE   474      67.434  38.947  51.953  1.00  0.00           C  
ATOM   4224  HE2 PHE   474      67.444  37.935  52.309  1.00  0.00           H  
ATOM   4225  CD2 PHE   474      68.445  39.471  51.079  1.00  0.00           C  
ATOM   4226  HD2 PHE   474      69.215  38.795  50.723  1.00  0.00           H  
ATOM   4227  C   PHE   474      71.429  40.757  52.345  1.00  0.00           C  
ATOM   4228  O   PHE   474      70.845  40.752  53.401  1.00  0.00           O  
ATOM   4229  N   SER   475      72.110  39.664  51.890  1.00  0.00           N  
ATOM   4230  H   SER   475      72.185  39.582  50.881  1.00  0.00           H  
ATOM   4231  CA  SER   475      72.775  38.584  52.618  1.00  0.00           C  
ATOM   4232  HA  SER   475      72.035  38.014  53.189  1.00  0.00           H  
ATOM   4233  CB  SER   475      73.502  37.611  51.626  1.00  0.00           C  
ATOM   4234  HB2 SER   475      72.871  37.365  50.778  1.00  0.00           H  
ATOM   4235  HB3 SER   475      74.293  38.111  51.073  1.00  0.00           H  
ATOM   4236  OG  SER   475      73.944  36.474  52.303  1.00  0.00           O  
ATOM   4237  HG  SER   475      74.482  35.967  51.692  1.00  0.00           H  
ATOM   4238  C   SER   475      73.742  39.176  53.693  1.00  0.00           C  
ATOM   4239  O   SER   475      73.464  38.870  54.886  1.00  0.00           O  
ATOM   4240  N   VAL   476      74.723  40.083  53.375  1.00  0.00           N  
ATOM   4241  H   VAL   476      74.734  40.395  52.409  1.00  0.00           H  
ATOM   4242  CA  VAL   476      75.635  40.697  54.404  1.00  0.00           C  
ATOM   4243  HA  VAL   476      76.088  39.819  54.873  1.00  0.00           H  
ATOM   4244  CB  VAL   476      76.631  41.610  53.722  1.00  0.00           C  
ATOM   4245  HB  VAL   476      76.044  42.392  53.231  1.00  0.00           H  
ATOM   4246  CG1 VAL   476      77.552  42.316  54.663  1.00  0.00           C  
ATOM   4247 HG11 VAL   476      77.053  42.964  55.380  1.00  0.00           H  
ATOM   4248 HG12 VAL   476      78.057  41.563  55.288  1.00  0.00           H  
ATOM   4249 HG13 VAL   476      78.292  42.822  54.042  1.00  0.00           H  
ATOM   4250  CG2 VAL   476      77.551  40.873  52.789  1.00  0.00           C  
ATOM   4251 HG21 VAL   476      78.111  40.037  53.208  1.00  0.00           H  
ATOM   4252 HG22 VAL   476      76.969  40.325  52.041  1.00  0.00           H  
ATOM   4253 HG23 VAL   476      78.239  41.447  52.160  1.00  0.00           H  
ATOM   4254  C   VAL   476      74.840  41.503  55.496  1.00  0.00           C  
ATOM   4255  O   VAL   476      75.106  41.175  56.643  1.00  0.00           O  
ATOM   4256  N   LEU   477      73.943  42.427  55.010  1.00  0.00           N  
ATOM   4257  H   LEU   477      73.832  42.594  54.018  1.00  0.00           H  
ATOM   4258  CA  LEU   477      73.115  43.192  55.919  1.00  0.00           C  
ATOM   4259  HA  LEU   477      73.729  43.691  56.676  1.00  0.00           H  
ATOM   4260  CB  LEU   477      72.417  44.371  55.190  1.00  0.00           C  
ATOM   4261  HB2 LEU   477      72.035  45.097  55.904  1.00  0.00           H  
ATOM   4262  HB3 LEU   477      73.304  44.694  54.648  1.00  0.00           H  
ATOM   4263  CG  LEU   477      71.228  44.171  54.267  1.00  0.00           C  
ATOM   4264  HG  LEU   477      71.455  43.278  53.682  1.00  0.00           H  
ATOM   4265  CD1 LEU   477      69.933  43.941  54.997  1.00  0.00           C  
ATOM   4266 HD11 LEU   477      70.031  43.010  55.550  1.00  0.00           H  
ATOM   4267 HD12 LEU   477      69.746  44.693  55.763  1.00  0.00           H  
ATOM   4268 HD13 LEU   477      69.127  43.789  54.279  1.00  0.00           H  
ATOM   4269  CD2 LEU   477      71.076  45.379  53.326  1.00  0.00           C  
ATOM   4270 HD21 LEU   477      70.804  46.213  53.958  1.00  0.00           H  
ATOM   4271 HD22 LEU   477      72.045  45.615  52.876  1.00  0.00           H  
ATOM   4272 HD23 LEU   477      70.434  45.194  52.464  1.00  0.00           H  
ATOM   4273  C   LEU   477      72.168  42.401  56.788  1.00  0.00           C  
ATOM   4274  O   LEU   477      71.803  42.850  57.875  1.00  0.00           O  
ATOM   4275  N   TYR   478      71.879  41.072  56.457  1.00  0.00           N  
ATOM   4276  H   TYR   478      72.424  40.684  55.700  1.00  0.00           H  
ATOM   4277  CA  TYR   478      71.055  40.142  57.284  1.00  0.00           C  
ATOM   4278  HA  TYR   478      70.208  40.672  57.721  1.00  0.00           H  
ATOM   4279  CB  TYR   478      70.525  39.025  56.345  1.00  0.00           C  
ATOM   4280  HB2 TYR   478      69.983  39.479  55.512  1.00  0.00           H  
ATOM   4281  HB3 TYR   478      71.395  38.489  55.962  1.00  0.00           H  
ATOM   4282  CG  TYR   478      69.521  37.963  56.925  1.00  0.00           C  
ATOM   4283  CD1 TYR   478      69.981  37.000  57.832  1.00  0.00           C  
ATOM   4284  HD1 TYR   478      71.054  36.956  57.982  1.00  0.00           H  
ATOM   4285  CE1 TYR   478      69.007  36.215  58.473  1.00  0.00           C  
ATOM   4286  HE1 TYR   478      69.336  35.535  59.235  1.00  0.00           H  
ATOM   4287  CZ  TYR   478      67.605  36.270  58.155  1.00  0.00           C  
ATOM   4288  OH  TYR   478      66.647  35.493  58.820  1.00  0.00           O  
ATOM   4289  HH  TYR   478      66.934  34.783  59.399  1.00  0.00           H  
ATOM   4290  CE2 TYR   478      67.217  37.272  57.294  1.00  0.00           C  
ATOM   4291  HE2 TYR   478      66.180  37.448  57.075  1.00  0.00           H  
ATOM   4292  CD2 TYR   478      68.138  38.106  56.723  1.00  0.00           C  
ATOM   4293  HD2 TYR   478      67.794  38.758  55.934  1.00  0.00           H  
ATOM   4294  C   TYR   478      71.865  39.539  58.391  1.00  0.00           C  
ATOM   4295  O   TYR   478      71.558  39.506  59.566  1.00  0.00           O  
ATOM   4296  N   THR   479      73.127  39.237  58.025  1.00  0.00           N  
ATOM   4297  H   THR   479      73.249  39.408  57.036  1.00  0.00           H  
ATOM   4298  CA  THR   479      74.133  38.471  58.752  1.00  0.00           C  
ATOM   4299  HA  THR   479      73.645  37.562  59.090  1.00  0.00           H  
ATOM   4300  CB  THR   479      75.202  37.969  57.709  1.00  0.00           C  
ATOM   4301  HB  THR   479      75.811  38.790  57.335  1.00  0.00           H  
ATOM   4302  CG2 THR   479      76.168  36.914  58.310  1.00  0.00           C  
ATOM   4303 HG21 THR   479      77.199  37.150  58.052  1.00  0.00           H  
ATOM   4304 HG22 THR   479      76.035  36.933  59.394  1.00  0.00           H  
ATOM   4305 HG23 THR   479      75.950  35.904  57.960  1.00  0.00           H  
ATOM   4306  OG1 THR   479      74.606  37.249  56.630  1.00  0.00           O  
ATOM   4307  HG1 THR   479      74.182  37.915  56.096  1.00  0.00           H  
ATOM   4308  C   THR   479      74.688  39.202  59.969  1.00  0.00           C  
ATOM   4309  O   THR   479      74.781  38.607  61.065  1.00  0.00           O  
ATOM   4310  N   VAL   480      74.997  40.517  59.771  1.00  0.00           N  
ATOM   4311  H   VAL   480      75.116  40.696  58.793  1.00  0.00           H  
ATOM   4312  CA  VAL   480      75.496  41.436  60.831  1.00  0.00           C  
ATOM   4313  HA  VAL   480      76.438  41.042  61.211  1.00  0.00           H  
ATOM   4314  CB  VAL   480      75.872  42.846  60.227  1.00  0.00           C  
ATOM   4315  HB  VAL   480      75.077  43.097  59.524  1.00  0.00           H  
ATOM   4316  CG1 VAL   480      75.889  43.948  61.283  1.00  0.00           C  
ATOM   4317 HG11 VAL   480      76.638  43.795  62.065  1.00  0.00           H  
ATOM   4318 HG12 VAL   480      75.862  44.972  60.906  1.00  0.00           H  
ATOM   4319 HG13 VAL   480      74.916  43.929  61.772  1.00  0.00           H  
ATOM   4320  CG2 VAL   480      77.148  42.982  59.513  1.00  0.00           C  
ATOM   4321 HG21 VAL   480      77.942  42.730  60.227  1.00  0.00           H  
ATOM   4322 HG22 VAL   480      77.097  42.395  58.602  1.00  0.00           H  
ATOM   4323 HG23 VAL   480      77.297  43.989  59.118  1.00  0.00           H  
ATOM   4324  C   VAL   480      74.456  41.531  61.998  1.00  0.00           C  
ATOM   4325  O   VAL   480      74.902  41.242  63.155  1.00  0.00           O  
ATOM   4326  N   PRO   481      73.230  42.029  61.937  1.00  0.00           N  
ATOM   4327  CD  PRO   481      72.711  42.527  60.675  1.00  0.00           C  
ATOM   4328  HD2 PRO   481      72.851  41.786  59.883  1.00  0.00           H  
ATOM   4329  HD3 PRO   481      73.211  43.451  60.391  1.00  0.00           H  
ATOM   4330  CG  PRO   481      71.130  42.753  60.761  1.00  0.00           C  
ATOM   4331  HG2 PRO   481      70.620  41.975  60.196  1.00  0.00           H  
ATOM   4332  HG3 PRO   481      70.959  43.744  60.338  1.00  0.00           H  
ATOM   4333  CB  PRO   481      70.989  42.777  62.293  1.00  0.00           C  
ATOM   4334  HB2 PRO   481      70.053  42.407  62.699  1.00  0.00           H  
ATOM   4335  HB3 PRO   481      71.079  43.812  62.616  1.00  0.00           H  
ATOM   4336  CA  PRO   481      72.151  42.086  62.899  1.00  0.00           C  
ATOM   4337  HA  PRO   481      72.510  42.725  63.699  1.00  0.00           H  
ATOM   4338  C   PRO   481      71.801  40.738  63.586  1.00  0.00           C  
ATOM   4339  O   PRO   481      71.520  40.787  64.836  1.00  0.00           O  
ATOM   4340  N   ALA   482      71.937  39.666  62.852  1.00  0.00           N  
ATOM   4341  H   ALA   482      71.729  39.736  61.863  1.00  0.00           H  
ATOM   4342  CA  ALA   482      71.863  38.305  63.455  1.00  0.00           C  
ATOM   4343  HA  ALA   482      71.016  38.358  64.155  1.00  0.00           H  
ATOM   4344  CB  ALA   482      71.687  37.279  62.356  1.00  0.00           C  
ATOM   4345  HB1 ALA   482      72.478  37.311  61.598  1.00  0.00           H  
ATOM   4346  HB2 ALA   482      71.784  36.315  62.853  1.00  0.00           H  
ATOM   4347  HB3 ALA   482      70.721  37.274  61.848  1.00  0.00           H  
ATOM   4348  C   ALA   482      73.086  38.047  64.343  1.00  0.00           C  
ATOM   4349  O   ALA   482      72.985  37.639  65.466  1.00  0.00           O  
ATOM   4350  N   THR   483      74.268  38.444  63.914  1.00  0.00           N  
ATOM   4351  H   THR   483      74.353  38.692  62.941  1.00  0.00           H  
ATOM   4352  CA  THR   483      75.504  38.453  64.778  1.00  0.00           C  
ATOM   4353  HA  THR   483      75.714  37.497  65.262  1.00  0.00           H  
ATOM   4354  CB  THR   483      76.703  38.858  63.894  1.00  0.00           C  
ATOM   4355  HB  THR   483      76.622  39.830  63.421  1.00  0.00           H  
ATOM   4356  CG2 THR   483      77.989  38.846  64.701  1.00  0.00           C  
ATOM   4357 HG21 THR   483      78.011  39.619  65.480  1.00  0.00           H  
ATOM   4358 HG22 THR   483      78.053  37.888  65.215  1.00  0.00           H  
ATOM   4359 HG23 THR   483      78.802  39.052  64.011  1.00  0.00           H  
ATOM   4360  OG1 THR   483      76.871  37.929  62.837  1.00  0.00           O  
ATOM   4361  HG1 THR   483      76.139  38.031  62.225  1.00  0.00           H  
ATOM   4362  C   THR   483      75.475  39.424  65.973  1.00  0.00           C  
ATOM   4363  O   THR   483      75.995  38.972  67.017  1.00  0.00           O  
ATOM   4364  N   ILE   484      74.893  40.612  65.873  1.00  0.00           N  
ATOM   4365  H   ILE   484      74.638  41.011  64.972  1.00  0.00           H  
ATOM   4366  CA  ILE   484      74.708  41.452  67.069  1.00  0.00           C  
ATOM   4367  HA  ILE   484      75.670  41.600  67.564  1.00  0.00           H  
ATOM   4368  CB  ILE   484      74.214  42.876  66.656  1.00  0.00           C  
ATOM   4369  HB  ILE   484      73.464  42.827  65.869  1.00  0.00           H  
ATOM   4370  CG2 ILE   484      73.697  43.623  67.863  1.00  0.00           C  
ATOM   4371 HG21 ILE   484      72.792  43.139  68.228  1.00  0.00           H  
ATOM   4372 HG22 ILE   484      74.432  43.498  68.666  1.00  0.00           H  
ATOM   4373 HG23 ILE   484      73.532  44.679  67.653  1.00  0.00           H  
ATOM   4374  CG1 ILE   484      75.394  43.730  66.044  1.00  0.00           C  
ATOM   4375 HG12 ILE   484      75.993  44.119  66.865  1.00  0.00           H  
ATOM   4376 HG13 ILE   484      76.019  42.995  65.527  1.00  0.00           H  
ATOM   4377  CD1 ILE   484      74.928  44.833  65.063  1.00  0.00           C  
ATOM   4378 HD11 ILE   484      75.748  45.357  64.579  1.00  0.00           H  
ATOM   4379 HD12 ILE   484      74.254  44.333  64.369  1.00  0.00           H  
ATOM   4380 HD13 ILE   484      74.289  45.594  65.530  1.00  0.00           H  
ATOM   4381  C   ILE   484      73.803  40.720  68.043  1.00  0.00           C  
ATOM   4382  O   ILE   484      73.884  40.813  69.290  1.00  0.00           O  
ATOM   4383  N   VAL   485      72.680  40.215  67.578  1.00  0.00           N  
ATOM   4384  H   VAL   485      72.499  40.484  66.620  1.00  0.00           H  
ATOM   4385  CA  VAL   485      71.668  39.457  68.391  1.00  0.00           C  
ATOM   4386  HA  VAL   485      71.339  39.982  69.289  1.00  0.00           H  
ATOM   4387  CB  VAL   485      70.403  39.050  67.633  1.00  0.00           C  
ATOM   4388  HB  VAL   485      70.717  38.717  66.646  1.00  0.00           H  
ATOM   4389  CG1 VAL   485      69.616  37.914  68.265  1.00  0.00           C  
ATOM   4390 HG11 VAL   485      68.757  37.581  67.679  1.00  0.00           H  
ATOM   4391 HG12 VAL   485      70.260  37.046  68.335  1.00  0.00           H  
ATOM   4392 HG13 VAL   485      69.418  38.239  69.289  1.00  0.00           H  
ATOM   4393  CG2 VAL   485      69.507  40.262  67.593  1.00  0.00           C  
ATOM   4394 HG21 VAL   485      69.969  41.151  67.167  1.00  0.00           H  
ATOM   4395 HG22 VAL   485      68.585  40.009  67.069  1.00  0.00           H  
ATOM   4396 HG23 VAL   485      69.240  40.585  68.606  1.00  0.00           H  
ATOM   4397  C   VAL   485      72.278  38.229  68.989  1.00  0.00           C  
ATOM   4398  O   VAL   485      72.108  37.862  70.149  1.00  0.00           O  
ATOM   4399  N   LEU   486      73.123  37.510  68.282  1.00  0.00           N  
ATOM   4400  H   LEU   486      73.242  37.827  67.332  1.00  0.00           H  
ATOM   4401  CA  LEU   486      73.906  36.376  68.775  1.00  0.00           C  
ATOM   4402  HA  LEU   486      73.192  35.617  69.090  1.00  0.00           H  
ATOM   4403  CB  LEU   486      74.777  35.777  67.598  1.00  0.00           C  
ATOM   4404  HB2 LEU   486      74.120  35.347  66.835  1.00  0.00           H  
ATOM   4405  HB3 LEU   486      75.363  36.526  67.059  1.00  0.00           H  
ATOM   4406  CG  LEU   486      75.781  34.739  68.075  1.00  0.00           C  
ATOM   4407  HG  LEU   486      76.540  35.236  68.679  1.00  0.00           H  
ATOM   4408  CD1 LEU   486      75.254  33.557  68.881  1.00  0.00           C  
ATOM   4409 HD11 LEU   486      74.844  33.784  69.860  1.00  0.00           H  
ATOM   4410 HD12 LEU   486      74.450  33.138  68.291  1.00  0.00           H  
ATOM   4411 HD13 LEU   486      75.919  32.692  68.944  1.00  0.00           H  
ATOM   4412  CD2 LEU   486      76.415  34.066  66.813  1.00  0.00           C  
ATOM   4413 HD21 LEU   486      77.086  34.796  66.386  1.00  0.00           H  
ATOM   4414 HD22 LEU   486      77.142  33.363  67.223  1.00  0.00           H  
ATOM   4415 HD23 LEU   486      75.657  33.571  66.200  1.00  0.00           H  
ATOM   4416  C   LEU   486      74.800  36.869  69.958  1.00  0.00           C  
ATOM   4417  O   LEU   486      74.923  36.146  70.960  1.00  0.00           O  
ATOM   4418  N   ALA   487      75.487  38.046  69.837  1.00  0.00           N  
ATOM   4419  H   ALA   487      75.301  38.620  69.031  1.00  0.00           H  
ATOM   4420  CA  ALA   487      76.340  38.576  70.949  1.00  0.00           C  
ATOM   4421  HA  ALA   487      76.993  37.744  71.218  1.00  0.00           H  
ATOM   4422  CB  ALA   487      77.117  39.822  70.483  1.00  0.00           C  
ATOM   4423  HB1 ALA   487      77.760  39.623  69.633  1.00  0.00           H  
ATOM   4424  HB2 ALA   487      76.394  40.597  70.226  1.00  0.00           H  
ATOM   4425  HB3 ALA   487      77.793  40.033  71.312  1.00  0.00           H  
ATOM   4426  C   ALA   487      75.537  39.009  72.194  1.00  0.00           C  
ATOM   4427  O   ALA   487      76.056  38.684  73.276  1.00  0.00           O  
ATOM   4428  N   CYS   488      74.286  39.569  71.945  1.00  0.00           N  
ATOM   4429  H   CYS   488      73.903  39.701  71.020  1.00  0.00           H  
ATOM   4430  CA  CYS   488      73.223  39.740  72.975  1.00  0.00           C  
ATOM   4431  HA  CYS   488      73.561  40.501  73.676  1.00  0.00           H  
ATOM   4432  CB  CYS   488      71.989  40.397  72.445  1.00  0.00           C  
ATOM   4433  HB2 CYS   488      71.449  39.811  71.698  1.00  0.00           H  
ATOM   4434  HB3 CYS   488      71.281  40.637  73.251  1.00  0.00           H  
ATOM   4435  SG  CYS   488      72.330  42.115  71.785  1.00  0.00           S  
ATOM   4436  HG  CYS   488      72.948  41.608  70.717  1.00  0.00           H  
ATOM   4437  C   CYS   488      72.908  38.444  73.746  1.00  0.00           C  
ATOM   4438  O   CYS   488      73.036  38.398  74.992  1.00  0.00           O  
ATOM   4439  N   TYR   489      72.587  37.363  73.026  1.00  0.00           N  
ATOM   4440  H   TYR   489      72.432  37.396  72.029  1.00  0.00           H  
ATOM   4441  CA  TYR   489      72.220  36.050  73.746  1.00  0.00           C  
ATOM   4442  HA  TYR   489      71.479  36.326  74.490  1.00  0.00           H  
ATOM   4443  CB  TYR   489      71.607  35.102  72.705  1.00  0.00           C  
ATOM   4444  HB2 TYR   489      72.196  35.349  71.815  1.00  0.00           H  
ATOM   4445  HB3 TYR   489      71.802  34.071  72.974  1.00  0.00           H  
ATOM   4446  CG  TYR   489      70.153  35.444  72.652  1.00  0.00           C  
ATOM   4447  CD1 TYR   489      69.241  35.300  73.775  1.00  0.00           C  
ATOM   4448  HD1 TYR   489      69.661  35.074  74.743  1.00  0.00           H  
ATOM   4449  CE1 TYR   489      67.929  35.594  73.603  1.00  0.00           C  
ATOM   4450  HE1 TYR   489      67.316  35.448  74.483  1.00  0.00           H  
ATOM   4451  CZ  TYR   489      67.436  35.966  72.399  1.00  0.00           C  
ATOM   4452  OH  TYR   489      66.154  36.286  72.286  1.00  0.00           O  
ATOM   4453  HH  TYR   489      65.693  36.295  73.127  1.00  0.00           H  
ATOM   4454  CE2 TYR   489      68.285  36.094  71.296  1.00  0.00           C  
ATOM   4455  HE2 TYR   489      67.834  36.520  70.410  1.00  0.00           H  
ATOM   4456  CD2 TYR   489      69.640  35.951  71.483  1.00  0.00           C  
ATOM   4457  HD2 TYR   489      70.354  36.203  70.703  1.00  0.00           H  
ATOM   4458  C   TYR   489      73.367  35.495  74.552  1.00  0.00           C  
ATOM   4459  O   TYR   489      73.216  34.999  75.626  1.00  0.00           O  
ATOM   4460  N   PHE   490      74.592  35.524  73.938  1.00  0.00           N  
ATOM   4461  H   PHE   490      74.779  35.960  73.045  1.00  0.00           H  
ATOM   4462  CA  PHE   490      75.766  34.921  74.579  1.00  0.00           C  
ATOM   4463  HA  PHE   490      75.464  33.910  74.849  1.00  0.00           H  
ATOM   4464  CB  PHE   490      76.935  34.911  73.605  1.00  0.00           C  
ATOM   4465  HB2 PHE   490      76.567  34.542  72.657  1.00  0.00           H  
ATOM   4466  HB3 PHE   490      77.184  35.961  73.404  1.00  0.00           H  
ATOM   4467  CG  PHE   490      78.173  34.110  74.076  1.00  0.00           C  
ATOM   4468  CD1 PHE   490      79.111  34.748  74.929  1.00  0.00           C  
ATOM   4469  HD1 PHE   490      78.902  35.710  75.373  1.00  0.00           H  
ATOM   4470  CE1 PHE   490      80.336  34.075  75.180  1.00  0.00           C  
ATOM   4471  HE1 PHE   490      81.099  34.575  75.754  1.00  0.00           H  
ATOM   4472  CZ  PHE   490      80.541  32.708  74.742  1.00  0.00           C  
ATOM   4473  HZ  PHE   490      81.451  32.170  74.966  1.00  0.00           H  
ATOM   4474  CE2 PHE   490      79.544  32.111  73.938  1.00  0.00           C  
ATOM   4475  HE2 PHE   490      79.711  31.086  73.652  1.00  0.00           H  
ATOM   4476  CD2 PHE   490      78.327  32.783  73.698  1.00  0.00           C  
ATOM   4477  HD2 PHE   490      77.558  32.370  73.073  1.00  0.00           H  
ATOM   4478  C   PHE   490      76.113  35.772  75.863  1.00  0.00           C  
ATOM   4479  O   PHE   490      76.403  35.204  76.920  1.00  0.00           O  
ATOM   4480  N   TYR   491      76.008  37.139  75.775  1.00  0.00           N  
ATOM   4481  H   TYR   491      75.825  37.620  74.905  1.00  0.00           H  
ATOM   4482  CA  TYR   491      76.083  38.053  76.906  1.00  0.00           C  
ATOM   4483  HA  TYR   491      77.079  37.921  77.318  1.00  0.00           H  
ATOM   4484  CB  TYR   491      76.094  39.474  76.363  1.00  0.00           C  
ATOM   4485  HB2 TYR   491      76.760  39.501  75.495  1.00  0.00           H  
ATOM   4486  HB3 TYR   491      75.028  39.608  76.144  1.00  0.00           H  
ATOM   4487  CG  TYR   491      76.417  40.543  77.347  1.00  0.00           C  
ATOM   4488  CD1 TYR   491      75.462  40.988  78.256  1.00  0.00           C  
ATOM   4489  HD1 TYR   491      74.500  40.494  78.265  1.00  0.00           H  
ATOM   4490  CE1 TYR   491      75.672  41.943  79.280  1.00  0.00           C  
ATOM   4491  HE1 TYR   491      74.838  42.230  79.900  1.00  0.00           H  
ATOM   4492  CZ  TYR   491      76.940  42.430  79.396  1.00  0.00           C  
ATOM   4493  OH  TYR   491      77.187  43.445  80.290  1.00  0.00           O  
ATOM   4494  HH  TYR   491      76.365  43.820  80.608  1.00  0.00           H  
ATOM   4495  CE2 TYR   491      77.954  42.031  78.552  1.00  0.00           C  
ATOM   4496  HE2 TYR   491      78.976  42.312  78.748  1.00  0.00           H  
ATOM   4497  CD2 TYR   491      77.753  41.096  77.532  1.00  0.00           C  
ATOM   4498  HD2 TYR   491      78.625  40.697  77.025  1.00  0.00           H  
ATOM   4499  C   TYR   491      75.084  37.749  77.974  1.00  0.00           C  
ATOM   4500  O   TYR   491      75.380  37.654  79.126  1.00  0.00           O  
ATOM   4501  N   GLU   492      73.805  37.568  77.581  1.00  0.00           N  
ATOM   4502  H   GLU   492      73.631  37.539  76.594  1.00  0.00           H  
ATOM   4503  CA  GLU   492      72.691  37.193  78.430  1.00  0.00           C  
ATOM   4504  HA  GLU   492      72.589  38.078  79.063  1.00  0.00           H  
ATOM   4505  CB  GLU   492      71.366  36.879  77.707  1.00  0.00           C  
ATOM   4506  HB2 GLU   492      71.640  36.243  76.867  1.00  0.00           H  
ATOM   4507  HB3 GLU   492      70.726  36.231  78.303  1.00  0.00           H  
ATOM   4508  CG  GLU   492      70.529  38.041  77.291  1.00  0.00           C  
ATOM   4509  HG2 GLU   492      70.610  38.866  78.004  1.00  0.00           H  
ATOM   4510  HG3 GLU   492      70.836  38.460  76.342  1.00  0.00           H  
ATOM   4511  CD  GLU   492      68.979  37.773  77.306  1.00  0.00           C  
ATOM   4512  OE1 GLU   492      68.048  38.609  77.272  1.00  0.00           O  
ATOM   4513  OE2 GLU   492      68.584  36.576  77.243  1.00  0.00           O  
ATOM   4514  C   GLU   492      73.181  35.965  79.214  1.00  0.00           C  
ATOM   4515  O   GLU   492      73.001  35.884  80.431  1.00  0.00           O  
ATOM   4516  N   GLN   493      73.633  34.928  78.520  1.00  0.00           N  
ATOM   4517  H   GLN   493      73.667  35.054  77.523  1.00  0.00           H  
ATOM   4518  CA  GLN   493      74.032  33.612  79.066  1.00  0.00           C  
ATOM   4519  HA  GLN   493      73.169  33.201  79.599  1.00  0.00           H  
ATOM   4520  CB  GLN   493      74.379  32.741  77.879  1.00  0.00           C  
ATOM   4521  HB2 GLN   493      73.605  32.867  77.131  1.00  0.00           H  
ATOM   4522  HB3 GLN   493      75.294  33.172  77.458  1.00  0.00           H  
ATOM   4523  CG  GLN   493      74.641  31.214  78.111  1.00  0.00           C  
ATOM   4524  HG2 GLN   493      74.914  30.710  77.177  1.00  0.00           H  
ATOM   4525  HG3 GLN   493      75.397  30.995  78.865  1.00  0.00           H  
ATOM   4526  CD  GLN   493      73.398  30.508  78.632  1.00  0.00           C  
ATOM   4527  OE1 GLN   493      72.454  31.060  79.170  1.00  0.00           O  
ATOM   4528  NE2 GLN   493      73.253  29.203  78.418  1.00  0.00           N  
ATOM   4529 HE21 GLN   493      72.400  28.905  78.856  1.00  0.00           H  
ATOM   4530 HE22 GLN   493      73.953  28.647  77.956  1.00  0.00           H  
ATOM   4531  C   GLN   493      75.136  33.734  80.169  1.00  0.00           C  
ATOM   4532  O   GLN   493      75.030  32.969  81.082  1.00  0.00           O  
ATOM   4533  N   ALA   494      76.056  34.716  80.036  1.00  0.00           N  
ATOM   4534  H   ALA   494      76.085  35.284  79.209  1.00  0.00           H  
ATOM   4535  CA  ALA   494      77.124  34.974  81.000  1.00  0.00           C  
ATOM   4536  HA  ALA   494      77.626  34.073  81.350  1.00  0.00           H  
ATOM   4537  CB  ALA   494      78.158  35.941  80.381  1.00  0.00           C  
ATOM   4538  HB1 ALA   494      78.881  35.406  79.763  1.00  0.00           H  
ATOM   4539  HB2 ALA   494      77.674  36.773  79.871  1.00  0.00           H  
ATOM   4540  HB3 ALA   494      78.736  36.401  81.189  1.00  0.00           H  
ATOM   4541  C   ALA   494      76.626  35.440  82.365  1.00  0.00           C  
ATOM   4542  O   ALA   494      77.203  35.137  83.387  1.00  0.00           O  
ATOM   4543  N   PHE   495      75.678  36.343  82.358  1.00  0.00           N  
ATOM   4544  H   PHE   495      75.244  36.567  81.479  1.00  0.00           H  
ATOM   4545  CA  PHE   495      75.496  37.217  83.518  1.00  0.00           C  
ATOM   4546  HA  PHE   495      76.148  36.885  84.322  1.00  0.00           H  
ATOM   4547  CB  PHE   495      75.880  38.713  83.039  1.00  0.00           C  
ATOM   4548  HB2 PHE   495      75.187  38.991  82.251  1.00  0.00           H  
ATOM   4549  HB3 PHE   495      75.842  39.348  83.923  1.00  0.00           H  
ATOM   4550  CG  PHE   495      77.281  38.772  82.526  1.00  0.00           C  
ATOM   4551  CD1 PHE   495      77.430  39.206  81.209  1.00  0.00           C  
ATOM   4552  HD1 PHE   495      76.576  39.415  80.573  1.00  0.00           H  
ATOM   4553  CE1 PHE   495      78.690  39.319  80.673  1.00  0.00           C  
ATOM   4554  HE1 PHE   495      78.700  39.746  79.681  1.00  0.00           H  
ATOM   4555  CZ  PHE   495      79.805  39.011  81.425  1.00  0.00           C  
ATOM   4556  HZ  PHE   495      80.806  39.138  81.058  1.00  0.00           H  
ATOM   4557  CE2 PHE   495      79.634  38.479  82.706  1.00  0.00           C  
ATOM   4558  HE2 PHE   495      80.538  38.216  83.230  1.00  0.00           H  
ATOM   4559  CD2 PHE   495      78.418  38.405  83.274  1.00  0.00           C  
ATOM   4560  HD2 PHE   495      78.316  38.089  84.308  1.00  0.00           H  
ATOM   4561  C   PHE   495      74.020  37.295  83.956  1.00  0.00           C  
ATOM   4562  O   PHE   495      73.796  37.866  85.019  1.00  0.00           O  
ATOM   4563  N   ARG   496      73.026  36.652  83.278  1.00  0.00           N  
ATOM   4564  H   ARG   496      73.250  36.306  82.358  1.00  0.00           H  
ATOM   4565  CA  ARG   496      71.649  36.536  83.787  1.00  0.00           C  
ATOM   4566  HA  ARG   496      71.280  37.562  83.798  1.00  0.00           H  
ATOM   4567  CB  ARG   496      70.745  35.680  82.838  1.00  0.00           C  
ATOM   4568  HB2 ARG   496      71.315  34.936  82.282  1.00  0.00           H  
ATOM   4569  HB3 ARG   496      70.125  35.066  83.493  1.00  0.00           H  
ATOM   4570  CG  ARG   496      69.845  36.451  81.873  1.00  0.00           C  
ATOM   4571  HG2 ARG   496      69.058  37.029  82.366  1.00  0.00           H  
ATOM   4572  HG3 ARG   496      70.451  37.136  81.288  1.00  0.00           H  
ATOM   4573  CD  ARG   496      69.199  35.363  80.891  1.00  0.00           C  
ATOM   4574  HD2 ARG   496      69.990  34.842  80.355  1.00  0.00           H  
ATOM   4575  HD3 ARG   496      68.603  34.624  81.429  1.00  0.00           H  
ATOM   4576  NE  ARG   496      68.248  35.930  79.921  1.00  0.00           N  
ATOM   4577  HE  ARG   496      68.423  35.759  78.945  1.00  0.00           H  
ATOM   4578  CZ  ARG   496      67.164  36.563  80.225  1.00  0.00           C  
ATOM   4579  NH1 ARG   496      66.554  36.627  81.368  1.00  0.00           N  
ATOM   4580 HH11 ARG   496      66.752  35.927  82.058  1.00  0.00           H  
ATOM   4581 HH12 ARG   496      65.725  37.200  81.467  1.00  0.00           H  
ATOM   4582  NH2 ARG   496      66.639  37.254  79.283  1.00  0.00           N  
ATOM   4583 HH21 ARG   496      67.149  37.342  78.421  1.00  0.00           H  
ATOM   4584 HH22 ARG   496      65.921  37.942  79.484  1.00  0.00           H  
ATOM   4585  C   ARG   496      71.558  35.948  85.224  1.00  0.00           C  
ATOM   4586  O   ARG   496      70.743  36.460  85.989  1.00  0.00           O  
ATOM   4587  N   GLU   497      72.256  34.895  85.593  1.00  0.00           N  
ATOM   4588  H   GLU   497      72.889  34.439  84.941  1.00  0.00           H  
ATOM   4589  CA  GLU   497      72.069  34.314  86.926  1.00  0.00           C  
ATOM   4590  HA  GLU   497      71.000  34.255  87.120  1.00  0.00           H  
ATOM   4591  CB  GLU   497      72.822  32.972  86.805  1.00  0.00           C  
ATOM   4592  HB2 GLU   497      72.320  32.489  85.975  1.00  0.00           H  
ATOM   4593  HB3 GLU   497      73.832  33.150  86.435  1.00  0.00           H  
ATOM   4594  CG  GLU   497      72.799  32.021  88.031  1.00  0.00           C  
ATOM   4595  HG2 GLU   497      71.820  31.953  88.502  1.00  0.00           H  
ATOM   4596  HG3 GLU   497      72.956  31.005  87.674  1.00  0.00           H  
ATOM   4597  CD  GLU   497      73.782  32.358  89.136  1.00  0.00           C  
ATOM   4598  OE1 GLU   497      73.576  31.962  90.348  1.00  0.00           O  
ATOM   4599  OE2 GLU   497      74.771  33.045  88.963  1.00  0.00           O  
ATOM   4600  C   GLU   497      72.526  35.291  87.988  1.00  0.00           C  
ATOM   4601  O   GLU   497      71.993  35.353  89.091  1.00  0.00           O  
ATOM   4602  N   HIP   498      73.627  35.996  87.803  1.00  0.00           N  
ATOM   4603  H   HIP   498      74.175  35.715  86.999  1.00  0.00           H  
ATOM   4604  CA  HIP   498      74.082  37.162  88.554  1.00  0.00           C  
ATOM   4605  HA  HIP   498      74.263  36.863  89.590  1.00  0.00           H  
ATOM   4606  CB  HIP   498      75.490  37.494  88.120  1.00  0.00           C  
ATOM   4607  HB2 HIP   498      75.550  37.572  87.028  1.00  0.00           H  
ATOM   4608  HB3 HIP   498      75.776  38.444  88.573  1.00  0.00           H  
ATOM   4609  CG  HIP   498      76.485  36.523  88.706  1.00  0.00           C  
ATOM   4610  ND1 HIP   498      76.366  35.115  88.684  1.00  0.00           N  
ATOM   4611  HD1 HIP   498      75.571  34.617  88.320  1.00  0.00           H  
ATOM   4612  CE1 HIP   498      77.536  34.653  89.241  1.00  0.00           C  
ATOM   4613  HE1 HIP   498      77.842  33.636  89.446  1.00  0.00           H  
ATOM   4614  NE2 HIP   498      78.350  35.686  89.527  1.00  0.00           N  
ATOM   4615  HE2 HIP   498      79.265  35.560  89.939  1.00  0.00           H  
ATOM   4616  CD2 HIP   498      77.680  36.836  89.287  1.00  0.00           C  
ATOM   4617  HD2 HIP   498      78.019  37.839  89.510  1.00  0.00           H  
ATOM   4618  C   HIP   498      73.139  38.374  88.497  1.00  0.00           C  
ATOM   4619  O   HIP   498      72.930  38.890  89.605  1.00  0.00           O  
ATOM   4620  N   TRP   499      72.466  38.749  87.420  1.00  0.00           N  
ATOM   4621  H   TRP   499      72.786  38.394  86.532  1.00  0.00           H  
ATOM   4622  CA  TRP   499      71.266  39.607  87.482  1.00  0.00           C  
ATOM   4623  HA  TRP   499      71.551  40.586  87.868  1.00  0.00           H  
ATOM   4624  CB  TRP   499      70.839  39.781  86.037  1.00  0.00           C  
ATOM   4625  HB2 TRP   499      70.583  38.822  85.587  1.00  0.00           H  
ATOM   4626  HB3 TRP   499      69.914  40.349  85.968  1.00  0.00           H  
ATOM   4627  CG  TRP   499      71.855  40.349  85.047  1.00  0.00           C  
ATOM   4628  CD1 TRP   499      72.793  41.228  85.422  1.00  0.00           C  
ATOM   4629  HD1 TRP   499      73.003  41.466  86.452  1.00  0.00           H  
ATOM   4630  NE1 TRP   499      73.464  41.664  84.273  1.00  0.00           N  
ATOM   4631  HE1 TRP   499      74.176  42.375  84.257  1.00  0.00           H  
ATOM   4632  CE2 TRP   499      72.724  41.320  83.101  1.00  0.00           C  
ATOM   4633  CZ2 TRP   499      72.770  41.692  81.750  1.00  0.00           C  
ATOM   4634  HZ2 TRP   499      73.432  42.501  81.495  1.00  0.00           H  
ATOM   4635  CH2 TRP   499      71.809  41.155  80.887  1.00  0.00           C  
ATOM   4636  HH2 TRP   499      71.832  41.447  79.849  1.00  0.00           H  
ATOM   4637  CZ3 TRP   499      70.852  40.215  81.327  1.00  0.00           C  
ATOM   4638  HZ3 TRP   499      70.124  39.865  80.614  1.00  0.00           H  
ATOM   4639  CE3 TRP   499      70.862  39.894  82.692  1.00  0.00           C  
ATOM   4640  HE3 TRP   499      70.171  39.118  82.998  1.00  0.00           H  
ATOM   4641  CD2 TRP   499      71.754  40.410  83.614  1.00  0.00           C  
ATOM   4642  C   TRP   499      70.092  39.145  88.351  1.00  0.00           C  
ATOM   4643  O   TRP   499      69.779  39.879  89.280  1.00  0.00           O  
ATOM   4644  N   GLU   500      69.675  37.881  88.245  1.00  0.00           N  
ATOM   4645  H   GLU   500      69.876  37.405  87.385  1.00  0.00           H  
ATOM   4646  CA  GLU   500      68.708  37.323  89.182  1.00  0.00           C  
ATOM   4647  HA  GLU   500      67.736  37.818  89.107  1.00  0.00           H  
ATOM   4648  CB  GLU   500      68.424  35.895  88.911  1.00  0.00           C  
ATOM   4649  HB2 GLU   500      69.334  35.395  88.589  1.00  0.00           H  
ATOM   4650  HB3 GLU   500      67.905  35.493  89.781  1.00  0.00           H  
ATOM   4651  CG  GLU   500      67.398  35.628  87.799  1.00  0.00           C  
ATOM   4652  HG2 GLU   500      66.454  35.800  88.307  1.00  0.00           H  
ATOM   4653  HG3 GLU   500      67.497  36.304  86.955  1.00  0.00           H  
ATOM   4654  CD  GLU   500      67.319  34.157  87.327  1.00  0.00           C  
ATOM   4655  OE1 GLU   500      67.834  33.238  87.993  1.00  0.00           O  
ATOM   4656  OE2 GLU   500      66.864  33.949  86.173  1.00  0.00           O  
ATOM   4657  C   GLU   500      69.082  37.555  90.664  1.00  0.00           C  
ATOM   4658  O   GLU   500      68.174  37.965  91.473  1.00  0.00           O  
ATOM   4659  N   ARG   501      70.316  37.190  91.039  1.00  0.00           N  
ATOM   4660  H   ARG   501      70.829  36.570  90.429  1.00  0.00           H  
ATOM   4661  CA  ARG   501      70.804  37.302  92.408  1.00  0.00           C  
ATOM   4662  HA  ARG   501      70.069  36.964  93.144  1.00  0.00           H  
ATOM   4663  CB  ARG   501      72.036  36.412  92.540  1.00  0.00           C  
ATOM   4664  HB2 ARG   501      72.706  36.655  91.722  1.00  0.00           H  
ATOM   4665  HB3 ARG   501      72.533  36.816  93.430  1.00  0.00           H  
ATOM   4666  CG  ARG   501      71.666  34.977  92.775  1.00  0.00           C  
ATOM   4667  HG2 ARG   501      70.847  34.861  93.476  1.00  0.00           H  
ATOM   4668  HG3 ARG   501      71.438  34.572  91.781  1.00  0.00           H  
ATOM   4669  CD  ARG   501      72.788  34.188  93.342  1.00  0.00           C  
ATOM   4670  HD2 ARG   501      73.199  34.603  94.262  1.00  0.00           H  
ATOM   4671  HD3 ARG   501      72.461  33.192  93.641  1.00  0.00           H  
ATOM   4672  NE  ARG   501      73.887  33.933  92.438  1.00  0.00           N  
ATOM   4673  HE  ARG   501      73.670  33.930  91.459  1.00  0.00           H  
ATOM   4674  CZ  ARG   501      75.151  33.681  92.649  1.00  0.00           C  
ATOM   4675  NH1 ARG   501      75.650  33.664  93.840  1.00  0.00           N  
ATOM   4676 HH11 ARG   501      74.933  33.734  94.551  1.00  0.00           H  
ATOM   4677 HH12 ARG   501      76.646  33.535  93.988  1.00  0.00           H  
ATOM   4678  NH2 ARG   501      75.879  33.456  91.644  1.00  0.00           N  
ATOM   4679 HH21 ARG   501      75.476  33.125  90.778  1.00  0.00           H  
ATOM   4680 HH22 ARG   501      76.860  33.214  91.714  1.00  0.00           H  
ATOM   4681  C   ARG   501      71.078  38.756  92.866  1.00  0.00           C  
ATOM   4682  O   ARG   501      71.048  39.050  94.062  1.00  0.00           O  
ATOM   4683  N   THR   502      71.288  39.626  91.901  1.00  0.00           N  
ATOM   4684  H   THR   502      71.611  39.335  90.982  1.00  0.00           H  
ATOM   4685  CA  THR   502      71.339  41.028  92.176  1.00  0.00           C  
ATOM   4686  HA  THR   502      71.970  41.211  93.046  1.00  0.00           H  
ATOM   4687  CB  THR   502      71.921  41.831  91.114  1.00  0.00           C  
ATOM   4688  HB  THR   502      71.479  41.570  90.159  1.00  0.00           H  
ATOM   4689  CG2 THR   502      71.916  43.320  91.403  1.00  0.00           C  
ATOM   4690 HG21 THR   502      70.931  43.732  91.172  1.00  0.00           H  
ATOM   4691 HG22 THR   502      72.123  43.566  92.444  1.00  0.00           H  
ATOM   4692 HG23 THR   502      72.640  43.743  90.708  1.00  0.00           H  
ATOM   4693  OG1 THR   502      73.264  41.462  91.168  1.00  0.00           O  
ATOM   4694  HG1 THR   502      73.276  40.580  90.797  1.00  0.00           H  
ATOM   4695  C   THR   502      69.946  41.605  92.459  1.00  0.00           C  
ATOM   4696  O   THR   502      69.672  42.318  93.410  1.00  0.00           O  
ATOM   4697  N   TRP   503      68.900  41.113  91.681  1.00  0.00           N  
ATOM   4698  H   TRP   503      69.139  40.626  90.836  1.00  0.00           H  
ATOM   4699  CA  TRP   503      67.483  41.440  91.927  1.00  0.00           C  
ATOM   4700  HA  TRP   503      67.459  42.524  92.047  1.00  0.00           H  
ATOM   4701  CB  TRP   503      66.670  41.162  90.681  1.00  0.00           C  
ATOM   4702  HB2 TRP   503      66.960  41.807  89.851  1.00  0.00           H  
ATOM   4703  HB3 TRP   503      66.847  40.176  90.250  1.00  0.00           H  
ATOM   4704  CG  TRP   503      65.155  41.336  90.811  1.00  0.00           C  
ATOM   4705  CD1 TRP   503      64.543  42.483  90.457  1.00  0.00           C  
ATOM   4706  HD1 TRP   503      65.038  43.345  90.021  1.00  0.00           H  
ATOM   4707  NE1 TRP   503      63.231  42.392  90.794  1.00  0.00           N  
ATOM   4708  HE1 TRP   503      62.550  43.120  90.609  1.00  0.00           H  
ATOM   4709  CE2 TRP   503      62.912  41.214  91.427  1.00  0.00           C  
ATOM   4710  CZ2 TRP   503      61.784  40.646  91.953  1.00  0.00           C  
ATOM   4711  HZ2 TRP   503      60.779  41.040  91.859  1.00  0.00           H  
ATOM   4712  CH2 TRP   503      61.920  39.467  92.651  1.00  0.00           C  
ATOM   4713  HH2 TRP   503      61.096  39.175  93.298  1.00  0.00           H  
ATOM   4714  CZ3 TRP   503      63.115  38.725  92.787  1.00  0.00           C  
ATOM   4715  HZ3 TRP   503      63.208  37.788  93.308  1.00  0.00           H  
ATOM   4716  CE3 TRP   503      64.193  39.276  92.130  1.00  0.00           C  
ATOM   4717  HE3 TRP   503      65.132  38.755  92.156  1.00  0.00           H  
ATOM   4718  CD2 TRP   503      64.166  40.514  91.496  1.00  0.00           C  
ATOM   4719  C   TRP   503      66.910  40.811  93.217  1.00  0.00           C  
ATOM   4720  O   TRP   503      66.227  41.511  93.996  1.00  0.00           O  
ATOM   4721  N   LEU   504      67.429  39.636  93.666  1.00  0.00           N  
ATOM   4722  H   LEU   504      68.027  39.100  93.070  1.00  0.00           H  
ATOM   4723  CA  LEU   504      67.198  39.188  95.051  1.00  0.00           C  
ATOM   4724  HA  LEU   504      66.125  39.301  95.155  1.00  0.00           H  
ATOM   4725  CB  LEU   504      67.521  37.673  95.213  1.00  0.00           C  
ATOM   4726  HB2 LEU   504      66.867  37.110  94.543  1.00  0.00           H  
ATOM   4727  HB3 LEU   504      68.580  37.561  95.005  1.00  0.00           H  
ATOM   4728  CG  LEU   504      67.447  37.198  96.647  1.00  0.00           C  
ATOM   4729  HG  LEU   504      68.094  37.875  97.198  1.00  0.00           H  
ATOM   4730  CD1 LEU   504      65.960  37.237  97.231  1.00  0.00           C  
ATOM   4731 HD11 LEU   504      65.543  38.251  97.234  1.00  0.00           H  
ATOM   4732 HD12 LEU   504      65.222  36.607  96.735  1.00  0.00           H  
ATOM   4733 HD13 LEU   504      65.985  36.849  98.254  1.00  0.00           H  
ATOM   4734  CD2 LEU   504      68.165  35.859  96.889  1.00  0.00           C  
ATOM   4735 HD21 LEU   504      67.798  35.117  96.177  1.00  0.00           H  
ATOM   4736 HD22 LEU   504      69.222  36.096  96.799  1.00  0.00           H  
ATOM   4737 HD23 LEU   504      67.954  35.548  97.908  1.00  0.00           H  
ATOM   4738  C   LEU   504      67.697  40.199  96.094  1.00  0.00           C  
ATOM   4739  O   LEU   504      66.919  40.771  96.801  1.00  0.00           O  
ATOM   4740  N   LEU   505      69.078  40.492  96.119  1.00  0.00           N  
ATOM   4741  H   LEU   505      69.603  40.061  95.373  1.00  0.00           H  
ATOM   4742  CA  LEU   505      69.735  41.466  97.057  1.00  0.00           C  
ATOM   4743  HA  LEU   505      69.702  41.055  98.068  1.00  0.00           H  
ATOM   4744  CB  LEU   505      71.179  41.616  96.634  1.00  0.00           C  
ATOM   4745  HB2 LEU   505      71.640  40.636  96.540  1.00  0.00           H  
ATOM   4746  HB3 LEU   505      71.354  41.897  95.596  1.00  0.00           H  
ATOM   4747  CG  LEU   505      71.993  42.571  97.552  1.00  0.00           C  
ATOM   4748  HG  LEU   505      71.496  42.776  98.506  1.00  0.00           H  
ATOM   4749  CD1 LEU   505      73.329  41.945  97.723  1.00  0.00           C  
ATOM   4750 HD11 LEU   505      73.759  41.771  96.733  1.00  0.00           H  
ATOM   4751 HD12 LEU   505      73.922  42.576  98.382  1.00  0.00           H  
ATOM   4752 HD13 LEU   505      73.147  40.964  98.137  1.00  0.00           H  
ATOM   4753  CD2 LEU   505      72.309  43.871  96.833  1.00  0.00           C  
ATOM   4754 HD21 LEU   505      73.023  44.424  97.448  1.00  0.00           H  
ATOM   4755 HD22 LEU   505      72.729  43.707  95.842  1.00  0.00           H  
ATOM   4756 HD23 LEU   505      71.453  44.535  96.756  1.00  0.00           H  
ATOM   4757  C   LEU   505      68.960  42.853  97.047  1.00  0.00           C  
ATOM   4758  O   LEU   505      68.969  43.514  98.074  1.00  0.00           O  
ATOM   4759  N   GLN   506      68.389  43.341  95.929  1.00  0.00           N  
ATOM   4760  H   GLN   506      68.477  42.793  95.094  1.00  0.00           H  
ATOM   4761  CA  GLN   506      67.629  44.595  95.781  1.00  0.00           C  
ATOM   4762  HA  GLN   506      68.263  45.329  96.277  1.00  0.00           H  
ATOM   4763  CB  GLN   506      67.622  44.862  94.277  1.00  0.00           C  
ATOM   4764  HB2 GLN   506      68.669  44.840  93.987  1.00  0.00           H  
ATOM   4765  HB3 GLN   506      67.142  44.063  93.724  1.00  0.00           H  
ATOM   4766  CG  GLN   506      66.878  46.196  93.735  1.00  0.00           C  
ATOM   4767  HG2 GLN   506      66.800  46.174  92.650  1.00  0.00           H  
ATOM   4768  HG3 GLN   506      65.849  46.090  94.081  1.00  0.00           H  
ATOM   4769  CD  GLN   506      67.488  47.473  94.238  1.00  0.00           C  
ATOM   4770  OE1 GLN   506      68.507  47.522  94.912  1.00  0.00           O  
ATOM   4771  NE2 GLN   506      66.849  48.606  93.990  1.00  0.00           N  
ATOM   4772 HE21 GLN   506      67.272  49.460  94.307  1.00  0.00           H  
ATOM   4773 HE22 GLN   506      66.138  48.622  93.267  1.00  0.00           H  
ATOM   4774  C   GLN   506      66.244  44.474  96.482  1.00  0.00           C  
ATOM   4775  O   GLN   506      65.658  45.509  96.718  1.00  0.00           O  
ATOM   4776  N   THR   507      65.690  43.312  96.787  1.00  0.00           N  
ATOM   4777  H   THR   507      66.272  42.516  96.572  1.00  0.00           H  
ATOM   4778  CA  THR   507      64.305  43.131  97.163  1.00  0.00           C  
ATOM   4779  HA  THR   507      63.863  44.044  97.557  1.00  0.00           H  
ATOM   4780  CB  THR   507      63.571  42.519  95.956  1.00  0.00           C  
ATOM   4781  HB  THR   507      62.537  42.376  96.277  1.00  0.00           H  
ATOM   4782  CG2 THR   507      63.477  43.243  94.633  1.00  0.00           C  
ATOM   4783 HG21 THR   507      62.704  42.721  94.064  1.00  0.00           H  
ATOM   4784 HG22 THR   507      63.102  44.246  94.824  1.00  0.00           H  
ATOM   4785 HG23 THR   507      64.452  43.211  94.148  1.00  0.00           H  
ATOM   4786  OG1 THR   507      64.100  41.251  95.691  1.00  0.00           O  
ATOM   4787  HG1 THR   507      64.769  41.276  95.007  1.00  0.00           H  
ATOM   4788  C   THR   507      64.104  42.160  98.299  1.00  0.00           C  
ATOM   4789  O   THR   507      63.002  42.151  98.964  1.00  0.00           O  
ATOM   4790  N   CYX   508      65.125  41.500  98.829  1.00  0.00           N  
ATOM   4791  H   CYX   508      65.921  41.614  98.215  1.00  0.00           H  
ATOM   4792  CA  CYX   508      65.135  40.441  99.800  1.00  0.00           C  
ATOM   4793  HA  CYX   508      64.550  39.616  99.412  1.00  0.00           H  
ATOM   4794  CB  CYX   508      66.594  39.909 100.002  1.00  0.00           C  
ATOM   4795  HB2 CYX   508      66.635  39.305 100.906  1.00  0.00           H  
ATOM   4796  HB3 CYX   508      66.872  39.307  99.137  1.00  0.00           H  
ATOM   4797  SG  CYX   508      67.849  41.155 100.258  1.00  0.00           S  
ATOM   4798  C   CYX   508      64.509  40.797 101.102  1.00  0.00           C  
ATOM   4799  O   CYX   508      63.539  40.182 101.593  1.00  0.00           O  
ATOM   4800  N   LYS   509      64.916  41.980 101.695  1.00  0.00           N  
ATOM   4801  H   LYS   509      65.600  42.510 101.172  1.00  0.00           H  
ATOM   4802  CA  LYS   509      64.393  42.636 102.899  1.00  0.00           C  
ATOM   4803  HA  LYS   509      64.525  42.037 103.807  1.00  0.00           H  
ATOM   4804  CB  LYS   509      65.103  43.983 103.049  1.00  0.00           C  
ATOM   4805  HB2 LYS   509      64.937  44.523 102.118  1.00  0.00           H  
ATOM   4806  HB3 LYS   509      64.650  44.475 103.905  1.00  0.00           H  
ATOM   4807  CG  LYS   509      66.625  43.762 103.220  1.00  0.00           C  
ATOM   4808  HG2 LYS   509      66.793  43.288 104.190  1.00  0.00           H  
ATOM   4809  HG3 LYS   509      67.018  43.193 102.386  1.00  0.00           H  
ATOM   4810  CD  LYS   509      67.395  45.094 103.111  1.00  0.00           C  
ATOM   4811  HD2 LYS   509      67.231  45.540 102.127  1.00  0.00           H  
ATOM   4812  HD3 LYS   509      67.139  45.833 103.865  1.00  0.00           H  
ATOM   4813  CE  LYS   509      68.903  44.774 103.338  1.00  0.00           C  
ATOM   4814  HE2 LYS   509      69.060  44.396 104.350  1.00  0.00           H  
ATOM   4815  HE3 LYS   509      69.231  44.001 102.651  1.00  0.00           H  
ATOM   4816  NZ  LYS   509      69.728  46.015 103.021  1.00  0.00           N  
ATOM   4817  HZ1 LYS   509      70.699  45.901 102.790  1.00  0.00           H  
ATOM   4818  HZ2 LYS   509      69.358  46.543 102.243  1.00  0.00           H  
ATOM   4819  HZ3 LYS   509      69.698  46.697 103.770  1.00  0.00           H  
ATOM   4820  C   LYS   509      62.936  42.981 102.662  1.00  0.00           C  
ATOM   4821  O   LYS   509      62.280  43.074 103.701  1.00  0.00           O  
ATOM   4822  N   SER   510      62.321  43.270 101.491  1.00  0.00           N  
ATOM   4823  H   SER   510      62.959  43.396 100.713  1.00  0.00           H  
ATOM   4824  CA  SER   510      60.882  43.465 101.247  1.00  0.00           C  
ATOM   4825  HA  SER   510      60.619  44.146 102.063  1.00  0.00           H  
ATOM   4826  CB  SER   510      60.584  44.207  99.926  1.00  0.00           C  
ATOM   4827  HB2 SER   510      60.905  43.714  99.010  1.00  0.00           H  
ATOM   4828  HB3 SER   510      59.546  44.523  99.879  1.00  0.00           H  
ATOM   4829  OG  SER   510      61.271  45.440  99.925  1.00  0.00           O  
ATOM   4830  HG  SER   510      62.205  45.227  99.900  1.00  0.00           H  
ATOM   4831  C   SER   510      60.108  42.129 101.385  1.00  0.00           C  
ATOM   4832  O   SER   510      58.859  42.145 101.542  1.00  0.00           O  
ATOM   4833  N   TYR   511      60.746  41.012 101.023  1.00  0.00           N  
ATOM   4834  H   TYR   511      61.736  41.120 100.875  1.00  0.00           H  
ATOM   4835  CA  TYR   511      60.164  39.656 101.166  1.00  0.00           C  
ATOM   4836  HA  TYR   511      59.080  39.669 101.103  1.00  0.00           H  
ATOM   4837  CB  TYR   511      60.778  38.641 100.132  1.00  0.00           C  
ATOM   4838  HB2 TYR   511      61.864  38.745 100.150  1.00  0.00           H  
ATOM   4839  HB3 TYR   511      60.489  37.612 100.391  1.00  0.00           H  
ATOM   4840  CG  TYR   511      60.322  38.910  98.715  1.00  0.00           C  
ATOM   4841  CD1 TYR   511      59.018  38.588  98.392  1.00  0.00           C  
ATOM   4842  HD1 TYR   511      58.394  37.968  99.014  1.00  0.00           H  
ATOM   4843  CE1 TYR   511      58.478  38.928  97.176  1.00  0.00           C  
ATOM   4844  HE1 TYR   511      57.481  38.609  96.898  1.00  0.00           H  
ATOM   4845  CZ  TYR   511      59.266  39.507  96.155  1.00  0.00           C  
ATOM   4846  OH  TYR   511      58.621  39.785  94.977  1.00  0.00           O  
ATOM   4847  HH  TYR   511      58.947  40.543  94.483  1.00  0.00           H  
ATOM   4848  CE2 TYR   511      60.597  39.836  96.432  1.00  0.00           C  
ATOM   4849  HE2 TYR   511      61.226  40.235  95.639  1.00  0.00           H  
ATOM   4850  CD2 TYR   511      61.137  39.532  97.765  1.00  0.00           C  
ATOM   4851  HD2 TYR   511      62.161  39.764  98.025  1.00  0.00           H  
ATOM   4852  C   TYR   511      60.488  39.093 102.606  1.00  0.00           C  
ATOM   4853  O   TYR   511      59.879  38.135 102.951  1.00  0.00           O  
ATOM   4854  N   ALA   512      61.305  39.850 103.416  1.00  0.00           N  
ATOM   4855  H   ALA   512      61.708  40.706 103.058  1.00  0.00           H  
ATOM   4856  CA  ALA   512      61.678  39.488 104.808  1.00  0.00           C  
ATOM   4857  HA  ALA   512      62.413  40.245 105.087  1.00  0.00           H  
ATOM   4858  CB  ALA   512      60.463  39.582 105.654  1.00  0.00           C  
ATOM   4859  HB1 ALA   512      59.888  40.468 105.392  1.00  0.00           H  
ATOM   4860  HB2 ALA   512      59.889  38.669 105.490  1.00  0.00           H  
ATOM   4861  HB3 ALA   512      60.778  39.663 106.699  1.00  0.00           H  
ATOM   4862  C   ALA   512      62.407  38.114 104.854  1.00  0.00           C  
ATOM   4863  O   ALA   512      62.269  37.387 105.838  1.00  0.00           O  
ATOM   4864  N   VAL   513      63.165  37.764 103.816  1.00  0.00           N  
ATOM   4865  H   VAL   513      63.170  38.433 103.060  1.00  0.00           H  
ATOM   4866  CA  VAL   513      63.967  36.506 103.684  1.00  0.00           C  
ATOM   4867  HA  VAL   513      63.710  35.898 104.554  1.00  0.00           H  
ATOM   4868  CB  VAL   513      63.688  35.595 102.432  1.00  0.00           C  
ATOM   4869  HB  VAL   513      64.240  34.656 102.458  1.00  0.00           H  
ATOM   4870  CG1 VAL   513      62.293  35.069 102.567  1.00  0.00           C  
ATOM   4871 HG11 VAL   513      62.064  34.424 101.715  1.00  0.00           H  
ATOM   4872 HG12 VAL   513      62.240  34.488 103.481  1.00  0.00           H  
ATOM   4873 HG13 VAL   513      61.585  35.883 102.736  1.00  0.00           H  
ATOM   4874  CG2 VAL   513      63.913  36.218 101.100  1.00  0.00           C  
ATOM   4875 HG21 VAL   513      64.871  36.741 101.176  1.00  0.00           H  
ATOM   4876 HG22 VAL   513      64.052  35.475 100.318  1.00  0.00           H  
ATOM   4877 HG23 VAL   513      63.056  36.801 100.778  1.00  0.00           H  
ATOM   4878  C   VAL   513      65.489  36.862 103.758  1.00  0.00           C  
ATOM   4879  O   VAL   513      65.834  38.014 103.431  1.00  0.00           O  
ATOM   4880  N   PRO   514      66.362  35.908 104.145  1.00  0.00           N  
ATOM   4881  CD  PRO   514      66.051  34.644 104.748  1.00  0.00           C  
ATOM   4882  HD2 PRO   514      65.913  33.860 104.002  1.00  0.00           H  
ATOM   4883  HD3 PRO   514      65.192  34.661 105.410  1.00  0.00           H  
ATOM   4884  CG  PRO   514      67.268  34.305 105.633  1.00  0.00           C  
ATOM   4885  HG2 PRO   514      67.380  33.230 105.731  1.00  0.00           H  
ATOM   4886  HG3 PRO   514      67.130  34.686 106.642  1.00  0.00           H  
ATOM   4887  CB  PRO   514      68.412  35.151 104.994  1.00  0.00           C  
ATOM   4888  HB2 PRO   514      68.858  34.423 104.320  1.00  0.00           H  
ATOM   4889  HB3 PRO   514      69.124  35.452 105.759  1.00  0.00           H  
ATOM   4890  CA  PRO   514      67.780  36.320 104.293  1.00  0.00           C  
ATOM   4891  HA  PRO   514      67.829  37.203 104.928  1.00  0.00           H  
ATOM   4892  C   PRO   514      68.454  36.500 102.927  1.00  0.00           C  
ATOM   4893  O   PRO   514      68.241  35.642 102.089  1.00  0.00           O  
ATOM   4894  N   CYX   515      69.181  37.592 102.699  1.00  0.00           N  
ATOM   4895  H   CYX   515      69.229  38.328 103.384  1.00  0.00           H  
ATOM   4896  CA  CYX   515      69.932  37.882 101.460  1.00  0.00           C  
ATOM   4897  HA  CYX   515      69.233  37.657 100.656  1.00  0.00           H  
ATOM   4898  CB  CYX   515      70.260  39.361 101.419  1.00  0.00           C  
ATOM   4899  HB2 CYX   515      71.020  39.557 102.167  1.00  0.00           H  
ATOM   4900  HB3 CYX   515      70.710  39.579 100.453  1.00  0.00           H  
ATOM   4901  SG  CYX   515      68.899  40.485 101.942  1.00  0.00           S  
ATOM   4902  C   CYX   515      71.176  37.077 101.156  1.00  0.00           C  
ATOM   4903  O   CYX   515      71.677  36.562 102.139  1.00  0.00           O  
ATOM   4904  N   PRO   516      71.699  36.979  99.925  1.00  0.00           N  
ATOM   4905  CD  PRO   516      71.082  37.390  98.667  1.00  0.00           C  
ATOM   4906  HD2 PRO   516      71.189  38.464  98.530  1.00  0.00           H  
ATOM   4907  HD3 PRO   516      70.039  37.082  98.689  1.00  0.00           H  
ATOM   4908  CG  PRO   516      71.899  36.807  97.506  1.00  0.00           C  
ATOM   4909  HG2 PRO   516      71.877  37.422  96.606  1.00  0.00           H  
ATOM   4910  HG3 PRO   516      71.534  35.799  97.319  1.00  0.00           H  
ATOM   4911  CB  PRO   516      73.256  36.700  98.137  1.00  0.00           C  
ATOM   4912  HB2 PRO   516      73.810  37.624  97.963  1.00  0.00           H  
ATOM   4913  HB3 PRO   516      73.748  35.901  97.582  1.00  0.00           H  
ATOM   4914  CA  PRO   516      72.994  36.324  99.577  1.00  0.00           C  
ATOM   4915  HA  PRO   516      72.789  35.270  99.754  1.00  0.00           H  
ATOM   4916  C   PRO   516      74.169  36.730 100.464  1.00  0.00           C  
ATOM   4917  O   PRO   516      74.132  37.872 100.998  1.00  0.00           O  
ATOM   4918  N   PRO   517      75.177  35.853 100.535  1.00  0.00           N  
ATOM   4919  CD  PRO   517      75.284  34.563  99.920  1.00  0.00           C  
ATOM   4920  HD2 PRO   517      75.666  34.673  98.899  1.00  0.00           H  
ATOM   4921  HD3 PRO   517      74.309  34.105  99.799  1.00  0.00           H  
ATOM   4922  CG  PRO   517      76.309  33.799 100.721  1.00  0.00           C  
ATOM   4923  HG2 PRO   517      76.837  32.969 100.269  1.00  0.00           H  
ATOM   4924  HG3 PRO   517      75.885  33.590 101.712  1.00  0.00           H  
ATOM   4925  CB  PRO   517      77.296  34.825 101.072  1.00  0.00           C  
ATOM   4926  HB2 PRO   517      78.122  34.971 100.386  1.00  0.00           H  
ATOM   4927  HB3 PRO   517      77.736  34.591 102.042  1.00  0.00           H  
ATOM   4928  CA  PRO   517      76.447  36.114 101.171  1.00  0.00           C  
ATOM   4929  HA  PRO   517      76.201  36.356 102.197  1.00  0.00           H  
ATOM   4930  C   PRO   517      77.172  37.373 100.577  1.00  0.00           C  
ATOM   4931  O   PRO   517      77.005  37.652  99.388  1.00  0.00           O  
ATOM   4932  N   GLY   518      78.041  38.006 101.348  1.00  0.00           N  
ATOM   4933  H   GLY   518      78.118  37.643 102.279  1.00  0.00           H  
ATOM   4934  CA  GLY   518      78.877  39.160 100.919  1.00  0.00           C  
ATOM   4935  HA2 GLY   518      78.452  40.168 100.971  1.00  0.00           H  
ATOM   4936  HA3 GLY   518      79.568  39.188 101.767  1.00  0.00           H  
ATOM   4937  C   GLY   518      79.804  38.983  99.716  1.00  0.00           C
[truncated: 70,777 more chars]
