# Supplementary material for: In silico docking yields small molecule negative allosteric modulators targeting the core of Frizzled 7
Source: Nat Commun. 2025 Dec 14;16:11138. doi: 10.1038/s41467-025-67147-z (PMC12705740; doi:10.1038/s41467-025-67147-z)
Supplement: Supplementary file 6 — Supplementary Data 4 [file 41467_2025_67147_MOESM6_ESM.zip › MD_cluster-poses/structure-pose_FZD7-C407-c407.c2.pdb]

CRYST1   82.004   82.004  117.689  90.00  90.00  60.00               1
ATOM      1  H1  ACE   209      63.260  27.363  98.404  1.00  0.00           H  
ATOM      2  CH3 ACE   209      63.187  27.669  97.361  1.00  0.00           C  
ATOM      3  H2  ACE   209      62.732  26.843  96.819  1.00  0.00           H  
ATOM      4  H3  ACE   209      64.220  27.832  97.049  1.00  0.00           H  
ATOM      5  C   ACE   209      62.192  28.817  97.024  1.00  0.00           C  
ATOM      6  O   ACE   209      62.650  29.916  97.064  1.00  0.00           O  
ATOM      7  N   CYX   210      60.935  28.574  96.806  1.00  0.00           N  
ATOM      8  H   CYX   210      60.564  27.670  97.039  1.00  0.00           H  
ATOM      9  CA  CYX   210      60.066  29.569  96.261  1.00  0.00           C  
ATOM     10  HA  CYX   210      60.716  30.341  95.828  1.00  0.00           H  
ATOM     11  CB  CYX   210      59.231  28.857  95.173  1.00  0.00           C  
ATOM     12  HB2 CYX   210      59.801  28.180  94.539  1.00  0.00           H  
ATOM     13  HB3 CYX   210      58.490  28.266  95.717  1.00  0.00           H  
ATOM     14  SG  CYX   210      58.302  29.852  94.076  1.00  0.00           S  
ATOM     15  C   CYX   210      59.227  30.159  97.366  1.00  0.00           C  
ATOM     16  O   CYX   210      58.494  29.424  98.021  1.00  0.00           O  
ATOM     17  N   PRO   211      59.212  31.477  97.626  1.00  0.00           N  
ATOM     18  CD  PRO   211      60.264  32.418  97.171  1.00  0.00           C  
ATOM     19  HD2 PRO   211      60.252  32.464  96.082  1.00  0.00           H  
ATOM     20  HD3 PRO   211      61.292  32.245  97.479  1.00  0.00           H  
ATOM     21  CG  PRO   211      59.820  33.747  97.643  1.00  0.00           C  
ATOM     22  HG2 PRO   211      59.469  34.347  96.801  1.00  0.00           H  
ATOM     23  HG3 PRO   211      60.602  34.391  98.050  1.00  0.00           H  
ATOM     24  CB  PRO   211      58.778  33.628  98.720  1.00  0.00           C  
ATOM     25  HB2 PRO   211      58.089  34.468  98.626  1.00  0.00           H  
ATOM     26  HB3 PRO   211      59.348  33.603  99.651  1.00  0.00           H  
ATOM     27  CA  PRO   211      58.265  32.147  98.529  1.00  0.00           C  
ATOM     28  HA  PRO   211      58.250  31.763  99.541  1.00  0.00           H  
ATOM     29  C   PRO   211      56.843  31.962  98.041  1.00  0.00           C  
ATOM     30  O   PRO   211      56.481  31.956  96.852  1.00  0.00           O  
ATOM     31  N   ARG   212      55.897  31.844  98.988  1.00  0.00           N  
ATOM     32  H   ARG   212      56.290  31.700  99.908  1.00  0.00           H  
ATOM     33  CA  ARG   212      54.486  31.530  98.793  1.00  0.00           C  
ATOM     34  HA  ARG   212      54.413  30.476  98.545  1.00  0.00           H  
ATOM     35  CB  ARG   212      53.749  31.608 100.088  1.00  0.00           C  
ATOM     36  HB2 ARG   212      54.364  31.047 100.799  1.00  0.00           H  
ATOM     37  HB3 ARG   212      53.593  32.630 100.440  1.00  0.00           H  
ATOM     38  CG  ARG   212      52.354  31.007 100.033  1.00  0.00           C  
ATOM     39  HG2 ARG   212      51.660  31.626  99.464  1.00  0.00           H  
ATOM     40  HG3 ARG   212      52.376  29.972  99.686  1.00  0.00           H  
ATOM     41  CD  ARG   212      51.833  30.751 101.451  1.00  0.00           C  
ATOM     42  HD2 ARG   212      51.020  30.020 101.483  1.00  0.00           H  
ATOM     43  HD3 ARG   212      52.678  30.344 102.018  1.00  0.00           H  
ATOM     44  NE  ARG   212      51.447  31.985 102.191  1.00  0.00           N  
ATOM     45  HE  ARG   212      52.216  32.346 102.735  1.00  0.00           H  
ATOM     46  CZ  ARG   212      50.450  32.752 101.780  1.00  0.00           C  
ATOM     47  NH1 ARG   212      49.523  32.369 100.915  1.00  0.00           N  
ATOM     48 HH11 ARG   212      49.432  31.442 100.525  1.00  0.00           H  
ATOM     49 HH12 ARG   212      48.799  33.016 100.635  1.00  0.00           H  
ATOM     50  NH2 ARG   212      50.384  34.011 102.244  1.00  0.00           N  
ATOM     51 HH21 ARG   212      51.127  34.415 102.796  1.00  0.00           H  
ATOM     52 HH22 ARG   212      49.664  34.619 101.884  1.00  0.00           H  
ATOM     53  C   ARG   212      53.776  32.252  97.770  1.00  0.00           C  
ATOM     54  O   ARG   212      53.011  31.625  96.973  1.00  0.00           O  
ATOM     55  N   GLN   213      54.087  33.536  97.624  1.00  0.00           N  
ATOM     56  H   GLN   213      54.849  33.867  98.188  1.00  0.00           H  
ATOM     57  CA  GLN   213      53.487  34.504  96.727  1.00  0.00           C  
ATOM     58  HA  GLN   213      52.404  34.543  96.834  1.00  0.00           H  
ATOM     59  CB  GLN   213      54.157  35.832  96.965  1.00  0.00           C  
ATOM     60  HB2 GLN   213      55.192  35.723  96.661  1.00  0.00           H  
ATOM     61  HB3 GLN   213      53.671  36.567  96.311  1.00  0.00           H  
ATOM     62  CG  GLN   213      54.013  36.556  98.363  1.00  0.00           C  
ATOM     63  HG2 GLN   213      54.234  37.610  98.205  1.00  0.00           H  
ATOM     64  HG3 GLN   213      52.973  36.494  98.686  1.00  0.00           H  
ATOM     65  CD  GLN   213      54.995  35.997  99.509  1.00  0.00           C  
ATOM     66  OE1 GLN   213      55.734  34.983  99.406  1.00  0.00           O  
ATOM     67  NE2 GLN   213      55.074  36.739 100.581  1.00  0.00           N  
ATOM     68 HE21 GLN   213      55.763  36.481 101.272  1.00  0.00           H  
ATOM     69 HE22 GLN   213      54.558  37.596 100.508  1.00  0.00           H  
ATOM     70  C   GLN   213      53.629  34.075  95.250  1.00  0.00           C  
ATOM     71  O   GLN   213      52.763  34.268  94.437  1.00  0.00           O  
ATOM     72  N   LEU   214      54.792  33.503  94.967  1.00  0.00           N  
ATOM     73  H   LEU   214      55.379  33.337  95.769  1.00  0.00           H  
ATOM     74  CA  LEU   214      55.253  32.928  93.637  1.00  0.00           C  
ATOM     75  HA  LEU   214      54.840  33.605  92.890  1.00  0.00           H  
ATOM     76  CB  LEU   214      56.762  33.077  93.400  1.00  0.00           C  
ATOM     77  HB2 LEU   214      57.287  32.427  94.089  1.00  0.00           H  
ATOM     78  HB3 LEU   214      57.090  32.774  92.398  1.00  0.00           H  
ATOM     79  CG  LEU   214      57.343  34.457  93.678  1.00  0.00           C  
ATOM     80  HG  LEU   214      57.217  34.520  94.761  1.00  0.00           H  
ATOM     81  CD1 LEU   214      58.811  34.615  93.285  1.00  0.00           C  
ATOM     82 HD11 LEU   214      59.126  35.662  93.359  1.00  0.00           H  
ATOM     83 HD12 LEU   214      59.355  33.972  93.987  1.00  0.00           H  
ATOM     84 HD13 LEU   214      58.988  34.251  92.276  1.00  0.00           H  
ATOM     85  CD2 LEU   214      56.570  35.566  92.862  1.00  0.00           C  
ATOM     86 HD21 LEU   214      55.482  35.559  92.868  1.00  0.00           H  
ATOM     87 HD22 LEU   214      56.856  36.538  93.285  1.00  0.00           H  
ATOM     88 HD23 LEU   214      56.958  35.407  91.859  1.00  0.00           H  
ATOM     89  C   LEU   214      54.896  31.512  93.223  1.00  0.00           C  
ATOM     90  O   LEU   214      54.942  31.190  91.998  1.00  0.00           O  
ATOM     91  N   LYS   215      54.491  30.695  94.207  1.00  0.00           N  
ATOM     92  H   LYS   215      54.372  31.165  95.093  1.00  0.00           H  
ATOM     93  CA  LYS   215      54.090  29.309  94.040  1.00  0.00           C  
ATOM     94  HA  LYS   215      54.886  28.844  93.454  1.00  0.00           H  
ATOM     95  CB  LYS   215      53.929  28.483  95.364  1.00  0.00           C  
ATOM     96  HB2 LYS   215      53.258  28.897  96.125  1.00  0.00           H  
ATOM     97  HB3 LYS   215      53.529  27.502  95.129  1.00  0.00           H  
ATOM     98  CG  LYS   215      55.265  28.210  96.059  1.00  0.00           C  
ATOM     99  HG2 LYS   215      56.002  27.989  95.297  1.00  0.00           H  
ATOM    100  HG3 LYS   215      55.681  29.114  96.507  1.00  0.00           H  
ATOM    101  CD  LYS   215      54.999  27.171  97.159  1.00  0.00           C  
ATOM    102  HD2 LYS   215      54.365  27.580  97.944  1.00  0.00           H  
ATOM    103  HD3 LYS   215      54.608  26.244  96.734  1.00  0.00           H  
ATOM    104  CE  LYS   215      56.359  26.907  97.746  1.00  0.00           C  
ATOM    105  HE2 LYS   215      57.191  26.995  97.058  1.00  0.00           H  
ATOM    106  HE3 LYS   215      56.545  27.519  98.618  1.00  0.00           H  
ATOM    107  NZ  LYS   215      56.443  25.512  98.299  1.00  0.00           N  
ATOM    108  HZ1 LYS   215      56.092  24.754  97.719  1.00  0.00           H  
ATOM    109  HZ2 LYS   215      57.435  25.291  98.241  1.00  0.00           H  
ATOM    110  HZ3 LYS   215      56.121  25.512  99.249  1.00  0.00           H  
ATOM    111  C   LYS   215      52.766  29.076  93.352  1.00  0.00           C  
ATOM    112  O   LYS   215      51.892  30.018  93.399  1.00  0.00           O  
ATOM    113  N   VAL   216      52.618  28.013  92.592  1.00  0.00           N  
ATOM    114  H   VAL   216      53.294  27.275  92.745  1.00  0.00           H  
ATOM    115  CA  VAL   216      51.481  27.678  91.754  1.00  0.00           C  
ATOM    116  HA  VAL   216      50.618  28.237  92.142  1.00  0.00           H  
ATOM    117  CB  VAL   216      51.695  28.067  90.251  1.00  0.00           C  
ATOM    118  HB  VAL   216      50.850  27.810  89.608  1.00  0.00           H  
ATOM    119  CG1 VAL   216      51.972  29.529  89.992  1.00  0.00           C  
ATOM    120 HG11 VAL   216      52.813  29.869  90.585  1.00  0.00           H  
ATOM    121 HG12 VAL   216      52.234  29.670  88.936  1.00  0.00           H  
ATOM    122 HG13 VAL   216      51.089  30.093  90.297  1.00  0.00           H  
ATOM    123  CG2 VAL   216      52.921  27.311  89.743  1.00  0.00           C  
ATOM    124 HG21 VAL   216      53.752  27.550  90.394  1.00  0.00           H  
ATOM    125 HG22 VAL   216      52.880  26.230  89.619  1.00  0.00           H  
ATOM    126 HG23 VAL   216      53.174  27.664  88.738  1.00  0.00           H  
ATOM    127  C   VAL   216      51.226  26.181  92.045  1.00  0.00           C  
ATOM    128  O   VAL   216      52.072  25.442  92.570  1.00  0.00           O  
ATOM    129  N   PRO   217      50.018  25.619  91.821  1.00  0.00           N  
ATOM    130  CD  PRO   217      48.917  26.336  91.106  1.00  0.00           C  
ATOM    131  HD2 PRO   217      49.134  26.442  90.044  1.00  0.00           H  
ATOM    132  HD3 PRO   217      48.689  27.326  91.510  1.00  0.00           H  
ATOM    133  CG  PRO   217      47.705  25.385  91.170  1.00  0.00           C  
ATOM    134  HG2 PRO   217      47.044  25.250  90.308  1.00  0.00           H  
ATOM    135  HG3 PRO   217      47.084  25.649  92.027  1.00  0.00           H  
ATOM    136  CB  PRO   217      48.251  23.993  91.505  1.00  0.00           C  
ATOM    137  HB2 PRO   217      48.147  23.238  90.722  1.00  0.00           H  
ATOM    138  HB3 PRO   217      47.667  23.618  92.351  1.00  0.00           H  
ATOM    139  CA  PRO   217      49.713  24.153  91.966  1.00  0.00           C  
ATOM    140  HA  PRO   217      49.700  23.989  93.041  1.00  0.00           H  
ATOM    141  C   PRO   217      50.606  23.103  91.266  1.00  0.00           C  
ATOM    142  O   PRO   217      50.979  23.422  90.154  1.00  0.00           O  
ATOM    143  N   PRO   218      50.828  21.918  91.927  1.00  0.00           N  
ATOM    144  CD  PRO   218      50.194  21.510  93.170  1.00  0.00           C  
ATOM    145  HD2 PRO   218      49.136  21.443  92.927  1.00  0.00           H  
ATOM    146  HD3 PRO   218      50.556  22.160  93.971  1.00  0.00           H  
ATOM    147  CG  PRO   218      50.676  20.085  93.577  1.00  0.00           C  
ATOM    148  HG2 PRO   218      50.092  19.253  93.181  1.00  0.00           H  
ATOM    149  HG3 PRO   218      50.678  19.959  94.664  1.00  0.00           H  
ATOM    150  CB  PRO   218      52.095  20.204  92.946  1.00  0.00           C  
ATOM    151  HB2 PRO   218      52.542  19.219  92.850  1.00  0.00           H  
ATOM    152  HB3 PRO   218      52.738  20.873  93.529  1.00  0.00           H  
ATOM    153  CA  PRO   218      51.857  20.861  91.625  1.00  0.00           C  
ATOM    154  HA  PRO   218      52.724  21.410  91.266  1.00  0.00           H  
ATOM    155  C   PRO   218      51.499  19.926  90.460  1.00  0.00           C  
ATOM    156  O   PRO   218      51.707  18.695  90.565  1.00  0.00           O  
ATOM    157  N   TYR   219      51.023  20.488  89.332  1.00  0.00           N  
ATOM    158  H   TYR   219      50.906  21.481  89.396  1.00  0.00           H  
ATOM    159  CA  TYR   219      50.598  19.724  88.150  1.00  0.00           C  
ATOM    160  HA  TYR   219      51.333  18.956  87.927  1.00  0.00           H  
ATOM    161  CB  TYR   219      49.181  19.147  88.495  1.00  0.00           C  
ATOM    162  HB2 TYR   219      48.750  18.668  87.617  1.00  0.00           H  
ATOM    163  HB3 TYR   219      49.399  18.375  89.230  1.00  0.00           H  
ATOM    164  CG  TYR   219      48.073  19.975  89.129  1.00  0.00           C  
ATOM    165  CD1 TYR   219      47.528  21.012  88.369  1.00  0.00           C  
ATOM    166  HD1 TYR   219      47.923  21.325  87.410  1.00  0.00           H  
ATOM    167  CE1 TYR   219      46.455  21.749  88.845  1.00  0.00           C  
ATOM    168  HE1 TYR   219      45.987  22.559  88.304  1.00  0.00           H  
ATOM    169  CZ  TYR   219      45.969  21.430  90.146  1.00  0.00           C  
ATOM    170  OH  TYR   219      44.972  22.185  90.701  1.00  0.00           O  
ATOM    171  HH  TYR   219      44.985  23.107  90.427  1.00  0.00           H  
ATOM    172  CE2 TYR   219      46.575  20.445  90.882  1.00  0.00           C  
ATOM    173  HE2 TYR   219      46.229  20.407  91.909  1.00  0.00           H  
ATOM    174  CD2 TYR   219      47.633  19.661  90.384  1.00  0.00           C  
ATOM    175  HD2 TYR   219      48.180  18.950  90.986  1.00  0.00           H  
ATOM    176  C   TYR   219      50.548  20.636  86.913  1.00  0.00           C  
ATOM    177  O   TYR   219      49.780  20.325  85.976  1.00  0.00           O  
ATOM    178  N   LEU   220      51.266  21.693  86.852  1.00  0.00           N  
ATOM    179  H   LEU   220      51.918  21.761  87.622  1.00  0.00           H  
ATOM    180  CA  LEU   220      51.370  22.641  85.814  1.00  0.00           C  
ATOM    181  HA  LEU   220      50.592  22.559  85.060  1.00  0.00           H  
ATOM    182  CB  LEU   220      51.176  24.075  86.447  1.00  0.00           C  
ATOM    183  HB2 LEU   220      51.885  24.155  87.264  1.00  0.00           H  
ATOM    184  HB3 LEU   220      51.423  24.797  85.665  1.00  0.00           H  
ATOM    185  CG  LEU   220      49.713  24.289  86.884  1.00  0.00           C  
ATOM    186  HG  LEU   220      49.386  23.499  87.565  1.00  0.00           H  
ATOM    187  CD1 LEU   220      49.419  25.677  87.444  1.00  0.00           C  
ATOM    188 HD11 LEU   220      49.429  26.558  86.798  1.00  0.00           H  
ATOM    189 HD12 LEU   220      48.382  25.564  87.767  1.00  0.00           H  
ATOM    190 HD13 LEU   220      50.125  25.736  88.271  1.00  0.00           H  
ATOM    191  CD2 LEU   220      48.786  24.187  85.629  1.00  0.00           C  
ATOM    192 HD21 LEU   220      47.787  24.535  85.899  1.00  0.00           H  
ATOM    193 HD22 LEU   220      49.169  24.900  84.893  1.00  0.00           H  
ATOM    194 HD23 LEU   220      48.645  23.154  85.293  1.00  0.00           H  
ATOM    195  C   LEU   220      52.726  22.458  85.104  1.00  0.00           C  
ATOM    196  O   LEU   220      52.798  22.968  84.008  1.00  0.00           O  
ATOM    197  N   GLY   221      53.790  21.989  85.817  1.00  0.00           N  
ATOM    198  H   GLY   221      53.616  21.838  86.802  1.00  0.00           H  
ATOM    199  CA  GLY   221      55.163  21.960  85.320  1.00  0.00           C  
ATOM    200  HA2 GLY   221      55.833  21.333  85.916  1.00  0.00           H  
ATOM    201  HA3 GLY   221      55.198  21.473  84.344  1.00  0.00           H  
ATOM    202  C   GLY   221      55.898  23.267  85.224  1.00  0.00           C  
ATOM    203  O   GLY   221      57.073  23.355  84.736  1.00  0.00           O  
ATOM    204  N   TYR   222      55.330  24.317  85.830  1.00  0.00           N  
ATOM    205  H   TYR   222      54.613  24.184  86.532  1.00  0.00           H  
ATOM    206  CA  TYR   222      55.772  25.649  85.932  1.00  0.00           C  
ATOM    207  HA  TYR   222      55.991  25.956  84.912  1.00  0.00           H  
ATOM    208  CB  TYR   222      54.706  26.545  86.460  1.00  0.00           C  
ATOM    209  HB2 TYR   222      54.222  26.105  87.327  1.00  0.00           H  
ATOM    210  HB3 TYR   222      55.145  27.489  86.749  1.00  0.00           H  
ATOM    211  CG  TYR   222      53.596  26.846  85.418  1.00  0.00           C  
ATOM    212  CD1 TYR   222      53.435  26.067  84.216  1.00  0.00           C  
ATOM    213  HD1 TYR   222      54.166  25.332  83.892  1.00  0.00           H  
ATOM    214  CE1 TYR   222      52.302  26.255  83.422  1.00  0.00           C  
ATOM    215  HE1 TYR   222      52.343  25.798  82.437  1.00  0.00           H  
ATOM    216  CZ  TYR   222      51.250  27.164  83.751  1.00  0.00           C  
ATOM    217  OH  TYR   222      50.217  27.360  82.888  1.00  0.00           O  
ATOM    218  HH  TYR   222      49.461  27.845  83.237  1.00  0.00           H  
ATOM    219  CE2 TYR   222      51.411  27.901  84.983  1.00  0.00           C  
ATOM    220  HE2 TYR   222      50.645  28.643  85.192  1.00  0.00           H  
ATOM    221  CD2 TYR   222      52.588  27.779  85.742  1.00  0.00           C  
ATOM    222  HD2 TYR   222      52.647  28.274  86.698  1.00  0.00           H  
ATOM    223  C   TYR   222      57.073  25.729  86.817  1.00  0.00           C  
ATOM    224  O   TYR   222      57.108  25.146  87.874  1.00  0.00           O  
ATOM    225  N   ARG   223      57.982  26.626  86.496  1.00  0.00           N  
ATOM    226  H   ARG   223      57.857  27.176  85.660  1.00  0.00           H  
ATOM    227  CA  ARG   223      59.268  26.833  87.219  1.00  0.00           C  
ATOM    228  HA  ARG   223      59.114  26.577  88.267  1.00  0.00           H  
ATOM    229  CB  ARG   223      60.360  25.903  86.694  1.00  0.00           C  
ATOM    230  HB2 ARG   223      61.295  26.275  87.127  1.00  0.00           H  
ATOM    231  HB3 ARG   223      60.058  24.879  86.893  1.00  0.00           H  
ATOM    232  CG  ARG   223      60.688  25.744  85.150  1.00  0.00           C  
ATOM    233  HG2 ARG   223      61.488  25.004  85.096  1.00  0.00           H  
ATOM    234  HG3 ARG   223      59.750  25.363  84.737  1.00  0.00           H  
ATOM    235  CD  ARG   223      61.110  26.907  84.342  1.00  0.00           C  
ATOM    236  HD2 ARG   223      61.287  26.594  83.313  1.00  0.00           H  
ATOM    237  HD3 ARG   223      60.276  27.602  84.372  1.00  0.00           H  
ATOM    238  NE  ARG   223      62.383  27.473  84.885  1.00  0.00           N  
ATOM    239  HE  ARG   223      62.888  26.848  85.503  1.00  0.00           H  
ATOM    240  CZ  ARG   223      62.816  28.747  84.904  1.00  0.00           C  
ATOM    241  NH1 ARG   223      61.965  29.683  84.662  1.00  0.00           N  
ATOM    242 HH11 ARG   223      60.989  29.440  84.558  1.00  0.00           H  
ATOM    243 HH12 ARG   223      62.363  30.536  84.312  1.00  0.00           H  
ATOM    244  NH2 ARG   223      64.080  29.010  85.082  1.00  0.00           N  
ATOM    245 HH21 ARG   223      64.682  28.287  85.448  1.00  0.00           H  
ATOM    246 HH22 ARG   223      64.426  29.964  85.049  1.00  0.00           H  
ATOM    247  C   ARG   223      59.673  28.286  87.075  1.00  0.00           C  
ATOM    248  O   ARG   223      59.387  29.042  86.112  1.00  0.00           O  
ATOM    249  N   PHE   224      60.402  28.681  88.089  1.00  0.00           N  
ATOM    250  H   PHE   224      60.657  27.868  88.635  1.00  0.00           H  
ATOM    251  CA  PHE   224      61.145  29.901  88.274  1.00  0.00           C  
ATOM    252  HA  PHE   224      61.635  30.190  87.346  1.00  0.00           H  
ATOM    253  CB  PHE   224      60.240  31.106  88.460  1.00  0.00           C  
ATOM    254  HB2 PHE   224      59.641  31.175  87.556  1.00  0.00           H  
ATOM    255  HB3 PHE   224      59.514  30.821  89.230  1.00  0.00           H  
ATOM    256  CG  PHE   224      60.895  32.429  88.999  1.00  0.00           C  
ATOM    257  CD1 PHE   224      61.835  33.100  88.226  1.00  0.00           C  
ATOM    258  HD1 PHE   224      62.086  32.756  87.226  1.00  0.00           H  
ATOM    259  CE1 PHE   224      62.544  34.236  88.689  1.00  0.00           C  
ATOM    260  HE1 PHE   224      63.305  34.724  88.116  1.00  0.00           H  
ATOM    261  CZ  PHE   224      62.239  34.661  89.996  1.00  0.00           C  
ATOM    262  HZ  PHE   224      62.815  35.516  90.320  1.00  0.00           H  
ATOM    263  CE2 PHE   224      61.375  33.948  90.847  1.00  0.00           C  
ATOM    264  HE2 PHE   224      61.187  34.304  91.845  1.00  0.00           H  
ATOM    265  CD2 PHE   224      60.600  32.862  90.307  1.00  0.00           C  
ATOM    266  HD2 PHE   224      59.934  32.300  90.941  1.00  0.00           H  
ATOM    267  C   PHE   224      62.157  29.730  89.436  1.00  0.00           C  
ATOM    268  O   PHE   224      62.065  28.836  90.254  1.00  0.00           O  
ATOM    269  N   LEU   225      63.192  30.511  89.471  1.00  0.00           N  
ATOM    270  H   LEU   225      63.238  31.227  88.757  1.00  0.00           H  
ATOM    271  CA  LEU   225      64.267  30.477  90.510  1.00  0.00           C  
ATOM    272  HA  LEU   225      64.960  31.278  90.274  1.00  0.00           H  
ATOM    273  CB  LEU   225      63.541  30.803  91.919  1.00  0.00           C  
ATOM    274  HB2 LEU   225      62.782  31.573  91.737  1.00  0.00           H  
ATOM    275  HB3 LEU   225      62.980  29.931  92.241  1.00  0.00           H  
ATOM    276  CG  LEU   225      64.367  31.507  92.986  1.00  0.00           C  
ATOM    277  HG  LEU   225      65.154  30.792  93.252  1.00  0.00           H  
ATOM    278  CD1 LEU   225      64.923  32.819  92.416  1.00  0.00           C  
ATOM    279 HD11 LEU   225      65.454  33.407  93.176  1.00  0.00           H  
ATOM    280 HD12 LEU   225      65.779  32.589  91.768  1.00  0.00           H  
ATOM    281 HD13 LEU   225      64.191  33.461  91.933  1.00  0.00           H  
ATOM    282  CD2 LEU   225      63.481  31.880  94.155  1.00  0.00           C  
ATOM    283 HD21 LEU   225      63.956  32.363  95.009  1.00  0.00           H  
ATOM    284 HD22 LEU   225      62.561  32.410  93.942  1.00  0.00           H  
ATOM    285 HD23 LEU   225      63.151  30.945  94.603  1.00  0.00           H  
ATOM    286  C   LEU   225      64.994  29.115  90.715  1.00  0.00           C  
ATOM    287  O   LEU   225      65.282  28.789  91.813  1.00  0.00           O  
ATOM    288  N   GLY   226      65.162  28.379  89.712  1.00  0.00           N  
ATOM    289  H   GLY   226      64.875  28.720  88.806  1.00  0.00           H  
ATOM    290  CA  GLY   226      65.555  26.983  89.787  1.00  0.00           C  
ATOM    291  HA2 GLY   226      65.837  26.595  88.810  1.00  0.00           H  
ATOM    292  HA3 GLY   226      66.468  26.860  90.355  1.00  0.00           H  
ATOM    293  C   GLY   226      64.509  25.996  90.485  1.00  0.00           C  
ATOM    294  O   GLY   226      64.711  24.843  90.298  1.00  0.00           O  
ATOM    295  N   GLU   227      63.600  26.389  91.349  1.00  0.00           N  
ATOM    296  H   GLU   227      63.569  27.366  91.615  1.00  0.00           H  
ATOM    297  CA  GLU   227      62.560  25.496  91.847  1.00  0.00           C  
ATOM    298  HA  GLU   227      62.917  24.542  92.223  1.00  0.00           H  
ATOM    299  CB  GLU   227      62.018  26.255  93.129  1.00  0.00           C  
ATOM    300  HB2 GLU   227      62.848  26.381  93.840  1.00  0.00           H  
ATOM    301  HB3 GLU   227      61.699  27.252  92.828  1.00  0.00           H  
ATOM    302  CG  GLU   227      60.874  25.642  93.888  1.00  0.00           C  
ATOM    303  HG2 GLU   227      60.673  26.346  94.696  1.00  0.00           H  
ATOM    304  HG3 GLU   227      59.952  25.706  93.320  1.00  0.00           H  
ATOM    305  CD  GLU   227      61.252  24.328  94.456  1.00  0.00           C  
ATOM    306  OE1 GLU   227      61.487  23.408  93.620  1.00  0.00           O  
ATOM    307  OE2 GLU   227      61.124  24.106  95.667  1.00  0.00           O  
ATOM    308  C   GLU   227      61.361  25.202  90.881  1.00  0.00           C  
ATOM    309  O   GLU   227      61.079  26.086  90.040  1.00  0.00           O  
ATOM    310  N   ARG   228      60.771  23.988  90.884  1.00  0.00           N  
ATOM    311  H   ARG   228      61.106  23.422  91.644  1.00  0.00           H  
ATOM    312  CA  ARG   228      59.427  23.726  90.254  1.00  0.00           C  
ATOM    313  HA  ARG   228      59.334  24.265  89.301  1.00  0.00           H  
ATOM    314  CB  ARG   228      59.597  22.196  89.981  1.00  0.00           C  
ATOM    315  HB2 ARG   228      60.604  21.971  89.612  1.00  0.00           H  
ATOM    316  HB3 ARG   228      59.347  21.614  90.864  1.00  0.00           H  
ATOM    317  CG  ARG   228      58.611  21.869  88.808  1.00  0.00           C  
ATOM    318  HG2 ARG   228      57.753  22.535  88.925  1.00  0.00           H  
ATOM    319  HG3 ARG   228      59.117  22.026  87.850  1.00  0.00           H  
ATOM    320  CD  ARG   228      58.160  20.386  88.785  1.00  0.00           C  
ATOM    321  HD2 ARG   228      57.690  20.217  87.813  1.00  0.00           H  
ATOM    322  HD3 ARG   228      59.033  19.735  88.820  1.00  0.00           H  
ATOM    323  NE  ARG   228      57.180  20.137  89.868  1.00  0.00           N  
ATOM    324  HE  ARG   228      56.760  20.992  90.198  1.00  0.00           H  
ATOM    325  CZ  ARG   228      56.750  18.971  90.393  1.00  0.00           C  
ATOM    326  NH1 ARG   228      57.271  17.779  90.112  1.00  0.00           N  
ATOM    327 HH11 ARG   228      58.032  17.815  89.445  1.00  0.00           H  
ATOM    328 HH12 ARG   228      56.889  16.923  90.495  1.00  0.00           H  
ATOM    329  NH2 ARG   228      55.857  19.049  91.278  1.00  0.00           N  
ATOM    330 HH21 ARG   228      55.448  19.946  91.469  1.00  0.00           H  
ATOM    331 HH22 ARG   228      55.632  18.258  91.870  1.00  0.00           H  
ATOM    332  C   ARG   228      58.219  24.057  91.175  1.00  0.00           C  
ATOM    333  O   ARG   228      58.283  24.061  92.390  1.00  0.00           O  
ATOM    334  N   ASP   229      57.068  24.334  90.551  1.00  0.00           N  
ATOM    335  H   ASP   229      56.995  24.154  89.554  1.00  0.00           H  
ATOM    336  CA  ASP   229      55.846  24.832  91.259  1.00  0.00           C  
ATOM    337  HA  ASP   229      55.141  25.024  90.455  1.00  0.00           H  
ATOM    338  CB  ASP   229      55.228  23.802  92.247  1.00  0.00           C  
ATOM    339  HB2 ASP   229      55.827  23.823  93.162  1.00  0.00           H  
ATOM    340  HB3 ASP   229      54.269  24.225  92.522  1.00  0.00           H  
ATOM    341  CG  ASP   229      55.237  22.379  91.744  1.00  0.00           C  
ATOM    342  OD1 ASP   229      55.356  22.200  90.488  1.00  0.00           O  
ATOM    343  OD2 ASP   229      55.279  21.486  92.628  1.00  0.00           O  
ATOM    344  C   ASP   229      56.124  26.297  91.795  1.00  0.00           C  
ATOM    345  O   ASP   229      55.829  26.714  92.912  1.00  0.00           O  
ATOM    346  N   CYX   230      56.781  27.088  90.891  1.00  0.00           N  
ATOM    347  H   CYX   230      57.046  26.710  89.992  1.00  0.00           H  
ATOM    348  CA  CYX   230      57.125  28.502  91.052  1.00  0.00           C  
ATOM    349  HA  CYX   230      56.562  28.941  91.876  1.00  0.00           H  
ATOM    350  CB  CYX   230      58.593  28.430  91.452  1.00  0.00           C  
ATOM    351  HB2 CYX   230      58.665  27.568  92.118  1.00  0.00           H  
ATOM    352  HB3 CYX   230      59.244  28.242  90.599  1.00  0.00           H  
ATOM    353  SG  CYX   230      59.325  29.928  92.322  1.00  0.00           S  
ATOM    354  C   CYX   230      56.863  29.283  89.739  1.00  0.00           C  
ATOM    355  O   CYX   230      57.102  28.740  88.695  1.00  0.00           O  
ATOM    356  N   GLY   231      56.358  30.549  89.781  1.00  0.00           N  
ATOM    357  H   GLY   231      55.996  30.870  90.657  1.00  0.00           H  
ATOM    358  CA  GLY   231      56.285  31.523  88.632  1.00  0.00           C  
ATOM    359  HA2 GLY   231      56.541  31.036  87.691  1.00  0.00           H  
ATOM    360  HA3 GLY   231      55.315  31.989  88.433  1.00  0.00           H  
ATOM    361  C   GLY   231      57.154  32.806  88.852  1.00  0.00           C  
ATOM    362  O   GLY   231      57.275  33.319  89.998  1.00  0.00           O  
ATOM    363  N   ALA   232      57.693  33.434  87.812  1.00  0.00           N  
ATOM    364  H   ALA   232      57.589  33.025  86.901  1.00  0.00           H  
ATOM    365  CA  ALA   232      58.366  34.748  87.819  1.00  0.00           C  
ATOM    366  HA  ALA   232      59.068  34.787  88.655  1.00  0.00           H  
ATOM    367  CB  ALA   232      59.218  34.895  86.579  1.00  0.00           C  
ATOM    368  HB1 ALA   232      58.548  35.103  85.759  1.00  0.00           H  
ATOM    369  HB2 ALA   232      59.911  35.740  86.665  1.00  0.00           H  
ATOM    370  HB3 ALA   232      59.690  33.951  86.314  1.00  0.00           H  
ATOM    371  C   ALA   232      57.258  35.890  87.931  1.00  0.00           C  
ATOM    372  O   ALA   232      56.197  35.741  87.355  1.00  0.00           O  
ATOM    373  N   PRO   233      57.466  36.996  88.658  1.00  0.00           N  
ATOM    374  CD  PRO   233      58.658  37.205  89.411  1.00  0.00           C  
ATOM    375  HD2 PRO   233      59.528  37.407  88.788  1.00  0.00           H  
ATOM    376  HD3 PRO   233      58.908  36.361  90.047  1.00  0.00           H  
ATOM    377  CG  PRO   233      58.353  38.479  90.201  1.00  0.00           C  
ATOM    378  HG2 PRO   233      58.601  39.358  89.602  1.00  0.00           H  
ATOM    379  HG3 PRO   233      58.975  38.497  91.088  1.00  0.00           H  
ATOM    380  CB  PRO   233      56.870  38.459  90.362  1.00  0.00           C  
ATOM    381  HB2 PRO   233      56.405  39.414  90.577  1.00  0.00           H  
ATOM    382  HB3 PRO   233      56.643  37.745  91.146  1.00  0.00           H  
ATOM    383  CA  PRO   233      56.439  37.920  89.050  1.00  0.00           C  
ATOM    384  HA  PRO   233      55.496  37.378  89.108  1.00  0.00           H  
ATOM    385  C   PRO   233      56.243  38.971  87.918  1.00  0.00           C  
ATOM    386  O   PRO   233      57.196  39.524  87.337  1.00  0.00           O  
ATOM    387  N   CYX   234      54.978  39.195  87.612  1.00  0.00           N  
ATOM    388  H   CYX   234      54.256  38.704  88.109  1.00  0.00           H  
ATOM    389  CA  CYX   234      54.414  40.267  86.790  1.00  0.00           C  
ATOM    390  HA  CYX   234      55.143  41.071  86.689  1.00  0.00           H  
ATOM    391  CB  CYX   234      54.126  39.692  85.344  1.00  0.00           C  
ATOM    392  HB2 CYX   234      55.045  39.215  85.003  1.00  0.00           H  
ATOM    393  HB3 CYX   234      53.346  38.938  85.329  1.00  0.00           H  
ATOM    394  SG  CYX   234      53.458  40.879  84.057  1.00  0.00           S  
ATOM    395  C   CYX   234      53.190  40.877  87.469  1.00  0.00           C  
ATOM    396  O   CYX   234      52.091  40.792  86.939  1.00  0.00           O  
ATOM    397  N   GLU   235      53.299  41.309  88.713  1.00  0.00           N  
ATOM    398  H   GLU   235      54.230  41.318  89.102  1.00  0.00           H  
ATOM    399  CA  GLU   235      52.287  41.794  89.697  1.00  0.00           C  
ATOM    400  HA  GLU   235      51.299  41.405  89.440  1.00  0.00           H  
ATOM    401  CB  GLU   235      52.591  41.167  91.097  1.00  0.00           C  
ATOM    402  HB2 GLU   235      52.474  40.084  91.025  1.00  0.00           H  
ATOM    403  HB3 GLU   235      53.644  41.398  91.220  1.00  0.00           H  
ATOM    404  CG  GLU   235      51.912  41.866  92.262  1.00  0.00           C  
ATOM    405  HG2 GLU   235      52.554  41.630  93.119  1.00  0.00           H  
ATOM    406  HG3 GLU   235      51.843  42.946  92.182  1.00  0.00           H  
ATOM    407  CD  GLU   235      50.533  41.336  92.512  1.00  0.00           C  
ATOM    408  OE1 GLU   235      49.937  41.582  93.572  1.00  0.00           O  
ATOM    409  OE2 GLU   235      49.927  40.648  91.672  1.00  0.00           O  
ATOM    410  C   GLU   235      52.364  43.328  89.677  1.00  0.00           C  
ATOM    411  O   GLU   235      53.429  43.896  89.996  1.00  0.00           O  
ATOM    412  N   PRO   236      51.228  44.069  89.381  1.00  0.00           N  
ATOM    413  CD  PRO   236      49.841  43.571  89.197  1.00  0.00           C  
ATOM    414  HD2 PRO   236      49.407  43.263  90.151  1.00  0.00           H  
ATOM    415  HD3 PRO   236      49.787  42.767  88.460  1.00  0.00           H  
ATOM    416  CG  PRO   236      48.949  44.641  88.579  1.00  0.00           C  
ATOM    417  HG2 PRO   236      48.094  44.851  89.207  1.00  0.00           H  
ATOM    418  HG3 PRO   236      48.423  44.398  87.661  1.00  0.00           H  
ATOM    419  CB  PRO   236      49.939  45.768  88.269  1.00  0.00           C  
ATOM    420  HB2 PRO   236      49.512  46.737  88.529  1.00  0.00           H  
ATOM    421  HB3 PRO   236      50.216  45.796  87.213  1.00  0.00           H  
ATOM    422  CA  PRO   236      51.213  45.491  89.058  1.00  0.00           C  
ATOM    423  HA  PRO   236      52.060  45.737  88.422  1.00  0.00           H  
ATOM    424  C   PRO   236      51.320  46.355  90.385  1.00  0.00           C  
ATOM    425  O   PRO   236      50.658  45.986  91.383  1.00  0.00           O  
ATOM    426  N   GLY   237      52.025  47.472  90.414  1.00  0.00           N  
ATOM    427  H   GLY   237      52.582  47.770  89.625  1.00  0.00           H  
ATOM    428  CA  GLY   237      52.137  48.389  91.582  1.00  0.00           C  
ATOM    429  HA2 GLY   237      52.554  49.303  91.143  1.00  0.00           H  
ATOM    430  HA3 GLY   237      51.137  48.542  91.981  1.00  0.00           H  
ATOM    431  C   GLY   237      53.019  47.882  92.777  1.00  0.00           C  
ATOM    432  O   GLY   237      52.728  48.422  93.824  1.00  0.00           O  
ATOM    433  N   ARG   238      53.940  46.948  92.594  1.00  0.00           N  
ATOM    434  H   ARG   238      54.225  46.882  91.620  1.00  0.00           H  
ATOM    435  CA  ARG   238      54.929  46.521  93.651  1.00  0.00           C  
ATOM    436  HA  ARG   238      54.955  47.163  94.535  1.00  0.00           H  
ATOM    437  CB  ARG   238      54.490  45.164  94.204  1.00  0.00           C  
ATOM    438  HB2 ARG   238      54.694  44.387  93.457  1.00  0.00           H  
ATOM    439  HB3 ARG   238      55.181  44.963  95.028  1.00  0.00           H  
ATOM    440  CG  ARG   238      53.002  45.026  94.716  1.00  0.00           C  
ATOM    441  HG2 ARG   238      52.791  45.887  95.353  1.00  0.00           H  
ATOM    442  HG3 ARG   238      52.230  44.964  93.932  1.00  0.00           H  
ATOM    443  CD  ARG   238      52.842  43.728  95.473  1.00  0.00           C  
ATOM    444  HD2 ARG   238      53.270  43.001  94.782  1.00  0.00           H  
ATOM    445  HD3 ARG   238      53.343  43.751  96.447  1.00  0.00           H  
ATOM    446  NE  ARG   238      51.530  43.213  95.590  1.00  0.00           N  
ATOM    447  HE  ARG   238      51.312  42.469  94.935  1.00  0.00           H  
ATOM    448  CZ  ARG   238      50.589  43.651  96.431  1.00  0.00           C  
ATOM    449  NH1 ARG   238      50.749  44.669  97.303  1.00  0.00           N  
ATOM    450 HH11 ARG   238      51.671  44.965  97.582  1.00  0.00           H  
ATOM    451 HH12 ARG   238      49.943  45.193  97.596  1.00  0.00           H  
ATOM    452  NH2 ARG   238      49.447  43.136  96.406  1.00  0.00           N  
ATOM    453 HH21 ARG   238      49.231  42.330  95.832  1.00  0.00           H  
ATOM    454 HH22 ARG   238      48.776  43.523  97.047  1.00  0.00           H  
ATOM    455  C   ARG   238      56.382  46.481  93.154  1.00  0.00           C  
ATOM    456  O   ARG   238      56.638  45.865  92.142  1.00  0.00           O  
ATOM    457  N   ALA   239      57.383  47.091  93.818  1.00  0.00           N  
ATOM    458  H   ALA   239      57.125  47.559  94.677  1.00  0.00           H  
ATOM    459  CA  ALA   239      58.830  47.029  93.440  1.00  0.00           C  
ATOM    460  HA  ALA   239      58.911  47.475  92.456  1.00  0.00           H  
ATOM    461  CB  ALA   239      59.598  47.893  94.491  1.00  0.00           C  
ATOM    462  HB1 ALA   239      59.396  47.553  95.503  1.00  0.00           H  
ATOM    463  HB2 ALA   239      60.658  47.950  94.252  1.00  0.00           H  
ATOM    464  HB3 ALA   239      59.280  48.927  94.312  1.00  0.00           H  
ATOM    465  C   ALA   239      59.345  45.569  93.428  1.00  0.00           C  
ATOM    466  O   ALA   239      60.012  45.180  92.465  1.00  0.00           O  
ATOM    467  N   ASN   240      58.914  44.737  94.359  1.00  0.00           N  
ATOM    468  H   ASN   240      58.312  45.052  95.107  1.00  0.00           H  
ATOM    469  CA  ASN   240      59.159  43.315  94.266  1.00  0.00           C  
ATOM    470  HA  ASN   240      60.104  43.313  93.730  1.00  0.00           H  
ATOM    471  CB  ASN   240      59.400  42.715  95.718  1.00  0.00           C  
ATOM    472  HB2 ASN   240      59.971  41.783  95.667  1.00  0.00           H  
ATOM    473  HB3 ASN   240      59.900  43.390  96.405  1.00  0.00           H  
ATOM    474  CG  ASN   240      58.073  42.271  96.317  1.00  0.00           C  
ATOM    475  OD1 ASN   240      57.019  42.781  96.018  1.00  0.00           O  
ATOM    476  ND2 ASN   240      58.125  41.335  97.252  1.00  0.00           N  
ATOM    477 HD21 ASN   240      57.311  40.988  97.740  1.00  0.00           H  
ATOM    478 HD22 ASN   240      59.003  40.950  97.552  1.00  0.00           H  
ATOM    479  C   ASN   240      58.321  42.498  93.348  1.00  0.00           C  
ATOM    480  O   ASN   240      58.530  41.304  93.141  1.00  0.00           O  
ATOM    481  N   GLY   241      57.383  43.081  92.650  1.00  0.00           N  
ATOM    482  H   GLY   241      57.158  44.012  92.963  1.00  0.00           H  
ATOM    483  CA  GLY   241      56.347  42.491  91.781  1.00  0.00           C  
ATOM    484  HA2 GLY   241      55.956  41.593  92.273  1.00  0.00           H  
ATOM    485  HA3 GLY   241      55.616  43.297  91.663  1.00  0.00           H  
ATOM    486  C   GLY   241      56.817  42.200  90.343  1.00  0.00           C  
ATOM    487  O   GLY   241      55.966  41.838  89.457  1.00  0.00           O  
ATOM    488  N   LEU   242      58.062  42.426  90.025  1.00  0.00           N  
ATOM    489  H   LEU   242      58.656  42.673  90.801  1.00  0.00           H  
ATOM    490  CA  LEU   242      58.686  42.464  88.698  1.00  0.00           C  
ATOM    491  HA  LEU   242      58.180  41.842  87.951  1.00  0.00           H  
ATOM    492  CB  LEU   242      58.816  43.984  88.101  1.00  0.00           C  
ATOM    493  HB2 LEU   242      59.324  44.514  88.908  1.00  0.00           H  
ATOM    494  HB3 LEU   242      59.369  43.902  87.167  1.00  0.00           H  
ATOM    495  CG  LEU   242      57.456  44.684  87.859  1.00  0.00           C  
ATOM    496  HG  LEU   242      56.945  44.720  88.817  1.00  0.00           H  
ATOM    497  CD1 LEU   242      57.714  46.133  87.396  1.00  0.00           C  
ATOM    498 HD11 LEU   242      56.831  46.583  86.945  1.00  0.00           H  
ATOM    499 HD12 LEU   242      58.192  46.677  88.210  1.00  0.00           H  
ATOM    500 HD13 LEU   242      58.452  46.034  86.594  1.00  0.00           H  
ATOM    501  CD2 LEU   242      56.551  43.969  86.843  1.00  0.00           C  
ATOM    502 HD21 LEU   242      55.568  44.434  86.753  1.00  0.00           H  
ATOM    503 HD22 LEU   242      57.046  43.956  85.873  1.00  0.00           H  
ATOM    504 HD23 LEU   242      56.393  42.915  87.079  1.00  0.00           H  
ATOM    505  C   LEU   242      60.161  41.896  88.713  1.00  0.00           C  
ATOM    506  O   LEU   242      60.925  42.391  89.540  1.00  0.00           O  
ATOM    507  N   MET   243      60.533  41.010  87.793  1.00  0.00           N  
ATOM    508  H   MET   243      59.863  40.660  87.109  1.00  0.00           H  
ATOM    509  CA  MET   243      61.874  40.443  87.652  1.00  0.00           C  
ATOM    510  HA  MET   243      62.379  40.324  88.605  1.00  0.00           H  
ATOM    511  CB  MET   243      61.804  39.023  87.039  1.00  0.00           C  
ATOM    512  HB2 MET   243      61.349  38.420  87.818  1.00  0.00           H  
ATOM    513  HB3 MET   243      61.106  39.013  86.203  1.00  0.00           H  
ATOM    514  CG  MET   243      63.212  38.542  86.674  1.00  0.00           C  
ATOM    515  HG2 MET   243      63.506  39.198  85.857  1.00  0.00           H  
ATOM    516  HG3 MET   243      63.959  38.587  87.475  1.00  0.00           H  
ATOM    517  SD  MET   243      62.999  36.870  86.033  1.00  0.00           S  
ATOM    518  CE  MET   243      62.419  37.157  84.338  1.00  0.00           C  
ATOM    519  HE1 MET   243      63.040  37.961  83.942  1.00  0.00           H  
ATOM    520  HE2 MET   243      62.526  36.279  83.699  1.00  0.00           H  
ATOM    521  HE3 MET   243      61.366  37.436  84.379  1.00  0.00           H  
ATOM    522  C   MET   243      62.623  41.574  86.780  1.00  0.00           C  
ATOM    523  O   MET   243      62.322  41.893  85.620  1.00  0.00           O  
ATOM    524  N   TYR   244      63.512  42.329  87.452  1.00  0.00           N  
ATOM    525  H   TYR   244      63.658  42.136  88.434  1.00  0.00           H  
ATOM    526  CA  TYR   244      64.468  43.266  86.854  1.00  0.00           C  
ATOM    527  HA  TYR   244      65.262  43.447  87.581  1.00  0.00           H  
ATOM    528  CB  TYR   244      65.267  42.632  85.683  1.00  0.00           C  
ATOM    529  HB2 TYR   244      64.668  42.540  84.778  1.00  0.00           H  
ATOM    530  HB3 TYR   244      66.080  43.308  85.410  1.00  0.00           H  
ATOM    531  CG  TYR   244      65.813  41.231  86.008  1.00  0.00           C  
ATOM    532  CD1 TYR   244      66.719  41.138  87.038  1.00  0.00           C  
ATOM    533  HD1 TYR   244      67.072  41.945  87.658  1.00  0.00           H  
ATOM    534  CE1 TYR   244      67.388  39.877  87.166  1.00  0.00           C  
ATOM    535  HE1 TYR   244      68.125  39.842  87.955  1.00  0.00           H  
ATOM    536  CZ  TYR   244      67.096  38.775  86.288  1.00  0.00           C  
ATOM    537  OH  TYR   244      67.481  37.518  86.504  1.00  0.00           O  
ATOM    538  HH  TYR   244      66.941  36.915  85.985  1.00  0.00           H  
ATOM    539  CE2 TYR   244      66.324  39.043  85.184  1.00  0.00           C  
ATOM    540  HE2 TYR   244      66.077  38.192  84.566  1.00  0.00           H  
ATOM    541  CD2 TYR   244      65.554  40.237  85.064  1.00  0.00           C  
ATOM    542  HD2 TYR   244      64.856  40.489  84.271  1.00  0.00           H  
ATOM    543  C   TYR   244      64.089  44.686  86.509  1.00  0.00           C  
ATOM    544  O   TYR   244      64.623  45.621  87.111  1.00  0.00           O  
ATOM    545  N   PHE   245      63.196  44.836  85.522  1.00  0.00           N  
ATOM    546  H   PHE   245      62.834  44.017  85.061  1.00  0.00           H  
ATOM    547  CA  PHE   245      62.935  46.105  84.947  1.00  0.00           C  
ATOM    548  HA  PHE   245      63.754  46.798  85.178  1.00  0.00           H  
ATOM    549  CB  PHE   245      62.965  45.965  83.369  1.00  0.00           C  
ATOM    550  HB2 PHE   245      62.239  45.189  83.119  1.00  0.00           H  
ATOM    551  HB3 PHE   245      62.536  46.869  82.944  1.00  0.00           H  
ATOM    552  CG  PHE   245      64.292  45.613  82.714  1.00  0.00           C  
ATOM    553  CD1 PHE   245      65.346  46.473  82.681  1.00  0.00           C  
ATOM    554  HD1 PHE   245      65.134  47.472  83.047  1.00  0.00           H  
ATOM    555  CE1 PHE   245      66.654  46.047  82.285  1.00  0.00           C  
ATOM    556  HE1 PHE   245      67.475  46.700  82.536  1.00  0.00           H  
ATOM    557  CZ  PHE   245      66.821  44.840  81.621  1.00  0.00           C  
ATOM    558  HZ  PHE   245      67.778  44.581  81.206  1.00  0.00           H  
ATOM    559  CE2 PHE   245      65.693  43.921  81.524  1.00  0.00           C  
ATOM    560  HE2 PHE   245      65.825  42.977  81.029  1.00  0.00           H  
ATOM    561  CD2 PHE   245      64.473  44.341  82.122  1.00  0.00           C  
ATOM    562  HD2 PHE   245      63.669  43.623  82.003  1.00  0.00           H  
ATOM    563  C   PHE   245      61.696  46.698  85.564  1.00  0.00           C  
ATOM    564  O   PHE   245      60.615  46.272  85.275  1.00  0.00           O  
ATOM    565  N   LYS   246      61.832  47.772  86.353  1.00  0.00           N  
ATOM    566  H   LYS   246      62.761  48.088  86.593  1.00  0.00           H  
ATOM    567  CA  LYS   246      60.715  48.665  86.865  1.00  0.00           C  
ATOM    568  HA  LYS   246      60.009  48.049  87.433  1.00  0.00           H  
ATOM    569  CB  LYS   246      61.337  49.723  87.740  1.00  0.00           C  
ATOM    570  HB2 LYS   246      62.212  50.153  87.250  1.00  0.00           H  
ATOM    571  HB3 LYS   246      60.641  50.558  87.877  1.00  0.00           H  
ATOM    572  CG  LYS   246      61.687  49.192  89.115  1.00  0.00           C  
ATOM    573  HG2 LYS   246      60.795  48.725  89.522  1.00  0.00           H  
ATOM    574  HG3 LYS   246      62.534  48.516  89.077  1.00  0.00           H  
ATOM    575  CD  LYS   246      61.987  50.320  90.124  1.00  0.00           C  
ATOM    576  HD2 LYS   246      62.778  50.980  89.757  1.00  0.00           H  
ATOM    577  HD3 LYS   246      61.120  50.969  90.130  1.00  0.00           H  
ATOM    578  CE  LYS   246      62.331  49.739  91.498  1.00  0.00           C  
ATOM    579  HE2 LYS   246      61.556  49.018  91.746  1.00  0.00           H  
ATOM    580  HE3 LYS   246      63.240  49.135  91.448  1.00  0.00           H  
ATOM    581  NZ  LYS   246      62.485  50.743  92.581  1.00  0.00           N  
ATOM    582  HZ1 LYS   246      63.264  51.322  92.312  1.00  0.00           H  
ATOM    583  HZ2 LYS   246      61.670  51.333  92.672  1.00  0.00           H  
ATOM    584  HZ3 LYS   246      62.606  50.293  93.477  1.00  0.00           H  
ATOM    585  C   LYS   246      59.782  49.386  85.837  1.00  0.00           C  
ATOM    586  O   LYS   246      60.083  49.485  84.654  1.00  0.00           O  
ATOM    587  N   GLU   247      58.556  49.822  86.242  1.00  0.00           N  
ATOM    588  H   GLU   247      58.264  49.677  87.204  1.00  0.00           H  
ATOM    589  CA  GLU   247      57.495  50.024  85.276  1.00  0.00           C  
ATOM    590  HA  GLU   247      57.495  49.193  84.565  1.00  0.00           H  
ATOM    591  CB  GLU   247      56.104  50.144  85.861  1.00  0.00           C  
ATOM    592  HB2 GLU   247      55.865  49.313  86.532  1.00  0.00           H  
ATOM    593  HB3 GLU   247      56.130  51.056  86.445  1.00  0.00           H  
ATOM    594  CG  GLU   247      54.863  50.370  84.904  1.00  0.00           C  
ATOM    595  HG2 GLU   247      53.980  50.301  85.527  1.00  0.00           H  
ATOM    596  HG3 GLU   247      54.935  51.379  84.487  1.00  0.00           H  
ATOM    597  CD  GLU   247      54.802  49.325  83.762  1.00  0.00           C  
ATOM    598  OE1 GLU   247      55.099  48.139  84.029  1.00  0.00           O  
ATOM    599  OE2 GLU   247      54.356  49.620  82.676  1.00  0.00           O  
ATOM    600  C   GLU   247      57.740  51.264  84.327  1.00  0.00           C  
ATOM    601  O   GLU   247      57.310  51.237  83.170  1.00  0.00           O  
ATOM    602  N   GLU   248      58.507  52.232  84.805  1.00  0.00           N  
ATOM    603  H   GLU   248      58.768  52.216  85.781  1.00  0.00           H  
ATOM    604  CA  GLU   248      58.981  53.369  83.952  1.00  0.00           C  
ATOM    605  HA  GLU   248      58.140  53.885  83.476  1.00  0.00           H  
ATOM    606  CB  GLU   248      59.507  54.315  84.996  1.00  0.00           C  
ATOM    607  HB2 GLU   248      58.688  54.539  85.668  1.00  0.00           H  
ATOM    608  HB3 GLU   248      60.354  53.908  85.544  1.00  0.00           H  
ATOM    609  CG  GLU   248      59.996  55.717  84.409  1.00  0.00           C  
ATOM    610  HG2 GLU   248      60.338  56.277  85.278  1.00  0.00           H  
ATOM    611  HG3 GLU   248      60.855  55.466  83.791  1.00  0.00           H  
ATOM    612  CD  GLU   248      59.013  56.561  83.607  1.00  0.00           C  
ATOM    613  OE1 GLU   248      57.800  56.474  83.809  1.00  0.00           O  
ATOM    614  OE2 GLU   248      59.437  57.363  82.706  1.00  0.00           O  
ATOM    615  C   GLU   248      60.042  52.949  82.964  1.00  0.00           C  
ATOM    616  O   GLU   248      59.984  53.375  81.843  1.00  0.00           O  
ATOM    617  N   GLU   249      60.957  52.043  83.314  1.00  0.00           N  
ATOM    618  H   GLU   249      60.781  51.662  84.227  1.00  0.00           H  
ATOM    619  CA  GLU   249      61.798  51.317  82.379  1.00  0.00           C  
ATOM    620  HA  GLU   249      62.274  52.154  81.866  1.00  0.00           H  
ATOM    621  CB  GLU   249      62.828  50.520  83.096  1.00  0.00           C  
ATOM    622  HB2 GLU   249      62.393  49.638  83.552  1.00  0.00           H  
ATOM    623  HB3 GLU   249      63.469  50.211  82.271  1.00  0.00           H  
ATOM    624  CG  GLU   249      63.570  51.234  84.193  1.00  0.00           C  
ATOM    625  HG2 GLU   249      63.022  51.275  85.127  1.00  0.00           H  
ATOM    626  HG3 GLU   249      64.429  50.582  84.348  1.00  0.00           H  
ATOM    627  CD  GLU   249      64.028  52.694  83.864  1.00  0.00           C  
ATOM    628  OE1 GLU   249      63.790  53.677  84.619  1.00  0.00           O  
ATOM    629  OE2 GLU   249      64.614  52.903  82.806  1.00  0.00           O  
ATOM    630  C   GLU   249      61.069  50.500  81.312  1.00  0.00           C  
ATOM    631  O   GLU   249      61.358  50.640  80.098  1.00  0.00           O  
ATOM    632  N   ARG   250      60.114  49.687  81.780  1.00  0.00           N  
ATOM    633  H   ARG   250      60.051  49.622  82.789  1.00  0.00           H  
ATOM    634  CA  ARG   250      59.083  49.056  80.901  1.00  0.00           C  
ATOM    635  HA  ARG   250      59.614  48.448  80.163  1.00  0.00           H  
ATOM    636  CB  ARG   250      58.058  48.107  81.561  1.00  0.00           C  
ATOM    637  HB2 ARG   250      57.305  48.730  82.043  1.00  0.00           H  
ATOM    638  HB3 ARG   250      57.689  47.427  80.789  1.00  0.00           H  
ATOM    639  CG  ARG   250      58.804  47.138  82.596  1.00  0.00           C  
ATOM    640  HG2 ARG   250      59.576  46.521  82.137  1.00  0.00           H  
ATOM    641  HG3 ARG   250      59.198  47.743  83.411  1.00  0.00           H  
ATOM    642  CD  ARG   250      57.642  46.298  83.241  1.00  0.00           C  
ATOM    643  HD2 ARG   250      58.104  45.744  84.056  1.00  0.00           H  
ATOM    644  HD3 ARG   250      56.935  47.103  83.448  1.00  0.00           H  
ATOM    645  NE  ARG   250      56.952  45.390  82.350  1.00  0.00           N  
ATOM    646  HE  ARG   250      57.496  44.920  81.654  1.00  0.00           H  
ATOM    647  CZ  ARG   250      55.688  45.033  82.322  1.00  0.00           C  
ATOM    648  NH1 ARG   250      54.758  45.708  82.905  1.00  0.00           N  
ATOM    649 HH11 ARG   250      55.097  46.488  83.433  1.00  0.00           H  
ATOM    650 HH12 ARG   250      53.802  45.392  82.812  1.00  0.00           H  
ATOM    651  NH2 ARG   250      55.342  44.108  81.510  1.00  0.00           N  
ATOM    652 HH21 ARG   250      56.018  43.854  80.801  1.00  0.00           H  
ATOM    653 HH22 ARG   250      54.341  43.959  81.474  1.00  0.00           H  
ATOM    654  C   ARG   250      58.377  49.908  79.910  1.00  0.00           C  
ATOM    655  O   ARG   250      58.172  49.610  78.687  1.00  0.00           O  
ATOM    656  N   ARG   251      57.911  51.059  80.369  1.00  0.00           N  
ATOM    657  H   ARG   251      58.062  51.270  81.344  1.00  0.00           H  
ATOM    658  CA  ARG   251      57.154  52.134  79.645  1.00  0.00           C  
ATOM    659  HA  ARG   251      56.271  51.603  79.278  1.00  0.00           H  
ATOM    660  CB  ARG   251      56.825  53.296  80.602  1.00  0.00           C  
ATOM    661  HB2 ARG   251      56.415  52.825  81.498  1.00  0.00           H  
ATOM    662  HB3 ARG   251      57.699  53.838  80.969  1.00  0.00           H  
ATOM    663  CG  ARG   251      55.831  54.248  80.022  1.00  0.00           C  
ATOM    664  HG2 ARG   251      56.332  54.795  79.218  1.00  0.00           H  
ATOM    665  HG3 ARG   251      54.966  53.684  79.646  1.00  0.00           H  
ATOM    666  CD  ARG   251      55.266  55.225  81.142  1.00  0.00           C  
ATOM    667  HD2 ARG   251      54.545  55.748  80.519  1.00  0.00           H  
ATOM    668  HD3 ARG   251      54.935  54.604  81.975  1.00  0.00           H  
ATOM    669  NE  ARG   251      56.189  56.283  81.598  1.00  0.00           N  
ATOM    670  HE  ARG   251      56.827  56.071  82.345  1.00  0.00           H  
ATOM    671  CZ  ARG   251      56.282  57.504  81.075  1.00  0.00           C  
ATOM    672  NH1 ARG   251      55.458  57.995  80.238  1.00  0.00           N  
ATOM    673 HH11 ARG   251      54.689  57.469  79.864  1.00  0.00           H  
ATOM    674 HH12 ARG   251      55.482  58.881  79.744  1.00  0.00           H  
ATOM    675  NH2 ARG   251      57.201  58.302  81.438  1.00  0.00           N  
ATOM    676 HH21 ARG   251      57.877  57.926  82.097  1.00  0.00           H  
ATOM    677 HH22 ARG   251      57.280  59.210  81.011  1.00  0.00           H  
ATOM    678  C   ARG   251      58.011  52.613  78.479  1.00  0.00           C  
ATOM    679  O   ARG   251      57.466  52.599  77.369  1.00  0.00           O  
ATOM    680  N   PHE   252      59.320  52.849  78.682  1.00  0.00           N  
ATOM    681  H   PHE   252      59.668  52.922  79.629  1.00  0.00           H  
ATOM    682  CA  PHE   252      60.210  53.258  77.680  1.00  0.00           C  
ATOM    683  HA  PHE   252      59.677  54.077  77.182  1.00  0.00           H  
ATOM    684  CB  PHE   252      61.538  53.785  78.321  1.00  0.00           C  
ATOM    685  HB2 PHE   252      61.352  54.272  79.279  1.00  0.00           H  
ATOM    686  HB3 PHE   252      62.259  53.008  78.559  1.00  0.00           H  
ATOM    687  CG  PHE   252      62.215  54.864  77.491  1.00  0.00           C  
ATOM    688  CD1 PHE   252      62.102  56.203  77.840  1.00  0.00           C  
ATOM    689  HD1 PHE   252      61.523  56.492  78.712  1.00  0.00           H  
ATOM    690  CE1 PHE   252      62.749  57.204  77.087  1.00  0.00           C  
ATOM    691  HE1 PHE   252      62.601  58.236  77.379  1.00  0.00           H  
ATOM    692  CZ  PHE   252      63.524  56.865  75.945  1.00  0.00           C  
ATOM    693  HZ  PHE   252      63.857  57.595  75.224  1.00  0.00           H  
ATOM    694  CE2 PHE   252      63.649  55.516  75.577  1.00  0.00           C  
ATOM    695  HE2 PHE   252      64.186  55.100  74.740  1.00  0.00           H  
ATOM    696  CD2 PHE   252      63.043  54.549  76.366  1.00  0.00           C  
ATOM    697  HD2 PHE   252      63.240  53.520  76.089  1.00  0.00           H  
ATOM    698  C   PHE   252      60.395  52.097  76.646  1.00  0.00           C  
ATOM    699  O   PHE   252      60.348  52.241  75.454  1.00  0.00           O  
ATOM    700  N   ALA   253      60.687  50.856  77.164  1.00  0.00           N  
ATOM    701  H   ALA   253      60.870  50.789  78.151  1.00  0.00           H  
ATOM    702  CA  ALA   253      61.043  49.698  76.330  1.00  0.00           C  
ATOM    703  HA  ALA   253      61.912  50.000  75.748  1.00  0.00           H  
ATOM    704  CB  ALA   253      61.471  48.590  77.318  1.00  0.00           C  
ATOM    705  HB1 ALA   253      62.382  48.871  77.858  1.00  0.00           H  
ATOM    706  HB2 ALA   253      60.607  48.618  77.983  1.00  0.00           H  
ATOM    707  HB3 ALA   253      61.590  47.648  76.771  1.00  0.00           H  
ATOM    708  C   ALA   253      59.958  49.156  75.406  1.00  0.00           C  
ATOM    709  O   ALA   253      60.289  48.928  74.194  1.00  0.00           O  
ATOM    710  N   ARG   254      58.682  49.144  75.812  1.00  0.00           N  
ATOM    711  H   ARG   254      58.404  49.391  76.759  1.00  0.00           H  
ATOM    712  CA  ARG   254      57.541  48.708  74.973  1.00  0.00           C  
ATOM    713  HA  ARG   254      57.792  47.705  74.612  1.00  0.00           H  
ATOM    714  CB  ARG   254      56.280  48.412  75.792  1.00  0.00           C  
ATOM    715  HB2 ARG   254      55.554  47.825  75.231  1.00  0.00           H  
ATOM    716  HB3 ARG   254      56.569  47.820  76.656  1.00  0.00           H  
ATOM    717  CG  ARG   254      55.582  49.652  76.345  1.00  0.00           C  
ATOM    718  HG2 ARG   254      56.270  50.234  76.962  1.00  0.00           H  
ATOM    719  HG3 ARG   254      55.242  50.271  75.515  1.00  0.00           H  
ATOM    720  CD  ARG   254      54.314  49.236  77.172  1.00  0.00           C  
ATOM    721  HD2 ARG   254      53.800  50.166  77.432  1.00  0.00           H  
ATOM    722  HD3 ARG   254      53.614  48.656  76.574  1.00  0.00           H  
ATOM    723  NE  ARG   254      54.642  48.440  78.341  1.00  0.00           N  
ATOM    724  HE  ARG   254      54.889  47.461  78.222  1.00  0.00           H  
ATOM    725  CZ  ARG   254      54.482  48.775  79.604  1.00  0.00           C  
ATOM    726  NH1 ARG   254      54.022  49.936  80.023  1.00  0.00           N  
ATOM    727 HH11 ARG   254      53.790  50.717  79.418  1.00  0.00           H  
ATOM    728 HH12 ARG   254      54.174  50.025  81.017  1.00  0.00           H  
ATOM    729  NH2 ARG   254      54.766  47.970  80.526  1.00  0.00           N  
ATOM    730 HH21 ARG   254      55.116  47.052  80.288  1.00  0.00           H  
ATOM    731 HH22 ARG   254      54.485  48.198  81.472  1.00  0.00           H  
ATOM    732  C   ARG   254      57.382  49.734  73.835  1.00  0.00           C  
ATOM    733  O   ARG   254      57.098  49.332  72.742  1.00  0.00           O  
ATOM    734  N   LEU   255      57.626  51.007  74.094  1.00  0.00           N  
ATOM    735  H   LEU   255      57.928  51.310  75.007  1.00  0.00           H  
ATOM    736  CA  LEU   255      57.554  52.011  72.976  1.00  0.00           C  
ATOM    737  HA  LEU   255      56.691  51.674  72.401  1.00  0.00           H  
ATOM    738  CB  LEU   255      57.380  53.444  73.520  1.00  0.00           C  
ATOM    739  HB2 LEU   255      56.536  53.338  74.207  1.00  0.00           H  
ATOM    740  HB3 LEU   255      58.270  53.626  74.118  1.00  0.00           H  
ATOM    741  CG  LEU   255      57.036  54.611  72.573  1.00  0.00           C  
ATOM    742  HG  LEU   255      57.799  54.629  71.786  1.00  0.00           H  
ATOM    743  CD1 LEU   255      55.692  54.541  71.904  1.00  0.00           C  
ATOM    744 HD11 LEU   255      55.386  53.517  71.680  1.00  0.00           H  
ATOM    745 HD12 LEU   255      54.942  55.019  72.536  1.00  0.00           H  
ATOM    746 HD13 LEU   255      55.652  55.113  70.968  1.00  0.00           H  
ATOM    747  CD2 LEU   255      57.100  55.887  73.335  1.00  0.00           C  
ATOM    748 HD21 LEU   255      58.012  55.924  73.934  1.00  0.00           H  
ATOM    749 HD22 LEU   255      57.110  56.659  72.567  1.00  0.00           H  
ATOM    750 HD23 LEU   255      56.240  55.935  73.991  1.00  0.00           H  
ATOM    751  C   LEU   255      58.662  51.837  71.955  1.00  0.00           C  
ATOM    752  O   LEU   255      58.385  51.992  70.746  1.00  0.00           O  
ATOM    753  N   TRP   256      59.923  51.581  72.350  1.00  0.00           N  
ATOM    754  H   TRP   256      60.043  51.583  73.350  1.00  0.00           H  
ATOM    755  CA  TRP   256      61.019  51.277  71.377  1.00  0.00           C  
ATOM    756  HA  TRP   256      61.109  52.118  70.689  1.00  0.00           H  
ATOM    757  CB  TRP   256      62.286  51.041  72.185  1.00  0.00           C  
ATOM    758  HB2 TRP   256      62.479  51.930  72.788  1.00  0.00           H  
ATOM    759  HB3 TRP   256      62.217  50.305  72.987  1.00  0.00           H  
ATOM    760  CG  TRP   256      63.546  50.810  71.463  1.00  0.00           C  
ATOM    761  CD1 TRP   256      64.186  49.641  71.236  1.00  0.00           C  
ATOM    762  HD1 TRP   256      63.645  48.747  71.540  1.00  0.00           H  
ATOM    763  NE1 TRP   256      65.413  49.785  70.624  1.00  0.00           N  
ATOM    764  HE1 TRP   256      65.999  49.029  70.293  1.00  0.00           H  
ATOM    765  CE2 TRP   256      65.637  51.101  70.478  1.00  0.00           C  
ATOM    766  CZ2 TRP   256      66.700  51.750  69.941  1.00  0.00           C  
ATOM    767  HZ2 TRP   256      67.583  51.152  69.777  1.00  0.00           H  
ATOM    768  CH2 TRP   256      66.729  53.143  69.734  1.00  0.00           C  
ATOM    769  HH2 TRP   256      67.544  53.691  69.288  1.00  0.00           H  
ATOM    770  CZ3 TRP   256      65.578  53.829  70.210  1.00  0.00           C  
ATOM    771  HZ3 TRP   256      65.637  54.902  70.164  1.00  0.00           H  
ATOM    772  CE3 TRP   256      64.562  53.181  70.873  1.00  0.00           C  
ATOM    773  HE3 TRP   256      63.749  53.795  71.247  1.00  0.00           H  
ATOM    774  CD2 TRP   256      64.486  51.789  70.874  1.00  0.00           C  
ATOM    775  C   TRP   256      60.709  50.016  70.476  1.00  0.00           C  
ATOM    776  O   TRP   256      60.727  50.202  69.291  1.00  0.00           O  
ATOM    777  N   VAL   257      60.330  48.832  71.058  1.00  0.00           N  
ATOM    778  H   VAL   257      60.288  48.775  72.069  1.00  0.00           H  
ATOM    779  CA  VAL   257      59.779  47.672  70.250  1.00  0.00           C  
ATOM    780  HA  VAL   257      60.472  47.234  69.532  1.00  0.00           H  
ATOM    781  CB  VAL   257      59.260  46.629  71.250  1.00  0.00           C  
ATOM    782  HB  VAL   257      58.898  47.264  72.058  1.00  0.00           H  
ATOM    783  CG1 VAL   257      58.026  45.821  70.880  1.00  0.00           C  
ATOM    784 HG11 VAL   257      58.258  45.318  69.947  1.00  0.00           H  
ATOM    785 HG12 VAL   257      57.778  45.100  71.662  1.00  0.00           H  
ATOM    786 HG13 VAL   257      57.118  46.389  70.699  1.00  0.00           H  
ATOM    787  CG2 VAL   257      60.331  45.700  71.719  1.00  0.00           C  
ATOM    788 HG21 VAL   257      61.348  46.078  71.789  1.00  0.00           H  
ATOM    789 HG22 VAL   257      59.975  45.311  72.681  1.00  0.00           H  
ATOM    790 HG23 VAL   257      60.434  44.844  71.050  1.00  0.00           H  
ATOM    791  C   VAL   257      58.596  48.091  69.362  1.00  0.00           C  
ATOM    792  O   VAL   257      58.484  47.628  68.198  1.00  0.00           O  
ATOM    793  N   GLY   258      57.671  48.927  69.916  1.00  0.00           N  
ATOM    794  H   GLY   258      57.655  49.119  70.902  1.00  0.00           H  
ATOM    795  CA  GLY   258      56.573  49.473  69.149  1.00  0.00           C  
ATOM    796  HA2 GLY   258      55.735  48.778  69.088  1.00  0.00           H  
ATOM    797  HA3 GLY   258      56.136  50.243  69.789  1.00  0.00           H  
ATOM    798  C   GLY   258      56.955  50.050  67.728  1.00  0.00           C  
ATOM    799  O   GLY   258      56.542  49.544  66.660  1.00  0.00           O  
ATOM    800  N   VAL   259      57.816  51.065  67.785  1.00  0.00           N  
ATOM    801  H   VAL   259      58.081  51.454  68.684  1.00  0.00           H  
ATOM    802  CA  VAL   259      58.353  51.778  66.594  1.00  0.00           C  
ATOM    803  HA  VAL   259      57.437  52.111  66.118  1.00  0.00           H  
ATOM    804  CB  VAL   259      59.130  52.966  67.064  1.00  0.00           C  
ATOM    805  HB  VAL   259      60.045  52.772  67.621  1.00  0.00           H  
ATOM    806  CG1 VAL   259      59.497  53.813  65.825  1.00  0.00           C  
ATOM    807 HG11 VAL   259      58.640  53.982  65.173  1.00  0.00           H  
ATOM    808 HG12 VAL   259      59.937  54.801  65.983  1.00  0.00           H  
ATOM    809 HG13 VAL   259      60.195  53.220  65.236  1.00  0.00           H  
ATOM    810  CG2 VAL   259      58.130  53.837  67.862  1.00  0.00           C  
ATOM    811 HG21 VAL   259      58.577  54.780  68.172  1.00  0.00           H  
ATOM    812 HG22 VAL   259      57.322  54.280  67.279  1.00  0.00           H  
ATOM    813 HG23 VAL   259      57.658  53.425  68.750  1.00  0.00           H  
ATOM    814  C   VAL   259      59.055  51.002  65.581  1.00  0.00           C  
ATOM    815  O   VAL   259      58.725  51.012  64.396  1.00  0.00           O  
ATOM    816  N   TRP   260      59.952  50.146  66.051  1.00  0.00           N  
ATOM    817  H   TRP   260      60.030  50.063  67.046  1.00  0.00           H  
ATOM    818  CA  TRP   260      60.622  49.191  65.104  1.00  0.00           C  
ATOM    819  HA  TRP   260      61.056  49.748  64.273  1.00  0.00           H  
ATOM    820  CB  TRP   260      61.914  48.603  65.722  1.00  0.00           C  
ATOM    821  HB2 TRP   260      61.716  47.875  66.509  1.00  0.00           H  
ATOM    822  HB3 TRP   260      62.492  48.049  64.989  1.00  0.00           H  
ATOM    823  CG  TRP   260      62.794  49.666  66.214  1.00  0.00           C  
ATOM    824  CD1 TRP   260      63.175  49.787  67.547  1.00  0.00           C  
ATOM    825  HD1 TRP   260      62.911  49.088  68.327  1.00  0.00           H  
ATOM    826  NE1 TRP   260      63.854  50.965  67.705  1.00  0.00           N  
ATOM    827  HE1 TRP   260      64.191  51.396  68.552  1.00  0.00           H  
ATOM    828  CE2 TRP   260      64.040  51.663  66.544  1.00  0.00           C  
ATOM    829  CZ2 TRP   260      64.707  52.823  66.257  1.00  0.00           C  
ATOM    830  HZ2 TRP   260      65.124  53.477  67.014  1.00  0.00           H  
ATOM    831  CH2 TRP   260      64.942  53.206  64.918  1.00  0.00           C  
ATOM    832  HH2 TRP   260      65.413  54.129  64.637  1.00  0.00           H  
ATOM    833  CZ3 TRP   260      64.389  52.333  63.921  1.00  0.00           C  
ATOM    834  HZ3 TRP   260      64.630  52.576  62.904  1.00  0.00           H  
ATOM    835  CE3 TRP   260      63.495  51.223  64.223  1.00  0.00           C  
ATOM    836  HE3 TRP   260      62.977  50.704  63.434  1.00  0.00           H  
ATOM    837  CD2 TRP   260      63.376  50.824  65.595  1.00  0.00           C  
ATOM    838  C   TRP   260      59.714  48.124  64.508  1.00  0.00           C  
ATOM    839  O   TRP   260      59.856  47.748  63.354  1.00  0.00           O  
ATOM    840  N   SER   261      58.627  47.757  65.236  1.00  0.00           N  
ATOM    841  H   SER   261      58.596  47.920  66.230  1.00  0.00           H  
ATOM    842  CA  SER   261      57.770  46.691  64.727  1.00  0.00           C  
ATOM    843  HA  SER   261      58.303  45.896  64.188  1.00  0.00           H  
ATOM    844  CB  SER   261      57.018  45.949  65.812  1.00  0.00           C  
ATOM    845  HB2 SER   261      56.372  46.657  66.347  1.00  0.00           H  
ATOM    846  HB3 SER   261      56.384  45.174  65.381  1.00  0.00           H  
ATOM    847  OG  SER   261      57.884  45.429  66.774  1.00  0.00           O  
ATOM    848  HG  SER   261      58.084  46.218  67.286  1.00  0.00           H  
ATOM    849  C   SER   261      56.864  47.389  63.701  1.00  0.00           C  
ATOM    850  O   SER   261      56.850  46.903  62.538  1.00  0.00           O  
ATOM    851  N   VAL   262      56.114  48.561  64.006  1.00  0.00           N  
ATOM    852  H   VAL   262      56.170  48.885  64.961  1.00  0.00           H  
ATOM    853  CA  VAL   262      55.357  49.308  63.069  1.00  0.00           C  
ATOM    854  HA  VAL   262      54.589  48.578  62.794  1.00  0.00           H  
ATOM    855  CB  VAL   262      54.713  50.559  63.688  1.00  0.00           C  
ATOM    856  HB  VAL   262      55.426  50.963  64.408  1.00  0.00           H  
ATOM    857  CG1 VAL   262      54.275  51.716  62.841  1.00  0.00           C  
ATOM    858 HG11 VAL   262      53.532  51.284  62.169  1.00  0.00           H  
ATOM    859 HG12 VAL   262      53.909  52.537  63.460  1.00  0.00           H  
ATOM    860 HG13 VAL   262      55.108  52.133  62.266  1.00  0.00           H  
ATOM    861  CG2 VAL   262      53.655  50.282  64.712  1.00  0.00           C  
ATOM    862 HG21 VAL   262      52.736  49.888  64.291  1.00  0.00           H  
ATOM    863 HG22 VAL   262      54.092  49.672  65.503  1.00  0.00           H  
ATOM    864 HG23 VAL   262      53.457  51.152  65.340  1.00  0.00           H  
ATOM    865  C   VAL   262      56.084  49.695  61.776  1.00  0.00           C  
ATOM    866  O   VAL   262      55.653  49.474  60.668  1.00  0.00           O  
ATOM    867  N   LEU   263      57.405  50.122  61.922  1.00  0.00           N  
ATOM    868  H   LEU   263      57.791  50.293  62.833  1.00  0.00           H  
ATOM    869  CA  LEU   263      58.380  50.321  60.818  1.00  0.00           C  
ATOM    870  HA  LEU   263      57.859  50.991  60.128  1.00  0.00           H  
ATOM    871  CB  LEU   263      59.550  51.176  61.271  1.00  0.00           C  
ATOM    872  HB2 LEU   263      59.119  52.112  61.621  1.00  0.00           H  
ATOM    873  HB3 LEU   263      60.131  50.559  61.947  1.00  0.00           H  
ATOM    874  CG  LEU   263      60.563  51.562  60.152  1.00  0.00           C  
ATOM    875  HG  LEU   263      60.932  50.656  59.675  1.00  0.00           H  
ATOM    876  CD1 LEU   263      59.899  52.301  59.014  1.00  0.00           C  
ATOM    877 HD11 LEU   263      59.429  53.233  59.340  1.00  0.00           H  
ATOM    878 HD12 LEU   263      60.556  52.646  58.207  1.00  0.00           H  
ATOM    879 HD13 LEU   263      59.138  51.717  58.499  1.00  0.00           H  
ATOM    880  CD2 LEU   263      61.684  52.438  60.792  1.00  0.00           C  
ATOM    881 HD21 LEU   263      62.286  51.789  61.430  1.00  0.00           H  
ATOM    882 HD22 LEU   263      62.284  52.782  59.947  1.00  0.00           H  
ATOM    883 HD23 LEU   263      61.252  53.322  61.262  1.00  0.00           H  
ATOM    884  C   LEU   263      58.723  49.064  59.982  1.00  0.00           C  
ATOM    885  O   LEU   263      58.689  49.107  58.730  1.00  0.00           O  
ATOM    886  N   CYS   264      59.142  48.014  60.677  1.00  0.00           N  
ATOM    887  H   CYS   264      59.140  48.022  61.683  1.00  0.00           H  
ATOM    888  CA  CYS   264      59.422  46.710  60.065  1.00  0.00           C  
ATOM    889  HA  CYS   264      60.223  46.842  59.343  1.00  0.00           H  
ATOM    890  CB  CYS   264      59.798  45.758  61.158  1.00  0.00           C  
ATOM    891  HB2 CYS   264      60.688  46.102  61.686  1.00  0.00           H  
ATOM    892  HB3 CYS   264      59.035  45.569  61.925  1.00  0.00           H  
ATOM    893  SG  CYS   264      60.356  44.172  60.627  1.00  0.00           S  
ATOM    894  HG  CYS   264      60.362  43.699  61.882  1.00  0.00           H  
ATOM    895  C   CYS   264      58.171  46.208  59.223  1.00  0.00           C  
ATOM    896  O   CYS   264      58.249  45.801  58.061  1.00  0.00           O  
ATOM    897  N   CYS   265      56.964  46.332  59.890  1.00  0.00           N  
ATOM    898  H   CYS   265      57.035  46.624  60.856  1.00  0.00           H  
ATOM    899  CA  CYS   265      55.638  46.046  59.342  1.00  0.00           C  
ATOM    900  HA  CYS   265      55.573  44.980  59.095  1.00  0.00           H  
ATOM    901  CB  CYS   265      54.604  46.309  60.433  1.00  0.00           C  
ATOM    902  HB2 CYS   265      55.068  45.924  61.339  1.00  0.00           H  
ATOM    903  HB3 CYS   265      54.353  47.358  60.573  1.00  0.00           H  
ATOM    904  SG  CYS   265      53.062  45.525  59.937  1.00  0.00           S  
ATOM    905  HG  CYS   265      53.480  44.426  60.581  1.00  0.00           H  
ATOM    906  C   CYS   265      55.317  46.713  58.042  1.00  0.00           C  
ATOM    907  O   CYS   265      55.311  46.142  56.980  1.00  0.00           O  
ATOM    908  N   ALA   266      55.430  48.060  58.025  1.00  0.00           N  
ATOM    909  H   ALA   266      55.509  48.555  58.893  1.00  0.00           H  
ATOM    910  CA  ALA   266      55.221  48.892  56.829  1.00  0.00           C  
ATOM    911  HA  ALA   266      54.224  48.648  56.471  1.00  0.00           H  
ATOM    912  CB  ALA   266      55.412  50.363  57.164  1.00  0.00           C  
ATOM    913  HB1 ALA   266      56.214  50.584  57.872  1.00  0.00           H  
ATOM    914  HB2 ALA   266      55.593  50.944  56.263  1.00  0.00           H  
ATOM    915  HB3 ALA   266      54.490  50.716  57.644  1.00  0.00           H  
ATOM    916  C   ALA   266      56.236  48.512  55.675  1.00  0.00           C  
ATOM    917  O   ALA   266      55.769  48.387  54.553  1.00  0.00           O  
ATOM    918  N   SER   267      57.521  48.161  56.102  1.00  0.00           N  
ATOM    919  H   SER   267      57.695  48.025  57.088  1.00  0.00           H  
ATOM    920  CA  SER   267      58.428  47.874  55.027  1.00  0.00           C  
ATOM    921  HA  SER   267      58.218  48.566  54.212  1.00  0.00           H  
ATOM    922  CB  SER   267      59.811  48.064  55.500  1.00  0.00           C  
ATOM    923  HB2 SER   267      59.892  49.140  55.618  1.00  0.00           H  
ATOM    924  HB3 SER   267      59.971  47.697  56.512  1.00  0.00           H  
ATOM    925  OG  SER   267      60.856  47.532  54.619  1.00  0.00           O  
ATOM    926  HG  SER   267      61.694  47.531  55.099  1.00  0.00           H  
ATOM    927  C   SER   267      58.353  46.485  54.404  1.00  0.00           C  
ATOM    928  O   SER   267      58.410  46.253  53.190  1.00  0.00           O  
ATOM    929  N   THR   268      58.119  45.468  55.255  1.00  0.00           N  
ATOM    930  H   THR   268      57.992  45.725  56.219  1.00  0.00           H  
ATOM    931  CA  THR   268      57.878  44.035  54.874  1.00  0.00           C  
ATOM    932  HA  THR   268      58.694  43.731  54.211  1.00  0.00           H  
ATOM    933  CB  THR   268      58.015  43.071  56.091  1.00  0.00           C  
ATOM    934  HB  THR   268      57.850  42.041  55.792  1.00  0.00           H  
ATOM    935  CG2 THR   268      59.450  43.172  56.629  1.00  0.00           C  
ATOM    936 HG21 THR   268      59.405  42.922  57.700  1.00  0.00           H  
ATOM    937 HG22 THR   268      59.943  42.279  56.237  1.00  0.00           H  
ATOM    938 HG23 THR   268      60.032  44.069  56.411  1.00  0.00           H  
ATOM    939  OG1 THR   268      57.110  43.431  57.056  1.00  0.00           O  
ATOM    940  HG1 THR   268      57.401  44.262  57.448  1.00  0.00           H  
ATOM    941  C   THR   268      56.593  43.859  54.091  1.00  0.00           C  
ATOM    942  O   THR   268      56.566  43.221  53.046  1.00  0.00           O  
ATOM    943  N   LEU   269      55.528  44.525  54.506  1.00  0.00           N  
ATOM    944  H   LEU   269      55.645  44.954  55.409  1.00  0.00           H  
ATOM    945  CA  LEU   269      54.246  44.751  53.817  1.00  0.00           C  
ATOM    946  HA  LEU   269      53.899  43.730  53.699  1.00  0.00           H  
ATOM    947  CB  LEU   269      53.296  45.652  54.751  1.00  0.00           C  
ATOM    948  HB2 LEU   269      53.251  45.272  55.769  1.00  0.00           H  
ATOM    949  HB3 LEU   269      53.858  46.575  54.832  1.00  0.00           H  
ATOM    950  CG  LEU   269      51.856  45.855  54.174  1.00  0.00           C  
ATOM    951  HG  LEU   269      51.810  46.487  53.277  1.00  0.00           H  
ATOM    952  CD1 LEU   269      51.211  44.475  53.837  1.00  0.00           C  
ATOM    953 HD11 LEU   269      51.401  43.835  54.710  1.00  0.00           H  
ATOM    954 HD12 LEU   269      50.135  44.600  53.714  1.00  0.00           H  
ATOM    955 HD13 LEU   269      51.767  44.047  53.002  1.00  0.00           H  
ATOM    956  CD2 LEU   269      50.943  46.496  55.281  1.00  0.00           C  
ATOM    957 HD21 LEU   269      51.238  47.435  55.755  1.00  0.00           H  
ATOM    958 HD22 LEU   269      49.954  46.616  54.836  1.00  0.00           H  
ATOM    959 HD23 LEU   269      50.792  45.751  56.073  1.00  0.00           H  
ATOM    960  C   LEU   269      54.504  45.351  52.532  1.00  0.00           C  
ATOM    961  O   LEU   269      53.957  44.789  51.599  1.00  0.00           O  
ATOM    962  N   PHE   270      55.227  46.459  52.402  1.00  0.00           N  
ATOM    963  H   PHE   270      55.741  46.756  53.229  1.00  0.00           H  
ATOM    964  CA  PHE   270      55.588  47.076  51.130  1.00  0.00           C  
ATOM    965  HA  PHE   270      54.623  47.275  50.648  1.00  0.00           H  
ATOM    966  CB  PHE   270      56.216  48.471  51.364  1.00  0.00           C  
ATOM    967  HB2 PHE   270      55.597  49.103  52.012  1.00  0.00           H  
ATOM    968  HB3 PHE   270      57.142  48.276  51.912  1.00  0.00           H  
ATOM    969  CG  PHE   270      56.516  49.267  50.116  1.00  0.00           C  
ATOM    970  CD1 PHE   270      55.531  50.146  49.556  1.00  0.00           C  
ATOM    971  HD1 PHE   270      54.615  50.407  50.056  1.00  0.00           H  
ATOM    972  CE1 PHE   270      55.763  50.780  48.269  1.00  0.00           C  
ATOM    973  HE1 PHE   270      55.089  51.476  47.793  1.00  0.00           H  
ATOM    974  CZ  PHE   270      56.959  50.606  47.640  1.00  0.00           C  
ATOM    975  HZ  PHE   270      57.221  51.207  46.769  1.00  0.00           H  
ATOM    976  CE2 PHE   270      57.968  49.864  48.244  1.00  0.00           C  
ATOM    977  HE2 PHE   270      58.958  49.905  47.805  1.00  0.00           H  
ATOM    978  CD2 PHE   270      57.705  49.116  49.396  1.00  0.00           C  
ATOM    979  HD2 PHE   270      58.551  48.562  49.781  1.00  0.00           H  
ATOM    980  C   PHE   270      56.357  46.179  50.185  1.00  0.00           C  
ATOM    981  O   PHE   270      55.830  45.931  49.075  1.00  0.00           O  
ATOM    982  N   THR   271      57.479  45.619  50.542  1.00  0.00           N  
ATOM    983  H   THR   271      57.838  45.996  51.401  1.00  0.00           H  
ATOM    984  CA  THR   271      58.169  44.595  49.879  1.00  0.00           C  
ATOM    985  HA  THR   271      58.719  45.045  49.060  1.00  0.00           H  
ATOM    986  CB  THR   271      59.294  44.082  50.800  1.00  0.00           C  
ATOM    987  HB  THR   271      58.963  43.620  51.735  1.00  0.00           H  
ATOM    988  CG2 THR   271      60.331  43.113  50.097  1.00  0.00           C  
ATOM    989 HG21 THR   271      60.477  43.500  49.090  1.00  0.00           H  
ATOM    990 HG22 THR   271      61.202  43.044  50.740  1.00  0.00           H  
ATOM    991 HG23 THR   271      59.946  42.110  49.884  1.00  0.00           H  
ATOM    992  OG1 THR   271      60.061  45.183  51.158  1.00  0.00           O  
ATOM    993  HG1 THR   271      59.524  45.561  51.864  1.00  0.00           H  
ATOM    994  C   THR   271      57.315  43.409  49.288  1.00  0.00           C  
ATOM    995  O   THR   271      57.232  43.205  48.079  1.00  0.00           O  
ATOM    996  N   VAL   272      56.569  42.681  50.153  1.00  0.00           N  
ATOM    997  H   VAL   272      56.760  42.815  51.132  1.00  0.00           H  
ATOM    998  CA  VAL   272      55.733  41.589  49.787  1.00  0.00           C  
ATOM    999  HA  VAL   272      56.431  40.913  49.278  1.00  0.00           H  
ATOM   1000  CB  VAL   272      55.069  40.913  50.984  1.00  0.00           C  
ATOM   1001  HB  VAL   272      54.647  41.701  51.605  1.00  0.00           H  
ATOM   1002  CG1 VAL   272      53.957  39.929  50.576  1.00  0.00           C  
ATOM   1003 HG11 VAL   272      54.255  39.262  49.760  1.00  0.00           H  
ATOM   1004 HG12 VAL   272      53.676  39.341  51.456  1.00  0.00           H  
ATOM   1005 HG13 VAL   272      53.045  40.430  50.263  1.00  0.00           H  
ATOM   1006  CG2 VAL   272      56.091  40.181  51.931  1.00  0.00           C  
ATOM   1007 HG21 VAL   272      56.877  40.867  52.259  1.00  0.00           H  
ATOM   1008 HG22 VAL   272      55.522  39.863  52.800  1.00  0.00           H  
ATOM   1009 HG23 VAL   272      56.611  39.346  51.462  1.00  0.00           H  
ATOM   1010  C   VAL   272      54.627  42.069  48.837  1.00  0.00           C  
ATOM   1011  O   VAL   272      54.347  41.403  47.834  1.00  0.00           O  
ATOM   1012  N   LEU   273      53.936  43.225  49.048  1.00  0.00           N  
ATOM   1013  H   LEU   273      54.118  43.777  49.879  1.00  0.00           H  
ATOM   1014  CA  LEU   273      52.952  43.741  48.043  1.00  0.00           C  
ATOM   1015  HA  LEU   273      52.177  43.001  47.827  1.00  0.00           H  
ATOM   1016  CB  LEU   273      52.248  45.085  48.505  1.00  0.00           C  
ATOM   1017  HB2 LEU   273      52.981  45.765  48.937  1.00  0.00           H  
ATOM   1018  HB3 LEU   273      51.772  45.590  47.669  1.00  0.00           H  
ATOM   1019  CG  LEU   273      51.211  44.913  49.643  1.00  0.00           C  
ATOM   1020  HG  LEU   273      51.757  44.300  50.365  1.00  0.00           H  
ATOM   1021  CD1 LEU   273      50.989  46.302  50.201  1.00  0.00           C  
ATOM   1022 HD11 LEU   273      50.328  46.849  49.525  1.00  0.00           H  
ATOM   1023 HD12 LEU   273      50.499  46.103  51.150  1.00  0.00           H  
ATOM   1024 HD13 LEU   273      51.950  46.766  50.426  1.00  0.00           H  
ATOM   1025  CD2 LEU   273      50.077  44.126  49.134  1.00  0.00           C  
ATOM   1026 HD21 LEU   273      49.633  44.628  48.281  1.00  0.00           H  
ATOM   1027 HD22 LEU   273      50.502  43.136  48.954  1.00  0.00           H  
ATOM   1028 HD23 LEU   273      49.314  44.099  49.911  1.00  0.00           H  
ATOM   1029  C   LEU   273      53.572  44.013  46.677  1.00  0.00           C  
ATOM   1030  O   LEU   273      52.985  43.710  45.681  1.00  0.00           O  
ATOM   1031  N   THR   274      54.719  44.589  46.642  1.00  0.00           N  
ATOM   1032  H   THR   274      55.139  44.826  47.518  1.00  0.00           H  
ATOM   1033  CA  THR   274      55.471  44.901  45.412  1.00  0.00           C  
ATOM   1034  HA  THR   274      54.871  45.599  44.815  1.00  0.00           H  
ATOM   1035  CB  THR   274      56.745  45.681  45.847  1.00  0.00           C  
ATOM   1036  HB  THR   274      57.462  45.040  46.368  1.00  0.00           H  
ATOM   1037  CG2 THR   274      57.637  46.056  44.614  1.00  0.00           C  
ATOM   1038 HG21 THR   274      58.434  46.699  44.972  1.00  0.00           H  
ATOM   1039 HG22 THR   274      58.058  45.163  44.142  1.00  0.00           H  
ATOM   1040 HG23 THR   274      57.028  46.566  43.873  1.00  0.00           H  
ATOM   1041  OG1 THR   274      56.468  46.874  46.478  1.00  0.00           O  
ATOM   1042  HG1 THR   274      56.004  46.704  47.310  1.00  0.00           H  
ATOM   1043  C   THR   274      55.854  43.617  44.632  1.00  0.00           C  
ATOM   1044  O   THR   274      55.737  43.489  43.369  1.00  0.00           O  
ATOM   1045  N   TYR   275      56.203  42.517  45.258  1.00  0.00           N  
ATOM   1046  H   TYR   275      56.298  42.634  46.256  1.00  0.00           H  
ATOM   1047  CA  TYR   275      56.365  41.158  44.642  1.00  0.00           C  
ATOM   1048  HA  TYR   275      57.065  41.206  43.807  1.00  0.00           H  
ATOM   1049  CB  TYR   275      57.022  40.191  45.657  1.00  0.00           C  
ATOM   1050  HB2 TYR   275      56.581  40.246  46.653  1.00  0.00           H  
ATOM   1051  HB3 TYR   275      56.831  39.152  45.395  1.00  0.00           H  
ATOM   1052  CG  TYR   275      58.523  40.253  45.750  1.00  0.00           C  
ATOM   1053  CD1 TYR   275      59.224  39.852  44.650  1.00  0.00           C  
ATOM   1054  HD1 TYR   275      58.736  39.472  43.765  1.00  0.00           H  
ATOM   1055  CE1 TYR   275      60.639  39.614  44.690  1.00  0.00           C  
ATOM   1056  HE1 TYR   275      61.097  39.128  43.844  1.00  0.00           H  
ATOM   1057  CZ  TYR   275      61.335  39.960  45.850  1.00  0.00           C  
ATOM   1058  OH  TYR   275      62.643  39.938  45.850  1.00  0.00           O  
ATOM   1059  HH  TYR   275      63.041  39.764  44.998  1.00  0.00           H  
ATOM   1060  CE2 TYR   275      60.637  40.573  46.912  1.00  0.00           C  
ATOM   1061  HE2 TYR   275      61.217  40.809  47.796  1.00  0.00           H  
ATOM   1062  CD2 TYR   275      59.187  40.695  46.856  1.00  0.00           C  
ATOM   1063  HD2 TYR   275      58.618  40.982  47.729  1.00  0.00           H  
ATOM   1064  C   TYR   275      55.060  40.608  44.034  1.00  0.00           C  
ATOM   1065  O   TYR   275      54.867  39.970  43.021  1.00  0.00           O  
ATOM   1066  N   LEU   276      54.007  40.818  44.881  1.00  0.00           N  
ATOM   1067  H   LEU   276      54.134  41.133  45.824  1.00  0.00           H  
ATOM   1068  CA  LEU   276      52.645  40.482  44.490  1.00  0.00           C  
ATOM   1069  HA  LEU   276      52.728  39.450  44.150  1.00  0.00           H  
ATOM   1070  CB  LEU   276      51.723  40.546  45.703  1.00  0.00           C  
ATOM   1071  HB2 LEU   276      52.211  40.069  46.561  1.00  0.00           H  
ATOM   1072  HB3 LEU   276      51.675  41.585  46.017  1.00  0.00           H  
ATOM   1073  CG  LEU   276      50.246  40.028  45.579  1.00  0.00           C  
ATOM   1074  HG  LEU   276      49.760  40.555  44.762  1.00  0.00           H  
ATOM   1075  CD1 LEU   276      50.297  38.567  45.191  1.00  0.00           C  
ATOM   1076 HD11 LEU   276      50.871  38.441  44.280  1.00  0.00           H  
ATOM   1077 HD12 LEU   276      50.866  37.991  45.927  1.00  0.00           H  
ATOM   1078 HD13 LEU   276      49.296  38.156  45.113  1.00  0.00           H  
ATOM   1079  CD2 LEU   276      49.414  40.100  46.812  1.00  0.00           C  
ATOM   1080 HD21 LEU   276      49.941  39.568  47.614  1.00  0.00           H  
ATOM   1081 HD22 LEU   276      49.186  41.132  47.096  1.00  0.00           H  
ATOM   1082 HD23 LEU   276      48.464  39.604  46.629  1.00  0.00           H  
ATOM   1083  C   LEU   276      52.164  41.271  43.232  1.00  0.00           C  
ATOM   1084  O   LEU   276      51.427  40.680  42.408  1.00  0.00           O  
ATOM   1085  N   VAL   277      52.508  42.519  43.120  1.00  0.00           N  
ATOM   1086  H   VAL   277      53.011  43.073  43.807  1.00  0.00           H  
ATOM   1087  CA  VAL   277      52.220  43.322  41.875  1.00  0.00           C  
ATOM   1088  HA  VAL   277      51.150  43.194  41.751  1.00  0.00           H  
ATOM   1089  CB  VAL   277      52.465  44.800  42.005  1.00  0.00           C  
ATOM   1090  HB  VAL   277      53.472  44.921  42.394  1.00  0.00           H  
ATOM   1091  CG1 VAL   277      52.194  45.602  40.701  1.00  0.00           C  
ATOM   1092 HG11 VAL   277      52.908  45.232  39.966  1.00  0.00           H  
ATOM   1093 HG12 VAL   277      51.164  45.443  40.370  1.00  0.00           H  
ATOM   1094 HG13 VAL   277      52.385  46.662  40.902  1.00  0.00           H  
ATOM   1095  CG2 VAL   277      51.392  45.446  42.913  1.00  0.00           C  
ATOM   1096 HG21 VAL   277      50.440  45.543  42.381  1.00  0.00           H  
ATOM   1097 HG22 VAL   277      51.384  44.901  43.854  1.00  0.00           H  
ATOM   1098 HG23 VAL   277      51.589  46.506  43.064  1.00  0.00           H  
ATOM   1099  C   VAL   277      52.861  42.701  40.595  1.00  0.00           C  
ATOM   1100  O   VAL   277      52.312  42.668  39.495  1.00  0.00           O  
ATOM   1101  N   ASP   278      54.092  42.204  40.703  1.00  0.00           N  
ATOM   1102  H   ASP   278      54.502  42.189  41.626  1.00  0.00           H  
ATOM   1103  CA  ASP   278      54.942  41.724  39.540  1.00  0.00           C  
ATOM   1104  HA  ASP   278      55.023  42.606  38.891  1.00  0.00           H  
ATOM   1105  CB  ASP   278      56.333  41.366  40.100  1.00  0.00           C  
ATOM   1106  HB2 ASP   278      56.307  41.184  41.173  1.00  0.00           H  
ATOM   1107  HB3 ASP   278      56.791  40.510  39.613  1.00  0.00           H  
ATOM   1108  CG  ASP   278      57.387  42.421  39.937  1.00  0.00           C  
ATOM   1109  OD1 ASP   278      57.042  43.564  39.594  1.00  0.00           O  
ATOM   1110  OD2 ASP   278      58.630  42.221  40.200  1.00  0.00           O  
ATOM   1111  C   ASP   278      54.378  40.546  38.731  1.00  0.00           C  
ATOM   1112  O   ASP   278      53.857  39.592  39.328  1.00  0.00           O  
ATOM   1113  N   MET   279      54.577  40.500  37.384  1.00  0.00           N  
ATOM   1114  H   MET   279      55.143  41.260  37.053  1.00  0.00           H  
ATOM   1115  CA  MET   279      54.211  39.450  36.418  1.00  0.00           C  
ATOM   1116  HA  MET   279      53.241  39.057  36.706  1.00  0.00           H  
ATOM   1117  CB  MET   279      54.126  40.187  35.095  1.00  0.00           C  
ATOM   1118  HB2 MET   279      53.486  41.066  35.240  1.00  0.00           H  
ATOM   1119  HB3 MET   279      55.082  40.613  34.786  1.00  0.00           H  
ATOM   1120  CG  MET   279      53.444  39.516  33.965  1.00  0.00           C  
ATOM   1121  HG2 MET   279      53.973  38.572  33.817  1.00  0.00           H  
ATOM   1122  HG3 MET   279      52.430  39.260  34.269  1.00  0.00           H  
ATOM   1123  SD  MET   279      53.456  40.678  32.475  1.00  0.00           S  
ATOM   1124  CE  MET   279      52.198  41.947  32.802  1.00  0.00           C  
ATOM   1125  HE1 MET   279      52.311  42.353  33.805  1.00  0.00           H  
ATOM   1126  HE2 MET   279      52.327  42.842  32.190  1.00  0.00           H  
ATOM   1127  HE3 MET   279      51.220  41.461  32.787  1.00  0.00           H  
ATOM   1128  C   MET   279      55.219  38.287  36.445  1.00  0.00           C  
ATOM   1129  O   MET   279      54.763  37.143  36.153  1.00  0.00           O  
ATOM   1130  N   ARG   280      56.530  38.522  36.709  1.00  0.00           N  
ATOM   1131  H   ARG   280      56.763  39.508  36.814  1.00  0.00           H  
ATOM   1132  CA  ARG   280      57.665  37.622  36.380  1.00  0.00           C  
ATOM   1133  HA  ARG   280      57.527  37.372  35.335  1.00  0.00           H  
ATOM   1134  CB  ARG   280      59.052  38.333  36.545  1.00  0.00           C  
ATOM   1135  HB2 ARG   280      59.897  37.661  36.356  1.00  0.00           H  
ATOM   1136  HB3 ARG   280      59.222  39.125  35.816  1.00  0.00           H  
ATOM   1137  CG  ARG   280      59.287  38.897  37.905  1.00  0.00           C  
ATOM   1138  HG2 ARG   280      58.389  39.475  38.098  1.00  0.00           H  
ATOM   1139  HG3 ARG   280      59.452  38.102  38.633  1.00  0.00           H  
ATOM   1140  CD  ARG   280      60.505  39.796  37.901  1.00  0.00           C  
ATOM   1141  HD2 ARG   280      61.322  39.224  37.458  1.00  0.00           H  
ATOM   1142  HD3 ARG   280      60.371  40.656  37.248  1.00  0.00           H  
ATOM   1143  NE  ARG   280      60.862  40.304  39.205  1.00  0.00           N  
ATOM   1144  HE  ARG   280      60.458  41.200  39.437  1.00  0.00           H  
ATOM   1145  CZ  ARG   280      61.675  39.803  40.120  1.00  0.00           C  
ATOM   1146  NH1 ARG   280      62.301  38.654  39.952  1.00  0.00           N  
ATOM   1147 HH11 ARG   280      62.057  38.110  39.135  1.00  0.00           H  
ATOM   1148 HH12 ARG   280      63.045  38.370  40.569  1.00  0.00           H  
ATOM   1149  NH2 ARG   280      61.856  40.327  41.282  1.00  0.00           N  
ATOM   1150 HH21 ARG   280      61.423  41.217  41.501  1.00  0.00           H  
ATOM   1151 HH22 ARG   280      62.545  39.940  41.903  1.00  0.00           H  
ATOM   1152  C   ARG   280      57.616  36.259  37.159  1.00  0.00           C  
ATOM   1153  O   ARG   280      57.464  36.232  38.370  1.00  0.00           O  
ATOM   1154  N   ARG   281      57.865  35.173  36.455  1.00  0.00           N  
ATOM   1155  H   ARG   281      57.903  35.281  35.454  1.00  0.00           H  
ATOM   1156  CA  ARG   281      58.139  33.852  37.031  1.00  0.00           C  
ATOM   1157  HA  ARG   281      57.348  33.528  37.702  1.00  0.00           H  
ATOM   1158  CB  ARG   281      58.193  32.842  35.902  1.00  0.00           C  
ATOM   1159  HB2 ARG   281      57.260  32.988  35.352  1.00  0.00           H  
ATOM   1160  HB3 ARG   281      58.903  33.159  35.130  1.00  0.00           H  
ATOM   1161  CG  ARG   281      58.402  31.393  36.277  1.00  0.00           C  
ATOM   1162  HG2 ARG   281      58.185  31.196  37.318  1.00  0.00           H  
ATOM   1163  HG3 ARG   281      57.803  30.688  35.710  1.00  0.00           H  
ATOM   1164  CD  ARG   281      59.883  30.992  35.992  1.00  0.00           C  
ATOM   1165  HD2 ARG   281      60.326  31.528  35.151  1.00  0.00           H  
ATOM   1166  HD3 ARG   281      60.453  31.239  36.895  1.00  0.00           H  
ATOM   1167  NE  ARG   281      59.885  29.534  35.770  1.00  0.00           N  
ATOM   1168  HE  ARG   281      58.956  29.149  35.892  1.00  0.00           H  
ATOM   1169  CZ  ARG   281      60.849  28.738  35.462  1.00  0.00           C  
ATOM   1170  NH1 ARG   281      62.036  29.200  35.301  1.00  0.00           N  
ATOM   1171 HH11 ARG   281      62.242  30.166  35.523  1.00  0.00           H  
ATOM   1172 HH12 ARG   281      62.815  28.564  35.205  1.00  0.00           H  
ATOM   1173  NH2 ARG   281      60.692  27.450  35.314  1.00  0.00           N  
ATOM   1174 HH21 ARG   281      59.793  26.985  35.257  1.00  0.00           H  
ATOM   1175 HH22 ARG   281      61.518  26.975  34.993  1.00  0.00           H  
ATOM   1176  C   ARG   281      59.475  33.970  37.830  1.00  0.00           C  
ATOM   1177  O   ARG   281      60.557  34.001  37.290  1.00  0.00           O  
ATOM   1178  N   PHE   282      59.358  33.996  39.155  1.00  0.00           N  
ATOM   1179  H   PHE   282      58.425  34.162  39.512  1.00  0.00           H  
ATOM   1180  CA  PHE   282      60.486  33.946  40.151  1.00  0.00           C  
ATOM   1181  HA  PHE   282      61.258  34.703  40.064  1.00  0.00           H  
ATOM   1182  CB  PHE   282      59.932  34.147  41.598  1.00  0.00           C  
ATOM   1183  HB2 PHE   282      59.376  33.314  42.011  1.00  0.00           H  
ATOM   1184  HB3 PHE   282      60.824  34.227  42.235  1.00  0.00           H  
ATOM   1185  CG  PHE   282      59.175  35.413  41.802  1.00  0.00           C  
ATOM   1186  CD1 PHE   282      59.752  36.732  41.687  1.00  0.00           C  
ATOM   1187  HD1 PHE   282      60.808  36.926  41.649  1.00  0.00           H  
ATOM   1188  CE1 PHE   282      58.915  37.902  41.680  1.00  0.00           C  
ATOM   1189  HE1 PHE   282      59.376  38.864  41.529  1.00  0.00           H  
ATOM   1190  CZ  PHE   282      57.532  37.781  41.731  1.00  0.00           C  
ATOM   1191  HZ  PHE   282      56.792  38.562  41.843  1.00  0.00           H  
ATOM   1192  CE2 PHE   282      56.952  36.481  41.896  1.00  0.00           C  
ATOM   1193  HE2 PHE   282      55.906  36.492  42.178  1.00  0.00           H  
ATOM   1194  CD2 PHE   282      57.746  35.334  42.040  1.00  0.00           C  
ATOM   1195  HD2 PHE   282      57.179  34.464  42.330  1.00  0.00           H  
ATOM   1196  C   PHE   282      61.304  32.649  40.084  1.00  0.00           C  
ATOM   1197  O   PHE   282      60.880  31.572  39.776  1.00  0.00           O  
ATOM   1198  N   SER   283      62.542  32.758  40.489  1.00  0.00           N  
ATOM   1199  H   SER   283      62.900  33.642  40.799  1.00  0.00           H  
ATOM   1200  CA  SER   283      63.546  31.676  40.557  1.00  0.00           C  
ATOM   1201  HA  SER   283      63.099  30.692  40.730  1.00  0.00           H  
ATOM   1202  CB  SER   283      64.312  31.584  39.255  1.00  0.00           C  
ATOM   1203  HB2 SER   283      65.058  30.787  39.345  1.00  0.00           H  
ATOM   1204  HB3 SER   283      63.625  31.370  38.440  1.00  0.00           H  
ATOM   1205  OG  SER   283      65.061  32.782  38.998  1.00  0.00           O  
ATOM   1206  HG  SER   283      64.407  33.440  38.747  1.00  0.00           H  
ATOM   1207  C   SER   283      64.466  31.891  41.732  1.00  0.00           C  
ATOM   1208  O   SER   283      64.749  33.023  42.195  1.00  0.00           O  
ATOM   1209  N   TYR   284      65.225  30.875  42.073  1.00  0.00           N  
ATOM   1210  H   TYR   284      65.152  30.133  41.395  1.00  0.00           H  
ATOM   1211  CA  TYR   284      66.366  31.006  42.991  1.00  0.00           C  
ATOM   1212  HA  TYR   284      66.041  31.584  43.854  1.00  0.00           H  
ATOM   1213  CB  TYR   284      66.691  29.620  43.491  1.00  0.00           C  
ATOM   1214  HB2 TYR   284      66.826  28.935  42.656  1.00  0.00           H  
ATOM   1215  HB3 TYR   284      67.692  29.781  43.900  1.00  0.00           H  
ATOM   1216  CG  TYR   284      65.812  28.906  44.482  1.00  0.00           C  
ATOM   1217  CD1 TYR   284      64.685  28.177  44.064  1.00  0.00           C  
ATOM   1218  HD1 TYR   284      64.404  28.076  43.025  1.00  0.00           H  
ATOM   1219  CE1 TYR   284      63.825  27.531  45.048  1.00  0.00           C  
ATOM   1220  HE1 TYR   284      62.903  27.055  44.736  1.00  0.00           H  
ATOM   1221  CZ  TYR   284      64.195  27.502  46.399  1.00  0.00           C  
ATOM   1222  OH  TYR   284      63.316  27.172  47.392  1.00  0.00           O  
ATOM   1223  HH  TYR   284      62.388  27.079  47.144  1.00  0.00           H  
ATOM   1224  CE2 TYR   284      65.336  28.221  46.767  1.00  0.00           C  
ATOM   1225  HE2 TYR   284      65.712  28.259  47.787  1.00  0.00           H  
ATOM   1226  CD2 TYR   284      66.117  28.946  45.856  1.00  0.00           C  
ATOM   1227  HD2 TYR   284      66.968  29.575  46.080  1.00  0.00           H  
ATOM   1228  C   TYR   284      67.614  31.643  42.334  1.00  0.00           C  
ATOM   1229  O   TYR   284      67.748  31.542  41.131  1.00  0.00           O  
ATOM   1230  N   PRO   285      68.436  32.386  43.038  1.00  0.00           N  
ATOM   1231  CD  PRO   285      69.688  32.870  42.421  1.00  0.00           C  
ATOM   1232  HD2 PRO   285      69.442  33.898  42.149  1.00  0.00           H  
ATOM   1233  HD3 PRO   285      70.054  32.255  41.603  1.00  0.00           H  
ATOM   1234  CG  PRO   285      70.753  32.664  43.529  1.00  0.00           C  
ATOM   1235  HG2 PRO   285      71.693  33.209  43.410  1.00  0.00           H  
ATOM   1236  HG3 PRO   285      70.956  31.595  43.685  1.00  0.00           H  
ATOM   1237  CB  PRO   285      69.950  33.013  44.828  1.00  0.00           C  
ATOM   1238  HB2 PRO   285      70.011  34.092  44.944  1.00  0.00           H  
ATOM   1239  HB3 PRO   285      70.390  32.601  45.742  1.00  0.00           H  
ATOM   1240  CA  PRO   285      68.485  32.478  44.494  1.00  0.00           C  
ATOM   1241  HA  PRO   285      68.327  31.528  45.023  1.00  0.00           H  
ATOM   1242  C   PRO   285      67.589  33.528  45.214  1.00  0.00           C  
ATOM   1243  O   PRO   285      67.464  33.577  46.459  1.00  0.00           O  
ATOM   1244  N   GLU   286      67.000  34.343  44.307  1.00  0.00           N  
ATOM   1245  H   GLU   286      66.902  34.014  43.357  1.00  0.00           H  
ATOM   1246  CA  GLU   286      66.036  35.328  44.757  1.00  0.00           C  
ATOM   1247  HA  GLU   286      66.593  35.883  45.510  1.00  0.00           H  
ATOM   1248  CB  GLU   286      65.560  36.405  43.613  1.00  0.00           C  
ATOM   1249  HB2 GLU   286      66.431  36.747  43.061  1.00  0.00           H  
ATOM   1250  HB3 GLU   286      65.042  35.784  42.884  1.00  0.00           H  
ATOM   1251  CG  GLU   286      64.712  37.522  44.268  1.00  0.00           C  
ATOM   1252  HG2 GLU   286      63.794  37.118  44.713  1.00  0.00           H  
ATOM   1253  HG3 GLU   286      65.332  37.855  45.097  1.00  0.00           H  
ATOM   1254  CD  GLU   286      64.272  38.472  43.188  1.00  0.00           C  
ATOM   1255  OE1 GLU   286      63.860  39.599  43.501  1.00  0.00           O  
ATOM   1256  OE2 GLU   286      64.220  38.132  42.002  1.00  0.00           O  
ATOM   1257  C   GLU   286      64.799  34.758  45.486  1.00  0.00           C  
ATOM   1258  O   GLU   286      64.547  35.343  46.518  1.00  0.00           O  
ATOM   1259  N   ARG   287      64.005  33.746  44.934  1.00  0.00           N  
ATOM   1260  H   ARG   287      64.301  33.323  44.069  1.00  0.00           H  
ATOM   1261  CA  ARG   287      62.623  33.471  45.507  1.00  0.00           C  
ATOM   1262  HA  ARG   287      62.141  34.436  45.358  1.00  0.00           H  
ATOM   1263  CB  ARG   287      61.923  32.351  44.713  1.00  0.00           C  
ATOM   1264  HB2 ARG   287      62.041  32.641  43.672  1.00  0.00           H  
ATOM   1265  HB3 ARG   287      62.469  31.455  45.011  1.00  0.00           H  
ATOM   1266  CG  ARG   287      60.430  32.218  45.003  1.00  0.00           C  
ATOM   1267  HG2 ARG   287      60.300  31.919  46.053  1.00  0.00           H  
ATOM   1268  HG3 ARG   287      59.942  33.166  44.793  1.00  0.00           H  
ATOM   1269  CD  ARG   287      59.868  31.133  44.115  1.00  0.00           C  
ATOM   1270  HD2 ARG   287      60.119  31.375  43.089  1.00  0.00           H  
ATOM   1271  HD3 ARG   287      60.394  30.219  44.390  1.00  0.00           H  
ATOM   1272  NE  ARG   287      58.418  30.869  44.137  1.00  0.00           N  
ATOM   1273  HE  ARG   287      57.864  31.663  44.412  1.00  0.00           H  
ATOM   1274  CZ  ARG   287      57.843  29.708  43.982  1.00  0.00           C  
ATOM   1275  NH1 ARG   287      58.478  28.580  43.755  1.00  0.00           N  
ATOM   1276 HH11 ARG   287      59.444  28.650  43.474  1.00  0.00           H  
ATOM   1277 HH12 ARG   287      57.893  27.762  43.651  1.00  0.00           H  
ATOM   1278  NH2 ARG   287      56.517  29.653  43.879  1.00  0.00           N  
ATOM   1279 HH21 ARG   287      55.968  30.500  43.993  1.00  0.00           H  
ATOM   1280 HH22 ARG   287      55.998  28.808  43.692  1.00  0.00           H  
ATOM   1281  C   ARG   287      62.513  33.169  47.002  1.00  0.00           C  
ATOM   1282  O   ARG   287      61.428  33.514  47.484  1.00  0.00           O  
ATOM   1283  N   PRO   288      63.520  32.637  47.698  1.00  0.00           N  
ATOM   1284  CD  PRO   288      64.690  31.929  47.194  1.00  0.00           C  
ATOM   1285  HD2 PRO   288      65.404  32.582  46.697  1.00  0.00           H  
ATOM   1286  HD3 PRO   288      64.362  31.161  46.496  1.00  0.00           H  
ATOM   1287  CG  PRO   288      65.456  31.387  48.385  1.00  0.00           C  
ATOM   1288  HG2 PRO   288      66.544  31.424  48.420  1.00  0.00           H  
ATOM   1289  HG3 PRO   288      64.990  30.453  48.697  1.00  0.00           H  
ATOM   1290  CB  PRO   288      65.112  32.304  49.540  1.00  0.00           C  
ATOM   1291  HB2 PRO   288      65.649  33.255  49.428  1.00  0.00           H  
ATOM   1292  HB3 PRO   288      65.187  31.788  50.501  1.00  0.00           H  
ATOM   1293  CA  PRO   288      63.692  32.682  49.178  1.00  0.00           C  
ATOM   1294  HA  PRO   288      63.081  31.866  49.564  1.00  0.00           H  
ATOM   1295  C   PRO   288      63.390  34.067  49.898  1.00  0.00           C  
ATOM   1296  O   PRO   288      62.837  34.055  50.992  1.00  0.00           O  
ATOM   1297  N   ILE   289      63.634  35.251  49.241  1.00  0.00           N  
ATOM   1298  H   ILE   289      63.971  35.288  48.293  1.00  0.00           H  
ATOM   1299  CA  ILE   289      63.384  36.594  49.725  1.00  0.00           C  
ATOM   1300  HA  ILE   289      63.793  36.709  50.730  1.00  0.00           H  
ATOM   1301  CB  ILE   289      64.209  37.613  48.952  1.00  0.00           C  
ATOM   1302  HB  ILE   289      64.031  37.428  47.894  1.00  0.00           H  
ATOM   1303  CG2 ILE   289      63.782  39.014  49.276  1.00  0.00           C  
ATOM   1304 HG21 ILE   289      62.904  39.344  48.724  1.00  0.00           H  
ATOM   1305 HG22 ILE   289      63.701  39.101  50.354  1.00  0.00           H  
ATOM   1306 HG23 ILE   289      64.597  39.727  49.114  1.00  0.00           H  
ATOM   1307  CG1 ILE   289      65.768  37.502  49.222  1.00  0.00           C  
ATOM   1308 HG12 ILE   289      65.984  37.732  50.265  1.00  0.00           H  
ATOM   1309 HG13 ILE   289      65.969  36.426  49.217  1.00  0.00           H  
ATOM   1310  CD1 ILE   289      66.678  38.172  48.174  1.00  0.00           C  
ATOM   1311 HD11 ILE   289      66.291  38.054  47.162  1.00  0.00           H  
ATOM   1312 HD12 ILE   289      66.689  39.257  48.294  1.00  0.00           H  
ATOM   1313 HD13 ILE   289      67.731  37.871  48.203  1.00  0.00           H  
ATOM   1314  C   ILE   289      61.916  36.906  49.881  1.00  0.00           C  
ATOM   1315  O   ILE   289      61.545  37.538  50.849  1.00  0.00           O  
ATOM   1316  N   ILE   290      61.010  36.358  49.077  1.00  0.00           N  
ATOM   1317  H   ILE   290      61.314  35.872  48.243  1.00  0.00           H  
ATOM   1318  CA  ILE   290      59.554  36.534  49.314  1.00  0.00           C  
ATOM   1319  HA  ILE   290      59.324  37.579  49.537  1.00  0.00           H  
ATOM   1320  CB  ILE   290      58.832  36.226  47.980  1.00  0.00           C  
ATOM   1321  HB  ILE   290      58.782  35.134  47.936  1.00  0.00           H  
ATOM   1322  CG2 ILE   290      57.400  36.644  48.120  1.00  0.00           C  
ATOM   1323 HG21 ILE   290      57.020  36.490  49.132  1.00  0.00           H  
ATOM   1324 HG22 ILE   290      57.305  37.664  47.754  1.00  0.00           H  
ATOM   1325 HG23 ILE   290      56.916  36.070  47.325  1.00  0.00           H  
ATOM   1326  CG1 ILE   290      59.532  36.779  46.686  1.00  0.00           C  
ATOM   1327 HG12 ILE   290      59.619  37.853  46.835  1.00  0.00           H  
ATOM   1328 HG13 ILE   290      60.532  36.334  46.657  1.00  0.00           H  
ATOM   1329  CD1 ILE   290      58.740  36.448  45.404  1.00  0.00           C  
ATOM   1330 HD11 ILE   290      58.673  35.367  45.428  1.00  0.00           H  
ATOM   1331 HD12 ILE   290      57.756  36.909  45.495  1.00  0.00           H  
ATOM   1332 HD13 ILE   290      59.259  36.843  44.531  1.00  0.00           H  
ATOM   1333  C   ILE   290      59.108  35.928  50.637  1.00  0.00           C  
ATOM   1334  O   ILE   290      58.434  36.603  51.470  1.00  0.00           O  
ATOM   1335  N   PHE   291      59.524  34.697  50.877  1.00  0.00           N  
ATOM   1336  H   PHE   291      60.034  34.191  50.177  1.00  0.00           H  
ATOM   1337  CA  PHE   291      59.095  33.979  52.100  1.00  0.00           C  
ATOM   1338  HA  PHE   291      58.025  34.138  52.230  1.00  0.00           H  
ATOM   1339  CB  PHE   291      59.304  32.481  51.972  1.00  0.00           C  
ATOM   1340  HB2 PHE   291      60.378  32.321  51.894  1.00  0.00           H  
ATOM   1341  HB3 PHE   291      58.958  32.082  52.926  1.00  0.00           H  
ATOM   1342  CG  PHE   291      58.625  31.840  50.843  1.00  0.00           C  
ATOM   1343  CD1 PHE   291      59.325  31.339  49.732  1.00  0.00           C  
ATOM   1344  HD1 PHE   291      60.404  31.346  49.806  1.00  0.00           H  
ATOM   1345  CE1 PHE   291      58.602  30.844  48.628  1.00  0.00           C  
ATOM   1346  HE1 PHE   291      59.209  30.510  47.809  1.00  0.00           H  
ATOM   1347  CZ  PHE   291      57.160  30.774  48.552  1.00  0.00           C  
ATOM   1348  HZ  PHE   291      56.693  30.341  47.679  1.00  0.00           H  
ATOM   1349  CE2 PHE   291      56.454  31.267  49.622  1.00  0.00           C  
ATOM   1350  HE2 PHE   291      55.375  31.208  49.577  1.00  0.00           H  
ATOM   1351  CD2 PHE   291      57.195  31.779  50.758  1.00  0.00           C  
ATOM   1352  HD2 PHE   291      56.584  32.093  51.586  1.00  0.00           H  
ATOM   1353  C   PHE   291      59.801  34.563  53.364  1.00  0.00           C  
ATOM   1354  O   PHE   291      59.185  34.651  54.411  1.00  0.00           O  
ATOM   1355  N   LEU   292      61.063  34.952  53.351  1.00  0.00           N  
ATOM   1356  H   LEU   292      61.615  34.512  52.626  1.00  0.00           H  
ATOM   1357  CA  LEU   292      61.845  35.520  54.462  1.00  0.00           C  
ATOM   1358  HA  LEU   292      61.775  34.963  55.397  1.00  0.00           H  
ATOM   1359  CB  LEU   292      63.309  35.457  54.017  1.00  0.00           C  
ATOM   1360  HB2 LEU   292      63.442  34.566  53.401  1.00  0.00           H  
ATOM   1361  HB3 LEU   292      63.417  36.148  53.179  1.00  0.00           H  
ATOM   1362  CG  LEU   292      64.491  35.685  54.879  1.00  0.00           C  
ATOM   1363  HG  LEU   292      64.501  34.910  55.650  1.00  0.00           H  
ATOM   1364  CD1 LEU   292      65.773  35.586  54.030  1.00  0.00           C  
ATOM   1365 HD11 LEU   292      66.050  34.543  53.923  1.00  0.00           H  
ATOM   1366 HD12 LEU   292      65.643  35.949  53.011  1.00  0.00           H  
ATOM   1367 HD13 LEU   292      66.624  36.058  54.514  1.00  0.00           H  
ATOM   1368  CD2 LEU   292      64.497  37.042  55.535  1.00  0.00           C  
ATOM   1369 HD21 LEU   292      63.620  37.113  56.179  1.00  0.00           H  
ATOM   1370 HD22 LEU   292      65.397  37.202  56.113  1.00  0.00           H  
ATOM   1371 HD23 LEU   292      64.383  37.811  54.772  1.00  0.00           H  
ATOM   1372  C   LEU   292      61.336  36.921  54.797  1.00  0.00           C  
ATOM   1373  O   LEU   292      60.943  37.189  55.972  1.00  0.00           O  
ATOM   1374  N   SER   293      61.021  37.752  53.820  1.00  0.00           N  
ATOM   1375  H   SER   293      61.319  37.512  52.887  1.00  0.00           H  
ATOM   1376  CA  SER   293      60.262  38.968  53.984  1.00  0.00           C  
ATOM   1377  HA  SER   293      60.898  39.524  54.675  1.00  0.00           H  
ATOM   1378  CB  SER   293      59.972  39.661  52.717  1.00  0.00           C  
ATOM   1379  HB2 SER   293      59.206  39.181  52.102  1.00  0.00           H  
ATOM   1380  HB3 SER   293      59.537  40.609  53.026  1.00  0.00           H  
ATOM   1381  OG  SER   293      61.259  39.929  52.082  1.00  0.00           O  
ATOM   1382  HG  SER   293      61.482  39.207  51.499  1.00  0.00           H  
ATOM   1383  C   SER   293      58.936  38.693  54.694  1.00  0.00           C  
ATOM   1384  O   SER   293      58.621  39.420  55.640  1.00  0.00           O  
ATOM   1385  N   GLY   294      58.214  37.617  54.321  1.00  0.00           N  
ATOM   1386  H   GLY   294      58.415  37.013  53.535  1.00  0.00           H  
ATOM   1387  CA  GLY   294      56.973  37.202  54.920  1.00  0.00           C  
ATOM   1388  HA2 GLY   294      56.132  37.881  54.808  1.00  0.00           H  
ATOM   1389  HA3 GLY   294      56.694  36.251  54.458  1.00  0.00           H  
ATOM   1390  C   GLY   294      57.146  36.934  56.377  1.00  0.00           C  
ATOM   1391  O   GLY   294      56.362  37.322  57.206  1.00  0.00           O  
ATOM   1392  N   CYS   295      58.183  36.135  56.662  1.00  0.00           N  
ATOM   1393  H   CYS   295      58.752  35.734  55.920  1.00  0.00           H  
ATOM   1394  CA  CYS   295      58.667  35.919  58.045  1.00  0.00           C  
ATOM   1395  HA  CYS   295      57.867  35.446  58.624  1.00  0.00           H  
ATOM   1396  CB  CYS   295      59.930  35.047  57.963  1.00  0.00           C  
ATOM   1397  HB2 CYS   295      60.788  35.598  57.583  1.00  0.00           H  
ATOM   1398  HB3 CYS   295      60.141  34.874  59.023  1.00  0.00           H  
ATOM   1399  SG  CYS   295      59.783  33.472  57.119  1.00  0.00           S  
ATOM   1400  HG  CYS   295      60.101  33.881  55.890  1.00  0.00           H  
ATOM   1401  C   CYS   295      58.929  37.146  58.880  1.00  0.00           C  
ATOM   1402  O   CYS   295      58.434  37.197  59.991  1.00  0.00           O  
ATOM   1403  N   TYR   296      59.577  38.212  58.379  1.00  0.00           N  
ATOM   1404  H   TYR   296      60.002  38.177  57.461  1.00  0.00           H  
ATOM   1405  CA  TYR   296      59.809  39.489  59.009  1.00  0.00           C  
ATOM   1406  HA  TYR   296      60.086  39.257  60.046  1.00  0.00           H  
ATOM   1407  CB  TYR   296      60.847  40.268  58.218  1.00  0.00           C  
ATOM   1408  HB2 TYR   296      60.805  40.167  57.136  1.00  0.00           H  
ATOM   1409  HB3 TYR   296      60.769  41.310  58.529  1.00  0.00           H  
ATOM   1410  CG  TYR   296      62.236  39.880  58.758  1.00  0.00           C  
ATOM   1411  CD1 TYR   296      62.579  39.934  60.177  1.00  0.00           C  
ATOM   1412  HD1 TYR   296      61.862  40.428  60.813  1.00  0.00           H  
ATOM   1413  CE1 TYR   296      63.695  39.262  60.633  1.00  0.00           C  
ATOM   1414  HE1 TYR   296      63.863  39.225  61.699  1.00  0.00           H  
ATOM   1415  CZ  TYR   296      64.648  38.814  59.682  1.00  0.00           C  
ATOM   1416  OH  TYR   296      65.871  38.200  60.070  1.00  0.00           O  
ATOM   1417  HH  TYR   296      66.031  38.077  61.014  1.00  0.00           H  
ATOM   1418  CE2 TYR   296      64.398  38.979  58.326  1.00  0.00           C  
ATOM   1419  HE2 TYR   296      65.211  38.613  57.712  1.00  0.00           H  
ATOM   1420  CD2 TYR   296      63.159  39.416  57.864  1.00  0.00           C  
ATOM   1421  HD2 TYR   296      63.067  39.482  56.797  1.00  0.00           H  
ATOM   1422  C   TYR   296      58.508  40.279  59.328  1.00  0.00           C  
ATOM   1423  O   TYR   296      58.373  40.736  60.423  1.00  0.00           O  
ATOM   1424  N   PHE   297      57.572  40.283  58.374  1.00  0.00           N  
ATOM   1425  H   PHE   297      57.798  39.748  57.541  1.00  0.00           H  
ATOM   1426  CA  PHE   297      56.198  40.843  58.613  1.00  0.00           C  
ATOM   1427  HA  PHE   297      56.125  41.874  58.954  1.00  0.00           H  
ATOM   1428  CB  PHE   297      55.513  40.722  57.265  1.00  0.00           C  
ATOM   1429  HB2 PHE   297      55.990  41.372  56.529  1.00  0.00           H  
ATOM   1430  HB3 PHE   297      55.666  39.690  56.932  1.00  0.00           H  
ATOM   1431  CG  PHE   297      54.066  41.064  57.271  1.00  0.00           C  
ATOM   1432  CD1 PHE   297      53.031  40.110  57.296  1.00  0.00           C  
ATOM   1433  HD1 PHE   297      53.293  39.070  57.157  1.00  0.00           H  
ATOM   1434  CE1 PHE   297      51.699  40.488  57.306  1.00  0.00           C  
ATOM   1435  HE1 PHE   297      50.865  39.815  57.155  1.00  0.00           H  
ATOM   1436  CZ  PHE   297      51.369  41.844  57.268  1.00  0.00           C  
ATOM   1437  HZ  PHE   297      50.379  42.222  57.046  1.00  0.00           H  
ATOM   1438  CE2 PHE   297      52.379  42.786  57.442  1.00  0.00           C  
ATOM   1439  HE2 PHE   297      52.043  43.808  57.502  1.00  0.00           H  
ATOM   1440  CD2 PHE   297      53.719  42.398  57.433  1.00  0.00           C  
ATOM   1441  HD2 PHE   297      54.458  43.186  57.494  1.00  0.00           H  
ATOM   1442  C   PHE   297      55.484  40.053  59.753  1.00  0.00           C  
ATOM   1443  O   PHE   297      54.954  40.687  60.693  1.00  0.00           O  
ATOM   1444  N   MET   298      55.495  38.761  59.734  1.00  0.00           N  
ATOM   1445  H   MET   298      55.808  38.325  58.881  1.00  0.00           H  
ATOM   1446  CA  MET   298      54.754  38.017  60.811  1.00  0.00           C  
ATOM   1447  HA  MET   298      53.720  38.335  60.815  1.00  0.00           H  
ATOM   1448  CB  MET   298      54.834  36.519  60.567  1.00  0.00           C  
ATOM   1449  HB2 MET   298      55.897  36.270  60.477  1.00  0.00           H  
ATOM   1450  HB3 MET   298      54.569  35.889  61.428  1.00  0.00           H  
ATOM   1451  CG  MET   298      53.988  36.114  59.319  1.00  0.00           C  
ATOM   1452  HG2 MET   298      54.428  36.640  58.488  1.00  0.00           H  
ATOM   1453  HG3 MET   298      54.184  35.076  59.042  1.00  0.00           H  
ATOM   1454  SD  MET   298      52.212  36.522  59.258  1.00  0.00           S  
ATOM   1455  CE  MET   298      51.563  35.654  60.798  1.00  0.00           C  
ATOM   1456  HE1 MET   298      50.468  35.717  60.863  1.00  0.00           H  
ATOM   1457  HE2 MET   298      52.008  34.683  61.003  1.00  0.00           H  
ATOM   1458  HE3 MET   298      51.979  36.155  61.665  1.00  0.00           H  
ATOM   1459  C   MET   298      55.284  38.299  62.193  1.00  0.00           C  
ATOM   1460  O   MET   298      54.568  38.412  63.168  1.00  0.00           O  
ATOM   1461  N   VAL   299      56.615  38.555  62.308  1.00  0.00           N  
ATOM   1462  H   VAL   299      57.112  38.479  61.428  1.00  0.00           H  
ATOM   1463  CA  VAL   299      57.365  38.902  63.534  1.00  0.00           C  
ATOM   1464  HA  VAL   299      57.011  38.205  64.294  1.00  0.00           H  
ATOM   1465  CB  VAL   299      58.846  38.552  63.219  1.00  0.00           C  
ATOM   1466  HB  VAL   299      58.941  38.916  62.196  1.00  0.00           H  
ATOM   1467  CG1 VAL   299      59.881  39.203  64.088  1.00  0.00           C  
ATOM   1468 HG11 VAL   299      60.851  38.735  63.935  1.00  0.00           H  
ATOM   1469 HG12 VAL   299      60.007  40.233  63.748  1.00  0.00           H  
ATOM   1470 HG13 VAL   299      59.655  39.259  65.150  1.00  0.00           H  
ATOM   1471  CG2 VAL   299      59.131  37.085  63.090  1.00  0.00           C  
ATOM   1472 HG21 VAL   299      58.450  36.585  62.414  1.00  0.00           H  
ATOM   1473 HG22 VAL   299      60.097  36.978  62.597  1.00  0.00           H  
ATOM   1474 HG23 VAL   299      59.191  36.660  64.101  1.00  0.00           H  
ATOM   1475  C   VAL   299      57.023  40.307  64.089  1.00  0.00           C  
ATOM   1476  O   VAL   299      56.535  40.497  65.212  1.00  0.00           O  
ATOM   1477  N   ALA   300      57.221  41.280  63.153  1.00  0.00           N  
ATOM   1478  H   ALA   300      57.654  40.980  62.295  1.00  0.00           H  
ATOM   1479  CA  ALA   300      56.674  42.642  63.231  1.00  0.00           C  
ATOM   1480  HA  ALA   300      57.284  43.181  63.950  1.00  0.00           H  
ATOM   1481  CB  ALA   300      56.878  43.273  61.840  1.00  0.00           C  
ATOM   1482  HB1 ALA   300      56.200  42.875  61.084  1.00  0.00           H  
ATOM   1483  HB2 ALA   300      56.863  44.351  61.997  1.00  0.00           H  
ATOM   1484  HB3 ALA   300      57.820  43.008  61.363  1.00  0.00           H  
ATOM   1485  C   ALA   300      55.230  42.629  63.769  1.00  0.00           C  
ATOM   1486  O   ALA   300      54.944  43.373  64.658  1.00  0.00           O  
ATOM   1487  N   VAL   301      54.386  41.920  63.032  1.00  0.00           N  
ATOM   1488  H   VAL   301      54.696  41.413  62.209  1.00  0.00           H  
ATOM   1489  CA  VAL   301      52.911  41.814  63.375  1.00  0.00           C  
ATOM   1490  HA  VAL   301      52.527  42.821  63.479  1.00  0.00           H  
ATOM   1491  CB  VAL   301      52.154  41.184  62.236  1.00  0.00           C  
ATOM   1492  HB  VAL   301      52.592  40.223  61.978  1.00  0.00           H  
ATOM   1493  CG1 VAL   301      50.651  40.972  62.524  1.00  0.00           C  
ATOM   1494 HG11 VAL   301      50.169  40.510  61.660  1.00  0.00           H  
ATOM   1495 HG12 VAL   301      50.443  40.265  63.331  1.00  0.00           H  
ATOM   1496 HG13 VAL   301      50.220  41.931  62.804  1.00  0.00           H  
ATOM   1497  CG2 VAL   301      52.120  42.203  61.072  1.00  0.00           C  
ATOM   1498 HG21 VAL   301      52.433  41.658  60.178  1.00  0.00           H  
ATOM   1499 HG22 VAL   301      51.157  42.705  61.025  1.00  0.00           H  
ATOM   1500 HG23 VAL   301      52.870  42.979  61.195  1.00  0.00           H  
ATOM   1501  C   VAL   301      52.649  41.092  64.729  1.00  0.00           C  
ATOM   1502  O   VAL   301      51.930  41.572  65.545  1.00  0.00           O  
ATOM   1503  N   ALA   302      53.358  40.022  65.084  1.00  0.00           N  
ATOM   1504  H   ALA   302      54.011  39.638  64.422  1.00  0.00           H  
ATOM   1505  CA  ALA   302      53.247  39.360  66.425  1.00  0.00           C  
ATOM   1506  HA  ALA   302      52.250  39.091  66.751  1.00  0.00           H  
ATOM   1507  CB  ALA   302      53.945  38.047  66.416  1.00  0.00           C  
ATOM   1508  HB1 ALA   302      53.285  37.328  65.921  1.00  0.00           H  
ATOM   1509  HB2 ALA   302      54.830  37.975  65.782  1.00  0.00           H  
ATOM   1510  HB3 ALA   302      54.061  37.756  67.454  1.00  0.00           H  
ATOM   1511  C   ALA   302      53.650  40.371  67.557  1.00  0.00           C  
ATOM   1512  O   ALA   302      52.916  40.628  68.511  1.00  0.00           O  
ATOM   1513  N   HIE   303      54.804  41.071  67.353  1.00  0.00           N  
ATOM   1514  H   HIE   303      55.434  40.813  66.598  1.00  0.00           H  
ATOM   1515  CA  HIE   303      55.122  42.180  68.183  1.00  0.00           C  
ATOM   1516  HA  HIE   303      55.250  41.807  69.201  1.00  0.00           H  
ATOM   1517  CB  HIE   303      56.482  42.763  67.901  1.00  0.00           C  
ATOM   1518  HB2 HIE   303      56.705  42.758  66.829  1.00  0.00           H  
ATOM   1519  HB3 HIE   303      56.476  43.785  68.270  1.00  0.00           H  
ATOM   1520  CG  HIE   303      57.552  42.031  68.603  1.00  0.00           C  
ATOM   1521  ND1 HIE   303      57.924  42.275  69.906  1.00  0.00           N  
ATOM   1522  CE1 HIE   303      58.832  41.381  70.235  1.00  0.00           C  
ATOM   1523  HE1 HIE   303      59.213  41.217  71.234  1.00  0.00           H  
ATOM   1524  NE2 HIE   303      59.015  40.461  69.233  1.00  0.00           N  
ATOM   1525  HE2 HIE   303      59.558  39.602  69.249  1.00  0.00           H  
ATOM   1526  CD2 HIE   303      58.208  40.904  68.197  1.00  0.00           C  
ATOM   1527  HD2 HIE   303      58.073  40.337  67.291  1.00  0.00           H  
ATOM   1528  C   HIE   303      54.138  43.225  68.339  1.00  0.00           C  
ATOM   1529  O   HIE   303      53.795  43.587  69.460  1.00  0.00           O  
ATOM   1530  N   VAL   304      53.582  43.827  67.252  1.00  0.00           N  
ATOM   1531  H   VAL   304      53.993  43.693  66.342  1.00  0.00           H  
ATOM   1532  CA  VAL   304      52.558  44.869  67.313  1.00  0.00           C  
ATOM   1533  HA  VAL   304      53.058  45.753  67.710  1.00  0.00           H  
ATOM   1534  CB  VAL   304      52.005  45.268  65.863  1.00  0.00           C  
ATOM   1535  HB  VAL   304      51.742  44.429  65.223  1.00  0.00           H  
ATOM   1536  CG1 VAL   304      50.789  46.142  65.981  1.00  0.00           C  
ATOM   1537 HG11 VAL   304      49.849  45.743  66.363  1.00  0.00           H  
ATOM   1538 HG12 VAL   304      50.994  46.843  66.795  1.00  0.00           H  
ATOM   1539 HG13 VAL   304      50.665  46.694  65.055  1.00  0.00           H  
ATOM   1540  CG2 VAL   304      53.064  45.965  64.974  1.00  0.00           C  
ATOM   1541 HG21 VAL   304      52.638  46.114  63.990  1.00  0.00           H  
ATOM   1542 HG22 VAL   304      53.393  46.900  65.422  1.00  0.00           H  
ATOM   1543 HG23 VAL   304      53.899  45.284  64.773  1.00  0.00           H  
ATOM   1544  C   VAL   304      51.337  44.365  68.155  1.00  0.00           C  
ATOM   1545  O   VAL   304      50.806  45.206  68.906  1.00  0.00           O  
ATOM   1546  N   ALA   305      50.865  43.130  67.991  1.00  0.00           N  
ATOM   1547  H   ALA   305      51.430  42.575  67.368  1.00  0.00           H  
ATOM   1548  CA  ALA   305      49.880  42.534  68.890  1.00  0.00           C  
ATOM   1549  HA  ALA   305      49.045  43.240  68.849  1.00  0.00           H  
ATOM   1550  CB  ALA   305      49.530  41.149  68.366  1.00  0.00           C  
ATOM   1551  HB1 ALA   305      48.658  40.798  68.917  1.00  0.00           H  
ATOM   1552  HB2 ALA   305      49.217  41.113  67.323  1.00  0.00           H  
ATOM   1553  HB3 ALA   305      50.384  40.469  68.439  1.00  0.00           H  
ATOM   1554  C   ALA   305      50.316  42.542  70.410  1.00  0.00           C  
ATOM   1555  O   ALA   305      49.627  43.240  71.221  1.00  0.00           O  
ATOM   1556  N   GLY   306      51.510  42.154  70.796  1.00  0.00           N  
ATOM   1557  H   GLY   306      52.220  41.833  70.151  1.00  0.00           H  
ATOM   1558  CA  GLY   306      52.032  42.306  72.176  1.00  0.00           C  
ATOM   1559  HA2 GLY   306      51.489  41.557  72.762  1.00  0.00           H  
ATOM   1560  HA3 GLY   306      53.080  42.026  72.184  1.00  0.00           H  
ATOM   1561  C   GLY   306      52.030  43.746  72.740  1.00  0.00           C  
ATOM   1562  O   GLY   306      51.772  43.926  73.880  1.00  0.00           O  
ATOM   1563  N   PHE   307      52.413  44.685  71.825  1.00  0.00           N  
ATOM   1564  H   PHE   307      52.522  44.440  70.849  1.00  0.00           H  
ATOM   1565  CA  PHE   307      52.530  46.139  71.980  1.00  0.00           C  
ATOM   1566  HA  PHE   307      53.231  46.371  72.788  1.00  0.00           H  
ATOM   1567  CB  PHE   307      53.161  46.732  70.628  1.00  0.00           C  
ATOM   1568  HB2 PHE   307      54.189  46.398  70.482  1.00  0.00           H  
ATOM   1569  HB3 PHE   307      52.583  46.445  69.744  1.00  0.00           H  
ATOM   1570  CG  PHE   307      53.179  48.203  70.601  1.00  0.00           C  
ATOM   1571  CD1 PHE   307      54.135  48.937  71.371  1.00  0.00           C  
ATOM   1572  HD1 PHE   307      54.824  48.418  72.010  1.00  0.00           H  
ATOM   1573  CE1 PHE   307      54.168  50.335  71.395  1.00  0.00           C  
ATOM   1574  HE1 PHE   307      54.852  50.969  71.932  1.00  0.00           H  
ATOM   1575  CZ  PHE   307      53.181  50.988  70.582  1.00  0.00           C  
ATOM   1576  HZ  PHE   307      53.198  52.064  70.632  1.00  0.00           H  
ATOM   1577  CE2 PHE   307      52.213  50.346  69.851  1.00  0.00           C  
ATOM   1578  HE2 PHE   307      51.526  50.934  69.273  1.00  0.00           H  
ATOM   1579  CD2 PHE   307      52.176  48.938  69.847  1.00  0.00           C  
ATOM   1580  HD2 PHE   307      51.412  48.478  69.242  1.00  0.00           H  
ATOM   1581  C   PHE   307      51.218  46.767  72.388  1.00  0.00           C  
ATOM   1582  O   PHE   307      51.282  47.803  73.047  1.00  0.00           O  
ATOM   1583  N   LEU   308      50.139  46.223  71.947  1.00  0.00           N  
ATOM   1584  H   LEU   308      50.191  45.455  71.293  1.00  0.00           H  
ATOM   1585  CA  LEU   308      48.820  46.767  72.131  1.00  0.00           C  
ATOM   1586  HA  LEU   308      48.811  47.822  72.390  1.00  0.00           H  
ATOM   1587  CB  LEU   308      48.057  46.617  70.723  1.00  0.00           C  
ATOM   1588  HB2 LEU   308      48.202  45.563  70.521  1.00  0.00           H  
ATOM   1589  HB3 LEU   308      47.039  47.001  70.841  1.00  0.00           H  
ATOM   1590  CG  LEU   308      48.546  47.456  69.568  1.00  0.00           C  
ATOM   1591  HG  LEU   308      49.543  47.108  69.318  1.00  0.00           H  
ATOM   1592  CD1 LEU   308      47.699  47.101  68.381  1.00  0.00           C  
ATOM   1593 HD11 LEU   308      47.947  47.822  67.599  1.00  0.00           H  
ATOM   1594 HD12 LEU   308      48.001  46.110  68.036  1.00  0.00           H  
ATOM   1595 HD13 LEU   308      46.641  47.307  68.552  1.00  0.00           H  
ATOM   1596  CD2 LEU   308      48.384  48.914  69.862  1.00  0.00           C  
ATOM   1597 HD21 LEU   308      49.087  49.319  70.581  1.00  0.00           H  
ATOM   1598 HD22 LEU   308      48.546  49.359  68.878  1.00  0.00           H  
ATOM   1599 HD23 LEU   308      47.373  48.917  70.269  1.00  0.00           H  
ATOM   1600  C   LEU   308      48.026  45.978  73.262  1.00  0.00           C  
ATOM   1601  O   LEU   308      47.375  46.610  74.108  1.00  0.00           O  
ATOM   1602  N   LEU   309      48.177  44.697  73.280  1.00  0.00           N  
ATOM   1603  H   LEU   309      48.694  44.272  72.521  1.00  0.00           H  
ATOM   1604  CA  LEU   309      47.649  43.943  74.431  1.00  0.00           C  
ATOM   1605  HA  LEU   309      46.587  44.193  74.512  1.00  0.00           H  
ATOM   1606  CB  LEU   309      47.775  42.481  74.093  1.00  0.00           C  
ATOM   1607  HB2 LEU   309      48.791  42.335  73.736  1.00  0.00           H  
ATOM   1608  HB3 LEU   309      47.756  41.938  75.043  1.00  0.00           H  
ATOM   1609  CG  LEU   309      46.689  41.971  73.128  1.00  0.00           C  
ATOM   1610  HG  LEU   309      46.586  42.758  72.387  1.00  0.00           H  
ATOM   1611  CD1 LEU   309      47.080  40.550  72.569  1.00  0.00           C  
ATOM   1612 HD11 LEU   309      46.286  40.103  71.970  1.00  0.00           H  
ATOM   1613 HD12 LEU   309      47.916  40.586  71.870  1.00  0.00           H  
ATOM   1614 HD13 LEU   309      47.335  39.922  73.419  1.00  0.00           H  
ATOM   1615  CD2 LEU   309      45.328  41.863  73.806  1.00  0.00           C  
ATOM   1616 HD21 LEU   309      45.417  41.246  74.697  1.00  0.00           H  
ATOM   1617 HD22 LEU   309      44.901  42.855  73.915  1.00  0.00           H  
ATOM   1618 HD23 LEU   309      44.678  41.288  73.133  1.00  0.00           H  
ATOM   1619  C   LEU   309      48.389  44.188  75.797  1.00  0.00           C  
ATOM   1620  O   LEU   309      47.699  44.367  76.806  1.00  0.00           O  
ATOM   1621  N   GLU   310      49.780  44.198  75.726  1.00  0.00           N  
ATOM   1622  H   GLU   310      50.159  44.108  74.792  1.00  0.00           H  
ATOM   1623  CA  GLU   310      50.761  44.446  76.847  1.00  0.00           C  
ATOM   1624  HA  GLU   310      51.685  44.569  76.280  1.00  0.00           H  
ATOM   1625  CB  GLU   310      50.541  45.831  77.567  1.00  0.00           C  
ATOM   1626  HB2 GLU   310      49.586  46.078  78.033  1.00  0.00           H  
ATOM   1627  HB3 GLU   310      51.296  45.845  78.349  1.00  0.00           H  
ATOM   1628  CG  GLU   310      50.764  47.034  76.585  1.00  0.00           C  
ATOM   1629  HG2 GLU   310      51.779  46.807  76.237  1.00  0.00           H  
ATOM   1630  HG3 GLU   310      49.993  46.992  75.822  1.00  0.00           H  
ATOM   1631  CD  GLU   310      50.908  48.431  77.327  1.00  0.00           C  
ATOM   1632  OE1 GLU   310      50.756  48.504  78.568  1.00  0.00           O  
ATOM   1633  OE2 GLU   310      51.091  49.493  76.621  1.00  0.00           O  
ATOM   1634  C   GLU   310      51.051  43.207  77.737  1.00  0.00           C  
ATOM   1635  O   GLU   310      51.319  42.163  77.277  1.00  0.00           O  
ATOM   1636  N   ASP   311      51.007  43.434  79.103  1.00  0.00           N  
ATOM   1637  H   ASP   311      51.029  44.340  79.535  1.00  0.00           H  
ATOM   1638  CA  ASP   311      51.180  42.370  80.071  1.00  0.00           C  
ATOM   1639  HA  ASP   311      52.182  41.970  79.892  1.00  0.00           H  
ATOM   1640  CB  ASP   311      51.108  42.922  81.527  1.00  0.00           C  
ATOM   1641  HB2 ASP   311      50.073  43.185  81.742  1.00  0.00           H  
ATOM   1642  HB3 ASP   311      51.231  42.122  82.260  1.00  0.00           H  
ATOM   1643  CG  ASP   311      51.976  44.110  81.907  1.00  0.00           C  
ATOM   1644  OD1 ASP   311      52.204  44.518  83.054  1.00  0.00           O  
ATOM   1645  OD2 ASP   311      52.624  44.691  81.010  1.00  0.00           O  
ATOM   1646  C   ASP   311      50.165  41.226  79.956  1.00  0.00           C  
ATOM   1647  O   ASP   311      50.496  40.036  80.196  1.00  0.00           O  
ATOM   1648  N   ARG   312      48.999  41.541  79.512  1.00  0.00           N  
ATOM   1649  H   ARG   312      48.807  42.527  79.426  1.00  0.00           H  
ATOM   1650  CA  ARG   312      47.933  40.579  79.180  1.00  0.00           C  
ATOM   1651  HA  ARG   312      47.836  39.897  80.020  1.00  0.00           H  
ATOM   1652  CB  ARG   312      46.528  41.184  78.942  1.00  0.00           C  
ATOM   1653  HB2 ARG   312      46.676  41.879  78.119  1.00  0.00           H  
ATOM   1654  HB3 ARG   312      45.773  40.453  78.648  1.00  0.00           H  
ATOM   1655  CG  ARG   312      46.088  41.808  80.245  1.00  0.00           C  
ATOM   1656  HG2 ARG   312      46.158  40.985  80.972  1.00  0.00           H  
ATOM   1657  HG3 ARG   312      46.719  42.635  80.586  1.00  0.00           H  
ATOM   1658  CD  ARG   312      44.697  42.317  80.129  1.00  0.00           C  
ATOM   1659  HD2 ARG   312      44.094  41.454  79.862  1.00  0.00           H  
ATOM   1660  HD3 ARG   312      44.208  42.633  81.051  1.00  0.00           H  
ATOM   1661  NE  ARG   312      44.512  43.431  79.240  1.00  0.00           N  
ATOM   1662  HE  ARG   312      44.829  44.330  79.575  1.00  0.00           H  
ATOM   1663  CZ  ARG   312      44.101  43.414  77.934  1.00  0.00           C  
ATOM   1664  NH1 ARG   312      43.783  42.372  77.266  1.00  0.00           N  
ATOM   1665 HH11 ARG   312      43.751  41.468  77.718  1.00  0.00           H  
ATOM   1666 HH12 ARG   312      43.212  42.567  76.446  1.00  0.00           H  
ATOM   1667  NH2 ARG   312      43.961  44.527  77.272  1.00  0.00           N  
ATOM   1668 HH21 ARG   312      44.144  45.422  77.703  1.00  0.00           H  
ATOM   1669 HH22 ARG   312      43.614  44.403  76.335  1.00  0.00           H  
ATOM   1670  C   ARG   312      48.280  39.600  78.096  1.00  0.00           C  
ATOM   1671  O   ARG   312      47.829  38.458  78.126  1.00  0.00           O  
ATOM   1672  N   ALA   313      49.155  40.000  77.132  1.00  0.00           N  
ATOM   1673  H   ALA   313      49.471  40.958  77.095  1.00  0.00           H  
ATOM   1674  CA  ALA   313      49.768  39.073  76.189  1.00  0.00           C  
ATOM   1675  HA  ALA   313      48.908  38.540  75.794  1.00  0.00           H  
ATOM   1676  CB  ALA   313      50.343  39.891  75.054  1.00  0.00           C  
ATOM   1677  HB1 ALA   313      51.191  40.530  75.317  1.00  0.00           H  
ATOM   1678  HB2 ALA   313      50.720  39.192  74.307  1.00  0.00           H  
ATOM   1679  HB3 ALA   313      49.590  40.487  74.519  1.00  0.00           H  
ATOM   1680  C   ALA   313      50.824  38.175  76.727  1.00  0.00           C  
ATOM   1681  O   ALA   313      51.015  37.134  76.137  1.00  0.00           O  
ATOM   1682  N   VAL   314      51.556  38.505  77.911  1.00  0.00           N  
ATOM   1683  H   VAL   314      51.151  39.232  78.484  1.00  0.00           H  
ATOM   1684  CA  VAL   314      52.792  37.817  78.371  1.00  0.00           C  
ATOM   1685  HA  VAL   314      52.957  36.932  77.749  1.00  0.00           H  
ATOM   1686  CB  VAL   314      53.901  38.730  77.912  1.00  0.00           C  
ATOM   1687  HB  VAL   314      53.682  38.934  76.871  1.00  0.00           H  
ATOM   1688  CG1 VAL   314      53.927  40.165  78.580  1.00  0.00           C  
ATOM   1689 HG11 VAL   314      54.768  40.758  78.228  1.00  0.00           H  
ATOM   1690 HG12 VAL   314      53.039  40.742  78.320  1.00  0.00           H  
ATOM   1691 HG13 VAL   314      54.006  40.089  79.665  1.00  0.00           H  
ATOM   1692  CG2 VAL   314      55.297  38.202  77.958  1.00  0.00           C  
ATOM   1693 HG21 VAL   314      55.876  38.896  77.355  1.00  0.00           H  
ATOM   1694 HG22 VAL   314      55.770  38.248  78.939  1.00  0.00           H  
ATOM   1695 HG23 VAL   314      55.355  37.205  77.524  1.00  0.00           H  
ATOM   1696  C   VAL   314      52.796  37.389  79.868  1.00  0.00           C  
ATOM   1697  O   VAL   314      53.678  36.666  80.367  1.00  0.00           O  
ATOM   1698  N   CYX   315      51.794  37.756  80.631  1.00  0.00           N  
ATOM   1699  H   CYX   315      51.040  38.269  80.196  1.00  0.00           H  
ATOM   1700  CA  CYX   315      51.656  37.439  82.082  1.00  0.00           C  
ATOM   1701  HA  CYX   315      52.427  36.734  82.418  1.00  0.00           H  
ATOM   1702  CB  CYX   315      51.795  38.735  82.843  1.00  0.00           C  
ATOM   1703  HB2 CYX   315      50.949  39.405  82.680  1.00  0.00           H  
ATOM   1704  HB3 CYX   315      51.763  38.493  83.905  1.00  0.00           H  
ATOM   1705  SG  CYX   315      53.349  39.606  82.535  1.00  0.00           S  
ATOM   1706  C   CYX   315      50.280  36.756  82.392  1.00  0.00           C  
ATOM   1707  O   CYX   315      49.209  37.239  82.030  1.00  0.00           O  
ATOM   1708  N   VAL   316      50.404  35.654  83.123  1.00  0.00           N  
ATOM   1709  H   VAL   316      51.196  35.595  83.757  1.00  0.00           H  
ATOM   1710  CA  VAL   316      49.340  34.747  83.456  1.00  0.00           C  
ATOM   1711  HA  VAL   316      48.570  34.967  82.715  1.00  0.00           H  
ATOM   1712  CB  VAL   316      49.772  33.272  83.264  1.00  0.00           C  
ATOM   1713  HB  VAL   316      50.178  33.110  82.272  1.00  0.00           H  
ATOM   1714  CG1 VAL   316      50.948  32.904  84.182  1.00  0.00           C  
ATOM   1715 HG11 VAL   316      51.718  33.654  84.014  1.00  0.00           H  
ATOM   1716 HG12 VAL   316      50.636  32.982  85.223  1.00  0.00           H  
ATOM   1717 HG13 VAL   316      51.358  31.905  84.040  1.00  0.00           H  
ATOM   1718  CG2 VAL   316      48.549  32.355  83.649  1.00  0.00           C  
ATOM   1719 HG21 VAL   316      47.686  32.575  83.018  1.00  0.00           H  
ATOM   1720 HG22 VAL   316      48.700  31.290  83.467  1.00  0.00           H  
ATOM   1721 HG23 VAL   316      48.321  32.472  84.711  1.00  0.00           H  
ATOM   1722  C   VAL   316      48.723  35.091  84.817  1.00  0.00           C  
ATOM   1723  O   VAL   316      49.365  35.215  85.828  1.00  0.00           O  
ATOM   1724  N   GLU   317      47.399  35.164  84.846  1.00  0.00           N  
ATOM   1725  H   GLU   317      47.033  35.052  83.917  1.00  0.00           H  
ATOM   1726  CA  GLU   317      46.567  35.591  85.962  1.00  0.00           C  
ATOM   1727  HA  GLU   317      46.791  36.636  86.217  1.00  0.00           H  
ATOM   1728  CB  GLU   317      45.121  35.470  85.502  1.00  0.00           C  
ATOM   1729  HB2 GLU   317      44.910  34.434  85.238  1.00  0.00           H  
ATOM   1730  HB3 GLU   317      44.495  35.695  86.358  1.00  0.00           H  
ATOM   1731  CG  GLU   317      44.682  36.501  84.422  1.00  0.00           C  
ATOM   1732  HG2 GLU   317      43.636  36.745  84.626  1.00  0.00           H  
ATOM   1733  HG3 GLU   317      45.264  37.409  84.577  1.00  0.00           H  
ATOM   1734  CD  GLU   317      44.840  35.947  83.017  1.00  0.00           C  
ATOM   1735  OE1 GLU   317      45.932  35.499  82.616  1.00  0.00           O  
ATOM   1736  OE2 GLU   317      43.800  35.787  82.332  1.00  0.00           O  
ATOM   1737  C   GLU   317      46.764  34.869  87.298  1.00  0.00           C  
ATOM   1738  O   GLU   317      47.027  33.652  87.389  1.00  0.00           O  
ATOM   1739  N   ARG   318      46.758  35.570  88.450  1.00  0.00           N  
ATOM   1740  H   ARG   318      46.473  36.537  88.434  1.00  0.00           H  
ATOM   1741  CA  ARG   318      46.922  35.033  89.844  1.00  0.00           C  
ATOM   1742  HA  ARG   318      47.912  34.549  89.853  1.00  0.00           H  
ATOM   1743  CB  ARG   318      46.964  36.246  90.814  1.00  0.00           C  
ATOM   1744  HB2 ARG   318      47.409  35.994  91.779  1.00  0.00           H  
ATOM   1745  HB3 ARG   318      47.512  37.072  90.370  1.00  0.00           H  
ATOM   1746  CG  ARG   318      45.565  36.592  91.289  1.00  0.00           C  
ATOM   1747  HG2 ARG   318      45.030  36.814  90.374  1.00  0.00           H  
ATOM   1748  HG3 ARG   318      45.062  35.749  91.769  1.00  0.00           H  
ATOM   1749  CD  ARG   318      45.489  37.719  92.306  1.00  0.00           C  
ATOM   1750  HD2 ARG   318      44.554  37.668  92.872  1.00  0.00           H  
ATOM   1751  HD3 ARG   318      46.206  37.535  93.102  1.00  0.00           H  
ATOM   1752  NE  ARG   318      45.679  38.991  91.612  1.00  0.00           N  
ATOM   1753  HE  ARG   318      44.905  39.337  91.063  1.00  0.00           H  
ATOM   1754  CZ  ARG   318      46.835  39.685  91.640  1.00  0.00           C  
ATOM   1755  NH1 ARG   318      47.820  39.175  92.374  1.00  0.00           N  
ATOM   1756 HH11 ARG   318      47.666  38.335  92.914  1.00  0.00           H  
ATOM   1757 HH12 ARG   318      48.728  39.584  92.200  1.00  0.00           H  
ATOM   1758  NH2 ARG   318      47.181  40.735  90.923  1.00  0.00           N  
ATOM   1759 HH21 ARG   318      46.588  40.932  90.121  1.00  0.00           H  
ATOM   1760 HH22 ARG   318      48.175  40.884  91.018  1.00  0.00           H  
ATOM   1761  C   ARG   318      46.043  33.810  90.136  1.00  0.00           C  
ATOM   1762  O   ARG   318      44.926  33.657  89.603  1.00  0.00           O  
ATOM   1763  N   PHE   319      46.563  32.965  90.995  1.00  0.00           N  
ATOM   1764  H   PHE   319      47.528  33.044  91.258  1.00  0.00           H  
ATOM   1765  CA  PHE   319      45.808  31.804  91.433  1.00  0.00           C  
ATOM   1766  HA  PHE   319      45.063  31.587  90.671  1.00  0.00           H  
ATOM   1767  CB  PHE   319      46.713  30.564  91.467  1.00  0.00           C  
ATOM   1768  HB2 PHE   319      47.565  30.851  92.081  1.00  0.00           H  
ATOM   1769  HB3 PHE   319      46.274  29.810  92.116  1.00  0.00           H  
ATOM   1770  CG  PHE   319      47.233  30.061  90.144  1.00  0.00           C  
ATOM   1771  CD1 PHE   319      46.583  29.022  89.458  1.00  0.00           C  
ATOM   1772  HD1 PHE   319      45.743  28.498  89.880  1.00  0.00           H  
ATOM   1773  CE1 PHE   319      47.139  28.595  88.180  1.00  0.00           C  
ATOM   1774  HE1 PHE   319      46.614  27.767  87.710  1.00  0.00           H  
ATOM   1775  CZ  PHE   319      48.331  29.165  87.657  1.00  0.00           C  
ATOM   1776  HZ  PHE   319      48.643  28.905  86.664  1.00  0.00           H  
ATOM   1777  CE2 PHE   319      48.879  30.246  88.403  1.00  0.00           C  
ATOM   1778  HE2 PHE   319      49.590  30.870  87.895  1.00  0.00           H  
ATOM   1779  CD2 PHE   319      48.274  30.702  89.615  1.00  0.00           C  
ATOM   1780  HD2 PHE   319      48.594  31.608  90.101  1.00  0.00           H  
ATOM   1781  C   PHE   319      44.984  32.055  92.719  1.00  0.00           C  
ATOM   1782  O   PHE   319      43.911  32.593  92.609  1.00  0.00           O  
ATOM   1783  N   SER   320      45.593  31.627  93.812  1.00  0.00           N  
ATOM   1784  H   SER   320      46.486  31.190  93.660  1.00  0.00           H  
ATOM   1785  CA  SER   320      45.323  32.117  95.154  1.00  0.00           C  
ATOM   1786  HA  SER   320      44.472  31.544  95.535  1.00  0.00           H  
ATOM   1787  CB  SER   320      46.490  31.697  96.181  1.00  0.00           C  
ATOM   1788  HB2 SER   320      46.586  30.615  96.194  1.00  0.00           H  
ATOM   1789  HB3 SER   320      47.435  32.144  95.901  1.00  0.00           H  
ATOM   1790  OG  SER   320      45.984  32.140  97.395  1.00  0.00           O  
ATOM   1791  HG  SER   320      46.766  32.460  97.860  1.00  0.00           H  
ATOM   1792  C   SER   320      45.136  33.655  95.144  1.00  0.00           C  
ATOM   1793  O   SER   320      45.808  34.449  94.462  1.00  0.00           O  
ATOM   1794  N   ASP   321      44.197  34.144  95.935  1.00  0.00           N  
ATOM   1795  H   ASP   321      43.580  33.519  96.423  1.00  0.00           H  
ATOM   1796  CA  ASP   321      43.932  35.607  96.157  1.00  0.00           C  
ATOM   1797  HA  ASP   321      43.666  36.067  95.204  1.00  0.00           H  
ATOM   1798  CB  ASP   321      42.712  35.787  97.095  1.00  0.00           C  
ATOM   1799  HB2 ASP   321      42.891  35.288  98.048  1.00  0.00           H  
ATOM   1800  HB3 ASP   321      42.663  36.847  97.349  1.00  0.00           H  
ATOM   1801  CG  ASP   321      41.349  35.312  96.642  1.00  0.00           C  
ATOM   1802  OD1 ASP   321      41.247  34.499  95.688  1.00  0.00           O  
ATOM   1803  OD2 ASP   321      40.386  35.727  97.290  1.00  0.00           O  
ATOM   1804  C   ASP   321      45.154  36.472  96.707  1.00  0.00           C  
ATOM   1805  O   ASP   321      45.254  37.676  96.446  1.00  0.00           O  
ATOM   1806  N   ASP   322      45.995  35.790  97.423  1.00  0.00           N  
ATOM   1807  H   ASP   322      45.829  34.801  97.538  1.00  0.00           H  
ATOM   1808  CA  ASP   322      47.239  36.401  97.924  1.00  0.00           C  
ATOM   1809  HA  ASP   322      47.191  37.489  97.846  1.00  0.00           H  
ATOM   1810  CB  ASP   322      47.424  36.162  99.403  1.00  0.00           C  
ATOM   1811  HB2 ASP   322      48.356  36.596  99.755  1.00  0.00           H  
ATOM   1812  HB3 ASP   322      46.590  36.613  99.944  1.00  0.00           H  
ATOM   1813  CG  ASP   322      47.456  34.745  99.849  1.00  0.00           C  
ATOM   1814  OD1 ASP   322      47.730  34.529 101.107  1.00  0.00           O  
ATOM   1815  OD2 ASP   322      47.378  33.704  99.037  1.00  0.00           O  
ATOM   1816  C   ASP   322      48.478  36.004  97.097  1.00  0.00           C  
ATOM   1817  O   ASP   322      49.551  36.532  97.396  1.00  0.00           O  
ATOM   1818  N   GLY   323      48.336  35.119  96.057  1.00  0.00           N  
ATOM   1819  H   GLY   323      47.401  34.824  95.806  1.00  0.00           H  
ATOM   1820  CA  GLY   323      49.267  34.979  95.026  1.00  0.00           C  
ATOM   1821  HA2 GLY   323      50.222  34.573  95.345  1.00  0.00           H  
ATOM   1822  HA3 GLY   323      48.838  34.367  94.237  1.00  0.00           H  
ATOM   1823  C   GLY   323      49.556  36.379  94.325  1.00  0.00           C  
ATOM   1824  O   GLY   323      48.645  37.141  94.044  1.00  0.00           O  
ATOM   1825  N   TYR   324      50.799  36.640  93.796  1.00  0.00           N  
ATOM   1826  H   TYR   324      51.429  35.905  94.084  1.00  0.00           H  
ATOM   1827  CA  TYR   324      51.124  37.560  92.753  1.00  0.00           C  
ATOM   1828  HA  TYR   324      50.695  38.540  92.952  1.00  0.00           H  
ATOM   1829  CB  TYR   324      52.694  37.632  92.874  1.00  0.00           C  
ATOM   1830  HB2 TYR   324      53.051  36.631  93.099  1.00  0.00           H  
ATOM   1831  HB3 TYR   324      53.077  37.916  91.894  1.00  0.00           H  
ATOM   1832  CG  TYR   324      53.213  38.609  93.928  1.00  0.00           C  
ATOM   1833  CD1 TYR   324      52.528  39.107  95.081  1.00  0.00           C  
ATOM   1834  HD1 TYR   324      51.525  38.761  95.274  1.00  0.00           H  
ATOM   1835  CE1 TYR   324      53.044  40.058  95.952  1.00  0.00           C  
ATOM   1836  HE1 TYR   324      52.494  40.404  96.818  1.00  0.00           H  
ATOM   1837  CZ  TYR   324      54.325  40.572  95.661  1.00  0.00           C  
ATOM   1838  OH  TYR   324      54.839  41.462  96.562  1.00  0.00           O  
ATOM   1839  HH  TYR   324      55.740  41.750  96.397  1.00  0.00           H  
ATOM   1840  CE2 TYR   324      55.113  40.088  94.591  1.00  0.00           C  
ATOM   1841  HE2 TYR   324      56.103  40.447  94.345  1.00  0.00           H  
ATOM   1842  CD2 TYR   324      54.509  39.078  93.708  1.00  0.00           C  
ATOM   1843  HD2 TYR   324      55.112  38.766  92.859  1.00  0.00           H  
ATOM   1844  C   TYR   324      50.742  37.097  91.367  1.00  0.00           C  
ATOM   1845  O   TYR   324      50.827  35.880  91.146  1.00  0.00           O  
ATOM   1846  N   ARG   325      50.296  37.924  90.385  1.00  0.00           N  
ATOM   1847  H   ARG   325      50.465  38.896  90.583  1.00  0.00           H  
ATOM   1848  CA  ARG   325      50.349  37.566  88.969  1.00  0.00           C  
ATOM   1849  HA  ARG   325      49.780  36.645  88.856  1.00  0.00           H  
ATOM   1850  CB  ARG   325      49.646  38.666  88.151  1.00  0.00           C  
ATOM   1851  HB2 ARG   325      48.616  38.774  88.497  1.00  0.00           H  
ATOM   1852  HB3 ARG   325      50.144  39.638  88.226  1.00  0.00           H  
ATOM   1853  CG  ARG   325      49.577  38.306  86.641  1.00  0.00           C  
ATOM   1854  HG2 ARG   325      50.579  38.102  86.252  1.00  0.00           H  
ATOM   1855  HG3 ARG   325      48.921  37.470  86.418  1.00  0.00           H  
ATOM   1856  CD  ARG   325      49.000  39.363  85.646  1.00  0.00           C  
ATOM   1857  HD2 ARG   325      49.112  38.907  84.659  1.00  0.00           H  
ATOM   1858  HD3 ARG   325      47.946  39.466  85.928  1.00  0.00           H  
ATOM   1859  NE  ARG   325      49.659  40.621  85.540  1.00  0.00           N  
ATOM   1860  HE  ARG   325      50.482  40.731  86.109  1.00  0.00           H  
ATOM   1861  CZ  ARG   325      49.451  41.615  84.708  1.00  0.00           C  
ATOM   1862  NH1 ARG   325      48.567  41.623  83.751  1.00  0.00           N  
ATOM   1863 HH11 ARG   325      47.976  40.804  83.687  1.00  0.00           H  
ATOM   1864 HH12 ARG   325      48.221  42.475  83.335  1.00  0.00           H  
ATOM   1865  NH2 ARG   325      50.193  42.634  84.842  1.00  0.00           N  
ATOM   1866 HH21 ARG   325      51.023  42.582  85.420  1.00  0.00           H  
ATOM   1867 HH22 ARG   325      50.034  43.406  84.205  1.00  0.00           H  
ATOM   1868  C   ARG   325      51.789  37.255  88.529  1.00  0.00           C  
ATOM   1869  O   ARG   325      52.672  38.100  88.818  1.00  0.00           O  
ATOM   1870  N   THR   326      51.934  36.132  87.802  1.00  0.00           N  
ATOM   1871  H   THR   326      51.062  35.645  87.658  1.00  0.00           H  
ATOM   1872  CA  THR   326      53.222  35.835  87.194  1.00  0.00           C  
ATOM   1873  HA  THR   326      53.998  36.459  87.630  1.00  0.00           H  
ATOM   1874  CB  THR   326      53.602  34.387  87.408  1.00  0.00           C  
ATOM   1875  HB  THR   326      54.558  34.211  86.923  1.00  0.00           H  
ATOM   1876  CG2 THR   326      53.673  34.020  88.933  1.00  0.00           C  
ATOM   1877 HG21 THR   326      54.551  34.500  89.370  1.00  0.00           H  
ATOM   1878 HG22 THR   326      52.794  34.408  89.439  1.00  0.00           H  
ATOM   1879 HG23 THR   326      53.684  32.936  89.067  1.00  0.00           H  
ATOM   1880  OG1 THR   326      52.625  33.447  86.946  1.00  0.00           O  
ATOM   1881  HG1 THR   326      51.875  33.583  87.535  1.00  0.00           H  
ATOM   1882  C   THR   326      53.311  36.000  85.635  1.00  0.00           C  
ATOM   1883  O   THR   326      52.264  36.222  85.022  1.00  0.00           O  
ATOM   1884  N   VAL   327      54.537  35.890  85.091  1.00  0.00           N  
ATOM   1885  H   VAL   327      55.337  35.791  85.696  1.00  0.00           H  
ATOM   1886  CA  VAL   327      54.941  35.636  83.736  1.00  0.00           C  
ATOM   1887  HA  VAL   327      54.453  36.370  83.101  1.00  0.00           H  
ATOM   1888  CB  VAL   327      56.435  35.654  83.576  1.00  0.00           C  
ATOM   1889  HB  VAL   327      56.900  34.853  84.157  1.00  0.00           H  
ATOM   1890  CG1 VAL   327      56.775  35.603  82.045  1.00  0.00           C  
ATOM   1891 HG11 VAL   327      56.505  34.682  81.544  1.00  0.00           H  
ATOM   1892 HG12 VAL   327      56.413  36.529  81.597  1.00  0.00           H  
ATOM   1893 HG13 VAL   327      57.846  35.557  81.866  1.00  0.00           H  
ATOM   1894  CG2 VAL   327      57.050  36.922  84.130  1.00  0.00           C  
ATOM   1895 HG21 VAL   327      56.609  37.827  83.723  1.00  0.00           H  
ATOM   1896 HG22 VAL   327      57.133  36.957  85.217  1.00  0.00           H  
ATOM   1897 HG23 VAL   327      58.114  37.009  83.891  1.00  0.00           H  
ATOM   1898  C   VAL   327      54.381  34.279  83.218  1.00  0.00           C  
ATOM   1899  O   VAL   327      54.403  33.282  83.898  1.00  0.00           O  
ATOM   1900  N   ALA   328      53.881  34.262  81.973  1.00  0.00           N  
ATOM   1901  H   ALA   328      54.105  35.043  81.380  1.00  0.00           H  
ATOM   1902  CA  ALA   328      53.329  33.090  81.246  1.00  0.00           C  
ATOM   1903  HA  ALA   328      52.532  32.647  81.836  1.00  0.00           H  
ATOM   1904  CB  ALA   328      52.740  33.480  79.933  1.00  0.00           C  
ATOM   1905  HB1 ALA   328      53.496  33.820  79.227  1.00  0.00           H  
ATOM   1906  HB2 ALA   328      52.278  32.635  79.420  1.00  0.00           H  
ATOM   1907  HB3 ALA   328      52.138  34.385  80.041  1.00  0.00           H  
ATOM   1908  C   ALA   328      54.427  32.063  81.003  1.00  0.00           C  
ATOM   1909  O   ALA   328      55.573  32.359  80.835  1.00  0.00           O  
ATOM   1910  N   GLN   329      54.043  30.762  80.969  1.00  0.00           N  
ATOM   1911  H   GLN   329      53.083  30.541  81.199  1.00  0.00           H  
ATOM   1912  CA  GLN   329      54.950  29.681  80.642  1.00  0.00           C  
ATOM   1913  HA  GLN   329      55.612  29.996  79.835  1.00  0.00           H  
ATOM   1914  CB  GLN   329      55.889  29.349  81.805  1.00  0.00           C  
ATOM   1915  HB2 GLN   329      56.434  28.445  81.569  1.00  0.00           H  
ATOM   1916  HB3 GLN   329      56.627  30.124  82.037  1.00  0.00           H  
ATOM   1917  CG  GLN   329      55.223  29.094  83.156  1.00  0.00           C  
ATOM   1918  HG2 GLN   329      54.340  29.732  83.280  1.00  0.00           H  
ATOM   1919  HG3 GLN   329      54.883  28.062  83.049  1.00  0.00           H  
ATOM   1920  CD  GLN   329      56.226  29.088  84.238  1.00  0.00           C  
ATOM   1921  OE1 GLN   329      57.354  28.587  84.173  1.00  0.00           O  
ATOM   1922  NE2 GLN   329      55.865  29.554  85.368  1.00  0.00           N  
ATOM   1923 HE21 GLN   329      56.474  29.395  86.161  1.00  0.00           H  
ATOM   1924 HE22 GLN   329      54.932  29.885  85.574  1.00  0.00           H  
ATOM   1925  C   GLN   329      54.175  28.432  80.171  1.00  0.00           C  
ATOM   1926  O   GLN   329      53.024  28.263  80.541  1.00  0.00           O  
ATOM   1927  N   GLY   330      54.716  27.447  79.522  1.00  0.00           N  
ATOM   1928  H   GLY   330      55.706  27.553  79.335  1.00  0.00           H  
ATOM   1929  CA  GLY   330      54.105  26.177  79.019  1.00  0.00           C  
ATOM   1930  HA2 GLY   330      54.827  25.529  78.513  1.00  0.00           H  
ATOM   1931  HA3 GLY   330      53.747  25.600  79.869  1.00  0.00           H  
ATOM   1932  C   GLY   330      52.987  26.500  77.986  1.00  0.00           C  
ATOM   1933  O   GLY   330      53.217  27.008  76.930  1.00  0.00           O  
ATOM   1934  N   THR   331      51.748  26.064  78.183  1.00  0.00           N  
ATOM   1935  H   THR   331      51.511  25.551  79.027  1.00  0.00           H  
ATOM   1936  CA  THR   331      50.744  26.028  77.151  1.00  0.00           C  
ATOM   1937  HA  THR   331      50.933  26.777  76.383  1.00  0.00           H  
ATOM   1938  CB  THR   331      50.606  24.588  76.490  1.00  0.00           C  
ATOM   1939  HB  THR   331      49.697  24.651  75.892  1.00  0.00           H  
ATOM   1940  CG2 THR   331      51.746  24.309  75.512  1.00  0.00           C  
ATOM   1941 HG21 THR   331      51.806  25.173  74.851  1.00  0.00           H  
ATOM   1942 HG22 THR   331      52.637  24.127  76.116  1.00  0.00           H  
ATOM   1943 HG23 THR   331      51.638  23.398  74.939  1.00  0.00           H  
ATOM   1944  OG1 THR   331      50.389  23.458  77.322  1.00  0.00           O  
ATOM   1945  HG1 THR   331      49.445  23.538  77.496  1.00  0.00           H  
ATOM   1946  C   THR   331      49.224  26.372  77.532  1.00  0.00           C  
ATOM   1947  O   THR   331      48.376  26.260  76.728  1.00  0.00           O  
ATOM   1948  N   LYS   332      48.996  26.726  78.786  1.00  0.00           N  
ATOM   1949  H   LYS   332      49.858  26.965  79.260  1.00  0.00           H  
ATOM   1950  CA  LYS   332      47.634  27.006  79.306  1.00  0.00           C  
ATOM   1951  HA  LYS   332      46.906  26.282  78.955  1.00  0.00           H  
ATOM   1952  CB  LYS   332      47.576  26.778  80.787  1.00  0.00           C  
ATOM   1953  HB2 LYS   332      48.325  27.363  81.321  1.00  0.00           H  
ATOM   1954  HB3 LYS   332      46.649  27.081  81.257  1.00  0.00           H  
ATOM   1955  CG  LYS   332      47.758  25.347  81.422  1.00  0.00           C  
ATOM   1956  HG2 LYS   332      48.496  24.953  80.719  1.00  0.00           H  
ATOM   1957  HG3 LYS   332      48.196  25.377  82.419  1.00  0.00           H  
ATOM   1958  CD  LYS   332      46.465  24.499  81.427  1.00  0.00           C  
ATOM   1959  HD2 LYS   332      45.816  24.879  82.221  1.00  0.00           H  
ATOM   1960  HD3 LYS   332      45.924  24.591  80.490  1.00  0.00           H  
ATOM   1961  CE  LYS   332      46.785  23.065  81.826  1.00  0.00           C  
ATOM   1962  HE2 LYS   332      47.266  22.597  80.972  1.00  0.00           H  
ATOM   1963  HE3 LYS   332      47.411  23.194  82.715  1.00  0.00           H  
ATOM   1964  NZ  LYS   332      45.454  22.340  81.949  1.00  0.00           N  
ATOM   1965  HZ1 LYS   332      45.712  21.402  82.234  1.00  0.00           H  
ATOM   1966  HZ2 LYS   332      44.778  22.697  82.599  1.00  0.00           H  
ATOM   1967  HZ3 LYS   332      45.008  22.409  81.053  1.00  0.00           H  
ATOM   1968  C   LYS   332      47.038  28.325  78.875  1.00  0.00           C  
ATOM   1969  O   LYS   332      45.828  28.409  78.635  1.00  0.00           O  
ATOM   1970  N   LYS   333      47.852  29.364  78.574  1.00  0.00           N  
ATOM   1971  H   LYS   333      48.855  29.211  78.597  1.00  0.00           H  
ATOM   1972  CA  LYS   333      47.354  30.698  78.285  1.00  0.00           C  
ATOM   1973  HA  LYS   333      46.308  30.728  78.587  1.00  0.00           H  
ATOM   1974  CB  LYS   333      48.233  31.755  79.038  1.00  0.00           C  
ATOM   1975  HB2 LYS   333      47.965  31.455  80.052  1.00  0.00           H  
ATOM   1976  HB3 LYS   333      49.308  31.738  78.850  1.00  0.00           H  
ATOM   1977  CG  LYS   333      47.696  33.143  78.795  1.00  0.00           C  
ATOM   1978  HG2 LYS   333      48.080  33.528  77.846  1.00  0.00           H  
ATOM   1979  HG3 LYS   333      46.615  33.036  78.710  1.00  0.00           H  
ATOM   1980  CD  LYS   333      48.110  34.080  80.008  1.00  0.00           C  
ATOM   1981  HD2 LYS   333      47.693  33.740  80.954  1.00  0.00           H  
ATOM   1982  HD3 LYS   333      49.189  34.219  80.063  1.00  0.00           H  
ATOM   1983  CE  LYS   333      47.619  35.522  79.791  1.00  0.00           C  
ATOM   1984  HE2 LYS   333      48.059  36.142  80.581  1.00  0.00           H  
ATOM   1985  HE3 LYS   333      48.088  36.034  78.953  1.00  0.00           H  
ATOM   1986  NZ  LYS   333      46.159  35.604  79.774  1.00  0.00           N  
ATOM   1987  HZ1 LYS   333      45.840  36.564  79.785  1.00  0.00           H  
ATOM   1988  HZ2 LYS   333      45.742  35.255  78.928  1.00  0.00           H  
ATOM   1989  HZ3 LYS   333      45.816  35.077  80.556  1.00  0.00           H  
ATOM   1990  C   LYS   333      47.327  31.038  76.794  1.00  0.00           C  
ATOM   1991  O   LYS   333      48.354  31.209  76.179  1.00  0.00           O  
ATOM   1992  N   GLU   334      46.129  31.117  76.264  1.00  0.00           N  
ATOM   1993  H   GLU   334      45.385  31.160  76.954  1.00  0.00           H  
ATOM   1994  CA  GLU   334      45.755  31.117  74.912  1.00  0.00           C  
ATOM   1995  HA  GLU   334      45.901  30.118  74.499  1.00  0.00           H  
ATOM   1996  CB  GLU   334      44.194  31.367  74.734  1.00  0.00           C  
ATOM   1997  HB2 GLU   334      43.907  32.410  74.920  1.00  0.00           H  
ATOM   1998  HB3 GLU   334      43.964  31.250  73.680  1.00  0.00           H  
ATOM   1999  CG  GLU   334      43.338  30.551  75.666  1.00  0.00           C  
ATOM   2000  HG2 GLU   334      42.459  30.205  75.130  1.00  0.00           H  
ATOM   2001  HG3 GLU   334      43.849  29.659  76.010  1.00  0.00           H  
ATOM   2002  CD  GLU   334      42.913  31.296  76.891  1.00  0.00           C  
ATOM   2003  OE1 GLU   334      41.712  31.255  77.216  1.00  0.00           O  
ATOM   2004  OE2 GLU   334      43.816  31.889  77.503  1.00  0.00           O  
ATOM   2005  C   GLU   334      46.468  32.161  74.076  1.00  0.00           C  
ATOM   2006  O   GLU   334      47.257  31.784  73.218  1.00  0.00           O  
ATOM   2007  N   GLY   335      46.338  33.432  74.403  1.00  0.00           N  
ATOM   2008  H   GLY   335      45.624  33.734  75.058  1.00  0.00           H  
ATOM   2009  CA  GLY   335      46.924  34.492  73.633  1.00  0.00           C  
ATOM   2010  HA2 GLY   335      46.631  34.373  72.592  1.00  0.00           H  
ATOM   2011  HA3 GLY   335      46.696  35.503  73.977  1.00  0.00           H  
ATOM   2012  C   GLY   335      48.442  34.373  73.626  1.00  0.00           C  
ATOM   2013  O   GLY   335      49.112  34.440  72.556  1.00  0.00           O  
ATOM   2014  N   CYX   336      49.110  34.078  74.727  1.00  0.00           N  
ATOM   2015  H   CYX   336      48.612  34.144  75.607  1.00  0.00           H  
ATOM   2016  CA  CYX   336      50.554  33.724  74.821  1.00  0.00           C  
ATOM   2017  HA  CYX   336      51.158  34.492  74.352  1.00  0.00           H  
ATOM   2018  CB  CYX   336      50.997  33.550  76.340  1.00  0.00           C  
ATOM   2019  HB2 CYX   336      50.982  34.467  76.929  1.00  0.00           H  
ATOM   2020  HB3 CYX   336      50.291  32.885  76.848  1.00  0.00           H  
ATOM   2021  SG  CYX   336      52.564  32.754  76.525  1.00  0.00           S  
ATOM   2022  C   CYX   336      50.889  32.438  73.934  1.00  0.00           C  
ATOM   2023  O   CYX   336      51.913  32.318  73.266  1.00  0.00           O  
ATOM   2024  N   THR   337      50.010  31.403  74.006  1.00  0.00           N  
ATOM   2025  H   THR   337      49.198  31.537  74.598  1.00  0.00           H  
ATOM   2026  CA  THR   337      50.274  30.123  73.292  1.00  0.00           C  
ATOM   2027  HA  THR   337      51.246  29.696  73.531  1.00  0.00           H  
ATOM   2028  CB  THR   337      49.330  28.996  73.738  1.00  0.00           C  
ATOM   2029  HB  THR   337      48.269  29.152  73.526  1.00  0.00           H  
ATOM   2030  CG2 THR   337      49.643  27.668  73.080  1.00  0.00           C  
ATOM   2031 HG21 THR   337      49.606  27.607  71.998  1.00  0.00           H  
ATOM   2032 HG22 THR   337      50.625  27.260  73.341  1.00  0.00           H  
ATOM   2033 HG23 THR   337      48.968  26.901  73.459  1.00  0.00           H  
ATOM   2034  OG1 THR   337      49.523  28.757  75.148  1.00  0.00           O  
ATOM   2035  HG1 THR   337      48.671  28.769  75.593  1.00  0.00           H  
ATOM   2036  C   THR   337      50.161  30.343  71.790  1.00  0.00           C  
ATOM   2037  O   THR   337      50.831  29.646  71.057  1.00  0.00           O  
ATOM   2038  N   ILE   338      49.407  31.332  71.288  1.00  0.00           N  
ATOM   2039  H   ILE   338      48.868  31.883  71.945  1.00  0.00           H  
ATOM   2040  CA  ILE   338      49.358  31.724  69.866  1.00  0.00           C  
ATOM   2041  HA  ILE   338      49.484  30.812  69.290  1.00  0.00           H  
ATOM   2042  CB  ILE   338      48.058  32.447  69.571  1.00  0.00           C  
ATOM   2043  HB  ILE   338      47.899  33.312  70.203  1.00  0.00           H  
ATOM   2044  CG2 ILE   338      47.913  32.914  68.098  1.00  0.00           C  
ATOM   2045 HG21 ILE   338      48.226  32.006  67.573  1.00  0.00           H  
ATOM   2046 HG22 ILE   338      46.910  33.204  67.793  1.00  0.00           H  
ATOM   2047 HG23 ILE   338      48.611  33.696  67.802  1.00  0.00           H  
ATOM   2048  CG1 ILE   338      46.870  31.480  69.759  1.00  0.00           C  
ATOM   2049 HG12 ILE   338      46.728  30.698  69.012  1.00  0.00           H  
ATOM   2050 HG13 ILE   338      46.908  31.019  70.746  1.00  0.00           H  
ATOM   2051  CD1 ILE   338      45.494  32.263  69.928  1.00  0.00           C  
ATOM   2052 HD11 ILE   338      44.745  31.645  70.421  1.00  0.00           H  
ATOM   2053 HD12 ILE   338      45.628  33.129  70.574  1.00  0.00           H  
ATOM   2054 HD13 ILE   338      45.132  32.715  69.004  1.00  0.00           H  
ATOM   2055  C   ILE   338      50.584  32.651  69.471  1.00  0.00           C  
ATOM   2056  O   ILE   338      51.233  32.315  68.466  1.00  0.00           O  
ATOM   2057  N   LEU   339      50.791  33.715  70.248  1.00  0.00           N  
ATOM   2058  H   LEU   339      50.304  33.922  71.109  1.00  0.00           H  
ATOM   2059  CA  LEU   339      52.009  34.469  69.991  1.00  0.00           C  
ATOM   2060  HA  LEU   339      51.932  34.845  68.968  1.00  0.00           H  
ATOM   2061  CB  LEU   339      52.126  35.642  70.969  1.00  0.00           C  
ATOM   2062  HB2 LEU   339      52.168  35.230  71.978  1.00  0.00           H  
ATOM   2063  HB3 LEU   339      53.120  36.078  70.866  1.00  0.00           H  
ATOM   2064  CG  LEU   339      51.184  36.826  70.920  1.00  0.00           C  
ATOM   2065  HG  LEU   339      50.227  36.529  70.505  1.00  0.00           H  
ATOM   2066  CD1 LEU   339      51.072  37.466  72.301  1.00  0.00           C  
ATOM   2067 HD11 LEU   339      50.486  36.852  72.974  1.00  0.00           H  
ATOM   2068 HD12 LEU   339      52.052  37.639  72.727  1.00  0.00           H  
ATOM   2069 HD13 LEU   339      50.460  38.358  72.127  1.00  0.00           H  
ATOM   2070  CD2 LEU   339      51.834  37.920  70.077  1.00  0.00           C  
ATOM   2071 HD21 LEU   339      52.818  38.216  70.434  1.00  0.00           H  
ATOM   2072 HD22 LEU   339      51.929  37.425  69.108  1.00  0.00           H  
ATOM   2073 HD23 LEU   339      51.197  38.802  70.030  1.00  0.00           H  
ATOM   2074  C   LEU   339      53.302  33.633  69.952  1.00  0.00           C  
ATOM   2075  O   LEU   339      54.021  33.772  68.979  1.00  0.00           O  
ATOM   2076  N   PHE   340      53.511  32.697  70.835  1.00  0.00           N  
ATOM   2077  H   PHE   340      52.989  32.716  71.701  1.00  0.00           H  
ATOM   2078  CA  PHE   340      54.644  31.723  70.707  1.00  0.00           C  
ATOM   2079  HA  PHE   340      55.494  32.407  70.740  1.00  0.00           H  
ATOM   2080  CB  PHE   340      54.767  30.900  72.034  1.00  0.00           C  
ATOM   2081  HB2 PHE   340      54.940  31.503  72.924  1.00  0.00           H  
ATOM   2082  HB3 PHE   340      53.827  30.375  72.183  1.00  0.00           H  
ATOM   2083  CG  PHE   340      55.894  29.853  72.045  1.00  0.00           C  
ATOM   2084  CD1 PHE   340      57.231  30.276  72.313  1.00  0.00           C  
ATOM   2085  HD1 PHE   340      57.393  31.253  72.752  1.00  0.00           H  
ATOM   2086  CE1 PHE   340      58.349  29.468  72.063  1.00  0.00           C  
ATOM   2087  HE1 PHE   340      59.341  29.815  72.321  1.00  0.00           H  
ATOM   2088  CZ  PHE   340      58.223  28.257  71.466  1.00  0.00           C  
ATOM   2089  HZ  PHE   340      59.043  27.555  71.374  1.00  0.00           H  
ATOM   2090  CE2 PHE   340      56.950  27.734  71.245  1.00  0.00           C  
ATOM   2091  HE2 PHE   340      56.814  26.742  70.819  1.00  0.00           H  
ATOM   2092  CD2 PHE   340      55.791  28.539  71.399  1.00  0.00           C  
ATOM   2093  HD2 PHE   340      54.805  28.180  71.162  1.00  0.00           H  
ATOM   2094  C   PHE   340      54.810  30.851  69.471  1.00  0.00           C  
ATOM   2095  O   PHE   340      55.878  30.653  68.868  1.00  0.00           O  
ATOM   2096  N   MET   341      53.706  30.239  69.078  1.00  0.00           N  
ATOM   2097  H   MET   341      52.794  30.483  69.438  1.00  0.00           H  
ATOM   2098  CA  MET   341      53.679  29.300  67.940  1.00  0.00           C  
ATOM   2099  HA  MET   341      54.546  28.639  68.015  1.00  0.00           H  
ATOM   2100  CB  MET   341      52.502  28.367  67.898  1.00  0.00           C  
ATOM   2101  HB2 MET   341      52.730  27.607  67.144  1.00  0.00           H  
ATOM   2102  HB3 MET   341      52.497  27.881  68.881  1.00  0.00           H  
ATOM   2103  CG  MET   341      51.080  28.996  67.578  1.00  0.00           C  
ATOM   2104  HG2 MET   341      50.745  29.310  68.568  1.00  0.00           H  
ATOM   2105  HG3 MET   341      51.221  29.791  66.835  1.00  0.00           H  
ATOM   2106  SD  MET   341      49.843  27.882  66.964  1.00  0.00           S  
ATOM   2107  CE  MET   341      49.639  26.965  68.554  1.00  0.00           C  
ATOM   2108  HE1 MET   341      48.827  26.248  68.415  1.00  0.00           H  
ATOM   2109  HE2 MET   341      50.569  26.443  68.778  1.00  0.00           H  
ATOM   2110  HE3 MET   341      49.396  27.654  69.357  1.00  0.00           H  
ATOM   2111  C   MET   341      53.965  30.089  66.640  1.00  0.00           C  
ATOM   2112  O   MET   341      54.556  29.567  65.738  1.00  0.00           O  
ATOM   2113  N   VAL   342      53.461  31.330  66.471  1.00  0.00           N  
ATOM   2114  H   VAL   342      52.912  31.626  67.265  1.00  0.00           H  
ATOM   2115  CA  VAL   342      53.675  32.216  65.284  1.00  0.00           C  
ATOM   2116  HA  VAL   342      53.618  31.578  64.407  1.00  0.00           H  
ATOM   2117  CB  VAL   342      52.559  33.303  65.224  1.00  0.00           C  
ATOM   2118  HB  VAL   342      52.397  33.706  66.225  1.00  0.00           H  
ATOM   2119  CG1 VAL   342      52.888  34.482  64.264  1.00  0.00           C  
ATOM   2120 HG11 VAL   342      53.737  35.027  64.678  1.00  0.00           H  
ATOM   2121 HG12 VAL   342      53.165  34.115  63.276  1.00  0.00           H  
ATOM   2122 HG13 VAL   342      52.042  35.133  64.081  1.00  0.00           H  
ATOM   2123  CG2 VAL   342      51.297  32.687  64.611  1.00  0.00           C  
ATOM   2124 HG21 VAL   342      51.451  32.418  63.569  1.00  0.00           H  
ATOM   2125 HG22 VAL   342      51.136  31.835  65.280  1.00  0.00           H  
ATOM   2126 HG23 VAL   342      50.447  33.363  64.669  1.00  0.00           H  
ATOM   2127  C   VAL   342      55.110  32.773  65.292  1.00  0.00           C  
ATOM   2128  O   VAL   342      55.977  32.293  64.513  1.00  0.00           O  
ATOM   2129  N   LEU   343      55.408  33.671  66.229  1.00  0.00           N  
ATOM   2130  H   LEU   343      54.699  33.890  66.914  1.00  0.00           H  
ATOM   2131  CA  LEU   343      56.810  34.328  66.466  1.00  0.00           C  
ATOM   2132  HA  LEU   343      57.008  35.066  65.689  1.00  0.00           H  
ATOM   2133  CB  LEU   343      56.886  35.054  67.809  1.00  0.00           C  
ATOM   2134  HB2 LEU   343      55.924  35.574  67.863  1.00  0.00           H  
ATOM   2135  HB3 LEU   343      56.857  34.264  68.555  1.00  0.00           H  
ATOM   2136  CG  LEU   343      58.184  35.836  68.035  1.00  0.00           C  
ATOM   2137  HG  LEU   343      59.052  35.175  68.100  1.00  0.00           H  
ATOM   2138  CD1 LEU   343      58.455  36.835  66.926  1.00  0.00           C  
ATOM   2139 HD11 LEU   343      59.132  37.625  67.272  1.00  0.00           H  
ATOM   2140 HD12 LEU   343      58.896  36.352  66.058  1.00  0.00           H  
ATOM   2141 HD13 LEU   343      57.471  37.262  66.715  1.00  0.00           H  
ATOM   2142  CD2 LEU   343      58.052  36.519  69.374  1.00  0.00           C  
ATOM   2143 HD21 LEU   343      57.085  37.021  69.367  1.00  0.00           H  
ATOM   2144 HD22 LEU   343      57.923  35.792  70.179  1.00  0.00           H  
ATOM   2145 HD23 LEU   343      58.931  37.146  69.530  1.00  0.00           H  
ATOM   2146  C   LEU   343      57.989  33.361  66.202  1.00  0.00           C  
ATOM   2147  O   LEU   343      58.873  33.676  65.411  1.00  0.00           O  
ATOM   2148  N   TYR   344      58.103  32.260  66.932  1.00  0.00           N  
ATOM   2149  H   TYR   344      57.371  32.049  67.581  1.00  0.00           H  
ATOM   2150  CA  TYR   344      59.189  31.281  66.849  1.00  0.00           C  
ATOM   2151  HA  TYR   344      60.172  31.722  67.026  1.00  0.00           H  
ATOM   2152  CB  TYR   344      59.010  30.318  68.079  1.00  0.00           C  
ATOM   2153  HB2 TYR   344      58.935  30.862  69.021  1.00  0.00           H  
ATOM   2154  HB3 TYR   344      58.073  29.768  67.987  1.00  0.00           H  
ATOM   2155  CG  TYR   344      60.174  29.401  68.367  1.00  0.00           C  
ATOM   2156  CD1 TYR   344      61.152  29.775  69.309  1.00  0.00           C  
ATOM   2157  HD1 TYR   344      60.990  30.547  70.040  1.00  0.00           H  
ATOM   2158  CE1 TYR   344      62.266  28.940  69.421  1.00  0.00           C  
ATOM   2159  HE1 TYR   344      63.014  29.045  70.192  1.00  0.00           H  
ATOM   2160  CZ  TYR   344      62.546  27.946  68.459  1.00  0.00           C  
ATOM   2161  OH  TYR   344      63.740  27.274  68.420  1.00  0.00           O  
ATOM   2162  HH  TYR   344      64.387  27.804  68.892  1.00  0.00           H  
ATOM   2163  CE2 TYR   344      61.513  27.629  67.532  1.00  0.00           C  
ATOM   2164  HE2 TYR   344      61.671  26.765  66.910  1.00  0.00           H  
ATOM   2165  CD2 TYR   344      60.314  28.353  67.500  1.00  0.00           C  
ATOM   2166  HD2 TYR   344      59.581  28.195  66.710  1.00  0.00           H  
ATOM   2167  C   TYR   344      59.190  30.485  65.454  1.00  0.00           C  
ATOM   2168  O   TYR   344      60.292  30.199  64.985  1.00  0.00           O  
ATOM   2169  N   PHE   345      58.065  30.143  64.858  1.00  0.00           N  
ATOM   2170  H   PHE   345      57.174  30.413  65.241  1.00  0.00           H  
ATOM   2171  CA  PHE   345      58.029  29.551  63.581  1.00  0.00           C  
ATOM   2172  HA  PHE   345      58.700  28.694  63.632  1.00  0.00           H  
ATOM   2173  CB  PHE   345      56.622  29.088  63.265  1.00  0.00           C  
ATOM   2174  HB2 PHE   345      56.339  28.441  64.093  1.00  0.00           H  
ATOM   2175  HB3 PHE   345      55.938  29.938  63.142  1.00  0.00           H  
ATOM   2176  CG  PHE   345      56.599  28.354  61.978  1.00  0.00           C  
ATOM   2177  CD1 PHE   345      56.767  26.967  62.078  1.00  0.00           C  
ATOM   2178  HD1 PHE   345      56.976  26.564  63.055  1.00  0.00           H  
ATOM   2179  CE1 PHE   345      56.520  26.228  60.967  1.00  0.00           C  
ATOM   2180  HE1 PHE   345      56.467  25.154  61.053  1.00  0.00           H  
ATOM   2181  CZ  PHE   345      56.254  26.806  59.712  1.00  0.00           C  
ATOM   2182  HZ  PHE   345      56.081  26.162  58.862  1.00  0.00           H  
ATOM   2183  CE2 PHE   345      56.092  28.223  59.593  1.00  0.00           C  
ATOM   2184  HE2 PHE   345      55.763  28.691  58.673  1.00  0.00           H  
ATOM   2185  CD2 PHE   345      56.289  28.998  60.739  1.00  0.00           C  
ATOM   2186  HD2 PHE   345      56.063  30.058  60.681  1.00  0.00           H  
ATOM   2187  C   PHE   345      58.516  30.469  62.537  1.00  0.00           C  
ATOM   2188  O   PHE   345      59.608  30.237  61.947  1.00  0.00           O  
ATOM   2189  N   PHE   346      57.951  31.668  62.320  1.00  0.00           N  
ATOM   2190  H   PHE   346      57.091  31.821  62.826  1.00  0.00           H  
ATOM   2191  CA  PHE   346      58.440  32.614  61.377  1.00  0.00           C  
ATOM   2192  HA  PHE   346      58.637  32.033  60.479  1.00  0.00           H  
ATOM   2193  CB  PHE   346      57.385  33.638  61.061  1.00  0.00           C  
ATOM   2194  HB2 PHE   346      57.153  34.091  62.025  1.00  0.00           H  
ATOM   2195  HB3 PHE   346      57.672  34.453  60.396  1.00  0.00           H  
ATOM   2196  CG  PHE   346      56.113  33.043  60.477  1.00  0.00           C  
ATOM   2197  CD1 PHE   346      56.172  32.600  59.172  1.00  0.00           C  
ATOM   2198  HD1 PHE   346      57.055  32.760  58.561  1.00  0.00           H  
ATOM   2199  CE1 PHE   346      55.057  31.944  58.556  1.00  0.00           C  
ATOM   2200  HE1 PHE   346      55.112  31.628  57.523  1.00  0.00           H  
ATOM   2201  CZ  PHE   346      53.888  31.719  59.275  1.00  0.00           C  
ATOM   2202  HZ  PHE   346      53.038  31.216  58.841  1.00  0.00           H  
ATOM   2203  CE2 PHE   346      53.822  32.100  60.659  1.00  0.00           C  
ATOM   2204  HE2 PHE   346      52.907  32.047  61.228  1.00  0.00           H  
ATOM   2205  CD2 PHE   346      54.954  32.765  61.228  1.00  0.00           C  
ATOM   2206  HD2 PHE   346      54.986  33.121  62.251  1.00  0.00           H  
ATOM   2207  C   PHE   346      59.750  33.232  61.663  1.00  0.00           C  
ATOM   2208  O   PHE   346      60.583  33.445  60.754  1.00  0.00           O  
ATOM   2209  N   GLY   347      60.020  33.530  62.935  1.00  0.00           N  
ATOM   2210  H   GLY   347      59.305  33.417  63.637  1.00  0.00           H  
ATOM   2211  CA  GLY   347      61.335  33.969  63.502  1.00  0.00           C  
ATOM   2212  HA2 GLY   347      61.596  35.000  63.228  1.00  0.00           H  
ATOM   2213  HA3 GLY   347      61.239  34.028  64.589  1.00  0.00           H  
ATOM   2214  C   GLY   347      62.500  33.078  63.096  1.00  0.00           C  
ATOM   2215  O   GLY   347      63.372  33.565  62.345  1.00  0.00           O  
ATOM   2216  N   MET   348      62.489  31.772  63.337  1.00  0.00           N  
ATOM   2217  H   MET   348      61.770  31.380  63.926  1.00  0.00           H  
ATOM   2218  CA  MET   348      63.388  30.820  62.709  1.00  0.00           C  
ATOM   2219  HA  MET   348      64.441  31.072  62.852  1.00  0.00           H  
ATOM   2220  CB  MET   348      63.166  29.481  63.428  1.00  0.00           C  
ATOM   2221  HB2 MET   348      63.337  29.626  64.496  1.00  0.00           H  
ATOM   2222  HB3 MET   348      62.127  29.176  63.356  1.00  0.00           H  
ATOM   2223  CG  MET   348      64.055  28.354  63.029  1.00  0.00           C  
ATOM   2224  HG2 MET   348      63.857  28.111  61.987  1.00  0.00           H  
ATOM   2225  HG3 MET   348      65.101  28.626  63.172  1.00  0.00           H  
ATOM   2226  SD  MET   348      63.883  26.783  63.923  1.00  0.00           S  
ATOM   2227  CE  MET   348      64.872  27.122  65.439  1.00  0.00           C  
ATOM   2228  HE1 MET   348      64.752  26.275  66.114  1.00  0.00           H  
ATOM   2229  HE2 MET   348      65.931  27.387  65.372  1.00  0.00           H  
ATOM   2230  HE3 MET   348      64.344  27.958  65.898  1.00  0.00           H  
ATOM   2231  C   MET   348      63.176  30.439  61.181  1.00  0.00           C  
ATOM   2232  O   MET   348      64.143  30.054  60.525  1.00  0.00           O  
ATOM   2233  N   ALA   349      62.015  30.505  60.575  1.00  0.00           N  
ATOM   2234  H   ALA   349      61.216  30.780  61.139  1.00  0.00           H  
ATOM   2235  CA  ALA   349      61.910  30.269  59.172  1.00  0.00           C  
ATOM   2236  HA  ALA   349      62.245  29.239  59.022  1.00  0.00           H  
ATOM   2237  CB  ALA   349      60.419  30.302  58.839  1.00  0.00           C  
ATOM   2238  HB1 ALA   349      60.018  31.201  59.323  1.00  0.00           H  
ATOM   2239  HB2 ALA   349      60.448  30.343  57.746  1.00  0.00           H  
ATOM   2240  HB3 ALA   349      59.935  29.457  59.321  1.00  0.00           H  
ATOM   2241  C   ALA   349      62.675  31.356  58.382  1.00  0.00           C  
ATOM   2242  O   ALA   349      63.307  30.921  57.405  1.00  0.00           O  
ATOM   2243  N   SER   350      62.719  32.650  58.900  1.00  0.00           N  
ATOM   2244  H   SER   350      62.056  32.872  59.631  1.00  0.00           H  
ATOM   2245  CA  SER   350      63.777  33.583  58.295  1.00  0.00           C  
ATOM   2246  HA  SER   350      63.399  33.687  57.275  1.00  0.00           H  
ATOM   2247  CB  SER   350      63.797  34.968  58.952  1.00  0.00           C  
ATOM   2248  HB2 SER   350      64.456  35.542  58.297  1.00  0.00           H  
ATOM   2249  HB3 SER   350      62.869  35.545  58.950  1.00  0.00           H  
ATOM   2250  OG  SER   350      64.443  34.965  60.224  1.00  0.00           O  
ATOM   2251  HG  SER   350      63.916  34.416  60.813  1.00  0.00           H  
ATOM   2252  C   SER   350      65.247  33.077  58.249  1.00  0.00           C  
ATOM   2253  O   SER   350      66.052  33.305  57.337  1.00  0.00           O  
ATOM   2254  N   SER   351      65.595  32.363  59.250  1.00  0.00           N  
ATOM   2255  H   SER   351      64.918  32.174  59.976  1.00  0.00           H  
ATOM   2256  CA  SER   351      66.926  31.689  59.429  1.00  0.00           C  
ATOM   2257  HA  SER   351      67.720  32.414  59.284  1.00  0.00           H  
ATOM   2258  CB  SER   351      67.191  31.148  60.824  1.00  0.00           C  
ATOM   2259  HB2 SER   351      66.693  30.174  60.840  1.00  0.00           H  
ATOM   2260  HB3 SER   351      68.245  30.914  61.014  1.00  0.00           H  
ATOM   2261  OG  SER   351      66.745  31.991  61.816  1.00  0.00           O  
ATOM   2262  HG  SER   351      66.795  31.702  62.725  1.00  0.00           H  
ATOM   2263  C   SER   351      67.271  30.546  58.433  1.00  0.00           C  
ATOM   2264  O   SER   351      68.369  30.515  57.855  1.00  0.00           O  
ATOM   2265  N   ILE   352      66.362  29.581  58.231  1.00  0.00           N  
ATOM   2266  H   ILE   352      65.508  29.875  58.678  1.00  0.00           H  
ATOM   2267  CA  ILE   352      66.502  28.464  57.292  1.00  0.00           C  
ATOM   2268  HA  ILE   352      67.540  28.154  57.349  1.00  0.00           H  
ATOM   2269  CB  ILE   352      65.491  27.349  57.630  1.00  0.00           C  
ATOM   2270  HB  ILE   352      64.465  27.620  57.413  1.00  0.00           H  
ATOM   2271  CG2 ILE   352      65.742  26.033  56.814  1.00  0.00           C  
ATOM   2272 HG21 ILE   352      64.983  25.272  56.962  1.00  0.00           H  
ATOM   2273 HG22 ILE   352      65.704  26.284  55.754  1.00  0.00           H  
ATOM   2274 HG23 ILE   352      66.785  25.741  56.942  1.00  0.00           H  
ATOM   2275  CG1 ILE   352      65.573  27.020  59.187  1.00  0.00           C  
ATOM   2276 HG12 ILE   352      65.084  27.839  59.721  1.00  0.00           H  
ATOM   2277 HG13 ILE   352      64.821  26.295  59.498  1.00  0.00           H  
ATOM   2278  CD1 ILE   352      66.906  26.560  59.690  1.00  0.00           C  
ATOM   2279 HD11 ILE   352      67.058  25.495  59.498  1.00  0.00           H  
ATOM   2280 HD12 ILE   352      67.698  27.162  59.242  1.00  0.00           H  
ATOM   2281 HD13 ILE   352      66.948  26.590  60.782  1.00  0.00           H  
ATOM   2282  C   ILE   352      66.390  29.115  55.925  1.00  0.00           C  
ATOM   2283  O   ILE   352      67.320  28.920  55.115  1.00  0.00           O  
ATOM   2284  N   TRP   353      65.411  29.989  55.577  1.00  0.00           N  
ATOM   2285  H   TRP   353      64.576  30.249  56.077  1.00  0.00           H  
ATOM   2286  CA  TRP   353      65.456  30.746  54.380  1.00  0.00           C  
ATOM   2287  HA  TRP   353      65.422  30.064  53.525  1.00  0.00           H  
ATOM   2288  CB  TRP   353      64.172  31.485  54.227  1.00  0.00           C  
ATOM   2289  HB2 TRP   353      64.015  32.162  55.070  1.00  0.00           H  
ATOM   2290  HB3 TRP   353      64.348  32.156  53.387  1.00  0.00           H  
ATOM   2291  CG  TRP   353      62.857  30.757  53.950  1.00  0.00           C  
ATOM   2292  CD1 TRP   353      61.676  30.867  54.640  1.00  0.00           C  
ATOM   2293  HD1 TRP   353      61.497  31.384  55.569  1.00  0.00           H  
ATOM   2294  NE1 TRP   353      60.611  30.255  53.989  1.00  0.00           N  
ATOM   2295  HE1 TRP   353      59.701  30.184  54.407  1.00  0.00           H  
ATOM   2296  CE2 TRP   353      61.015  29.764  52.814  1.00  0.00           C  
ATOM   2297  CZ2 TRP   353      60.384  29.104  51.780  1.00  0.00           C  
ATOM   2298  HZ2 TRP   353      59.340  28.848  51.819  1.00  0.00           H  
ATOM   2299  CH2 TRP   353      61.061  28.932  50.538  1.00  0.00           C  
ATOM   2300  HH2 TRP   353      60.645  28.483  49.651  1.00  0.00           H  
ATOM   2301  CZ3 TRP   353      62.410  29.210  50.434  1.00  0.00           C  
ATOM   2302  HZ3 TRP   353      62.951  28.988  49.528  1.00  0.00           H  
ATOM   2303  CE3 TRP   353      63.139  29.623  51.568  1.00  0.00           C  
ATOM   2304  HE3 TRP   353      64.203  29.787  51.510  1.00  0.00           H  
ATOM   2305  CD2 TRP   353      62.467  29.957  52.771  1.00  0.00           C  
ATOM   2306  C   TRP   353      66.713  31.543  54.189  1.00  0.00           C  
ATOM   2307  O   TRP   353      67.153  31.582  53.052  1.00  0.00           O  
ATOM   2308  N   TRP   354      67.390  32.086  55.217  1.00  0.00           N  
ATOM   2309  H   TRP   354      66.953  32.245  56.114  1.00  0.00           H  
ATOM   2310  CA  TRP   354      68.675  32.767  55.078  1.00  0.00           C  
ATOM   2311  HA  TRP   354      68.449  33.352  54.191  1.00  0.00           H  
ATOM   2312  CB  TRP   354      69.100  33.652  56.312  1.00  0.00           C  
ATOM   2313  HB2 TRP   354      68.459  34.532  56.385  1.00  0.00           H  
ATOM   2314  HB3 TRP   354      68.937  33.057  57.214  1.00  0.00           H  
ATOM   2315  CG  TRP   354      70.569  34.022  56.333  1.00  0.00           C  
ATOM   2316  CD1 TRP   354      71.189  34.868  55.464  1.00  0.00           C  
ATOM   2317  HD1 TRP   354      70.811  35.431  54.630  1.00  0.00           H  
ATOM   2318  NE1 TRP   354      72.531  34.936  55.791  1.00  0.00           N  
ATOM   2319  HE1 TRP   354      73.123  35.546  55.239  1.00  0.00           H  
ATOM   2320  CE2 TRP   354      72.883  34.100  56.791  1.00  0.00           C  
ATOM   2321  CZ2 TRP   354      74.091  33.775  57.391  1.00  0.00           C  
ATOM   2322  HZ2 TRP   354      75.003  34.208  57.026  1.00  0.00           H  
ATOM   2323  CH2 TRP   354      74.082  32.992  58.592  1.00  0.00           C  
ATOM   2324  HH2 TRP   354      74.975  32.901  59.198  1.00  0.00           H  
ATOM   2325  CZ3 TRP   354      72.906  32.411  59.046  1.00  0.00           C  
ATOM   2326  HZ3 TRP   354      72.755  31.835  59.951  1.00  0.00           H  
ATOM   2327  CE3 TRP   354      71.730  32.653  58.339  1.00  0.00           C  
ATOM   2328  HE3 TRP   354      70.777  32.287  58.689  1.00  0.00           H  
ATOM   2329  CD2 TRP   354      71.669  33.514  57.221  1.00  0.00           C  
ATOM   2330  C   TRP   354      69.792  31.780  54.716  1.00  0.00           C  
ATOM   2331  O   TRP   354      70.602  32.006  53.845  1.00  0.00           O  
ATOM   2332  N   VAL   355      69.947  30.584  55.410  1.00  0.00           N  
ATOM   2333  H   VAL   355      69.265  30.435  56.145  1.00  0.00           H  
ATOM   2334  CA  VAL   355      70.879  29.530  55.077  1.00  0.00           C  
ATOM   2335  HA  VAL   355      71.858  29.992  55.233  1.00  0.00           H  
ATOM   2336  CB  VAL   355      70.589  28.426  56.052  1.00  0.00           C  
ATOM   2337  HB  VAL   355      69.519  28.272  56.169  1.00  0.00           H  
ATOM   2338  CG1 VAL   355      71.095  27.089  55.556  1.00  0.00           C  
ATOM   2339 HG11 VAL   355      70.926  26.328  56.316  1.00  0.00           H  
ATOM   2340 HG12 VAL   355      70.580  26.916  54.620  1.00  0.00           H  
ATOM   2341 HG13 VAL   355      72.161  27.216  55.348  1.00  0.00           H  
ATOM   2342  CG2 VAL   355      71.246  28.732  57.418  1.00  0.00           C  
ATOM   2343 HG21 VAL   355      71.206  27.875  58.092  1.00  0.00           H  
ATOM   2344 HG22 VAL   355      72.316  28.916  57.331  1.00  0.00           H  
ATOM   2345 HG23 VAL   355      70.796  29.619  57.866  1.00  0.00           H  
ATOM   2346  C   VAL   355      70.702  29.143  53.594  1.00  0.00           C  
ATOM   2347  O   VAL   355      71.719  29.166  52.896  1.00  0.00           O  
ATOM   2348  N   ILE   356      69.470  28.953  53.138  1.00  0.00           N  
ATOM   2349  H   ILE   356      68.669  29.035  53.751  1.00  0.00           H  
ATOM   2350  CA  ILE   356      69.174  28.519  51.752  1.00  0.00           C  
ATOM   2351  HA  ILE   356      69.738  27.613  51.518  1.00  0.00           H  
ATOM   2352  CB  ILE   356      67.631  28.144  51.481  1.00  0.00           C  
ATOM   2353  HB  ILE   356      66.998  29.021  51.656  1.00  0.00           H  
ATOM   2354  CG2 ILE   356      67.321  27.733  50.063  1.00  0.00           C  
ATOM   2355 HG21 ILE   356      66.399  27.160  49.992  1.00  0.00           H  
ATOM   2356 HG22 ILE   356      67.187  28.544  49.349  1.00  0.00           H  
ATOM   2357 HG23 ILE   356      68.108  27.019  49.796  1.00  0.00           H  
ATOM   2358  CG1 ILE   356      67.330  26.912  52.393  1.00  0.00           C  
ATOM   2359 HG12 ILE   356      67.760  26.049  51.882  1.00  0.00           H  
ATOM   2360 HG13 ILE   356      67.811  26.937  53.365  1.00  0.00           H  
ATOM   2361  CD1 ILE   356      65.912  26.739  52.691  1.00  0.00           C  
ATOM   2362 HD11 ILE   356      65.307  26.678  51.785  1.00  0.00           H  
ATOM   2363 HD12 ILE   356      65.782  25.845  53.304  1.00  0.00           H  
ATOM   2364 HD13 ILE   356      65.550  27.612  53.240  1.00  0.00           H  
ATOM   2365  C   ILE   356      69.561  29.621  50.728  1.00  0.00           C  
ATOM   2366  O   ILE   356      70.189  29.401  49.681  1.00  0.00           O  
ATOM   2367  N   LEU   357      69.167  30.867  51.024  1.00  0.00           N  
ATOM   2368  H   LEU   357      68.546  31.063  51.799  1.00  0.00           H  
ATOM   2369  CA  LEU   357      69.550  32.026  50.191  1.00  0.00           C  
ATOM   2370  HA  LEU   357      69.069  31.991  49.209  1.00  0.00           H  
ATOM   2371  CB  LEU   357      69.107  33.320  50.884  1.00  0.00           C  
ATOM   2372  HB2 LEU   357      68.043  33.465  50.682  1.00  0.00           H  
ATOM   2373  HB3 LEU   357      69.337  33.205  51.936  1.00  0.00           H  
ATOM   2374  CG  LEU   357      69.781  34.655  50.378  1.00  0.00           C  
ATOM   2375  HG  LEU   357      70.837  34.551  50.610  1.00  0.00           H  
ATOM   2376  CD1 LEU   357      69.549  35.002  48.904  1.00  0.00           C  
ATOM   2377 HD11 LEU   357      70.034  35.961  48.726  1.00  0.00           H  
ATOM   2378 HD12 LEU   357      70.069  34.229  48.334  1.00  0.00           H  
ATOM   2379 HD13 LEU   357      68.477  34.997  48.690  1.00  0.00           H  
ATOM   2380  CD2 LEU   357      69.344  35.906  51.142  1.00  0.00           C  
ATOM   2381 HD21 LEU   357      68.297  36.178  51.034  1.00  0.00           H  
ATOM   2382 HD22 LEU   357      69.619  35.745  52.189  1.00  0.00           H  
ATOM   2383 HD23 LEU   357      69.871  36.773  50.756  1.00  0.00           H  
ATOM   2384  C   LEU   357      71.029  31.996  50.009  1.00  0.00           C  
ATOM   2385  O   LEU   357      71.460  32.087  48.831  1.00  0.00           O  
ATOM   2386  N   SER   358      71.849  31.884  51.059  1.00  0.00           N  
ATOM   2387  H   SER   358      71.360  31.707  51.927  1.00  0.00           H  
ATOM   2388  CA  SER   358      73.318  31.883  50.996  1.00  0.00           C  
ATOM   2389  HA  SER   358      73.722  32.818  50.607  1.00  0.00           H  
ATOM   2390  CB  SER   358      73.797  31.806  52.490  1.00  0.00           C  
ATOM   2391  HB2 SER   358      73.663  30.825  52.951  1.00  0.00           H  
ATOM   2392  HB3 SER   358      74.864  32.029  52.474  1.00  0.00           H  
ATOM   2393  OG  SER   358      73.163  32.821  53.281  1.00  0.00           O  
ATOM   2394  HG  SER   358      72.534  32.446  53.900  1.00  0.00           H  
ATOM   2395  C   SER   358      73.975  30.776  50.158  1.00  0.00           C  
ATOM   2396  O   SER   358      74.814  30.988  49.290  1.00  0.00           O  
ATOM   2397  N   LEU   359      73.496  29.521  50.476  1.00  0.00           N  
ATOM   2398  H   LEU   359      72.902  29.490  51.283  1.00  0.00           H  
ATOM   2399  CA  LEU   359      73.726  28.255  49.808  1.00  0.00           C  
ATOM   2400  HA  LEU   359      74.767  28.012  50.017  1.00  0.00           H  
ATOM   2401  CB  LEU   359      72.760  27.229  50.394  1.00  0.00           C  
ATOM   2402  HB2 LEU   359      72.981  27.135  51.456  1.00  0.00           H  
ATOM   2403  HB3 LEU   359      71.707  27.483  50.224  1.00  0.00           H  
ATOM   2404  CG  LEU   359      72.804  25.815  49.764  1.00  0.00           C  
ATOM   2405  HG  LEU   359      72.340  25.828  48.775  1.00  0.00           H  
ATOM   2406  CD1 LEU   359      74.264  25.273  49.586  1.00  0.00           C  
ATOM   2407 HD11 LEU   359      74.802  25.799  50.387  1.00  0.00           H  
ATOM   2408 HD12 LEU   359      74.225  24.187  49.624  1.00  0.00           H  
ATOM   2409 HD13 LEU   359      74.647  25.657  48.647  1.00  0.00           H  
ATOM   2410  CD2 LEU   359      72.010  24.861  50.612  1.00  0.00           C  
ATOM   2411 HD21 LEU   359      72.586  24.623  51.512  1.00  0.00           H  
ATOM   2412 HD22 LEU   359      71.045  25.306  50.866  1.00  0.00           H  
ATOM   2413 HD23 LEU   359      71.772  23.904  50.144  1.00  0.00           H  
ATOM   2414  C   LEU   359      73.502  28.319  48.293  1.00  0.00           C  
ATOM   2415  O   LEU   359      74.441  27.988  47.594  1.00  0.00           O  
ATOM   2416  N   THR   360      72.311  28.676  47.937  1.00  0.00           N  
ATOM   2417  H   THR   360      71.699  29.135  48.595  1.00  0.00           H  
ATOM   2418  CA  THR   360      71.919  28.699  46.513  1.00  0.00           C  
ATOM   2419  HA  THR   360      72.224  27.772  46.038  1.00  0.00           H  
ATOM   2420  CB  THR   360      70.408  28.680  46.379  1.00  0.00           C  
ATOM   2421  HB  THR   360      70.146  28.950  45.344  1.00  0.00           H  
ATOM   2422  CG2 THR   360      69.679  27.339  46.557  1.00  0.00           C  
ATOM   2423 HG21 THR   360      69.775  26.650  45.707  1.00  0.00           H  
ATOM   2424 HG22 THR   360      70.024  26.810  47.448  1.00  0.00           H  
ATOM   2425 HG23 THR   360      68.608  27.520  46.636  1.00  0.00           H  
ATOM   2426  OG1 THR   360      69.769  29.696  47.128  1.00  0.00           O  
ATOM   2427  HG1 THR   360      69.889  29.487  48.056  1.00  0.00           H  
ATOM   2428  C   THR   360      72.453  29.809  45.636  1.00  0.00           C  
ATOM   2429  O   THR   360      72.800  29.659  44.467  1.00  0.00           O  
ATOM   2430  N   TRP   361      72.738  30.926  46.322  1.00  0.00           N  
ATOM   2431  H   TRP   361      72.260  30.999  47.214  1.00  0.00           H  
ATOM   2432  CA  TRP   361      73.548  31.991  45.819  1.00  0.00           C  
ATOM   2433  HA  TRP   361      73.269  32.423  44.864  1.00  0.00           H  
ATOM   2434  CB  TRP   361      73.534  33.161  46.793  1.00  0.00           C  
ATOM   2435  HB2 TRP   361      72.540  33.592  46.933  1.00  0.00           H  
ATOM   2436  HB3 TRP   361      73.852  32.804  47.763  1.00  0.00           H  
ATOM   2437  CG  TRP   361      74.293  34.382  46.386  1.00  0.00           C  
ATOM   2438  CD1 TRP   361      73.866  35.305  45.518  1.00  0.00           C  
ATOM   2439  HD1 TRP   361      72.950  35.248  44.939  1.00  0.00           H  
ATOM   2440  NE1 TRP   361      74.767  36.309  45.398  1.00  0.00           N  
ATOM   2441  HE1 TRP   361      74.681  37.141  44.821  1.00  0.00           H  
ATOM   2442  CE2 TRP   361      75.817  36.110  46.283  1.00  0.00           C  
ATOM   2443  CZ2 TRP   361      76.923  36.875  46.567  1.00  0.00           C  
ATOM   2444  HZ2 TRP   361      77.081  37.756  45.958  1.00  0.00           H  
ATOM   2445  CH2 TRP   361      77.841  36.420  47.505  1.00  0.00           C  
ATOM   2446  HH2 TRP   361      78.800  36.917  47.609  1.00  0.00           H  
ATOM   2447  CZ3 TRP   361      77.656  35.190  48.119  1.00  0.00           C  
ATOM   2448  HZ3 TRP   361      78.404  34.843  48.806  1.00  0.00           H  
ATOM   2449  CE3 TRP   361      76.549  34.375  47.784  1.00  0.00           C  
ATOM   2450  HE3 TRP   361      76.422  33.441  48.326  1.00  0.00           H  
ATOM   2451  CD2 TRP   361      75.568  34.818  46.848  1.00  0.00           C  
ATOM   2452  C   TRP   361      75.061  31.515  45.527  1.00  0.00           C  
ATOM   2453  O   TRP   361      75.514  31.672  44.413  1.00  0.00           O  
ATOM   2454  N   PHE   362      75.674  30.867  46.509  1.00  0.00           N  
ATOM   2455  H   PHE   362      75.267  30.809  47.428  1.00  0.00           H  
ATOM   2456  CA  PHE   362      76.942  30.098  46.327  1.00  0.00           C  
ATOM   2457  HA  PHE   362      77.702  30.802  46.017  1.00  0.00           H  
ATOM   2458  CB  PHE   362      77.309  29.434  47.663  1.00  0.00           C  
ATOM   2459  HB2 PHE   362      77.953  30.134  48.186  1.00  0.00           H  
ATOM   2460  HB3 PHE   362      76.466  29.419  48.361  1.00  0.00           H  
ATOM   2461  CG  PHE   362      78.058  28.129  47.478  1.00  0.00           C  
ATOM   2462  CD1 PHE   362      79.345  28.203  46.963  1.00  0.00           C  
ATOM   2463  HD1 PHE   362      79.855  29.043  46.514  1.00  0.00           H  
ATOM   2464  CE1 PHE   362      80.118  27.044  46.832  1.00  0.00           C  
ATOM   2465  HE1 PHE   362      81.100  27.186  46.402  1.00  0.00           H  
ATOM   2466  CZ  PHE   362      79.570  25.808  47.152  1.00  0.00           C  
ATOM   2467  HZ  PHE   362      80.144  24.898  47.010  1.00  0.00           H  
ATOM   2468  CE2 PHE   362      78.306  25.718  47.801  1.00  0.00           C  
ATOM   2469  HE2 PHE   362      77.969  24.784  48.228  1.00  0.00           H  
ATOM   2470  CD2 PHE   362      77.546  26.893  48.014  1.00  0.00           C  
ATOM   2471  HD2 PHE   362      76.661  26.885  48.636  1.00  0.00           H  
ATOM   2472  C   PHE   362      76.816  29.082  45.168  1.00  0.00           C  
ATOM   2473  O   PHE   362      77.571  29.186  44.188  1.00  0.00           O  
ATOM   2474  N   LEU   363      75.688  28.305  45.052  1.00  0.00           N  
ATOM   2475  H   LEU   363      75.081  28.246  45.857  1.00  0.00           H  
ATOM   2476  CA  LEU   363      75.522  27.404  43.939  1.00  0.00           C  
ATOM   2477  HA  LEU   363      76.482  26.885  43.895  1.00  0.00           H  
ATOM   2478  CB  LEU   363      74.466  26.418  44.192  1.00  0.00           C  
ATOM   2479  HB2 LEU   363      73.510  26.926  44.267  1.00  0.00           H  
ATOM   2480  HB3 LEU   363      74.471  25.781  43.312  1.00  0.00           H  
ATOM   2481  CG  LEU   363      74.688  25.463  45.389  1.00  0.00           C  
ATOM   2482  HG  LEU   363      75.405  25.980  46.039  1.00  0.00           H  
ATOM   2483  CD1 LEU   363      73.368  25.048  46.059  1.00  0.00           C  
ATOM   2484 HD11 LEU   363      72.770  24.549  45.281  1.00  0.00           H  
ATOM   2485 HD12 LEU   363      73.619  24.331  46.837  1.00  0.00           H  
ATOM   2486 HD13 LEU   363      72.882  25.877  46.573  1.00  0.00           H  
ATOM   2487  CD2 LEU   363      75.406  24.177  44.968  1.00  0.00           C  
ATOM   2488 HD21 LEU   363      76.359  24.345  44.465  1.00  0.00           H  
ATOM   2489 HD22 LEU   363      75.566  23.551  45.848  1.00  0.00           H  
ATOM   2490 HD23 LEU   363      74.781  23.671  44.238  1.00  0.00           H  
ATOM   2491  C   LEU   363      75.285  28.102  42.568  1.00  0.00           C  
ATOM   2492  O   LEU   363      75.817  27.571  41.548  1.00  0.00           O  
ATOM   2493  N   ALA   364      74.593  29.225  42.476  1.00  0.00           N  
ATOM   2494  H   ALA   364      74.304  29.687  43.332  1.00  0.00           H  
ATOM   2495  CA  ALA   364      74.448  29.999  41.197  1.00  0.00           C  
ATOM   2496  HA  ALA   364      74.048  29.333  40.441  1.00  0.00           H  
ATOM   2497  CB  ALA   364      73.360  31.128  41.382  1.00  0.00           C  
ATOM   2498  HB1 ALA   364      72.390  30.648  41.488  1.00  0.00           H  
ATOM   2499  HB2 ALA   364      73.622  31.606  42.322  1.00  0.00           H  
ATOM   2500  HB3 ALA   364      73.349  31.884  40.591  1.00  0.00           H  
ATOM   2501  C   ALA   364      75.764  30.684  40.710  1.00  0.00           C  
ATOM   2502  O   ALA   364      76.023  30.848  39.523  1.00  0.00           O  
ATOM   2503  N   ALA   365      76.459  31.175  41.689  1.00  0.00           N  
ATOM   2504  H   ALA   365      76.042  30.938  42.576  1.00  0.00           H  
ATOM   2505  CA  ALA   365      77.630  32.061  41.640  1.00  0.00           C  
ATOM   2506  HA  ALA   365      77.451  32.729  40.799  1.00  0.00           H  
ATOM   2507  CB  ALA   365      77.855  32.879  42.950  1.00  0.00           C  
ATOM   2508  HB1 ALA   365      78.197  32.290  43.791  1.00  0.00           H  
ATOM   2509  HB2 ALA   365      78.742  33.483  42.735  1.00  0.00           H  
ATOM   2510  HB3 ALA   365      77.000  33.512  43.178  1.00  0.00           H  
ATOM   2511  C   ALA   365      78.898  31.294  41.367  1.00  0.00           C  
ATOM   2512  O   ALA   365      79.475  31.495  40.288  1.00  0.00           O  
ATOM   2513  N   GLY   366      79.366  30.525  42.322  1.00  0.00           N  
ATOM   2514  H   GLY   366      78.773  30.243  43.087  1.00  0.00           H  
ATOM   2515  CA  GLY   366      80.708  29.934  42.321  1.00  0.00           C  
ATOM   2516  HA2 GLY   366      81.293  30.479  41.577  1.00  0.00           H  
ATOM   2517  HA3 GLY   366      81.229  30.015  43.277  1.00  0.00           H  
ATOM   2518  C   GLY   366      80.751  28.475  41.912  1.00  0.00           C  
ATOM   2519  O   GLY   366      81.653  27.975  41.338  1.00  0.00           O  
ATOM   2520  N   MET   367      79.611  27.687  41.896  1.00  0.00           N  
ATOM   2521  H   MET   367      78.757  28.023  42.303  1.00  0.00           H  
ATOM   2522  CA  MET   367      79.527  26.267  41.402  1.00  0.00           C  
ATOM   2523  HA  MET   367      80.531  25.874  41.304  1.00  0.00           H  
ATOM   2524  CB  MET   367      78.783  25.562  42.549  1.00  0.00           C  
ATOM   2525  HB2 MET   367      77.887  26.076  42.913  1.00  0.00           H  
ATOM   2526  HB3 MET   367      78.510  24.568  42.168  1.00  0.00           H  
ATOM   2527  CG  MET   367      79.790  25.171  43.679  1.00  0.00           C  
ATOM   2528  HG2 MET   367      80.715  24.960  43.150  1.00  0.00           H  
ATOM   2529  HG3 MET   367      80.000  25.975  44.384  1.00  0.00           H  
ATOM   2530  SD  MET   367      79.562  23.618  44.547  1.00  0.00           S  
ATOM   2531  CE  MET   367      81.264  23.007  44.668  1.00  0.00           C  
ATOM   2532  HE1 MET   367      81.629  22.820  43.652  1.00  0.00           H  
ATOM   2533  HE2 MET   367      81.784  23.856  45.117  1.00  0.00           H  
ATOM   2534  HE3 MET   367      81.359  22.133  45.297  1.00  0.00           H  
ATOM   2535  C   MET   367      78.772  26.184  40.097  1.00  0.00           C  
ATOM   2536  O   MET   367      78.896  25.225  39.389  1.00  0.00           O  
ATOM   2537  N   LYS   368      77.959  27.179  39.668  1.00  0.00           N  
ATOM   2538  H   LYS   368      78.194  27.973  40.235  1.00  0.00           H  
ATOM   2539  CA  LYS   368      77.378  27.497  38.375  1.00  0.00           C  
ATOM   2540  HA  LYS   368      77.074  28.545  38.449  1.00  0.00           H  
ATOM   2541  CB  LYS   368      78.521  27.440  37.369  1.00  0.00           C  
ATOM   2542  HB2 LYS   368      78.856  26.443  37.088  1.00  0.00           H  
ATOM   2543  HB3 LYS   368      78.029  27.868  36.490  1.00  0.00           H  
ATOM   2544  CG  LYS   368      79.748  28.392  37.618  1.00  0.00           C  
ATOM   2545  HG2 LYS   368      79.397  29.369  37.937  1.00  0.00           H  
ATOM   2546  HG3 LYS   368      80.302  27.917  38.434  1.00  0.00           H  
ATOM   2547  CD  LYS   368      80.546  28.638  36.343  1.00  0.00           C  
ATOM   2548  HD2 LYS   368      79.900  29.064  35.567  1.00  0.00           H  
ATOM   2549  HD3 LYS   368      81.331  29.357  36.550  1.00  0.00           H  
ATOM   2550  CE  LYS   368      81.027  27.357  35.785  1.00  0.00           C  
ATOM   2551  HE2 LYS   368      81.738  26.874  36.457  1.00  0.00           H  
ATOM   2552  HE3 LYS   368      80.246  26.616  35.609  1.00  0.00           H  
ATOM   2553  NZ  LYS   368      81.780  27.559  34.494  1.00  0.00           N  
ATOM   2554  HZ1 LYS   368      82.407  28.336  34.371  1.00  0.00           H  
ATOM   2555  HZ2 LYS   368      82.206  26.670  34.255  1.00  0.00           H  
ATOM   2556  HZ3 LYS   368      81.173  27.566  33.689  1.00  0.00           H  
ATOM   2557  C   LYS   368      76.096  26.769  37.900  1.00  0.00           C  
ATOM   2558  O   LYS   368      75.697  26.940  36.698  1.00  0.00           O  
ATOM   2559  N   TRP   369      75.572  25.941  38.749  1.00  0.00           N  
ATOM   2560  H   TRP   369      75.988  26.037  39.664  1.00  0.00           H  
ATOM   2561  CA  TRP   369      74.233  25.253  38.640  1.00  0.00           C  
ATOM   2562  HA  TRP   369      74.176  24.335  38.053  1.00  0.00           H  
ATOM   2563  CB  TRP   369      73.768  24.798  40.043  1.00  0.00           C  
ATOM   2564  HB2 TRP   369      73.968  25.676  40.656  1.00  0.00           H  
ATOM   2565  HB3 TRP   369      72.708  24.582  40.171  1.00  0.00           H  
ATOM   2566  CG  TRP   369      74.574  23.652  40.520  1.00  0.00           C  
ATOM   2567  CD1 TRP   369      75.480  23.722  41.470  1.00  0.00           C  
ATOM   2568  HD1 TRP   369      75.786  24.619  41.985  1.00  0.00           H  
ATOM   2569  NE1 TRP   369      76.084  22.508  41.692  1.00  0.00           N  
ATOM   2570  HE1 TRP   369      76.933  22.413  42.232  1.00  0.00           H  
ATOM   2571  CE2 TRP   369      75.459  21.538  40.948  1.00  0.00           C  
ATOM   2572  CZ2 TRP   369      75.716  20.114  40.846  1.00  0.00           C  
ATOM   2573  HZ2 TRP   369      76.340  19.661  41.600  1.00  0.00           H  
ATOM   2574  CH2 TRP   369      75.135  19.447  39.808  1.00  0.00           C  
ATOM   2575  HH2 TRP   369      75.469  18.449  39.618  1.00  0.00           H  
ATOM   2576  CZ3 TRP   369      74.353  20.127  38.837  1.00  0.00           C  
ATOM   2577  HZ3 TRP   369      74.016  19.597  37.959  1.00  0.00           H  
ATOM   2578  CE3 TRP   369      74.103  21.489  38.980  1.00  0.00           C  
ATOM   2579  HE3 TRP   369      73.483  21.971  38.227  1.00  0.00           H  
ATOM   2580  CD2 TRP   369      74.695  22.264  40.050  1.00  0.00           C  
ATOM   2581  C   TRP   369      73.149  26.146  38.069  1.00  0.00           C  
ATOM   2582  O   TRP   369      72.994  27.277  38.452  1.00  0.00           O  
ATOM   2583  N   GLY   370      72.394  25.621  37.122  1.00  0.00           N  
ATOM   2584  H   GLY   370      72.466  24.627  36.922  1.00  0.00           H  
ATOM   2585  CA  GLY   370      71.321  26.383  36.481  1.00  0.00           C  
ATOM   2586  HA2 GLY   370      71.658  27.383  36.225  1.00  0.00           H  
ATOM   2587  HA3 GLY   370      71.036  25.743  35.648  1.00  0.00           H  
ATOM   2588  C   GLY   370      70.105  26.473  37.368  1.00  0.00           C  
ATOM   2589  O   GLY   370      69.742  25.526  38.094  1.00  0.00           O  
ATOM   2590  N   HIP   371      69.381  27.560  37.253  1.00  0.00           N  
ATOM   2591  H   HIP   371      69.814  28.408  36.947  1.00  0.00           H  
ATOM   2592  CA  HIP   371      68.138  27.687  37.976  1.00  0.00           C  
ATOM   2593  HA  HIP   371      68.365  27.563  39.038  1.00  0.00           H  
ATOM   2594  CB  HIP   371      67.608  29.064  37.744  1.00  0.00           C  
ATOM   2595  HB2 HIP   371      66.640  29.009  38.246  1.00  0.00           H  
ATOM   2596  HB3 HIP   371      68.254  29.837  38.156  1.00  0.00           H  
ATOM   2597  CG  HIP   371      67.285  29.452  36.320  1.00  0.00           C  
ATOM   2598  ND1 HIP   371      66.267  28.938  35.555  1.00  0.00           N  
ATOM   2599  HD1 HIP   371      65.600  28.242  35.866  1.00  0.00           H  
ATOM   2600  CE1 HIP   371      66.461  29.365  34.272  1.00  0.00           C  
ATOM   2601  HE1 HIP   371      65.877  29.119  33.408  1.00  0.00           H  
ATOM   2602  NE2 HIP   371      67.451  30.314  34.282  1.00  0.00           N  
ATOM   2603  HE2 HIP   371      67.776  30.714  33.417  1.00  0.00           H  
ATOM   2604  CD2 HIP   371      67.937  30.422  35.577  1.00  0.00           C  
ATOM   2605  HD2 HIP   371      68.785  31.019  35.881  1.00  0.00           H  
ATOM   2606  C   HIP   371      67.040  26.577  37.740  1.00  0.00           C  
ATOM   2607  O   HIP   371      66.165  26.380  38.594  1.00  0.00           O  
ATOM   2608  N   GLU   372      67.049  25.895  36.589  1.00  0.00           N  
ATOM   2609  H   GLU   372      67.813  26.041  35.943  1.00  0.00           H  
ATOM   2610  CA  GLU   372      66.131  24.761  36.354  1.00  0.00           C  
ATOM   2611  HA  GLU   372      65.200  25.209  36.683  1.00  0.00           H  
ATOM   2612  CB  GLU   372      65.977  24.452  34.854  1.00  0.00           C  
ATOM   2613  HB2 GLU   372      66.995  24.265  34.517  1.00  0.00           H  
ATOM   2614  HB3 GLU   372      65.439  23.505  34.805  1.00  0.00           H  
ATOM   2615  CG  GLU   372      65.311  25.578  34.010  1.00  0.00           C  
ATOM   2616  HG2 GLU   372      65.983  26.422  33.832  1.00  0.00           H  
ATOM   2617  HG3 GLU   372      65.149  25.127  33.032  1.00  0.00           H  
ATOM   2618  CD  GLU   372      64.039  26.197  34.583  1.00  0.00           C  
ATOM   2619  OE1 GLU   372      62.918  25.757  34.279  1.00  0.00           O  
ATOM   2620  OE2 GLU   372      64.141  27.279  35.237  1.00  0.00           O  
ATOM   2621  C   GLU   372      66.454  23.567  37.278  1.00  0.00           C  
ATOM   2622  O   GLU   372      65.610  22.919  37.860  1.00  0.00           O  
ATOM   2623  N   ALA   373      67.772  23.307  37.519  1.00  0.00           N  
ATOM   2624  H   ALA   373      68.416  23.977  37.125  1.00  0.00           H  
ATOM   2625  CA  ALA   373      68.217  22.278  38.458  1.00  0.00           C  
ATOM   2626  HA  ALA   373      67.704  21.353  38.211  1.00  0.00           H  
ATOM   2627  CB  ALA   373      69.757  22.166  38.443  1.00  0.00           C  
ATOM   2628  HB1 ALA   373      70.035  22.062  37.398  1.00  0.00           H  
ATOM   2629  HB2 ALA   373      70.466  22.880  38.863  1.00  0.00           H  
ATOM   2630  HB3 ALA   373      70.075  21.226  38.906  1.00  0.00           H  
ATOM   2631  C   ALA   373      67.884  22.581  39.952  1.00  0.00           C  
ATOM   2632  O   ALA   373      67.577  21.616  40.705  1.00  0.00           O  
ATOM   2633  N   ILE   374      67.938  23.868  40.290  1.00  0.00           N  
ATOM   2634  H   ILE   374      68.294  24.492  39.591  1.00  0.00           H  
ATOM   2635  CA  ILE   374      67.486  24.300  41.640  1.00  0.00           C  
ATOM   2636  HA  ILE   374      67.911  23.662  42.409  1.00  0.00           H  
ATOM   2637  CB  ILE   374      68.047  25.630  42.027  1.00  0.00           C  
ATOM   2638  HB  ILE   374      67.709  26.258  41.198  1.00  0.00           H  
ATOM   2639  CG2 ILE   374      67.466  26.060  43.353  1.00  0.00           C  
ATOM   2640 HG21 ILE   374      67.795  25.423  44.171  1.00  0.00           H  
ATOM   2641 HG22 ILE   374      67.529  27.127  43.529  1.00  0.00           H  
ATOM   2642 HG23 ILE   374      66.377  26.052  43.368  1.00  0.00           H  
ATOM   2643  CG1 ILE   374      69.595  25.677  42.045  1.00  0.00           C  
ATOM   2644 HG12 ILE   374      69.927  25.838  41.017  1.00  0.00           H  
ATOM   2645 HG13 ILE   374      69.784  26.715  42.326  1.00  0.00           H  
ATOM   2646  CD1 ILE   374      70.369  24.558  42.840  1.00  0.00           C  
ATOM   2647 HD11 ILE   374      71.443  24.681  42.744  1.00  0.00           H  
ATOM   2648 HD12 ILE   374      70.048  24.638  43.881  1.00  0.00           H  
ATOM   2649 HD13 ILE   374      70.117  23.549  42.522  1.00  0.00           H  
ATOM   2650  C   ILE   374      65.961  24.024  41.775  1.00  0.00           C  
ATOM   2651  O   ILE   374      65.453  23.345  42.667  1.00  0.00           O  
ATOM   2652  N   GLU   375      65.196  24.431  40.773  1.00  0.00           N  
ATOM   2653  H   GLU   375      65.620  25.046  40.102  1.00  0.00           H  
ATOM   2654  CA  GLU   375      63.679  24.232  40.577  1.00  0.00           C  
ATOM   2655  HA  GLU   375      63.112  24.753  41.351  1.00  0.00           H  
ATOM   2656  CB  GLU   375      63.282  25.000  39.268  1.00  0.00           C  
ATOM   2657  HB2 GLU   375      63.777  25.974  39.282  1.00  0.00           H  
ATOM   2658  HB3 GLU   375      63.708  24.489  38.398  1.00  0.00           H  
ATOM   2659  CG  GLU   375      61.756  25.186  39.064  1.00  0.00           C  
ATOM   2660  HG2 GLU   375      61.696  25.630  38.074  1.00  0.00           H  
ATOM   2661  HG3 GLU   375      61.281  24.200  39.042  1.00  0.00           H  
ATOM   2662  CD  GLU   375      61.112  26.096  40.084  1.00  0.00           C  
ATOM   2663  OE1 GLU   375      61.644  27.272  40.284  1.00  0.00           O  
ATOM   2664  OE2 GLU   375      60.132  25.747  40.693  1.00  0.00           O  
ATOM   2665  C   GLU   375      63.273  22.781  40.640  1.00  0.00           C  
ATOM   2666  O   GLU   375      62.245  22.470  41.184  1.00  0.00           O  
ATOM   2667  N   ALA   376      64.019  21.910  40.015  1.00  0.00           N  
ATOM   2668  H   ALA   376      64.907  22.284  39.707  1.00  0.00           H  
ATOM   2669  CA  ALA   376      63.748  20.465  39.882  1.00  0.00           C  
ATOM   2670  HA  ALA   376      62.713  20.337  39.551  1.00  0.00           H  
ATOM   2671  CB  ALA   376      64.706  19.849  38.770  1.00  0.00           C  
ATOM   2672  HB1 ALA   376      64.297  20.237  37.830  1.00  0.00           H  
ATOM   2673  HB2 ALA   376      65.747  20.123  38.872  1.00  0.00           H  
ATOM   2674  HB3 ALA   376      64.542  18.787  38.955  1.00  0.00           H  
ATOM   2675  C   ALA   376      63.850  19.654  41.237  1.00  0.00           C  
ATOM   2676  O   ALA   376      63.198  18.617  41.365  1.00  0.00           O  
ATOM   2677  N   ASN   377      64.540  20.257  42.217  1.00  0.00           N  
ATOM   2678  H   ASN   377      65.080  21.106  42.134  1.00  0.00           H  
ATOM   2679  CA  ASN   377      64.678  19.704  43.557  1.00  0.00           C  
ATOM   2680  HA  ASN   377      64.170  18.741  43.582  1.00  0.00           H  
ATOM   2681  CB  ASN   377      66.172  19.341  43.737  1.00  0.00           C  
ATOM   2682  HB2 ASN   377      66.825  20.189  43.909  1.00  0.00           H  
ATOM   2683  HB3 ASN   377      66.310  18.688  44.604  1.00  0.00           H  
ATOM   2684  CG  ASN   377      66.688  18.429  42.682  1.00  0.00           C  
ATOM   2685  OD1 ASN   377      66.464  17.249  42.627  1.00  0.00           O  
ATOM   2686  ND2 ASN   377      67.460  19.014  41.769  1.00  0.00           N  
ATOM   2687 HD21 ASN   377      67.700  18.507  40.937  1.00  0.00           H  
ATOM   2688 HD22 ASN   377      67.504  20.019  41.681  1.00  0.00           H  
ATOM   2689  C   ASN   377      64.104  20.561  44.706  1.00  0.00           C  
ATOM   2690  O   ASN   377      63.981  20.117  45.876  1.00  0.00           O  
ATOM   2691  N   SER   378      63.659  21.737  44.381  1.00  0.00           N  
ATOM   2692  H   SER   378      63.806  21.911  43.393  1.00  0.00           H  
ATOM   2693  CA  SER   378      63.190  22.831  45.161  1.00  0.00           C  
ATOM   2694  HA  SER   378      64.054  23.270  45.666  1.00  0.00           H  
ATOM   2695  CB  SER   378      62.538  23.865  44.258  1.00  0.00           C  
ATOM   2696  HB2 SER   378      62.319  24.728  44.883  1.00  0.00           H  
ATOM   2697  HB3 SER   378      63.207  24.268  43.502  1.00  0.00           H  
ATOM   2698  OG  SER   378      61.391  23.284  43.658  1.00  0.00           O  
ATOM   2699  HG  SER   378      61.697  22.745  42.924  1.00  0.00           H  
ATOM   2700  C   SER   378      62.095  22.437  46.189  1.00  0.00           C  
ATOM   2701  O   SER   378      62.121  22.973  47.304  1.00  0.00           O  
ATOM   2702  N   GLN   379      61.268  21.424  45.835  1.00  0.00           N  
ATOM   2703  H   GLN   379      61.266  21.124  44.876  1.00  0.00           H  
ATOM   2704  CA  GLN   379      60.232  20.825  46.727  1.00  0.00           C  
ATOM   2705  HA  GLN   379      59.399  21.506  46.908  1.00  0.00           H  
ATOM   2706  CB  GLN   379      59.570  19.638  45.968  1.00  0.00           C  
ATOM   2707  HB2 GLN   379      58.839  19.105  46.584  1.00  0.00           H  
ATOM   2708  HB3 GLN   379      58.967  20.049  45.156  1.00  0.00           H  
ATOM   2709  CG  GLN   379      60.472  18.562  45.430  1.00  0.00           C  
ATOM   2710  HG2 GLN   379      61.290  18.258  46.085  1.00  0.00           H  
ATOM   2711  HG3 GLN   379      59.865  17.654  45.403  1.00  0.00           H  
ATOM   2712  CD  GLN   379      61.022  18.793  44.085  1.00  0.00           C  
ATOM   2713  OE1 GLN   379      61.260  19.893  43.567  1.00  0.00           O  
ATOM   2714  NE2 GLN   379      61.314  17.752  43.326  1.00  0.00           N  
ATOM   2715 HE21 GLN   379      61.859  18.022  42.515  1.00  0.00           H  
ATOM   2716 HE22 GLN   379      61.176  16.796  43.585  1.00  0.00           H  
ATOM   2717  C   GLN   379      60.871  20.406  48.107  1.00  0.00           C  
ATOM   2718  O   GLN   379      60.242  20.485  49.172  1.00  0.00           O  
ATOM   2719  N   TYR   380      62.116  19.890  48.065  1.00  0.00           N  
ATOM   2720  H   TYR   380      62.648  19.859  47.200  1.00  0.00           H  
ATOM   2721  CA  TYR   380      62.897  19.467  49.269  1.00  0.00           C  
ATOM   2722  HA  TYR   380      62.125  18.970  49.841  1.00  0.00           H  
ATOM   2723  CB  TYR   380      63.883  18.304  48.952  1.00  0.00           C  
ATOM   2724  HB2 TYR   380      64.743  18.767  48.460  1.00  0.00           H  
ATOM   2725  HB3 TYR   380      64.186  18.019  49.961  1.00  0.00           H  
ATOM   2726  CG  TYR   380      63.244  17.241  47.964  1.00  0.00           C  
ATOM   2727  CD1 TYR   380      62.064  16.490  48.336  1.00  0.00           C  
ATOM   2728  HD1 TYR   380      61.683  16.558  49.349  1.00  0.00           H  
ATOM   2729  CE1 TYR   380      61.585  15.494  47.448  1.00  0.00           C  
ATOM   2730  HE1 TYR   380      60.813  14.851  47.847  1.00  0.00           H  
ATOM   2731  CZ  TYR   380      62.081  15.367  46.155  1.00  0.00           C  
ATOM   2732  OH  TYR   380      61.626  14.530  45.240  1.00  0.00           O  
ATOM   2733  HH  TYR   380      61.046  13.940  45.713  1.00  0.00           H  
ATOM   2734  CE2 TYR   380      63.156  16.172  45.781  1.00  0.00           C  
ATOM   2735  HE2 TYR   380      63.460  16.044  44.749  1.00  0.00           H  
ATOM   2736  CD2 TYR   380      63.748  17.144  46.632  1.00  0.00           C  
ATOM   2737  HD2 TYR   380      64.557  17.743  46.216  1.00  0.00           H  
ATOM   2738  C   TYR   380      63.435  20.689  50.085  1.00  0.00           C  
ATOM   2739  O   TYR   380      63.413  20.744  51.321  1.00  0.00           O  
ATOM   2740  N   PHE   381      63.839  21.811  49.385  1.00  0.00           N  
ATOM   2741  H   PHE   381      63.773  21.752  48.381  1.00  0.00           H  
ATOM   2742  CA  PHE   381      64.227  23.077  50.054  1.00  0.00           C  
ATOM   2743  HA  PHE   381      64.912  22.797  50.845  1.00  0.00           H  
ATOM   2744  CB  PHE   381      64.932  24.017  48.994  1.00  0.00           C  
ATOM   2745  HB2 PHE   381      64.265  24.064  48.133  1.00  0.00           H  
ATOM   2746  HB3 PHE   381      64.897  25.021  49.421  1.00  0.00           H  
ATOM   2747  CG  PHE   381      66.376  23.684  48.585  1.00  0.00           C  
ATOM   2748  CD1 PHE   381      67.407  24.289  49.252  1.00  0.00           C  
ATOM   2749  HD1 PHE   381      67.151  24.960  50.063  1.00  0.00           H  
ATOM   2750  CE1 PHE   381      68.748  24.028  48.941  1.00  0.00           C  
ATOM   2751  HE1 PHE   381      69.503  24.541  49.515  1.00  0.00           H  
ATOM   2752  CZ  PHE   381      68.995  23.162  47.886  1.00  0.00           C  
ATOM   2753  HZ  PHE   381      70.041  22.978  47.673  1.00  0.00           H  
ATOM   2754  CE2 PHE   381      67.980  22.524  47.221  1.00  0.00           C  
ATOM   2755  HE2 PHE   381      68.086  21.719  46.502  1.00  0.00           H  
ATOM   2756  CD2 PHE   381      66.644  22.732  47.602  1.00  0.00           C  
ATOM   2757  HD2 PHE   381      65.826  22.339  47.011  1.00  0.00           H  
ATOM   2758  C   PHE   381      63.067  23.780  50.730  1.00  0.00           C  
ATOM   2759  O   PHE   381      63.216  24.137  51.888  1.00  0.00           O  
ATOM   2760  N   HID   382      61.868  23.861  50.120  1.00  0.00           N  
ATOM   2761  H   HID   382      61.805  23.446  49.203  1.00  0.00           H  
ATOM   2762  CA  HID   382      60.564  24.232  50.687  1.00  0.00           C  
ATOM   2763  HA  HID   382      60.503  25.272  51.020  1.00  0.00           H  
ATOM   2764  CB  HID   382      59.537  24.069  49.611  1.00  0.00           C  
ATOM   2765  HB2 HID   382      59.466  23.037  49.283  1.00  0.00           H  
ATOM   2766  HB3 HID   382      58.576  24.318  50.056  1.00  0.00           H  
ATOM   2767  CG  HID   382      59.671  25.018  48.405  1.00  0.00           C  
ATOM   2768  ND1 HID   382      58.977  24.974  47.228  1.00  0.00           N  
ATOM   2769  HD1 HID   382      58.206  24.354  47.024  1.00  0.00           H  
ATOM   2770  CE1 HID   382      59.277  26.132  46.496  1.00  0.00           C  
ATOM   2771  HE1 HID   382      58.947  26.370  45.493  1.00  0.00           H  
ATOM   2772  NE2 HID   382      60.230  26.850  47.094  1.00  0.00           N  
ATOM   2773  CD2 HID   382      60.370  26.167  48.354  1.00  0.00           C  
ATOM   2774  HD2 HID   382      61.059  26.605  49.061  1.00  0.00           H  
ATOM   2775  C   HID   382      60.131  23.424  51.920  1.00  0.00           C  
ATOM   2776  O   HID   382      59.693  23.903  52.940  1.00  0.00           O  
ATOM   2777  N   LEU   383      60.268  22.067  51.784  1.00  0.00           N  
ATOM   2778  H   LEU   383      60.549  21.779  50.858  1.00  0.00           H  
ATOM   2779  CA  LEU   383      59.968  21.075  52.799  1.00  0.00           C  
ATOM   2780  HA  LEU   383      58.915  21.187  53.081  1.00  0.00           H  
ATOM   2781  CB  LEU   383      60.280  19.582  52.311  1.00  0.00           C  
ATOM   2782  HB2 LEU   383      59.634  19.353  51.469  1.00  0.00           H  
ATOM   2783  HB3 LEU   383      61.253  19.474  51.838  1.00  0.00           H  
ATOM   2784  CG  LEU   383      60.174  18.480  53.448  1.00  0.00           C  
ATOM   2785  HG  LEU   383      60.698  18.713  54.376  1.00  0.00           H  
ATOM   2786  CD1 LEU   383      58.729  18.198  53.853  1.00  0.00           C  
ATOM   2787 HD11 LEU   383      58.244  17.777  52.978  1.00  0.00           H  
ATOM   2788 HD12 LEU   383      58.669  17.392  54.585  1.00  0.00           H  
ATOM   2789 HD13 LEU   383      58.159  19.041  54.236  1.00  0.00           H  
ATOM   2790  CD2 LEU   383      60.733  17.127  52.918  1.00  0.00           C  
ATOM   2791 HD21 LEU   383      61.818  17.129  52.751  1.00  0.00           H  
ATOM   2792 HD22 LEU   383      60.495  16.355  53.640  1.00  0.00           H  
ATOM   2793 HD23 LEU   383      60.374  16.996  51.899  1.00  0.00           H  
ATOM   2794  C   LEU   383      60.779  21.353  54.032  1.00  0.00           C  
ATOM   2795  O   LEU   383      60.205  21.617  55.096  1.00  0.00           O  
ATOM   2796  N   ALA   384      62.127  21.492  53.857  1.00  0.00           N  
ATOM   2797  H   ALA   384      62.451  21.289  52.916  1.00  0.00           H  
ATOM   2798  CA  ALA   384      63.033  21.822  54.940  1.00  0.00           C  
ATOM   2799  HA  ALA   384      62.902  20.996  55.643  1.00  0.00           H  
ATOM   2800  CB  ALA   384      64.543  21.777  54.379  1.00  0.00           C  
ATOM   2801  HB1 ALA   384      64.588  20.824  53.843  1.00  0.00           H  
ATOM   2802  HB2 ALA   384      64.653  22.615  53.693  1.00  0.00           H  
ATOM   2803  HB3 ALA   384      65.251  21.775  55.205  1.00  0.00           H  
ATOM   2804  C   ALA   384      62.692  23.164  55.595  1.00  0.00           C  
ATOM   2805  O   ALA   384      62.470  23.277  56.778  1.00  0.00           O  
ATOM   2806  N   ALA   385      62.476  24.199  54.793  1.00  0.00           N  
ATOM   2807  H   ALA   385      62.623  24.071  53.802  1.00  0.00           H  
ATOM   2808  CA  ALA   385      62.184  25.570  55.232  1.00  0.00           C  
ATOM   2809  HA  ALA   385      63.101  25.912  55.703  1.00  0.00           H  
ATOM   2810  CB  ALA   385      62.046  26.465  53.945  1.00  0.00           C  
ATOM   2811  HB1 ALA   385      61.643  27.429  54.248  1.00  0.00           H  
ATOM   2812  HB2 ALA   385      63.045  26.575  53.507  1.00  0.00           H  
ATOM   2813  HB3 ALA   385      61.486  25.900  53.202  1.00  0.00           H  
ATOM   2814  C   ALA   385      60.986  25.799  56.123  1.00  0.00           C  
ATOM   2815  O   ALA   385      60.930  26.829  56.849  1.00  0.00           O  
ATOM   2816  N   TRP   386      60.068  24.829  56.171  1.00  0.00           N  
ATOM   2817  H   TRP   386      60.205  23.975  55.657  1.00  0.00           H  
ATOM   2818  CA  TRP   386      58.922  24.949  57.097  1.00  0.00           C  
ATOM   2819  HA  TRP   386      59.104  25.840  57.708  1.00  0.00           H  
ATOM   2820  CB  TRP   386      57.722  25.058  56.174  1.00  0.00           C  
ATOM   2821  HB2 TRP   386      57.667  24.141  55.577  1.00  0.00           H  
ATOM   2822  HB3 TRP   386      56.814  25.003  56.773  1.00  0.00           H  
ATOM   2823  CG  TRP   386      57.627  26.153  55.185  1.00  0.00           C  
ATOM   2824  CD1 TRP   386      57.691  26.013  53.842  1.00  0.00           C  
ATOM   2825  HD1 TRP   386      57.795  25.063  53.323  1.00  0.00           H  
ATOM   2826  NE1 TRP   386      57.836  27.298  53.285  1.00  0.00           N  
ATOM   2827  HE1 TRP   386      57.864  27.408  52.282  1.00  0.00           H  
ATOM   2828  CE2 TRP   386      57.590  28.247  54.250  1.00  0.00           C  
ATOM   2829  CZ2 TRP   386      57.403  29.636  54.148  1.00  0.00           C  
ATOM   2830  HZ2 TRP   386      57.277  30.049  53.160  1.00  0.00           H  
ATOM   2831  CH2 TRP   386      57.485  30.416  55.321  1.00  0.00           C  
ATOM   2832  HH2 TRP   386      57.386  31.490  55.237  1.00  0.00           H  
ATOM   2833  CZ3 TRP   386      57.582  29.789  56.576  1.00  0.00           C  
ATOM   2834  HZ3 TRP   386      57.457  30.422  57.442  1.00  0.00           H  
ATOM   2835  CE3 TRP   386      57.751  28.373  56.635  1.00  0.00           C  
ATOM   2836  HE3 TRP   386      57.867  27.842  57.570  1.00  0.00           H  
ATOM   2837  CD2 TRP   386      57.664  27.564  55.461  1.00  0.00           C  
ATOM   2838  C   TRP   386      58.899  23.690  58.041  1.00  0.00           C  
ATOM   2839  O   TRP   386      58.445  23.814  59.228  1.00  0.00           O  
ATOM   2840  N   ALA   387      59.402  22.502  57.657  1.00  0.00           N  
ATOM   2841  H   ALA   387      59.657  22.369  56.689  1.00  0.00           H  
ATOM   2842  CA  ALA   387      59.484  21.381  58.554  1.00  0.00           C  
ATOM   2843  HA  ALA   387      58.480  21.173  58.920  1.00  0.00           H  
ATOM   2844  CB  ALA   387      59.990  20.131  57.808  1.00  0.00           C  
ATOM   2845  HB1 ALA   387      60.260  19.402  58.578  1.00  0.00           H  
ATOM   2846  HB2 ALA   387      59.332  19.679  57.074  1.00  0.00           H  
ATOM   2847  HB3 ALA   387      60.911  20.474  57.343  1.00  0.00           H  
ATOM   2848  C   ALA   387      60.472  21.689  59.687  1.00  0.00           C  
ATOM   2849  O   ALA   387      60.202  21.367  60.781  1.00  0.00           O  
ATOM   2850  N   VAL   388      61.615  22.231  59.390  1.00  0.00           N  
ATOM   2851  H   VAL   388      61.772  22.334  58.402  1.00  0.00           H  
ATOM   2852  CA  VAL   388      62.633  22.517  60.415  1.00  0.00           C  
ATOM   2853  HA  VAL   388      62.802  21.565  60.921  1.00  0.00           H  
ATOM   2854  CB  VAL   388      63.943  22.895  59.704  1.00  0.00           C  
ATOM   2855  HB  VAL   388      63.606  23.612  58.965  1.00  0.00           H  
ATOM   2856  CG1 VAL   388      64.970  23.618  60.542  1.00  0.00           C  
ATOM   2857 HG11 VAL   388      64.648  24.647  60.664  1.00  0.00           H  
ATOM   2858 HG12 VAL   388      65.036  23.113  61.502  1.00  0.00           H  
ATOM   2859 HG13 VAL   388      65.969  23.577  60.103  1.00  0.00           H  
ATOM   2860  CG2 VAL   388      64.647  21.799  59.001  1.00  0.00           C  
ATOM   2861 HG21 VAL   388      65.125  21.066  59.645  1.00  0.00           H  
ATOM   2862 HG22 VAL   388      63.983  21.308  58.287  1.00  0.00           H  
ATOM   2863 HG23 VAL   388      65.331  22.289  58.309  1.00  0.00           H  
ATOM   2864  C   VAL   388      62.214  23.465  61.552  1.00  0.00           C  
ATOM   2865  O   VAL   388      62.293  23.075  62.716  1.00  0.00           O  
ATOM   2866  N   PRO   389      61.553  24.607  61.313  1.00  0.00           N  
ATOM   2867  CD  PRO   389      61.621  25.303  60.028  1.00  0.00           C  
ATOM   2868  HD2 PRO   389      61.225  24.647  59.252  1.00  0.00           H  
ATOM   2869  HD3 PRO   389      62.682  25.490  59.849  1.00  0.00           H  
ATOM   2870  CG  PRO   389      60.610  26.450  60.272  1.00  0.00           C  
ATOM   2871  HG2 PRO   389      59.576  26.179  60.020  1.00  0.00           H  
ATOM   2872  HG3 PRO   389      60.964  27.324  59.715  1.00  0.00           H  
ATOM   2873  CB  PRO   389      60.500  26.754  61.772  1.00  0.00           C  
ATOM   2874  HB2 PRO   389      59.526  27.148  62.045  1.00  0.00           H  
ATOM   2875  HB3 PRO   389      61.188  27.577  61.958  1.00  0.00           H  
ATOM   2876  CA  PRO   389      60.880  25.338  62.369  1.00  0.00           C  
ATOM   2877  HA  PRO   389      61.552  25.472  63.222  1.00  0.00           H  
ATOM   2878  C   PRO   389      59.689  24.694  62.971  1.00  0.00           C  
ATOM   2879  O   PRO   389      59.327  25.058  64.171  1.00  0.00           O  
ATOM   2880  N   ALA   390      58.960  23.778  62.226  1.00  0.00           N  
ATOM   2881  H   ALA   390      59.176  23.580  61.263  1.00  0.00           H  
ATOM   2882  CA  ALA   390      57.812  23.057  62.894  1.00  0.00           C  
ATOM   2883  HA  ALA   390      57.170  23.808  63.359  1.00  0.00           H  
ATOM   2884  CB  ALA   390      56.919  22.402  61.850  1.00  0.00           C  
ATOM   2885  HB1 ALA   390      56.616  23.194  61.166  1.00  0.00           H  
ATOM   2886  HB2 ALA   390      57.383  21.565  61.333  1.00  0.00           H  
ATOM   2887  HB3 ALA   390      56.086  21.945  62.384  1.00  0.00           H  
ATOM   2888  C   ALA   390      58.292  22.171  64.050  1.00  0.00           C  
ATOM   2889  O   ALA   390      57.709  22.162  65.140  1.00  0.00           O  
ATOM   2890  N   VAL   391      59.388  21.365  63.818  1.00  0.00           N  
ATOM   2891  H   VAL   391      59.861  21.333  62.926  1.00  0.00           H  
ATOM   2892  CA  VAL   391      59.984  20.488  64.766  1.00  0.00           C  
ATOM   2893  HA  VAL   391      59.220  19.804  65.136  1.00  0.00           H  
ATOM   2894  CB  VAL   391      61.142  19.651  64.219  1.00  0.00           C  
ATOM   2895  HB  VAL   391      61.821  20.350  63.718  1.00  0.00           H  
ATOM   2896  CG1 VAL   391      61.902  18.930  65.338  1.00  0.00           C  
ATOM   2897 HG11 VAL   391      62.693  18.249  64.991  1.00  0.00           H  
ATOM   2898 HG12 VAL   391      62.347  19.612  66.068  1.00  0.00           H  
ATOM   2899 HG13 VAL   391      61.179  18.288  65.843  1.00  0.00           H  
ATOM   2900  CG2 VAL   391      60.753  18.667  63.180  1.00  0.00           C  
ATOM   2901 HG21 VAL   391      61.628  18.073  62.904  1.00  0.00           H  
ATOM   2902 HG22 VAL   391      60.086  17.889  63.560  1.00  0.00           H  
ATOM   2903 HG23 VAL   391      60.338  19.295  62.392  1.00  0.00           H  
ATOM   2904  C   VAL   391      60.395  21.222  66.037  1.00  0.00           C  
ATOM   2905  O   VAL   391      60.081  20.884  67.226  1.00  0.00           O  
ATOM   2906  N   LYS   392      61.137  22.351  65.758  1.00  0.00           N  
ATOM   2907  H   LYS   392      61.436  22.575  64.828  1.00  0.00           H  
ATOM   2908  CA  LYS   392      61.576  23.166  66.872  1.00  0.00           C  
ATOM   2909  HA  LYS   392      62.055  22.521  67.607  1.00  0.00           H  
ATOM   2910  CB  LYS   392      62.701  24.090  66.294  1.00  0.00           C  
ATOM   2911  HB2 LYS   392      62.231  24.675  65.499  1.00  0.00           H  
ATOM   2912  HB3 LYS   392      63.054  24.742  67.084  1.00  0.00           H  
ATOM   2913  CG  LYS   392      64.052  23.380  65.719  1.00  0.00           C  
ATOM   2914  HG2 LYS   392      63.786  22.405  65.299  1.00  0.00           H  
ATOM   2915  HG3 LYS   392      64.575  23.993  64.979  1.00  0.00           H  
ATOM   2916  CD  LYS   392      64.972  23.151  66.911  1.00  0.00           C  
ATOM   2917  HD2 LYS   392      65.143  24.148  67.300  1.00  0.00           H  
ATOM   2918  HD3 LYS   392      64.528  22.585  67.731  1.00  0.00           H  
ATOM   2919  CE  LYS   392      66.230  22.421  66.416  1.00  0.00           C  
ATOM   2920  HE2 LYS   392      66.038  21.646  65.674  1.00  0.00           H  
ATOM   2921  HE3 LYS   392      66.844  23.168  65.919  1.00  0.00           H  
ATOM   2922  NZ  LYS   392      67.004  21.830  67.477  1.00  0.00           N  
ATOM   2923  HZ1 LYS   392      67.292  22.554  68.120  1.00  0.00           H  
ATOM   2924  HZ2 LYS   392      66.542  21.112  68.003  1.00  0.00           H  
ATOM   2925  HZ3 LYS   392      67.867  21.401  67.151  1.00  0.00           H  
ATOM   2926  C   LYS   392      60.453  23.924  67.553  1.00  0.00           C  
ATOM   2927  O   LYS   392      60.412  23.912  68.787  1.00  0.00           O  
ATOM   2928  N   THR   393      59.480  24.502  66.882  1.00  0.00           N  
ATOM   2929  H   THR   393      59.571  24.473  65.875  1.00  0.00           H  
ATOM   2930  CA  THR   393      58.273  25.070  67.542  1.00  0.00           C  
ATOM   2931  HA  THR   393      58.692  25.889  68.130  1.00  0.00           H  
ATOM   2932  CB  THR   393      57.245  25.642  66.552  1.00  0.00           C  
ATOM   2933  HB  THR   393      56.942  24.850  65.867  1.00  0.00           H  
ATOM   2934  CG2 THR   393      56.078  26.388  67.158  1.00  0.00           C  
ATOM   2935 HG21 THR   393      55.796  27.266  66.568  1.00  0.00           H  
ATOM   2936 HG22 THR   393      55.264  25.667  67.210  1.00  0.00           H  
ATOM   2937 HG23 THR   393      56.299  26.709  68.173  1.00  0.00           H  
ATOM   2938  OG1 THR   393      57.814  26.605  65.729  1.00  0.00           O  
ATOM   2939  HG1 THR   393      58.555  26.215  65.268  1.00  0.00           H  
ATOM   2940  C   THR   393      57.604  24.139  68.475  1.00  0.00           C  
ATOM   2941  O   THR   393      57.290  24.437  69.619  1.00  0.00           O  
ATOM   2942  N   ILE   394      57.305  22.918  67.968  1.00  0.00           N  
ATOM   2943  H   ILE   394      57.381  22.851  66.960  1.00  0.00           H  
ATOM   2944  CA  ILE   394      56.527  21.915  68.706  1.00  0.00           C  
ATOM   2945  HA  ILE   394      55.613  22.370  69.068  1.00  0.00           H  
ATOM   2946  CB  ILE   394      56.115  20.789  67.785  1.00  0.00           C  
ATOM   2947  HB  ILE   394      57.006  20.287  67.391  1.00  0.00           H  
ATOM   2948  CG2 ILE   394      55.256  19.637  68.432  1.00  0.00           C  
ATOM   2949 HG21 ILE   394      55.722  19.253  69.329  1.00  0.00           H  
ATOM   2950 HG22 ILE   394      54.270  19.931  68.794  1.00  0.00           H  
ATOM   2951 HG23 ILE   394      55.359  18.677  67.913  1.00  0.00           H  
ATOM   2952  CG1 ILE   394      55.160  21.295  66.611  1.00  0.00           C  
ATOM   2953 HG12 ILE   394      54.184  21.556  67.014  1.00  0.00           H  
ATOM   2954 HG13 ILE   394      55.593  22.216  66.215  1.00  0.00           H  
ATOM   2955  CD1 ILE   394      55.108  20.360  65.431  1.00  0.00           C  
ATOM   2956 HD11 ILE   394      54.092  20.403  65.042  1.00  0.00           H  
ATOM   2957 HD12 ILE   394      55.798  20.680  64.657  1.00  0.00           H  
ATOM   2958 HD13 ILE   394      55.304  19.310  65.677  1.00  0.00           H  
ATOM   2959  C   ILE   394      57.182  21.366  69.966  1.00  0.00           C  
ATOM   2960  O   ILE   394      56.476  21.355  70.982  1.00  0.00           O  
ATOM   2961  N   THR   395      58.443  20.917  69.957  1.00  0.00           N  
ATOM   2962  H   THR   395      58.845  20.935  69.037  1.00  0.00           H  
ATOM   2963  CA  THR   395      59.169  20.563  71.095  1.00  0.00           C  
ATOM   2964  HA  THR   395      58.724  19.616  71.389  1.00  0.00           H  
ATOM   2965  CB  THR   395      60.712  20.410  70.657  1.00  0.00           C  
ATOM   2966  HB  THR   395      61.227  21.345  70.452  1.00  0.00           H  
ATOM   2967  CG2 THR   395      61.463  19.668  71.826  1.00  0.00           C  
ATOM   2968 HG21 THR   395      62.488  19.460  71.499  1.00  0.00           H  
ATOM   2969 HG22 THR   395      61.512  20.318  72.702  1.00  0.00           H  
ATOM   2970 HG23 THR   395      61.058  18.697  72.094  1.00  0.00           H  
ATOM   2971  OG1 THR   395      60.824  19.470  69.636  1.00  0.00           O  
ATOM   2972  HG1 THR   395      60.639  20.006  68.864  1.00  0.00           H  
ATOM   2973  C   THR   395      59.076  21.569  72.209  1.00  0.00           C  
ATOM   2974  O   THR   395      58.867  21.157  73.370  1.00  0.00           O  
ATOM   2975  N   ILE   396      59.104  22.872  71.990  1.00  0.00           N  
ATOM   2976  H   ILE   396      59.072  23.180  71.033  1.00  0.00           H  
ATOM   2977  CA  ILE   396      58.929  23.837  73.145  1.00  0.00           C  
ATOM   2978  HA  ILE   396      59.578  23.541  73.963  1.00  0.00           H  
ATOM   2979  CB  ILE   396      59.429  25.255  72.660  1.00  0.00           C  
ATOM   2980  HB  ILE   396      58.745  25.425  71.827  1.00  0.00           H  
ATOM   2981  CG2 ILE   396      59.143  26.194  73.872  1.00  0.00           C  
ATOM   2982 HG21 ILE   396      58.065  26.242  74.030  1.00  0.00           H  
ATOM   2983 HG22 ILE   396      59.550  25.766  74.781  1.00  0.00           H  
ATOM   2984 HG23 ILE   396      59.622  27.135  73.632  1.00  0.00           H  
ATOM   2985  CG1 ILE   396      60.929  25.227  72.299  1.00  0.00           C  
ATOM   2986 HG12 ILE   396      61.554  25.468  73.158  1.00  0.00           H  
ATOM   2987 HG13 ILE   396      61.329  24.274  71.945  1.00  0.00           H  
ATOM   2988  CD1 ILE   396      61.224  26.252  71.193  1.00  0.00           C  
ATOM   2989 HD11 ILE   396      60.422  26.234  70.456  1.00  0.00           H  
ATOM   2990 HD12 ILE   396      61.242  27.207  71.716  1.00  0.00           H  
ATOM   2991 HD13 ILE   396      62.125  26.036  70.611  1.00  0.00           H  
ATOM   2992  C   ILE   396      57.573  23.761  73.723  1.00  0.00           C  
ATOM   2993  O   ILE   396      57.496  23.854  74.953  1.00  0.00           O  
ATOM   2994  N   LEU   397      56.527  23.605  72.917  1.00  0.00           N  
ATOM   2995  H   LEU   397      56.640  23.663  71.914  1.00  0.00           H  
ATOM   2996  CA  LEU   397      55.166  23.621  73.475  1.00  0.00           C  
ATOM   2997  HA  LEU   397      54.968  24.418  74.193  1.00  0.00           H  
ATOM   2998  CB  LEU   397      54.133  23.634  72.218  1.00  0.00           C  
ATOM   2999  HB2 LEU   397      54.438  22.915  71.463  1.00  0.00           H  
ATOM   3000  HB3 LEU   397      53.175  23.397  72.680  1.00  0.00           H  
ATOM   3001  CG  LEU   397      54.039  24.967  71.412  1.00  0.00           C  
ATOM   3002  HG  LEU   397      55.025  25.357  71.156  1.00  0.00           H  
ATOM   3003  CD1 LEU   397      53.260  24.776  70.103  1.00  0.00           C  
ATOM   3004 HD11 LEU   397      53.289  25.694  69.509  1.00  0.00           H  
ATOM   3005 HD12 LEU   397      53.742  24.041  69.458  1.00  0.00           H  
ATOM   3006 HD13 LEU   397      52.218  24.536  70.313  1.00  0.00           H  
ATOM   3007  CD2 LEU   397      53.276  26.037  72.248  1.00  0.00           C  
ATOM   3008 HD21 LEU   397      52.283  25.609  72.433  1.00  0.00           H  
ATOM   3009 HD22 LEU   397      53.861  26.242  73.143  1.00  0.00           H  
ATOM   3010 HD23 LEU   397      53.162  26.875  71.567  1.00  0.00           H  
ATOM   3011  C   LEU   397      55.023  22.310  74.244  1.00  0.00           C  
ATOM   3012  O   LEU   397      54.212  22.266  75.157  1.00  0.00           O  
ATOM   3013  N   ALA   398      55.566  21.139  73.804  1.00  0.00           N  
ATOM   3014  H   ALA   398      56.124  21.175  72.963  1.00  0.00           H  
ATOM   3015  CA  ALA   398      55.362  19.850  74.426  1.00  0.00           C  
ATOM   3016  HA  ALA   398      54.313  19.790  74.737  1.00  0.00           H  
ATOM   3017  CB  ALA   398      55.559  18.831  73.273  1.00  0.00           C  
ATOM   3018  HB1 ALA   398      55.202  17.880  73.678  1.00  0.00           H  
ATOM   3019  HB2 ALA   398      54.946  19.143  72.429  1.00  0.00           H  
ATOM   3020  HB3 ALA   398      56.632  18.714  73.084  1.00  0.00           H  
ATOM   3021  C   ALA   398      56.238  19.616  75.632  1.00  0.00           C  
ATOM   3022  O   ALA   398      55.740  19.104  76.638  1.00  0.00           O  
ATOM   3023  N   MET   399      57.487  19.967  75.607  1.00  0.00           N  
ATOM   3024  H   MET   399      57.822  20.366  74.743  1.00  0.00           H  
ATOM   3025  CA  MET   399      58.413  20.070  76.772  1.00  0.00           C  
ATOM   3026  HA  MET   399      58.477  19.170  77.377  1.00  0.00           H  
ATOM   3027  CB  MET   399      59.854  20.395  76.276  1.00  0.00           C  
ATOM   3028  HB2 MET   399      59.943  21.315  75.699  1.00  0.00           H  
ATOM   3029  HB3 MET   399      60.506  20.603  77.128  1.00  0.00           H  
ATOM   3030  CG  MET   399      60.597  19.245  75.528  1.00  0.00           C  
ATOM   3031  HG2 MET   399      60.379  18.352  76.120  1.00  0.00           H  
ATOM   3032  HG3 MET   399      60.229  19.256  74.499  1.00  0.00           H  
ATOM   3033  SD  MET   399      62.386  19.496  75.363  1.00  0.00           S  
ATOM   3034  CE  MET   399      62.888  19.040  77.008  1.00  0.00           C  
ATOM   3035  HE1 MET   399      63.948  19.283  77.001  1.00  0.00           H  
ATOM   3036  HE2 MET   399      62.355  19.433  77.876  1.00  0.00           H  
ATOM   3037  HE3 MET   399      62.754  17.966  77.096  1.00  0.00           H  
ATOM   3038  C   MET   399      58.016  21.221  77.701  1.00  0.00           C  
ATOM   3039  O   MET   399      58.629  21.338  78.779  1.00  0.00           O  
ATOM   3040  N   GLY   400      57.037  22.056  77.293  1.00  0.00           N  
ATOM   3041  H   GLY   400      56.663  21.945  76.353  1.00  0.00           H  
ATOM   3042  CA  GLY   400      56.445  23.136  78.058  1.00  0.00           C  
ATOM   3043  HA2 GLY   400      55.571  23.525  77.547  1.00  0.00           H  
ATOM   3044  HA3 GLY   400      56.139  22.611  78.965  1.00  0.00           H  
ATOM   3045  C   GLY   400      57.508  24.248  78.420  1.00  0.00           C  
ATOM   3046  O   GLY   400      57.362  24.931  79.435  1.00  0.00           O  
ATOM   3047  N   GLN   401      58.583  24.446  77.690  1.00  0.00           N  
ATOM   3048  H   GLN   401      58.745  23.939  76.829  1.00  0.00           H  
ATOM   3049  CA  GLN   401      59.653  25.366  78.032  1.00  0.00           C  
ATOM   3050  HA  GLN   401      59.604  25.398  79.124  1.00  0.00           H  
ATOM   3051  CB  GLN   401      60.983  24.806  77.637  1.00  0.00           C  
ATOM   3052  HB2 GLN   401      61.008  24.676  76.562  1.00  0.00           H  
ATOM   3053  HB3 GLN   401      61.783  25.491  77.936  1.00  0.00           H  
ATOM   3054  CG  GLN   401      61.192  23.422  78.265  1.00  0.00           C  
ATOM   3055  HG2 GLN   401      60.564  23.354  79.148  1.00  0.00           H  
ATOM   3056  HG3 GLN   401      60.847  22.625  77.595  1.00  0.00           H  
ATOM   3057  CD  GLN   401      62.653  23.128  78.733  1.00  0.00           C  
ATOM   3058  OE1 GLN   401      63.696  23.734  78.405  1.00  0.00           O  
ATOM   3059  NE2 GLN   401      62.784  22.162  79.647  1.00  0.00           N  
ATOM   3060 HE21 GLN   401      63.751  22.038  79.929  1.00  0.00           H  
ATOM   3061 HE22 GLN   401      61.987  21.791  80.146  1.00  0.00           H  
ATOM   3062  C   GLN   401      59.449  26.827  77.536  1.00  0.00           C  
ATOM   3063  O   GLN   401      60.323  27.617  77.663  1.00  0.00           O  
ATOM   3064  N   VAL   402      58.237  27.171  76.996  1.00  0.00           N  
ATOM   3065  H   VAL   402      57.494  26.482  77.006  1.00  0.00           H  
ATOM   3066  CA  VAL   402      57.810  28.546  76.665  1.00  0.00           C  
ATOM   3067  HA  VAL   402      58.316  28.894  75.760  1.00  0.00           H  
ATOM   3068  CB  VAL   402      56.325  28.629  76.344  1.00  0.00           C  
ATOM   3069  HB  VAL   402      55.782  28.387  77.256  1.00  0.00           H  
ATOM   3070  CG1 VAL   402      55.784  30.001  75.939  1.00  0.00           C  
ATOM   3071 HG11 VAL   402      56.094  30.854  76.545  1.00  0.00           H  
ATOM   3072 HG12 VAL   402      56.106  30.344  74.952  1.00  0.00           H  
ATOM   3073 HG13 VAL   402      54.703  30.045  75.855  1.00  0.00           H  
ATOM   3074  CG2 VAL   402      55.798  27.675  75.209  1.00  0.00           C  
ATOM   3075 HG21 VAL   402      56.114  26.660  75.429  1.00  0.00           H  
ATOM   3076 HG22 VAL   402      54.711  27.679  75.134  1.00  0.00           H  
ATOM   3077 HG23 VAL   402      56.179  28.030  74.249  1.00  0.00           H  
ATOM   3078  C   VAL   402      58.067  29.504  77.860  1.00  0.00           C  
ATOM   3079  O   VAL   402      57.741  29.188  79.008  1.00  0.00           O  
ATOM   3080  N   ASP   403      58.476  30.818  77.605  1.00  0.00           N  
ATOM   3081  H   ASP   403      58.672  31.096  76.663  1.00  0.00           H  
ATOM   3082  CA  ASP   403      58.715  31.883  78.637  1.00  0.00           C  
ATOM   3083  HA  ASP   403      57.942  31.676  79.382  1.00  0.00           H  
ATOM   3084  CB  ASP   403      60.115  31.575  79.178  1.00  0.00           C  
ATOM   3085  HB2 ASP   403      60.142  30.525  79.476  1.00  0.00           H  
ATOM   3086  HB3 ASP   403      60.824  31.792  78.376  1.00  0.00           H  
ATOM   3087  CG  ASP   403      60.466  32.286  80.493  1.00  0.00           C  
ATOM   3088  OD1 ASP   403      59.788  33.108  81.085  1.00  0.00           O  
ATOM   3089  OD2 ASP   403      61.450  31.829  81.116  1.00  0.00           O  
ATOM   3090  C   ASP   403      58.513  33.324  78.101  1.00  0.00           C  
ATOM   3091  O   ASP   403      58.837  33.681  76.933  1.00  0.00           O  
ATOM   3092  N   GLY   404      57.712  34.027  78.920  1.00  0.00           N  
ATOM   3093  H   GLY   404      57.284  33.541  79.692  1.00  0.00           H  
ATOM   3094  CA  GLY   404      57.361  35.433  78.588  1.00  0.00           C  
ATOM   3095  HA2 GLY   404      56.929  35.442  77.582  1.00  0.00           H  
ATOM   3096  HA3 GLY   404      56.650  35.772  79.344  1.00  0.00           H  
ATOM   3097  C   GLY   404      58.464  36.424  78.722  1.00  0.00           C  
ATOM   3098  O   GLY   404      59.275  36.396  79.681  1.00  0.00           O  
ATOM   3099  N   ASP   405      58.405  37.470  77.888  1.00  0.00           N  
ATOM   3100  H   ASP   405      57.691  37.610  77.193  1.00  0.00           H  
ATOM   3101  CA  ASP   405      59.353  38.583  78.015  1.00  0.00           C  
ATOM   3102  HA  ASP   405      60.240  38.242  78.558  1.00  0.00           H  
ATOM   3103  CB  ASP   405      59.844  38.994  76.605  1.00  0.00           C  
ATOM   3104  HB2 ASP   405      60.430  38.169  76.194  1.00  0.00           H  
ATOM   3105  HB3 ASP   405      59.000  39.171  75.936  1.00  0.00           H  
ATOM   3106  CG  ASP   405      60.755  40.234  76.669  1.00  0.00           C  
ATOM   3107  OD1 ASP   405      60.952  40.888  75.630  1.00  0.00           O  
ATOM   3108  OD2 ASP   405      61.420  40.456  77.684  1.00  0.00           O  
ATOM   3109  C   ASP   405      58.717  39.790  78.787  1.00  0.00           C  
ATOM   3110  O   ASP   405      57.949  40.520  78.190  1.00  0.00           O  
ATOM   3111  N   LEU   406      59.002  39.965  80.049  1.00  0.00           N  
ATOM   3112  H   LEU   406      59.613  39.309  80.507  1.00  0.00           H  
ATOM   3113  CA  LEU   406      58.396  41.085  80.903  1.00  0.00           C  
ATOM   3114  HA  LEU   406      57.313  40.988  80.838  1.00  0.00           H  
ATOM   3115  CB  LEU   406      58.909  40.883  82.391  1.00  0.00           C  
ATOM   3116  HB2 LEU   406      58.706  39.826  82.571  1.00  0.00           H  
ATOM   3117  HB3 LEU   406      59.974  41.097  82.304  1.00  0.00           H  
ATOM   3118  CG  LEU   406      58.238  41.745  83.417  1.00  0.00           C  
ATOM   3119  HG  LEU   406      58.386  42.810  83.200  1.00  0.00           H  
ATOM   3120  CD1 LEU   406      56.760  41.638  83.427  1.00  0.00           C  
ATOM   3121 HD11 LEU   406      56.236  42.390  84.006  1.00  0.00           H  
ATOM   3122 HD12 LEU   406      56.323  41.969  82.483  1.00  0.00           H  
ATOM   3123 HD13 LEU   406      56.347  40.658  83.664  1.00  0.00           H  
ATOM   3124  CD2 LEU   406      58.828  41.424  84.801  1.00  0.00           C  
ATOM   3125 HD21 LEU   406      58.430  42.116  85.546  1.00  0.00           H  
ATOM   3126 HD22 LEU   406      58.696  40.376  85.080  1.00  0.00           H  
ATOM   3127 HD23 LEU   406      59.884  41.671  84.653  1.00  0.00           H  
ATOM   3128  C   LEU   406      58.711  42.480  80.316  1.00  0.00           C  
ATOM   3129  O   LEU   406      57.967  43.410  80.549  1.00  0.00           O  
ATOM   3130  N   LEU   407      59.810  42.624  79.578  1.00  0.00           N  
ATOM   3131  H   LEU   407      60.389  41.814  79.427  1.00  0.00           H  
ATOM   3132  CA  LEU   407      60.299  43.894  79.020  1.00  0.00           C  
ATOM   3133  HA  LEU   407      60.165  44.671  79.775  1.00  0.00           H  
ATOM   3134  CB  LEU   407      61.817  43.880  78.782  1.00  0.00           C  
ATOM   3135  HB2 LEU   407      62.395  43.403  79.560  1.00  0.00           H  
ATOM   3136  HB3 LEU   407      61.961  43.235  77.918  1.00  0.00           H  
ATOM   3137  CG  LEU   407      62.448  45.285  78.563  1.00  0.00           C  
ATOM   3138  HG  LEU   407      61.941  45.675  77.682  1.00  0.00           H  
ATOM   3139  CD1 LEU   407      62.342  46.314  79.636  1.00  0.00           C  
ATOM   3140 HD11 LEU   407      62.707  45.762  80.499  1.00  0.00           H  
ATOM   3141 HD12 LEU   407      62.937  47.217  79.490  1.00  0.00           H  
ATOM   3142 HD13 LEU   407      61.267  46.474  79.725  1.00  0.00           H  
ATOM   3143  CD2 LEU   407      63.955  45.092  78.293  1.00  0.00           C  
ATOM   3144 HD21 LEU   407      64.457  44.653  79.163  1.00  0.00           H  
ATOM   3145 HD22 LEU   407      64.137  44.432  77.433  1.00  0.00           H  
ATOM   3146 HD23 LEU   407      64.543  45.997  78.126  1.00  0.00           H  
ATOM   3147  C   LEU   407      59.510  44.328  77.815  1.00  0.00           C  
ATOM   3148  O   LEU   407      59.290  45.560  77.728  1.00  0.00           O  
ATOM   3149  N   SER   408      58.818  43.469  76.994  1.00  0.00           N  
ATOM   3150  H   SER   408      58.960  42.488  77.174  1.00  0.00           H  
ATOM   3151  CA  SER   408      57.970  43.829  75.862  1.00  0.00           C  
ATOM   3152  HA  SER   408      57.973  44.902  75.679  1.00  0.00           H  
ATOM   3153  CB  SER   408      58.613  43.279  74.563  1.00  0.00           C  
ATOM   3154  HB2 SER   408      58.041  43.556  73.674  1.00  0.00           H  
ATOM   3155  HB3 SER   408      59.610  43.696  74.419  1.00  0.00           H  
ATOM   3156  OG  SER   408      58.764  41.848  74.489  1.00  0.00           O  
ATOM   3157  HG  SER   408      59.541  41.504  74.928  1.00  0.00           H  
ATOM   3158  C   SER   408      56.572  43.375  76.009  1.00  0.00           C  
ATOM   3159  O   SER   408      55.803  43.963  76.771  1.00  0.00           O  
ATOM   3160  N   GLY   409      56.161  42.334  75.360  1.00  0.00           N  
ATOM   3161  H   GLY   409      56.802  41.880  74.726  1.00  0.00           H  
ATOM   3162  CA  GLY   409      54.817  41.852  75.091  1.00  0.00           C  
ATOM   3163  HA2 GLY   409      54.256  41.723  76.022  1.00  0.00           H  
ATOM   3164  HA3 GLY   409      54.337  42.506  74.376  1.00  0.00           H  
ATOM   3165  C   GLY   409      54.623  40.440  74.414  1.00  0.00           C  
ATOM   3166  O   GLY   409      53.518  40.215  73.862  1.00  0.00           O  
ATOM   3167  N   VAL   410      55.637  39.527  74.504  1.00  0.00           N  
ATOM   3168  H   VAL   410      56.462  39.769  75.034  1.00  0.00           H  
ATOM   3169  CA  VAL   410      55.610  38.279  73.626  1.00  0.00           C  
ATOM   3170  HA  VAL   410      54.591  38.068  73.315  1.00  0.00           H  
ATOM   3171  CB  VAL   410      56.432  38.513  72.303  1.00  0.00           C  
ATOM   3172  HB  VAL   410      56.536  37.563  71.784  1.00  0.00           H  
ATOM   3173  CG1 VAL   410      55.858  39.579  71.389  1.00  0.00           C  
ATOM   3174 HG11 VAL   410      56.515  39.582  70.528  1.00  0.00           H  
ATOM   3175 HG12 VAL   410      54.796  39.390  71.215  1.00  0.00           H  
ATOM   3176 HG13 VAL   410      55.881  40.574  71.822  1.00  0.00           H  
ATOM   3177  CG2 VAL   410      57.890  38.840  72.554  1.00  0.00           C  
ATOM   3178 HG21 VAL   410      58.363  38.295  73.369  1.00  0.00           H  
ATOM   3179 HG22 VAL   410      58.574  38.688  71.715  1.00  0.00           H  
ATOM   3180 HG23 VAL   410      57.927  39.844  72.968  1.00  0.00           H  
ATOM   3181  C   VAL   410      56.049  37.064  74.392  1.00  0.00           C  
ATOM   3182  O   VAL   410      56.806  37.174  75.366  1.00  0.00           O  
ATOM   3183  N   CYX   411      55.522  35.911  74.000  1.00  0.00           N  
ATOM   3184  H   CYX   411      54.924  35.766  73.196  1.00  0.00           H  
ATOM   3185  CA  CYX   411      56.028  34.643  74.482  1.00  0.00           C  
ATOM   3186  HA  CYX   411      56.558  34.844  75.410  1.00  0.00           H  
ATOM   3187  CB  CYX   411      54.750  33.737  74.731  1.00  0.00           C  
ATOM   3188  HB2 CYX   411      54.064  33.735  73.887  1.00  0.00           H  
ATOM   3189  HB3 CYX   411      55.115  32.744  74.987  1.00  0.00           H  
ATOM   3190  SG  CYX   411      53.879  34.262  76.215  1.00  0.00           S  
ATOM   3191  C   CYX   411      57.100  33.936  73.594  1.00  0.00           C  
ATOM   3192  O   CYX   411      56.893  33.648  72.400  1.00  0.00           O  
ATOM   3193  N   TYR   412      58.291  33.788  74.102  1.00  0.00           N  
ATOM   3194  H   TYR   412      58.483  34.053  75.053  1.00  0.00           H  
ATOM   3195  CA  TYR   412      59.431  33.160  73.343  1.00  0.00           C  
ATOM   3196  HA  TYR   412      59.056  32.644  72.461  1.00  0.00           H  
ATOM   3197  CB  TYR   412      60.405  34.231  72.920  1.00  0.00           C  
ATOM   3198  HB2 TYR   412      59.967  35.126  72.483  1.00  0.00           H  
ATOM   3199  HB3 TYR   412      60.941  34.584  73.800  1.00  0.00           H  
ATOM   3200  CG  TYR   412      61.466  33.779  71.992  1.00  0.00           C  
ATOM   3201  CD1 TYR   412      61.179  33.464  70.668  1.00  0.00           C  
ATOM   3202  HD1 TYR   412      60.182  33.494  70.271  1.00  0.00           H  
ATOM   3203  CE1 TYR   412      62.227  33.104  69.779  1.00  0.00           C  
ATOM   3204  HE1 TYR   412      62.014  32.720  68.796  1.00  0.00           H  
ATOM   3205  CZ  TYR   412      63.556  33.080  70.204  1.00  0.00           C  
ATOM   3206  OH  TYR   412      64.561  32.754  69.381  1.00  0.00           O  
ATOM   3207  HH  TYR   412      64.253  32.400  68.548  1.00  0.00           H  
ATOM   3208  CE2 TYR   412      63.870  33.442  71.532  1.00  0.00           C  
ATOM   3209  HE2 TYR   412      64.897  33.572  71.852  1.00  0.00           H  
ATOM   3210  CD2 TYR   412      62.814  33.804  72.399  1.00  0.00           C  
ATOM   3211  HD2 TYR   412      63.096  34.219  73.351  1.00  0.00           H  
ATOM   3212  C   TYR   412      60.053  31.990  74.161  1.00  0.00           C  
ATOM   3213  O   TYR   412      59.319  31.107  74.654  1.00  0.00           O  
ATOM   3214  N   VAL   413      61.394  31.900  74.315  1.00  0.00           N  
ATOM   3215  H   VAL   413      61.996  32.538  73.805  1.00  0.00           H  
ATOM   3216  CA  VAL   413      62.088  30.821  75.152  1.00  0.00           C  
ATOM   3217  HA  VAL   413      61.425  30.607  75.990  1.00  0.00           H  
ATOM   3218  CB  VAL   413      62.135  29.564  74.232  1.00  0.00           C  
ATOM   3219  HB  VAL   413      61.106  29.332  73.991  1.00  0.00           H  
ATOM   3220  CG1 VAL   413      63.043  29.593  72.988  1.00  0.00           C  
ATOM   3221 HG11 VAL   413      62.930  28.631  72.485  1.00  0.00           H  
ATOM   3222 HG12 VAL   413      62.718  30.378  72.312  1.00  0.00           H  
ATOM   3223 HG13 VAL   413      64.088  29.742  73.261  1.00  0.00           H  
ATOM   3224  CG2 VAL   413      62.572  28.299  74.958  1.00  0.00           C  
ATOM   3225 HG21 VAL   413      63.643  28.416  75.142  1.00  0.00           H  
ATOM   3226 HG22 VAL   413      62.137  28.173  75.953  1.00  0.00           H  
ATOM   3227 HG23 VAL   413      62.375  27.369  74.435  1.00  0.00           H  
ATOM   3228  C   VAL   413      63.506  31.268  75.621  1.00  0.00           C  
ATOM   3229  O   VAL   413      64.103  32.133  74.971  1.00  0.00           O  
ATOM   3230  N   GLY   414      63.976  30.927  76.790  1.00  0.00           N  
ATOM   3231  H   GLY   414      63.394  30.296  77.322  1.00  0.00           H  
ATOM   3232  CA  GLY   414      65.281  31.346  77.417  1.00  0.00           C  
ATOM   3233  HA2 GLY   414      65.584  30.525  78.059  1.00  0.00           H  
ATOM   3234  HA3 GLY   414      66.020  31.489  76.627  1.00  0.00           H  
ATOM   3235  C   GLY   414      65.203  32.599  78.242  1.00  0.00           C  
ATOM   3236  O   GLY   414      66.280  33.001  78.712  1.00  0.00           O  
ATOM   3237  N   LEU   415      64.039  33.253  78.445  1.00  0.00           N  
ATOM   3238  H   LEU   415      63.285  32.850  77.902  1.00  0.00           H  
ATOM   3239  CA  LEU   415      63.949  34.571  79.099  1.00  0.00           C  
ATOM   3240  HA  LEU   415      64.579  35.345  78.674  1.00  0.00           H  
ATOM   3241  CB  LEU   415      62.550  35.143  78.952  1.00  0.00           C  
ATOM   3242  HB2 LEU   415      61.848  34.390  79.319  1.00  0.00           H  
ATOM   3243  HB3 LEU   415      62.453  35.905  79.722  1.00  0.00           H  
ATOM   3244  CG  LEU   415      62.115  35.675  77.607  1.00  0.00           C  
ATOM   3245  HG  LEU   415      61.164  36.106  77.914  1.00  0.00           H  
ATOM   3246  CD1 LEU   415      63.117  36.715  77.087  1.00  0.00           C  
ATOM   3247 HD11 LEU   415      64.123  36.312  76.968  1.00  0.00           H  
ATOM   3248 HD12 LEU   415      62.666  37.118  76.182  1.00  0.00           H  
ATOM   3249 HD13 LEU   415      63.088  37.581  77.744  1.00  0.00           H  
ATOM   3250  CD2 LEU   415      61.822  34.667  76.590  1.00  0.00           C  
ATOM   3251 HD21 LEU   415      61.362  33.761  76.973  1.00  0.00           H  
ATOM   3252 HD22 LEU   415      61.120  35.129  75.898  1.00  0.00           H  
ATOM   3253 HD23 LEU   415      62.750  34.354  76.100  1.00  0.00           H  
ATOM   3254  C   LEU   415      64.414  34.497  80.541  1.00  0.00           C  
ATOM   3255  O   LEU   415      64.653  35.533  81.090  1.00  0.00           O  
ATOM   3256  N   SER   416      64.429  33.311  81.148  1.00  0.00           N  
ATOM   3257  H   SER   416      64.192  32.476  80.642  1.00  0.00           H  
ATOM   3258  CA  SER   416      65.049  33.098  82.487  1.00  0.00           C  
ATOM   3259  HA  SER   416      65.675  33.937  82.797  1.00  0.00           H  
ATOM   3260  CB  SER   416      63.871  32.988  83.518  1.00  0.00           C  
ATOM   3261  HB2 SER   416      64.329  32.845  84.495  1.00  0.00           H  
ATOM   3262  HB3 SER   416      63.318  33.919  83.501  1.00  0.00           H  
ATOM   3263  OG  SER   416      63.065  31.839  83.265  1.00  0.00           O  
ATOM   3264  HG  SER   416      62.281  32.065  82.744  1.00  0.00           H  
ATOM   3265  C   SER   416      65.833  31.757  82.758  1.00  0.00           C  
ATOM   3266  O   SER   416      66.190  31.452  83.894  1.00  0.00           O  
ATOM   3267  N   SER   417      65.899  30.822  81.792  1.00  0.00           N  
ATOM   3268  H   SER   417      65.882  31.299  80.898  1.00  0.00           H  
ATOM   3269  CA  SER   417      66.424  29.518  81.964  1.00  0.00           C  
ATOM   3270  HA  SER   417      66.652  29.313  83.015  1.00  0.00           H  
ATOM   3271  CB  SER   417      65.445  28.407  81.490  1.00  0.00           C  
ATOM   3272  HB2 SER   417      64.534  28.474  82.080  1.00  0.00           H  
ATOM   3273  HB3 SER   417      65.228  28.621  80.450  1.00  0.00           H  
ATOM   3274  OG  SER   417      65.993  27.161  81.625  1.00  0.00           O  
ATOM   3275  HG  SER   417      65.281  26.521  81.508  1.00  0.00           H  
ATOM   3276  C   SER   417      67.689  29.349  81.182  1.00  0.00           C  
ATOM   3277  O   SER   417      67.636  29.514  79.980  1.00  0.00           O  
ATOM   3278  N   VAL   418      68.894  29.307  81.784  1.00  0.00           N  
ATOM   3279  H   VAL   418      68.892  29.073  82.769  1.00  0.00           H  
ATOM   3280  CA  VAL   418      70.122  29.060  81.058  1.00  0.00           C  
ATOM   3281  HA  VAL   418      70.161  29.947  80.425  1.00  0.00           H  
ATOM   3282  CB  VAL   418      71.380  29.055  81.948  1.00  0.00           C  
ATOM   3283  HB  VAL   418      71.270  28.217  82.634  1.00  0.00           H  
ATOM   3284  CG1 VAL   418      72.638  28.846  81.185  1.00  0.00           C  
ATOM   3285 HG11 VAL   418      73.416  29.121  81.891  1.00  0.00           H  
ATOM   3286 HG12 VAL   418      72.795  27.909  80.663  1.00  0.00           H  
ATOM   3287 HG13 VAL   418      72.727  29.599  80.406  1.00  0.00           H  
ATOM   3288  CG2 VAL   418      71.590  30.384  82.657  1.00  0.00           C  
ATOM   3289 HG21 VAL   418      72.448  30.386  83.329  1.00  0.00           H  
ATOM   3290 HG22 VAL   418      71.661  31.218  81.956  1.00  0.00           H  
ATOM   3291 HG23 VAL   418      70.717  30.657  83.242  1.00  0.00           H  
ATOM   3292  C   VAL   418      70.083  27.816  80.108  1.00  0.00           C  
ATOM   3293  O   VAL   418      70.655  27.896  79.017  1.00  0.00           O  
ATOM   3294  N   ASP   419      69.462  26.716  80.602  1.00  0.00           N  
ATOM   3295  H   ASP   419      69.091  26.784  81.536  1.00  0.00           H  
ATOM   3296  CA  ASP   419      69.244  25.482  79.813  1.00  0.00           C  
ATOM   3297  HA  ASP   419      70.146  24.998  79.440  1.00  0.00           H  
ATOM   3298  CB  ASP   419      68.596  24.467  80.737  1.00  0.00           C  
ATOM   3299  HB2 ASP   419      69.111  24.437  81.702  1.00  0.00           H  
ATOM   3300  HB3 ASP   419      67.623  24.871  81.020  1.00  0.00           H  
ATOM   3301  CG  ASP   419      68.470  23.024  80.138  1.00  0.00           C  
ATOM   3302  OD1 ASP   419      69.561  22.460  79.967  1.00  0.00           O  
ATOM   3303  OD2 ASP   419      67.382  22.480  79.777  1.00  0.00           O  
ATOM   3304  C   ASP   419      68.438  25.577  78.533  1.00  0.00           C  
ATOM   3305  O   ASP   419      68.865  25.060  77.481  1.00  0.00           O  
ATOM   3306  N   ALA   420      67.254  26.195  78.612  1.00  0.00           N  
ATOM   3307  H   ALA   420      66.880  26.507  79.497  1.00  0.00           H  
ATOM   3308  CA  ALA   420      66.485  26.527  77.378  1.00  0.00           C  
ATOM   3309  HA  ALA   420      66.336  25.643  76.751  1.00  0.00           H  
ATOM   3310  CB  ALA   420      65.070  26.824  77.842  1.00  0.00           C  
ATOM   3311  HB1 ALA   420      64.529  26.095  78.428  1.00  0.00           H  
ATOM   3312  HB2 ALA   420      65.316  27.644  78.520  1.00  0.00           H  
ATOM   3313  HB3 ALA   420      64.437  27.048  76.985  1.00  0.00           H  
ATOM   3314  C   ALA   420      67.189  27.683  76.572  1.00  0.00           C  
ATOM   3315  O   ALA   420      67.062  27.616  75.389  1.00  0.00           O  
ATOM   3316  N   LEU   421      67.858  28.609  77.230  1.00  0.00           N  
ATOM   3317  H   LEU   421      67.758  28.569  78.235  1.00  0.00           H  
ATOM   3318  CA  LEU   421      68.590  29.659  76.507  1.00  0.00           C  
ATOM   3319  HA  LEU   421      67.907  30.247  75.889  1.00  0.00           H  
ATOM   3320  CB  LEU   421      69.079  30.671  77.507  1.00  0.00           C  
ATOM   3321  HB2 LEU   421      68.237  31.269  77.847  1.00  0.00           H  
ATOM   3322  HB3 LEU   421      69.497  30.112  78.346  1.00  0.00           H  
ATOM   3323  CG  LEU   421      70.217  31.592  76.991  1.00  0.00           C  
ATOM   3324  HG  LEU   421      71.021  31.011  76.556  1.00  0.00           H  
ATOM   3325  CD1 LEU   421      69.774  32.581  75.991  1.00  0.00           C  
ATOM   3326 HD11 LEU   421      69.361  32.039  75.144  1.00  0.00           H  
ATOM   3327 HD12 LEU   421      68.986  33.232  76.368  1.00  0.00           H  
ATOM   3328 HD13 LEU   421      70.616  33.155  75.609  1.00  0.00           H  
ATOM   3329  CD2 LEU   421      70.809  32.302  78.242  1.00  0.00           C  
ATOM   3330 HD21 LEU   421      70.087  33.014  78.647  1.00  0.00           H  
ATOM   3331 HD22 LEU   421      71.060  31.536  78.970  1.00  0.00           H  
ATOM   3332 HD23 LEU   421      71.715  32.854  77.988  1.00  0.00           H  
ATOM   3333  C   LEU   421      69.795  29.165  75.686  1.00  0.00           C  
ATOM   3334  O   LEU   421      69.811  29.372  74.461  1.00  0.00           O  
ATOM   3335  N   ARG   422      70.557  28.214  76.250  1.00  0.00           N  
ATOM   3336  H   ARG   422      70.293  27.835  77.143  1.00  0.00           H  
ATOM   3337  CA  ARG   422      71.420  27.352  75.417  1.00  0.00           C  
ATOM   3338  HA  ARG   422      72.107  27.961  74.836  1.00  0.00           H  
ATOM   3339  CB  ARG   422      72.187  26.463  76.364  1.00  0.00           C  
ATOM   3340  HB2 ARG   422      71.544  25.847  77.000  1.00  0.00           H  
ATOM   3341  HB3 ARG   422      72.826  25.796  75.768  1.00  0.00           H  
ATOM   3342  CG  ARG   422      73.211  27.276  77.253  1.00  0.00           C  
ATOM   3343  HG2 ARG   422      73.937  27.720  76.575  1.00  0.00           H  
ATOM   3344  HG3 ARG   422      72.682  27.977  77.902  1.00  0.00           H  
ATOM   3345  CD  ARG   422      74.080  26.503  78.244  1.00  0.00           C  
ATOM   3346  HD2 ARG   422      74.534  27.132  79.005  1.00  0.00           H  
ATOM   3347  HD3 ARG   422      73.402  25.873  78.815  1.00  0.00           H  
ATOM   3348  NE  ARG   422      75.137  25.734  77.504  1.00  0.00           N  
ATOM   3349  HE  ARG   422      74.962  25.699  76.507  1.00  0.00           H  
ATOM   3350  CZ  ARG   422      76.173  25.112  78.011  1.00  0.00           C  
ATOM   3351  NH1 ARG   422      76.507  25.271  79.279  1.00  0.00           N  
ATOM   3352 HH11 ARG   422      75.882  25.763  79.905  1.00  0.00           H  
ATOM   3353 HH12 ARG   422      77.395  24.914  79.621  1.00  0.00           H  
ATOM   3354  NH2 ARG   422      76.942  24.413  77.219  1.00  0.00           N  
ATOM   3355 HH21 ARG   422      76.744  24.168  76.258  1.00  0.00           H  
ATOM   3356 HH22 ARG   422      77.762  23.943  77.572  1.00  0.00           H  
ATOM   3357  C   ARG   422      70.648  26.488  74.405  1.00  0.00           C  
ATOM   3358  O   ARG   422      70.730  26.647  73.158  1.00  0.00           O  
ATOM   3359  N   GLY   423      69.773  25.636  74.831  1.00  0.00           N  
ATOM   3360  H   GLY   423      69.656  25.618  75.835  1.00  0.00           H  
ATOM   3361  CA  GLY   423      69.213  24.487  74.023  1.00  0.00           C  
ATOM   3362  HA2 GLY   423      70.090  23.935  73.698  1.00  0.00           H  
ATOM   3363  HA3 GLY   423      68.697  23.803  74.714  1.00  0.00           H  
ATOM   3364  C   GLY   423      68.281  24.959  72.873  1.00  0.00           C  
ATOM   3365  O   GLY   423      68.319  24.496  71.726  1.00  0.00           O  
ATOM   3366  N   PHE   424      67.441  25.962  73.146  1.00  0.00           N  
ATOM   3367  H   PHE   424      67.367  26.405  74.046  1.00  0.00           H  
ATOM   3368  CA  PHE   424      66.471  26.386  72.091  1.00  0.00           C  
ATOM   3369  HA  PHE   424      66.386  25.587  71.360  1.00  0.00           H  
ATOM   3370  CB  PHE   424      65.141  26.638  72.735  1.00  0.00           C  
ATOM   3371  HB2 PHE   424      65.309  27.221  73.644  1.00  0.00           H  
ATOM   3372  HB3 PHE   424      64.485  27.085  71.988  1.00  0.00           H  
ATOM   3373  CG  PHE   424      64.396  25.316  73.082  1.00  0.00           C  
ATOM   3374  CD1 PHE   424      63.986  25.038  74.381  1.00  0.00           C  
ATOM   3375  HD1 PHE   424      64.215  25.788  75.128  1.00  0.00           H  
ATOM   3376  CE1 PHE   424      63.350  23.833  74.712  1.00  0.00           C  
ATOM   3377  HE1 PHE   424      63.018  23.572  75.708  1.00  0.00           H  
ATOM   3378  CZ  PHE   424      63.182  22.818  73.739  1.00  0.00           C  
ATOM   3379  HZ  PHE   424      62.656  21.914  73.983  1.00  0.00           H  
ATOM   3380  CE2 PHE   424      63.643  23.009  72.414  1.00  0.00           C  
ATOM   3381  HE2 PHE   424      63.717  22.199  71.702  1.00  0.00           H  
ATOM   3382  CD2 PHE   424      64.245  24.298  72.131  1.00  0.00           C  
ATOM   3383  HD2 PHE   424      64.688  24.504  71.167  1.00  0.00           H  
ATOM   3384  C   PHE   424      66.929  27.637  71.247  1.00  0.00           C  
ATOM   3385  O   PHE   424      66.278  27.877  70.207  1.00  0.00           O  
ATOM   3386  N   VAL   425      67.998  28.435  71.628  1.00  0.00           N  
ATOM   3387  H   VAL   425      68.507  28.067  72.429  1.00  0.00           H  
ATOM   3388  CA  VAL   425      68.397  29.668  71.009  1.00  0.00           C  
ATOM   3389  HA  VAL   425      67.885  29.656  70.054  1.00  0.00           H  
ATOM   3390  CB  VAL   425      67.825  30.884  71.848  1.00  0.00           C  
ATOM   3391  HB  VAL   425      68.565  30.950  72.648  1.00  0.00           H  
ATOM   3392  CG1 VAL   425      67.789  32.110  70.947  1.00  0.00           C  
ATOM   3393 HG11 VAL   425      67.300  31.894  69.993  1.00  0.00           H  
ATOM   3394 HG12 VAL   425      67.296  32.910  71.490  1.00  0.00           H  
ATOM   3395 HG13 VAL   425      68.782  32.440  70.641  1.00  0.00           H  
ATOM   3396  CG2 VAL   425      66.468  30.745  72.546  1.00  0.00           C  
ATOM   3397 HG21 VAL   425      66.193  31.679  73.024  1.00  0.00           H  
ATOM   3398 HG22 VAL   425      65.655  30.525  71.846  1.00  0.00           H  
ATOM   3399 HG23 VAL   425      66.561  29.999  73.336  1.00  0.00           H  
ATOM   3400  C   VAL   425      69.874  29.793  70.676  1.00  0.00           C  
ATOM   3401  O   VAL   425      70.227  29.682  69.498  1.00  0.00           O  
ATOM   3402  N   LEU   426      70.769  29.904  71.676  1.00  0.00           N  
ATOM   3403  H   LEU   426      70.300  29.895  72.579  1.00  0.00           H  
ATOM   3404  CA  LEU   426      72.239  30.035  71.585  1.00  0.00           C  
ATOM   3405  HA  LEU   426      72.452  31.016  71.144  1.00  0.00           H  
ATOM   3406  CB  LEU   426      72.912  29.986  72.931  1.00  0.00           C  
ATOM   3407  HB2 LEU   426      72.347  30.559  73.665  1.00  0.00           H  
ATOM   3408  HB3 LEU   426      73.021  28.946  73.237  1.00  0.00           H  
ATOM   3409  CG  LEU   426      74.328  30.546  72.927  1.00  0.00           C  
ATOM   3410  HG  LEU   426      74.768  30.278  71.959  1.00  0.00           H  
ATOM   3411  CD1 LEU   426      74.370  32.070  73.114  1.00  0.00           C  
ATOM   3412 HD11 LEU   426      73.738  32.534  72.350  1.00  0.00           H  
ATOM   3413 HD12 LEU   426      73.990  32.350  74.099  1.00  0.00           H  
ATOM   3414 HD13 LEU   426      75.384  32.385  72.871  1.00  0.00           H  
ATOM   3415  CD2 LEU   426      75.246  29.817  73.903  1.00  0.00           C  
ATOM   3416 HD21 LEU   426      74.952  30.014  74.928  1.00  0.00           H  
ATOM   3417 HD22 LEU   426      75.141  28.757  73.662  1.00  0.00           H  
ATOM   3418 HD23 LEU   426      76.243  30.194  73.709  1.00  0.00           H  
ATOM   3419  C   LEU   426      72.876  28.944  70.593  1.00  0.00           C  
ATOM   3420  O   LEU   426      73.597  29.374  69.683  1.00  0.00           O  
ATOM   3421  N   ALA   427      72.597  27.625  70.773  1.00  0.00           N  
ATOM   3422  H   ALA   427      72.070  27.353  71.596  1.00  0.00           H  
ATOM   3423  CA  ALA   427      73.120  26.435  69.948  1.00  0.00           C  
ATOM   3424  HA  ALA   427      74.131  26.779  69.766  1.00  0.00           H  
ATOM   3425  CB  ALA   427      73.142  25.161  70.827  1.00  0.00           C  
ATOM   3426  HB1 ALA   427      73.997  25.346  71.471  1.00  0.00           H  
ATOM   3427  HB2 ALA   427      72.275  25.089  71.492  1.00  0.00           H  
ATOM   3428  HB3 ALA   427      73.438  24.297  70.241  1.00  0.00           H  
ATOM   3429  C   ALA   427      72.581  26.337  68.506  1.00  0.00           C  
ATOM   3430  O   ALA   427      73.394  26.533  67.575  1.00  0.00           O  
ATOM   3431  N   PRO   428      71.277  26.323  68.255  1.00  0.00           N  
ATOM   3432  CD  PRO   428      70.213  26.187  69.320  1.00  0.00           C  
ATOM   3433  HD2 PRO   428      70.120  27.042  69.990  1.00  0.00           H  
ATOM   3434  HD3 PRO   428      70.442  25.325  69.943  1.00  0.00           H  
ATOM   3435  CG  PRO   428      68.943  25.886  68.617  1.00  0.00           C  
ATOM   3436  HG2 PRO   428      68.063  26.346  69.043  1.00  0.00           H  
ATOM   3437  HG3 PRO   428      68.895  24.806  68.473  1.00  0.00           H  
ATOM   3438  CB  PRO   428      69.091  26.574  67.240  1.00  0.00           C  
ATOM   3439  HB2 PRO   428      68.757  27.604  67.381  1.00  0.00           H  
ATOM   3440  HB3 PRO   428      68.581  25.983  66.482  1.00  0.00           H  
ATOM   3441  CA  PRO   428      70.612  26.522  66.932  1.00  0.00           C  
ATOM   3442  HA  PRO   428      70.677  25.608  66.359  1.00  0.00           H  
ATOM   3443  C   PRO   428      71.167  27.766  66.210  1.00  0.00           C  
ATOM   3444  O   PRO   428      71.825  27.583  65.127  1.00  0.00           O  
ATOM   3445  N   LEU   429      71.263  28.969  66.874  1.00  0.00           N  
ATOM   3446  H   LEU   429      70.959  29.170  67.817  1.00  0.00           H  
ATOM   3447  CA  LEU   429      71.876  30.145  66.189  1.00  0.00           C  
ATOM   3448  HA  LEU   429      71.295  30.263  65.277  1.00  0.00           H  
ATOM   3449  CB  LEU   429      71.543  31.330  67.035  1.00  0.00           C  
ATOM   3450  HB2 LEU   429      70.481  31.344  67.275  1.00  0.00           H  
ATOM   3451  HB3 LEU   429      71.997  31.077  68.001  1.00  0.00           H  
ATOM   3452  CG  LEU   429      72.030  32.808  66.649  1.00  0.00           C  
ATOM   3453  HG  LEU   429      73.093  32.824  66.872  1.00  0.00           H  
ATOM   3454  CD1 LEU   429      71.922  33.198  65.210  1.00  0.00           C  
ATOM   3455 HD11 LEU   429      72.113  34.238  64.938  1.00  0.00           H  
ATOM   3456 HD12 LEU   429      72.632  32.664  64.583  1.00  0.00           H  
ATOM   3457 HD13 LEU   429      70.899  32.957  64.899  1.00  0.00           H  
ATOM   3458  CD2 LEU   429      71.355  33.979  67.446  1.00  0.00           C  
ATOM   3459 HD21 LEU   429      71.863  33.971  68.410  1.00  0.00           H  
ATOM   3460 HD22 LEU   429      71.453  34.993  67.072  1.00  0.00           H  
ATOM   3461 HD23 LEU   429      70.307  33.760  67.646  1.00  0.00           H  
ATOM   3462  C   LEU   429      73.366  30.037  65.816  1.00  0.00           C  
ATOM   3463  O   LEU   429      73.629  30.451  64.712  1.00  0.00           O  
ATOM   3464  N   PHE   430      74.157  29.350  66.617  1.00  0.00           N  
ATOM   3465  H   PHE   430      73.856  29.216  67.578  1.00  0.00           H  
ATOM   3466  CA  PHE   430      75.582  28.978  66.235  1.00  0.00           C  
ATOM   3467  HA  PHE   430      76.139  29.879  65.983  1.00  0.00           H  
ATOM   3468  CB  PHE   430      76.256  28.187  67.404  1.00  0.00           C  
ATOM   3469  HB2 PHE   430      75.753  28.535  68.305  1.00  0.00           H  
ATOM   3470  HB3 PHE   430      76.160  27.113  67.244  1.00  0.00           H  
ATOM   3471  CG  PHE   430      77.707  28.605  67.645  1.00  0.00           C  
ATOM   3472  CD1 PHE   430      78.723  28.331  66.693  1.00  0.00           C  
ATOM   3473  HD1 PHE   430      78.476  27.676  65.864  1.00  0.00           H  
ATOM   3474  CE1 PHE   430      80.072  28.548  67.051  1.00  0.00           C  
ATOM   3475  HE1 PHE   430      80.815  28.133  66.369  1.00  0.00           H  
ATOM   3476  CZ  PHE   430      80.381  29.268  68.219  1.00  0.00           C  
ATOM   3477  HZ  PHE   430      81.407  29.490  68.470  1.00  0.00           H  
ATOM   3478  CE2 PHE   430      79.332  29.548  69.107  1.00  0.00           C  
ATOM   3479  HE2 PHE   430      79.510  30.017  70.057  1.00  0.00           H  
ATOM   3480  CD2 PHE   430      77.980  29.258  68.869  1.00  0.00           C  
ATOM   3481  HD2 PHE   430      77.205  29.526  69.567  1.00  0.00           H  
ATOM   3482  C   PHE   430      75.645  28.051  64.947  1.00  0.00           C  
ATOM   3483  O   PHE   430      76.478  28.274  64.058  1.00  0.00           O  
ATOM   3484  N   VAL   431      74.731  27.113  64.915  1.00  0.00           N  
ATOM   3485  H   VAL   431      74.018  27.020  65.617  1.00  0.00           H  
ATOM   3486  CA  VAL   431      74.658  26.159  63.802  1.00  0.00           C  
ATOM   3487  HA  VAL   431      75.669  25.745  63.714  1.00  0.00           H  
ATOM   3488  CB  VAL   431      73.703  25.006  64.136  1.00  0.00           C  
ATOM   3489  HB  VAL   431      72.702  25.334  64.396  1.00  0.00           H  
ATOM   3490  CG1 VAL   431      73.517  24.010  62.899  1.00  0.00           C  
ATOM   3491 HG11 VAL   431      73.063  24.513  62.045  1.00  0.00           H  
ATOM   3492 HG12 VAL   431      74.456  23.591  62.541  1.00  0.00           H  
ATOM   3493 HG13 VAL   431      72.822  23.228  63.176  1.00  0.00           H  
ATOM   3494  CG2 VAL   431      74.137  24.117  65.247  1.00  0.00           C  
ATOM   3495 HG21 VAL   431      73.411  23.358  65.550  1.00  0.00           H  
ATOM   3496 HG22 VAL   431      75.082  23.665  64.970  1.00  0.00           H  
ATOM   3497 HG23 VAL   431      74.395  24.627  66.166  1.00  0.00           H  
ATOM   3498  C   VAL   431      74.361  26.784  62.433  1.00  0.00           C  
ATOM   3499  O   VAL   431      75.037  26.677  61.454  1.00  0.00           O  
ATOM   3500  N   TYR   432      73.303  27.551  62.368  1.00  0.00           N  
ATOM   3501  H   TYR   432      72.705  27.410  63.173  1.00  0.00           H  
ATOM   3502  CA  TYR   432      72.914  28.404  61.272  1.00  0.00           C  
ATOM   3503  HA  TYR   432      72.885  27.752  60.398  1.00  0.00           H  
ATOM   3504  CB  TYR   432      71.504  29.038  61.557  1.00  0.00           C  
ATOM   3505  HB2 TYR   432      71.604  29.732  62.389  1.00  0.00           H  
ATOM   3506  HB3 TYR   432      71.110  29.633  60.731  1.00  0.00           H  
ATOM   3507  CG  TYR   432      70.390  28.115  62.046  1.00  0.00           C  
ATOM   3508  CD1 TYR   432      70.500  26.760  61.978  1.00  0.00           C  
ATOM   3509  HD1 TYR   432      71.284  26.245  61.441  1.00  0.00           H  
ATOM   3510  CE1 TYR   432      69.578  25.967  62.712  1.00  0.00           C  
ATOM   3511  HE1 TYR   432      69.674  24.884  62.725  1.00  0.00           H  
ATOM   3512  CZ  TYR   432      68.500  26.506  63.447  1.00  0.00           C  
ATOM   3513  OH  TYR   432      67.621  25.750  64.115  1.00  0.00           O  
ATOM   3514  HH  TYR   432      67.834  24.814  64.082  1.00  0.00           H  
ATOM   3515  CE2 TYR   432      68.452  27.932  63.593  1.00  0.00           C  
ATOM   3516  HE2 TYR   432      67.740  28.353  64.279  1.00  0.00           H  
ATOM   3517  CD2 TYR   432      69.391  28.693  62.851  1.00  0.00           C  
ATOM   3518  HD2 TYR   432      69.465  29.725  63.149  1.00  0.00           H  
ATOM   3519  C   TYR   432      73.940  29.467  60.925  1.00  0.00           C  
ATOM   3520  O   TYR   432      74.138  29.610  59.711  1.00  0.00           O  
ATOM   3521  N   LEU   433      74.556  30.120  61.897  1.00  0.00           N  
ATOM   3522  H   LEU   433      74.442  29.771  62.838  1.00  0.00           H  
ATOM   3523  CA  LEU   433      75.457  31.179  61.576  1.00  0.00           C  
ATOM   3524  HA  LEU   433      75.014  31.870  60.845  1.00  0.00           H  
ATOM   3525  CB  LEU   433      75.573  32.002  62.864  1.00  0.00           C  
ATOM   3526  HB2 LEU   433      74.641  32.378  63.283  1.00  0.00           H  
ATOM   3527  HB3 LEU   433      76.014  31.461  63.696  1.00  0.00           H  
ATOM   3528  CG  LEU   433      76.368  33.312  62.774  1.00  0.00           C  
ATOM   3529  HG  LEU   433      77.303  33.150  62.226  1.00  0.00           H  
ATOM   3530  CD1 LEU   433      75.459  34.422  62.265  1.00  0.00           C  
ATOM   3531 HD11 LEU   433      74.582  34.554  62.900  1.00  0.00           H  
ATOM   3532 HD12 LEU   433      75.938  35.373  62.035  1.00  0.00           H  
ATOM   3533 HD13 LEU   433      75.115  34.248  61.247  1.00  0.00           H  
ATOM   3534  CD2 LEU   433      76.804  33.837  64.207  1.00  0.00           C  
ATOM   3535 HD21 LEU   433      76.002  33.997  64.921  1.00  0.00           H  
ATOM   3536 HD22 LEU   433      77.305  32.993  64.692  1.00  0.00           H  
ATOM   3537 HD23 LEU   433      77.569  34.624  64.211  1.00  0.00           H  
ATOM   3538  C   LEU   433      76.774  30.697  60.939  1.00  0.00           C  
ATOM   3539  O   LEU   433      77.114  31.310  59.936  1.00  0.00           O  
ATOM   3540  N   PHE   434      77.250  29.515  61.337  1.00  0.00           N  
ATOM   3541  H   PHE   434      76.915  29.106  62.192  1.00  0.00           H  
ATOM   3542  CA  PHE   434      78.242  28.673  60.640  1.00  0.00           C  
ATOM   3543  HA  PHE   434      79.123  29.304  60.605  1.00  0.00           H  
ATOM   3544  CB  PHE   434      78.575  27.400  61.464  1.00  0.00           C  
ATOM   3545  HB2 PHE   434      79.063  27.779  62.359  1.00  0.00           H  
ATOM   3546  HB3 PHE   434      77.621  26.994  61.784  1.00  0.00           H  
ATOM   3547  CG  PHE   434      79.459  26.412  60.743  1.00  0.00           C  
ATOM   3548  CD1 PHE   434      79.217  25.058  60.907  1.00  0.00           C  
ATOM   3549  HD1 PHE   434      78.387  24.760  61.513  1.00  0.00           H  
ATOM   3550  CE1 PHE   434      80.114  24.055  60.318  1.00  0.00           C  
ATOM   3551  HE1 PHE   434      79.810  23.040  60.537  1.00  0.00           H  
ATOM   3552  CZ  PHE   434      81.225  24.419  59.563  1.00  0.00           C  
ATOM   3553  HZ  PHE   434      81.952  23.738  59.148  1.00  0.00           H  
ATOM   3554  CE2 PHE   434      81.448  25.816  59.428  1.00  0.00           C  
ATOM   3555  HE2 PHE   434      82.271  26.235  58.852  1.00  0.00           H  
ATOM   3556  CD2 PHE   434      80.619  26.740  59.953  1.00  0.00           C  
ATOM   3557  HD2 PHE   434      80.951  27.768  59.858  1.00  0.00           H  
ATOM   3558  C   PHE   434      77.791  28.483  59.208  1.00  0.00           C  
ATOM   3559  O   PHE   434      78.566  28.846  58.273  1.00  0.00           O  
ATOM   3560  N   ILE   435      76.658  27.820  59.012  1.00  0.00           N  
ATOM   3561  H   ILE   435      76.220  27.666  59.906  1.00  0.00           H  
ATOM   3562  CA  ILE   435      76.174  27.217  57.733  1.00  0.00           C  
ATOM   3563  HA  ILE   435      76.959  26.578  57.316  1.00  0.00           H  
ATOM   3564  CB  ILE   435      74.990  26.299  57.952  1.00  0.00           C  
ATOM   3565  HB  ILE   435      74.233  26.829  58.533  1.00  0.00           H  
ATOM   3566  CG2 ILE   435      74.389  25.853  56.642  1.00  0.00           C  
ATOM   3567 HG21 ILE   435      74.927  24.984  56.244  1.00  0.00           H  
ATOM   3568 HG22 ILE   435      73.391  25.485  56.856  1.00  0.00           H  
ATOM   3569 HG23 ILE   435      74.264  26.584  55.847  1.00  0.00           H  
ATOM   3570  CG1 ILE   435      75.456  24.988  58.731  1.00  0.00           C  
ATOM   3571 HG12 ILE   435      75.861  24.213  58.087  1.00  0.00           H  
ATOM   3572 HG13 ILE   435      76.126  25.295  59.535  1.00  0.00           H  
ATOM   3573  CD1 ILE   435      74.289  24.241  59.346  1.00  0.00           C  
ATOM   3574 HD11 ILE   435      73.521  24.930  59.685  1.00  0.00           H  
ATOM   3575 HD12 ILE   435      73.752  23.673  58.585  1.00  0.00           H  
ATOM   3576 HD13 ILE   435      74.529  23.515  60.123  1.00  0.00           H  
ATOM   3577  C   ILE   435      75.911  28.284  56.674  1.00  0.00           C  
ATOM   3578  O   ILE   435      76.567  28.201  55.632  1.00  0.00           O  
ATOM   3579  N   GLY   436      75.053  29.260  56.894  1.00  0.00           N  
ATOM   3580  H   GLY   436      74.598  29.280  57.788  1.00  0.00           H  
ATOM   3581  CA  GLY   436      74.897  30.392  55.949  1.00  0.00           C  
ATOM   3582  HA2 GLY   436      74.624  29.966  54.988  1.00  0.00           H  
ATOM   3583  HA3 GLY   436      74.061  30.988  56.320  1.00  0.00           H  
ATOM   3584  C   GLY   436      76.214  31.262  55.755  1.00  0.00           C  
ATOM   3585  O   GLY   436      76.496  31.744  54.653  1.00  0.00           O  
ATOM   3586  N   THR   437      77.006  31.537  56.794  1.00  0.00           N  
ATOM   3587  H   THR   437      76.862  31.072  57.680  1.00  0.00           H  
ATOM   3588  CA  THR   437      78.258  32.334  56.643  1.00  0.00           C  
ATOM   3589  HA  THR   437      77.995  33.238  56.096  1.00  0.00           H  
ATOM   3590  CB  THR   437      78.864  32.880  57.935  1.00  0.00           C  
ATOM   3591  HB  THR   437      79.285  32.123  58.602  1.00  0.00           H  
ATOM   3592  CG2 THR   437      80.104  33.770  57.732  1.00  0.00           C  
ATOM   3593 HG21 THR   437      80.367  34.208  58.702  1.00  0.00           H  
ATOM   3594 HG22 THR   437      80.894  33.098  57.395  1.00  0.00           H  
ATOM   3595 HG23 THR   437      79.990  34.539  56.970  1.00  0.00           H  
ATOM   3596  OG1 THR   437      77.925  33.611  58.748  1.00  0.00           O  
ATOM   3597  HG1 THR   437      77.738  32.915  59.386  1.00  0.00           H  
ATOM   3598  C   THR   437      79.222  31.734  55.672  1.00  0.00           C  
ATOM   3599  O   THR   437      79.988  32.336  54.919  1.00  0.00           O  
ATOM   3600  N   SER   438      79.335  30.383  55.846  1.00  0.00           N  
ATOM   3601  H   SER   438      78.739  29.922  56.519  1.00  0.00           H  
ATOM   3602  CA  SER   438      80.319  29.575  55.078  1.00  0.00           C  
ATOM   3603  HA  SER   438      81.299  30.037  55.224  1.00  0.00           H  
ATOM   3604  CB  SER   438      80.505  28.146  55.592  1.00  0.00           C  
ATOM   3605  HB2 SER   438      79.524  27.707  55.747  1.00  0.00           H  
ATOM   3606  HB3 SER   438      81.193  27.637  54.923  1.00  0.00           H  
ATOM   3607  OG  SER   438      81.067  28.304  56.896  1.00  0.00           O  
ATOM   3608  HG  SER   438      80.449  28.644  57.552  1.00  0.00           H  
ATOM   3609  C   SER   438      80.042  29.584  53.606  1.00  0.00           C  
ATOM   3610  O   SER   438      80.912  29.922  52.783  1.00  0.00           O  
ATOM   3611  N   PHE   439      78.741  29.380  53.284  1.00  0.00           N  
ATOM   3612  H   PHE   439      78.048  29.103  53.957  1.00  0.00           H  
ATOM   3613  CA  PHE   439      78.220  29.490  51.926  1.00  0.00           C  
ATOM   3614  HA  PHE   439      78.873  28.893  51.292  1.00  0.00           H  
ATOM   3615  CB  PHE   439      76.800  28.829  51.939  1.00  0.00           C  
ATOM   3616  HB2 PHE   439      76.133  29.305  52.650  1.00  0.00           H  
ATOM   3617  HB3 PHE   439      76.389  29.107  50.977  1.00  0.00           H  
ATOM   3618  CG  PHE   439      76.666  27.329  52.143  1.00  0.00           C  
ATOM   3619  CD1 PHE   439      77.588  26.455  51.488  1.00  0.00           C  
ATOM   3620  HD1 PHE   439      78.368  26.921  50.897  1.00  0.00           H  
ATOM   3621  CE1 PHE   439      77.428  25.052  51.590  1.00  0.00           C  
ATOM   3622  HE1 PHE   439      78.111  24.439  51.020  1.00  0.00           H  
ATOM   3623  CZ  PHE   439      76.511  24.477  52.447  1.00  0.00           C  
ATOM   3624  HZ  PHE   439      76.423  23.398  52.479  1.00  0.00           H  
ATOM   3625  CE2 PHE   439      75.566  25.377  52.979  1.00  0.00           C  
ATOM   3626  HE2 PHE   439      74.735  24.950  53.524  1.00  0.00           H  
ATOM   3627  CD2 PHE   439      75.634  26.743  52.836  1.00  0.00           C  
ATOM   3628  HD2 PHE   439      74.815  27.327  53.229  1.00  0.00           H  
ATOM   3629  C   PHE   439      78.323  31.000  51.476  1.00  0.00           C  
ATOM   3630  O   PHE   439      78.599  31.171  50.331  1.00  0.00           O  
ATOM   3631  N   LEU   440      78.078  32.053  52.281  1.00  0.00           N  
ATOM   3632  H   LEU   440      77.570  31.869  53.137  1.00  0.00           H  
ATOM   3633  CA  LEU   440      78.247  33.461  51.929  1.00  0.00           C  
ATOM   3634  HA  LEU   440      77.652  33.731  51.057  1.00  0.00           H  
ATOM   3635  CB  LEU   440      77.644  34.393  53.064  1.00  0.00           C  
ATOM   3636  HB2 LEU   440      76.551  34.399  52.948  1.00  0.00           H  
ATOM   3637  HB3 LEU   440      77.935  34.089  54.072  1.00  0.00           H  
ATOM   3638  CG  LEU   440      78.117  35.815  52.998  1.00  0.00           C  
ATOM   3639  HG  LEU   440      79.209  35.892  53.044  1.00  0.00           H  
ATOM   3640  CD1 LEU   440      77.645  36.622  51.772  1.00  0.00           C  
ATOM   3641 HD11 LEU   440      76.604  36.931  51.735  1.00  0.00           H  
ATOM   3642 HD12 LEU   440      78.147  37.586  51.716  1.00  0.00           H  
ATOM   3643 HD13 LEU   440      77.885  36.055  50.870  1.00  0.00           H  
ATOM   3644  CD2 LEU   440      77.701  36.639  54.235  1.00  0.00           C  
ATOM   3645 HD21 LEU   440      78.132  36.238  55.147  1.00  0.00           H  
ATOM   3646 HD22 LEU   440      78.017  37.670  54.108  1.00  0.00           H  
ATOM   3647 HD23 LEU   440      76.614  36.690  54.301  1.00  0.00           H  
ATOM   3648  C   LEU   440      79.720  33.759  51.567  1.00  0.00           C  
ATOM   3649  O   LEU   440      80.017  34.527  50.671  1.00  0.00           O  
ATOM   3650  N   LEU   441      80.652  33.146  52.284  1.00  0.00           N  
ATOM   3651  H   LEU   441      80.418  32.484  53.017  1.00  0.00           H  
ATOM   3652  CA  LEU   441      82.120  33.349  52.123  1.00  0.00           C  
ATOM   3653  HA  LEU   441      82.338  34.403  51.985  1.00  0.00           H  
ATOM   3654  CB  LEU   441      82.917  32.952  53.389  1.00  0.00           C  
ATOM   3655  HB2 LEU   441      82.505  33.431  54.271  1.00  0.00           H  
ATOM   3656  HB3 LEU   441      82.931  31.869  53.494  1.00  0.00           H  
ATOM   3657  CG  LEU   441      84.418  33.358  53.435  1.00  0.00           C  
ATOM   3658  HG  LEU   441      84.870  33.109  52.478  1.00  0.00           H  
ATOM   3659  CD1 LEU   441      84.589  34.928  53.526  1.00  0.00           C  
ATOM   3660 HD11 LEU   441      85.632  35.198  53.337  1.00  0.00           H  
ATOM   3661 HD12 LEU   441      83.992  35.438  52.777  1.00  0.00           H  
ATOM   3662 HD13 LEU   441      84.155  35.165  54.495  1.00  0.00           H  
ATOM   3663  CD2 LEU   441      85.152  32.671  54.561  1.00  0.00           C  
ATOM   3664 HD21 LEU   441      85.058  31.584  54.542  1.00  0.00           H  
ATOM   3665 HD22 LEU   441      86.212  32.799  54.322  1.00  0.00           H  
ATOM   3666 HD23 LEU   441      84.936  33.162  55.516  1.00  0.00           H  
ATOM   3667  C   LEU   441      82.683  32.627  50.873  1.00  0.00           C  
ATOM   3668  O   LEU   441      83.459  33.206  50.182  1.00  0.00           O  
ATOM   3669  N   ALA   442      82.189  31.429  50.496  1.00  0.00           N  
ATOM   3670  H   ALA   442      81.645  30.871  51.133  1.00  0.00           H  
ATOM   3671  CA  ALA   442      82.442  30.791  49.131  1.00  0.00           C  
ATOM   3672  HA  ALA   442      83.513  30.704  48.982  1.00  0.00           H  
ATOM   3673  CB  ALA   442      81.876  29.332  49.165  1.00  0.00           C  
ATOM   3674  HB1 ALA   442      82.351  28.806  49.991  1.00  0.00           H  
ATOM   3675  HB2 ALA   442      80.807  29.266  49.374  1.00  0.00           H  
ATOM   3676  HB3 ALA   442      82.042  28.847  48.204  1.00  0.00           H  
ATOM   3677  C   ALA   442      81.903  31.654  48.018  1.00  0.00           C  
ATOM   3678  O   ALA   442      82.479  31.694  46.937  1.00  0.00           O  
ATOM   3679  N   GLY   443      80.794  32.392  48.198  1.00  0.00           N  
ATOM   3680  H   GLY   443      80.272  32.341  49.063  1.00  0.00           H  
ATOM   3681  CA  GLY   443      80.099  33.133  47.157  1.00  0.00           C  
ATOM   3682  HA2 GLY   443      80.081  32.684  46.165  1.00  0.00           H  
ATOM   3683  HA3 GLY   443      79.106  33.428  47.487  1.00  0.00           H  
ATOM   3684  C   GLY   443      80.898  34.445  46.957  1.00  0.00           C  
ATOM   3685  O   GLY   443      81.355  34.712  45.844  1.00  0.00           O  
ATOM   3686  N   PHE   444      81.131  35.075  48.055  1.00  0.00           N  
ATOM   3687  H   PHE   444      80.743  34.623  48.873  1.00  0.00           H  
ATOM   3688  CA  PHE   444      81.985  36.251  48.193  1.00  0.00           C  
ATOM   3689  HA  PHE   444      81.547  37.126  47.726  1.00  0.00           H  
ATOM   3690  CB  PHE   444      82.198  36.652  49.730  1.00  0.00           C  
ATOM   3691  HB2 PHE   444      81.172  36.850  50.056  1.00  0.00           H  
ATOM   3692  HB3 PHE   444      82.567  35.793  50.290  1.00  0.00           H  
ATOM   3693  CG  PHE   444      83.074  37.860  50.062  1.00  0.00           C  
ATOM   3694  CD1 PHE   444      84.488  37.797  49.973  1.00  0.00           C  
ATOM   3695  HD1 PHE   444      84.999  36.843  49.883  1.00  0.00           H  
ATOM   3696  CE1 PHE   444      85.271  38.938  50.243  1.00  0.00           C  
ATOM   3697  HE1 PHE   444      86.342  38.880  50.124  1.00  0.00           H  
ATOM   3698  CZ  PHE   444      84.736  40.214  50.472  1.00  0.00           C  
ATOM   3699  HZ  PHE   444      85.366  41.087  50.602  1.00  0.00           H  
ATOM   3700  CE2 PHE   444      83.381  40.313  50.448  1.00  0.00           C  
ATOM   3701  HE2 PHE   444      82.881  41.254  50.598  1.00  0.00           H  
ATOM   3702  CD2 PHE   444      82.537  39.189  50.201  1.00  0.00           C  
ATOM   3703  HD2 PHE   444      81.465  39.342  50.159  1.00  0.00           H  
ATOM   3704  C   PHE   444      83.326  36.159  47.541  1.00  0.00           C  
ATOM   3705  O   PHE   444      83.661  37.041  46.721  1.00  0.00           O  
ATOM   3706  N   VAL   445      83.956  35.013  47.696  1.00  0.00           N  
ATOM   3707  H   VAL   445      83.713  34.342  48.418  1.00  0.00           H  
ATOM   3708  CA  VAL   445      85.214  34.721  47.013  1.00  0.00           C  
ATOM   3709  HA  VAL   445      85.917  35.555  47.081  1.00  0.00           H  
ATOM   3710  CB  VAL   445      85.897  33.484  47.747  1.00  0.00           C  
ATOM   3711  HB  VAL   445      85.129  32.734  47.905  1.00  0.00           H  
ATOM   3712  CG1 VAL   445      86.947  32.587  46.925  1.00  0.00           C  
ATOM   3713 HG11 VAL   445      86.412  32.183  46.065  1.00  0.00           H  
ATOM   3714 HG12 VAL   445      87.797  33.149  46.544  1.00  0.00           H  
ATOM   3715 HG13 VAL   445      87.305  31.769  47.534  1.00  0.00           H  
ATOM   3716  CG2 VAL   445      86.600  33.936  49.060  1.00  0.00           C  
ATOM   3717 HG21 VAL   445      87.290  34.720  48.753  1.00  0.00           H  
ATOM   3718 HG22 VAL   445      85.908  34.324  49.798  1.00  0.00           H  
ATOM   3719 HG23 VAL   445      87.240  33.147  49.460  1.00  0.00           H  
ATOM   3720  C   VAL   445      85.004  34.511  45.488  1.00  0.00           C  
ATOM   3721  O   VAL   445      85.589  35.258  44.715  1.00  0.00           O  
ATOM   3722  N   SER   446      84.118  33.608  45.067  1.00  0.00           N  
ATOM   3723  H   SER   446      83.605  33.095  45.759  1.00  0.00           H  
ATOM   3724  CA  SER   446      83.800  33.379  43.669  1.00  0.00           C  
ATOM   3725  HA  SER   446      84.709  33.008  43.188  1.00  0.00           H  
ATOM   3726  CB  SER   446      82.801  32.212  43.576  1.00  0.00           C  
ATOM   3727  HB2 SER   446      81.854  32.457  44.062  1.00  0.00           H  
ATOM   3728  HB3 SER   446      82.703  32.007  42.506  1.00  0.00           H  
ATOM   3729  OG  SER   446      83.289  31.084  44.197  1.00  0.00           O  
ATOM   3730  HG  SER   446      83.027  31.199  45.114  1.00  0.00           H  
ATOM   3731  C   SER   446      83.298  34.553  42.875  1.00  0.00           C  
ATOM   3732  O   SER   446      83.721  34.734  41.788  1.00  0.00           O  
ATOM   3733  N   LEU   447      82.456  35.399  43.419  1.00  0.00           N  
ATOM   3734  H   LEU   447      82.243  35.253  44.400  1.00  0.00           H  
ATOM   3735  CA  LEU   447      82.059  36.637  42.758  1.00  0.00           C  
ATOM   3736  HA  LEU   447      81.892  36.400  41.710  1.00  0.00           H  
ATOM   3737  CB  LEU   447      80.810  37.192  43.323  1.00  0.00           C  
ATOM   3738  HB2 LEU   447      80.308  36.340  43.772  1.00  0.00           H  
ATOM   3739  HB3 LEU   447      80.958  37.880  44.171  1.00  0.00           H  
ATOM   3740  CG  LEU   447      79.977  37.991  42.307  1.00  0.00           C  
ATOM   3741  HG  LEU   447      80.584  38.603  41.626  1.00  0.00           H  
ATOM   3742  CD1 LEU   447      79.271  37.140  41.263  1.00  0.00           C  
ATOM   3743 HD11 LEU   447      80.028  36.753  40.582  1.00  0.00           H  
ATOM   3744 HD12 LEU   447      78.772  36.258  41.662  1.00  0.00           H  
ATOM   3745 HD13 LEU   447      78.557  37.602  40.590  1.00  0.00           H  
ATOM   3746  CD2 LEU   447      78.898  38.723  43.013  1.00  0.00           C  
ATOM   3747 HD21 LEU   447      78.305  39.133  42.203  1.00  0.00           H  
ATOM   3748 HD22 LEU   447      78.320  38.118  43.717  1.00  0.00           H  
ATOM   3749 HD23 LEU   447      79.350  39.507  43.625  1.00  0.00           H  
ATOM   3750  C   LEU   447      83.181  37.663  42.583  1.00  0.00           C  
ATOM   3751  O   LEU   447      83.248  38.274  41.478  1.00  0.00           O  
ATOM   3752  N   PHE   448      84.040  37.870  43.580  1.00  0.00           N  
ATOM   3753  H   PHE   448      83.877  37.407  44.463  1.00  0.00           H  
ATOM   3754  CA  PHE   448      85.234  38.724  43.462  1.00  0.00           C  
ATOM   3755  HA  PHE   448      84.879  39.715  43.207  1.00  0.00           H  
ATOM   3756  CB  PHE   448      85.957  38.739  44.804  1.00  0.00           C  
ATOM   3757  HB2 PHE   448      85.276  39.196  45.524  1.00  0.00           H  
ATOM   3758  HB3 PHE   448      86.060  37.728  45.191  1.00  0.00           H  
ATOM   3759  CG  PHE   448      87.348  39.384  44.758  1.00  0.00           C  
ATOM   3760  CD1 PHE   448      87.477  40.752  44.622  1.00  0.00           C  
ATOM   3761  HD1 PHE   448      86.629  41.383  44.438  1.00  0.00           H  
ATOM   3762  CE1 PHE   448      88.788  41.295  44.636  1.00  0.00           C  
ATOM   3763  HE1 PHE   448      88.910  42.366  44.738  1.00  0.00           H  
ATOM   3764  CZ  PHE   448      89.906  40.446  44.869  1.00  0.00           C  
ATOM   3765  HZ  PHE   448      90.880  40.904  44.793  1.00  0.00           H  
ATOM   3766  CE2 PHE   448      89.735  39.059  45.171  1.00  0.00           C  
ATOM   3767  HE2 PHE   448      90.571  38.400  45.343  1.00  0.00           H  
ATOM   3768  CD2 PHE   448      88.433  38.599  45.008  1.00  0.00           C  
ATOM   3769  HD2 PHE   448      88.250  37.550  45.190  1.00  0.00           H  
ATOM   3770  C   PHE   448      86.165  38.161  42.387  1.00  0.00           C  
ATOM   3771  O   PHE   448      86.794  38.933  41.610  1.00  0.00           O  
ATOM   3772  N   ARG   449      86.198  36.829  42.220  1.00  0.00           N  
ATOM   3773  H   ARG   449      85.634  36.234  42.805  1.00  0.00           H  
ATOM   3774  CA  ARG   449      87.077  36.200  41.250  1.00  0.00           C  
ATOM   3775  HA  ARG   449      88.076  36.654  41.217  1.00  0.00           H  
ATOM   3776  CB  ARG   449      87.370  34.786  41.816  1.00  0.00           C  
ATOM   3777  HB2 ARG   449      87.723  34.888  42.844  1.00  0.00           H  
ATOM   3778  HB3 ARG   449      86.361  34.383  41.908  1.00  0.00           H  
ATOM   3779  CG  ARG   449      88.303  33.935  41.002  1.00  0.00           C  
ATOM   3780  HG2 ARG   449      87.901  33.869  39.998  1.00  0.00           H  
ATOM   3781  HG3 ARG   449      89.306  34.358  40.989  1.00  0.00           H  
ATOM   3782  CD  ARG   449      88.532  32.511  41.500  1.00  0.00           C  
ATOM   3783  HD2 ARG   449      89.092  31.960  40.746  1.00  0.00           H  
ATOM   3784  HD3 ARG   449      89.162  32.519  42.389  1.00  0.00           H  
ATOM   3785  NE  ARG   449      87.179  31.820  41.591  1.00  0.00           N  
ATOM   3786  HE  ARG   449      86.488  32.048  40.889  1.00  0.00           H  
ATOM   3787  CZ  ARG   449      86.743  30.862  42.319  1.00  0.00           C  
ATOM   3788  NH1 ARG   449      85.579  30.372  42.241  1.00  0.00           N  
ATOM   3789 HH11 ARG   449      84.925  30.736  41.555  1.00  0.00           H  
ATOM   3790 HH12 ARG   449      85.444  29.638  42.915  1.00  0.00           H  
ATOM   3791  NH2 ARG   449      87.526  30.325  43.190  1.00  0.00           N  
ATOM   3792 HH21 ARG   449      88.504  30.454  42.962  1.00  0.00           H  
ATOM   3793 HH22 ARG   449      87.120  29.570  43.722  1.00  0.00           H  
ATOM   3794  C   ARG   449      86.493  36.209  39.793  1.00  0.00           C  
ATOM   3795  O   ARG   449      87.230  36.204  38.851  1.00  0.00           O  
ATOM   3796  N   ILE   450      85.197  36.263  39.644  1.00  0.00           N  
ATOM   3797  H   ILE   450      84.727  36.254  40.546  1.00  0.00           H  
ATOM   3798  CA  ILE   450      84.260  36.383  38.480  1.00  0.00           C  
ATOM   3799  HA  ILE   450      84.614  35.851  37.601  1.00  0.00           H  
ATOM   3800  CB  ILE   450      82.767  35.999  38.738  1.00  0.00           C  
ATOM   3801  HB  ILE   450      82.451  36.310  39.741  1.00  0.00           H  
ATOM   3802  CG2 ILE   450      81.709  36.653  37.836  1.00  0.00           C  
ATOM   3803 HG21 ILE   450      81.871  36.251  36.835  1.00  0.00           H  
ATOM   3804 HG22 ILE   450      80.690  36.538  38.180  1.00  0.00           H  
ATOM   3805 HG23 ILE   450      81.760  37.745  37.880  1.00  0.00           H  
ATOM   3806  CG1 ILE   450      82.536  34.508  38.650  1.00  0.00           C  
ATOM   3807 HG12 ILE   450      82.424  34.284  37.588  1.00  0.00           H  
ATOM   3808 HG13 ILE   450      83.475  34.044  38.946  1.00  0.00           H  
ATOM   3809  CD1 ILE   450      81.321  34.054  39.503  1.00  0.00           C  
ATOM   3810 HD11 ILE   450      80.426  34.660  39.344  1.00  0.00           H  
ATOM   3811 HD12 ILE   450      81.157  33.001  39.255  1.00  0.00           H  
ATOM   3812 HD13 ILE   450      81.646  34.108  40.547  1.00  0.00           H  
ATOM   3813  C   ILE   450      84.321  37.798  38.015  1.00  0.00           C  
ATOM   3814  O   ILE   450      84.528  38.000  36.792  1.00  0.00           O  
ATOM   3815  N   ARG   451      84.364  38.822  38.843  1.00  0.00           N  
ATOM   3816  H   ARG   451      84.139  38.649  39.812  1.00  0.00           H  
ATOM   3817  CA  ARG   451      84.353  40.276  38.429  1.00  0.00           C  
ATOM   3818  HA  ARG   451      83.777  40.343  37.508  1.00  0.00           H  
ATOM   3819  CB  ARG   451      83.715  41.162  39.550  1.00  0.00           C  
ATOM   3820  HB2 ARG   451      84.256  40.798  40.425  1.00  0.00           H  
ATOM   3821  HB3 ARG   451      83.918  42.219  39.370  1.00  0.00           H  
ATOM   3822  CG  ARG   451      82.198  41.087  39.677  1.00  0.00           C  
ATOM   3823  HG2 ARG   451      81.945  40.037  39.851  1.00  0.00           H  
ATOM   3824  HG3 ARG   451      81.937  41.697  40.547  1.00  0.00           H  
ATOM   3825  CD  ARG   451      81.527  41.508  38.395  1.00  0.00           C  
ATOM   3826  HD2 ARG   451      81.784  40.836  37.584  1.00  0.00           H  
ATOM   3827  HD3 ARG   451      80.454  41.464  38.583  1.00  0.00           H  
ATOM   3828  NE  ARG   451      81.901  42.890  37.995  1.00  0.00           N  
ATOM   3829  HE  ARG   451      82.012  43.575  38.728  1.00  0.00           H  
ATOM   3830  CZ  ARG   451      82.360  43.211  36.762  1.00  0.00           C  
ATOM   3831  NH1 ARG   451      82.188  42.388  35.780  1.00  0.00           N  
ATOM   3832 HH11 ARG   451      81.788  41.497  36.009  1.00  0.00           H  
ATOM   3833 HH12 ARG   451      82.448  42.597  34.825  1.00  0.00           H  
ATOM   3834  NH2 ARG   451      82.859  44.402  36.466  1.00  0.00           N  
ATOM   3835 HH21 ARG   451      82.961  45.140  37.148  1.00  0.00           H  
ATOM   3836 HH22 ARG   451      82.736  44.723  35.518  1.00  0.00           H  
ATOM   3837  C   ARG   451      85.684  40.846  38.033  1.00  0.00           C  
ATOM   3838  O   ARG   451      85.778  41.581  37.093  1.00  0.00           O  
ATOM   3839  N   THR   452      86.731  40.460  38.725  1.00  0.00           N  
ATOM   3840  H   THR   452      86.604  39.715  39.399  1.00  0.00           H  
ATOM   3841  CA  THR   452      88.094  41.008  38.635  1.00  0.00           C  
ATOM   3842  HA  THR   452      88.024  42.063  38.363  1.00  0.00           H  
ATOM   3843  CB  THR   452      88.816  41.014  39.966  1.00  0.00           C  
ATOM   3844  HB  THR   452      89.830  41.408  39.824  1.00  0.00           H  
ATOM   3845  CG2 THR   452      88.177  41.758  41.106  1.00  0.00           C  
ATOM   3846 HG21 THR   452      87.150  41.436  41.267  1.00  0.00           H  
ATOM   3847 HG22 THR   452      88.790  41.547  41.980  1.00  0.00           H  
ATOM   3848 HG23 THR   452      88.150  42.798  40.789  1.00  0.00           H  
ATOM   3849  OG1 THR   452      88.982  39.719  40.459  1.00  0.00           O  
ATOM   3850  HG1 THR   452      88.249  39.621  41.068  1.00  0.00           H  
ATOM   3851  C   THR   452      88.876  40.345  37.502  1.00  0.00           C  
ATOM   3852  O   THR   452      89.159  39.128  37.495  1.00  0.00           O  
ATOM   3853  N   ILE   453      89.388  41.216  36.621  1.00  0.00           N  
ATOM   3854  H   ILE   453      89.225  42.180  36.871  1.00  0.00           H  
ATOM   3855  CA  ILE   453      90.288  40.750  35.483  1.00  0.00           C  
ATOM   3856  HA  ILE   453      89.867  39.920  34.905  1.00  0.00           H  
ATOM   3857  CB  ILE   453      90.483  41.886  34.497  1.00  0.00           C  
ATOM   3858  HB  ILE   453      90.907  42.684  35.106  1.00  0.00           H  
ATOM   3859  CG2 ILE   453      91.575  41.647  33.363  1.00  0.00           C  
ATOM   3860 HG21 ILE   453      91.313  40.714  32.873  1.00  0.00           H  
ATOM   3861 HG22 ILE   453      91.585  42.439  32.615  1.00  0.00           H  
ATOM   3862 HG23 ILE   453      92.578  41.615  33.791  1.00  0.00           H  
ATOM   3863  CG1 ILE   453      89.161  42.437  33.916  1.00  0.00           C  
ATOM   3864 HG12 ILE   453      88.804  41.766  33.135  1.00  0.00           H  
ATOM   3865 HG13 ILE   453      88.389  42.482  34.683  1.00  0.00           H  
ATOM   3866  CD1 ILE   453      89.421  43.810  33.262  1.00  0.00           C  
ATOM   3867 HD11 ILE   453      89.926  44.464  33.969  1.00  0.00           H  
ATOM   3868 HD12 ILE   453      90.074  43.774  32.391  1.00  0.00           H  
ATOM   3869 HD13 ILE   453      88.526  44.387  33.062  1.00  0.00           H  
ATOM   3870  C   ILE   453      91.691  40.231  35.923  1.00  0.00           C  
ATOM   3871  O   ILE   453      92.363  40.841  36.719  1.00  0.00           O  
ATOM   3872  N   MET   454      92.262  39.201  35.316  1.00  0.00           N  
ATOM   3873  H   MET   454      93.193  39.000  35.634  1.00  0.00           H  
ATOM   3874  CA  MET   454      91.592  38.211  34.406  1.00  0.00           C  
ATOM   3875  HA  MET   454      91.035  38.805  33.672  1.00  0.00           H  
ATOM   3876  CB  MET   454      92.576  37.300  33.698  1.00  0.00           C  
ATOM   3877  HB2 MET   454      93.231  36.823  34.424  1.00  0.00           H  
ATOM   3878  HB3 MET   454      92.024  36.517  33.165  1.00  0.00           H  
ATOM   3879  CG  MET   454      93.577  37.978  32.671  1.00  0.00           C  
ATOM   3880  HG2 MET   454      92.946  38.351  31.876  1.00  0.00           H  
ATOM   3881  HG3 MET   454      94.117  38.783  33.162  1.00  0.00           H  
ATOM   3882  SD  MET   454      94.799  36.793  31.957  1.00  0.00           S  
ATOM   3883  CE  MET   454      95.874  37.932  31.093  1.00  0.00           C  
ATOM   3884  HE1 MET   454      95.269  38.483  30.363  1.00  0.00           H  
ATOM   3885  HE2 MET   454      96.397  38.615  31.762  1.00  0.00           H  
ATOM   3886  HE3 MET   454      96.719  37.344  30.733  1.00  0.00           H  
ATOM   3887  C   MET   454      90.543  37.362  35.215  1.00  0.00           C  
ATOM   3888  O   MET   454      90.849  36.704  36.202  1.00  0.00           O  
ATOM   3889  N   LYS   455      89.347  37.340  34.725  1.00  0.00           N  
ATOM   3890  H   LYS   455      89.231  37.869  33.870  1.00  0.00           H  
ATOM   3891  CA  LYS   455      88.195  36.760  35.413  1.00  0.00           C  
ATOM   3892  HA  LYS   455      88.224  37.096  36.446  1.00  0.00           H  
ATOM   3893  CB  LYS   455      86.909  37.217  34.765  1.00  0.00           C  
ATOM   3894  HB2 LYS   455      86.889  36.870  33.733  1.00  0.00           H  
ATOM   3895  HB3 LYS   455      86.083  36.719  35.270  1.00  0.00           H  
ATOM   3896  CG  LYS   455      86.744  38.719  34.868  1.00  0.00           C  
ATOM   3897  HG2 LYS   455      86.477  39.024  35.876  1.00  0.00           H  
ATOM   3898  HG3 LYS   455      87.690  39.146  34.558  1.00  0.00           H  
ATOM   3899  CD  LYS   455      85.620  39.242  33.947  1.00  0.00           C  
ATOM   3900  HD2 LYS   455      85.822  39.017  32.892  1.00  0.00           H  
ATOM   3901  HD3 LYS   455      84.644  38.801  34.143  1.00  0.00           H  
ATOM   3902  CE  LYS   455      85.620  40.785  33.989  1.00  0.00           C  
ATOM   3903  HE2 LYS   455      85.294  41.149  34.961  1.00  0.00           H  
ATOM   3904  HE3 LYS   455      86.647  41.097  33.808  1.00  0.00           H  
ATOM   3905  NZ  LYS   455      84.771  41.356  32.848  1.00  0.00           N  
ATOM   3906  HZ1 LYS   455      85.350  41.410  32.020  1.00  0.00           H  
ATOM   3907  HZ2 LYS   455      83.972  40.792  32.601  1.00  0.00           H  
ATOM   3908  HZ3 LYS   455      84.517  42.303  33.078  1.00  0.00           H  
ATOM   3909  C   LYS   455      88.262  35.237  35.430  1.00  0.00           C  
ATOM   3910  O   LYS   455      88.668  34.692  34.436  1.00  0.00           O  
ATOM   3911  N   HIP   456      87.813  34.526  36.480  1.00  0.00           N  
ATOM   3912  H   HIP   456      87.626  35.107  37.288  1.00  0.00           H  
ATOM   3913  CA  HIP   456      87.782  33.072  36.727  1.00  0.00           C  
ATOM   3914  HA  HIP   456      87.827  32.634  35.723  1.00  0.00           H  
ATOM   3915  CB  HIP   456      88.982  32.591  37.567  1.00  0.00           C  
ATOM   3916  HB2 HIP   456      88.919  33.092  38.529  1.00  0.00           H  
ATOM   3917  HB3 HIP   456      88.902  31.519  37.710  1.00  0.00           H  
ATOM   3918  CG  HIP   456      90.304  32.996  36.957  1.00  0.00           C  
ATOM   3919  ND1 HIP   456      90.798  32.381  35.821  1.00  0.00           N  
ATOM   3920  HD1 HIP   456      90.402  31.691  35.187  1.00  0.00           H  
ATOM   3921  CE1 HIP   456      91.919  32.947  35.472  1.00  0.00           C  
ATOM   3922  HE1 HIP   456      92.437  32.820  34.524  1.00  0.00           H  
ATOM   3923  NE2 HIP   456      92.214  33.927  36.359  1.00  0.00           N  
ATOM   3924  HE2 HIP   456      93.091  34.426  36.383  1.00  0.00           H  
ATOM   3925  CD2 HIP   456      91.222  33.955  37.342  1.00  0.00           C  
ATOM   3926  HD2 HIP   456      91.089  34.548  38.227  1.00  0.00           H  
ATOM   3927  C   HIP   456      86.357  32.743  37.255  1.00  0.00           C  
ATOM   3928  O   HIP   456      86.162  32.682  38.440  1.00  0.00           O  
ATOM   3929  N   ASP   457      85.359  32.663  36.384  1.00  0.00           N  
ATOM   3930  H   ASP   457      84.484  32.435  36.846  1.00  0.00           H  
ATOM   3931  CA  ASP   457      85.438  32.605  34.913  1.00  0.00           C  
ATOM   3932  HA  ASP   457      86.338  33.011  34.446  1.00  0.00           H  
ATOM   3933  CB  ASP   457      85.242  31.114  34.608  1.00  0.00           C  
ATOM   3934  HB2 ASP   457      85.208  31.002  33.526  1.00  0.00           H  
ATOM   3935  HB3 ASP   457      86.121  30.499  34.805  1.00  0.00           H  
ATOM   3936  CG  ASP   457      84.016  30.377  35.135  1.00  0.00           C  
ATOM   3937  OD1 ASP   457      83.955  29.148  34.928  1.00  0.00           O  
ATOM   3938  OD2 ASP   457      83.067  30.985  35.625  1.00  0.00           O  
ATOM   3939  C   ASP   457      84.130  33.416  34.346  1.00  0.00           C  
ATOM   3940  O   ASP   457      83.429  34.147  35.116  1.00  0.00           O  
ATOM   3941  N   GLY   458      83.823  33.182  33.111  1.00  0.00           N  
ATOM   3942  H   GLY   458      84.440  32.536  32.634  1.00  0.00           H  
ATOM   3943  CA  GLY   458      82.538  33.710  32.443  1.00  0.00           C  
ATOM   3944  HA2 GLY   458      81.775  32.941  32.531  1.00  0.00           H  
ATOM   3945  HA3 GLY   458      82.227  34.482  33.148  1.00  0.00           H  
ATOM   3946  C   GLY   458      82.749  34.339  31.073  1.00  0.00           C  
ATOM   3947  O   GLY   458      83.301  33.661  30.155  1.00  0.00           O  
ATOM   3948  N   THR   459      82.045  35.417  30.778  1.00  0.00           N  
ATOM   3949  H   THR   459      81.643  35.896  31.571  1.00  0.00           H  
ATOM   3950  CA  THR   459      81.924  36.070  29.400  1.00  0.00           C  
ATOM   3951  HA  THR   459      81.493  35.315  28.731  1.00  0.00           H  
ATOM   3952  CB  THR   459      80.988  37.261  29.493  1.00  0.00           C  
ATOM   3953  HB  THR   459      81.030  37.842  28.566  1.00  0.00           H  
ATOM   3954  CG2 THR   459      79.518  36.916  29.683  1.00  0.00           C  
ATOM   3955 HG21 THR   459      79.223  36.113  29.009  1.00  0.00           H  
ATOM   3956 HG22 THR   459      79.326  36.595  30.715  1.00  0.00           H  
ATOM   3957 HG23 THR   459      78.870  37.754  29.413  1.00  0.00           H  
ATOM   3958  OG1 THR   459      81.348  38.241  30.427  1.00  0.00           O  
ATOM   3959  HG1 THR   459      81.733  39.017  30.014  1.00  0.00           H  
ATOM   3960  C   THR   459      83.239  36.405  28.779  1.00  0.00           C  
ATOM   3961  O   THR   459      84.287  36.492  29.485  1.00  0.00           O  
ATOM   3962  N   LYS   460      83.151  36.639  27.422  1.00  0.00           N  
ATOM   3963  H   LYS   460      82.250  36.455  27.005  1.00  0.00           H  
ATOM   3964  CA  LYS   460      84.299  37.000  26.601  1.00  0.00           C  
ATOM   3965  HA  LYS   460      85.117  36.369  26.962  1.00  0.00           H  
ATOM   3966  CB  LYS   460      84.038  36.645  25.088  1.00  0.00           C  
ATOM   3967  HB2 LYS   460      83.403  35.759  25.159  1.00  0.00           H  
ATOM   3968  HB3 LYS   460      83.287  37.347  24.755  1.00  0.00           H  
ATOM   3969  CG  LYS   460      85.157  36.429  24.108  1.00  0.00           C  
ATOM   3970  HG2 LYS   460      85.549  37.439  24.000  1.00  0.00           H  
ATOM   3971  HG3 LYS   460      85.912  35.784  24.563  1.00  0.00           H  
ATOM   3972  CD  LYS   460      84.701  35.865  22.723  1.00  0.00           C  
ATOM   3973  HD2 LYS   460      84.584  34.780  22.731  1.00  0.00           H  
ATOM   3974  HD3 LYS   460      83.776  36.318  22.378  1.00  0.00           H  
ATOM   3975  CE  LYS   460      85.798  36.127  21.693  1.00  0.00           C  
ATOM   3976  HE2 LYS   460      86.189  37.131  21.857  1.00  0.00           H  
ATOM   3977  HE3 LYS   460      86.602  35.420  21.912  1.00  0.00           H  
ATOM   3978  NZ  LYS   460      85.444  35.954  20.232  1.00  0.00           N  
ATOM   3979  HZ1 LYS   460      84.659  36.509  19.934  1.00  0.00           H  
ATOM   3980  HZ2 LYS   460      86.204  36.161  19.606  1.00  0.00           H  
ATOM   3981  HZ3 LYS   460      85.234  34.999  19.969  1.00  0.00           H  
ATOM   3982  C   LYS   460      84.879  38.431  26.859  1.00  0.00           C  
ATOM   3983  O   LYS   460      86.029  38.730  26.561  1.00  0.00           O  
ATOM   3984  N   THR   461      84.037  39.369  27.333  1.00  0.00           N  
ATOM   3985  H   THR   461      83.057  39.127  27.269  1.00  0.00           H  
ATOM   3986  CA  THR   461      84.354  40.742  27.682  1.00  0.00           C  
ATOM   3987  HA  THR   461      85.351  40.812  28.109  1.00  0.00           H  
ATOM   3988  CB  THR   461      84.303  41.605  26.394  1.00  0.00           C  
ATOM   3989  HB  THR   461      84.819  41.112  25.564  1.00  0.00           H  
ATOM   3990  CG2 THR   461      82.903  41.955  25.813  1.00  0.00           C  
ATOM   3991 HG21 THR   461      82.884  42.761  25.071  1.00  0.00           H  
ATOM   3992 HG22 THR   461      82.494  41.134  25.226  1.00  0.00           H  
ATOM   3993 HG23 THR   461      82.154  42.279  26.534  1.00  0.00           H  
ATOM   3994  OG1 THR   461      85.014  42.799  26.555  1.00  0.00           O  
ATOM   3995  HG1 THR   461      85.665  42.890  25.856  1.00  0.00           H  
ATOM   3996  C   THR   461      83.364  41.179  28.870  1.00  0.00           C  
ATOM   3997  O   THR   461      82.706  40.354  29.472  1.00  0.00           O  
ATOM   3998  N   GLU   462      83.372  42.472  29.162  1.00  0.00           N  
ATOM   3999  H   GLU   462      83.990  43.059  28.624  1.00  0.00           H  
ATOM   4000  CA  GLU   462      82.735  42.974  30.351  1.00  0.00           C  
ATOM   4001  HA  GLU   462      83.120  42.399  31.196  1.00  0.00           H  
ATOM   4002  CB  GLU   462      82.988  44.574  30.382  1.00  0.00           C  
ATOM   4003  HB2 GLU   462      83.487  44.762  29.434  1.00  0.00           H  
ATOM   4004  HB3 GLU   462      82.057  45.117  30.550  1.00  0.00           H  
ATOM   4005  CG  GLU   462      83.946  44.905  31.542  1.00  0.00           C  
ATOM   4006  HG2 GLU   462      84.785  44.244  31.331  1.00  0.00           H  
ATOM   4007  HG3 GLU   462      84.122  45.982  31.540  1.00  0.00           H  
ATOM   4008  CD  GLU   462      83.494  44.689  33.018  1.00  0.00           C  
ATOM   4009  OE1 GLU   462      83.110  43.581  33.388  1.00  0.00           O  
ATOM   4010  OE2 GLU   462      83.611  45.634  33.824  1.00  0.00           O  
ATOM   4011  C   GLU   462      81.246  42.676  30.328  1.00  0.00           C  
ATOM   4012  O   GLU   462      80.582  42.857  29.327  1.00  0.00           O  
ATOM   4013  N   LYS   463      80.681  42.282  31.428  1.00  0.00           N  
ATOM   4014  H   LYS   463      81.282  42.225  32.231  1.00  0.00           H  
ATOM   4015  CA  LYS   463      79.257  42.209  31.806  1.00  0.00           C  
ATOM   4016  HA  LYS   463      78.690  42.992  31.294  1.00  0.00           H  
ATOM   4017  CB  LYS   463      78.807  40.826  31.362  1.00  0.00           C  
ATOM   4018  HB2 LYS   463      79.041  40.627  30.320  1.00  0.00           H  
ATOM   4019  HB3 LYS   463      79.340  40.106  31.981  1.00  0.00           H  
ATOM   4020  CG  LYS   463      77.294  40.637  31.578  1.00  0.00           C  
ATOM   4021  HG2 LYS   463      76.925  41.284  32.376  1.00  0.00           H  
ATOM   4022  HG3 LYS   463      76.768  41.040  30.705  1.00  0.00           H  
ATOM   4023  CD  LYS   463      76.758  39.150  31.767  1.00  0.00           C  
ATOM   4024  HD2 LYS   463      75.670  39.186  31.642  1.00  0.00           H  
ATOM   4025  HD3 LYS   463      77.210  38.533  30.989  1.00  0.00           H  
ATOM   4026  CE  LYS   463      77.168  38.621  33.149  1.00  0.00           C  
ATOM   4027  HE2 LYS   463      77.102  37.539  33.164  1.00  0.00           H  
ATOM   4028  HE3 LYS   463      78.229  38.768  33.373  1.00  0.00           H  
ATOM   4029  NZ  LYS   463      76.250  39.275  34.136  1.00  0.00           N  
ATOM   4030  HZ1 LYS   463      76.554  38.992  35.054  1.00  0.00           H  
ATOM   4031  HZ2 LYS   463      76.184  40.275  34.025  1.00  0.00           H  
ATOM   4032  HZ3 LYS   463      75.336  38.916  33.897  1.00  0.00           H  
ATOM   4033  C   LYS   463      79.114  42.406  33.291  1.00  0.00           C  
ATOM   4034  O   LYS   463      79.559  41.604  34.051  1.00  0.00           O  
ATOM   4035  N   LEU   464      78.467  43.490  33.748  1.00  0.00           N  
ATOM   4036  H   LEU   464      77.925  44.031  33.086  1.00  0.00           H  
ATOM   4037  CA  LEU   464      78.130  43.724  35.191  1.00  0.00           C  
ATOM   4038  HA  LEU   464      78.983  43.697  35.873  1.00  0.00           H  
ATOM   4039  CB  LEU   464      77.448  45.091  35.394  1.00  0.00           C  
ATOM   4040  HB2 LEU   464      76.415  45.034  35.033  1.00  0.00           H  
ATOM   4041  HB3 LEU   464      77.401  45.204  36.477  1.00  0.00           H  
ATOM   4042  CG  LEU   464      78.267  46.217  34.803  1.00  0.00           C  
ATOM   4043  HG  LEU   464      78.430  46.008  33.743  1.00  0.00           H  
ATOM   4044  CD1 LEU   464      77.476  47.496  35.053  1.00  0.00           C  
ATOM   4045 HD11 LEU   464      77.809  47.966  35.981  1.00  0.00           H  
ATOM   4046 HD12 LEU   464      77.906  48.183  34.323  1.00  0.00           H  
ATOM   4047 HD13 LEU   464      76.389  47.410  34.957  1.00  0.00           H  
ATOM   4048  CD2 LEU   464      79.727  46.385  35.375  1.00  0.00           C  
ATOM   4049 HD21 LEU   464      79.555  46.403  36.452  1.00  0.00           H  
ATOM   4050 HD22 LEU   464      80.416  45.616  35.016  1.00  0.00           H  
ATOM   4051 HD23 LEU   464      80.142  47.373  35.219  1.00  0.00           H  
ATOM   4052  C   LEU   464      77.211  42.534  35.610  1.00  0.00           C  
ATOM   4053  O   LEU   464      76.432  41.991  34.771  1.00  0.00           O  
ATOM   4054  N   GLU   465      77.223  42.201  36.887  1.00  0.00           N  
ATOM   4055  H   GLU   465      77.831  42.763  37.475  1.00  0.00           H  
ATOM   4056  CA  GLU   465      76.711  40.973  37.523  1.00  0.00           C  
ATOM   4057  HA  GLU   465      76.364  40.341  36.704  1.00  0.00           H  
ATOM   4058  CB  GLU   465      77.875  40.300  38.186  1.00  0.00           C  
ATOM   4059  HB2 GLU   465      78.205  41.037  38.924  1.00  0.00           H  
ATOM   4060  HB3 GLU   465      77.453  39.533  38.846  1.00  0.00           H  
ATOM   4061  CG  GLU   465      78.985  39.719  37.293  1.00  0.00           C  
ATOM   4062  HG2 GLU   465      79.444  40.500  36.687  1.00  0.00           H  
ATOM   4063  HG3 GLU   465      79.810  39.325  37.878  1.00  0.00           H  
ATOM   4064  CD  GLU   465      78.597  38.662  36.334  1.00  0.00           C  
ATOM   4065  OE1 GLU   465      77.398  38.286  36.344  1.00  0.00           O  
ATOM   4066  OE2 GLU   465      79.500  38.055  35.629  1.00  0.00           O  
ATOM   4067  C   GLU   465      75.535  41.217  38.507  1.00  0.00           C  
ATOM   4068  O   GLU   465      75.172  40.427  39.416  1.00  0.00           O  
ATOM   4069  N   LYS   466      74.969  42.432  38.491  1.00  0.00           N  
ATOM   4070  H   LYS   466      75.364  43.042  37.796  1.00  0.00           H  
ATOM   4071  CA  LYS   466      74.242  43.089  39.590  1.00  0.00           C  
ATOM   4072  HA  LYS   466      74.945  43.270  40.397  1.00  0.00           H  
ATOM   4073  CB  LYS   466      73.763  44.433  39.142  1.00  0.00           C  
ATOM   4074  HB2 LYS   466      73.224  44.243  38.213  1.00  0.00           H  
ATOM   4075  HB3 LYS   466      73.036  44.836  39.847  1.00  0.00           H  
ATOM   4076  CG  LYS   466      74.810  45.533  38.828  1.00  0.00           C  
ATOM   4077  HG2 LYS   466      75.373  45.852  39.701  1.00  0.00           H  
ATOM   4078  HG3 LYS   466      75.523  45.265  38.053  1.00  0.00           H  
ATOM   4079  CD  LYS   466      74.084  46.836  38.543  1.00  0.00           C  
ATOM   4080  HD2 LYS   466      73.279  46.727  37.815  1.00  0.00           H  
ATOM   4081  HD3 LYS   466      73.601  47.243  39.426  1.00  0.00           H  
ATOM   4082  CE  LYS   466      75.152  47.815  38.079  1.00  0.00           C  
ATOM   4083  HE2 LYS   466      75.860  48.026  38.887  1.00  0.00           H  
ATOM   4084  HE3 LYS   466      75.727  47.241  37.346  1.00  0.00           H  
ATOM   4085  NZ  LYS   466      74.592  49.111  37.582  1.00  0.00           N  
ATOM   4086  HZ1 LYS   466      75.323  49.660  37.157  1.00  0.00           H  
ATOM   4087  HZ2 LYS   466      73.856  49.022  36.892  1.00  0.00           H  
ATOM   4088  HZ3 LYS   466      74.208  49.588  38.387  1.00  0.00           H  
ATOM   4089  C   LYS   466      73.107  42.335  40.279  1.00  0.00           C  
ATOM   4090  O   LYS   466      72.820  42.477  41.445  1.00  0.00           O  
ATOM   4091  N   LEU   467      72.471  41.396  39.585  1.00  0.00           N  
ATOM   4092  H   LEU   467      72.805  41.262  38.636  1.00  0.00           H  
ATOM   4093  CA  LEU   467      71.597  40.407  40.201  1.00  0.00           C  
ATOM   4094  HA  LEU   467      70.708  40.910  40.576  1.00  0.00           H  
ATOM   4095  CB  LEU   467      71.004  39.522  39.100  1.00  0.00           C  
ATOM   4096  HB2 LEU   467      70.646  40.202  38.328  1.00  0.00           H  
ATOM   4097  HB3 LEU   467      71.752  38.910  38.587  1.00  0.00           H  
ATOM   4098  CG  LEU   467      69.799  38.630  39.618  1.00  0.00           C  
ATOM   4099  HG  LEU   467      70.090  38.216  40.585  1.00  0.00           H  
ATOM   4100  CD1 LEU   467      68.512  39.399  39.878  1.00  0.00           C  
ATOM   4101 HD11 LEU   467      67.977  39.371  38.931  1.00  0.00           H  
ATOM   4102 HD12 LEU   467      67.873  38.863  40.576  1.00  0.00           H  
ATOM   4103 HD13 LEU   467      68.816  40.380  40.243  1.00  0.00           H  
ATOM   4104  CD2 LEU   467      69.377  37.433  38.796  1.00  0.00           C  
ATOM   4105 HD21 LEU   467      68.476  36.948  39.171  1.00  0.00           H  
ATOM   4106 HD22 LEU   467      69.104  37.814  37.811  1.00  0.00           H  
ATOM   4107 HD23 LEU   467      70.276  36.827  38.925  1.00  0.00           H  
ATOM   4108  C   LEU   467      72.248  39.599  41.368  1.00  0.00           C  
ATOM   4109  O   LEU   467      71.786  39.704  42.513  1.00  0.00           O  
ATOM   4110  N   MET   468      73.354  38.872  41.147  1.00  0.00           N  
ATOM   4111  H   MET   468      73.883  39.184  40.345  1.00  0.00           H  
ATOM   4112  CA  MET   468      74.244  38.268  42.151  1.00  0.00           C  
ATOM   4113  HA  MET   468      73.828  37.355  42.580  1.00  0.00           H  
ATOM   4114  CB  MET   468      75.526  37.801  41.490  1.00  0.00           C  
ATOM   4115  HB2 MET   468      75.945  38.636  40.941  1.00  0.00           H  
ATOM   4116  HB3 MET   468      76.257  37.555  42.267  1.00  0.00           H  
ATOM   4117  CG  MET   468      75.441  36.510  40.625  1.00  0.00           C  
ATOM   4118  HG2 MET   468      74.695  36.636  39.836  1.00  0.00           H  
ATOM   4119  HG3 MET   468      76.475  36.390  40.321  1.00  0.00           H  
ATOM   4120  SD  MET   468      75.053  34.987  41.515  1.00  0.00           S  
ATOM   4121  CE  MET   468      73.261  34.726  41.247  1.00  0.00           C  
ATOM   4122  HE1 MET   468      72.754  35.665  41.457  1.00  0.00           H  
ATOM   4123  HE2 MET   468      73.005  34.571  40.199  1.00  0.00           H  
ATOM   4124  HE3 MET   468      72.897  33.951  41.924  1.00  0.00           H  
ATOM   4125  C   MET   468      74.641  39.209  43.251  1.00  0.00           C  
ATOM   4126  O   MET   468      74.700  38.822  44.413  1.00  0.00           O  
ATOM   4127  N   VAL   469      75.039  40.485  42.964  1.00  0.00           N  
ATOM   4128  H   VAL   469      74.949  40.821  42.010  1.00  0.00           H  
ATOM   4129  CA  VAL   469      75.508  41.429  43.972  1.00  0.00           C  
ATOM   4130  HA  VAL   469      76.087  40.832  44.688  1.00  0.00           H  
ATOM   4131  CB  VAL   469      76.317  42.596  43.419  1.00  0.00           C  
ATOM   4132  HB  VAL   469      75.620  43.294  42.962  1.00  0.00           H  
ATOM   4133  CG1 VAL   469      76.894  43.298  44.709  1.00  0.00           C  
ATOM   4134 HG11 VAL   469      77.592  44.090  44.423  1.00  0.00           H  
ATOM   4135 HG12 VAL   469      76.133  43.767  45.340  1.00  0.00           H  
ATOM   4136 HG13 VAL   469      77.588  42.679  45.278  1.00  0.00           H  
ATOM   4137  CG2 VAL   469      77.346  42.233  42.337  1.00  0.00           C  
ATOM   4138 HG21 VAL   469      77.743  43.129  41.876  1.00  0.00           H  
ATOM   4139 HG22 VAL   469      78.054  41.632  42.898  1.00  0.00           H  
ATOM   4140 HG23 VAL   469      76.838  41.651  41.570  1.00  0.00           H  
ATOM   4141  C   VAL   469      74.371  41.890  44.951  1.00  0.00           C  
ATOM   4142  O   VAL   469      74.497  41.716  46.132  1.00  0.00           O  
ATOM   4143  N   ARG   470      73.307  42.427  44.410  1.00  0.00           N  
ATOM   4144  H   ARG   470      73.278  42.755  43.453  1.00  0.00           H  
ATOM   4145  CA  ARG   470      72.149  42.744  45.145  1.00  0.00           C  
ATOM   4146  HA  ARG   470      72.439  43.600  45.748  1.00  0.00           H  
ATOM   4147  CB  ARG   470      71.039  43.207  44.114  1.00  0.00           C  
ATOM   4148  HB2 ARG   470      70.909  42.320  43.499  1.00  0.00           H  
ATOM   4149  HB3 ARG   470      70.062  43.275  44.576  1.00  0.00           H  
ATOM   4150  CG  ARG   470      71.310  44.431  43.279  1.00  0.00           C  
ATOM   4151  HG2 ARG   470      71.133  45.340  43.849  1.00  0.00           H  
ATOM   4152  HG3 ARG   470      72.357  44.531  43.028  1.00  0.00           H  
ATOM   4153  CD  ARG   470      70.377  44.491  42.094  1.00  0.00           C  
ATOM   4154  HD2 ARG   470      70.469  45.477  41.649  1.00  0.00           H  
ATOM   4155  HD3 ARG   470      70.686  43.709  41.399  1.00  0.00           H  
ATOM   4156  NE  ARG   470      68.933  44.362  42.400  1.00  0.00           N  
ATOM   4157  HE  ARG   470      68.702  44.521  43.371  1.00  0.00           H  
ATOM   4158  CZ  ARG   470      68.066  43.757  41.631  1.00  0.00           C  
ATOM   4159  NH1 ARG   470      68.285  43.565  40.377  1.00  0.00           N  
ATOM   4160 HH11 ARG   470      69.082  43.964  39.918  1.00  0.00           H  
ATOM   4161 HH12 ARG   470      67.591  43.074  39.830  1.00  0.00           H  
ATOM   4162  NH2 ARG   470      66.996  43.149  42.198  1.00  0.00           N  
ATOM   4163 HH21 ARG   470      66.688  43.259  43.150  1.00  0.00           H  
ATOM   4164 HH22 ARG   470      66.362  42.620  41.608  1.00  0.00           H  
ATOM   4165  C   ARG   470      71.615  41.654  46.041  1.00  0.00           C  
ATOM   4166  O   ARG   470      71.465  41.849  47.233  1.00  0.00           O  
ATOM   4167  N   ILE   471      71.335  40.463  45.487  1.00  0.00           N  
ATOM   4168  H   ILE   471      71.419  40.455  44.480  1.00  0.00           H  
ATOM   4169  CA  ILE   471      71.038  39.194  46.238  1.00  0.00           C  
ATOM   4170  HA  ILE   471      70.054  39.293  46.699  1.00  0.00           H  
ATOM   4171  CB  ILE   471      70.828  38.084  45.259  1.00  0.00           C  
ATOM   4172  HB  ILE   471      71.689  38.096  44.584  1.00  0.00           H  
ATOM   4173  CG2 ILE   471      70.835  36.744  46.015  1.00  0.00           C  
ATOM   4174 HG21 ILE   471      70.660  35.915  45.325  1.00  0.00           H  
ATOM   4175 HG22 ILE   471      71.729  36.591  46.631  1.00  0.00           H  
ATOM   4176 HG23 ILE   471      69.928  36.840  46.606  1.00  0.00           H  
ATOM   4177  CG1 ILE   471      69.564  38.381  44.401  1.00  0.00           C  
ATOM   4178 HG12 ILE   471      68.676  38.182  45.012  1.00  0.00           H  
ATOM   4179 HG13 ILE   471      69.459  39.392  44.024  1.00  0.00           H  
ATOM   4180  CD1 ILE   471      69.560  37.451  43.166  1.00  0.00           C  
ATOM   4181 HD11 ILE   471      69.237  36.457  43.493  1.00  0.00           H  
ATOM   4182 HD12 ILE   471      68.798  37.869  42.507  1.00  0.00           H  
ATOM   4183 HD13 ILE   471      70.535  37.414  42.674  1.00  0.00           H  
ATOM   4184  C   ILE   471      72.065  39.032  47.372  1.00  0.00           C  
ATOM   4185  O   ILE   471      71.681  38.805  48.504  1.00  0.00           O  
ATOM   4186  N   GLY   472      73.360  39.052  46.988  1.00  0.00           N  
ATOM   4187  H   GLY   472      73.635  39.309  46.045  1.00  0.00           H  
ATOM   4188  CA  GLY   472      74.444  38.786  47.946  1.00  0.00           C  
ATOM   4189  HA2 GLY   472      74.233  37.805  48.368  1.00  0.00           H  
ATOM   4190  HA3 GLY   472      75.423  38.869  47.476  1.00  0.00           H  
ATOM   4191  C   GLY   472      74.415  39.688  49.259  1.00  0.00           C  
ATOM   4192  O   GLY   472      74.441  39.275  50.416  1.00  0.00           O  
ATOM   4193  N   VAL   473      74.301  41.001  48.963  1.00  0.00           N  
ATOM   4194  H   VAL   473      74.068  41.255  48.012  1.00  0.00           H  
ATOM   4195  CA  VAL   473      73.986  41.999  49.961  1.00  0.00           C  
ATOM   4196  HA  VAL   473      74.830  42.063  50.653  1.00  0.00           H  
ATOM   4197  CB  VAL   473      73.877  43.330  49.284  1.00  0.00           C  
ATOM   4198  HB  VAL   473      73.471  43.164  48.290  1.00  0.00           H  
ATOM   4199  CG1 VAL   473      73.002  44.472  49.846  1.00  0.00           C  
ATOM   4200 HG11 VAL   473      71.970  44.114  49.835  1.00  0.00           H  
ATOM   4201 HG12 VAL   473      73.360  44.725  50.836  1.00  0.00           H  
ATOM   4202 HG13 VAL   473      72.970  45.368  49.225  1.00  0.00           H  
ATOM   4203  CG2 VAL   473      75.234  43.994  49.033  1.00  0.00           C  
ATOM   4204 HG21 VAL   473      75.696  44.356  49.954  1.00  0.00           H  
ATOM   4205 HG22 VAL   473      76.005  43.378  48.584  1.00  0.00           H  
ATOM   4206 HG23 VAL   473      75.117  44.959  48.533  1.00  0.00           H  
ATOM   4207  C   VAL   473      72.755  41.597  50.843  1.00  0.00           C  
ATOM   4208  O   VAL   473      72.823  41.853  52.061  1.00  0.00           O  
ATOM   4209  N   PHE   474      71.644  40.988  50.338  1.00  0.00           N  
ATOM   4210  H   PHE   474      71.656  40.706  49.371  1.00  0.00           H  
ATOM   4211  CA  PHE   474      70.552  40.428  51.144  1.00  0.00           C  
ATOM   4212  HA  PHE   474      70.078  41.234  51.710  1.00  0.00           H  
ATOM   4213  CB  PHE   474      69.291  40.028  50.331  1.00  0.00           C  
ATOM   4214  HB2 PHE   474      69.147  40.592  49.413  1.00  0.00           H  
ATOM   4215  HB3 PHE   474      69.381  38.994  50.022  1.00  0.00           H  
ATOM   4216  CG  PHE   474      68.000  40.028  51.149  1.00  0.00           C  
ATOM   4217  CD1 PHE   474      67.878  39.063  52.144  1.00  0.00           C  
ATOM   4218  HD1 PHE   474      68.695  38.368  52.263  1.00  0.00           H  
ATOM   4219  CE1 PHE   474      66.682  39.043  52.902  1.00  0.00           C  
ATOM   4220  HE1 PHE   474      66.514  38.320  53.693  1.00  0.00           H  
ATOM   4221  CZ  PHE   474      65.575  39.932  52.620  1.00  0.00           C  
ATOM   4222  HZ  PHE   474      64.739  39.895  53.309  1.00  0.00           H  
ATOM   4223  CE2 PHE   474      65.708  40.817  51.515  1.00  0.00           C  
ATOM   4224  HE2 PHE   474      64.963  41.547  51.253  1.00  0.00           H  
ATOM   4225  CD2 PHE   474      66.938  40.891  50.882  1.00  0.00           C  
ATOM   4226  HD2 PHE   474      67.067  41.737  50.219  1.00  0.00           H  
ATOM   4227  C   PHE   474      71.083  39.405  52.224  1.00  0.00           C  
ATOM   4228  O   PHE   474      70.656  39.485  53.394  1.00  0.00           O  
ATOM   4229  N   SER   475      71.989  38.517  51.869  1.00  0.00           N  
ATOM   4230  H   SER   475      72.191  38.492  50.876  1.00  0.00           H  
ATOM   4231  CA  SER   475      72.655  37.571  52.744  1.00  0.00           C  
ATOM   4232  HA  SER   475      71.916  36.991  53.289  1.00  0.00           H  
ATOM   4233  CB  SER   475      73.373  36.505  51.963  1.00  0.00           C  
ATOM   4234  HB2 SER   475      72.748  35.989  51.223  1.00  0.00           H  
ATOM   4235  HB3 SER   475      74.103  37.019  51.337  1.00  0.00           H  
ATOM   4236  OG  SER   475      73.927  35.606  52.806  1.00  0.00           O  
ATOM   4237  HG  SER   475      73.491  34.746  52.769  1.00  0.00           H  
ATOM   4238  C   SER   475      73.544  38.256  53.859  1.00  0.00           C  
ATOM   4239  O   SER   475      73.273  38.164  55.055  1.00  0.00           O  
ATOM   4240  N   VAL   476      74.502  39.098  53.401  1.00  0.00           N  
ATOM   4241  H   VAL   476      74.639  39.042  52.400  1.00  0.00           H  
ATOM   4242  CA  VAL   476      75.250  40.078  54.320  1.00  0.00           C  
ATOM   4243  HA  VAL   476      75.957  39.517  54.941  1.00  0.00           H  
ATOM   4244  CB  VAL   476      76.088  41.076  53.498  1.00  0.00           C  
ATOM   4245  HB  VAL   476      75.416  41.762  52.983  1.00  0.00           H  
ATOM   4246  CG1 VAL   476      77.043  41.877  54.440  1.00  0.00           C  
ATOM   4247 HG11 VAL   476      76.428  42.560  55.028  1.00  0.00           H  
ATOM   4248 HG12 VAL   476      77.679  41.195  55.001  1.00  0.00           H  
ATOM   4249 HG13 VAL   476      77.592  42.467  53.702  1.00  0.00           H  
ATOM   4250  CG2 VAL   476      76.988  40.366  52.429  1.00  0.00           C  
ATOM   4251 HG21 VAL   476      77.885  39.866  52.780  1.00  0.00           H  
ATOM   4252 HG22 VAL   476      76.521  39.573  51.846  1.00  0.00           H  
ATOM   4253 HG23 VAL   476      77.558  41.091  51.846  1.00  0.00           H  
ATOM   4254  C   VAL   476      74.364  40.921  55.251  1.00  0.00           C  
ATOM   4255  O   VAL   476      74.626  40.940  56.439  1.00  0.00           O  
ATOM   4256  N   LEU   477      73.251  41.523  54.765  1.00  0.00           N  
ATOM   4257  H   LEU   477      73.140  41.500  53.756  1.00  0.00           H  
ATOM   4258  CA  LEU   477      72.197  42.150  55.484  1.00  0.00           C  
ATOM   4259  HA  LEU   477      72.648  42.997  56.005  1.00  0.00           H  
ATOM   4260  CB  LEU   477      71.093  42.790  54.617  1.00  0.00           C  
ATOM   4261  HB2 LEU   477      71.598  43.613  54.097  1.00  0.00           H  
ATOM   4262  HB3 LEU   477      70.594  42.115  53.920  1.00  0.00           H  
ATOM   4263  CG  LEU   477      70.088  43.570  55.443  1.00  0.00           C  
ATOM   4264  HG  LEU   477      69.714  42.816  56.139  1.00  0.00           H  
ATOM   4265  CD1 LEU   477      70.484  44.729  56.282  1.00  0.00           C  
ATOM   4266 HD11 LEU   477      69.549  45.199  56.571  1.00  0.00           H  
ATOM   4267 HD12 LEU   477      70.967  44.433  57.211  1.00  0.00           H  
ATOM   4268 HD13 LEU   477      71.045  45.495  55.739  1.00  0.00           H  
ATOM   4269  CD2 LEU   477      69.019  44.025  54.497  1.00  0.00           C  
ATOM   4270 HD21 LEU   477      69.191  45.001  54.051  1.00  0.00           H  
ATOM   4271 HD22 LEU   477      68.742  43.292  53.745  1.00  0.00           H  
ATOM   4272 HD23 LEU   477      68.129  44.189  55.101  1.00  0.00           H  
ATOM   4273  C   LEU   477      71.680  41.325  56.636  1.00  0.00           C  
ATOM   4274  O   LEU   477      71.580  41.959  57.727  1.00  0.00           O  
ATOM   4275  N   TYR   478      71.410  39.990  56.545  1.00  0.00           N  
ATOM   4276  H   TYR   478      71.418  39.525  55.656  1.00  0.00           H  
ATOM   4277  CA  TYR   478      71.066  39.141  57.747  1.00  0.00           C  
ATOM   4278  HA  TYR   478      70.303  39.632  58.337  1.00  0.00           H  
ATOM   4279  CB  TYR   478      70.362  37.998  57.053  1.00  0.00           C  
ATOM   4280  HB2 TYR   478      69.593  38.487  56.455  1.00  0.00           H  
ATOM   4281  HB3 TYR   478      71.099  37.553  56.390  1.00  0.00           H  
ATOM   4282  CG  TYR   478      69.595  37.042  57.844  1.00  0.00           C  
ATOM   4283  CD1 TYR   478      70.346  36.197  58.719  1.00  0.00           C  
ATOM   4284  HD1 TYR   478      71.412  36.131  58.550  1.00  0.00           H  
ATOM   4285  CE1 TYR   478      69.685  35.276  59.592  1.00  0.00           C  
ATOM   4286  HE1 TYR   478      70.254  34.581  60.196  1.00  0.00           H  
ATOM   4287  CZ  TYR   478      68.272  35.300  59.631  1.00  0.00           C  
ATOM   4288  OH  TYR   478      67.541  34.569  60.548  1.00  0.00           O  
ATOM   4289  HH  TYR   478      66.609  34.675  60.391  1.00  0.00           H  
ATOM   4290  CE2 TYR   478      67.538  36.162  58.808  1.00  0.00           C  
ATOM   4291  HE2 TYR   478      66.477  36.217  59.008  1.00  0.00           H  
ATOM   4292  CD2 TYR   478      68.173  37.056  57.952  1.00  0.00           C  
ATOM   4293  HD2 TYR   478      67.622  37.659  57.258  1.00  0.00           H  
ATOM   4294  C   TYR   478      72.262  38.711  58.596  1.00  0.00           C  
ATOM   4295  O   TYR   478      72.170  38.605  59.813  1.00  0.00           O  
ATOM   4296  N   THR   479      73.373  38.538  57.998  1.00  0.00           N  
ATOM   4297  H   THR   479      73.313  38.860  57.038  1.00  0.00           H  
ATOM   4298  CA  THR   479      74.602  37.898  58.578  1.00  0.00           C  
ATOM   4299  HA  THR   479      74.399  36.879  58.889  1.00  0.00           H  
ATOM   4300  CB  THR   479      75.755  37.607  57.561  1.00  0.00           C  
ATOM   4301  HB  THR   479      75.996  38.584  57.143  1.00  0.00           H  
ATOM   4302  CG2 THR   479      76.945  36.851  58.166  1.00  0.00           C  
ATOM   4303 HG21 THR   479      77.635  36.678  57.348  1.00  0.00           H  
ATOM   4304 HG22 THR   479      77.472  37.461  58.896  1.00  0.00           H  
ATOM   4305 HG23 THR   479      76.608  35.908  58.583  1.00  0.00           H  
ATOM   4306  OG1 THR   479      75.177  36.756  56.643  1.00  0.00           O  
ATOM   4307  HG1 THR   479      74.659  37.292  56.033  1.00  0.00           H  
ATOM   4308  C   THR   479      75.188  38.600  59.788  1.00  0.00           C  
ATOM   4309  O   THR   479      75.559  38.052  60.874  1.00  0.00           O  
ATOM   4310  N   VAL   480      75.189  39.945  59.678  1.00  0.00           N  
ATOM   4311  H   VAL   480      74.992  40.364  58.783  1.00  0.00           H  
ATOM   4312  CA  VAL   480      75.766  40.853  60.758  1.00  0.00           C  
ATOM   4313  HA  VAL   480      76.748  40.474  61.049  1.00  0.00           H  
ATOM   4314  CB  VAL   480      76.297  42.200  60.104  1.00  0.00           C  
ATOM   4315  HB  VAL   480      75.495  42.800  59.654  1.00  0.00           H  
ATOM   4316  CG1 VAL   480      77.097  42.938  61.168  1.00  0.00           C  
ATOM   4317 HG11 VAL   480      77.702  43.686  60.670  1.00  0.00           H  
ATOM   4318 HG12 VAL   480      76.410  43.499  61.798  1.00  0.00           H  
ATOM   4319 HG13 VAL   480      77.722  42.228  61.708  1.00  0.00           H  
ATOM   4320  CG2 VAL   480      77.238  41.899  58.972  1.00  0.00           C  
ATOM   4321 HG21 VAL   480      76.828  41.193  58.266  1.00  0.00           H  
ATOM   4322 HG22 VAL   480      77.571  42.815  58.474  1.00  0.00           H  
ATOM   4323 HG23 VAL   480      78.122  41.410  59.373  1.00  0.00           H  
ATOM   4324  C   VAL   480      74.850  41.129  61.903  1.00  0.00           C  
ATOM   4325  O   VAL   480      75.316  40.810  63.051  1.00  0.00           O  
ATOM   4326  N   PRO   481      73.565  41.516  61.697  1.00  0.00           N  
ATOM   4327  CD  PRO   481      72.901  41.744  60.404  1.00  0.00           C  
ATOM   4328  HD2 PRO   481      73.235  41.113  59.582  1.00  0.00           H  
ATOM   4329  HD3 PRO   481      73.126  42.761  60.075  1.00  0.00           H  
ATOM   4330  CG  PRO   481      71.379  41.606  60.670  1.00  0.00           C  
ATOM   4331  HG2 PRO   481      70.930  40.663  60.380  1.00  0.00           H  
ATOM   4332  HG3 PRO   481      70.821  42.358  60.129  1.00  0.00           H  
ATOM   4333  CB  PRO   481      71.189  41.819  62.140  1.00  0.00           C  
ATOM   4334  HB2 PRO   481      70.339  41.287  62.551  1.00  0.00           H  
ATOM   4335  HB3 PRO   481      71.064  42.892  62.275  1.00  0.00           H  
ATOM   4336  CA  PRO   481      72.578  41.581  62.771  1.00  0.00           C  
ATOM   4337  HA  PRO   481      72.760  42.316  63.553  1.00  0.00           H  
ATOM   4338  C   PRO   481      72.470  40.136  63.523  1.00  0.00           C  
ATOM   4339  O   PRO   481      72.176  40.107  64.727  1.00  0.00           O  
ATOM   4340  N   ALA   482      72.482  38.959  62.831  1.00  0.00           N  
ATOM   4341  H   ALA   482      72.611  39.076  61.840  1.00  0.00           H  
ATOM   4342  CA  ALA   482      72.401  37.673  63.537  1.00  0.00           C  
ATOM   4343  HA  ALA   482      71.537  37.640  64.213  1.00  0.00           H  
ATOM   4344  CB  ALA   482      72.349  36.492  62.506  1.00  0.00           C  
ATOM   4345  HB1 ALA   482      71.422  36.507  61.926  1.00  0.00           H  
ATOM   4346  HB2 ALA   482      73.224  36.563  61.862  1.00  0.00           H  
ATOM   4347  HB3 ALA   482      72.462  35.489  62.914  1.00  0.00           H  
ATOM   4348  C   ALA   482      73.702  37.419  64.470  1.00  0.00           C  
ATOM   4349  O   ALA   482      73.634  36.858  65.556  1.00  0.00           O  
ATOM   4350  N   THR   483      74.886  37.879  63.976  1.00  0.00           N  
ATOM   4351  H   THR   483      74.979  38.121  63.002  1.00  0.00           H  
ATOM   4352  CA  THR   483      76.111  37.729  64.811  1.00  0.00           C  
ATOM   4353  HA  THR   483      76.315  36.696  65.098  1.00  0.00           H  
ATOM   4354  CB  THR   483      77.337  38.101  63.938  1.00  0.00           C  
ATOM   4355  HB  THR   483      77.222  39.104  63.550  1.00  0.00           H  
ATOM   4356  CG2 THR   483      78.688  37.894  64.757  1.00  0.00           C  
ATOM   4357 HG21 THR   483      78.805  38.772  65.391  1.00  0.00           H  
ATOM   4358 HG22 THR   483      78.601  36.965  65.314  1.00  0.00           H  
ATOM   4359 HG23 THR   483      79.532  37.848  64.079  1.00  0.00           H  
ATOM   4360  OG1 THR   483      77.381  37.241  62.900  1.00  0.00           O  
ATOM   4361  HG1 THR   483      76.704  37.376  62.229  1.00  0.00           H  
ATOM   4362  C   THR   483      76.124  38.618  66.017  1.00  0.00           C  
ATOM   4363  O   THR   483      76.717  38.314  67.039  1.00  0.00           O  
ATOM   4364  N   ILE   484      75.382  39.757  65.940  1.00  0.00           N  
ATOM   4365  H   ILE   484      75.037  40.045  65.037  1.00  0.00           H  
ATOM   4366  CA  ILE   484      75.170  40.698  67.040  1.00  0.00           C  
ATOM   4367  HA  ILE   484      76.118  40.732  67.582  1.00  0.00           H  
ATOM   4368  CB  ILE   484      74.838  42.056  66.478  1.00  0.00           C  
ATOM   4369  HB  ILE   484      73.917  42.030  65.889  1.00  0.00           H  
ATOM   4370  CG2 ILE   484      74.322  42.966  67.624  1.00  0.00           C  
ATOM   4371 HG21 ILE   484      74.313  44.040  67.459  1.00  0.00           H  
ATOM   4372 HG22 ILE   484      73.352  42.593  67.942  1.00  0.00           H  
ATOM   4373 HG23 ILE   484      74.965  42.821  68.492  1.00  0.00           H  
ATOM   4374  CG1 ILE   484      75.964  42.862  65.748  1.00  0.00           C  
ATOM   4375 HG12 ILE   484      76.194  42.390  64.785  1.00  0.00           H  
ATOM   4376 HG13 ILE   484      75.553  43.860  65.547  1.00  0.00           H  
ATOM   4377  CD1 ILE   484      77.266  42.945  66.543  1.00  0.00           C  
ATOM   4378 HD11 ILE   484      77.755  41.970  66.623  1.00  0.00           H  
ATOM   4379 HD12 ILE   484      77.907  43.668  66.049  1.00  0.00           H  
ATOM   4380 HD13 ILE   484      77.088  43.197  67.592  1.00  0.00           H  
ATOM   4381  C   ILE   484      74.183  40.119  68.059  1.00  0.00           C  
ATOM   4382  O   ILE   484      74.516  40.029  69.214  1.00  0.00           O  
ATOM   4383  N   VAL   485      73.070  39.593  67.494  1.00  0.00           N  
ATOM   4384  H   VAL   485      73.039  39.711  66.485  1.00  0.00           H  
ATOM   4385  CA  VAL   485      72.016  38.827  68.263  1.00  0.00           C  
ATOM   4386  HA  VAL   485      71.521  39.378  69.066  1.00  0.00           H  
ATOM   4387  CB  VAL   485      70.865  38.282  67.381  1.00  0.00           C  
ATOM   4388  HB  VAL   485      71.291  37.823  66.491  1.00  0.00           H  
ATOM   4389  CG1 VAL   485      69.861  37.333  67.943  1.00  0.00           C  
ATOM   4390 HG11 VAL   485      69.267  36.966  67.107  1.00  0.00           H  
ATOM   4391 HG12 VAL   485      70.326  36.406  68.292  1.00  0.00           H  
ATOM   4392 HG13 VAL   485      69.174  37.699  68.702  1.00  0.00           H  
ATOM   4393  CG2 VAL   485      69.957  39.434  66.822  1.00  0.00           C  
ATOM   4394 HG21 VAL   485      69.441  39.017  65.964  1.00  0.00           H  
ATOM   4395 HG22 VAL   485      69.190  39.650  67.571  1.00  0.00           H  
ATOM   4396 HG23 VAL   485      70.481  40.341  66.507  1.00  0.00           H  
ATOM   4397  C   VAL   485      72.629  37.678  69.100  1.00  0.00           C  
ATOM   4398  O   VAL   485      72.302  37.562  70.310  1.00  0.00           O  
ATOM   4399  N   LEU   486      73.576  36.910  68.529  1.00  0.00           N  
ATOM   4400  H   LEU   486      73.536  36.897  67.528  1.00  0.00           H  
ATOM   4401  CA  LEU   486      74.303  35.819  69.229  1.00  0.00           C  
ATOM   4402  HA  LEU   486      73.471  35.342  69.733  1.00  0.00           H  
ATOM   4403  CB  LEU   486      74.986  34.896  68.123  1.00  0.00           C  
ATOM   4404  HB2 LEU   486      74.338  34.536  67.321  1.00  0.00           H  
ATOM   4405  HB3 LEU   486      75.845  35.457  67.753  1.00  0.00           H  
ATOM   4406  CG  LEU   486      75.669  33.634  68.655  1.00  0.00           C  
ATOM   4407  HG  LEU   486      76.586  33.894  69.196  1.00  0.00           H  
ATOM   4408  CD1 LEU   486      74.720  32.711  69.475  1.00  0.00           C  
ATOM   4409 HD11 LEU   486      75.287  31.787  69.554  1.00  0.00           H  
ATOM   4410 HD12 LEU   486      74.269  33.144  70.373  1.00  0.00           H  
ATOM   4411 HD13 LEU   486      73.842  32.375  68.939  1.00  0.00           H  
ATOM   4412  CD2 LEU   486      76.112  32.786  67.422  1.00  0.00           C  
ATOM   4413 HD21 LEU   486      76.695  31.934  67.804  1.00  0.00           H  
ATOM   4414 HD22 LEU   486      75.313  32.237  66.923  1.00  0.00           H  
ATOM   4415 HD23 LEU   486      76.823  33.312  66.793  1.00  0.00           H  
ATOM   4416  C   LEU   486      75.258  36.313  70.339  1.00  0.00           C  
ATOM   4417  O   LEU   486      75.209  35.740  71.427  1.00  0.00           O  
ATOM   4418  N   ALA   487      76.084  37.367  70.221  1.00  0.00           N  
ATOM   4419  H   ALA   487      76.136  37.825  69.324  1.00  0.00           H  
ATOM   4420  CA  ALA   487      76.749  38.041  71.329  1.00  0.00           C  
ATOM   4421  HA  ALA   487      77.397  37.289  71.791  1.00  0.00           H  
ATOM   4422  CB  ALA   487      77.573  39.134  70.828  1.00  0.00           C  
ATOM   4423  HB1 ALA   487      78.334  39.441  71.553  1.00  0.00           H  
ATOM   4424  HB2 ALA   487      78.093  38.895  69.900  1.00  0.00           H  
ATOM   4425  HB3 ALA   487      77.001  40.033  70.578  1.00  0.00           H  
ATOM   4426  C   ALA   487      75.802  38.646  72.423  1.00  0.00           C  
ATOM   4427  O   ALA   487      76.044  38.536  73.638  1.00  0.00           O  
ATOM   4428  N   CYS   488      74.629  39.213  72.070  1.00  0.00           N  
ATOM   4429  H   CYS   488      74.434  39.271  71.082  1.00  0.00           H  
ATOM   4430  CA  CYS   488      73.544  39.545  73.065  1.00  0.00           C  
ATOM   4431  HA  CYS   488      74.017  40.203  73.789  1.00  0.00           H  
ATOM   4432  CB  CYS   488      72.305  40.178  72.393  1.00  0.00           C  
ATOM   4433  HB2 CYS   488      71.897  39.399  71.757  1.00  0.00           H  
ATOM   4434  HB3 CYS   488      71.570  40.429  73.166  1.00  0.00           H  
ATOM   4435  SG  CYS   488      72.812  41.655  71.476  1.00  0.00           S  
ATOM   4436  HG  CYS   488      73.602  40.995  70.626  1.00  0.00           H  
ATOM   4437  C   CYS   488      73.103  38.284  73.840  1.00  0.00           C  
ATOM   4438  O   CYS   488      72.756  38.444  75.019  1.00  0.00           O  
ATOM   4439  N   TYR   489      73.233  37.058  73.302  1.00  0.00           N  
ATOM   4440  H   TYR   489      73.431  37.004  72.308  1.00  0.00           H  
ATOM   4441  CA  TYR   489      72.868  35.808  74.046  1.00  0.00           C  
ATOM   4442  HA  TYR   489      72.112  36.042  74.806  1.00  0.00           H  
ATOM   4443  CB  TYR   489      72.216  34.723  73.228  1.00  0.00           C  
ATOM   4444  HB2 TYR   489      72.907  34.620  72.391  1.00  0.00           H  
ATOM   4445  HB3 TYR   489      72.208  33.802  73.814  1.00  0.00           H  
ATOM   4446  CG  TYR   489      70.807  35.093  72.666  1.00  0.00           C  
ATOM   4447  CD1 TYR   489      69.730  35.235  73.549  1.00  0.00           C  
ATOM   4448  HD1 TYR   489      69.780  35.083  74.621  1.00  0.00           H  
ATOM   4449  CE1 TYR   489      68.440  35.356  73.069  1.00  0.00           C  
ATOM   4450  HE1 TYR   489      67.598  35.402  73.738  1.00  0.00           H  
ATOM   4451  CZ  TYR   489      68.156  35.385  71.678  1.00  0.00           C  
ATOM   4452  OH  TYR   489      66.892  35.523  71.171  1.00  0.00           O  
ATOM   4453  HH  TYR   489      66.857  35.297  70.239  1.00  0.00           H  
ATOM   4454  CE2 TYR   489      69.223  35.183  70.813  1.00  0.00           C  
ATOM   4455  HE2 TYR   489      68.952  35.081  69.774  1.00  0.00           H  
ATOM   4456  CD2 TYR   489      70.518  35.041  71.313  1.00  0.00           C  
ATOM   4457  HD2 TYR   489      71.322  34.910  70.610  1.00  0.00           H  
ATOM   4458  C   TYR   489      74.031  35.212  74.891  1.00  0.00           C  
ATOM   4459  O   TYR   489      73.888  34.682  75.967  1.00  0.00           O  
ATOM   4460  N   PHE   490      75.260  35.382  74.470  1.00  0.00           N  
ATOM   4461  H   PHE   490      75.335  35.746  73.535  1.00  0.00           H  
ATOM   4462  CA  PHE   490      76.458  35.094  75.290  1.00  0.00           C  
ATOM   4463  HA  PHE   490      76.506  34.032  75.570  1.00  0.00           H  
ATOM   4464  CB  PHE   490      77.711  35.299  74.520  1.00  0.00           C  
ATOM   4465  HB2 PHE   490      77.686  35.978  73.667  1.00  0.00           H  
ATOM   4466  HB3 PHE   490      78.429  35.672  75.250  1.00  0.00           H  
ATOM   4467  CG  PHE   490      78.190  33.988  73.931  1.00  0.00           C  
ATOM   4468  CD1 PHE   490      79.350  33.340  74.393  1.00  0.00           C  
ATOM   4469  HD1 PHE   490      79.831  33.741  75.276  1.00  0.00           H  
ATOM   4470  CE1 PHE   490      79.883  32.256  73.701  1.00  0.00           C  
ATOM   4471  HE1 PHE   490      80.758  31.828  74.151  1.00  0.00           H  
ATOM   4472  CZ  PHE   490      79.180  31.657  72.659  1.00  0.00           C  
ATOM   4473  HZ  PHE   490      79.391  30.690  72.243  1.00  0.00           H  
ATOM   4474  CE2 PHE   490      78.091  32.337  72.146  1.00  0.00           C  
ATOM   4475  HE2 PHE   490      77.721  31.902  71.224  1.00  0.00           H  
ATOM   4476  CD2 PHE   490      77.649  33.491  72.748  1.00  0.00           C  
ATOM   4477  HD2 PHE   490      76.818  34.025  72.304  1.00  0.00           H  
ATOM   4478  C   PHE   490      76.513  35.903  76.652  1.00  0.00           C  
ATOM   4479  O   PHE   490      77.067  35.395  77.598  1.00  0.00           O  
ATOM   4480  N   TYR   491      76.122  37.148  76.565  1.00  0.00           N  
ATOM   4481  H   TYR   491      75.708  37.494  75.705  1.00  0.00           H  
ATOM   4482  CA  TYR   491      76.009  38.013  77.767  1.00  0.00           C  
ATOM   4483  HA  TYR   491      77.028  38.132  78.147  1.00  0.00           H  
ATOM   4484  CB  TYR   491      75.375  39.367  77.362  1.00  0.00           C  
ATOM   4485  HB2 TYR   491      76.053  39.769  76.607  1.00  0.00           H  
ATOM   4486  HB3 TYR   491      74.516  39.162  76.728  1.00  0.00           H  
ATOM   4487  CG  TYR   491      75.104  40.419  78.395  1.00  0.00           C  
ATOM   4488  CD1 TYR   491      76.243  40.929  79.074  1.00  0.00           C  
ATOM   4489  HD1 TYR   491      77.259  40.594  79.028  1.00  0.00           H  
ATOM   4490  CE1 TYR   491      76.057  41.943  79.936  1.00  0.00           C  
ATOM   4491  HE1 TYR   491      76.917  42.393  80.411  1.00  0.00           H  
ATOM   4492  CZ  TYR   491      74.764  42.397  80.324  1.00  0.00           C  
ATOM   4493  OH  TYR   491      74.510  43.493  81.088  1.00  0.00           O  
ATOM   4494  HH  TYR   491      75.341  43.956  81.197  1.00  0.00           H  
ATOM   4495  CE2 TYR   491      73.675  41.914  79.510  1.00  0.00           C  
ATOM   4496  HE2 TYR   491      72.710  42.339  79.744  1.00  0.00           H  
ATOM   4497  CD2 TYR   491      73.785  40.838  78.699  1.00  0.00           C  
ATOM   4498  HD2 TYR   491      72.891  40.493  78.211  1.00  0.00           H  
ATOM   4499  C   TYR   491      75.117  37.411  78.827  1.00  0.00           C  
ATOM   4500  O   TYR   491      75.596  37.171  79.948  1.00  0.00           O  
ATOM   4501  N   GLU   492      73.966  36.915  78.449  1.00  0.00           N  
ATOM   4502  H   GLU   492      73.680  36.985  77.481  1.00  0.00           H  
ATOM   4503  CA  GLU   492      73.018  36.203  79.331  1.00  0.00           C  
ATOM   4504  HA  GLU   492      72.761  36.875  80.152  1.00  0.00           H  
ATOM   4505  CB  GLU   492      71.642  35.947  78.627  1.00  0.00           C  
ATOM   4506  HB2 GLU   492      71.694  35.088  77.962  1.00  0.00           H  
ATOM   4507  HB3 GLU   492      71.021  35.577  79.449  1.00  0.00           H  
ATOM   4508  CG  GLU   492      71.046  37.062  77.872  1.00  0.00           C  
ATOM   4509  HG2 GLU   492      71.021  37.949  78.510  1.00  0.00           H  
ATOM   4510  HG3 GLU   492      71.805  37.441  77.187  1.00  0.00           H  
ATOM   4511  CD  GLU   492      69.630  36.868  77.325  1.00  0.00           C  
ATOM   4512  OE1 GLU   492      69.026  35.830  77.660  1.00  0.00           O  
ATOM   4513  OE2 GLU   492      69.100  37.663  76.505  1.00  0.00           O  
ATOM   4514  C   GLU   492      73.593  34.875  79.841  1.00  0.00           C  
ATOM   4515  O   GLU   492      73.479  34.571  81.013  1.00  0.00           O  
ATOM   4516  N   GLN   493      74.086  34.083  78.945  1.00  0.00           N  
ATOM   4517  H   GLN   493      74.161  34.438  78.000  1.00  0.00           H  
ATOM   4518  CA  GLN   493      74.685  32.837  79.257  1.00  0.00           C  
ATOM   4519  HA  GLN   493      73.818  32.258  79.585  1.00  0.00           H  
ATOM   4520  CB  GLN   493      75.324  32.257  77.957  1.00  0.00           C  
ATOM   4521  HB2 GLN   493      74.545  32.397  77.214  1.00  0.00           H  
ATOM   4522  HB3 GLN   493      76.224  32.821  77.682  1.00  0.00           H  
ATOM   4523  CG  GLN   493      75.664  30.776  78.126  1.00  0.00           C  
ATOM   4524  HG2 GLN   493      75.648  30.392  79.148  1.00  0.00           H  
ATOM   4525  HG3 GLN   493      74.855  30.238  77.636  1.00  0.00           H  
ATOM   4526  CD  GLN   493      77.023  30.420  77.455  1.00  0.00           C  
ATOM   4527  OE1 GLN   493      77.638  31.132  76.735  1.00  0.00           O  
ATOM   4528  NE2 GLN   493      77.518  29.228  77.764  1.00  0.00           N  
ATOM   4529 HE21 GLN   493      78.383  28.952  77.329  1.00  0.00           H  
ATOM   4530 HE22 GLN   493      77.077  28.684  78.495  1.00  0.00           H  
ATOM   4531  C   GLN   493      75.660  32.843  80.416  1.00  0.00           C  
ATOM   4532  O   GLN   493      75.430  32.056  81.330  1.00  0.00           O  
ATOM   4533  N   ALA   494      76.676  33.776  80.540  1.00  0.00           N  
ATOM   4534  H   ALA   494      76.782  34.474  79.813  1.00  0.00           H  
ATOM   4535  CA  ALA   494      77.559  33.906  81.670  1.00  0.00           C  
ATOM   4536  HA  ALA   494      77.969  32.928  81.911  1.00  0.00           H  
ATOM   4537  CB  ALA   494      78.863  34.602  81.211  1.00  0.00           C  
ATOM   4538  HB1 ALA   494      78.695  35.308  80.402  1.00  0.00           H  
ATOM   4539  HB2 ALA   494      79.337  35.023  82.094  1.00  0.00           H  
ATOM   4540  HB3 ALA   494      79.600  33.909  80.788  1.00  0.00           H  
ATOM   4541  C   ALA   494      76.857  34.505  82.922  1.00  0.00           C  
ATOM   4542  O   ALA   494      77.362  34.223  83.945  1.00  0.00           O  
ATOM   4543  N   PHE   495      75.740  35.291  82.779  1.00  0.00           N  
ATOM   4544  H   PHE   495      75.406  35.498  81.856  1.00  0.00           H  
ATOM   4545  CA  PHE   495      75.211  36.104  83.841  1.00  0.00           C  
ATOM   4546  HA  PHE   495      75.776  35.958  84.761  1.00  0.00           H  
ATOM   4547  CB  PHE   495      75.418  37.617  83.544  1.00  0.00           C  
ATOM   4548  HB2 PHE   495      74.796  37.950  82.710  1.00  0.00           H  
ATOM   4549  HB3 PHE   495      75.001  38.177  84.386  1.00  0.00           H  
ATOM   4550  CG  PHE   495      76.843  38.120  83.310  1.00  0.00           C  
ATOM   4551  CD1 PHE   495      77.825  37.938  84.277  1.00  0.00           C  
ATOM   4552  HD1 PHE   495      77.570  37.436  85.201  1.00  0.00           H  
ATOM   4553  CE1 PHE   495      79.068  38.514  84.113  1.00  0.00           C  
ATOM   4554  HE1 PHE   495      79.746  38.527  84.956  1.00  0.00           H  
ATOM   4555  CZ  PHE   495      79.489  39.210  83.029  1.00  0.00           C  
ATOM   4556  HZ  PHE   495      80.435  39.686  82.779  1.00  0.00           H  
ATOM   4557  CE2 PHE   495      78.470  39.387  82.027  1.00  0.00           C  
ATOM   4558  HE2 PHE   495      78.628  40.170  81.296  1.00  0.00           H  
ATOM   4559  CD2 PHE   495      77.155  38.881  82.184  1.00  0.00           C  
ATOM   4560  HD2 PHE   495      76.471  39.171  81.402  1.00  0.00           H  
ATOM   4561  C   PHE   495      73.783  35.917  84.380  1.00  0.00           C  
ATOM   4562  O   PHE   495      73.505  36.241  85.508  1.00  0.00           O  
ATOM   4563  N   ARG   496      72.844  35.270  83.663  1.00  0.00           N  
ATOM   4564  H   ARG   496      73.142  34.755  82.848  1.00  0.00           H  
ATOM   4565  CA  ARG   496      71.478  35.097  84.128  1.00  0.00           C  
ATOM   4566  HA  ARG   496      70.847  35.980  84.022  1.00  0.00           H  
ATOM   4567  CB  ARG   496      70.629  34.109  83.278  1.00  0.00           C  
ATOM   4568  HB2 ARG   496      71.266  33.254  83.013  1.00  0.00           H  
ATOM   4569  HB3 ARG   496      69.864  33.552  83.810  1.00  0.00           H  
ATOM   4570  CG  ARG   496      70.218  34.768  81.967  1.00  0.00           C  
ATOM   4571  HG2 ARG   496      70.204  35.858  82.044  1.00  0.00           H  
ATOM   4572  HG3 ARG   496      71.007  34.569  81.231  1.00  0.00           H  
ATOM   4573  CD  ARG   496      68.856  34.426  81.395  1.00  0.00           C  
ATOM   4574  HD2 ARG   496      68.975  33.410  81.029  1.00  0.00           H  
ATOM   4575  HD3 ARG   496      68.147  34.380  82.219  1.00  0.00           H  
ATOM   4576  NE  ARG   496      68.347  35.352  80.458  1.00  0.00           N  
ATOM   4577  HE  ARG   496      68.553  35.287  79.464  1.00  0.00           H  
ATOM   4578  CZ  ARG   496      67.569  36.347  80.707  1.00  0.00           C  
ATOM   4579  NH1 ARG   496      67.331  36.856  81.882  1.00  0.00           N  
ATOM   4580 HH11 ARG   496      67.651  36.421  82.741  1.00  0.00           H  
ATOM   4581 HH12 ARG   496      66.849  37.747  81.903  1.00  0.00           H  
ATOM   4582  NH2 ARG   496      67.118  36.935  79.663  1.00  0.00           N  
ATOM   4583 HH21 ARG   496      67.504  36.641  78.779  1.00  0.00           H  
ATOM   4584 HH22 ARG   496      66.411  37.665  79.597  1.00  0.00           H  
ATOM   4585  C   ARG   496      71.297  34.614  85.584  1.00  0.00           C  
ATOM   4586  O   ARG   496      70.352  35.158  86.234  1.00  0.00           O  
ATOM   4587  N   GLU   497      72.053  33.547  85.975  1.00  0.00           N  
ATOM   4588  H   GLU   497      72.675  33.300  85.219  1.00  0.00           H  
ATOM   4589  CA  GLU   497      72.216  32.930  87.288  1.00  0.00           C  
ATOM   4590  HA  GLU   497      71.156  32.744  87.456  1.00  0.00           H  
ATOM   4591  CB  GLU   497      72.942  31.572  87.331  1.00  0.00           C  
ATOM   4592  HB2 GLU   497      72.603  30.888  86.562  1.00  0.00           H  
ATOM   4593  HB3 GLU   497      73.991  31.811  87.142  1.00  0.00           H  
ATOM   4594  CG  GLU   497      72.884  30.763  88.667  1.00  0.00           C  
ATOM   4595  HG2 GLU   497      71.898  30.842  89.118  1.00  0.00           H  
ATOM   4596  HG3 GLU   497      73.036  29.707  88.486  1.00  0.00           H  
ATOM   4597  CD  GLU   497      73.914  31.350  89.676  1.00  0.00           C  
ATOM   4598  OE1 GLU   497      74.976  31.836  89.218  1.00  0.00           O  
ATOM   4599  OE2 GLU   497      73.722  31.438  90.923  1.00  0.00           O  
ATOM   4600  C   GLU   497      72.682  33.945  88.315  1.00  0.00           C  
ATOM   4601  O   GLU   497      71.983  34.126  89.313  1.00  0.00           O  
ATOM   4602  N   HIP   498      73.716  34.741  88.118  1.00  0.00           N  
ATOM   4603  H   HIP   498      74.232  34.541  87.270  1.00  0.00           H  
ATOM   4604  CA  HIP   498      74.088  35.852  89.015  1.00  0.00           C  
ATOM   4605  HA  HIP   498      74.060  35.560  90.067  1.00  0.00           H  
ATOM   4606  CB  HIP   498      75.457  36.405  88.704  1.00  0.00           C  
ATOM   4607  HB2 HIP   498      75.583  36.352  87.631  1.00  0.00           H  
ATOM   4608  HB3 HIP   498      75.558  37.412  89.096  1.00  0.00           H  
ATOM   4609  CG  HIP   498      76.452  35.540  89.467  1.00  0.00           C  
ATOM   4610  ND1 HIP   498      76.490  34.139  89.611  1.00  0.00           N  
ATOM   4611  HD1 HIP   498      75.704  33.563  89.325  1.00  0.00           H  
ATOM   4612  CE1 HIP   498      77.725  33.714  90.033  1.00  0.00           C  
ATOM   4613  HE1 HIP   498      78.059  32.726  90.305  1.00  0.00           H  
ATOM   4614  NE2 HIP   498      78.441  34.816  90.224  1.00  0.00           N  
ATOM   4615  HE2 HIP   498      79.416  34.812  90.487  1.00  0.00           H  
ATOM   4616  CD2 HIP   498      77.741  35.926  89.839  1.00  0.00           C  
ATOM   4617  HD2 HIP   498      78.105  36.938  89.798  1.00  0.00           H  
ATOM   4618  C   HIP   498      73.003  36.975  88.989  1.00  0.00           C  
ATOM   4619  O   HIP   498      72.786  37.493  90.075  1.00  0.00           O  
ATOM   4620  N   TRP   499      72.440  37.337  87.860  1.00  0.00           N  
ATOM   4621  H   TRP   499      72.597  36.760  87.048  1.00  0.00           H  
ATOM   4622  CA  TRP   499      71.256  38.278  87.952  1.00  0.00           C  
ATOM   4623  HA  TRP   499      71.607  39.189  88.442  1.00  0.00           H  
ATOM   4624  CB  TRP   499      70.646  38.512  86.544  1.00  0.00           C  
ATOM   4625  HB2 TRP   499      70.273  37.666  85.972  1.00  0.00           H  
ATOM   4626  HB3 TRP   499      69.824  39.213  86.656  1.00  0.00           H  
ATOM   4627  CG  TRP   499      71.585  39.178  85.510  1.00  0.00           C  
ATOM   4628  CD1 TRP   499      72.802  39.678  85.755  1.00  0.00           C  
ATOM   4629  HD1 TRP   499      73.286  39.784  86.717  1.00  0.00           H  
ATOM   4630  NE1 TRP   499      73.375  40.163  84.606  1.00  0.00           N  
ATOM   4631  HE1 TRP   499      74.315  40.525  84.536  1.00  0.00           H  
ATOM   4632  CE2 TRP   499      72.551  39.852  83.543  1.00  0.00           C  
ATOM   4633  CZ2 TRP   499      72.673  39.980  82.088  1.00  0.00           C  
ATOM   4634  HZ2 TRP   499      73.566  40.278  81.559  1.00  0.00           H  
ATOM   4635  CH2 TRP   499      71.630  39.368  81.339  1.00  0.00           C  
ATOM   4636  HH2 TRP   499      71.723  39.450  80.273  1.00  0.00           H  
ATOM   4637  CZ3 TRP   499      70.366  38.977  81.905  1.00  0.00           C  
ATOM   4638  HZ3 TRP   499      69.468  38.766  81.337  1.00  0.00           H  
ATOM   4639  CE3 TRP   499      70.267  38.847  83.322  1.00  0.00           C  
ATOM   4640  HE3 TRP   499      69.444  38.399  83.868  1.00  0.00           H  
ATOM   4641  CD2 TRP   499      71.426  39.211  84.103  1.00  0.00           C  
ATOM   4642  C   TRP   499      70.150  37.768  88.857  1.00  0.00           C  
ATOM   4643  O   TRP   499      69.567  38.473  89.631  1.00  0.00           O  
ATOM   4644  N   GLU   500      69.803  36.466  88.667  1.00  0.00           N  
ATOM   4645  H   GLU   500      70.268  35.968  87.921  1.00  0.00           H  
ATOM   4646  CA  GLU   500      68.786  35.715  89.480  1.00  0.00           C  
ATOM   4647  HA  GLU   500      67.830  36.207  89.364  1.00  0.00           H  
ATOM   4648  CB  GLU   500      68.618  34.328  88.877  1.00  0.00           C  
ATOM   4649  HB2 GLU   500      68.471  34.352  87.793  1.00  0.00           H  
ATOM   4650  HB3 GLU   500      69.556  33.797  89.021  1.00  0.00           H  
ATOM   4651  CG  GLU   500      67.433  33.622  89.530  1.00  0.00           C  
ATOM   4652  HG2 GLU   500      67.728  33.358  90.548  1.00  0.00           H  
ATOM   4653  HG3 GLU   500      66.495  34.161  89.486  1.00  0.00           H  
ATOM   4654  CD  GLU   500      67.187  32.258  88.827  1.00  0.00           C  
ATOM   4655  OE1 GLU   500      66.565  32.355  87.719  1.00  0.00           O  
ATOM   4656  OE2 GLU   500      67.695  31.202  89.270  1.00  0.00           O  
ATOM   4657  C   GLU   500      69.152  35.754  90.952  1.00  0.00           C  
ATOM   4658  O   GLU   500      68.321  36.180  91.705  1.00  0.00           O  
ATOM   4659  N   ARG   501      70.391  35.320  91.323  1.00  0.00           N  
ATOM   4660  H   ARG   501      71.008  34.839  90.686  1.00  0.00           H  
ATOM   4661  CA  ARG   501      70.871  35.305  92.707  1.00  0.00           C  
ATOM   4662  HA  ARG   501      70.166  34.670  93.235  1.00  0.00           H  
ATOM   4663  CB  ARG   501      72.199  34.645  92.745  1.00  0.00           C  
ATOM   4664  HB2 ARG   501      72.169  33.713  92.180  1.00  0.00           H  
ATOM   4665  HB3 ARG   501      72.902  35.319  92.277  1.00  0.00           H  
ATOM   4666  CG  ARG   501      72.534  34.275  94.180  1.00  0.00           C  
ATOM   4667  HG2 ARG   501      72.515  35.068  94.928  1.00  0.00           H  
ATOM   4668  HG3 ARG   501      71.869  33.430  94.379  1.00  0.00           H  
ATOM   4669  CD  ARG   501      73.931  33.627  94.165  1.00  0.00           C  
ATOM   4670  HD2 ARG   501      74.036  32.708  93.586  1.00  0.00           H  
ATOM   4671  HD3 ARG   501      74.669  34.316  93.762  1.00  0.00           H  
ATOM   4672  NE  ARG   501      74.478  33.433  95.545  1.00  0.00           N  
ATOM   4673  HE  ARG   501      74.188  33.988  96.341  1.00  0.00           H  
ATOM   4674  CZ  ARG   501      75.254  32.463  95.969  1.00  0.00           C  
ATOM   4675  NH1 ARG   501      75.742  31.591  95.113  1.00  0.00           N  
ATOM   4676 HH11 ARG   501      75.637  31.698  94.115  1.00  0.00           H  
ATOM   4677 HH12 ARG   501      76.248  30.847  95.579  1.00  0.00           H  
ATOM   4678  NH2 ARG   501      75.735  32.372  97.162  1.00  0.00           N  
ATOM   4679 HH21 ARG   501      75.607  33.162  97.787  1.00  0.00           H  
ATOM   4680 HH22 ARG   501      76.449  31.727  97.441  1.00  0.00           H  
ATOM   4681  C   ARG   501      70.860  36.653  93.411  1.00  0.00           C  
ATOM   4682  O   ARG   501      70.614  36.688  94.631  1.00  0.00           O  
ATOM   4683  N   THR   502      71.077  37.732  92.608  1.00  0.00           N  
ATOM   4684  H   THR   502      71.487  37.527  91.708  1.00  0.00           H  
ATOM   4685  CA  THR   502      70.969  39.066  93.169  1.00  0.00           C  
ATOM   4686  HA  THR   502      71.439  39.153  94.140  1.00  0.00           H  
ATOM   4687  CB  THR   502      71.664  40.085  92.200  1.00  0.00           C  
ATOM   4688  HB  THR   502      71.154  40.335  91.267  1.00  0.00           H  
ATOM   4689  CG2 THR   502      71.822  41.371  92.862  1.00  0.00           C  
ATOM   4690 HG21 THR   502      71.901  42.105  92.061  1.00  0.00           H  
ATOM   4691 HG22 THR   502      70.963  41.632  93.490  1.00  0.00           H  
ATOM   4692 HG23 THR   502      72.624  41.309  93.598  1.00  0.00           H  
ATOM   4693  OG1 THR   502      72.969  39.610  91.773  1.00  0.00           O  
ATOM   4694  HG1 THR   502      72.873  38.890  91.143  1.00  0.00           H  
ATOM   4695  C   THR   502      69.501  39.509  93.295  1.00  0.00           C  
ATOM   4696  O   THR   502      69.053  40.101  94.275  1.00  0.00           O  
ATOM   4697  N   TRP   503      68.662  39.158  92.320  1.00  0.00           N  
ATOM   4698  H   TRP   503      68.998  38.596  91.559  1.00  0.00           H  
ATOM   4699  CA  TRP   503      67.218  39.368  92.316  1.00  0.00           C  
ATOM   4700  HA  TRP   503      67.095  40.451  92.451  1.00  0.00           H  
ATOM   4701  CB  TRP   503      66.544  38.993  91.018  1.00  0.00           C  
ATOM   4702  HB2 TRP   503      67.033  39.512  90.192  1.00  0.00           H  
ATOM   4703  HB3 TRP   503      66.609  37.930  90.796  1.00  0.00           H  
ATOM   4704  CG  TRP   503      65.085  39.206  90.972  1.00  0.00           C  
ATOM   4705  CD1 TRP   503      64.531  40.409  90.575  1.00  0.00           C  
ATOM   4706  HD1 TRP   503      65.013  41.320  90.275  1.00  0.00           H  
ATOM   4707  NE1 TRP   503      63.215  40.262  90.895  1.00  0.00           N  
ATOM   4708  HE1 TRP   503      62.683  41.106  91.042  1.00  0.00           H  
ATOM   4709  CE2 TRP   503      62.846  39.087  91.498  1.00  0.00           C  
ATOM   4710  CZ2 TRP   503      61.671  38.553  92.084  1.00  0.00           C  
ATOM   4711  HZ2 TRP   503      60.728  39.069  92.150  1.00  0.00           H  
ATOM   4712  CH2 TRP   503      61.695  37.247  92.560  1.00  0.00           C  
ATOM   4713  HH2 TRP   503      60.784  36.893  93.006  1.00  0.00           H  
ATOM   4714  CZ3 TRP   503      62.854  36.489  92.547  1.00  0.00           C  
ATOM   4715  HZ3 TRP   503      62.834  35.503  92.980  1.00  0.00           H  
ATOM   4716  CE3 TRP   503      64.025  37.013  91.981  1.00  0.00           C  
ATOM   4717  HE3 TRP   503      64.940  36.438  92.002  1.00  0.00           H  
ATOM   4718  CD2 TRP   503      64.046  38.333  91.480  1.00  0.00           C  
ATOM   4719  C   TRP   503      66.513  38.739  93.479  1.00  0.00           C  
ATOM   4720  O   TRP   503      65.746  39.359  94.170  1.00  0.00           O  
ATOM   4721  N   LEU   504      66.795  37.492  93.894  1.00  0.00           N  
ATOM   4722  H   LEU   504      67.441  36.975  93.321  1.00  0.00           H  
ATOM   4723  CA  LEU   504      66.318  36.940  95.194  1.00  0.00           C  
ATOM   4724  HA  LEU   504      65.232  37.005  95.090  1.00  0.00           H  
ATOM   4725  CB  LEU   504      66.641  35.463  95.251  1.00  0.00           C  
ATOM   4726  HB2 LEU   504      65.990  34.930  94.547  1.00  0.00           H  
ATOM   4727  HB3 LEU   504      67.606  35.286  94.777  1.00  0.00           H  
ATOM   4728  CG  LEU   504      66.468  34.790  96.595  1.00  0.00           C  
ATOM   4729  HG  LEU   504      67.063  35.320  97.342  1.00  0.00           H  
ATOM   4730  CD1 LEU   504      64.931  34.800  97.082  1.00  0.00           C  
ATOM   4731 HD11 LEU   504      64.843  34.506  98.127  1.00  0.00           H  
ATOM   4732 HD12 LEU   504      64.533  35.814  96.963  1.00  0.00           H  
ATOM   4733 HD13 LEU   504      64.286  34.204  96.429  1.00  0.00           H  
ATOM   4734  CD2 LEU   504      66.950  33.324  96.599  1.00  0.00           C  
ATOM   4735 HD21 LEU   504      68.038  33.292  96.553  1.00  0.00           H  
ATOM   4736 HD22 LEU   504      66.668  32.855  97.540  1.00  0.00           H  
ATOM   4737 HD23 LEU   504      66.473  32.831  95.755  1.00  0.00           H  
ATOM   4738  C   LEU   504      66.780  37.719  96.431  1.00  0.00           C  
ATOM   4739  O   LEU   504      65.937  38.124  97.263  1.00  0.00           O  
ATOM   4740  N   LEU   505      68.070  38.028  96.612  1.00  0.00           N  
ATOM   4741  H   LEU   505      68.745  37.661  95.963  1.00  0.00           H  
ATOM   4742  CA  LEU   505      68.600  39.014  97.667  1.00  0.00           C  
ATOM   4743  HA  LEU   505      68.473  38.505  98.625  1.00  0.00           H  
ATOM   4744  CB  LEU   505      70.126  39.201  97.422  1.00  0.00           C  
ATOM   4745  HB2 LEU   505      70.554  38.213  97.575  1.00  0.00           H  
ATOM   4746  HB3 LEU   505      70.171  39.582  96.403  1.00  0.00           H  
ATOM   4747  CG  LEU   505      70.818  40.219  98.335  1.00  0.00           C  
ATOM   4748  HG  LEU   505      70.273  41.157  98.440  1.00  0.00           H  
ATOM   4749  CD1 LEU   505      70.875  39.755  99.777  1.00  0.00           C  
ATOM   4750 HD11 LEU   505      69.909  39.639 100.279  1.00  0.00           H  
ATOM   4751 HD12 LEU   505      71.381  38.792  99.728  1.00  0.00           H  
ATOM   4752 HD13 LEU   505      71.497  40.499 100.277  1.00  0.00           H  
ATOM   4753  CD2 LEU   505      72.239  40.555  97.937  1.00  0.00           C  
ATOM   4754 HD21 LEU   505      72.627  41.472  98.382  1.00  0.00           H  
ATOM   4755 HD22 LEU   505      72.846  39.647  97.960  1.00  0.00           H  
ATOM   4756 HD23 LEU   505      72.302  40.893  96.900  1.00  0.00           H  
ATOM   4757  C   LEU   505      67.793  40.349  97.776  1.00  0.00           C  
ATOM   4758  O   LEU   505      67.462  40.852  98.859  1.00  0.00           O  
ATOM   4759  N   GLN   506      67.430  41.037  96.692  1.00  0.00           N  
ATOM   4760  H   GLN   506      67.756  40.793  95.771  1.00  0.00           H  
ATOM   4761  CA  GLN   506      66.754  42.316  96.744  1.00  0.00           C  
ATOM   4762  HA  GLN   506      67.217  43.057  97.387  1.00  0.00           H  
ATOM   4763  CB  GLN   506      66.804  42.905  95.396  1.00  0.00           C  
ATOM   4764  HB2 GLN   506      66.277  42.212  94.746  1.00  0.00           H  
ATOM   4765  HB3 GLN   506      66.302  43.878  95.426  1.00  0.00           H  
ATOM   4766  CG  GLN   506      68.156  43.205  94.759  1.00  0.00           C  
ATOM   4767  HG2 GLN   506      68.538  44.133  95.182  1.00  0.00           H  
ATOM   4768  HG3 GLN   506      68.885  42.409  94.907  1.00  0.00           H  
ATOM   4769  CD  GLN   506      68.177  43.418  93.232  1.00  0.00           C  
ATOM   4770  OE1 GLN   506      67.257  42.952  92.468  1.00  0.00           O  
ATOM   4771  NE2 GLN   506      69.011  44.229  92.660  1.00  0.00           N  
ATOM   4772 HE21 GLN   506      68.998  44.334  91.653  1.00  0.00           H  
ATOM   4773 HE22 GLN   506      69.653  44.746  93.251  1.00  0.00           H  
ATOM   4774  C   GLN   506      65.248  42.242  97.215  1.00  0.00           C  
ATOM   4775  O   GLN   506      64.621  43.235  97.562  1.00  0.00           O  
ATOM   4776  N   THR   507      64.690  41.001  97.342  1.00  0.00           N  
ATOM   4777  H   THR   507      65.337  40.264  97.129  1.00  0.00           H  
ATOM   4778  CA  THR   507      63.306  40.687  97.442  1.00  0.00           C  
ATOM   4779  HA  THR   507      62.756  41.559  97.778  1.00  0.00           H  
ATOM   4780  CB  THR   507      62.755  40.134  96.106  1.00  0.00           C  
ATOM   4781  HB  THR   507      61.679  40.102  96.244  1.00  0.00           H  
ATOM   4782  CG2 THR   507      62.885  40.994  94.829  1.00  0.00           C  
ATOM   4783 HG21 THR   507      63.932  41.280  94.801  1.00  0.00           H  
ATOM   4784 HG22 THR   507      62.605  40.333  94.007  1.00  0.00           H  
ATOM   4785 HG23 THR   507      62.253  41.884  94.833  1.00  0.00           H  
ATOM   4786  OG1 THR   507      63.307  38.826  95.868  1.00  0.00           O  
ATOM   4787  HG1 THR   507      64.015  38.868  95.225  1.00  0.00           H  
ATOM   4788  C   THR   507      62.995  39.594  98.525  1.00  0.00           C  
ATOM   4789  O   THR   507      61.850  39.551  99.078  1.00  0.00           O  
ATOM   4790  N   CYX   508      63.928  38.813  99.040  1.00  0.00           N  
ATOM   4791  H   CYX   508      64.816  38.737  98.548  1.00  0.00           H  
ATOM   4792  CA  CYX   508      63.737  37.816 100.067  1.00  0.00           C  
ATOM   4793  HA  CYX   508      62.935  37.153  99.728  1.00  0.00           H  
ATOM   4794  CB  CYX   508      65.039  37.034 100.282  1.00  0.00           C  
ATOM   4795  HB2 CYX   508      65.014  36.382 101.150  1.00  0.00           H  
ATOM   4796  HB3 CYX   508      65.086  36.402  99.387  1.00  0.00           H  
ATOM   4797  SG  CYX   508      66.550  38.083 100.384  1.00  0.00           S  
ATOM   4798  C   CYX   508      63.138  38.422 101.312  1.00  0.00           C  
ATOM   4799  O   CYX   508      62.273  37.827 101.872  1.00  0.00           O  
ATOM   4800  N   LYS   509      63.547  39.690 101.721  1.00  0.00           N  
ATOM   4801  H   LYS   509      64.092  40.288 101.113  1.00  0.00           H  
ATOM   4802  CA  LYS   509      63.004  40.310 102.931  1.00  0.00           C  
ATOM   4803  HA  LYS   509      62.966  39.541 103.696  1.00  0.00           H  
ATOM   4804  CB  LYS   509      63.917  41.408 103.437  1.00  0.00           C  
ATOM   4805  HB2 LYS   509      64.057  42.233 102.735  1.00  0.00           H  
ATOM   4806  HB3 LYS   509      63.510  41.926 104.320  1.00  0.00           H  
ATOM   4807  CG  LYS   509      65.259  40.859 103.839  1.00  0.00           C  
ATOM   4808  HG2 LYS   509      65.107  40.025 104.540  1.00  0.00           H  
ATOM   4809  HG3 LYS   509      65.643  40.282 103.003  1.00  0.00           H  
ATOM   4810  CD  LYS   509      66.331  41.878 104.283  1.00  0.00           C  
ATOM   4811  HD2 LYS   509      67.251  41.308 104.445  1.00  0.00           H  
ATOM   4812  HD3 LYS   509      66.670  42.448 103.410  1.00  0.00           H  
ATOM   4813  CE  LYS   509      66.061  42.640 105.586  1.00  0.00           C  
ATOM   4814  HE2 LYS   509      65.170  43.272 105.599  1.00  0.00           H  
ATOM   4815  HE3 LYS   509      65.914  41.925 106.389  1.00  0.00           H  
ATOM   4816  NZ  LYS   509      67.269  43.473 105.862  1.00  0.00           N  
ATOM   4817  HZ1 LYS   509      68.083  42.872 105.851  1.00  0.00           H  
ATOM   4818  HZ2 LYS   509      67.423  44.136 105.120  1.00  0.00           H  
ATOM   4819  HZ3 LYS   509      67.166  43.972 106.730  1.00  0.00           H  
ATOM   4820  C   LYS   509      61.545  40.848 102.827  1.00  0.00           C  
ATOM   4821  O   LYS   509      60.774  40.747 103.764  1.00  0.00           O  
ATOM   4822  N   SER   510      61.208  41.413 101.645  1.00  0.00           N  
ATOM   4823  H   SER   510      61.909  41.398 100.910  1.00  0.00           H  
ATOM   4824  CA  SER   510      59.799  41.758 101.314  1.00  0.00           C  
ATOM   4825  HA  SER   510      59.381  42.156 102.245  1.00  0.00           H  
ATOM   4826  CB  SER   510      59.897  42.859 100.246  1.00  0.00           C  
ATOM   4827  HB2 SER   510      58.940  43.334 100.029  1.00  0.00           H  
ATOM   4828  HB3 SER   510      60.555  43.706 100.459  1.00  0.00           H  
ATOM   4829  OG  SER   510      60.338  42.222  99.105  1.00  0.00           O  
ATOM   4830  HG  SER   510      60.698  42.962  98.598  1.00  0.00           H  
ATOM   4831  C   SER   510      58.879  40.545 101.008  1.00  0.00           C  
ATOM   4832  O   SER   510      57.819  40.531 101.560  1.00  0.00           O  
ATOM   4833  N   TYR   511      59.435  39.455 100.460  1.00  0.00           N  
ATOM   4834  H   TYR   511      60.352  39.585 100.053  1.00  0.00           H  
ATOM   4835  CA  TYR   511      58.811  38.166 100.398  1.00  0.00           C  
ATOM   4836  HA  TYR   511      57.769  38.341 100.128  1.00  0.00           H  
ATOM   4837  CB  TYR   511      59.459  37.267  99.359  1.00  0.00           C  
ATOM   4838  HB2 TYR   511      60.523  37.193  99.551  1.00  0.00           H  
ATOM   4839  HB3 TYR   511      58.978  36.299  99.487  1.00  0.00           H  
ATOM   4840  CG  TYR   511      59.163  37.712  97.939  1.00  0.00           C  
ATOM   4841  CD1 TYR   511      57.811  37.791  97.421  1.00  0.00           C  
ATOM   4842  HD1 TYR   511      56.972  37.715  98.099  1.00  0.00           H  
ATOM   4843  CE1 TYR   511      57.602  38.232  96.122  1.00  0.00           C  
ATOM   4844  HE1 TYR   511      56.611  38.391  95.747  1.00  0.00           H  
ATOM   4845  CZ  TYR   511      58.674  38.332  95.219  1.00  0.00           C  
ATOM   4846  OH  TYR   511      58.315  38.712  93.923  1.00  0.00           O  
ATOM   4847  HH  TYR   511      58.587  39.581  93.628  1.00  0.00           H  
ATOM   4848  CE2 TYR   511      60.016  38.115  95.654  1.00  0.00           C  
ATOM   4849  HE2 TYR   511      60.820  38.045  94.941  1.00  0.00           H  
ATOM   4850  CD2 TYR   511      60.238  37.813  97.006  1.00  0.00           C  
ATOM   4851  HD2 TYR   511      61.249  37.712  97.364  1.00  0.00           H  
ATOM   4852  C   TYR   511      58.729  37.330 101.731  1.00  0.00           C  
ATOM   4853  O   TYR   511      57.784  36.502 101.918  1.00  0.00           O  
ATOM   4854  N   ALA   512      59.530  37.716 102.733  1.00  0.00           N  
ATOM   4855  H   ALA   512      60.287  38.290 102.381  1.00  0.00           H  
ATOM   4856  CA  ALA   512      59.649  37.285 104.112  1.00  0.00           C  
ATOM   4857  HA  ALA   512      60.420  37.899 104.578  1.00  0.00           H  
ATOM   4858  CB  ALA   512      58.380  37.555 104.964  1.00  0.00           C  
ATOM   4859  HB1 ALA   512      57.826  38.433 104.625  1.00  0.00           H  
ATOM   4860  HB2 ALA   512      57.879  36.607 104.759  1.00  0.00           H  
ATOM   4861  HB3 ALA   512      58.546  37.660 106.031  1.00  0.00           H  
ATOM   4862  C   ALA   512      60.236  35.822 104.270  1.00  0.00           C  
ATOM   4863  O   ALA   512      59.761  35.001 104.974  1.00  0.00           O  
ATOM   4864  N   VAL   513      61.326  35.563 103.578  1.00  0.00           N  
ATOM   4865  H   VAL   513      61.695  36.324 103.022  1.00  0.00           H  
ATOM   4866  CA  VAL   513      62.035  34.207 103.599  1.00  0.00           C  
ATOM   4867  HA  VAL   513      61.581  33.653 104.428  1.00  0.00           H  
ATOM   4868  CB  VAL   513      61.723  33.533 102.249  1.00  0.00           C  
ATOM   4869  HB  VAL   513      62.363  32.664 102.105  1.00  0.00           H  
ATOM   4870  CG1 VAL   513      60.278  33.018 102.200  1.00  0.00           C  
ATOM   4871 HG11 VAL   513      59.539  33.739 101.868  1.00  0.00           H  
ATOM   4872 HG12 VAL   513      60.172  32.253 101.427  1.00  0.00           H  
ATOM   4873 HG13 VAL   513      60.052  32.642 103.198  1.00  0.00           H  
ATOM   4874  CG2 VAL   513      61.936  34.382 100.941  1.00  0.00           C  
ATOM   4875 HG21 VAL   513      61.880  33.753 100.065  1.00  0.00           H  
ATOM   4876 HG22 VAL   513      61.263  35.248 100.921  1.00  0.00           H  
ATOM   4877 HG23 VAL   513      62.964  34.751 100.912  1.00  0.00           H  
ATOM   4878  C   VAL   513      63.511  34.342 103.730  1.00  0.00           C  
ATOM   4879  O   VAL   513      64.008  35.412 103.483  1.00  0.00           O  
ATOM   4880  N   PRO   514      64.260  33.228 104.029  1.00  0.00           N  
ATOM   4881  CD  PRO   514      63.907  31.829 104.139  1.00  0.00           C  
ATOM   4882  HD2 PRO   514      63.385  31.433 103.271  1.00  0.00           H  
ATOM   4883  HD3 PRO   514      63.152  31.780 104.918  1.00  0.00           H  
ATOM   4884  CG  PRO   514      65.251  31.101 104.410  1.00  0.00           C  
ATOM   4885  HG2 PRO   514      65.717  30.889 103.455  1.00  0.00           H  
ATOM   4886  HG3 PRO   514      65.101  30.199 105.010  1.00  0.00           H  
ATOM   4887  CB  PRO   514      66.051  32.210 105.114  1.00  0.00           C  
ATOM   4888  HB2 PRO   514      67.130  32.189 105.067  1.00  0.00           H  
ATOM   4889  HB3 PRO   514      65.650  32.280 106.125  1.00  0.00           H  
ATOM   4890  CA  PRO   514      65.663  33.456 104.465  1.00  0.00           C  
ATOM   4891  HA  PRO   514      65.721  34.342 105.092  1.00  0.00           H  
ATOM   4892  C   PRO   514      66.542  33.782 103.199  1.00  0.00           C  
ATOM   4893  O   PRO   514      66.436  33.123 102.196  1.00  0.00           O  
ATOM   4894  N   CYX   515      67.303  34.862 103.235  1.00  0.00           N  
ATOM   4895  H   CYX   515      67.452  35.347 104.101  1.00  0.00           H  
ATOM   4896  CA  CYX   515      68.032  35.357 102.064  1.00  0.00           C  
ATOM   4897  HA  CYX   515      67.366  35.273 101.212  1.00  0.00           H  
ATOM   4898  CB  CYX   515      68.426  36.843 102.322  1.00  0.00           C  
ATOM   4899  HB2 CYX   515      68.779  36.803 103.359  1.00  0.00           H  
ATOM   4900  HB3 CYX   515      69.287  37.176 101.749  1.00  0.00           H  
ATOM   4901  SG  CYX   515      67.113  38.086 102.301  1.00  0.00           S  
ATOM   4902  C   CYX   515      69.247  34.467 101.755  1.00  0.00           C  
ATOM   4903  O   CYX   515      69.819  33.806 102.631  1.00  0.00           O  
ATOM   4904  N   PRO   516      69.601  34.339 100.456  1.00  0.00           N  
ATOM   4905  CD  PRO   516      69.073  35.161  99.294  1.00  0.00           C  
ATOM   4906  HD2 PRO   516      69.136  36.195  99.611  1.00  0.00           H  
ATOM   4907  HD3 PRO   516      68.041  34.835  99.233  1.00  0.00           H  
ATOM   4908  CG  PRO   516      70.015  34.831  98.131  1.00  0.00           C  
ATOM   4909  HG2 PRO   516      70.867  35.504  98.215  1.00  0.00           H  
ATOM   4910  HG3 PRO   516      69.558  35.075  97.175  1.00  0.00           H  
ATOM   4911  CB  PRO   516      70.331  33.339  98.489  1.00  0.00           C  
ATOM   4912  HB2 PRO   516      71.073  32.862  97.836  1.00  0.00           H  
ATOM   4913  HB3 PRO   516      69.446  32.733  98.322  1.00  0.00           H  
ATOM   4914  CA  PRO   516      70.540  33.287  99.982  1.00  0.00           C  
ATOM   4915  HA  PRO   516      70.304  32.291 100.340  1.00  0.00           H  
ATOM   4916  C   PRO   516      72.044  33.613 100.440  1.00  0.00           C  
ATOM   4917  O   PRO   516      72.357  34.753 100.827  1.00  0.00           O  
ATOM   4918  N   PRO   517      72.945  32.584 100.496  1.00  0.00           N  
ATOM   4919  CD  PRO   517      72.709  31.286  99.966  1.00  0.00           C  
ATOM   4920  HD2 PRO   517      72.440  31.335  98.908  1.00  0.00           H  
ATOM   4921  HD3 PRO   517      71.936  30.819 100.578  1.00  0.00           H  
ATOM   4922  CG  PRO   517      73.983  30.439 100.086  1.00  0.00           C  
ATOM   4923  HG2 PRO   517      74.264  30.101  99.089  1.00  0.00           H  
ATOM   4924  HG3 PRO   517      73.803  29.629 100.794  1.00  0.00           H  
ATOM   4925  CB  PRO   517      75.034  31.439 100.597  1.00  0.00           C  
ATOM   4926  HB2 PRO   517      75.765  31.702  99.838  1.00  0.00           H  
ATOM   4927  HB3 PRO   517      75.458  30.969 101.488  1.00  0.00           H  
ATOM   4928  CA  PRO   517      74.342  32.766 100.839  1.00  0.00           C  
ATOM   4929  HA  PRO   517      74.393  32.926 101.914  1.00  0.00           H  
ATOM   4930  C   PRO   517      75.065  34.023 100.348  1.00  0.00           C  
ATOM   4931  O   PRO   517      75.096  34.389  99.177  1.00  0.00           O  
ATOM   4932  N   GLY   518      75.612  34.827 101.303  1.00  0.00           N  
ATOM   4933  H   GLY   518      75.437  34.566 102.268  1.00  0.00           H  
ATOM   4934  CA  GLY   518      75.923  36.223 101.118  1.00  0.00           C  
ATOM   4935  HA2 GLY   518      75.041  36.653 100.637  1.00  0.00           H  
ATOM   4936  HA3 GLY   518      76.095  36.611 102.117  1.00  0.00           H  
ATOM   4937  C   GLY   518      77.178  36.570 100.319  1.00  0.00           C
[truncated: 70,777 more chars]
