# Supplementary material for: In silico docking yields small molecule negative allosteric modulators targeting the core of Frizzled 7
Source: Nat Commun. 2025 Dec 14;16:11138. doi: 10.1038/s41467-025-67147-z (PMC12705740; doi:10.1038/s41467-025-67147-z)
Supplement: Supplementary file 6 — Supplementary Data 4 [file 41467_2025_67147_MOESM6_ESM.zip › MD_cluster-poses/structure-pose_FZD7-C407-c407.c3.pdb]

CRYST1   80.851   80.851  121.604  90.00  90.00  60.00               1
ATOM      1  H1  ACE   209      66.108  30.421  96.602  1.00  0.00           H  
ATOM      2  CH3 ACE   209      65.101  30.012  96.580  1.00  0.00           C  
ATOM      3  H2  ACE   209      64.898  29.636  97.581  1.00  0.00           H  
ATOM      4  H3  ACE   209      65.058  29.156  95.903  1.00  0.00           H  
ATOM      5  C   ACE   209      64.031  31.072  96.224  1.00  0.00           C  
ATOM      6  O   ACE   209      64.346  32.140  95.746  1.00  0.00           O  
ATOM      7  N   CYX   210      62.770  30.660  96.304  1.00  0.00           N  
ATOM      8  H   CYX   210      62.556  29.809  96.808  1.00  0.00           H  
ATOM      9  CA  CYX   210      61.675  31.365  95.730  1.00  0.00           C  
ATOM     10  HA  CYX   210      61.989  32.164  95.063  1.00  0.00           H  
ATOM     11  CB  CYX   210      60.803  30.430  94.801  1.00  0.00           C  
ATOM     12  HB2 CYX   210      61.462  29.985  94.051  1.00  0.00           H  
ATOM     13  HB3 CYX   210      60.444  29.655  95.475  1.00  0.00           H  
ATOM     14  SG  CYX   210      59.405  31.140  93.951  1.00  0.00           S  
ATOM     15  C   CYX   210      60.869  32.012  96.901  1.00  0.00           C  
ATOM     16  O   CYX   210      60.305  31.320  97.769  1.00  0.00           O  
ATOM     17  N   PRO   211      60.624  33.343  96.870  1.00  0.00           N  
ATOM     18  CD  PRO   211      61.114  34.256  95.867  1.00  0.00           C  
ATOM     19  HD2 PRO   211      60.395  34.212  95.045  1.00  0.00           H  
ATOM     20  HD3 PRO   211      62.152  34.108  95.563  1.00  0.00           H  
ATOM     21  CG  PRO   211      61.007  35.567  96.688  1.00  0.00           C  
ATOM     22  HG2 PRO   211      60.839  36.399  95.998  1.00  0.00           H  
ATOM     23  HG3 PRO   211      61.887  35.629  97.328  1.00  0.00           H  
ATOM     24  CB  PRO   211      59.678  35.332  97.478  1.00  0.00           C  
ATOM     25  HB2 PRO   211      58.838  35.700  96.891  1.00  0.00           H  
ATOM     26  HB3 PRO   211      59.636  35.985  98.354  1.00  0.00           H  
ATOM     27  CA  PRO   211      59.601  33.923  97.769  1.00  0.00           C  
ATOM     28  HA  PRO   211      59.898  33.826  98.816  1.00  0.00           H  
ATOM     29  C   PRO   211      58.162  33.438  97.703  1.00  0.00           C  
ATOM     30  O   PRO   211      57.643  32.994  96.675  1.00  0.00           O  
ATOM     31  N   ARG   212      57.509  33.291  98.869  1.00  0.00           N  
ATOM     32  H   ARG   212      57.916  33.702  99.699  1.00  0.00           H  
ATOM     33  CA  ARG   212      56.233  32.600  99.039  1.00  0.00           C  
ATOM     34  HA  ARG   212      56.302  31.568  98.716  1.00  0.00           H  
ATOM     35  CB  ARG   212      55.852  32.607 100.529  1.00  0.00           C  
ATOM     36  HB2 ARG   212      56.668  32.132 101.066  1.00  0.00           H  
ATOM     37  HB3 ARG   212      55.783  33.661 100.783  1.00  0.00           H  
ATOM     38  CG  ARG   212      54.466  32.029 100.825  1.00  0.00           C  
ATOM     39  HG2 ARG   212      54.185  32.076 101.876  1.00  0.00           H  
ATOM     40  HG3 ARG   212      53.688  32.404 100.165  1.00  0.00           H  
ATOM     41  CD  ARG   212      54.378  30.516 100.584  1.00  0.00           C  
ATOM     42  HD2 ARG   212      53.485  30.018 100.952  1.00  0.00           H  
ATOM     43  HD3 ARG   212      54.385  30.319  99.512  1.00  0.00           H  
ATOM     44  NE  ARG   212      55.540  29.797 101.114  1.00  0.00           N  
ATOM     45  HE  ARG   212      56.438  29.776 100.651  1.00  0.00           H  
ATOM     46  CZ  ARG   212      55.633  29.282 102.382  1.00  0.00           C  
ATOM     47  NH1 ARG   212      54.619  29.378 103.199  1.00  0.00           N  
ATOM     48 HH11 ARG   212      53.790  29.908 102.978  1.00  0.00           H  
ATOM     49 HH12 ARG   212      54.776  29.125 104.159  1.00  0.00           H  
ATOM     50  NH2 ARG   212      56.661  28.735 102.877  1.00  0.00           N  
ATOM     51 HH21 ARG   212      57.465  28.699 102.272  1.00  0.00           H  
ATOM     52 HH22 ARG   212      56.641  28.320 103.796  1.00  0.00           H  
ATOM     53  C   ARG   212      55.105  33.089  98.114  1.00  0.00           C  
ATOM     54  O   ARG   212      54.321  32.338  97.551  1.00  0.00           O  
ATOM     55  N   GLN   213      54.991  34.384  97.814  1.00  0.00           N  
ATOM     56  H   GLN   213      55.501  35.017  98.409  1.00  0.00           H  
ATOM     57  CA  GLN   213      54.142  35.102  96.856  1.00  0.00           C  
ATOM     58  HA  GLN   213      53.092  35.072  97.156  1.00  0.00           H  
ATOM     59  CB  GLN   213      54.633  36.620  96.791  1.00  0.00           C  
ATOM     60  HB2 GLN   213      55.684  36.596  96.497  1.00  0.00           H  
ATOM     61  HB3 GLN   213      54.045  37.206  96.096  1.00  0.00           H  
ATOM     62  CG  GLN   213      54.442  37.364  98.130  1.00  0.00           C  
ATOM     63  HG2 GLN   213      54.072  38.353  97.850  1.00  0.00           H  
ATOM     64  HG3 GLN   213      53.654  36.843  98.680  1.00  0.00           H  
ATOM     65  CD  GLN   213      55.674  37.475  98.995  1.00  0.00           C  
ATOM     66  OE1 GLN   213      56.386  36.480  99.284  1.00  0.00           O  
ATOM     67  NE2 GLN   213      56.023  38.583  99.543  1.00  0.00           N  
ATOM     68 HE21 GLN   213      56.801  38.309 100.128  1.00  0.00           H  
ATOM     69 HE22 GLN   213      55.331  39.296  99.722  1.00  0.00           H  
ATOM     70  C   GLN   213      54.234  34.513  95.445  1.00  0.00           C  
ATOM     71  O   GLN   213      53.205  34.355  94.751  1.00  0.00           O  
ATOM     72  N   LEU   214      55.461  34.022  95.070  1.00  0.00           N  
ATOM     73  H   LEU   214      56.207  33.950  95.746  1.00  0.00           H  
ATOM     74  CA  LEU   214      55.749  33.669  93.657  1.00  0.00           C  
ATOM     75  HA  LEU   214      55.018  34.032  92.931  1.00  0.00           H  
ATOM     76  CB  LEU   214      57.181  34.181  93.231  1.00  0.00           C  
ATOM     77  HB2 LEU   214      57.852  33.706  93.942  1.00  0.00           H  
ATOM     78  HB3 LEU   214      57.468  33.788  92.249  1.00  0.00           H  
ATOM     79  CG  LEU   214      57.394  35.729  93.338  1.00  0.00           C  
ATOM     80  HG  LEU   214      57.563  35.958  94.391  1.00  0.00           H  
ATOM     81  CD1 LEU   214      58.717  36.285  92.710  1.00  0.00           C  
ATOM     82 HD11 LEU   214      58.795  37.361  92.790  1.00  0.00           H  
ATOM     83 HD12 LEU   214      59.605  35.810  93.123  1.00  0.00           H  
ATOM     84 HD13 LEU   214      58.606  36.081  91.644  1.00  0.00           H  
ATOM     85  CD2 LEU   214      56.325  36.651  92.781  1.00  0.00           C  
ATOM     86 HD21 LEU   214      56.653  37.696  92.737  1.00  0.00           H  
ATOM     87 HD22 LEU   214      56.202  36.366  91.729  1.00  0.00           H  
ATOM     88 HD23 LEU   214      55.381  36.553  93.302  1.00  0.00           H  
ATOM     89  C   LEU   214      55.676  32.074  93.472  1.00  0.00           C  
ATOM     90  O   LEU   214      55.823  31.666  92.363  1.00  0.00           O  
ATOM     91  N   LYS   215      55.375  31.361  94.561  1.00  0.00           N  
ATOM     92  H   LYS   215      55.164  31.822  95.424  1.00  0.00           H  
ATOM     93  CA  LYS   215      55.289  29.877  94.523  1.00  0.00           C  
ATOM     94  HA  LYS   215      56.078  29.442  93.909  1.00  0.00           H  
ATOM     95  CB  LYS   215      55.544  29.256  95.893  1.00  0.00           C  
ATOM     96  HB2 LYS   215      54.978  29.817  96.642  1.00  0.00           H  
ATOM     97  HB3 LYS   215      55.163  28.232  95.933  1.00  0.00           H  
ATOM     98  CG  LYS   215      57.001  29.165  96.398  1.00  0.00           C  
ATOM     99  HG2 LYS   215      57.483  30.135  96.276  1.00  0.00           H  
ATOM    100  HG3 LYS   215      57.026  28.951  97.476  1.00  0.00           H  
ATOM    101  CD  LYS   215      57.750  28.040  95.663  1.00  0.00           C  
ATOM    102  HD2 LYS   215      57.799  28.308  94.607  1.00  0.00           H  
ATOM    103  HD3 LYS   215      58.790  27.991  95.981  1.00  0.00           H  
ATOM    104  CE  LYS   215      57.338  26.596  95.954  1.00  0.00           C  
ATOM    105  HE2 LYS   215      57.589  26.328  96.984  1.00  0.00           H  
ATOM    106  HE3 LYS   215      56.248  26.501  95.883  1.00  0.00           H  
ATOM    107  NZ  LYS   215      57.980  25.714  94.940  1.00  0.00           N  
ATOM    108  HZ1 LYS   215      58.984  25.718  95.036  1.00  0.00           H  
ATOM    109  HZ2 LYS   215      57.682  24.758  94.964  1.00  0.00           H  
ATOM    110  HZ3 LYS   215      57.706  26.047  94.023  1.00  0.00           H  
ATOM    111  C   LYS   215      53.945  29.378  93.831  1.00  0.00           C  
ATOM    112  O   LYS   215      52.870  29.868  94.214  1.00  0.00           O  
ATOM    113  N   VAL   216      54.050  28.416  92.902  1.00  0.00           N  
ATOM    114  H   VAL   216      54.985  28.044  92.914  1.00  0.00           H  
ATOM    115  CA  VAL   216      53.040  28.011  91.901  1.00  0.00           C  
ATOM    116  HA  VAL   216      52.157  28.642  92.053  1.00  0.00           H  
ATOM    117  CB  VAL   216      53.582  28.267  90.487  1.00  0.00           C  
ATOM    118  HB  VAL   216      54.530  27.773  90.322  1.00  0.00           H  
ATOM    119  CG1 VAL   216      52.764  27.697  89.326  1.00  0.00           C  
ATOM    120 HG11 VAL   216      51.788  28.141  89.153  1.00  0.00           H  
ATOM    121 HG12 VAL   216      53.268  27.961  88.393  1.00  0.00           H  
ATOM    122 HG13 VAL   216      52.604  26.626  89.419  1.00  0.00           H  
ATOM    123  CG2 VAL   216      53.902  29.769  90.220  1.00  0.00           C  
ATOM    124 HG21 VAL   216      53.030  30.419  90.163  1.00  0.00           H  
ATOM    125 HG22 VAL   216      54.498  30.152  91.041  1.00  0.00           H  
ATOM    126 HG23 VAL   216      54.369  29.877  89.242  1.00  0.00           H  
ATOM    127  C   VAL   216      52.546  26.499  92.188  1.00  0.00           C  
ATOM    128  O   VAL   216      53.435  25.679  92.478  1.00  0.00           O  
ATOM    129  N   PRO   217      51.264  26.128  91.985  1.00  0.00           N  
ATOM    130  CD  PRO   217      50.197  27.014  91.669  1.00  0.00           C  
ATOM    131  HD2 PRO   217      50.471  27.796  90.955  1.00  0.00           H  
ATOM    132  HD3 PRO   217      49.869  27.500  92.591  1.00  0.00           H  
ATOM    133  CG  PRO   217      49.105  26.087  91.108  1.00  0.00           C  
ATOM    134  HG2 PRO   217      49.201  25.885  90.047  1.00  0.00           H  
ATOM    135  HG3 PRO   217      48.132  26.504  91.377  1.00  0.00           H  
ATOM    136  CB  PRO   217      49.217  24.860  91.908  1.00  0.00           C  
ATOM    137  HB2 PRO   217      48.751  23.948  91.521  1.00  0.00           H  
ATOM    138  HB3 PRO   217      48.922  25.107  92.929  1.00  0.00           H  
ATOM    139  CA  PRO   217      50.757  24.764  92.159  1.00  0.00           C  
ATOM    140  HA  PRO   217      50.832  24.539  93.222  1.00  0.00           H  
ATOM    141  C   PRO   217      51.453  23.729  91.223  1.00  0.00           C  
ATOM    142  O   PRO   217      51.628  24.096  90.057  1.00  0.00           O  
ATOM    143  N   PRO   218      51.843  22.485  91.669  1.00  0.00           N  
ATOM    144  CD  PRO   218      51.559  21.896  92.949  1.00  0.00           C  
ATOM    145  HD2 PRO   218      50.495  21.742  93.109  1.00  0.00           H  
ATOM    146  HD3 PRO   218      51.991  22.602  93.651  1.00  0.00           H  
ATOM    147  CG  PRO   218      52.174  20.484  92.937  1.00  0.00           C  
ATOM    148  HG2 PRO   218      51.421  19.831  92.484  1.00  0.00           H  
ATOM    149  HG3 PRO   218      52.387  20.112  93.935  1.00  0.00           H  
ATOM    150  CB  PRO   218      53.441  20.628  92.083  1.00  0.00           C  
ATOM    151  HB2 PRO   218      53.671  19.690  91.584  1.00  0.00           H  
ATOM    152  HB3 PRO   218      54.285  20.903  92.723  1.00  0.00           H  
ATOM    153  CA  PRO   218      52.969  21.694  91.060  1.00  0.00           C  
ATOM    154  HA  PRO   218      53.789  22.355  90.795  1.00  0.00           H  
ATOM    155  C   PRO   218      52.513  21.021  89.743  1.00  0.00           C  
ATOM    156  O   PRO   218      53.306  20.811  88.811  1.00  0.00           O  
ATOM    157  N   TYR   219      51.197  20.775  89.555  1.00  0.00           N  
ATOM    158  H   TYR   219      50.696  20.654  90.427  1.00  0.00           H  
ATOM    159  CA  TYR   219      50.582  20.217  88.317  1.00  0.00           C  
ATOM    160  HA  TYR   219      51.186  19.337  88.096  1.00  0.00           H  
ATOM    161  CB  TYR   219      49.136  19.853  88.621  1.00  0.00           C  
ATOM    162  HB2 TYR   219      48.610  20.788  88.824  1.00  0.00           H  
ATOM    163  HB3 TYR   219      48.704  19.257  87.825  1.00  0.00           H  
ATOM    164  CG  TYR   219      49.041  19.115  89.953  1.00  0.00           C  
ATOM    165  CD1 TYR   219      48.889  19.868  91.145  1.00  0.00           C  
ATOM    166  HD1 TYR   219      48.734  20.932  91.198  1.00  0.00           H  
ATOM    167  CE1 TYR   219      48.904  19.190  92.363  1.00  0.00           C  
ATOM    168  HE1 TYR   219      48.990  19.733  93.287  1.00  0.00           H  
ATOM    169  CZ  TYR   219      48.939  17.779  92.415  1.00  0.00           C  
ATOM    170  OH  TYR   219      49.146  17.129  93.596  1.00  0.00           O  
ATOM    171  HH  TYR   219      49.382  17.685  94.346  1.00  0.00           H  
ATOM    172  CE2 TYR   219      48.990  17.016  91.190  1.00  0.00           C  
ATOM    173  HE2 TYR   219      49.199  15.972  91.306  1.00  0.00           H  
ATOM    174  CD2 TYR   219      49.039  17.667  89.988  1.00  0.00           C  
ATOM    175  HD2 TYR   219      49.369  17.071  89.149  1.00  0.00           H  
ATOM    176  C   TYR   219      50.797  21.038  87.055  1.00  0.00           C  
ATOM    177  O   TYR   219      50.705  20.582  85.914  1.00  0.00           O  
ATOM    178  N   LEU   220      51.061  22.389  87.235  1.00  0.00           N  
ATOM    179  H   LEU   220      51.174  22.791  88.162  1.00  0.00           H  
ATOM    180  CA  LEU   220      51.359  23.275  86.118  1.00  0.00           C  
ATOM    181  HA  LEU   220      50.715  23.013  85.269  1.00  0.00           H  
ATOM    182  CB  LEU   220      51.022  24.656  86.654  1.00  0.00           C  
ATOM    183  HB2 LEU   220      51.605  24.727  87.584  1.00  0.00           H  
ATOM    184  HB3 LEU   220      51.517  25.347  85.970  1.00  0.00           H  
ATOM    185  CG  LEU   220      49.542  25.086  86.755  1.00  0.00           C  
ATOM    186  HG  LEU   220      49.481  26.097  87.158  1.00  0.00           H  
ATOM    187  CD1 LEU   220      48.869  25.266  85.408  1.00  0.00           C  
ATOM    188 HD11 LEU   220      48.917  24.351  84.808  1.00  0.00           H  
ATOM    189 HD12 LEU   220      47.805  25.373  85.625  1.00  0.00           H  
ATOM    190 HD13 LEU   220      49.263  26.141  84.876  1.00  0.00           H  
ATOM    191  CD2 LEU   220      48.610  24.388  87.680  1.00  0.00           C  
ATOM    192 HD21 LEU   220      47.771  25.036  87.939  1.00  0.00           H  
ATOM    193 HD22 LEU   220      48.386  23.361  87.405  1.00  0.00           H  
ATOM    194 HD23 LEU   220      49.162  24.152  88.586  1.00  0.00           H  
ATOM    195  C   LEU   220      52.824  23.269  85.630  1.00  0.00           C  
ATOM    196  O   LEU   220      53.079  23.713  84.519  1.00  0.00           O  
ATOM    197  N   GLY   221      53.782  22.732  86.360  1.00  0.00           N  
ATOM    198  H   GLY   221      53.494  22.473  87.299  1.00  0.00           H  
ATOM    199  CA  GLY   221      55.165  22.493  85.989  1.00  0.00           C  
ATOM    200  HA2 GLY   221      55.736  21.931  86.734  1.00  0.00           H  
ATOM    201  HA3 GLY   221      55.138  21.810  85.144  1.00  0.00           H  
ATOM    202  C   GLY   221      56.033  23.740  85.708  1.00  0.00           C  
ATOM    203  O   GLY   221      56.870  23.744  84.826  1.00  0.00           O  
ATOM    204  N   TYR   222      55.817  24.833  86.411  1.00  0.00           N  
ATOM    205  H   TYR   222      55.179  24.710  87.177  1.00  0.00           H  
ATOM    206  CA  TYR   222      56.667  26.025  86.346  1.00  0.00           C  
ATOM    207  HA  TYR   222      56.820  26.250  85.299  1.00  0.00           H  
ATOM    208  CB  TYR   222      56.002  27.285  87.009  1.00  0.00           C  
ATOM    209  HB2 TYR   222      55.624  27.041  87.998  1.00  0.00           H  
ATOM    210  HB3 TYR   222      56.789  28.046  87.059  1.00  0.00           H  
ATOM    211  CG  TYR   222      54.853  27.939  86.123  1.00  0.00           C  
ATOM    212  CD1 TYR   222      53.921  27.160  85.379  1.00  0.00           C  
ATOM    213  HD1 TYR   222      53.880  26.088  85.333  1.00  0.00           H  
ATOM    214  CE1 TYR   222      52.924  27.823  84.622  1.00  0.00           C  
ATOM    215  HE1 TYR   222      52.267  27.192  84.050  1.00  0.00           H  
ATOM    216  CZ  TYR   222      52.739  29.189  84.762  1.00  0.00           C  
ATOM    217  OH  TYR   222      51.621  29.732  84.134  1.00  0.00           O  
ATOM    218  HH  TYR   222      51.593  30.688  84.164  1.00  0.00           H  
ATOM    219  CE2 TYR   222      53.684  29.963  85.426  1.00  0.00           C  
ATOM    220  HE2 TYR   222      53.510  31.031  85.457  1.00  0.00           H  
ATOM    221  CD2 TYR   222      54.714  29.337  86.149  1.00  0.00           C  
ATOM    222  HD2 TYR   222      55.409  29.930  86.722  1.00  0.00           H  
ATOM    223  C   TYR   222      58.157  25.850  86.879  1.00  0.00           C  
ATOM    224  O   TYR   222      58.286  24.945  87.671  1.00  0.00           O  
ATOM    225  N   ARG   223      59.046  26.769  86.589  1.00  0.00           N  
ATOM    226  H   ARG   223      58.735  27.591  86.083  1.00  0.00           H  
ATOM    227  CA  ARG   223      60.508  26.832  87.134  1.00  0.00           C  
ATOM    228  HA  ARG   223      60.462  26.490  88.166  1.00  0.00           H  
ATOM    229  CB  ARG   223      61.447  25.976  86.268  1.00  0.00           C  
ATOM    230  HB2 ARG   223      61.185  24.918  86.198  1.00  0.00           H  
ATOM    231  HB3 ARG   223      61.454  26.398  85.268  1.00  0.00           H  
ATOM    232  CG  ARG   223      62.895  26.130  86.798  1.00  0.00           C  
ATOM    233  HG2 ARG   223      63.145  27.183  86.896  1.00  0.00           H  
ATOM    234  HG3 ARG   223      62.943  25.709  87.794  1.00  0.00           H  
ATOM    235  CD  ARG   223      63.941  25.470  86.057  1.00  0.00           C  
ATOM    236  HD2 ARG   223      64.800  25.774  86.651  1.00  0.00           H  
ATOM    237  HD3 ARG   223      63.822  24.394  86.184  1.00  0.00           H  
ATOM    238  NE  ARG   223      64.022  25.867  84.620  1.00  0.00           N  
ATOM    239  HE  ARG   223      63.126  26.034  84.175  1.00  0.00           H  
ATOM    240  CZ  ARG   223      65.110  25.759  83.851  1.00  0.00           C  
ATOM    241  NH1 ARG   223      66.231  25.427  84.281  1.00  0.00           N  
ATOM    242 HH11 ARG   223      66.422  25.101  85.219  1.00  0.00           H  
ATOM    243 HH12 ARG   223      66.997  25.472  83.625  1.00  0.00           H  
ATOM    244  NH2 ARG   223      65.114  25.902  82.559  1.00  0.00           N  
ATOM    245 HH21 ARG   223      64.210  26.141  82.188  1.00  0.00           H  
ATOM    246 HH22 ARG   223      66.010  26.054  82.128  1.00  0.00           H  
ATOM    247  C   ARG   223      60.897  28.360  87.069  1.00  0.00           C  
ATOM    248  O   ARG   223      60.535  29.058  86.145  1.00  0.00           O  
ATOM    249  N   PHE   224      61.494  28.879  88.170  1.00  0.00           N  
ATOM    250  H   PHE   224      61.665  28.308  88.980  1.00  0.00           H  
ATOM    251  CA  PHE   224      61.986  30.309  88.211  1.00  0.00           C  
ATOM    252  HA  PHE   224      62.365  30.575  87.223  1.00  0.00           H  
ATOM    253  CB  PHE   224      60.759  31.335  88.440  1.00  0.00           C  
ATOM    254  HB2 PHE   224      59.972  31.271  87.700  1.00  0.00           H  
ATOM    255  HB3 PHE   224      60.266  31.140  89.400  1.00  0.00           H  
ATOM    256  CG  PHE   224      61.126  32.787  88.448  1.00  0.00           C  
ATOM    257  CD1 PHE   224      61.950  33.267  87.394  1.00  0.00           C  
ATOM    258  HD1 PHE   224      62.233  32.651  86.559  1.00  0.00           H  
ATOM    259  CE1 PHE   224      62.469  34.544  87.468  1.00  0.00           C  
ATOM    260  HE1 PHE   224      63.079  34.927  86.666  1.00  0.00           H  
ATOM    261  CZ  PHE   224      62.137  35.363  88.493  1.00  0.00           C  
ATOM    262  HZ  PHE   224      62.532  36.358  88.594  1.00  0.00           H  
ATOM    263  CE2 PHE   224      61.252  34.902  89.460  1.00  0.00           C  
ATOM    264  HE2 PHE   224      60.913  35.526  90.279  1.00  0.00           H  
ATOM    265  CD2 PHE   224      60.775  33.610  89.440  1.00  0.00           C  
ATOM    266  HD2 PHE   224      60.208  33.309  90.313  1.00  0.00           H  
ATOM    267  C   PHE   224      63.031  30.499  89.302  1.00  0.00           C  
ATOM    268  O   PHE   224      62.894  29.738  90.305  1.00  0.00           O  
ATOM    269  N   LEU   225      64.115  31.315  89.108  1.00  0.00           N  
ATOM    270  H   LEU   225      64.181  31.793  88.219  1.00  0.00           H  
ATOM    271  CA  LEU   225      65.237  31.474  90.135  1.00  0.00           C  
ATOM    272  HA  LEU   225      65.928  32.222  89.750  1.00  0.00           H  
ATOM    273  CB  LEU   225      64.684  32.031  91.420  1.00  0.00           C  
ATOM    274  HB2 LEU   225      63.839  31.435  91.747  1.00  0.00           H  
ATOM    275  HB3 LEU   225      65.503  32.130  92.146  1.00  0.00           H  
ATOM    276  CG  LEU   225      64.207  33.483  91.270  1.00  0.00           C  
ATOM    277  HG  LEU   225      63.679  33.675  90.334  1.00  0.00           H  
ATOM    278  CD1 LEU   225      63.303  33.859  92.482  1.00  0.00           C  
ATOM    279 HD11 LEU   225      63.132  34.928  92.482  1.00  0.00           H  
ATOM    280 HD12 LEU   225      62.343  33.350  92.428  1.00  0.00           H  
ATOM    281 HD13 LEU   225      63.751  33.545  93.430  1.00  0.00           H  
ATOM    282  CD2 LEU   225      65.315  34.503  91.223  1.00  0.00           C  
ATOM    283 HD21 LEU   225      66.101  34.176  91.907  1.00  0.00           H  
ATOM    284 HD22 LEU   225      65.942  34.591  90.332  1.00  0.00           H  
ATOM    285 HD23 LEU   225      64.932  35.512  91.346  1.00  0.00           H  
ATOM    286  C   LEU   225      66.012  30.180  90.411  1.00  0.00           C  
ATOM    287  O   LEU   225      66.732  30.091  91.396  1.00  0.00           O  
ATOM    288  N   GLY   226      66.053  29.212  89.484  1.00  0.00           N  
ATOM    289  H   GLY   226      65.659  29.440  88.576  1.00  0.00           H  
ATOM    290  CA  GLY   226      66.553  27.783  89.487  1.00  0.00           C  
ATOM    291  HA2 GLY   226      66.610  27.456  88.453  1.00  0.00           H  
ATOM    292  HA3 GLY   226      67.598  27.671  89.792  1.00  0.00           H  
ATOM    293  C   GLY   226      65.798  26.815  90.285  1.00  0.00           C  
ATOM    294  O   GLY   226      66.205  25.701  90.530  1.00  0.00           O  
ATOM    295  N   GLU   227      64.653  27.198  90.713  1.00  0.00           N  
ATOM    296  H   GLU   227      64.282  28.089  90.416  1.00  0.00           H  
ATOM    297  CA  GLU   227      63.626  26.471  91.626  1.00  0.00           C  
ATOM    298  HA  GLU   227      64.075  25.632  92.136  1.00  0.00           H  
ATOM    299  CB  GLU   227      63.220  27.397  92.851  1.00  0.00           C  
ATOM    300  HB2 GLU   227      62.643  28.255  92.488  1.00  0.00           H  
ATOM    301  HB3 GLU   227      62.609  26.819  93.549  1.00  0.00           H  
ATOM    302  CG  GLU   227      64.276  27.889  93.731  1.00  0.00           C  
ATOM    303  HG2 GLU   227      64.771  28.656  93.123  1.00  0.00           H  
ATOM    304  HG3 GLU   227      63.800  28.521  94.485  1.00  0.00           H  
ATOM    305  CD  GLU   227      65.258  26.939  94.377  1.00  0.00           C  
ATOM    306  OE1 GLU   227      66.412  27.331  94.637  1.00  0.00           O  
ATOM    307  OE2 GLU   227      64.920  25.786  94.806  1.00  0.00           O  
ATOM    308  C   GLU   227      62.418  25.956  90.797  1.00  0.00           C  
ATOM    309  O   GLU   227      61.890  26.625  89.963  1.00  0.00           O  
ATOM    310  N   ARG   228      61.965  24.713  91.076  1.00  0.00           N  
ATOM    311  H   ARG   228      62.573  24.147  91.653  1.00  0.00           H  
ATOM    312  CA  ARG   228      60.725  24.104  90.519  1.00  0.00           C  
ATOM    313  HA  ARG   228      60.653  24.416  89.483  1.00  0.00           H  
ATOM    314  CB  ARG   228      60.704  22.613  90.590  1.00  0.00           C  
ATOM    315  HB2 ARG   228      59.702  22.320  90.263  1.00  0.00           H  
ATOM    316  HB3 ARG   228      61.532  22.206  90.002  1.00  0.00           H  
ATOM    317  CG  ARG   228      61.016  21.941  91.943  1.00  0.00           C  
ATOM    318  HG2 ARG   228      62.072  21.997  92.209  1.00  0.00           H  
ATOM    319  HG3 ARG   228      60.478  22.381  92.778  1.00  0.00           H  
ATOM    320  CD  ARG   228      60.648  20.489  91.865  1.00  0.00           C  
ATOM    321  HD2 ARG   228      60.894  20.089  90.878  1.00  0.00           H  
ATOM    322  HD3 ARG   228      61.163  19.860  92.589  1.00  0.00           H  
ATOM    323  NE  ARG   228      59.205  20.324  92.091  1.00  0.00           N  
ATOM    324  HE  ARG   228      58.650  21.126  92.353  1.00  0.00           H  
ATOM    325  CZ  ARG   228      58.537  19.190  92.020  1.00  0.00           C  
ATOM    326  NH1 ARG   228      59.189  18.054  92.070  1.00  0.00           N  
ATOM    327 HH11 ARG   228      60.178  18.057  91.892  1.00  0.00           H  
ATOM    328 HH12 ARG   228      58.709  17.203  92.291  1.00  0.00           H  
ATOM    329  NH2 ARG   228      57.271  19.205  91.855  1.00  0.00           N  
ATOM    330 HH21 ARG   228      56.858  20.102  92.069  1.00  0.00           H  
ATOM    331 HH22 ARG   228      56.731  18.353  91.888  1.00  0.00           H  
ATOM    332  C   ARG   228      59.505  24.776  91.220  1.00  0.00           C  
ATOM    333  O   ARG   228      59.532  25.292  92.327  1.00  0.00           O  
ATOM    334  N   ASP   229      58.393  24.780  90.477  1.00  0.00           N  
ATOM    335  H   ASP   229      58.381  24.312  89.577  1.00  0.00           H  
ATOM    336  CA  ASP   229      57.086  25.213  90.961  1.00  0.00           C  
ATOM    337  HA  ASP   229      56.526  25.141  90.034  1.00  0.00           H  
ATOM    338  CB  ASP   229      56.409  24.263  92.010  1.00  0.00           C  
ATOM    339  HB2 ASP   229      56.745  24.389  93.036  1.00  0.00           H  
ATOM    340  HB3 ASP   229      55.336  24.465  92.082  1.00  0.00           H  
ATOM    341  CG  ASP   229      56.530  22.786  91.654  1.00  0.00           C  
ATOM    342  OD1 ASP   229      56.359  22.495  90.425  1.00  0.00           O  
ATOM    343  OD2 ASP   229      56.860  21.966  92.556  1.00  0.00           O  
ATOM    344  C   ASP   229      57.068  26.709  91.461  1.00  0.00           C  
ATOM    345  O   ASP   229      56.728  26.990  92.611  1.00  0.00           O  
ATOM    346  N   CYX   230      57.578  27.628  90.602  1.00  0.00           N  
ATOM    347  H   CYX   230      57.815  27.364  89.654  1.00  0.00           H  
ATOM    348  CA  CYX   230      57.882  29.058  90.954  1.00  0.00           C  
ATOM    349  HA  CYX   230      57.148  29.439  91.652  1.00  0.00           H  
ATOM    350  CB  CYX   230      59.349  29.178  91.454  1.00  0.00           C  
ATOM    351  HB2 CYX   230      59.334  28.472  92.283  1.00  0.00           H  
ATOM    352  HB3 CYX   230      59.998  28.828  90.648  1.00  0.00           H  
ATOM    353  SG  CYX   230      59.913  30.935  91.938  1.00  0.00           S  
ATOM    354  C   CYX   230      57.669  29.870  89.642  1.00  0.00           C  
ATOM    355  O   CYX   230      57.987  29.349  88.595  1.00  0.00           O  
ATOM    356  N   GLY   231      57.202  31.061  89.748  1.00  0.00           N  
ATOM    357  H   GLY   231      57.039  31.323  90.715  1.00  0.00           H  
ATOM    358  CA  GLY   231      56.696  31.941  88.598  1.00  0.00           C  
ATOM    359  HA2 GLY   231      57.033  31.426  87.694  1.00  0.00           H  
ATOM    360  HA3 GLY   231      55.616  31.969  88.546  1.00  0.00           H  
ATOM    361  C   GLY   231      57.306  33.333  88.690  1.00  0.00           C  
ATOM    362  O   GLY   231      57.344  34.006  89.707  1.00  0.00           O  
ATOM    363  N   ALA   232      57.835  33.806  87.571  1.00  0.00           N  
ATOM    364  H   ALA   232      57.605  33.188  86.808  1.00  0.00           H  
ATOM    365  CA  ALA   232      58.406  35.122  87.321  1.00  0.00           C  
ATOM    366  HA  ALA   232      59.097  35.252  88.155  1.00  0.00           H  
ATOM    367  CB  ALA   232      59.302  35.114  86.072  1.00  0.00           C  
ATOM    368  HB1 ALA   232      59.695  34.110  85.929  1.00  0.00           H  
ATOM    369  HB2 ALA   232      58.783  35.623  85.269  1.00  0.00           H  
ATOM    370  HB3 ALA   232      60.185  35.763  86.166  1.00  0.00           H  
ATOM    371  C   ALA   232      57.356  36.237  87.435  1.00  0.00           C  
ATOM    372  O   ALA   232      56.316  35.986  86.865  1.00  0.00           O  
ATOM    373  N   PRO   233      57.623  37.340  88.175  1.00  0.00           N  
ATOM    374  CD  PRO   233      58.893  37.790  88.613  1.00  0.00           C  
ATOM    375  HD2 PRO   233      59.586  37.709  87.769  1.00  0.00           H  
ATOM    376  HD3 PRO   233      59.296  37.209  89.438  1.00  0.00           H  
ATOM    377  CG  PRO   233      58.734  39.227  89.043  1.00  0.00           C  
ATOM    378  HG2 PRO   233      58.810  39.841  88.144  1.00  0.00           H  
ATOM    379  HG3 PRO   233      59.415  39.615  89.793  1.00  0.00           H  
ATOM    380  CB  PRO   233      57.239  39.352  89.464  1.00  0.00           C  
ATOM    381  HB2 PRO   233      56.780  40.321  89.324  1.00  0.00           H  
ATOM    382  HB3 PRO   233      57.064  39.031  90.492  1.00  0.00           H  
ATOM    383  CA  PRO   233      56.596  38.352  88.507  1.00  0.00           C  
ATOM    384  HA  PRO   233      55.839  37.822  89.091  1.00  0.00           H  
ATOM    385  C   PRO   233      55.969  39.018  87.308  1.00  0.00           C  
ATOM    386  O   PRO   233      56.598  39.597  86.400  1.00  0.00           O  
ATOM    387  N   CYX   234      54.655  39.191  87.471  1.00  0.00           N  
ATOM    388  H   CYX   234      54.201  38.777  88.269  1.00  0.00           H  
ATOM    389  CA  CYX   234      53.796  39.992  86.568  1.00  0.00           C  
ATOM    390  HA  CYX   234      54.477  40.758  86.193  1.00  0.00           H  
ATOM    391  CB  CYX   234      53.228  39.104  85.445  1.00  0.00           C  
ATOM    392  HB2 CYX   234      54.034  38.521  84.995  1.00  0.00           H  
ATOM    393  HB3 CYX   234      52.524  38.392  85.892  1.00  0.00           H  
ATOM    394  SG  CYX   234      52.383  40.036  84.209  1.00  0.00           S  
ATOM    395  C   CYX   234      52.705  40.806  87.323  1.00  0.00           C  
ATOM    396  O   CYX   234      51.671  41.264  86.821  1.00  0.00           O  
ATOM    397  N   GLU   235      52.976  41.162  88.579  1.00  0.00           N  
ATOM    398  H   GLU   235      53.890  40.950  88.952  1.00  0.00           H  
ATOM    399  CA  GLU   235      52.141  42.054  89.379  1.00  0.00           C  
ATOM    400  HA  GLU   235      51.140  41.626  89.296  1.00  0.00           H  
ATOM    401  CB  GLU   235      52.602  41.976  90.829  1.00  0.00           C  
ATOM    402  HB2 GLU   235      52.679  40.927  91.121  1.00  0.00           H  
ATOM    403  HB3 GLU   235      53.587  42.406  91.021  1.00  0.00           H  
ATOM    404  CG  GLU   235      51.683  42.687  91.759  1.00  0.00           C  
ATOM    405  HG2 GLU   235      52.078  42.785  92.769  1.00  0.00           H  
ATOM    406  HG3 GLU   235      51.701  43.734  91.427  1.00  0.00           H  
ATOM    407  CD  GLU   235      50.299  42.072  91.771  1.00  0.00           C  
ATOM    408  OE1 GLU   235      50.067  40.913  91.405  1.00  0.00           O  
ATOM    409  OE2 GLU   235      49.320  42.811  92.121  1.00  0.00           O  
ATOM    410  C   GLU   235      52.158  43.528  88.853  1.00  0.00           C  
ATOM    411  O   GLU   235      53.212  44.147  88.612  1.00  0.00           O  
ATOM    412  N   PRO   236      50.959  44.182  88.617  1.00  0.00           N  
ATOM    413  CD  PRO   236      49.659  43.552  88.395  1.00  0.00           C  
ATOM    414  HD2 PRO   236      49.086  43.531  89.317  1.00  0.00           H  
ATOM    415  HD3 PRO   236      49.778  42.589  87.902  1.00  0.00           H  
ATOM    416  CG  PRO   236      48.888  44.456  87.489  1.00  0.00           C  
ATOM    417  HG2 PRO   236      47.804  44.349  87.569  1.00  0.00           H  
ATOM    418  HG3 PRO   236      49.111  44.395  86.421  1.00  0.00           H  
ATOM    419  CB  PRO   236      49.464  45.772  87.975  1.00  0.00           C  
ATOM    420  HB2 PRO   236      48.894  46.221  88.777  1.00  0.00           H  
ATOM    421  HB3 PRO   236      49.578  46.573  87.245  1.00  0.00           H  
ATOM    422  CA  PRO   236      50.922  45.566  88.210  1.00  0.00           C  
ATOM    423  HA  PRO   236      51.602  45.719  87.371  1.00  0.00           H  
ATOM    424  C   PRO   236      51.422  46.578  89.283  1.00  0.00           C  
ATOM    425  O   PRO   236      51.303  46.365  90.516  1.00  0.00           O  
ATOM    426  N   GLY   237      52.037  47.688  88.802  1.00  0.00           N  
ATOM    427  H   GLY   237      52.068  47.848  87.808  1.00  0.00           H  
ATOM    428  CA  GLY   237      52.157  48.867  89.661  1.00  0.00           C  
ATOM    429  HA2 GLY   237      52.438  49.674  88.970  1.00  0.00           H  
ATOM    430  HA3 GLY   237      51.181  49.050  90.115  1.00  0.00           H  
ATOM    431  C   GLY   237      53.306  48.887  90.612  1.00  0.00           C  
ATOM    432  O   GLY   237      53.974  49.911  90.706  1.00  0.00           O  
ATOM    433  N   ARG   238      53.483  47.776  91.305  1.00  0.00           N  
ATOM    434  H   ARG   238      52.936  46.969  91.017  1.00  0.00           H  
ATOM    435  CA  ARG   238      54.524  47.584  92.340  1.00  0.00           C  
ATOM    436  HA  ARG   238      54.512  48.349  93.126  1.00  0.00           H  
ATOM    437  CB  ARG   238      54.153  46.301  93.160  1.00  0.00           C  
ATOM    438  HB2 ARG   238      53.965  45.437  92.527  1.00  0.00           H  
ATOM    439  HB3 ARG   238      55.080  46.015  93.662  1.00  0.00           H  
ATOM    440  CG  ARG   238      53.097  46.496  94.131  1.00  0.00           C  
ATOM    441  HG2 ARG   238      53.519  47.231  94.814  1.00  0.00           H  
ATOM    442  HG3 ARG   238      52.284  46.887  93.519  1.00  0.00           H  
ATOM    443  CD  ARG   238      52.502  45.238  94.907  1.00  0.00           C  
ATOM    444  HD2 ARG   238      51.871  44.652  94.241  1.00  0.00           H  
ATOM    445  HD3 ARG   238      53.483  44.860  95.157  1.00  0.00           H  
ATOM    446  NE  ARG   238      51.833  45.518  96.140  1.00  0.00           N  
ATOM    447  HE  ARG   238      50.957  45.020  96.238  1.00  0.00           H  
ATOM    448  CZ  ARG   238      52.367  45.966  97.281  1.00  0.00           C  
ATOM    449  NH1 ARG   238      53.599  46.417  97.362  1.00  0.00           N  
ATOM    450 HH11 ARG   238      54.340  46.376  96.677  1.00  0.00           H  
ATOM    451 HH12 ARG   238      53.880  46.707  98.291  1.00  0.00           H  
ATOM    452  NH2 ARG   238      51.658  45.992  98.401  1.00  0.00           N  
ATOM    453 HH21 ARG   238      50.688  45.841  98.199  1.00  0.00           H  
ATOM    454 HH22 ARG   238      51.997  46.493  99.210  1.00  0.00           H  
ATOM    455  C   ARG   238      55.968  47.527  91.766  1.00  0.00           C  
ATOM    456  O   ARG   238      56.201  46.948  90.716  1.00  0.00           O  
ATOM    457  N   ALA   239      56.937  48.237  92.379  1.00  0.00           N  
ATOM    458  H   ALA   239      56.604  48.810  93.155  1.00  0.00           H  
ATOM    459  CA  ALA   239      58.318  48.348  91.899  1.00  0.00           C  
ATOM    460  HA  ALA   239      58.334  48.492  90.821  1.00  0.00           H  
ATOM    461  CB  ALA   239      58.917  49.526  92.712  1.00  0.00           C  
ATOM    462  HB1 ALA   239      58.994  49.226  93.750  1.00  0.00           H  
ATOM    463  HB2 ALA   239      59.896  49.779  92.317  1.00  0.00           H  
ATOM    464  HB3 ALA   239      58.259  50.389  92.593  1.00  0.00           H  
ATOM    465  C   ALA   239      59.167  47.108  92.117  1.00  0.00           C  
ATOM    466  O   ALA   239      60.346  47.151  91.791  1.00  0.00           O  
ATOM    467  N   ASN   240      58.576  45.977  92.559  1.00  0.00           N  
ATOM    468  H   ASN   240      57.627  45.978  92.904  1.00  0.00           H  
ATOM    469  CA  ASN   240      59.091  44.556  92.504  1.00  0.00           C  
ATOM    470  HA  ASN   240      60.137  44.617  92.215  1.00  0.00           H  
ATOM    471  CB  ASN   240      59.096  44.054  93.964  1.00  0.00           C  
ATOM    472  HB2 ASN   240      59.451  43.029  94.078  1.00  0.00           H  
ATOM    473  HB3 ASN   240      59.679  44.707  94.609  1.00  0.00           H  
ATOM    474  CG  ASN   240      57.748  44.021  94.594  1.00  0.00           C  
ATOM    475  OD1 ASN   240      56.698  44.298  94.057  1.00  0.00           O  
ATOM    476  ND2 ASN   240      57.764  43.539  95.835  1.00  0.00           N  
ATOM    477 HD21 ASN   240      56.852  43.250  96.174  1.00  0.00           H  
ATOM    478 HD22 ASN   240      58.622  43.343  96.324  1.00  0.00           H  
ATOM    479  C   ASN   240      58.319  43.621  91.495  1.00  0.00           C  
ATOM    480  O   ASN   240      58.712  42.432  91.371  1.00  0.00           O  
ATOM    481  N   GLY   241      57.238  44.116  90.829  1.00  0.00           N  
ATOM    482  H   GLY   241      57.095  45.109  90.868  1.00  0.00           H  
ATOM    483  CA  GLY   241      56.280  43.316  90.030  1.00  0.00           C  
ATOM    484  HA2 GLY   241      55.901  42.406  90.481  1.00  0.00           H  
ATOM    485  HA3 GLY   241      55.376  43.920  89.946  1.00  0.00           H  
ATOM    486  C   GLY   241      56.699  43.031  88.566  1.00  0.00           C  
ATOM    487  O   GLY   241      55.838  42.555  87.800  1.00  0.00           O  
ATOM    488  N   LEU   242      57.976  43.311  88.308  1.00  0.00           N  
ATOM    489  H   LEU   242      58.525  43.861  88.963  1.00  0.00           H  
ATOM    490  CA  LEU   242      58.686  43.146  87.058  1.00  0.00           C  
ATOM    491  HA  LEU   242      58.325  42.272  86.514  1.00  0.00           H  
ATOM    492  CB  LEU   242      58.420  44.407  86.233  1.00  0.00           C  
ATOM    493  HB2 LEU   242      57.390  44.253  85.922  1.00  0.00           H  
ATOM    494  HB3 LEU   242      58.571  45.243  86.901  1.00  0.00           H  
ATOM    495  CG  LEU   242      59.186  44.724  84.920  1.00  0.00           C  
ATOM    496  HG  LEU   242      60.256  44.647  85.108  1.00  0.00           H  
ATOM    497  CD1 LEU   242      59.018  43.869  83.663  1.00  0.00           C  
ATOM    498 HD11 LEU   242      59.649  44.207  82.850  1.00  0.00           H  
ATOM    499 HD12 LEU   242      59.345  42.851  83.876  1.00  0.00           H  
ATOM    500 HD13 LEU   242      57.964  43.965  83.387  1.00  0.00           H  
ATOM    501  CD2 LEU   242      58.928  46.175  84.623  1.00  0.00           C  
ATOM    502 HD21 LEU   242      59.393  46.852  85.337  1.00  0.00           H  
ATOM    503 HD22 LEU   242      59.389  46.421  83.663  1.00  0.00           H  
ATOM    504 HD23 LEU   242      57.858  46.317  84.479  1.00  0.00           H  
ATOM    505  C   LEU   242      60.170  42.949  87.468  1.00  0.00           C  
ATOM    506  O   LEU   242      60.673  43.672  88.310  1.00  0.00           O  
ATOM    507  N   MET   243      60.861  41.926  86.985  1.00  0.00           N  
ATOM    508  H   MET   243      60.361  41.208  86.487  1.00  0.00           H  
ATOM    509  CA  MET   243      62.307  41.824  87.145  1.00  0.00           C  
ATOM    510  HA  MET   243      62.487  41.785  88.222  1.00  0.00           H  
ATOM    511  CB  MET   243      62.886  40.628  86.355  1.00  0.00           C  
ATOM    512  HB2 MET   243      62.400  40.708  85.377  1.00  0.00           H  
ATOM    513  HB3 MET   243      63.974  40.651  86.200  1.00  0.00           H  
ATOM    514  CG  MET   243      62.575  39.222  86.973  1.00  0.00           C  
ATOM    515  HG2 MET   243      62.782  39.227  88.036  1.00  0.00           H  
ATOM    516  HG3 MET   243      61.533  38.941  86.814  1.00  0.00           H  
ATOM    517  SD  MET   243      63.586  37.878  86.516  1.00  0.00           S  
ATOM    518  CE  MET   243      62.952  37.788  84.783  1.00  0.00           C  
ATOM    519  HE1 MET   243      61.921  37.468  84.663  1.00  0.00           H  
ATOM    520  HE2 MET   243      62.794  38.741  84.273  1.00  0.00           H  
ATOM    521  HE3 MET   243      63.497  37.030  84.230  1.00  0.00           H  
ATOM    522  C   MET   243      63.177  43.053  86.751  1.00  0.00           C  
ATOM    523  O   MET   243      62.965  43.621  85.705  1.00  0.00           O  
ATOM    524  N   TYR   244      64.136  43.363  87.558  1.00  0.00           N  
ATOM    525  H   TYR   244      64.160  42.794  88.391  1.00  0.00           H  
ATOM    526  CA  TYR   244      65.299  44.260  87.177  1.00  0.00           C  
ATOM    527  HA  TYR   244      66.009  44.050  87.971  1.00  0.00           H  
ATOM    528  CB  TYR   244      65.948  43.831  85.841  1.00  0.00           C  
ATOM    529  HB2 TYR   244      65.297  44.229  85.066  1.00  0.00           H  
ATOM    530  HB3 TYR   244      66.853  44.449  85.794  1.00  0.00           H  
ATOM    531  CG  TYR   244      66.193  42.330  85.608  1.00  0.00           C  
ATOM    532  CD1 TYR   244      66.861  41.427  86.463  1.00  0.00           C  
ATOM    533  HD1 TYR   244      67.170  41.793  87.430  1.00  0.00           H  
ATOM    534  CE1 TYR   244      67.009  40.091  86.189  1.00  0.00           C  
ATOM    535  HE1 TYR   244      67.507  39.433  86.889  1.00  0.00           H  
ATOM    536  CZ  TYR   244      66.526  39.524  84.976  1.00  0.00           C  
ATOM    537  OH  TYR   244      66.499  38.198  84.825  1.00  0.00           O  
ATOM    538  HH  TYR   244      66.203  37.839  85.665  1.00  0.00           H  
ATOM    539  CE2 TYR   244      65.919  40.444  84.029  1.00  0.00           C  
ATOM    540  HE2 TYR   244      65.632  40.054  83.062  1.00  0.00           H  
ATOM    541  CD2 TYR   244      65.691  41.798  84.426  1.00  0.00           C  
ATOM    542  HD2 TYR   244      65.212  42.442  83.707  1.00  0.00           H  
ATOM    543  C   TYR   244      64.966  45.792  87.240  1.00  0.00           C  
ATOM    544  O   TYR   244      65.841  46.629  87.598  1.00  0.00           O  
ATOM    545  N   PHE   245      63.754  46.138  86.861  1.00  0.00           N  
ATOM    546  H   PHE   245      63.260  45.346  86.469  1.00  0.00           H  
ATOM    547  CA  PHE   245      63.221  47.480  86.667  1.00  0.00           C  
ATOM    548  HA  PHE   245      63.965  48.196  87.001  1.00  0.00           H  
ATOM    549  CB  PHE   245      63.111  47.773  85.190  1.00  0.00           C  
ATOM    550  HB2 PHE   245      62.341  47.101  84.835  1.00  0.00           H  
ATOM    551  HB3 PHE   245      62.747  48.794  85.075  1.00  0.00           H  
ATOM    552  CG  PHE   245      64.388  47.681  84.433  1.00  0.00           C  
ATOM    553  CD1 PHE   245      64.568  46.541  83.662  1.00  0.00           C  
ATOM    554  HD1 PHE   245      63.818  45.776  83.515  1.00  0.00           H  
ATOM    555  CE1 PHE   245      65.845  46.239  83.073  1.00  0.00           C  
ATOM    556  HE1 PHE   245      66.097  45.345  82.518  1.00  0.00           H  
ATOM    557  CZ  PHE   245      66.910  47.105  83.314  1.00  0.00           C  
ATOM    558  HZ  PHE   245      67.875  46.829  82.912  1.00  0.00           H  
ATOM    559  CE2 PHE   245      66.721  48.274  84.066  1.00  0.00           C  
ATOM    560  HE2 PHE   245      67.519  48.995  84.155  1.00  0.00           H  
ATOM    561  CD2 PHE   245      65.505  48.492  84.707  1.00  0.00           C  
ATOM    562  HD2 PHE   245      65.414  49.368  85.339  1.00  0.00           H  
ATOM    563  C   PHE   245      61.907  47.805  87.525  1.00  0.00           C  
ATOM    564  O   PHE   245      61.728  47.328  88.664  1.00  0.00           O  
ATOM    565  N   LYS   246      60.961  48.628  86.936  1.00  0.00           N  
ATOM    566  H   LYS   246      61.156  49.151  86.086  1.00  0.00           H  
ATOM    567  CA  LYS   246      59.608  49.052  87.464  1.00  0.00           C  
ATOM    568  HA  LYS   246      59.093  48.161  87.820  1.00  0.00           H  
ATOM    569  CB  LYS   246      59.761  49.913  88.659  1.00  0.00           C  
ATOM    570  HB2 LYS   246      58.845  50.186  89.187  1.00  0.00           H  
ATOM    571  HB3 LYS   246      60.316  49.301  89.358  1.00  0.00           H  
ATOM    572  CG  LYS   246      60.472  51.224  88.364  1.00  0.00           C  
ATOM    573  HG2 LYS   246      61.414  51.038  87.854  1.00  0.00           H  
ATOM    574  HG3 LYS   246      59.928  51.798  87.623  1.00  0.00           H  
ATOM    575  CD  LYS   246      60.724  52.096  89.520  1.00  0.00           C  
ATOM    576  HD2 LYS   246      59.847  52.242  90.155  1.00  0.00           H  
ATOM    577  HD3 LYS   246      61.525  51.603  90.063  1.00  0.00           H  
ATOM    578  CE  LYS   246      61.265  53.477  89.139  1.00  0.00           C  
ATOM    579  HE2 LYS   246      60.417  54.066  88.788  1.00  0.00           H  
ATOM    580  HE3 LYS   246      61.752  53.801  90.054  1.00  0.00           H  
ATOM    581  NZ  LYS   246      62.295  53.468  88.097  1.00  0.00           N  
ATOM    582  HZ1 LYS   246      62.614  54.422  88.005  1.00  0.00           H  
ATOM    583  HZ2 LYS   246      62.992  52.753  88.190  1.00  0.00           H  
ATOM    584  HZ3 LYS   246      61.902  53.337  87.175  1.00  0.00           H  
ATOM    585  C   LYS   246      58.746  49.714  86.309  1.00  0.00           C  
ATOM    586  O   LYS   246      59.127  49.701  85.142  1.00  0.00           O  
ATOM    587  N   GLU   247      57.579  50.241  86.684  1.00  0.00           N  
ATOM    588  H   GLU   247      57.348  50.299  87.670  1.00  0.00           H  
ATOM    589  CA  GLU   247      56.578  50.536  85.680  1.00  0.00           C  
ATOM    590  HA  GLU   247      56.372  49.653  85.074  1.00  0.00           H  
ATOM    591  CB  GLU   247      55.299  51.074  86.426  1.00  0.00           C  
ATOM    592  HB2 GLU   247      55.016  50.288  87.139  1.00  0.00           H  
ATOM    593  HB3 GLU   247      55.638  51.927  87.026  1.00  0.00           H  
ATOM    594  CG  GLU   247      54.168  51.455  85.454  1.00  0.00           C  
ATOM    595  HG2 GLU   247      53.501  52.072  86.053  1.00  0.00           H  
ATOM    596  HG3 GLU   247      54.459  52.126  84.644  1.00  0.00           H  
ATOM    597  CD  GLU   247      53.412  50.270  84.844  1.00  0.00           C  
ATOM    598  OE1 GLU   247      52.509  50.625  84.048  1.00  0.00           O  
ATOM    599  OE2 GLU   247      53.869  49.118  84.780  1.00  0.00           O  
ATOM    600  C   GLU   247      57.060  51.609  84.637  1.00  0.00           C  
ATOM    601  O   GLU   247      56.735  51.457  83.449  1.00  0.00           O  
ATOM    602  N   GLU   248      57.657  52.761  85.074  1.00  0.00           N  
ATOM    603  H   GLU   248      57.761  52.875  86.073  1.00  0.00           H  
ATOM    604  CA  GLU   248      58.081  53.797  84.082  1.00  0.00           C  
ATOM    605  HA  GLU   248      57.121  54.090  83.638  1.00  0.00           H  
ATOM    606  CB  GLU   248      58.817  54.981  84.841  1.00  0.00           C  
ATOM    607  HB2 GLU   248      58.214  55.372  85.665  1.00  0.00           H  
ATOM    608  HB3 GLU   248      59.678  54.580  85.377  1.00  0.00           H  
ATOM    609  CG  GLU   248      59.270  56.085  83.826  1.00  0.00           C  
ATOM    610  HG2 GLU   248      59.915  56.843  84.263  1.00  0.00           H  
ATOM    611  HG3 GLU   248      59.974  55.581  83.168  1.00  0.00           H  
ATOM    612  CD  GLU   248      57.997  56.628  83.140  1.00  0.00           C  
ATOM    613  OE1 GLU   248      56.901  56.582  83.808  1.00  0.00           O  
ATOM    614  OE2 GLU   248      58.097  57.168  82.058  1.00  0.00           O  
ATOM    615  C   GLU   248      58.859  53.181  82.941  1.00  0.00           C  
ATOM    616  O   GLU   248      58.572  53.350  81.759  1.00  0.00           O  
ATOM    617  N   GLU   249      59.951  52.469  83.251  1.00  0.00           N  
ATOM    618  H   GLU   249      60.140  52.414  84.238  1.00  0.00           H  
ATOM    619  CA  GLU   249      60.789  51.799  82.305  1.00  0.00           C  
ATOM    620  HA  GLU   249      61.411  52.468  81.714  1.00  0.00           H  
ATOM    621  CB  GLU   249      61.918  50.966  83.025  1.00  0.00           C  
ATOM    622  HB2 GLU   249      61.387  50.248  83.663  1.00  0.00           H  
ATOM    623  HB3 GLU   249      62.315  50.289  82.269  1.00  0.00           H  
ATOM    624  CG  GLU   249      62.996  51.710  83.693  1.00  0.00           C  
ATOM    625  HG2 GLU   249      63.950  51.219  83.548  1.00  0.00           H  
ATOM    626  HG3 GLU   249      63.211  52.521  82.995  1.00  0.00           H  
ATOM    627  CD  GLU   249      62.720  52.188  85.115  1.00  0.00           C  
ATOM    628  OE1 GLU   249      63.204  51.596  86.100  1.00  0.00           O  
ATOM    629  OE2 GLU   249      62.104  53.292  85.289  1.00  0.00           O  
ATOM    630  C   GLU   249      59.980  50.826  81.431  1.00  0.00           C  
ATOM    631  O   GLU   249      60.301  50.591  80.272  1.00  0.00           O  
ATOM    632  N   ARG   250      58.937  50.161  82.043  1.00  0.00           N  
ATOM    633  H   ARG   250      58.666  50.487  82.962  1.00  0.00           H  
ATOM    634  CA  ARG   250      58.068  49.257  81.308  1.00  0.00           C  
ATOM    635  HA  ARG   250      58.695  48.511  80.837  1.00  0.00           H  
ATOM    636  CB  ARG   250      57.094  48.486  82.285  1.00  0.00           C  
ATOM    637  HB2 ARG   250      57.626  48.058  83.135  1.00  0.00           H  
ATOM    638  HB3 ARG   250      56.352  49.150  82.738  1.00  0.00           H  
ATOM    639  CG  ARG   250      56.361  47.313  81.558  1.00  0.00           C  
ATOM    640  HG2 ARG   250      55.926  47.827  80.695  1.00  0.00           H  
ATOM    641  HG3 ARG   250      57.069  46.590  81.138  1.00  0.00           H  
ATOM    642  CD  ARG   250      55.355  46.572  82.513  1.00  0.00           C  
ATOM    643  HD2 ARG   250      55.215  45.549  82.177  1.00  0.00           H  
ATOM    644  HD3 ARG   250      55.848  46.430  83.478  1.00  0.00           H  
ATOM    645  NE  ARG   250      54.067  47.323  82.687  1.00  0.00           N  
ATOM    646  HE  ARG   250      53.977  47.835  83.558  1.00  0.00           H  
ATOM    647  CZ  ARG   250      53.085  47.503  81.889  1.00  0.00           C  
ATOM    648  NH1 ARG   250      52.947  46.820  80.830  1.00  0.00           N  
ATOM    649 HH11 ARG   250      53.595  46.079  80.583  1.00  0.00           H  
ATOM    650 HH12 ARG   250      52.184  47.047  80.202  1.00  0.00           H  
ATOM    651  NH2 ARG   250      52.198  48.481  82.034  1.00  0.00           N  
ATOM    652 HH21 ARG   250      52.242  49.117  82.817  1.00  0.00           H  
ATOM    653 HH22 ARG   250      51.359  48.424  81.479  1.00  0.00           H  
ATOM    654  C   ARG   250      57.320  50.043  80.215  1.00  0.00           C  
ATOM    655  O   ARG   250      57.289  49.538  79.099  1.00  0.00           O  
ATOM    656  N   ARG   251      56.851  51.318  80.457  1.00  0.00           N  
ATOM    657  H   ARG   251      57.008  51.663  81.396  1.00  0.00           H  
ATOM    658  CA  ARG   251      56.314  52.161  79.402  1.00  0.00           C  
ATOM    659  HA  ARG   251      55.509  51.540  78.986  1.00  0.00           H  
ATOM    660  CB  ARG   251      55.701  53.400  80.070  1.00  0.00           C  
ATOM    661  HB2 ARG   251      56.461  53.845  80.711  1.00  0.00           H  
ATOM    662  HB3 ARG   251      55.359  54.018  79.244  1.00  0.00           H  
ATOM    663  CG  ARG   251      54.466  52.987  80.889  1.00  0.00           C  
ATOM    664  HG2 ARG   251      53.738  52.423  80.303  1.00  0.00           H  
ATOM    665  HG3 ARG   251      54.702  52.334  81.720  1.00  0.00           H  
ATOM    666  CD  ARG   251      53.779  54.359  81.445  1.00  0.00           C  
ATOM    667  HD2 ARG   251      53.773  55.142  80.689  1.00  0.00           H  
ATOM    668  HD3 ARG   251      52.732  54.177  81.716  1.00  0.00           H  
ATOM    669  NE  ARG   251      54.417  54.863  82.611  1.00  0.00           N  
ATOM    670  HE  ARG   251      55.320  55.296  82.441  1.00  0.00           H  
ATOM    671  CZ  ARG   251      53.946  54.793  83.813  1.00  0.00           C  
ATOM    672  NH1 ARG   251      52.702  54.505  84.085  1.00  0.00           N  
ATOM    673 HH11 ARG   251      52.046  54.225  83.375  1.00  0.00           H  
ATOM    674 HH12 ARG   251      52.474  54.478  85.076  1.00  0.00           H  
ATOM    675  NH2 ARG   251      54.743  55.063  84.791  1.00  0.00           N  
ATOM    676 HH21 ARG   251      55.667  55.408  84.587  1.00  0.00           H  
ATOM    677 HH22 ARG   251      54.488  54.829  85.734  1.00  0.00           H  
ATOM    678  C   ARG   251      57.380  52.583  78.282  1.00  0.00           C  
ATOM    679  O   ARG   251      57.102  52.788  77.093  1.00  0.00           O  
ATOM    680  N   PHE   252      58.620  52.726  78.697  1.00  0.00           N  
ATOM    681  H   PHE   252      58.818  52.501  79.663  1.00  0.00           H  
ATOM    682  CA  PHE   252      59.778  53.074  77.844  1.00  0.00           C  
ATOM    683  HA  PHE   252      59.509  53.938  77.225  1.00  0.00           H  
ATOM    684  CB  PHE   252      60.998  53.430  78.674  1.00  0.00           C  
ATOM    685  HB2 PHE   252      60.691  54.279  79.290  1.00  0.00           H  
ATOM    686  HB3 PHE   252      61.237  52.671  79.418  1.00  0.00           H  
ATOM    687  CG  PHE   252      62.334  53.894  78.072  1.00  0.00           C  
ATOM    688  CD1 PHE   252      63.503  53.772  78.844  1.00  0.00           C  
ATOM    689  HD1 PHE   252      63.515  53.315  79.814  1.00  0.00           H  
ATOM    690  CE1 PHE   252      64.697  54.292  78.380  1.00  0.00           C  
ATOM    691  HE1 PHE   252      65.574  54.135  78.996  1.00  0.00           H  
ATOM    692  CZ  PHE   252      64.767  54.661  77.021  1.00  0.00           C  
ATOM    693  HZ  PHE   252      65.740  54.985  76.690  1.00  0.00           H  
ATOM    694  CE2 PHE   252      63.631  54.785  76.242  1.00  0.00           C  
ATOM    695  HE2 PHE   252      63.772  55.222  75.259  1.00  0.00           H  
ATOM    696  CD2 PHE   252      62.394  54.377  76.749  1.00  0.00           C  
ATOM    697  HD2 PHE   252      61.507  54.399  76.144  1.00  0.00           H  
ATOM    698  C   PHE   252      60.161  51.839  76.929  1.00  0.00           C  
ATOM    699  O   PHE   252      60.316  51.926  75.742  1.00  0.00           O  
ATOM    700  N   ALA   253      60.183  50.609  77.526  1.00  0.00           N  
ATOM    701  H   ALA   253      59.969  50.500  78.503  1.00  0.00           H  
ATOM    702  CA  ALA   253      60.354  49.368  76.737  1.00  0.00           C  
ATOM    703  HA  ALA   253      61.262  49.517  76.155  1.00  0.00           H  
ATOM    704  CB  ALA   253      60.581  48.208  77.685  1.00  0.00           C  
ATOM    705  HB1 ALA   253      59.627  48.042  78.179  1.00  0.00           H  
ATOM    706  HB2 ALA   253      60.849  47.288  77.170  1.00  0.00           H  
ATOM    707  HB3 ALA   253      61.315  48.554  78.418  1.00  0.00           H  
ATOM    708  C   ALA   253      59.215  49.113  75.802  1.00  0.00           C  
ATOM    709  O   ALA   253      59.368  48.884  74.574  1.00  0.00           O  
ATOM    710  N   ARG   254      58.021  49.234  76.348  1.00  0.00           N  
ATOM    711  H   ARG   254      57.930  49.538  77.306  1.00  0.00           H  
ATOM    712  CA  ARG   254      56.721  49.168  75.599  1.00  0.00           C  
ATOM    713  HA  ARG   254      56.509  48.181  75.196  1.00  0.00           H  
ATOM    714  CB  ARG   254      55.675  49.430  76.686  1.00  0.00           C  
ATOM    715  HB2 ARG   254      55.745  48.632  77.418  1.00  0.00           H  
ATOM    716  HB3 ARG   254      55.803  50.424  77.120  1.00  0.00           H  
ATOM    717  CG  ARG   254      54.268  49.195  76.186  1.00  0.00           C  
ATOM    718  HG2 ARG   254      54.145  49.971  75.426  1.00  0.00           H  
ATOM    719  HG3 ARG   254      54.199  48.261  75.622  1.00  0.00           H  
ATOM    720  CD  ARG   254      53.277  49.350  77.283  1.00  0.00           C  
ATOM    721  HD2 ARG   254      53.375  48.542  78.007  1.00  0.00           H  
ATOM    722  HD3 ARG   254      53.349  50.330  77.769  1.00  0.00           H  
ATOM    723  NE  ARG   254      51.951  49.302  76.733  1.00  0.00           N  
ATOM    724  HE  ARG   254      51.409  50.149  76.616  1.00  0.00           H  
ATOM    725  CZ  ARG   254      51.407  48.196  76.244  1.00  0.00           C  
ATOM    726  NH1 ARG   254      51.867  46.999  76.288  1.00  0.00           N  
ATOM    727 HH11 ARG   254      52.831  46.875  76.583  1.00  0.00           H  
ATOM    728 HH12 ARG   254      51.483  46.268  75.712  1.00  0.00           H  
ATOM    729  NH2 ARG   254      50.259  48.301  75.675  1.00  0.00           N  
ATOM    730 HH21 ARG   254      49.715  49.131  75.859  1.00  0.00           H  
ATOM    731 HH22 ARG   254      49.743  47.554  75.223  1.00  0.00           H  
ATOM    732  C   ARG   254      56.625  50.138  74.381  1.00  0.00           C  
ATOM    733  O   ARG   254      56.304  49.626  73.322  1.00  0.00           O  
ATOM    734  N   LEU   255      57.014  51.401  74.560  1.00  0.00           N  
ATOM    735  H   LEU   255      57.289  51.622  75.504  1.00  0.00           H  
ATOM    736  CA  LEU   255      57.249  52.433  73.526  1.00  0.00           C  
ATOM    737  HA  LEU   255      56.309  52.648  73.018  1.00  0.00           H  
ATOM    738  CB  LEU   255      57.608  53.727  74.288  1.00  0.00           C  
ATOM    739  HB2 LEU   255      56.707  54.083  74.773  1.00  0.00           H  
ATOM    740  HB3 LEU   255      58.355  53.491  75.055  1.00  0.00           H  
ATOM    741  CG  LEU   255      58.193  54.820  73.379  1.00  0.00           C  
ATOM    742  HG  LEU   255      58.996  54.402  72.768  1.00  0.00           H  
ATOM    743  CD1 LEU   255      57.128  55.381  72.416  1.00  0.00           C  
ATOM    744 HD11 LEU   255      57.496  56.339  72.048  1.00  0.00           H  
ATOM    745 HD12 LEU   255      56.949  54.754  71.547  1.00  0.00           H  
ATOM    746 HD13 LEU   255      56.183  55.665  72.881  1.00  0.00           H  
ATOM    747  CD2 LEU   255      58.862  55.932  74.125  1.00  0.00           C  
ATOM    748 HD21 LEU   255      59.751  55.532  74.625  1.00  0.00           H  
ATOM    749 HD22 LEU   255      59.229  56.732  73.474  1.00  0.00           H  
ATOM    750 HD23 LEU   255      58.241  56.327  74.917  1.00  0.00           H  
ATOM    751  C   LEU   255      58.320  51.929  72.526  1.00  0.00           C  
ATOM    752  O   LEU   255      58.054  52.053  71.334  1.00  0.00           O  
ATOM    753  N   TRP   256      59.466  51.509  73.044  1.00  0.00           N  
ATOM    754  H   TRP   256      59.438  51.491  74.058  1.00  0.00           H  
ATOM    755  CA  TRP   256      60.622  51.116  72.193  1.00  0.00           C  
ATOM    756  HA  TRP   256      60.805  51.945  71.512  1.00  0.00           H  
ATOM    757  CB  TRP   256      61.864  50.817  73.062  1.00  0.00           C  
ATOM    758  HB2 TRP   256      62.145  51.836  73.354  1.00  0.00           H  
ATOM    759  HB3 TRP   256      61.635  50.128  73.878  1.00  0.00           H  
ATOM    760  CG  TRP   256      63.114  50.419  72.333  1.00  0.00           C  
ATOM    761  CD1 TRP   256      63.527  49.140  72.184  1.00  0.00           C  
ATOM    762  HD1 TRP   256      63.143  48.239  72.645  1.00  0.00           H  
ATOM    763  NE1 TRP   256      64.664  49.085  71.454  1.00  0.00           N  
ATOM    764  HE1 TRP   256      65.121  48.241  71.158  1.00  0.00           H  
ATOM    765  CE2 TRP   256      65.099  50.332  71.133  1.00  0.00           C  
ATOM    766  CZ2 TRP   256      66.260  50.928  70.519  1.00  0.00           C  
ATOM    767  HZ2 TRP   256      67.079  50.271  70.278  1.00  0.00           H  
ATOM    768  CH2 TRP   256      66.289  52.335  70.343  1.00  0.00           C  
ATOM    769  HH2 TRP   256      67.101  52.780  69.781  1.00  0.00           H  
ATOM    770  CZ3 TRP   256      65.250  53.167  70.753  1.00  0.00           C  
ATOM    771  HZ3 TRP   256      65.150  54.206  70.508  1.00  0.00           H  
ATOM    772  CE3 TRP   256      64.129  52.568  71.331  1.00  0.00           C  
ATOM    773  HE3 TRP   256      63.267  53.151  71.633  1.00  0.00           H  
ATOM    774  CD2 TRP   256      64.060  51.184  71.645  1.00  0.00           C  
ATOM    775  C   TRP   256      60.276  49.971  71.280  1.00  0.00           C  
ATOM    776  O   TRP   256      60.630  49.979  70.091  1.00  0.00           O  
ATOM    777  N   VAL   257      59.486  49.025  71.802  1.00  0.00           N  
ATOM    778  H   VAL   257      59.402  49.015  72.801  1.00  0.00           H  
ATOM    779  CA  VAL   257      58.912  47.899  71.046  1.00  0.00           C  
ATOM    780  HA  VAL   257      59.677  47.575  70.346  1.00  0.00           H  
ATOM    781  CB  VAL   257      58.439  46.702  71.941  1.00  0.00           C  
ATOM    782  HB  VAL   257      57.682  47.029  72.653  1.00  0.00           H  
ATOM    783  CG1 VAL   257      57.865  45.525  71.031  1.00  0.00           C  
ATOM    784 HG11 VAL   257      56.977  45.903  70.520  1.00  0.00           H  
ATOM    785 HG12 VAL   257      58.637  45.269  70.306  1.00  0.00           H  
ATOM    786 HG13 VAL   257      57.708  44.705  71.735  1.00  0.00           H  
ATOM    787  CG2 VAL   257      59.691  46.171  72.666  1.00  0.00           C  
ATOM    788 HG21 VAL   257      60.265  46.930  73.206  1.00  0.00           H  
ATOM    789 HG22 VAL   257      59.582  45.361  73.386  1.00  0.00           H  
ATOM    790 HG23 VAL   257      60.356  45.893  71.836  1.00  0.00           H  
ATOM    791  C   VAL   257      57.799  48.342  70.080  1.00  0.00           C  
ATOM    792  O   VAL   257      57.858  48.127  68.852  1.00  0.00           O  
ATOM    793  N   GLY   258      56.786  49.019  70.613  1.00  0.00           N  
ATOM    794  H   GLY   258      56.711  49.090  71.618  1.00  0.00           H  
ATOM    795  CA  GLY   258      55.807  49.669  69.777  1.00  0.00           C  
ATOM    796  HA2 GLY   258      55.011  48.973  69.518  1.00  0.00           H  
ATOM    797  HA3 GLY   258      55.278  50.478  70.294  1.00  0.00           H  
ATOM    798  C   GLY   258      56.283  50.384  68.537  1.00  0.00           C  
ATOM    799  O   GLY   258      55.595  50.324  67.476  1.00  0.00           O  
ATOM    800  N   VAL   259      57.421  51.153  68.639  1.00  0.00           N  
ATOM    801  H   VAL   259      57.795  51.276  69.568  1.00  0.00           H  
ATOM    802  CA  VAL   259      58.048  51.671  67.393  1.00  0.00           C  
ATOM    803  HA  VAL   259      57.305  52.158  66.765  1.00  0.00           H  
ATOM    804  CB  VAL   259      58.900  52.914  67.614  1.00  0.00           C  
ATOM    805  HB  VAL   259      59.200  53.244  66.611  1.00  0.00           H  
ATOM    806  CG1 VAL   259      58.118  54.048  68.245  1.00  0.00           C  
ATOM    807 HG11 VAL   259      58.694  54.971  68.141  1.00  0.00           H  
ATOM    808 HG12 VAL   259      57.167  54.258  67.756  1.00  0.00           H  
ATOM    809 HG13 VAL   259      57.882  53.745  69.267  1.00  0.00           H  
ATOM    810  CG2 VAL   259      60.182  52.787  68.389  1.00  0.00           C  
ATOM    811 HG21 VAL   259      60.772  52.003  67.901  1.00  0.00           H  
ATOM    812 HG22 VAL   259      60.708  53.722  68.209  1.00  0.00           H  
ATOM    813 HG23 VAL   259      59.957  52.434  69.399  1.00  0.00           H  
ATOM    814  C   VAL   259      58.772  50.571  66.526  1.00  0.00           C  
ATOM    815  O   VAL   259      58.270  50.320  65.423  1.00  0.00           O  
ATOM    816  N   TRP   260      59.820  49.837  66.982  1.00  0.00           N  
ATOM    817  H   TRP   260      60.117  50.003  67.935  1.00  0.00           H  
ATOM    818  CA  TRP   260      60.600  49.000  66.098  1.00  0.00           C  
ATOM    819  HA  TRP   260      60.759  49.638  65.231  1.00  0.00           H  
ATOM    820  CB  TRP   260      61.921  48.501  66.701  1.00  0.00           C  
ATOM    821  HB2 TRP   260      61.609  47.831  67.509  1.00  0.00           H  
ATOM    822  HB3 TRP   260      62.519  47.931  65.986  1.00  0.00           H  
ATOM    823  CG  TRP   260      62.807  49.580  67.178  1.00  0.00           C  
ATOM    824  CD1 TRP   260      63.070  49.812  68.484  1.00  0.00           C  
ATOM    825  HD1 TRP   260      62.776  49.150  69.284  1.00  0.00           H  
ATOM    826  NE1 TRP   260      63.786  51.010  68.565  1.00  0.00           N  
ATOM    827  HE1 TRP   260      64.192  51.365  69.422  1.00  0.00           H  
ATOM    828  CE2 TRP   260      63.996  51.578  67.326  1.00  0.00           C  
ATOM    829  CZ2 TRP   260      64.631  52.728  66.900  1.00  0.00           C  
ATOM    830  HZ2 TRP   260      65.089  53.358  67.640  1.00  0.00           H  
ATOM    831  CH2 TRP   260      64.639  53.092  65.533  1.00  0.00           C  
ATOM    832  HH2 TRP   260      65.087  53.998  65.140  1.00  0.00           H  
ATOM    833  CZ3 TRP   260      64.139  52.143  64.575  1.00  0.00           C  
ATOM    834  HZ3 TRP   260      64.266  52.280  63.509  1.00  0.00           H  
ATOM    835  CE3 TRP   260      63.505  50.939  65.007  1.00  0.00           C  
ATOM    836  HE3 TRP   260      62.995  50.286  64.310  1.00  0.00           H  
ATOM    837  CD2 TRP   260      63.427  50.654  66.392  1.00  0.00           C  
ATOM    838  C   TRP   260      59.708  47.823  65.494  1.00  0.00           C  
ATOM    839  O   TRP   260      59.934  47.428  64.323  1.00  0.00           O  
ATOM    840  N   SER   261      58.644  47.247  66.140  1.00  0.00           N  
ATOM    841  H   SER   261      58.569  47.591  67.092  1.00  0.00           H  
ATOM    842  CA  SER   261      57.655  46.396  65.627  1.00  0.00           C  
ATOM    843  HA  SER   261      58.171  45.593  65.098  1.00  0.00           H  
ATOM    844  CB  SER   261      56.921  45.758  66.751  1.00  0.00           C  
ATOM    845  HB2 SER   261      56.282  45.025  66.276  1.00  0.00           H  
ATOM    846  HB3 SER   261      57.617  45.434  67.526  1.00  0.00           H  
ATOM    847  OG  SER   261      56.149  46.744  67.373  1.00  0.00           O  
ATOM    848  HG  SER   261      56.680  47.178  68.038  1.00  0.00           H  
ATOM    849  C   SER   261      56.752  46.943  64.490  1.00  0.00           C  
ATOM    850  O   SER   261      56.569  46.393  63.423  1.00  0.00           O  
ATOM    851  N   VAL   262      56.162  48.122  64.712  1.00  0.00           N  
ATOM    852  H   VAL   262      56.525  48.689  65.467  1.00  0.00           H  
ATOM    853  CA  VAL   262      55.345  48.887  63.781  1.00  0.00           C  
ATOM    854  HA  VAL   262      54.545  48.200  63.522  1.00  0.00           H  
ATOM    855  CB  VAL   262      54.635  50.039  64.542  1.00  0.00           C  
ATOM    856  HB  VAL   262      55.361  50.645  65.089  1.00  0.00           H  
ATOM    857  CG1 VAL   262      53.884  50.921  63.485  1.00  0.00           C  
ATOM    858 HG11 VAL   262      54.609  51.395  62.833  1.00  0.00           H  
ATOM    859 HG12 VAL   262      53.250  50.378  62.791  1.00  0.00           H  
ATOM    860 HG13 VAL   262      53.264  51.669  63.978  1.00  0.00           H  
ATOM    861  CG2 VAL   262      53.567  49.434  65.529  1.00  0.00           C  
ATOM    862 HG21 VAL   262      53.163  50.218  66.170  1.00  0.00           H  
ATOM    863 HG22 VAL   262      52.793  49.026  64.878  1.00  0.00           H  
ATOM    864 HG23 VAL   262      53.974  48.672  66.181  1.00  0.00           H  
ATOM    865  C   VAL   262      56.167  49.304  62.541  1.00  0.00           C  
ATOM    866  O   VAL   262      55.593  49.240  61.381  1.00  0.00           O  
ATOM    867  N   LEU   263      57.397  49.730  62.711  1.00  0.00           N  
ATOM    868  H   LEU   263      57.798  49.898  63.626  1.00  0.00           H  
ATOM    869  CA  LEU   263      58.246  50.027  61.567  1.00  0.00           C  
ATOM    870  HA  LEU   263      57.703  50.601  60.817  1.00  0.00           H  
ATOM    871  CB  LEU   263      59.523  50.784  62.037  1.00  0.00           C  
ATOM    872  HB2 LEU   263      60.013  50.175  62.799  1.00  0.00           H  
ATOM    873  HB3 LEU   263      60.199  50.773  61.176  1.00  0.00           H  
ATOM    874  CG  LEU   263      59.312  52.252  62.503  1.00  0.00           C  
ATOM    875  HG  LEU   263      58.841  52.154  63.482  1.00  0.00           H  
ATOM    876  CD1 LEU   263      60.642  52.927  62.772  1.00  0.00           C  
ATOM    877 HD11 LEU   263      61.456  52.601  62.118  1.00  0.00           H  
ATOM    878 HD12 LEU   263      60.593  54.015  62.788  1.00  0.00           H  
ATOM    879 HD13 LEU   263      61.079  52.706  63.746  1.00  0.00           H  
ATOM    880  CD2 LEU   263      58.526  53.150  61.574  1.00  0.00           C  
ATOM    881 HD21 LEU   263      58.423  54.165  61.953  1.00  0.00           H  
ATOM    882 HD22 LEU   263      58.836  53.159  60.531  1.00  0.00           H  
ATOM    883 HD23 LEU   263      57.487  52.802  61.593  1.00  0.00           H  
ATOM    884  C   LEU   263      58.692  48.807  60.711  1.00  0.00           C  
ATOM    885  O   LEU   263      58.704  48.887  59.466  1.00  0.00           O  
ATOM    886  N   CYS   264      58.975  47.709  61.387  1.00  0.00           N  
ATOM    887  H   CYS   264      58.943  47.602  62.385  1.00  0.00           H  
ATOM    888  CA  CYS   264      59.252  46.457  60.730  1.00  0.00           C  
ATOM    889  HA  CYS   264      60.078  46.485  60.010  1.00  0.00           H  
ATOM    890  CB  CYS   264      59.651  45.479  61.771  1.00  0.00           C  
ATOM    891  HB2 CYS   264      60.449  45.897  62.385  1.00  0.00           H  
ATOM    892  HB3 CYS   264      58.881  45.191  62.490  1.00  0.00           H  
ATOM    893  SG  CYS   264      60.248  43.884  61.128  1.00  0.00           S  
ATOM    894  HG  CYS   264      61.333  44.414  60.552  1.00  0.00           H  
ATOM    895  C   CYS   264      57.955  45.913  60.000  1.00  0.00           C  
ATOM    896  O   CYS   264      58.021  45.581  58.765  1.00  0.00           O  
ATOM    897  N   CYS   265      56.760  46.033  60.557  1.00  0.00           N  
ATOM    898  H   CYS   265      56.699  46.317  61.517  1.00  0.00           H  
ATOM    899  CA  CYS   265      55.456  45.757  59.924  1.00  0.00           C  
ATOM    900  HA  CYS   265      55.444  44.725  59.552  1.00  0.00           H  
ATOM    901  CB  CYS   265      54.440  45.847  61.003  1.00  0.00           C  
ATOM    902  HB2 CYS   265      54.662  45.135  61.799  1.00  0.00           H  
ATOM    903  HB3 CYS   265      54.545  46.842  61.445  1.00  0.00           H  
ATOM    904  SG  CYS   265      52.862  45.456  60.251  1.00  0.00           S  
ATOM    905  HG  CYS   265      53.101  46.100  59.111  1.00  0.00           H  
ATOM    906  C   CYS   265      55.220  46.667  58.706  1.00  0.00           C  
ATOM    907  O   CYS   265      54.762  46.140  57.660  1.00  0.00           O  
ATOM    908  N   ALA   266      55.416  47.989  58.837  1.00  0.00           N  
ATOM    909  H   ALA   266      55.581  48.316  59.775  1.00  0.00           H  
ATOM    910  CA  ALA   266      55.192  48.934  57.744  1.00  0.00           C  
ATOM    911  HA  ALA   266      54.170  48.796  57.405  1.00  0.00           H  
ATOM    912  CB  ALA   266      55.337  50.348  58.268  1.00  0.00           C  
ATOM    913  HB1 ALA   266      55.141  51.114  57.509  1.00  0.00           H  
ATOM    914  HB2 ALA   266      54.629  50.368  59.095  1.00  0.00           H  
ATOM    915  HB3 ALA   266      56.269  50.586  58.784  1.00  0.00           H  
ATOM    916  C   ALA   266      56.070  48.700  56.528  1.00  0.00           C  
ATOM    917  O   ALA   266      55.598  49.006  55.465  1.00  0.00           O  
ATOM    918  N   SER   267      57.303  48.182  56.656  1.00  0.00           N  
ATOM    919  H   SER   267      57.716  48.137  57.578  1.00  0.00           H  
ATOM    920  CA  SER   267      58.234  48.078  55.515  1.00  0.00           C  
ATOM    921  HA  SER   267      57.939  48.909  54.871  1.00  0.00           H  
ATOM    922  CB  SER   267      59.640  48.280  56.044  1.00  0.00           C  
ATOM    923  HB2 SER   267      59.600  49.166  56.673  1.00  0.00           H  
ATOM    924  HB3 SER   267      59.842  47.452  56.718  1.00  0.00           H  
ATOM    925  OG  SER   267      60.683  48.395  55.082  1.00  0.00           O  
ATOM    926  HG  SER   267      61.505  48.577  55.542  1.00  0.00           H  
ATOM    927  C   SER   267      58.208  46.652  54.893  1.00  0.00           C  
ATOM    928  O   SER   267      58.277  46.474  53.638  1.00  0.00           O  
ATOM    929  N   THR   268      57.989  45.663  55.690  1.00  0.00           N  
ATOM    930  H   THR   268      57.719  45.956  56.627  1.00  0.00           H  
ATOM    931  CA  THR   268      57.750  44.295  55.229  1.00  0.00           C  
ATOM    932  HA  THR   268      58.462  44.048  54.437  1.00  0.00           H  
ATOM    933  CB  THR   268      57.734  43.248  56.308  1.00  0.00           C  
ATOM    934  HB  THR   268      57.520  42.282  55.856  1.00  0.00           H  
ATOM    935  CG2 THR   268      59.045  43.124  56.945  1.00  0.00           C  
ATOM    936 HG21 THR   268      59.748  43.867  56.560  1.00  0.00           H  
ATOM    937 HG22 THR   268      59.034  43.221  58.029  1.00  0.00           H  
ATOM    938 HG23 THR   268      59.388  42.168  56.548  1.00  0.00           H  
ATOM    939  OG1 THR   268      56.809  43.518  57.369  1.00  0.00           O  
ATOM    940  HG1 THR   268      57.223  44.187  57.925  1.00  0.00           H  
ATOM    941  C   THR   268      56.346  44.041  54.607  1.00  0.00           C  
ATOM    942  O   THR   268      56.279  43.322  53.623  1.00  0.00           O  
ATOM    943  N   LEU   269      55.220  44.561  55.177  1.00  0.00           N  
ATOM    944  H   LEU   269      55.209  44.943  56.109  1.00  0.00           H  
ATOM    945  CA  LEU   269      53.931  44.544  54.432  1.00  0.00           C  
ATOM    946  HA  LEU   269      53.657  43.516  54.202  1.00  0.00           H  
ATOM    947  CB  LEU   269      52.888  45.268  55.268  1.00  0.00           C  
ATOM    948  HB2 LEU   269      52.810  44.859  56.271  1.00  0.00           H  
ATOM    949  HB3 LEU   269      53.198  46.314  55.353  1.00  0.00           H  
ATOM    950  CG  LEU   269      51.433  45.372  54.714  1.00  0.00           C  
ATOM    951  HG  LEU   269      51.403  46.155  53.966  1.00  0.00           H  
ATOM    952  CD1 LEU   269      50.751  44.109  54.199  1.00  0.00           C  
ATOM    953 HD11 LEU   269      49.745  44.347  53.857  1.00  0.00           H  
ATOM    954 HD12 LEU   269      51.274  43.805  53.291  1.00  0.00           H  
ATOM    955 HD13 LEU   269      50.780  43.304  54.936  1.00  0.00           H  
ATOM    956  CD2 LEU   269      50.513  45.850  55.881  1.00  0.00           C  
ATOM    957 HD21 LEU   269      49.478  46.032  55.602  1.00  0.00           H  
ATOM    958 HD22 LEU   269      50.502  45.135  56.710  1.00  0.00           H  
ATOM    959 HD23 LEU   269      51.015  46.722  56.289  1.00  0.00           H  
ATOM    960  C   LEU   269      54.003  45.337  53.101  1.00  0.00           C  
ATOM    961  O   LEU   269      53.611  44.860  52.056  1.00  0.00           O  
ATOM    962  N   PHE   270      54.758  46.455  53.081  1.00  0.00           N  
ATOM    963  H   PHE   270      55.063  46.799  53.986  1.00  0.00           H  
ATOM    964  CA  PHE   270      55.003  47.298  51.924  1.00  0.00           C  
ATOM    965  HA  PHE   270      54.058  47.402  51.398  1.00  0.00           H  
ATOM    966  CB  PHE   270      55.575  48.679  52.313  1.00  0.00           C  
ATOM    967  HB2 PHE   270      54.735  49.181  52.784  1.00  0.00           H  
ATOM    968  HB3 PHE   270      56.463  48.506  52.908  1.00  0.00           H  
ATOM    969  CG  PHE   270      56.025  49.479  51.157  1.00  0.00           C  
ATOM    970  CD1 PHE   270      57.350  49.359  50.686  1.00  0.00           C  
ATOM    971  HD1 PHE   270      58.142  48.766  51.132  1.00  0.00           H  
ATOM    972  CE1 PHE   270      57.853  50.213  49.611  1.00  0.00           C  
ATOM    973  HE1 PHE   270      58.858  49.996  49.288  1.00  0.00           H  
ATOM    974  CZ  PHE   270      56.992  51.137  49.048  1.00  0.00           C  
ATOM    975  HZ  PHE   270      57.283  51.701  48.171  1.00  0.00           H  
ATOM    976  CE2 PHE   270      55.701  51.293  49.555  1.00  0.00           C  
ATOM    977  HE2 PHE   270      55.059  51.995  49.044  1.00  0.00           H  
ATOM    978  CD2 PHE   270      55.197  50.514  50.646  1.00  0.00           C  
ATOM    979  HD2 PHE   270      54.205  50.649  51.045  1.00  0.00           H  
ATOM    980  C   PHE   270      55.816  46.479  50.833  1.00  0.00           C  
ATOM    981  O   PHE   270      55.578  46.648  49.617  1.00  0.00           O  
ATOM    982  N   THR   271      56.775  45.642  51.292  1.00  0.00           N  
ATOM    983  H   THR   271      56.887  45.412  52.268  1.00  0.00           H  
ATOM    984  CA  THR   271      57.417  44.693  50.324  1.00  0.00           C  
ATOM    985  HA  THR   271      57.700  45.361  49.503  1.00  0.00           H  
ATOM    986  CB  THR   271      58.666  44.118  50.975  1.00  0.00           C  
ATOM    987  HB  THR   271      58.347  43.607  51.883  1.00  0.00           H  
ATOM    988  CG2 THR   271      59.482  43.220  50.091  1.00  0.00           C  
ATOM    989 HG21 THR   271      59.852  43.667  49.165  1.00  0.00           H  
ATOM    990 HG22 THR   271      60.354  42.996  50.712  1.00  0.00           H  
ATOM    991 HG23 THR   271      58.997  42.300  49.783  1.00  0.00           H  
ATOM    992  OG1 THR   271      59.577  45.167  51.290  1.00  0.00           O  
ATOM    993  HG1 THR   271      59.285  45.638  52.075  1.00  0.00           H  
ATOM    994  C   THR   271      56.465  43.531  49.865  1.00  0.00           C  
ATOM    995  O   THR   271      56.323  43.218  48.648  1.00  0.00           O  
ATOM    996  N   VAL   272      55.781  42.917  50.805  1.00  0.00           N  
ATOM    997  H   VAL   272      56.115  43.077  51.742  1.00  0.00           H  
ATOM    998  CA  VAL   272      54.659  41.940  50.520  1.00  0.00           C  
ATOM    999  HA  VAL   272      55.212  41.096  50.094  1.00  0.00           H  
ATOM   1000  CB  VAL   272      54.003  41.366  51.758  1.00  0.00           C  
ATOM   1001  HB  VAL   272      53.845  42.245  52.384  1.00  0.00           H  
ATOM   1002  CG1 VAL   272      52.581  40.835  51.630  1.00  0.00           C  
ATOM   1003 HG11 VAL   272      52.010  41.726  51.351  1.00  0.00           H  
ATOM   1004 HG12 VAL   272      52.569  40.103  50.824  1.00  0.00           H  
ATOM   1005 HG13 VAL   272      52.152  40.428  52.542  1.00  0.00           H  
ATOM   1006  CG2 VAL   272      55.053  40.358  52.398  1.00  0.00           C  
ATOM   1007 HG21 VAL   272      55.091  39.526  51.701  1.00  0.00           H  
ATOM   1008 HG22 VAL   272      56.073  40.720  52.317  1.00  0.00           H  
ATOM   1009 HG23 VAL   272      54.775  39.939  53.367  1.00  0.00           H  
ATOM   1010  C   VAL   272      53.659  42.411  49.438  1.00  0.00           C  
ATOM   1011  O   VAL   272      53.484  41.644  48.509  1.00  0.00           O  
ATOM   1012  N   LEU   273      52.993  43.526  49.627  1.00  0.00           N  
ATOM   1013  H   LEU   273      53.159  44.128  50.422  1.00  0.00           H  
ATOM   1014  CA  LEU   273      52.160  44.059  48.497  1.00  0.00           C  
ATOM   1015  HA  LEU   273      51.483  43.319  48.077  1.00  0.00           H  
ATOM   1016  CB  LEU   273      51.219  45.147  49.076  1.00  0.00           C  
ATOM   1017  HB2 LEU   273      51.849  46.001  49.326  1.00  0.00           H  
ATOM   1018  HB3 LEU   273      50.612  45.488  48.242  1.00  0.00           H  
ATOM   1019  CG  LEU   273      50.267  44.601  50.151  1.00  0.00           C  
ATOM   1020  HG  LEU   273      50.844  44.203  50.978  1.00  0.00           H  
ATOM   1021  CD1 LEU   273      49.438  45.716  50.704  1.00  0.00           C  
ATOM   1022 HD11 LEU   273      48.790  45.263  51.447  1.00  0.00           H  
ATOM   1023 HD12 LEU   273      50.184  46.354  51.175  1.00  0.00           H  
ATOM   1024 HD13 LEU   273      48.837  46.115  49.885  1.00  0.00           H  
ATOM   1025  CD2 LEU   273      49.361  43.469  49.739  1.00  0.00           C  
ATOM   1026 HD21 LEU   273      48.675  43.819  48.967  1.00  0.00           H  
ATOM   1027 HD22 LEU   273      49.871  42.584  49.346  1.00  0.00           H  
ATOM   1028 HD23 LEU   273      48.839  43.132  50.635  1.00  0.00           H  
ATOM   1029  C   LEU   273      52.933  44.552  47.297  1.00  0.00           C  
ATOM   1030  O   LEU   273      52.375  44.495  46.160  1.00  0.00           O  
ATOM   1031  N   THR   274      54.158  45.064  47.401  1.00  0.00           N  
ATOM   1032  H   THR   274      54.684  45.112  48.262  1.00  0.00           H  
ATOM   1033  CA  THR   274      54.883  45.494  46.192  1.00  0.00           C  
ATOM   1034  HA  THR   274      54.275  46.189  45.613  1.00  0.00           H  
ATOM   1035  CB  THR   274      56.245  46.169  46.545  1.00  0.00           C  
ATOM   1036  HB  THR   274      56.690  45.682  47.411  1.00  0.00           H  
ATOM   1037  CG2 THR   274      57.283  46.307  45.392  1.00  0.00           C  
ATOM   1038 HG21 THR   274      57.907  45.425  45.194  1.00  0.00           H  
ATOM   1039 HG22 THR   274      56.778  46.618  44.477  1.00  0.00           H  
ATOM   1040 HG23 THR   274      57.879  47.191  45.570  1.00  0.00           H  
ATOM   1041  OG1 THR   274      55.983  47.519  46.957  1.00  0.00           O  
ATOM   1042  HG1 THR   274      55.837  47.516  47.908  1.00  0.00           H  
ATOM   1043  C   THR   274      55.188  44.324  45.251  1.00  0.00           C  
ATOM   1044  O   THR   274      55.175  44.436  44.017  1.00  0.00           O  
ATOM   1045  N   TYR   275      55.484  43.156  45.894  1.00  0.00           N  
ATOM   1046  H   TYR   275      55.505  43.180  46.897  1.00  0.00           H  
ATOM   1047  CA  TYR   275      55.617  41.920  45.121  1.00  0.00           C  
ATOM   1048  HA  TYR   275      56.291  42.038  44.279  1.00  0.00           H  
ATOM   1049  CB  TYR   275      56.216  40.801  46.034  1.00  0.00           C  
ATOM   1050  HB2 TYR   275      55.864  41.003  47.046  1.00  0.00           H  
ATOM   1051  HB3 TYR   275      55.919  39.809  45.702  1.00  0.00           H  
ATOM   1052  CG  TYR   275      57.725  40.785  45.955  1.00  0.00           C  
ATOM   1053  CD1 TYR   275      58.273  40.082  44.831  1.00  0.00           C  
ATOM   1054  HD1 TYR   275      57.645  39.586  44.111  1.00  0.00           H  
ATOM   1055  CE1 TYR   275      59.622  40.109  44.595  1.00  0.00           C  
ATOM   1056  HE1 TYR   275      60.040  39.529  43.788  1.00  0.00           H  
ATOM   1057  CZ  TYR   275      60.407  40.801  45.478  1.00  0.00           C  
ATOM   1058  OH  TYR   275      61.751  40.770  45.298  1.00  0.00           O  
ATOM   1059  HH  TYR   275      61.985  40.712  44.372  1.00  0.00           H  
ATOM   1060  CE2 TYR   275      59.905  41.481  46.575  1.00  0.00           C  
ATOM   1061  HE2 TYR   275      60.633  41.978  47.206  1.00  0.00           H  
ATOM   1062  CD2 TYR   275      58.566  41.414  46.860  1.00  0.00           C  
ATOM   1063  HD2 TYR   275      58.121  41.949  47.681  1.00  0.00           H  
ATOM   1064  C   TYR   275      54.282  41.446  44.452  1.00  0.00           C  
ATOM   1065  O   TYR   275      54.377  40.742  43.428  1.00  0.00           O  
ATOM   1066  N   LEU   276      53.125  41.865  45.002  1.00  0.00           N  
ATOM   1067  H   LEU   276      53.247  42.305  45.903  1.00  0.00           H  
ATOM   1068  CA  LEU   276      51.822  41.599  44.481  1.00  0.00           C  
ATOM   1069  HA  LEU   276      52.001  40.650  43.985  1.00  0.00           H  
ATOM   1070  CB  LEU   276      50.811  41.386  45.592  1.00  0.00           C  
ATOM   1071  HB2 LEU   276      51.177  40.703  46.365  1.00  0.00           H  
ATOM   1072  HB3 LEU   276      50.707  42.266  46.223  1.00  0.00           H  
ATOM   1073  CG  LEU   276      49.460  40.847  45.138  1.00  0.00           C  
ATOM   1074  HG  LEU   276      48.932  41.535  44.487  1.00  0.00           H  
ATOM   1075  CD1 LEU   276      49.614  39.446  44.407  1.00  0.00           C  
ATOM   1076 HD11 LEU   276      50.487  39.028  44.914  1.00  0.00           H  
ATOM   1077 HD12 LEU   276      48.652  38.944  44.505  1.00  0.00           H  
ATOM   1078 HD13 LEU   276      50.013  39.492  43.397  1.00  0.00           H  
ATOM   1079  CD2 LEU   276      48.553  40.667  46.343  1.00  0.00           C  
ATOM   1080 HD21 LEU   276      48.398  41.671  46.735  1.00  0.00           H  
ATOM   1081 HD22 LEU   276      47.589  40.336  45.948  1.00  0.00           H  
ATOM   1082 HD23 LEU   276      48.956  39.924  47.037  1.00  0.00           H  
ATOM   1083  C   LEU   276      51.501  42.526  43.275  1.00  0.00           C  
ATOM   1084  O   LEU   276      50.751  42.198  42.370  1.00  0.00           O  
ATOM   1085  N   VAL   277      52.107  43.754  43.275  1.00  0.00           N  
ATOM   1086  H   VAL   277      52.503  44.018  44.165  1.00  0.00           H  
ATOM   1087  CA  VAL   277      52.065  44.777  42.208  1.00  0.00           C  
ATOM   1088  HA  VAL   277      51.028  44.828  41.870  1.00  0.00           H  
ATOM   1089  CB  VAL   277      52.331  46.155  42.754  1.00  0.00           C  
ATOM   1090  HB  VAL   277      53.200  46.136  43.407  1.00  0.00           H  
ATOM   1091  CG1 VAL   277      52.604  47.268  41.749  1.00  0.00           C  
ATOM   1092 HG11 VAL   277      51.915  47.183  40.918  1.00  0.00           H  
ATOM   1093 HG12 VAL   277      52.685  48.264  42.198  1.00  0.00           H  
ATOM   1094 HG13 VAL   277      53.584  47.185  41.282  1.00  0.00           H  
ATOM   1095  CG2 VAL   277      51.188  46.630  43.582  1.00  0.00           C  
ATOM   1096 HG21 VAL   277      50.300  46.663  42.947  1.00  0.00           H  
ATOM   1097 HG22 VAL   277      51.034  45.920  44.395  1.00  0.00           H  
ATOM   1098 HG23 VAL   277      51.409  47.645  43.917  1.00  0.00           H  
ATOM   1099  C   VAL   277      52.943  44.423  41.035  1.00  0.00           C  
ATOM   1100  O   VAL   277      52.475  44.460  39.834  1.00  0.00           O  
ATOM   1101  N   ASP   278      54.246  44.149  41.328  1.00  0.00           N  
ATOM   1102  H   ASP   278      54.550  44.165  42.292  1.00  0.00           H  
ATOM   1103  CA  ASP   278      55.296  43.888  40.292  1.00  0.00           C  
ATOM   1104  HA  ASP   278      55.218  44.736  39.613  1.00  0.00           H  
ATOM   1105  CB  ASP   278      56.680  43.870  41.015  1.00  0.00           C  
ATOM   1106  HB2 ASP   278      56.785  44.698  41.718  1.00  0.00           H  
ATOM   1107  HB3 ASP   278      56.708  42.895  41.498  1.00  0.00           H  
ATOM   1108  CG  ASP   278      57.910  43.878  40.209  1.00  0.00           C  
ATOM   1109  OD1 ASP   278      57.872  44.024  38.973  1.00  0.00           O  
ATOM   1110  OD2 ASP   278      58.978  43.543  40.794  1.00  0.00           O  
ATOM   1111  C   ASP   278      54.953  42.702  39.326  1.00  0.00           C  
ATOM   1112  O   ASP   278      54.298  41.707  39.740  1.00  0.00           O  
ATOM   1113  N   MET   279      55.286  42.899  38.026  1.00  0.00           N  
ATOM   1114  H   MET   279      55.909  43.638  37.753  1.00  0.00           H  
ATOM   1115  CA  MET   279      54.796  42.109  36.908  1.00  0.00           C  
ATOM   1116  HA  MET   279      54.063  41.376  37.240  1.00  0.00           H  
ATOM   1117  CB  MET   279      54.121  43.046  35.844  1.00  0.00           C  
ATOM   1118  HB2 MET   279      54.856  43.621  35.281  1.00  0.00           H  
ATOM   1119  HB3 MET   279      53.585  42.359  35.202  1.00  0.00           H  
ATOM   1120  CG  MET   279      53.150  44.078  36.416  1.00  0.00           C  
ATOM   1121  HG2 MET   279      52.433  43.542  37.044  1.00  0.00           H  
ATOM   1122  HG3 MET   279      53.719  44.824  36.954  1.00  0.00           H  
ATOM   1123  SD  MET   279      52.134  44.883  35.142  1.00  0.00           S  
ATOM   1124  CE  MET   279      51.161  45.982  36.212  1.00  0.00           C  
ATOM   1125  HE1 MET   279      51.698  46.847  36.624  1.00  0.00           H  
ATOM   1126  HE2 MET   279      50.316  46.272  35.589  1.00  0.00           H  
ATOM   1127  HE3 MET   279      50.749  45.368  37.012  1.00  0.00           H  
ATOM   1128  C   MET   279      55.826  41.321  36.269  1.00  0.00           C  
ATOM   1129  O   MET   279      56.302  41.512  35.136  1.00  0.00           O  
ATOM   1130  N   ARG   280      56.310  40.329  37.066  1.00  0.00           N  
ATOM   1131  H   ARG   280      55.936  40.175  37.991  1.00  0.00           H  
ATOM   1132  CA  ARG   280      57.469  39.460  36.768  1.00  0.00           C  
ATOM   1133  HA  ARG   280      57.549  39.327  35.689  1.00  0.00           H  
ATOM   1134  CB  ARG   280      58.765  40.037  37.410  1.00  0.00           C  
ATOM   1135  HB2 ARG   280      58.717  40.063  38.506  1.00  0.00           H  
ATOM   1136  HB3 ARG   280      59.618  39.462  37.066  1.00  0.00           H  
ATOM   1137  CG  ARG   280      59.098  41.441  36.875  1.00  0.00           C  
ATOM   1138  HG2 ARG   280      58.954  41.397  35.797  1.00  0.00           H  
ATOM   1139  HG3 ARG   280      58.355  42.172  37.212  1.00  0.00           H  
ATOM   1140  CD  ARG   280      60.540  41.877  37.302  1.00  0.00           C  
ATOM   1141  HD2 ARG   280      61.254  41.122  37.012  1.00  0.00           H  
ATOM   1142  HD3 ARG   280      60.844  42.778  36.782  1.00  0.00           H  
ATOM   1143  NE  ARG   280      60.613  42.155  38.792  1.00  0.00           N  
ATOM   1144  HE  ARG   280      59.860  42.763  39.099  1.00  0.00           H  
ATOM   1145  CZ  ARG   280      61.460  41.720  39.688  1.00  0.00           C  
ATOM   1146  NH1 ARG   280      62.393  40.829  39.423  1.00  0.00           N  
ATOM   1147 HH11 ARG   280      62.369  40.301  38.559  1.00  0.00           H  
ATOM   1148 HH12 ARG   280      62.957  40.460  40.180  1.00  0.00           H  
ATOM   1149  NH2 ARG   280      61.323  42.153  40.881  1.00  0.00           N  
ATOM   1150 HH21 ARG   280      60.477  42.680  41.010  1.00  0.00           H  
ATOM   1151 HH22 ARG   280      61.964  41.871  41.612  1.00  0.00           H  
ATOM   1152  C   ARG   280      57.166  38.049  37.265  1.00  0.00           C  
ATOM   1153  O   ARG   280      56.407  37.903  38.248  1.00  0.00           O  
ATOM   1154  N   ARG   281      57.697  37.070  36.545  1.00  0.00           N  
ATOM   1155  H   ARG   281      58.143  37.319  35.675  1.00  0.00           H  
ATOM   1156  CA  ARG   281      58.003  35.785  37.242  1.00  0.00           C  
ATOM   1157  HA  ARG   281      57.129  35.553  37.832  1.00  0.00           H  
ATOM   1158  CB  ARG   281      58.109  34.716  36.235  1.00  0.00           C  
ATOM   1159  HB2 ARG   281      57.118  34.723  35.789  1.00  0.00           H  
ATOM   1160  HB3 ARG   281      58.891  34.879  35.499  1.00  0.00           H  
ATOM   1161  CG  ARG   281      58.405  33.384  36.907  1.00  0.00           C  
ATOM   1162  HG2 ARG   281      59.267  33.481  37.568  1.00  0.00           H  
ATOM   1163  HG3 ARG   281      57.534  33.186  37.530  1.00  0.00           H  
ATOM   1164  CD  ARG   281      58.548  32.265  35.952  1.00  0.00           C  
ATOM   1165  HD2 ARG   281      57.621  32.269  35.371  1.00  0.00           H  
ATOM   1166  HD3 ARG   281      59.333  32.397  35.204  1.00  0.00           H  
ATOM   1167  NE  ARG   281      58.644  30.977  36.664  1.00  0.00           N  
ATOM   1168  HE  ARG   281      57.756  30.496  36.792  1.00  0.00           H  
ATOM   1169  CZ  ARG   281      59.603  30.387  37.311  1.00  0.00           C  
ATOM   1170  NH1 ARG   281      60.844  30.735  37.255  1.00  0.00           N  
ATOM   1171 HH11 ARG   281      61.130  31.306  36.468  1.00  0.00           H  
ATOM   1172 HH12 ARG   281      61.558  30.090  37.556  1.00  0.00           H  
ATOM   1173  NH2 ARG   281      59.345  29.307  38.037  1.00  0.00           N  
ATOM   1174 HH21 ARG   281      58.379  29.002  38.036  1.00  0.00           H  
ATOM   1175 HH22 ARG   281      60.057  28.992  38.673  1.00  0.00           H  
ATOM   1176  C   ARG   281      59.183  36.112  38.207  1.00  0.00           C  
ATOM   1177  O   ARG   281      60.242  36.519  37.720  1.00  0.00           O  
ATOM   1178  N   PHE   282      59.074  35.805  39.425  1.00  0.00           N  
ATOM   1179  H   PHE   282      58.130  35.840  39.782  1.00  0.00           H  
ATOM   1180  CA  PHE   282      60.207  35.903  40.480  1.00  0.00           C  
ATOM   1181  HA  PHE   282      60.913  36.658  40.117  1.00  0.00           H  
ATOM   1182  CB  PHE   282      59.685  36.494  41.831  1.00  0.00           C  
ATOM   1183  HB2 PHE   282      59.300  35.730  42.502  1.00  0.00           H  
ATOM   1184  HB3 PHE   282      60.498  37.019  42.322  1.00  0.00           H  
ATOM   1185  CG  PHE   282      58.673  37.674  41.631  1.00  0.00           C  
ATOM   1186  CD1 PHE   282      59.086  38.957  41.209  1.00  0.00           C  
ATOM   1187  HD1 PHE   282      60.089  39.164  40.864  1.00  0.00           H  
ATOM   1188  CE1 PHE   282      58.178  39.997  41.012  1.00  0.00           C  
ATOM   1189  HE1 PHE   282      58.479  40.959  40.636  1.00  0.00           H  
ATOM   1190  CZ  PHE   282      56.796  39.811  41.415  1.00  0.00           C  
ATOM   1191  HZ  PHE   282      56.133  40.658  41.455  1.00  0.00           H  
ATOM   1192  CE2 PHE   282      56.427  38.590  41.877  1.00  0.00           C  
ATOM   1193  HE2 PHE   282      55.371  38.418  41.956  1.00  0.00           H  
ATOM   1194  CD2 PHE   282      57.335  37.476  41.918  1.00  0.00           C  
ATOM   1195  HD2 PHE   282      56.932  36.526  42.202  1.00  0.00           H  
ATOM   1196  C   PHE   282      60.835  34.483  40.629  1.00  0.00           C  
ATOM   1197  O   PHE   282      60.339  33.691  41.397  1.00  0.00           O  
ATOM   1198  N   SER   283      61.890  34.252  39.848  1.00  0.00           N  
ATOM   1199  H   SER   283      62.157  34.901  39.114  1.00  0.00           H  
ATOM   1200  CA  SER   283      62.786  33.102  39.844  1.00  0.00           C  
ATOM   1201  HA  SER   283      62.207  32.192  39.707  1.00  0.00           H  
ATOM   1202  CB  SER   283      63.660  33.183  38.558  1.00  0.00           C  
ATOM   1203  HB2 SER   283      64.394  32.377  38.509  1.00  0.00           H  
ATOM   1204  HB3 SER   283      63.029  32.948  37.693  1.00  0.00           H  
ATOM   1205  OG  SER   283      64.208  34.486  38.435  1.00  0.00           O  
ATOM   1206  HG  SER   283      64.425  34.671  37.514  1.00  0.00           H  
ATOM   1207  C   SER   283      63.631  33.158  41.206  1.00  0.00           C  
ATOM   1208  O   SER   283      63.504  34.047  42.048  1.00  0.00           O  
ATOM   1209  N   TYR   284      64.413  32.075  41.416  1.00  0.00           N  
ATOM   1210  H   TYR   284      64.274  31.253  40.852  1.00  0.00           H  
ATOM   1211  CA  TYR   284      65.643  32.098  42.326  1.00  0.00           C  
ATOM   1212  HA  TYR   284      65.331  32.667  43.196  1.00  0.00           H  
ATOM   1213  CB  TYR   284      66.020  30.610  42.664  1.00  0.00           C  
ATOM   1214  HB2 TYR   284      66.184  30.142  41.694  1.00  0.00           H  
ATOM   1215  HB3 TYR   284      66.978  30.555  43.185  1.00  0.00           H  
ATOM   1216  CG  TYR   284      64.999  29.853  43.556  1.00  0.00           C  
ATOM   1217  CD1 TYR   284      63.923  29.097  42.978  1.00  0.00           C  
ATOM   1218  HD1 TYR   284      63.583  28.979  41.953  1.00  0.00           H  
ATOM   1219  CE1 TYR   284      63.177  28.294  43.838  1.00  0.00           C  
ATOM   1220  HE1 TYR   284      62.404  27.643  43.444  1.00  0.00           H  
ATOM   1221  CZ  TYR   284      63.488  28.242  45.192  1.00  0.00           C  
ATOM   1222  OH  TYR   284      62.833  27.392  46.018  1.00  0.00           O  
ATOM   1223  HH  TYR   284      62.159  26.926  45.527  1.00  0.00           H  
ATOM   1224  CE2 TYR   284      64.442  29.098  45.782  1.00  0.00           C  
ATOM   1225  HE2 TYR   284      64.605  28.975  46.842  1.00  0.00           H  
ATOM   1226  CD2 TYR   284      65.255  29.906  44.971  1.00  0.00           C  
ATOM   1227  HD2 TYR   284      66.038  30.528  45.385  1.00  0.00           H  
ATOM   1228  C   TYR   284      66.863  32.784  41.645  1.00  0.00           C  
ATOM   1229  O   TYR   284      67.041  32.609  40.463  1.00  0.00           O  
ATOM   1230  N   PRO   285      67.607  33.624  42.371  1.00  0.00           N  
ATOM   1231  CD  PRO   285      68.770  34.349  41.817  1.00  0.00           C  
ATOM   1232  HD2 PRO   285      68.367  35.262  41.377  1.00  0.00           H  
ATOM   1233  HD3 PRO   285      69.282  33.766  41.050  1.00  0.00           H  
ATOM   1234  CG  PRO   285      69.768  34.552  42.893  1.00  0.00           C  
ATOM   1235  HG2 PRO   285      69.785  35.623  43.107  1.00  0.00           H  
ATOM   1236  HG3 PRO   285      70.759  34.243  42.563  1.00  0.00           H  
ATOM   1237  CB  PRO   285      69.179  33.877  44.112  1.00  0.00           C  
ATOM   1238  HB2 PRO   285      69.281  34.493  45.012  1.00  0.00           H  
ATOM   1239  HB3 PRO   285      69.642  32.889  44.130  1.00  0.00           H  
ATOM   1240  CA  PRO   285      67.664  33.722  43.827  1.00  0.00           C  
ATOM   1241  HA  PRO   285      67.290  32.835  44.330  1.00  0.00           H  
ATOM   1242  C   PRO   285      66.793  34.863  44.367  1.00  0.00           C  
ATOM   1243  O   PRO   285      66.791  35.015  45.607  1.00  0.00           O  
ATOM   1244  N   GLU   286      65.985  35.586  43.565  1.00  0.00           N  
ATOM   1245  H   GLU   286      65.963  35.517  42.549  1.00  0.00           H  
ATOM   1246  CA  GLU   286      65.066  36.674  44.066  1.00  0.00           C  
ATOM   1247  HA  GLU   286      65.670  37.192  44.816  1.00  0.00           H  
ATOM   1248  CB  GLU   286      64.601  37.646  42.967  1.00  0.00           C  
ATOM   1249  HB2 GLU   286      65.386  37.625  42.219  1.00  0.00           H  
ATOM   1250  HB3 GLU   286      63.714  37.209  42.503  1.00  0.00           H  
ATOM   1251  CG  GLU   286      64.305  38.979  43.516  1.00  0.00           C  
ATOM   1252  HG2 GLU   286      63.584  38.852  44.332  1.00  0.00           H  
ATOM   1253  HG3 GLU   286      65.214  39.405  43.941  1.00  0.00           H  
ATOM   1254  CD  GLU   286      63.767  39.824  42.309  1.00  0.00           C  
ATOM   1255  OE1 GLU   286      62.761  40.588  42.466  1.00  0.00           O  
ATOM   1256  OE2 GLU   286      64.335  39.836  41.216  1.00  0.00           O  
ATOM   1257  C   GLU   286      63.889  36.099  44.962  1.00  0.00           C  
ATOM   1258  O   GLU   286      63.529  36.745  45.932  1.00  0.00           O  
ATOM   1259  N   ARG   287      63.390  34.900  44.663  1.00  0.00           N  
ATOM   1260  H   ARG   287      63.722  34.459  43.815  1.00  0.00           H  
ATOM   1261  CA  ARG   287      62.158  34.329  45.321  1.00  0.00           C  
ATOM   1262  HA  ARG   287      61.384  35.088  45.171  1.00  0.00           H  
ATOM   1263  CB  ARG   287      61.749  33.080  44.465  1.00  0.00           C  
ATOM   1264  HB2 ARG   287      61.834  33.406  43.437  1.00  0.00           H  
ATOM   1265  HB3 ARG   287      62.398  32.213  44.583  1.00  0.00           H  
ATOM   1266  CG  ARG   287      60.276  32.599  44.546  1.00  0.00           C  
ATOM   1267  HG2 ARG   287      59.891  32.396  45.537  1.00  0.00           H  
ATOM   1268  HG3 ARG   287      59.735  33.431  44.085  1.00  0.00           H  
ATOM   1269  CD  ARG   287      59.976  31.299  43.699  1.00  0.00           C  
ATOM   1270  HD2 ARG   287      60.464  31.329  42.728  1.00  0.00           H  
ATOM   1271  HD3 ARG   287      60.442  30.445  44.210  1.00  0.00           H  
ATOM   1272  NE  ARG   287      58.489  31.000  43.639  1.00  0.00           N  
ATOM   1273  HE  ARG   287      58.198  30.319  44.327  1.00  0.00           H  
ATOM   1274  CZ  ARG   287      57.752  31.180  42.587  1.00  0.00           C  
ATOM   1275  NH1 ARG   287      58.086  31.831  41.529  1.00  0.00           N  
ATOM   1276 HH11 ARG   287      58.906  32.410  41.581  1.00  0.00           H  
ATOM   1277 HH12 ARG   287      57.574  31.779  40.670  1.00  0.00           H  
ATOM   1278  NH2 ARG   287      56.570  30.664  42.498  1.00  0.00           N  
ATOM   1279 HH21 ARG   287      56.104  30.298  43.318  1.00  0.00           H  
ATOM   1280 HH22 ARG   287      56.155  30.447  41.598  1.00  0.00           H  
ATOM   1281  C   ARG   287      62.218  33.992  46.819  1.00  0.00           C  
ATOM   1282  O   ARG   287      61.165  34.184  47.396  1.00  0.00           O  
ATOM   1283  N   PRO   288      63.303  33.522  47.377  1.00  0.00           N  
ATOM   1284  CD  PRO   288      64.528  33.253  46.743  1.00  0.00           C  
ATOM   1285  HD2 PRO   288      64.896  34.263  46.530  1.00  0.00           H  
ATOM   1286  HD3 PRO   288      64.447  32.569  45.902  1.00  0.00           H  
ATOM   1287  CG  PRO   288      65.540  32.745  47.774  1.00  0.00           C  
ATOM   1288  HG2 PRO   288      66.552  33.127  47.614  1.00  0.00           H  
ATOM   1289  HG3 PRO   288      65.568  31.656  47.837  1.00  0.00           H  
ATOM   1290  CB  PRO   288      65.091  33.390  49.067  1.00  0.00           C  
ATOM   1291  HB2 PRO   288      65.536  34.372  49.234  1.00  0.00           H  
ATOM   1292  HB3 PRO   288      65.352  32.790  49.945  1.00  0.00           H  
ATOM   1293  CA  PRO   288      63.578  33.551  48.812  1.00  0.00           C  
ATOM   1294  HA  PRO   288      63.010  32.766  49.300  1.00  0.00           H  
ATOM   1295  C   PRO   288      63.107  34.894  49.483  1.00  0.00           C  
ATOM   1296  O   PRO   288      62.324  34.868  50.430  1.00  0.00           O  
ATOM   1297  N   ILE   289      63.471  36.059  48.987  1.00  0.00           N  
ATOM   1298  H   ILE   289      63.829  36.000  48.045  1.00  0.00           H  
ATOM   1299  CA  ILE   289      63.121  37.390  49.539  1.00  0.00           C  
ATOM   1300  HA  ILE   289      63.564  37.378  50.537  1.00  0.00           H  
ATOM   1301  CB  ILE   289      63.683  38.624  48.757  1.00  0.00           C  
ATOM   1302  HB  ILE   289      63.222  38.845  47.791  1.00  0.00           H  
ATOM   1303  CG2 ILE   289      63.394  39.868  49.593  1.00  0.00           C  
ATOM   1304 HG21 ILE   289      62.328  40.106  49.668  1.00  0.00           H  
ATOM   1305 HG22 ILE   289      63.839  39.802  50.588  1.00  0.00           H  
ATOM   1306 HG23 ILE   289      63.980  40.692  49.181  1.00  0.00           H  
ATOM   1307  CG1 ILE   289      65.195  38.494  48.459  1.00  0.00           C  
ATOM   1308 HG12 ILE   289      65.325  37.691  47.724  1.00  0.00           H  
ATOM   1309 HG13 ILE   289      65.502  39.375  47.907  1.00  0.00           H  
ATOM   1310  CD1 ILE   289      66.128  38.470  49.674  1.00  0.00           C  
ATOM   1311 HD11 ILE   289      67.149  38.792  49.470  1.00  0.00           H  
ATOM   1312 HD12 ILE   289      65.677  39.157  50.394  1.00  0.00           H  
ATOM   1313 HD13 ILE   289      66.034  37.455  50.060  1.00  0.00           H  
ATOM   1314  C   ILE   289      61.621  37.484  49.776  1.00  0.00           C  
ATOM   1315  O   ILE   289      61.238  38.065  50.719  1.00  0.00           O  
ATOM   1316  N   ILE   290      60.770  36.970  48.907  1.00  0.00           N  
ATOM   1317  H   ILE   290      61.174  36.493  48.115  1.00  0.00           H  
ATOM   1318  CA  ILE   290      59.281  37.080  49.096  1.00  0.00           C  
ATOM   1319  HA  ILE   290      59.020  38.130  49.176  1.00  0.00           H  
ATOM   1320  CB  ILE   290      58.559  36.596  47.771  1.00  0.00           C  
ATOM   1321  HB  ILE   290      58.695  35.524  47.715  1.00  0.00           H  
ATOM   1322  CG2 ILE   290      57.083  36.964  47.796  1.00  0.00           C  
ATOM   1323 HG21 ILE   290      56.556  36.623  46.906  1.00  0.00           H  
ATOM   1324 HG22 ILE   290      56.589  36.564  48.681  1.00  0.00           H  
ATOM   1325 HG23 ILE   290      56.904  38.029  47.867  1.00  0.00           H  
ATOM   1326  CG1 ILE   290      59.168  37.216  46.500  1.00  0.00           C  
ATOM   1327 HG12 ILE   290      58.830  38.257  46.530  1.00  0.00           H  
ATOM   1328 HG13 ILE   290      60.250  37.177  46.642  1.00  0.00           H  
ATOM   1329  CD1 ILE   290      58.864  36.410  45.281  1.00  0.00           C  
ATOM   1330 HD11 ILE   290      57.805  36.309  45.012  1.00  0.00           H  
ATOM   1331 HD12 ILE   290      59.467  36.921  44.527  1.00  0.00           H  
ATOM   1332 HD13 ILE   290      59.190  35.393  45.494  1.00  0.00           H  
ATOM   1333  C   ILE   290      58.801  36.124  50.319  1.00  0.00           C  
ATOM   1334  O   ILE   290      58.223  36.710  51.230  1.00  0.00           O  
ATOM   1335  N   PHE   291      58.990  34.791  50.283  1.00  0.00           N  
ATOM   1336  H   PHE   291      59.584  34.416  49.550  1.00  0.00           H  
ATOM   1337  CA  PHE   291      58.708  33.965  51.416  1.00  0.00           C  
ATOM   1338  HA  PHE   291      57.631  33.926  51.552  1.00  0.00           H  
ATOM   1339  CB  PHE   291      59.224  32.593  51.062  1.00  0.00           C  
ATOM   1340  HB2 PHE   291      60.304  32.644  50.948  1.00  0.00           H  
ATOM   1341  HB3 PHE   291      59.101  31.863  51.867  1.00  0.00           H  
ATOM   1342  CG  PHE   291      58.675  31.933  49.815  1.00  0.00           C  
ATOM   1343  CD1 PHE   291      57.277  31.902  49.642  1.00  0.00           C  
ATOM   1344  HD1 PHE   291      56.605  32.265  50.416  1.00  0.00           H  
ATOM   1345  CE1 PHE   291      56.687  31.276  48.504  1.00  0.00           C  
ATOM   1346  HE1 PHE   291      55.623  31.378  48.358  1.00  0.00           H  
ATOM   1347  CZ  PHE   291      57.608  30.663  47.651  1.00  0.00           C  
ATOM   1348  HZ  PHE   291      57.130  30.058  46.890  1.00  0.00           H  
ATOM   1349  CE2 PHE   291      58.985  30.740  47.754  1.00  0.00           C  
ATOM   1350  HE2 PHE   291      59.590  30.239  47.014  1.00  0.00           H  
ATOM   1351  CD2 PHE   291      59.537  31.416  48.781  1.00  0.00           C  
ATOM   1352  HD2 PHE   291      60.612  31.484  48.879  1.00  0.00           H  
ATOM   1353  C   PHE   291      59.303  34.437  52.747  1.00  0.00           C  
ATOM   1354  O   PHE   291      58.638  34.396  53.757  1.00  0.00           O  
ATOM   1355  N   LEU   292      60.544  34.905  52.719  1.00  0.00           N  
ATOM   1356  H   LEU   292      61.142  34.750  51.920  1.00  0.00           H  
ATOM   1357  CA  LEU   292      61.335  35.551  53.852  1.00  0.00           C  
ATOM   1358  HA  LEU   292      61.305  34.871  54.701  1.00  0.00           H  
ATOM   1359  CB  LEU   292      62.774  35.728  53.454  1.00  0.00           C  
ATOM   1360  HB2 LEU   292      63.175  34.740  53.213  1.00  0.00           H  
ATOM   1361  HB3 LEU   292      62.832  36.312  52.541  1.00  0.00           H  
ATOM   1362  CG  LEU   292      63.721  36.510  54.392  1.00  0.00           C  
ATOM   1363  HG  LEU   292      63.195  37.434  54.624  1.00  0.00           H  
ATOM   1364  CD1 LEU   292      63.755  35.761  55.768  1.00  0.00           C  
ATOM   1365 HD11 LEU   292      62.754  35.706  56.184  1.00  0.00           H  
ATOM   1366 HD12 LEU   292      64.154  34.818  55.409  1.00  0.00           H  
ATOM   1367 HD13 LEU   292      64.486  36.150  56.474  1.00  0.00           H  
ATOM   1368  CD2 LEU   292      65.080  36.570  53.755  1.00  0.00           C  
ATOM   1369 HD21 LEU   292      65.716  37.180  54.393  1.00  0.00           H  
ATOM   1370 HD22 LEU   292      65.407  35.537  53.634  1.00  0.00           H  
ATOM   1371 HD23 LEU   292      64.970  37.008  52.763  1.00  0.00           H  
ATOM   1372  C   LEU   292      60.607  36.853  54.288  1.00  0.00           C  
ATOM   1373  O   LEU   292      60.589  37.119  55.464  1.00  0.00           O  
ATOM   1374  N   SER   293      60.126  37.643  53.306  1.00  0.00           N  
ATOM   1375  H   SER   293      60.107  37.346  52.336  1.00  0.00           H  
ATOM   1376  CA  SER   293      59.357  38.896  53.644  1.00  0.00           C  
ATOM   1377  HA  SER   293      59.870  39.539  54.351  1.00  0.00           H  
ATOM   1378  CB  SER   293      58.982  39.832  52.482  1.00  0.00           C  
ATOM   1379  HB2 SER   293      58.385  39.328  51.725  1.00  0.00           H  
ATOM   1380  HB3 SER   293      58.425  40.663  52.907  1.00  0.00           H  
ATOM   1381  OG  SER   293      60.196  40.297  51.886  1.00  0.00           O  
ATOM   1382  HG  SER   293      60.372  39.622  51.216  1.00  0.00           H  
ATOM   1383  C   SER   293      58.119  38.526  54.435  1.00  0.00           C  
ATOM   1384  O   SER   293      57.755  39.147  55.433  1.00  0.00           O  
ATOM   1385  N   GLY   294      57.487  37.392  53.954  1.00  0.00           N  
ATOM   1386  H   GLY   294      57.833  36.935  53.127  1.00  0.00           H  
ATOM   1387  CA  GLY   294      56.377  36.784  54.704  1.00  0.00           C  
ATOM   1388  HA2 GLY   294      55.472  37.386  54.721  1.00  0.00           H  
ATOM   1389  HA3 GLY   294      56.089  35.853  54.206  1.00  0.00           H  
ATOM   1390  C   GLY   294      56.664  36.436  56.187  1.00  0.00           C  
ATOM   1391  O   GLY   294      55.928  36.768  57.123  1.00  0.00           O  
ATOM   1392  N   CYS   295      57.739  35.718  56.404  1.00  0.00           N  
ATOM   1393  H   CYS   295      58.253  35.375  55.604  1.00  0.00           H  
ATOM   1394  CA  CYS   295      58.195  35.412  57.728  1.00  0.00           C  
ATOM   1395  HA  CYS   295      57.450  34.770  58.185  1.00  0.00           H  
ATOM   1396  CB  CYS   295      59.499  34.536  57.659  1.00  0.00           C  
ATOM   1397  HB2 CYS   295      60.306  35.182  57.300  1.00  0.00           H  
ATOM   1398  HB3 CYS   295      59.597  34.288  58.713  1.00  0.00           H  
ATOM   1399  SG  CYS   295      59.354  33.023  56.593  1.00  0.00           S  
ATOM   1400  HG  CYS   295      59.527  33.650  55.434  1.00  0.00           H  
ATOM   1401  C   CYS   295      58.434  36.674  58.656  1.00  0.00           C  
ATOM   1402  O   CYS   295      57.826  36.842  59.727  1.00  0.00           O  
ATOM   1403  N   TYR   296      59.293  37.573  58.179  1.00  0.00           N  
ATOM   1404  H   TYR   296      59.616  37.303  57.260  1.00  0.00           H  
ATOM   1405  CA  TYR   296      59.546  38.889  58.850  1.00  0.00           C  
ATOM   1406  HA  TYR   296      59.934  38.603  59.824  1.00  0.00           H  
ATOM   1407  CB  TYR   296      60.669  39.740  58.199  1.00  0.00           C  
ATOM   1408  HB2 TYR   296      60.435  39.973  57.148  1.00  0.00           H  
ATOM   1409  HB3 TYR   296      60.694  40.768  58.562  1.00  0.00           H  
ATOM   1410  CG  TYR   296      62.054  39.331  58.321  1.00  0.00           C  
ATOM   1411  CD1 TYR   296      62.549  38.761  59.541  1.00  0.00           C  
ATOM   1412  HD1 TYR   296      61.929  38.817  60.411  1.00  0.00           H  
ATOM   1413  CE1 TYR   296      63.868  38.259  59.558  1.00  0.00           C  
ATOM   1414  HE1 TYR   296      64.245  37.818  60.460  1.00  0.00           H  
ATOM   1415  CZ  TYR   296      64.676  38.234  58.359  1.00  0.00           C  
ATOM   1416  OH  TYR   296      65.932  37.651  58.444  1.00  0.00           O  
ATOM   1417  HH  TYR   296      66.239  37.527  59.349  1.00  0.00           H  
ATOM   1418  CE2 TYR   296      64.150  38.725  57.201  1.00  0.00           C  
ATOM   1419  HE2 TYR   296      64.779  38.650  56.330  1.00  0.00           H  
ATOM   1420  CD2 TYR   296      62.873  39.309  57.183  1.00  0.00           C  
ATOM   1421  HD2 TYR   296      62.449  39.709  56.273  1.00  0.00           H  
ATOM   1422  C   TYR   296      58.282  39.779  59.127  1.00  0.00           C  
ATOM   1423  O   TYR   296      58.193  40.408  60.177  1.00  0.00           O  
ATOM   1424  N   PHE   297      57.342  39.815  58.234  1.00  0.00           N  
ATOM   1425  H   PHE   297      57.486  39.238  57.416  1.00  0.00           H  
ATOM   1426  CA  PHE   297      55.940  40.275  58.537  1.00  0.00           C  
ATOM   1427  HA  PHE   297      55.969  41.339  58.772  1.00  0.00           H  
ATOM   1428  CB  PHE   297      55.127  40.078  57.301  1.00  0.00           C  
ATOM   1429  HB2 PHE   297      55.599  40.610  56.482  1.00  0.00           H  
ATOM   1430  HB3 PHE   297      55.117  39.011  57.108  1.00  0.00           H  
ATOM   1431  CG  PHE   297      53.685  40.624  57.322  1.00  0.00           C  
ATOM   1432  CD1 PHE   297      53.377  41.991  57.478  1.00  0.00           C  
ATOM   1433  HD1 PHE   297      54.180  42.704  57.557  1.00  0.00           H  
ATOM   1434  CE1 PHE   297      52.048  42.412  57.464  1.00  0.00           C  
ATOM   1435  HE1 PHE   297      51.785  43.462  57.554  1.00  0.00           H  
ATOM   1436  CZ  PHE   297      50.970  41.492  57.470  1.00  0.00           C  
ATOM   1437  HZ  PHE   297      49.999  41.799  57.823  1.00  0.00           H  
ATOM   1438  CE2 PHE   297      51.250  40.124  57.362  1.00  0.00           C  
ATOM   1439  HE2 PHE   297      50.442  39.408  57.332  1.00  0.00           H  
ATOM   1440  CD2 PHE   297      52.614  39.666  57.246  1.00  0.00           C  
ATOM   1441  HD2 PHE   297      52.850  38.614  57.194  1.00  0.00           H  
ATOM   1442  C   PHE   297      55.289  39.552  59.726  1.00  0.00           C  
ATOM   1443  O   PHE   297      54.947  40.303  60.644  1.00  0.00           O  
ATOM   1444  N   MET   298      55.047  38.241  59.651  1.00  0.00           N  
ATOM   1445  H   MET   298      55.204  37.846  58.735  1.00  0.00           H  
ATOM   1446  CA  MET   298      54.450  37.468  60.681  1.00  0.00           C  
ATOM   1447  HA  MET   298      53.449  37.886  60.765  1.00  0.00           H  
ATOM   1448  CB  MET   298      54.270  36.071  60.205  1.00  0.00           C  
ATOM   1449  HB2 MET   298      55.270  35.799  59.848  1.00  0.00           H  
ATOM   1450  HB3 MET   298      54.027  35.408  61.041  1.00  0.00           H  
ATOM   1451  CG  MET   298      53.190  35.921  59.082  1.00  0.00           C  
ATOM   1452  HG2 MET   298      53.543  36.511  58.233  1.00  0.00           H  
ATOM   1453  HG3 MET   298      53.100  34.887  58.731  1.00  0.00           H  
ATOM   1454  SD  MET   298      51.517  36.513  59.503  1.00  0.00           S  
ATOM   1455  CE  MET   298      50.845  35.079  60.350  1.00  0.00           C  
ATOM   1456  HE1 MET   298      50.706  34.292  59.606  1.00  0.00           H  
ATOM   1457  HE2 MET   298      51.563  34.808  61.121  1.00  0.00           H  
ATOM   1458  HE3 MET   298      49.898  35.252  60.858  1.00  0.00           H  
ATOM   1459  C   MET   298      55.054  37.518  62.055  1.00  0.00           C  
ATOM   1460  O   MET   298      54.336  37.596  63.088  1.00  0.00           O  
ATOM   1461  N   VAL   299      56.406  37.532  62.071  1.00  0.00           N  
ATOM   1462  H   VAL   299      56.937  37.393  61.225  1.00  0.00           H  
ATOM   1463  CA  VAL   299      57.204  38.017  63.244  1.00  0.00           C  
ATOM   1464  HA  VAL   299      56.996  37.348  64.084  1.00  0.00           H  
ATOM   1465  CB  VAL   299      58.695  37.879  62.892  1.00  0.00           C  
ATOM   1466  HB  VAL   299      58.757  38.390  61.934  1.00  0.00           H  
ATOM   1467  CG1 VAL   299      59.666  38.769  63.799  1.00  0.00           C  
ATOM   1468 HG11 VAL   299      59.341  38.570  64.818  1.00  0.00           H  
ATOM   1469 HG12 VAL   299      60.662  38.539  63.425  1.00  0.00           H  
ATOM   1470 HG13 VAL   299      59.488  39.828  63.647  1.00  0.00           H  
ATOM   1471  CG2 VAL   299      59.101  36.411  62.821  1.00  0.00           C  
ATOM   1472 HG21 VAL   299      60.175  36.298  62.625  1.00  0.00           H  
ATOM   1473 HG22 VAL   299      58.901  35.831  63.718  1.00  0.00           H  
ATOM   1474 HG23 VAL   299      58.478  35.972  62.045  1.00  0.00           H  
ATOM   1475  C   VAL   299      56.887  39.440  63.746  1.00  0.00           C  
ATOM   1476  O   VAL   299      56.719  39.642  64.930  1.00  0.00           O  
ATOM   1477  N   ALA   300      56.867  40.404  62.859  1.00  0.00           N  
ATOM   1478  H   ALA   300      56.975  40.173  61.877  1.00  0.00           H  
ATOM   1479  CA  ALA   300      56.539  41.825  63.137  1.00  0.00           C  
ATOM   1480  HA  ALA   300      57.203  42.129  63.950  1.00  0.00           H  
ATOM   1481  CB  ALA   300      56.901  42.698  61.915  1.00  0.00           C  
ATOM   1482  HB1 ALA   300      56.268  42.572  61.047  1.00  0.00           H  
ATOM   1483  HB2 ALA   300      56.842  43.722  62.269  1.00  0.00           H  
ATOM   1484  HB3 ALA   300      57.947  42.498  61.639  1.00  0.00           H  
ATOM   1485  C   ALA   300      55.120  42.101  63.648  1.00  0.00           C  
ATOM   1486  O   ALA   300      54.895  42.573  64.733  1.00  0.00           O  
ATOM   1487  N   VAL   301      54.049  41.610  62.947  1.00  0.00           N  
ATOM   1488  H   VAL   301      54.319  41.131  62.099  1.00  0.00           H  
ATOM   1489  CA  VAL   301      52.639  41.554  63.306  1.00  0.00           C  
ATOM   1490  HA  VAL   301      52.271  42.558  63.501  1.00  0.00           H  
ATOM   1491  CB  VAL   301      51.761  40.903  62.193  1.00  0.00           C  
ATOM   1492  HB  VAL   301      52.255  39.989  61.846  1.00  0.00           H  
ATOM   1493  CG1 VAL   301      50.361  40.460  62.567  1.00  0.00           C  
ATOM   1494 HG11 VAL   301      49.829  41.290  63.045  1.00  0.00           H  
ATOM   1495 HG12 VAL   301      49.845  40.091  61.677  1.00  0.00           H  
ATOM   1496 HG13 VAL   301      50.422  39.604  63.234  1.00  0.00           H  
ATOM   1497  CG2 VAL   301      51.637  41.655  60.897  1.00  0.00           C  
ATOM   1498 HG21 VAL   301      50.878  41.243  60.228  1.00  0.00           H  
ATOM   1499 HG22 VAL   301      51.135  42.578  61.193  1.00  0.00           H  
ATOM   1500 HG23 VAL   301      52.613  41.853  60.458  1.00  0.00           H  
ATOM   1501  C   VAL   301      52.400  40.961  64.671  1.00  0.00           C  
ATOM   1502  O   VAL   301      51.666  41.591  65.395  1.00  0.00           O  
ATOM   1503  N   ALA   302      52.980  39.800  64.994  1.00  0.00           N  
ATOM   1504  H   ALA   302      53.691  39.386  64.403  1.00  0.00           H  
ATOM   1505  CA  ALA   302      52.765  39.099  66.285  1.00  0.00           C  
ATOM   1506  HA  ALA   302      51.705  39.163  66.530  1.00  0.00           H  
ATOM   1507  CB  ALA   302      53.219  37.630  66.189  1.00  0.00           C  
ATOM   1508  HB1 ALA   302      54.252  37.490  65.896  1.00  0.00           H  
ATOM   1509  HB2 ALA   302      53.053  37.108  67.134  1.00  0.00           H  
ATOM   1510  HB3 ALA   302      52.607  37.064  65.486  1.00  0.00           H  
ATOM   1511  C   ALA   302      53.384  39.877  67.457  1.00  0.00           C  
ATOM   1512  O   ALA   302      52.783  39.983  68.504  1.00  0.00           O  
ATOM   1513  N   HIE   303      54.436  40.604  67.213  1.00  0.00           N  
ATOM   1514  H   HIE   303      54.781  40.627  66.265  1.00  0.00           H  
ATOM   1515  CA  HIE   303      55.094  41.555  68.209  1.00  0.00           C  
ATOM   1516  HA  HIE   303      55.236  41.078  69.172  1.00  0.00           H  
ATOM   1517  CB  HIE   303      56.537  42.028  67.821  1.00  0.00           C  
ATOM   1518  HB2 HIE   303      56.655  42.141  66.743  1.00  0.00           H  
ATOM   1519  HB3 HIE   303      56.640  43.057  68.174  1.00  0.00           H  
ATOM   1520  CG  HIE   303      57.643  41.176  68.376  1.00  0.00           C  
ATOM   1521  ND1 HIE   303      58.239  41.455  69.583  1.00  0.00           N  
ATOM   1522  CE1 HIE   303      59.072  40.436  69.864  1.00  0.00           C  
ATOM   1523  HE1 HIE   303      59.613  40.369  70.799  1.00  0.00           H  
ATOM   1524  NE2 HIE   303      59.082  39.532  68.887  1.00  0.00           N  
ATOM   1525  HE2 HIE   303      59.525  38.623  68.888  1.00  0.00           H  
ATOM   1526  CD2 HIE   303      58.081  39.912  68.010  1.00  0.00           C  
ATOM   1527  HD2 HIE   303      57.846  39.381  67.100  1.00  0.00           H  
ATOM   1528  C   HIE   303      54.163  42.752  68.463  1.00  0.00           C  
ATOM   1529  O   HIE   303      53.847  43.065  69.588  1.00  0.00           O  
ATOM   1530  N   VAL   304      53.699  43.431  67.386  1.00  0.00           N  
ATOM   1531  H   VAL   304      54.152  43.313  66.492  1.00  0.00           H  
ATOM   1532  CA  VAL   304      52.708  44.548  67.537  1.00  0.00           C  
ATOM   1533  HA  VAL   304      53.220  45.269  68.169  1.00  0.00           H  
ATOM   1534  CB  VAL   304      52.244  45.123  66.160  1.00  0.00           C  
ATOM   1535  HB  VAL   304      51.590  44.405  65.664  1.00  0.00           H  
ATOM   1536  CG1 VAL   304      51.340  46.322  66.297  1.00  0.00           C  
ATOM   1537 HG11 VAL   304      50.677  46.292  65.432  1.00  0.00           H  
ATOM   1538 HG12 VAL   304      50.717  46.127  67.171  1.00  0.00           H  
ATOM   1539 HG13 VAL   304      51.704  47.312  66.556  1.00  0.00           H  
ATOM   1540  CG2 VAL   304      53.354  45.541  65.125  1.00  0.00           C  
ATOM   1541 HG21 VAL   304      53.767  44.659  64.640  1.00  0.00           H  
ATOM   1542 HG22 VAL   304      52.936  46.212  64.365  1.00  0.00           H  
ATOM   1543 HG23 VAL   304      54.173  46.091  65.579  1.00  0.00           H  
ATOM   1544  C   VAL   304      51.466  44.046  68.360  1.00  0.00           C  
ATOM   1545  O   VAL   304      51.022  44.622  69.366  1.00  0.00           O  
ATOM   1546  N   ALA   305      50.856  42.975  67.926  1.00  0.00           N  
ATOM   1547  H   ALA   305      51.346  42.479  67.203  1.00  0.00           H  
ATOM   1548  CA  ALA   305      49.655  42.353  68.513  1.00  0.00           C  
ATOM   1549  HA  ALA   305      48.859  43.090  68.430  1.00  0.00           H  
ATOM   1550  CB  ALA   305      49.158  41.296  67.549  1.00  0.00           C  
ATOM   1551  HB1 ALA   305      49.898  40.517  67.380  1.00  0.00           H  
ATOM   1552  HB2 ALA   305      48.422  40.742  68.133  1.00  0.00           H  
ATOM   1553  HB3 ALA   305      48.661  41.772  66.696  1.00  0.00           H  
ATOM   1554  C   ALA   305      49.898  41.855  69.981  1.00  0.00           C  
ATOM   1555  O   ALA   305      49.125  42.216  70.854  1.00  0.00           O  
ATOM   1556  N   GLY   306      51.048  41.234  70.233  1.00  0.00           N  
ATOM   1557  H   GLY   306      51.595  41.080  69.399  1.00  0.00           H  
ATOM   1558  CA  GLY   306      51.494  40.859  71.521  1.00  0.00           C  
ATOM   1559  HA2 GLY   306      50.873  40.117  72.016  1.00  0.00           H  
ATOM   1560  HA3 GLY   306      52.442  40.331  71.454  1.00  0.00           H  
ATOM   1561  C   GLY   306      51.642  42.147  72.471  1.00  0.00           C  
ATOM   1562  O   GLY   306      51.097  42.287  73.567  1.00  0.00           O  
ATOM   1563  N   PHE   307      52.248  43.254  71.918  1.00  0.00           N  
ATOM   1564  H   PHE   307      52.632  43.130  70.985  1.00  0.00           H  
ATOM   1565  CA  PHE   307      52.413  44.532  72.627  1.00  0.00           C  
ATOM   1566  HA  PHE   307      52.882  44.292  73.583  1.00  0.00           H  
ATOM   1567  CB  PHE   307      53.425  45.446  71.876  1.00  0.00           C  
ATOM   1568  HB2 PHE   307      54.397  45.322  72.343  1.00  0.00           H  
ATOM   1569  HB3 PHE   307      53.670  45.045  70.899  1.00  0.00           H  
ATOM   1570  CG  PHE   307      53.108  46.956  71.738  1.00  0.00           C  
ATOM   1571  CD1 PHE   307      53.064  47.711  72.933  1.00  0.00           C  
ATOM   1572  HD1 PHE   307      53.517  47.324  73.827  1.00  0.00           H  
ATOM   1573  CE1 PHE   307      52.653  49.048  72.893  1.00  0.00           C  
ATOM   1574  HE1 PHE   307      52.810  49.611  73.796  1.00  0.00           H  
ATOM   1575  CZ  PHE   307      52.182  49.595  71.725  1.00  0.00           C  
ATOM   1576  HZ  PHE   307      51.817  50.613  71.781  1.00  0.00           H  
ATOM   1577  CE2 PHE   307      52.150  48.828  70.561  1.00  0.00           C  
ATOM   1578  HE2 PHE   307      51.703  49.207  69.647  1.00  0.00           H  
ATOM   1579  CD2 PHE   307      52.588  47.450  70.530  1.00  0.00           C  
ATOM   1580  HD2 PHE   307      52.375  46.818  69.687  1.00  0.00           H  
ATOM   1581  C   PHE   307      51.014  45.243  72.926  1.00  0.00           C  
ATOM   1582  O   PHE   307      50.768  45.608  74.093  1.00  0.00           O  
ATOM   1583  N   LEU   308      50.031  45.241  71.986  1.00  0.00           N  
ATOM   1584  H   LEU   308      50.311  44.919  71.069  1.00  0.00           H  
ATOM   1585  CA  LEU   308      48.665  45.663  72.230  1.00  0.00           C  
ATOM   1586  HA  LEU   308      48.736  46.677  72.618  1.00  0.00           H  
ATOM   1587  CB  LEU   308      47.944  45.899  70.901  1.00  0.00           C  
ATOM   1588  HB2 LEU   308      48.048  44.895  70.484  1.00  0.00           H  
ATOM   1589  HB3 LEU   308      46.873  46.046  71.050  1.00  0.00           H  
ATOM   1590  CG  LEU   308      48.573  46.903  69.951  1.00  0.00           C  
ATOM   1591  HG  LEU   308      49.619  46.579  69.889  1.00  0.00           H  
ATOM   1592  CD1 LEU   308      48.065  46.882  68.590  1.00  0.00           C  
ATOM   1593 HD11 LEU   308      48.369  45.931  68.148  1.00  0.00           H  
ATOM   1594 HD12 LEU   308      46.998  47.079  68.480  1.00  0.00           H  
ATOM   1595 HD13 LEU   308      48.552  47.677  68.023  1.00  0.00           H  
ATOM   1596  CD2 LEU   308      48.469  48.417  70.382  1.00  0.00           C  
ATOM   1597 HD21 LEU   308      49.007  49.041  69.669  1.00  0.00           H  
ATOM   1598 HD22 LEU   308      47.431  48.722  70.444  1.00  0.00           H  
ATOM   1599 HD23 LEU   308      49.028  48.489  71.319  1.00  0.00           H  
ATOM   1600  C   LEU   308      47.824  44.850  73.249  1.00  0.00           C  
ATOM   1601  O   LEU   308      46.757  45.234  73.656  1.00  0.00           O  
ATOM   1602  N   LEU   309      48.341  43.661  73.634  1.00  0.00           N  
ATOM   1603  H   LEU   309      49.223  43.371  73.242  1.00  0.00           H  
ATOM   1604  CA  LEU   309      47.663  42.777  74.647  1.00  0.00           C  
ATOM   1605  HA  LEU   309      46.607  43.044  74.563  1.00  0.00           H  
ATOM   1606  CB  LEU   309      47.857  41.279  74.227  1.00  0.00           C  
ATOM   1607  HB2 LEU   309      48.777  40.930  73.745  1.00  0.00           H  
ATOM   1608  HB3 LEU   309      47.765  40.680  75.125  1.00  0.00           H  
ATOM   1609  CG  LEU   309      46.629  40.920  73.305  1.00  0.00           C  
ATOM   1610  HG  LEU   309      46.370  41.713  72.602  1.00  0.00           H  
ATOM   1611  CD1 LEU   309      46.982  39.660  72.445  1.00  0.00           C  
ATOM   1612 HD11 LEU   309      47.500  38.915  73.041  1.00  0.00           H  
ATOM   1613 HD12 LEU   309      46.074  39.334  71.956  1.00  0.00           H  
ATOM   1614 HD13 LEU   309      47.723  39.947  71.702  1.00  0.00           H  
ATOM   1615  CD2 LEU   309      45.399  40.715  74.159  1.00  0.00           C  
ATOM   1616 HD21 LEU   309      45.059  41.572  74.751  1.00  0.00           H  
ATOM   1617 HD22 LEU   309      44.579  40.419  73.490  1.00  0.00           H  
ATOM   1618 HD23 LEU   309      45.587  39.818  74.746  1.00  0.00           H  
ATOM   1619  C   LEU   309      48.171  42.993  76.041  1.00  0.00           C  
ATOM   1620  O   LEU   309      47.498  42.385  76.882  1.00  0.00           O  
ATOM   1621  N   GLU   310      49.236  43.706  76.282  1.00  0.00           N  
ATOM   1622  H   GLU   310      49.659  44.184  75.505  1.00  0.00           H  
ATOM   1623  CA  GLU   310      49.945  43.966  77.601  1.00  0.00           C  
ATOM   1624  HA  GLU   310      50.885  44.492  77.432  1.00  0.00           H  
ATOM   1625  CB  GLU   310      49.130  45.052  78.296  1.00  0.00           C  
ATOM   1626  HB2 GLU   310      48.999  45.932  77.663  1.00  0.00           H  
ATOM   1627  HB3 GLU   310      48.116  44.787  78.585  1.00  0.00           H  
ATOM   1628  CG  GLU   310      49.880  45.516  79.563  1.00  0.00           C  
ATOM   1629  HG2 GLU   310      49.567  44.953  80.438  1.00  0.00           H  
ATOM   1630  HG3 GLU   310      50.970  45.428  79.561  1.00  0.00           H  
ATOM   1631  CD  GLU   310      49.538  46.964  79.861  1.00  0.00           C  
ATOM   1632  OE1 GLU   310      50.529  47.790  79.899  1.00  0.00           O  
ATOM   1633  OE2 GLU   310      48.390  47.359  80.119  1.00  0.00           O  
ATOM   1634  C   GLU   310      50.247  42.647  78.346  1.00  0.00           C  
ATOM   1635  O   GLU   310      51.257  42.028  78.108  1.00  0.00           O  
ATOM   1636  N   ASP   311      49.383  42.239  79.238  1.00  0.00           N  
ATOM   1637  H   ASP   311      48.529  42.775  79.316  1.00  0.00           H  
ATOM   1638  CA  ASP   311      49.553  41.100  80.140  1.00  0.00           C  
ATOM   1639  HA  ASP   311      50.446  40.507  79.952  1.00  0.00           H  
ATOM   1640  CB  ASP   311      49.829  41.728  81.545  1.00  0.00           C  
ATOM   1641  HB2 ASP   311      49.814  40.904  82.266  1.00  0.00           H  
ATOM   1642  HB3 ASP   311      50.760  42.280  81.518  1.00  0.00           H  
ATOM   1643  CG  ASP   311      48.741  42.746  81.901  1.00  0.00           C  
ATOM   1644  OD1 ASP   311      47.679  42.879  81.263  1.00  0.00           O  
ATOM   1645  OD2 ASP   311      48.919  43.305  82.977  1.00  0.00           O  
ATOM   1646  C   ASP   311      48.356  40.066  80.085  1.00  0.00           C  
ATOM   1647  O   ASP   311      48.254  39.106  80.827  1.00  0.00           O  
ATOM   1648  N   ARG   312      47.394  40.344  79.166  1.00  0.00           N  
ATOM   1649  H   ARG   312      47.523  41.031  78.439  1.00  0.00           H  
ATOM   1650  CA  ARG   312      46.150  39.542  78.909  1.00  0.00           C  
ATOM   1651  HA  ARG   312      45.612  39.242  79.805  1.00  0.00           H  
ATOM   1652  CB  ARG   312      45.148  40.293  78.006  1.00  0.00           C  
ATOM   1653  HB2 ARG   312      45.531  40.474  77.013  1.00  0.00           H  
ATOM   1654  HB3 ARG   312      44.292  39.609  78.054  1.00  0.00           H  
ATOM   1655  CG  ARG   312      44.683  41.695  78.530  1.00  0.00           C  
ATOM   1656  HG2 ARG   312      45.460  42.451  78.588  1.00  0.00           H  
ATOM   1657  HG3 ARG   312      43.918  42.097  77.853  1.00  0.00           H  
ATOM   1658  CD  ARG   312      44.079  41.727  79.975  1.00  0.00           C  
ATOM   1659  HD2 ARG   312      43.262  42.442  80.029  1.00  0.00           H  
ATOM   1660  HD3 ARG   312      43.612  40.793  80.273  1.00  0.00           H  
ATOM   1661  NE  ARG   312      45.042  42.056  81.076  1.00  0.00           N  
ATOM   1662  HE  ARG   312      45.948  42.395  80.780  1.00  0.00           H  
ATOM   1663  CZ  ARG   312      44.741  42.156  82.340  1.00  0.00           C  
ATOM   1664  NH1 ARG   312      43.591  41.807  82.830  1.00  0.00           N  
ATOM   1665 HH11 ARG   312      42.787  41.504  82.303  1.00  0.00           H  
ATOM   1666 HH12 ARG   312      43.501  41.915  83.825  1.00  0.00           H  
ATOM   1667  NH2 ARG   312      45.689  42.528  83.109  1.00  0.00           N  
ATOM   1668 HH21 ARG   312      46.604  42.676  82.710  1.00  0.00           H  
ATOM   1669 HH22 ARG   312      45.529  42.649  84.097  1.00  0.00           H  
ATOM   1670  C   ARG   312      46.466  38.175  78.320  1.00  0.00           C  
ATOM   1671  O   ARG   312      45.789  37.205  78.662  1.00  0.00           O  
ATOM   1672  N   ALA   313      47.483  38.179  77.489  1.00  0.00           N  
ATOM   1673  H   ALA   313      48.005  39.036  77.414  1.00  0.00           H  
ATOM   1674  CA  ALA   313      48.031  36.934  76.905  1.00  0.00           C  
ATOM   1675  HA  ALA   313      47.227  36.205  77.036  1.00  0.00           H  
ATOM   1676  CB  ALA   313      48.194  37.127  75.352  1.00  0.00           C  
ATOM   1677  HB1 ALA   313      48.366  36.176  74.835  1.00  0.00           H  
ATOM   1678  HB2 ALA   313      47.268  37.585  75.014  1.00  0.00           H  
ATOM   1679  HB3 ALA   313      49.105  37.705  75.233  1.00  0.00           H  
ATOM   1680  C   ALA   313      49.260  36.241  77.585  1.00  0.00           C  
ATOM   1681  O   ALA   313      49.401  35.042  77.411  1.00  0.00           O  
ATOM   1682  N   VAL   314      50.148  36.991  78.262  1.00  0.00           N  
ATOM   1683  H   VAL   314      49.975  37.984  78.197  1.00  0.00           H  
ATOM   1684  CA  VAL   314      51.410  36.532  78.851  1.00  0.00           C  
ATOM   1685  HA  VAL   314      51.525  35.510  78.494  1.00  0.00           H  
ATOM   1686  CB  VAL   314      52.523  37.336  78.185  1.00  0.00           C  
ATOM   1687  HB  VAL   314      53.443  36.865  78.522  1.00  0.00           H  
ATOM   1688  CG1 VAL   314      52.498  37.373  76.641  1.00  0.00           C  
ATOM   1689 HG11 VAL   314      51.517  37.709  76.288  1.00  0.00           H  
ATOM   1690 HG12 VAL   314      53.256  38.095  76.322  1.00  0.00           H  
ATOM   1691 HG13 VAL   314      52.775  36.377  76.294  1.00  0.00           H  
ATOM   1692  CG2 VAL   314      52.792  38.770  78.694  1.00  0.00           C  
ATOM   1693 HG21 VAL   314      52.373  38.932  79.686  1.00  0.00           H  
ATOM   1694 HG22 VAL   314      53.867  38.925  78.768  1.00  0.00           H  
ATOM   1695 HG23 VAL   314      52.244  39.396  77.987  1.00  0.00           H  
ATOM   1696  C   VAL   314      51.606  36.461  80.301  1.00  0.00           C  
ATOM   1697  O   VAL   314      52.667  35.929  80.751  1.00  0.00           O  
ATOM   1698  N   CYX   315      50.611  36.826  81.109  1.00  0.00           N  
ATOM   1699  H   CYX   315      50.063  37.524  80.638  1.00  0.00           H  
ATOM   1700  CA  CYX   315      50.386  36.476  82.563  1.00  0.00           C  
ATOM   1701  HA  CYX   315      51.171  35.806  82.911  1.00  0.00           H  
ATOM   1702  CB  CYX   315      50.601  37.786  83.290  1.00  0.00           C  
ATOM   1703  HB2 CYX   315      49.751  38.427  83.033  1.00  0.00           H  
ATOM   1704  HB3 CYX   315      50.542  37.590  84.359  1.00  0.00           H  
ATOM   1705  SG  CYX   315      52.120  38.620  82.763  1.00  0.00           S  
ATOM   1706  C   CYX   315      49.059  35.771  82.908  1.00  0.00           C  
ATOM   1707  O   CYX   315      48.098  35.600  82.161  1.00  0.00           O  
ATOM   1708  N   VAL   316      49.087  35.197  84.114  1.00  0.00           N  
ATOM   1709  H   VAL   316      49.965  35.315  84.596  1.00  0.00           H  
ATOM   1710  CA  VAL   316      47.968  34.380  84.708  1.00  0.00           C  
ATOM   1711  HA  VAL   316      47.086  34.427  84.065  1.00  0.00           H  
ATOM   1712  CB  VAL   316      48.304  32.869  84.788  1.00  0.00           C  
ATOM   1713  HB  VAL   316      49.098  32.718  85.515  1.00  0.00           H  
ATOM   1714  CG1 VAL   316      47.071  32.060  85.318  1.00  0.00           C  
ATOM   1715 HG11 VAL   316      47.302  30.994  85.345  1.00  0.00           H  
ATOM   1716 HG12 VAL   316      46.778  32.330  86.331  1.00  0.00           H  
ATOM   1717 HG13 VAL   316      46.343  32.033  84.516  1.00  0.00           H  
ATOM   1718  CG2 VAL   316      48.615  32.287  83.362  1.00  0.00           C  
ATOM   1719 HG21 VAL   316      49.453  32.795  82.887  1.00  0.00           H  
ATOM   1720 HG22 VAL   316      48.749  31.210  83.488  1.00  0.00           H  
ATOM   1721 HG23 VAL   316      47.734  32.453  82.737  1.00  0.00           H  
ATOM   1722  C   VAL   316      47.631  34.965  86.009  1.00  0.00           C  
ATOM   1723  O   VAL   316      48.436  35.504  86.743  1.00  0.00           O  
ATOM   1724  N   GLU   317      46.345  34.864  86.409  1.00  0.00           N  
ATOM   1725  H   GLU   317      45.722  34.212  85.961  1.00  0.00           H  
ATOM   1726  CA  GLU   317      45.847  35.334  87.795  1.00  0.00           C  
ATOM   1727  HA  GLU   317      46.133  36.393  87.777  1.00  0.00           H  
ATOM   1728  CB  GLU   317      44.297  35.147  87.917  1.00  0.00           C  
ATOM   1729  HB2 GLU   317      43.867  35.738  87.100  1.00  0.00           H  
ATOM   1730  HB3 GLU   317      44.117  34.080  87.836  1.00  0.00           H  
ATOM   1731  CG  GLU   317      43.689  35.537  89.315  1.00  0.00           C  
ATOM   1732  HG2 GLU   317      42.625  35.309  89.309  1.00  0.00           H  
ATOM   1733  HG3 GLU   317      44.177  35.036  90.156  1.00  0.00           H  
ATOM   1734  CD  GLU   317      43.866  37.055  89.608  1.00  0.00           C  
ATOM   1735  OE1 GLU   317      42.883  37.682  90.010  1.00  0.00           O  
ATOM   1736  OE2 GLU   317      45.037  37.557  89.584  1.00  0.00           O  
ATOM   1737  C   GLU   317      46.579  34.585  88.889  1.00  0.00           C  
ATOM   1738  O   GLU   317      47.005  33.443  88.701  1.00  0.00           O  
ATOM   1739  N   ARG   318      46.855  35.228  90.023  1.00  0.00           N  
ATOM   1740  H   ARG   318      46.469  36.160  90.101  1.00  0.00           H  
ATOM   1741  CA  ARG   318      47.456  34.595  91.230  1.00  0.00           C  
ATOM   1742  HA  ARG   318      48.490  34.279  91.076  1.00  0.00           H  
ATOM   1743  CB  ARG   318      47.426  35.827  92.216  1.00  0.00           C  
ATOM   1744  HB2 ARG   318      48.047  35.546  93.076  1.00  0.00           H  
ATOM   1745  HB3 ARG   318      47.829  36.716  91.736  1.00  0.00           H  
ATOM   1746  CG  ARG   318      46.038  36.192  92.706  1.00  0.00           C  
ATOM   1747  HG2 ARG   318      45.315  36.125  91.902  1.00  0.00           H  
ATOM   1748  HG3 ARG   318      45.750  35.437  93.440  1.00  0.00           H  
ATOM   1749  CD  ARG   318      45.879  37.548  93.454  1.00  0.00           C  
ATOM   1750  HD2 ARG   318      44.910  37.614  93.972  1.00  0.00           H  
ATOM   1751  HD3 ARG   318      46.667  37.503  94.207  1.00  0.00           H  
ATOM   1752  NE  ARG   318      46.046  38.658  92.507  1.00  0.00           N  
ATOM   1753  HE  ARG   318      45.259  38.854  91.905  1.00  0.00           H  
ATOM   1754  CZ  ARG   318      47.043  39.512  92.417  1.00  0.00           C  
ATOM   1755  NH1 ARG   318      48.100  39.443  93.058  1.00  0.00           N  
ATOM   1756 HH11 ARG   318      48.207  38.630  93.652  1.00  0.00           H  
ATOM   1757 HH12 ARG   318      48.890  40.066  92.958  1.00  0.00           H  
ATOM   1758  NH2 ARG   318      47.069  40.495  91.536  1.00  0.00           N  
ATOM   1759 HH21 ARG   318      46.250  40.676  90.970  1.00  0.00           H  
ATOM   1760 HH22 ARG   318      47.843  41.119  91.697  1.00  0.00           H  
ATOM   1761  C   ARG   318      46.702  33.349  91.706  1.00  0.00           C  
ATOM   1762  O   ARG   318      45.486  33.178  91.595  1.00  0.00           O  
ATOM   1763  N   PHE   319      47.554  32.401  92.176  1.00  0.00           N  
ATOM   1764  H   PHE   319      48.491  32.689  92.434  1.00  0.00           H  
ATOM   1765  CA  PHE   319      47.139  30.976  92.578  1.00  0.00           C  
ATOM   1766  HA  PHE   319      46.193  30.764  92.082  1.00  0.00           H  
ATOM   1767  CB  PHE   319      48.190  29.957  91.946  1.00  0.00           C  
ATOM   1768  HB2 PHE   319      49.178  30.003  92.415  1.00  0.00           H  
ATOM   1769  HB3 PHE   319      47.864  28.933  92.143  1.00  0.00           H  
ATOM   1770  CG  PHE   319      48.382  29.946  90.413  1.00  0.00           C  
ATOM   1771  CD1 PHE   319      49.489  30.539  89.803  1.00  0.00           C  
ATOM   1772  HD1 PHE   319      50.204  31.153  90.330  1.00  0.00           H  
ATOM   1773  CE1 PHE   319      49.621  30.544  88.407  1.00  0.00           C  
ATOM   1774  HE1 PHE   319      50.376  31.201  87.992  1.00  0.00           H  
ATOM   1775  CZ  PHE   319      48.678  29.804  87.624  1.00  0.00           C  
ATOM   1776  HZ  PHE   319      48.793  29.741  86.553  1.00  0.00           H  
ATOM   1777  CE2 PHE   319      47.669  29.056  88.245  1.00  0.00           C  
ATOM   1778  HE2 PHE   319      47.016  28.372  87.721  1.00  0.00           H  
ATOM   1779  CD2 PHE   319      47.566  29.151  89.672  1.00  0.00           C  
ATOM   1780  HD2 PHE   319      46.705  28.623  90.062  1.00  0.00           H  
ATOM   1781  C   PHE   319      46.974  30.651  94.081  1.00  0.00           C  
ATOM   1782  O   PHE   319      47.052  29.555  94.582  1.00  0.00           O  
ATOM   1783  N   SER   320      46.891  31.811  94.804  1.00  0.00           N  
ATOM   1784  H   SER   320      47.085  32.611  94.214  1.00  0.00           H  
ATOM   1785  CA  SER   320      46.767  32.016  96.286  1.00  0.00           C  
ATOM   1786  HA  SER   320      45.894  31.494  96.665  1.00  0.00           H  
ATOM   1787  CB  SER   320      48.193  31.518  96.922  1.00  0.00           C  
ATOM   1788  HB2 SER   320      48.052  31.460  98.001  1.00  0.00           H  
ATOM   1789  HB3 SER   320      48.388  30.531  96.506  1.00  0.00           H  
ATOM   1790  OG  SER   320      49.287  32.394  96.632  1.00  0.00           O  
ATOM   1791  HG  SER   320      49.560  32.210  95.733  1.00  0.00           H  
ATOM   1792  C   SER   320      46.471  33.517  96.563  1.00  0.00           C  
ATOM   1793  O   SER   320      46.803  34.369  95.770  1.00  0.00           O  
ATOM   1794  N   ASP   321      45.734  33.791  97.677  1.00  0.00           N  
ATOM   1795  H   ASP   321      45.288  33.047  98.182  1.00  0.00           H  
ATOM   1796  CA  ASP   321      45.163  35.121  97.861  1.00  0.00           C  
ATOM   1797  HA  ASP   321      44.825  35.471  96.887  1.00  0.00           H  
ATOM   1798  CB  ASP   321      43.853  35.133  98.699  1.00  0.00           C  
ATOM   1799  HB2 ASP   321      44.019  35.153  99.779  1.00  0.00           H  
ATOM   1800  HB3 ASP   321      43.307  36.025  98.403  1.00  0.00           H  
ATOM   1801  CG  ASP   321      42.941  33.921  98.343  1.00  0.00           C  
ATOM   1802  OD1 ASP   321      42.473  33.258  99.294  1.00  0.00           O  
ATOM   1803  OD2 ASP   321      42.791  33.637  97.177  1.00  0.00           O  
ATOM   1804  C   ASP   321      46.148  36.221  98.350  1.00  0.00           C  
ATOM   1805  O   ASP   321      45.782  37.402  98.386  1.00  0.00           O  
ATOM   1806  N   ASP   322      47.363  35.798  98.784  1.00  0.00           N  
ATOM   1807  H   ASP   322      47.410  34.803  98.966  1.00  0.00           H  
ATOM   1808  CA  ASP   322      48.543  36.711  99.152  1.00  0.00           C  
ATOM   1809  HA  ASP   322      48.210  37.742  99.253  1.00  0.00           H  
ATOM   1810  CB  ASP   322      48.911  36.333 100.622  1.00  0.00           C  
ATOM   1811  HB2 ASP   322      48.966  35.246 100.637  1.00  0.00           H  
ATOM   1812  HB3 ASP   322      49.957  36.571 100.799  1.00  0.00           H  
ATOM   1813  CG  ASP   322      48.001  36.772 101.757  1.00  0.00           C  
ATOM   1814  OD1 ASP   322      47.165  37.713 101.501  1.00  0.00           O  
ATOM   1815  OD2 ASP   322      48.193  36.226 102.883  1.00  0.00           O  
ATOM   1816  C   ASP   322      49.665  36.579  98.072  1.00  0.00           C  
ATOM   1817  O   ASP   322      50.765  37.058  98.301  1.00  0.00           O  
ATOM   1818  N   GLY   323      49.523  35.786  96.985  1.00  0.00           N  
ATOM   1819  H   GLY   323      48.655  35.285  96.882  1.00  0.00           H  
ATOM   1820  CA  GLY   323      50.345  35.702  95.782  1.00  0.00           C  
ATOM   1821  HA2 GLY   323      51.382  35.586  96.086  1.00  0.00           H  
ATOM   1822  HA3 GLY   323      50.141  34.808  95.195  1.00  0.00           H  
ATOM   1823  C   GLY   323      50.193  36.807  94.779  1.00  0.00           C  
ATOM   1824  O   GLY   323      49.088  37.359  94.577  1.00  0.00           O  
ATOM   1825  N   TYR   324      51.253  37.067  94.030  1.00  0.00           N  
ATOM   1826  H   TYR   324      52.117  36.575  94.208  1.00  0.00           H  
ATOM   1827  CA  TYR   324      51.344  38.028  92.914  1.00  0.00           C  
ATOM   1828  HA  TYR   324      50.748  38.923  93.107  1.00  0.00           H  
ATOM   1829  CB  TYR   324      52.762  38.488  92.664  1.00  0.00           C  
ATOM   1830  HB2 TYR   324      53.366  37.591  92.805  1.00  0.00           H  
ATOM   1831  HB3 TYR   324      52.910  38.798  91.632  1.00  0.00           H  
ATOM   1832  CG  TYR   324      53.351  39.521  93.517  1.00  0.00           C  
ATOM   1833  CD1 TYR   324      52.732  39.996  94.738  1.00  0.00           C  
ATOM   1834  HD1 TYR   324      51.834  39.497  95.065  1.00  0.00           H  
ATOM   1835  CE1 TYR   324      53.256  41.001  95.591  1.00  0.00           C  
ATOM   1836  HE1 TYR   324      52.802  41.203  96.551  1.00  0.00           H  
ATOM   1837  CZ  TYR   324      54.480  41.609  95.187  1.00  0.00           C  
ATOM   1838  OH  TYR   324      55.027  42.603  95.911  1.00  0.00           O  
ATOM   1839  HH  TYR   324      54.328  42.914  96.497  1.00  0.00           H  
ATOM   1840  CE2 TYR   324      54.993  41.240  93.931  1.00  0.00           C  
ATOM   1841  HE2 TYR   324      55.895  41.730  93.603  1.00  0.00           H  
ATOM   1842  CD2 TYR   324      54.471  40.225  93.097  1.00  0.00           C  
ATOM   1843  HD2 TYR   324      54.996  39.878  92.227  1.00  0.00           H  
ATOM   1844  C   TYR   324      50.906  37.263  91.663  1.00  0.00           C  
ATOM   1845  O   TYR   324      51.277  36.121  91.398  1.00  0.00           O  
ATOM   1846  N   ARG   325      50.259  37.960  90.666  1.00  0.00           N  
ATOM   1847  H   ARG   325      50.174  38.955  90.823  1.00  0.00           H  
ATOM   1848  CA  ARG   325      50.274  37.653  89.256  1.00  0.00           C  
ATOM   1849  HA  ARG   325      49.612  36.806  89.123  1.00  0.00           H  
ATOM   1850  CB  ARG   325      49.762  38.863  88.389  1.00  0.00           C  
ATOM   1851  HB2 ARG   325      49.945  39.803  88.906  1.00  0.00           H  
ATOM   1852  HB3 ARG   325      50.271  38.891  87.431  1.00  0.00           H  
ATOM   1853  CG  ARG   325      48.233  38.789  88.107  1.00  0.00           C  
ATOM   1854  HG2 ARG   325      48.067  38.057  87.313  1.00  0.00           H  
ATOM   1855  HG3 ARG   325      47.694  38.467  89.002  1.00  0.00           H  
ATOM   1856  CD  ARG   325      47.636  40.171  87.777  1.00  0.00           C  
ATOM   1857  HD2 ARG   325      47.634  40.874  88.610  1.00  0.00           H  
ATOM   1858  HD3 ARG   325      48.274  40.707  87.089  1.00  0.00           H  
ATOM   1859  NE  ARG   325      46.355  39.851  87.114  1.00  0.00           N  
ATOM   1860  HE  ARG   325      45.685  39.498  87.790  1.00  0.00           H  
ATOM   1861  CZ  ARG   325      46.097  39.653  85.830  1.00  0.00           C  
ATOM   1862  NH1 ARG   325      46.917  39.837  84.837  1.00  0.00           N  
ATOM   1863 HH11 ARG   325      47.821  40.276  84.950  1.00  0.00           H  
ATOM   1864 HH12 ARG   325      46.746  39.375  83.960  1.00  0.00           H  
ATOM   1865  NH2 ARG   325      45.018  39.109  85.488  1.00  0.00           N  
ATOM   1866 HH21 ARG   325      44.298  38.898  86.168  1.00  0.00           H  
ATOM   1867 HH22 ARG   325      44.829  38.728  84.574  1.00  0.00           H  
ATOM   1868  C   ARG   325      51.641  37.181  88.766  1.00  0.00           C  
ATOM   1869  O   ARG   325      52.678  37.849  89.112  1.00  0.00           O  
ATOM   1870  N   THR   326      51.729  36.234  87.836  1.00  0.00           N  
ATOM   1871  H   THR   326      50.941  35.603  87.794  1.00  0.00           H  
ATOM   1872  CA  THR   326      53.058  35.822  87.286  1.00  0.00           C  
ATOM   1873  HA  THR   326      53.740  36.645  87.500  1.00  0.00           H  
ATOM   1874  CB  THR   326      53.689  34.709  88.031  1.00  0.00           C  
ATOM   1875  HB  THR   326      54.580  34.360  87.516  1.00  0.00           H  
ATOM   1876  CG2 THR   326      54.126  35.003  89.463  1.00  0.00           C  
ATOM   1877 HG21 THR   326      54.829  35.813  89.648  1.00  0.00           H  
ATOM   1878 HG22 THR   326      53.251  35.227  90.083  1.00  0.00           H  
ATOM   1879 HG23 THR   326      54.603  34.081  89.790  1.00  0.00           H  
ATOM   1880  OG1 THR   326      52.800  33.588  88.006  1.00  0.00           O  
ATOM   1881  HG1 THR   326      51.953  33.983  88.227  1.00  0.00           H  
ATOM   1882  C   THR   326      53.020  35.483  85.806  1.00  0.00           C  
ATOM   1883  O   THR   326      52.022  35.196  85.208  1.00  0.00           O  
ATOM   1884  N   VAL   327      54.148  35.662  85.131  1.00  0.00           N  
ATOM   1885  H   VAL   327      55.002  35.769  85.660  1.00  0.00           H  
ATOM   1886  CA  VAL   327      54.390  35.410  83.659  1.00  0.00           C  
ATOM   1887  HA  VAL   327      53.688  36.086  83.179  1.00  0.00           H  
ATOM   1888  CB  VAL   327      55.844  35.744  83.385  1.00  0.00           C  
ATOM   1889  HB  VAL   327      56.511  35.192  84.040  1.00  0.00           H  
ATOM   1890  CG1 VAL   327      56.126  35.455  81.895  1.00  0.00           C  
ATOM   1891 HG11 VAL   327      55.285  35.844  81.330  1.00  0.00           H  
ATOM   1892 HG12 VAL   327      57.097  35.865  81.630  1.00  0.00           H  
ATOM   1893 HG13 VAL   327      56.210  34.371  81.853  1.00  0.00           H  
ATOM   1894  CG2 VAL   327      56.136  37.249  83.528  1.00  0.00           C  
ATOM   1895 HG21 VAL   327      55.490  37.789  82.834  1.00  0.00           H  
ATOM   1896 HG22 VAL   327      56.041  37.615  84.550  1.00  0.00           H  
ATOM   1897 HG23 VAL   327      57.159  37.475  83.217  1.00  0.00           H  
ATOM   1898  C   VAL   327      54.173  33.975  83.247  1.00  0.00           C  
ATOM   1899  O   VAL   327      54.565  33.043  83.966  1.00  0.00           O  
ATOM   1900  N   ALA   328      53.428  33.729  82.136  1.00  0.00           N  
ATOM   1901  H   ALA   328      53.183  34.451  81.469  1.00  0.00           H  
ATOM   1902  CA  ALA   328      53.201  32.455  81.541  1.00  0.00           C  
ATOM   1903  HA  ALA   328      52.633  31.873  82.264  1.00  0.00           H  
ATOM   1904  CB  ALA   328      52.165  32.813  80.437  1.00  0.00           C  
ATOM   1905  HB1 ALA   328      51.711  31.896  80.061  1.00  0.00           H  
ATOM   1906  HB2 ALA   328      51.337  33.388  80.833  1.00  0.00           H  
ATOM   1907  HB3 ALA   328      52.751  33.382  79.705  1.00  0.00           H  
ATOM   1908  C   ALA   328      54.462  31.709  81.082  1.00  0.00           C  
ATOM   1909  O   ALA   328      55.530  32.258  80.797  1.00  0.00           O  
ATOM   1910  N   GLN   329      54.322  30.385  81.180  1.00  0.00           N  
ATOM   1911  H   GLN   329      53.435  29.999  81.476  1.00  0.00           H  
ATOM   1912  CA  GLN   329      55.276  29.288  80.763  1.00  0.00           C  
ATOM   1913  HA  GLN   329      55.462  29.364  79.700  1.00  0.00           H  
ATOM   1914  CB  GLN   329      56.666  29.350  81.442  1.00  0.00           C  
ATOM   1915  HB2 GLN   329      57.277  28.508  81.133  1.00  0.00           H  
ATOM   1916  HB3 GLN   329      57.219  30.225  81.099  1.00  0.00           H  
ATOM   1917  CG  GLN   329      56.565  29.434  82.969  1.00  0.00           C  
ATOM   1918  HG2 GLN   329      56.380  30.471  83.238  1.00  0.00           H  
ATOM   1919  HG3 GLN   329      55.684  28.855  83.263  1.00  0.00           H  
ATOM   1920  CD  GLN   329      57.767  28.880  83.726  1.00  0.00           C  
ATOM   1921  OE1 GLN   329      58.131  27.706  83.912  1.00  0.00           O  
ATOM   1922  NE2 GLN   329      58.488  29.733  84.421  1.00  0.00           N  
ATOM   1923 HE21 GLN   329      59.257  29.433  84.994  1.00  0.00           H  
ATOM   1924 HE22 GLN   329      58.243  30.703  84.548  1.00  0.00           H  
ATOM   1925  C   GLN   329      54.559  27.922  80.953  1.00  0.00           C  
ATOM   1926  O   GLN   329      53.458  27.898  81.521  1.00  0.00           O  
ATOM   1927  N   GLY   330      55.020  26.980  80.157  1.00  0.00           N  
ATOM   1928  H   GLY   330      55.918  27.090  79.692  1.00  0.00           H  
ATOM   1929  CA  GLY   330      54.245  25.881  79.813  1.00  0.00           C  
ATOM   1930  HA2 GLY   330      54.851  25.148  79.290  1.00  0.00           H  
ATOM   1931  HA3 GLY   330      53.853  25.285  80.647  1.00  0.00           H  
ATOM   1932  C   GLY   330      53.068  26.252  78.885  1.00  0.00           C  
ATOM   1933  O   GLY   330      52.997  27.363  78.295  1.00  0.00           O  
ATOM   1934  N   THR   331      52.154  25.243  78.703  1.00  0.00           N  
ATOM   1935  H   THR   331      52.271  24.403  79.236  1.00  0.00           H  
ATOM   1936  CA  THR   331      51.105  25.267  77.686  1.00  0.00           C  
ATOM   1937  HA  THR   331      51.386  26.191  77.184  1.00  0.00           H  
ATOM   1938  CB  THR   331      51.356  24.097  76.659  1.00  0.00           C  
ATOM   1939  HB  THR   331      50.771  24.080  75.743  1.00  0.00           H  
ATOM   1940  CG2 THR   331      52.803  24.041  76.146  1.00  0.00           C  
ATOM   1941 HG21 THR   331      52.892  23.298  75.360  1.00  0.00           H  
ATOM   1942 HG22 THR   331      53.025  24.961  75.607  1.00  0.00           H  
ATOM   1943 HG23 THR   331      53.529  23.871  76.934  1.00  0.00           H  
ATOM   1944  OG1 THR   331      51.211  22.892  77.359  1.00  0.00           O  
ATOM   1945  HG1 THR   331      51.886  22.854  78.040  1.00  0.00           H  
ATOM   1946  C   THR   331      49.677  25.192  78.081  1.00  0.00           C  
ATOM   1947  O   THR   331      48.723  25.112  77.321  1.00  0.00           O  
ATOM   1948  N   LYS   332      49.402  25.401  79.375  1.00  0.00           N  
ATOM   1949  H   LYS   332      50.142  25.522  80.053  1.00  0.00           H  
ATOM   1950  CA  LYS   332      48.061  25.556  80.008  1.00  0.00           C  
ATOM   1951  HA  LYS   332      47.385  24.872  79.491  1.00  0.00           H  
ATOM   1952  CB  LYS   332      48.096  25.132  81.487  1.00  0.00           C  
ATOM   1953  HB2 LYS   332      48.675  24.203  81.583  1.00  0.00           H  
ATOM   1954  HB3 LYS   332      48.471  25.946  82.108  1.00  0.00           H  
ATOM   1955  CG  LYS   332      46.732  24.841  82.148  1.00  0.00           C  
ATOM   1956  HG2 LYS   332      46.775  24.710  83.233  1.00  0.00           H  
ATOM   1957  HG3 LYS   332      46.178  25.780  82.075  1.00  0.00           H  
ATOM   1958  CD  LYS   332      45.984  23.627  81.567  1.00  0.00           C  
ATOM   1959  HD2 LYS   332      45.096  23.497  82.183  1.00  0.00           H  
ATOM   1960  HD3 LYS   332      45.645  23.792  80.541  1.00  0.00           H  
ATOM   1961  CE  LYS   332      46.737  22.285  81.535  1.00  0.00           C  
ATOM   1962  HE2 LYS   332      47.606  22.397  80.876  1.00  0.00           H  
ATOM   1963  HE3 LYS   332      47.009  22.047  82.559  1.00  0.00           H  
ATOM   1964  NZ  LYS   332      45.716  21.244  81.197  1.00  0.00           N  
ATOM   1965  HZ1 LYS   332      45.509  21.215  80.203  1.00  0.00           H  
ATOM   1966  HZ2 LYS   332      45.927  20.296  81.471  1.00  0.00           H  
ATOM   1967  HZ3 LYS   332      44.808  21.480  81.552  1.00  0.00           H  
ATOM   1968  C   LYS   332      47.458  26.934  79.737  1.00  0.00           C  
ATOM   1969  O   LYS   332      46.266  26.960  79.480  1.00  0.00           O  
ATOM   1970  N   LYS   333      48.189  28.031  79.712  1.00  0.00           N  
ATOM   1971  H   LYS   333      49.153  27.939  79.989  1.00  0.00           H  
ATOM   1972  CA  LYS   333      47.787  29.347  79.219  1.00  0.00           C  
ATOM   1973  HA  LYS   333      46.726  29.476  79.428  1.00  0.00           H  
ATOM   1974  CB  LYS   333      48.683  30.436  79.979  1.00  0.00           C  
ATOM   1975  HB2 LYS   333      48.494  30.337  81.050  1.00  0.00           H  
ATOM   1976  HB3 LYS   333      49.718  30.187  79.769  1.00  0.00           H  
ATOM   1977  CG  LYS   333      48.499  31.963  79.625  1.00  0.00           C  
ATOM   1978  HG2 LYS   333      49.176  32.492  80.293  1.00  0.00           H  
ATOM   1979  HG3 LYS   333      48.784  32.179  78.603  1.00  0.00           H  
ATOM   1980  CD  LYS   333      47.114  32.409  79.929  1.00  0.00           C  
ATOM   1981  HD2 LYS   333      46.415  31.837  79.316  1.00  0.00           H  
ATOM   1982  HD3 LYS   333      46.849  32.147  80.951  1.00  0.00           H  
ATOM   1983  CE  LYS   333      47.067  33.958  79.784  1.00  0.00           C  
ATOM   1984  HE2 LYS   333      48.047  34.352  80.034  1.00  0.00           H  
ATOM   1985  HE3 LYS   333      46.889  34.041  78.710  1.00  0.00           H  
ATOM   1986  NZ  LYS   333      45.910  34.659  80.414  1.00  0.00           N  
ATOM   1987  HZ1 LYS   333      45.102  34.431  79.842  1.00  0.00           H  
ATOM   1988  HZ2 LYS   333      45.777  34.390  81.379  1.00  0.00           H  
ATOM   1989  HZ3 LYS   333      45.904  35.669  80.359  1.00  0.00           H  
ATOM   1990  C   LYS   333      48.009  29.349  77.660  1.00  0.00           C  
ATOM   1991  O   LYS   333      49.097  29.562  77.164  1.00  0.00           O  
ATOM   1992  N   GLU   334      46.847  29.276  76.957  1.00  0.00           N  
ATOM   1993  H   GLU   334      45.989  29.455  77.445  1.00  0.00           H  
ATOM   1994  CA  GLU   334      46.773  29.346  75.430  1.00  0.00           C  
ATOM   1995  HA  GLU   334      47.285  28.507  74.969  1.00  0.00           H  
ATOM   1996  CB  GLU   334      45.339  29.264  74.815  1.00  0.00           C  
ATOM   1997  HB2 GLU   334      44.705  30.144  74.942  1.00  0.00           H  
ATOM   1998  HB3 GLU   334      45.592  29.260  73.755  1.00  0.00           H  
ATOM   1999  CG  GLU   334      44.531  28.050  75.267  1.00  0.00           C  
ATOM   2000  HG2 GLU   334      44.218  27.518  74.369  1.00  0.00           H  
ATOM   2001  HG3 GLU   334      45.185  27.343  75.790  1.00  0.00           H  
ATOM   2002  CD  GLU   334      43.278  28.381  76.063  1.00  0.00           C  
ATOM   2003  OE1 GLU   334      43.498  28.619  77.264  1.00  0.00           O  
ATOM   2004  OE2 GLU   334      42.159  28.304  75.455  1.00  0.00           O  
ATOM   2005  C   GLU   334      47.403  30.605  74.869  1.00  0.00           C  
ATOM   2006  O   GLU   334      48.179  30.497  73.903  1.00  0.00           O  
ATOM   2007  N   GLY   335      47.184  31.819  75.389  1.00  0.00           N  
ATOM   2008  H   GLY   335      46.606  31.917  76.216  1.00  0.00           H  
ATOM   2009  CA  GLY   335      47.673  33.030  74.718  1.00  0.00           C  
ATOM   2010  HA2 GLY   335      47.273  33.104  73.699  1.00  0.00           H  
ATOM   2011  HA3 GLY   335      47.478  33.894  75.348  1.00  0.00           H  
ATOM   2012  C   GLY   335      49.177  33.025  74.568  1.00  0.00           C  
ATOM   2013  O   GLY   335      49.677  33.051  73.457  1.00  0.00           O  
ATOM   2014  N   CYX   336      49.983  32.993  75.617  1.00  0.00           N  
ATOM   2015  H   CYX   336      49.637  33.101  76.563  1.00  0.00           H  
ATOM   2016  CA  CYX   336      51.415  32.683  75.580  1.00  0.00           C  
ATOM   2017  HA  CYX   336      51.769  33.656  75.262  1.00  0.00           H  
ATOM   2018  CB  CYX   336      51.877  32.247  77.017  1.00  0.00           C  
ATOM   2019  HB2 CYX   336      51.554  32.956  77.773  1.00  0.00           H  
ATOM   2020  HB3 CYX   336      51.478  31.266  77.289  1.00  0.00           H  
ATOM   2021  SG  CYX   336      53.663  32.104  77.374  1.00  0.00           S  
ATOM   2022  C   CYX   336      51.755  31.518  74.604  1.00  0.00           C  
ATOM   2023  O   CYX   336      52.754  31.534  73.863  1.00  0.00           O  
ATOM   2024  N   THR   337      51.065  30.395  74.571  1.00  0.00           N  
ATOM   2025  H   THR   337      50.317  30.379  75.251  1.00  0.00           H  
ATOM   2026  CA  THR   337      51.341  29.311  73.653  1.00  0.00           C  
ATOM   2027  HA  THR   337      52.402  29.089  73.721  1.00  0.00           H  
ATOM   2028  CB  THR   337      50.637  28.022  74.062  1.00  0.00           C  
ATOM   2029  HB  THR   337      49.559  28.119  73.874  1.00  0.00           H  
ATOM   2030  CG2 THR   337      51.232  26.874  73.399  1.00  0.00           C  
ATOM   2031 HG21 THR   337      50.727  25.966  73.734  1.00  0.00           H  
ATOM   2032 HG22 THR   337      50.978  26.903  72.332  1.00  0.00           H  
ATOM   2033 HG23 THR   337      52.304  26.776  73.556  1.00  0.00           H  
ATOM   2034  OG1 THR   337      50.798  27.808  75.408  1.00  0.00           O  
ATOM   2035  HG1 THR   337      50.497  28.540  75.946  1.00  0.00           H  
ATOM   2036  C   THR   337      51.077  29.505  72.163  1.00  0.00           C  
ATOM   2037  O   THR   337      51.909  29.027  71.380  1.00  0.00           O  
ATOM   2038  N   ILE   338      50.066  30.233  71.701  1.00  0.00           N  
ATOM   2039  H   ILE   338      49.387  30.453  72.415  1.00  0.00           H  
ATOM   2040  CA  ILE   338      49.803  30.871  70.412  1.00  0.00           C  
ATOM   2041  HA  ILE   338      49.944  30.029  69.717  1.00  0.00           H  
ATOM   2042  CB  ILE   338      48.447  31.392  70.220  1.00  0.00           C  
ATOM   2043  HB  ILE   338      48.254  32.190  70.947  1.00  0.00           H  
ATOM   2044  CG2 ILE   338      48.245  31.863  68.775  1.00  0.00           C  
ATOM   2045 HG21 ILE   338      48.823  32.787  68.721  1.00  0.00           H  
ATOM   2046 HG22 ILE   338      48.704  31.213  68.038  1.00  0.00           H  
ATOM   2047 HG23 ILE   338      47.193  31.907  68.485  1.00  0.00           H  
ATOM   2048  CG1 ILE   338      47.340  30.326  70.476  1.00  0.00           C  
ATOM   2049 HG12 ILE   338      47.241  29.634  69.632  1.00  0.00           H  
ATOM   2050 HG13 ILE   338      47.626  29.727  71.336  1.00  0.00           H  
ATOM   2051  CD1 ILE   338      45.983  30.870  70.830  1.00  0.00           C  
ATOM   2052 HD11 ILE   338      45.549  31.567  70.100  1.00  0.00           H  
ATOM   2053 HD12 ILE   338      45.248  30.084  71.026  1.00  0.00           H  
ATOM   2054 HD13 ILE   338      46.070  31.403  71.773  1.00  0.00           H  
ATOM   2055  C   ILE   338      50.967  31.886  70.139  1.00  0.00           C  
ATOM   2056  O   ILE   338      51.526  31.829  69.010  1.00  0.00           O  
ATOM   2057  N   LEU   339      51.361  32.703  71.076  1.00  0.00           N  
ATOM   2058  H   LEU   339      51.109  32.438  72.018  1.00  0.00           H  
ATOM   2059  CA  LEU   339      52.498  33.621  70.743  1.00  0.00           C  
ATOM   2060  HA  LEU   339      52.366  34.189  69.827  1.00  0.00           H  
ATOM   2061  CB  LEU   339      52.714  34.707  71.819  1.00  0.00           C  
ATOM   2062  HB2 LEU   339      52.608  34.221  72.783  1.00  0.00           H  
ATOM   2063  HB3 LEU   339      53.700  35.185  71.782  1.00  0.00           H  
ATOM   2064  CG  LEU   339      51.697  35.926  71.772  1.00  0.00           C  
ATOM   2065  HG  LEU   339      50.724  35.524  71.492  1.00  0.00           H  
ATOM   2066  CD1 LEU   339      51.610  36.507  73.173  1.00  0.00           C  
ATOM   2067 HD11 LEU   339      51.034  37.436  73.128  1.00  0.00           H  
ATOM   2068 HD12 LEU   339      51.135  35.877  73.924  1.00  0.00           H  
ATOM   2069 HD13 LEU   339      52.587  36.711  73.632  1.00  0.00           H  
ATOM   2070  CD2 LEU   339      52.107  37.043  70.794  1.00  0.00           C  
ATOM   2071 HD21 LEU   339      51.295  37.763  70.718  1.00  0.00           H  
ATOM   2072 HD22 LEU   339      52.909  37.629  71.258  1.00  0.00           H  
ATOM   2073 HD23 LEU   339      52.494  36.659  69.845  1.00  0.00           H  
ATOM   2074  C   LEU   339      53.815  32.918  70.374  1.00  0.00           C  
ATOM   2075  O   LEU   339      54.384  33.234  69.371  1.00  0.00           O  
ATOM   2076  N   PHE   340      54.187  31.933  71.169  1.00  0.00           N  
ATOM   2077  H   PHE   340      53.573  31.678  71.929  1.00  0.00           H  
ATOM   2078  CA  PHE   340      55.298  31.054  70.855  1.00  0.00           C  
ATOM   2079  HA  PHE   340      56.291  31.501  70.858  1.00  0.00           H  
ATOM   2080  CB  PHE   340      55.469  30.022  71.886  1.00  0.00           C  
ATOM   2081  HB2 PHE   340      55.830  30.454  72.824  1.00  0.00           H  
ATOM   2082  HB3 PHE   340      54.520  29.577  72.181  1.00  0.00           H  
ATOM   2083  CG  PHE   340      56.281  28.810  71.435  1.00  0.00           C  
ATOM   2084  CD1 PHE   340      57.662  28.860  71.365  1.00  0.00           C  
ATOM   2085  HD1 PHE   340      58.196  29.736  71.687  1.00  0.00           H  
ATOM   2086  CE1 PHE   340      58.335  27.766  70.765  1.00  0.00           C  
ATOM   2087  HE1 PHE   340      59.409  27.846  70.682  1.00  0.00           H  
ATOM   2088  CZ  PHE   340      57.685  26.726  70.056  1.00  0.00           C  
ATOM   2089  HZ  PHE   340      58.170  25.853  69.651  1.00  0.00           H  
ATOM   2090  CE2 PHE   340      56.298  26.595  70.332  1.00  0.00           C  
ATOM   2091  HE2 PHE   340      55.751  25.701  70.068  1.00  0.00           H  
ATOM   2092  CD2 PHE   340      55.644  27.642  71.012  1.00  0.00           C  
ATOM   2093  HD2 PHE   340      54.569  27.540  71.013  1.00  0.00           H  
ATOM   2094  C   PHE   340      55.182  30.464  69.360  1.00  0.00           C  
ATOM   2095  O   PHE   340      56.181  30.523  68.642  1.00  0.00           O  
ATOM   2096  N   MET   341      54.031  29.900  69.049  1.00  0.00           N  
ATOM   2097  H   MET   341      53.231  29.894  69.673  1.00  0.00           H  
ATOM   2098  CA  MET   341      53.940  29.066  67.803  1.00  0.00           C  
ATOM   2099  HA  MET   341      54.673  28.268  67.895  1.00  0.00           H  
ATOM   2100  CB  MET   341      52.501  28.504  67.731  1.00  0.00           C  
ATOM   2101  HB2 MET   341      51.755  29.145  68.202  1.00  0.00           H  
ATOM   2102  HB3 MET   341      52.273  28.228  66.708  1.00  0.00           H  
ATOM   2103  CG  MET   341      52.428  27.177  68.442  1.00  0.00           C  
ATOM   2104  HG2 MET   341      53.113  26.522  67.902  1.00  0.00           H  
ATOM   2105  HG3 MET   341      52.757  27.268  69.474  1.00  0.00           H  
ATOM   2106  SD  MET   341      50.828  26.274  68.369  1.00  0.00           S  
ATOM   2107  CE  MET   341      49.498  27.336  69.053  1.00  0.00           C  
ATOM   2108  HE1 MET   341      48.595  26.740  69.172  1.00  0.00           H  
ATOM   2109  HE2 MET   341      49.884  27.648  70.026  1.00  0.00           H  
ATOM   2110  HE3 MET   341      49.276  28.251  68.493  1.00  0.00           H  
ATOM   2111  C   MET   341      54.215  29.891  66.497  1.00  0.00           C  
ATOM   2112  O   MET   341      54.880  29.419  65.554  1.00  0.00           O  
ATOM   2113  N   VAL   342      53.688  31.103  66.416  1.00  0.00           N  
ATOM   2114  H   VAL   342      53.161  31.309  67.257  1.00  0.00           H  
ATOM   2115  CA  VAL   342      53.833  32.011  65.303  1.00  0.00           C  
ATOM   2116  HA  VAL   342      53.818  31.432  64.375  1.00  0.00           H  
ATOM   2117  CB  VAL   342      52.682  33.064  65.230  1.00  0.00           C  
ATOM   2118  HB  VAL   342      51.737  32.527  65.307  1.00  0.00           H  
ATOM   2119  CG1 VAL   342      52.691  34.015  66.464  1.00  0.00           C  
ATOM   2120 HG11 VAL   342      53.535  34.703  66.486  1.00  0.00           H  
ATOM   2121 HG12 VAL   342      51.820  34.665  66.407  1.00  0.00           H  
ATOM   2122 HG13 VAL   342      52.642  33.434  67.388  1.00  0.00           H  
ATOM   2123  CG2 VAL   342      52.773  33.875  63.942  1.00  0.00           C  
ATOM   2124 HG21 VAL   342      51.938  34.564  63.821  1.00  0.00           H  
ATOM   2125 HG22 VAL   342      53.643  34.532  63.874  1.00  0.00           H  
ATOM   2126 HG23 VAL   342      52.781  33.153  63.128  1.00  0.00           H  
ATOM   2127  C   VAL   342      55.272  32.628  65.287  1.00  0.00           C  
ATOM   2128  O   VAL   342      55.949  32.565  64.271  1.00  0.00           O  
ATOM   2129  N   LEU   343      55.669  33.214  66.431  1.00  0.00           N  
ATOM   2130  H   LEU   343      55.123  33.259  67.279  1.00  0.00           H  
ATOM   2131  CA  LEU   343      56.927  33.849  66.557  1.00  0.00           C  
ATOM   2132  HA  LEU   343      57.058  34.539  65.730  1.00  0.00           H  
ATOM   2133  CB  LEU   343      57.108  34.545  67.966  1.00  0.00           C  
ATOM   2134  HB2 LEU   343      56.921  33.799  68.732  1.00  0.00           H  
ATOM   2135  HB3 LEU   343      58.156  34.785  68.123  1.00  0.00           H  
ATOM   2136  CG  LEU   343      56.093  35.696  68.107  1.00  0.00           C  
ATOM   2137  HG  LEU   343      55.080  35.485  67.765  1.00  0.00           H  
ATOM   2138  CD1 LEU   343      55.982  36.223  69.531  1.00  0.00           C  
ATOM   2139 HD11 LEU   343      56.940  36.606  69.889  1.00  0.00           H  
ATOM   2140 HD12 LEU   343      55.406  37.150  69.567  1.00  0.00           H  
ATOM   2141 HD13 LEU   343      55.595  35.501  70.246  1.00  0.00           H  
ATOM   2142  CD2 LEU   343      56.640  36.891  67.311  1.00  0.00           C  
ATOM   2143 HD21 LEU   343      56.052  37.765  67.594  1.00  0.00           H  
ATOM   2144 HD22 LEU   343      57.700  37.037  67.513  1.00  0.00           H  
ATOM   2145 HD23 LEU   343      56.491  36.834  66.231  1.00  0.00           H  
ATOM   2146  C   LEU   343      58.117  32.905  66.339  1.00  0.00           C  
ATOM   2147  O   LEU   343      59.027  33.276  65.541  1.00  0.00           O  
ATOM   2148  N   TYR   344      58.123  31.625  66.891  1.00  0.00           N  
ATOM   2149  H   TYR   344      57.310  31.462  67.462  1.00  0.00           H  
ATOM   2150  CA  TYR   344      59.199  30.608  66.766  1.00  0.00           C  
ATOM   2151  HA  TYR   344      60.118  31.139  67.038  1.00  0.00           H  
ATOM   2152  CB  TYR   344      59.125  29.525  67.825  1.00  0.00           C  
ATOM   2153  HB2 TYR   344      58.926  29.945  68.809  1.00  0.00           H  
ATOM   2154  HB3 TYR   344      58.233  28.963  67.534  1.00  0.00           H  
ATOM   2155  CG  TYR   344      60.366  28.589  67.765  1.00  0.00           C  
ATOM   2156  CD1 TYR   344      61.548  29.129  68.391  1.00  0.00           C  
ATOM   2157  HD1 TYR   344      61.603  30.125  68.796  1.00  0.00           H  
ATOM   2158  CE1 TYR   344      62.767  28.368  68.349  1.00  0.00           C  
ATOM   2159  HE1 TYR   344      63.653  28.783  68.812  1.00  0.00           H  
ATOM   2160  CZ  TYR   344      62.752  27.075  67.859  1.00  0.00           C  
ATOM   2161  OH  TYR   344      63.985  26.374  67.843  1.00  0.00           O  
ATOM   2162  HH  TYR   344      64.559  26.553  68.587  1.00  0.00           H  
ATOM   2163  CE2 TYR   344      61.578  26.593  67.237  1.00  0.00           C  
ATOM   2164  HE2 TYR   344      61.587  25.637  66.721  1.00  0.00           H  
ATOM   2165  CD2 TYR   344      60.424  27.307  67.192  1.00  0.00           C  
ATOM   2166  HD2 TYR   344      59.541  26.926  66.682  1.00  0.00           H  
ATOM   2167  C   TYR   344      59.285  30.093  65.329  1.00  0.00           C  
ATOM   2168  O   TYR   344      60.399  29.981  64.774  1.00  0.00           O  
ATOM   2169  N   PHE   345      58.169  29.711  64.762  1.00  0.00           N  
ATOM   2170  H   PHE   345      57.277  29.799  65.220  1.00  0.00           H  
ATOM   2171  CA  PHE   345      58.149  29.204  63.354  1.00  0.00           C  
ATOM   2172  HA  PHE   345      58.714  28.283  63.297  1.00  0.00           H  
ATOM   2173  CB  PHE   345      56.673  28.697  62.999  1.00  0.00           C  
ATOM   2174  HB2 PHE   345      56.250  27.981  63.710  1.00  0.00           H  
ATOM   2175  HB3 PHE   345      56.038  29.579  62.964  1.00  0.00           H  
ATOM   2176  CG  PHE   345      56.557  27.973  61.677  1.00  0.00           C  
ATOM   2177  CD1 PHE   345      56.023  28.666  60.582  1.00  0.00           C  
ATOM   2178  HD1 PHE   345      55.813  29.728  60.648  1.00  0.00           H  
ATOM   2179  CE1 PHE   345      56.073  28.099  59.319  1.00  0.00           C  
ATOM   2180  HE1 PHE   345      55.655  28.706  58.524  1.00  0.00           H  
ATOM   2181  CZ  PHE   345      56.342  26.770  59.181  1.00  0.00           C  
ATOM   2182  HZ  PHE   345      56.201  26.290  58.225  1.00  0.00           H  
ATOM   2183  CE2 PHE   345      56.787  26.071  60.296  1.00  0.00           C  
ATOM   2184  HE2 PHE   345      57.019  25.017  60.283  1.00  0.00           H  
ATOM   2185  CD2 PHE   345      56.899  26.663  61.579  1.00  0.00           C  
ATOM   2186  HD2 PHE   345      57.242  26.153  62.462  1.00  0.00           H  
ATOM   2187  C   PHE   345      58.625  30.242  62.297  1.00  0.00           C  
ATOM   2188  O   PHE   345      59.593  29.907  61.589  1.00  0.00           O  
ATOM   2189  N   PHE   346      58.068  31.474  62.214  1.00  0.00           N  
ATOM   2190  H   PHE   346      57.338  31.737  62.853  1.00  0.00           H  
ATOM   2191  CA  PHE   346      58.545  32.380  61.239  1.00  0.00           C  
ATOM   2192  HA  PHE   346      58.659  31.902  60.262  1.00  0.00           H  
ATOM   2193  CB  PHE   346      57.420  33.382  60.984  1.00  0.00           C  
ATOM   2194  HB2 PHE   346      57.015  33.945  61.833  1.00  0.00           H  
ATOM   2195  HB3 PHE   346      57.869  34.140  60.340  1.00  0.00           H  
ATOM   2196  CG  PHE   346      56.199  32.784  60.270  1.00  0.00           C  
ATOM   2197  CD1 PHE   346      56.348  32.315  58.944  1.00  0.00           C  
ATOM   2198  HD1 PHE   346      57.278  32.069  58.460  1.00  0.00           H  
ATOM   2199  CE1 PHE   346      55.280  31.859  58.186  1.00  0.00           C  
ATOM   2200  HE1 PHE   346      55.330  31.341  57.239  1.00  0.00           H  
ATOM   2201  CZ  PHE   346      53.944  31.897  58.751  1.00  0.00           C  
ATOM   2202  HZ  PHE   346      53.107  31.427  58.260  1.00  0.00           H  
ATOM   2203  CE2 PHE   346      53.736  32.406  60.062  1.00  0.00           C  
ATOM   2204  HE2 PHE   346      52.800  32.246  60.569  1.00  0.00           H  
ATOM   2205  CD2 PHE   346      54.880  32.785  60.824  1.00  0.00           C  
ATOM   2206  HD2 PHE   346      54.796  33.069  61.862  1.00  0.00           H  
ATOM   2207  C   PHE   346      59.968  32.918  61.651  1.00  0.00           C  
ATOM   2208  O   PHE   346      60.650  33.302  60.726  1.00  0.00           O  
ATOM   2209  N   GLY   347      60.339  32.924  62.945  1.00  0.00           N  
ATOM   2210  H   GLY   347      59.628  32.912  63.659  1.00  0.00           H  
ATOM   2211  CA  GLY   347      61.693  33.040  63.401  1.00  0.00           C  
ATOM   2212  HA2 GLY   347      62.016  34.053  63.182  1.00  0.00           H  
ATOM   2213  HA3 GLY   347      61.763  32.921  64.490  1.00  0.00           H  
ATOM   2214  C   GLY   347      62.689  32.041  62.793  1.00  0.00           C  
ATOM   2215  O   GLY   347      63.671  32.408  62.114  1.00  0.00           O  
ATOM   2216  N   MET   348      62.465  30.733  63.044  1.00  0.00           N  
ATOM   2217  H   MET   348      61.542  30.452  63.353  1.00  0.00           H  
ATOM   2218  CA  MET   348      63.280  29.677  62.483  1.00  0.00           C  
ATOM   2219  HA  MET   348      64.286  29.808  62.880  1.00  0.00           H  
ATOM   2220  CB  MET   348      62.680  28.292  62.907  1.00  0.00           C  
ATOM   2221  HB2 MET   348      61.611  28.455  62.845  1.00  0.00           H  
ATOM   2222  HB3 MET   348      62.946  27.493  62.209  1.00  0.00           H  
ATOM   2223  CG  MET   348      62.852  27.852  64.320  1.00  0.00           C  
ATOM   2224  HG2 MET   348      62.498  28.591  65.045  1.00  0.00           H  
ATOM   2225  HG3 MET   348      62.142  27.055  64.529  1.00  0.00           H  
ATOM   2226  SD  MET   348      64.531  27.227  64.714  1.00  0.00           S  
ATOM   2227  CE  MET   348      65.266  28.492  65.770  1.00  0.00           C  
ATOM   2228  HE1 MET   348      64.522  28.902  66.448  1.00  0.00           H  
ATOM   2229  HE2 MET   348      66.093  28.022  66.289  1.00  0.00           H  
ATOM   2230  HE3 MET   348      65.719  29.348  65.264  1.00  0.00           H  
ATOM   2231  C   MET   348      63.416  29.739  60.969  1.00  0.00           C  
ATOM   2232  O   MET   348      64.511  29.575  60.469  1.00  0.00           O  
ATOM   2233  N   ALA   349      62.308  29.994  60.294  1.00  0.00           N  
ATOM   2234  H   ALA   349      61.476  30.139  60.843  1.00  0.00           H  
ATOM   2235  CA  ALA   349      62.166  30.034  58.868  1.00  0.00           C  
ATOM   2236  HA  ALA   349      62.637  29.143  58.460  1.00  0.00           H  
ATOM   2237  CB  ALA   349      60.654  30.133  58.418  1.00  0.00           C  
ATOM   2238  HB1 ALA   349      60.648  30.127  57.327  1.00  0.00           H  
ATOM   2239  HB2 ALA   349      60.138  29.231  58.732  1.00  0.00           H  
ATOM   2240  HB3 ALA   349      60.137  30.992  58.859  1.00  0.00           H  
ATOM   2241  C   ALA   349      62.966  31.192  58.260  1.00  0.00           C  
ATOM   2242  O   ALA   349      63.745  30.943  57.314  1.00  0.00           O  
ATOM   2243  N   SER   350      62.812  32.378  58.866  1.00  0.00           N  
ATOM   2244  H   SER   350      62.205  32.398  59.675  1.00  0.00           H  
ATOM   2245  CA  SER   350      63.567  33.546  58.465  1.00  0.00           C  
ATOM   2246  HA  SER   350      63.276  33.939  57.489  1.00  0.00           H  
ATOM   2247  CB  SER   350      63.284  34.802  59.383  1.00  0.00           C  
ATOM   2248  HB2 SER   350      63.573  35.750  58.904  1.00  0.00           H  
ATOM   2249  HB3 SER   350      62.198  34.727  59.455  1.00  0.00           H  
ATOM   2250  OG  SER   350      63.859  34.668  60.661  1.00  0.00           O  
ATOM   2251  HG  SER   350      63.800  33.726  60.814  1.00  0.00           H  
ATOM   2252  C   SER   350      65.068  33.331  58.422  1.00  0.00           C  
ATOM   2253  O   SER   350      65.620  33.639  57.406  1.00  0.00           O  
ATOM   2254  N   SER   351      65.639  32.730  59.517  1.00  0.00           N  
ATOM   2255  H   SER   351      65.063  32.480  60.302  1.00  0.00           H  
ATOM   2256  CA  SER   351      67.136  32.359  59.584  1.00  0.00           C  
ATOM   2257  HA  SER   351      67.710  33.230  59.264  1.00  0.00           H  
ATOM   2258  CB  SER   351      67.497  31.956  61.021  1.00  0.00           C  
ATOM   2259  HB2 SER   351      66.872  31.106  61.327  1.00  0.00           H  
ATOM   2260  HB3 SER   351      68.514  31.554  61.011  1.00  0.00           H  
ATOM   2261  OG  SER   351      67.295  32.985  61.964  1.00  0.00           O  
ATOM   2262  HG  SER   351      66.757  32.644  62.677  1.00  0.00           H  
ATOM   2263  C   SER   351      67.490  31.264  58.614  1.00  0.00           C  
ATOM   2264  O   SER   351      68.539  31.431  57.989  1.00  0.00           O  
ATOM   2265  N   ILE   352      66.630  30.281  58.278  1.00  0.00           N  
ATOM   2266  H   ILE   352      65.887  30.104  58.938  1.00  0.00           H  
ATOM   2267  CA  ILE   352      66.874  29.195  57.286  1.00  0.00           C  
ATOM   2268  HA  ILE   352      67.863  28.768  57.392  1.00  0.00           H  
ATOM   2269  CB  ILE   352      65.865  28.063  57.438  1.00  0.00           C  
ATOM   2270  HB  ILE   352      64.948  28.568  57.739  1.00  0.00           H  
ATOM   2271  CG2 ILE   352      65.560  27.236  56.138  1.00  0.00           C  
ATOM   2272 HG21 ILE   352      64.801  26.473  56.282  1.00  0.00           H  
ATOM   2273 HG22 ILE   352      65.185  27.990  55.438  1.00  0.00           H  
ATOM   2274 HG23 ILE   352      66.343  26.711  55.598  1.00  0.00           H  
ATOM   2275  CG1 ILE   352      66.378  27.153  58.627  1.00  0.00           C  
ATOM   2276 HG12 ILE   352      67.192  26.529  58.246  1.00  0.00           H  
ATOM   2277 HG13 ILE   352      66.841  27.796  59.379  1.00  0.00           H  
ATOM   2278  CD1 ILE   352      65.270  26.264  59.288  1.00  0.00           C  
ATOM   2279 HD11 ILE   352      64.545  26.770  59.934  1.00  0.00           H  
ATOM   2280 HD12 ILE   352      64.665  25.812  58.503  1.00  0.00           H  
ATOM   2281 HD13 ILE   352      65.709  25.580  60.020  1.00  0.00           H  
ATOM   2282  C   ILE   352      66.856  29.842  55.864  1.00  0.00           C  
ATOM   2283  O   ILE   352      67.714  29.582  55.018  1.00  0.00           O  
ATOM   2284  N   TRP   353      65.911  30.758  55.604  1.00  0.00           N  
ATOM   2285  H   TRP   353      65.234  30.890  56.342  1.00  0.00           H  
ATOM   2286  CA  TRP   353      65.725  31.440  54.337  1.00  0.00           C  
ATOM   2287  HA  TRP   353      65.734  30.684  53.541  1.00  0.00           H  
ATOM   2288  CB  TRP   353      64.400  32.135  54.251  1.00  0.00           C  
ATOM   2289  HB2 TRP   353      64.180  32.492  55.258  1.00  0.00           H  
ATOM   2290  HB3 TRP   353      64.511  32.978  53.573  1.00  0.00           H  
ATOM   2291  CG  TRP   353      63.295  31.311  53.776  1.00  0.00           C  
ATOM   2292  CD1 TRP   353      62.145  31.121  54.489  1.00  0.00           C  
ATOM   2293  HD1 TRP   353      61.870  31.575  55.435  1.00  0.00           H  
ATOM   2294  NE1 TRP   353      61.301  30.348  53.725  1.00  0.00           N  
ATOM   2295  HE1 TRP   353      60.391  30.018  54.012  1.00  0.00           H  
ATOM   2296  CE2 TRP   353      61.819  30.069  52.465  1.00  0.00           C  
ATOM   2297  CZ2 TRP   353      61.306  29.520  51.330  1.00  0.00           C  
ATOM   2298  HZ2 TRP   353      60.400  28.935  51.359  1.00  0.00           H  
ATOM   2299  CH2 TRP   353      62.120  29.410  50.186  1.00  0.00           C  
ATOM   2300  HH2 TRP   353      61.781  28.909  49.297  1.00  0.00           H  
ATOM   2301  CZ3 TRP   353      63.352  30.005  50.075  1.00  0.00           C  
ATOM   2302  HZ3 TRP   353      63.979  29.908  49.202  1.00  0.00           H  
ATOM   2303  CE3 TRP   353      63.879  30.602  51.275  1.00  0.00           C  
ATOM   2304  HE3 TRP   353      64.871  31.027  51.276  1.00  0.00           H  
ATOM   2305  CD2 TRP   353      63.067  30.724  52.450  1.00  0.00           C  
ATOM   2306  C   TRP   353      66.947  32.339  54.003  1.00  0.00           C  
ATOM   2307  O   TRP   353      67.334  32.416  52.832  1.00  0.00           O  
ATOM   2308  N   TRP   354      67.581  32.964  54.985  1.00  0.00           N  
ATOM   2309  H   TRP   354      67.105  32.963  55.868  1.00  0.00           H  
ATOM   2310  CA  TRP   354      68.987  33.472  54.837  1.00  0.00           C  
ATOM   2311  HA  TRP   354      68.981  34.158  53.984  1.00  0.00           H  
ATOM   2312  CB  TRP   354      69.438  34.297  56.043  1.00  0.00           C  
ATOM   2313  HB2 TRP   354      68.772  35.154  56.074  1.00  0.00           H  
ATOM   2314  HB3 TRP   354      69.291  33.697  56.945  1.00  0.00           H  
ATOM   2315  CG  TRP   354      70.782  34.809  56.010  1.00  0.00           C  
ATOM   2316  CD1 TRP   354      71.211  35.907  55.335  1.00  0.00           C  
ATOM   2317  HD1 TRP   354      70.598  36.569  54.734  1.00  0.00           H  
ATOM   2318  NE1 TRP   354      72.580  36.034  55.501  1.00  0.00           N  
ATOM   2319  HE1 TRP   354      73.152  36.807  55.185  1.00  0.00           H  
ATOM   2320  CE2 TRP   354      73.118  34.969  56.219  1.00  0.00           C  
ATOM   2321  CZ2 TRP   354      74.379  34.523  56.627  1.00  0.00           C  
ATOM   2322  HZ2 TRP   354      75.226  35.099  56.269  1.00  0.00           H  
ATOM   2323  CH2 TRP   354      74.535  33.295  57.280  1.00  0.00           C  
ATOM   2324  HH2 TRP   354      75.512  32.936  57.571  1.00  0.00           H  
ATOM   2325  CZ3 TRP   354      73.446  32.508  57.577  1.00  0.00           C  
ATOM   2326  HZ3 TRP   354      73.545  31.647  58.217  1.00  0.00           H  
ATOM   2327  CE3 TRP   354      72.220  32.968  57.184  1.00  0.00           C  
ATOM   2328  HE3 TRP   354      71.376  32.320  57.356  1.00  0.00           H  
ATOM   2329  CD2 TRP   354      71.976  34.180  56.509  1.00  0.00           C  
ATOM   2330  C   TRP   354      70.089  32.483  54.374  1.00  0.00           C  
ATOM   2331  O   TRP   354      70.764  32.723  53.388  1.00  0.00           O  
ATOM   2332  N   VAL   355      69.988  31.222  54.924  1.00  0.00           N  
ATOM   2333  H   VAL   355      69.363  31.018  55.686  1.00  0.00           H  
ATOM   2334  CA  VAL   355      70.861  30.170  54.340  1.00  0.00           C  
ATOM   2335  HA  VAL   355      71.913  30.448  54.278  1.00  0.00           H  
ATOM   2336  CB  VAL   355      70.789  28.916  55.277  1.00  0.00           C  
ATOM   2337  HB  VAL   355      69.756  28.569  55.408  1.00  0.00           H  
ATOM   2338  CG1 VAL   355      71.571  27.716  54.693  1.00  0.00           C  
ATOM   2339 HG11 VAL   355      71.899  27.059  55.504  1.00  0.00           H  
ATOM   2340 HG12 VAL   355      70.820  27.175  54.116  1.00  0.00           H  
ATOM   2341 HG13 VAL   355      72.456  28.060  54.152  1.00  0.00           H  
ATOM   2342  CG2 VAL   355      71.250  29.219  56.743  1.00  0.00           C  
ATOM   2343 HG21 VAL   355      70.777  30.108  57.171  1.00  0.00           H  
ATOM   2344 HG22 VAL   355      70.944  28.370  57.347  1.00  0.00           H  
ATOM   2345 HG23 VAL   355      72.339  29.175  56.694  1.00  0.00           H  
ATOM   2346  C   VAL   355      70.458  29.771  52.905  1.00  0.00           C  
ATOM   2347  O   VAL   355      71.319  29.742  52.034  1.00  0.00           O  
ATOM   2348  N   ILE   356      69.202  29.652  52.611  1.00  0.00           N  
ATOM   2349  H   ILE   356      68.492  29.716  53.321  1.00  0.00           H  
ATOM   2350  CA  ILE   356      68.758  29.320  51.267  1.00  0.00           C  
ATOM   2351  HA  ILE   356      69.421  28.511  50.957  1.00  0.00           H  
ATOM   2352  CB  ILE   356      67.305  28.723  51.091  1.00  0.00           C  
ATOM   2353  HB  ILE   356      66.639  29.542  51.391  1.00  0.00           H  
ATOM   2354  CG2 ILE   356      66.906  28.260  49.672  1.00  0.00           C  
ATOM   2355 HG21 ILE   356      67.034  29.056  48.933  1.00  0.00           H  
ATOM   2356 HG22 ILE   356      67.467  27.374  49.386  1.00  0.00           H  
ATOM   2357 HG23 ILE   356      65.835  28.040  49.686  1.00  0.00           H  
ATOM   2358  CG1 ILE   356      66.991  27.592  52.059  1.00  0.00           C  
ATOM   2359 HG12 ILE   356      67.514  26.724  51.678  1.00  0.00           H  
ATOM   2360 HG13 ILE   356      67.279  27.916  53.062  1.00  0.00           H  
ATOM   2361  CD1 ILE   356      65.470  27.243  52.153  1.00  0.00           C  
ATOM   2362 HD11 ILE   356      65.206  26.567  51.341  1.00  0.00           H  
ATOM   2363 HD12 ILE   356      65.188  26.996  53.174  1.00  0.00           H  
ATOM   2364 HD13 ILE   356      65.043  28.238  52.019  1.00  0.00           H  
ATOM   2365  C   ILE   356      68.990  30.395  50.276  1.00  0.00           C  
ATOM   2366  O   ILE   356      69.226  30.101  49.123  1.00  0.00           O  
ATOM   2367  N   LEU   357      68.926  31.677  50.656  1.00  0.00           N  
ATOM   2368  H   LEU   357      68.705  31.871  51.622  1.00  0.00           H  
ATOM   2369  CA  LEU   357      69.310  32.802  49.836  1.00  0.00           C  
ATOM   2370  HA  LEU   357      68.816  32.694  48.864  1.00  0.00           H  
ATOM   2371  CB  LEU   357      68.853  34.097  50.475  1.00  0.00           C  
ATOM   2372  HB2 LEU   357      67.807  34.057  50.776  1.00  0.00           H  
ATOM   2373  HB3 LEU   357      69.238  33.984  51.490  1.00  0.00           H  
ATOM   2374  CG  LEU   357      69.164  35.460  49.834  1.00  0.00           C  
ATOM   2375  HG  LEU   357      70.141  35.462  49.362  1.00  0.00           H  
ATOM   2376  CD1 LEU   357      68.241  35.824  48.693  1.00  0.00           C  
ATOM   2377 HD11 LEU   357      68.627  35.351  47.788  1.00  0.00           H  
ATOM   2378 HD12 LEU   357      67.267  35.455  49.010  1.00  0.00           H  
ATOM   2379 HD13 LEU   357      68.208  36.900  48.549  1.00  0.00           H  
ATOM   2380  CD2 LEU   357      69.249  36.446  50.979  1.00  0.00           C  
ATOM   2381 HD21 LEU   357      69.614  37.361  50.527  1.00  0.00           H  
ATOM   2382 HD22 LEU   357      68.266  36.539  51.437  1.00  0.00           H  
ATOM   2383 HD23 LEU   357      69.884  36.095  51.795  1.00  0.00           H  
ATOM   2384  C   LEU   357      70.782  32.838  49.635  1.00  0.00           C  
ATOM   2385  O   LEU   357      71.243  32.978  48.527  1.00  0.00           O  
ATOM   2386  N   SER   358      71.658  32.609  50.629  1.00  0.00           N  
ATOM   2387  H   SER   358      71.239  32.588  51.547  1.00  0.00           H  
ATOM   2388  CA  SER   358      73.138  32.647  50.519  1.00  0.00           C  
ATOM   2389  HA  SER   358      73.394  33.560  49.994  1.00  0.00           H  
ATOM   2390  CB  SER   358      73.850  32.570  51.897  1.00  0.00           C  
ATOM   2391  HB2 SER   358      74.936  32.635  51.775  1.00  0.00           H  
ATOM   2392  HB3 SER   358      73.529  33.435  52.483  1.00  0.00           H  
ATOM   2393  OG  SER   358      73.583  31.323  52.571  1.00  0.00           O  
ATOM   2394  HG  SER   358      72.652  31.129  52.683  1.00  0.00           H  
ATOM   2395  C   SER   358      73.672  31.587  49.562  1.00  0.00           C  
ATOM   2396  O   SER   358      74.562  31.753  48.748  1.00  0.00           O  
ATOM   2397  N   LEU   359      73.096  30.379  49.749  1.00  0.00           N  
ATOM   2398  H   LEU   359      72.541  30.344  50.590  1.00  0.00           H  
ATOM   2399  CA  LEU   359      73.240  29.148  48.967  1.00  0.00           C  
ATOM   2400  HA  LEU   359      74.295  28.872  48.929  1.00  0.00           H  
ATOM   2401  CB  LEU   359      72.494  28.096  49.800  1.00  0.00           C  
ATOM   2402  HB2 LEU   359      72.947  28.012  50.795  1.00  0.00           H  
ATOM   2403  HB3 LEU   359      71.470  28.460  49.898  1.00  0.00           H  
ATOM   2404  CG  LEU   359      72.329  26.676  49.132  1.00  0.00           C  
ATOM   2405  HG  LEU   359      73.385  26.424  49.015  1.00  0.00           H  
ATOM   2406  CD1 LEU   359      71.552  25.814  50.156  1.00  0.00           C  
ATOM   2407 HD11 LEU   359      71.927  25.904  51.174  1.00  0.00           H  
ATOM   2408 HD12 LEU   359      70.527  26.170  50.132  1.00  0.00           H  
ATOM   2409 HD13 LEU   359      71.635  24.790  49.795  1.00  0.00           H  
ATOM   2410  CD2 LEU   359      71.544  26.526  47.791  1.00  0.00           C  
ATOM   2411 HD21 LEU   359      72.012  26.938  46.894  1.00  0.00           H  
ATOM   2412 HD22 LEU   359      71.569  25.463  47.562  1.00  0.00           H  
ATOM   2413 HD23 LEU   359      70.536  26.930  47.884  1.00  0.00           H  
ATOM   2414  C   LEU   359      72.789  29.306  47.514  1.00  0.00           C  
ATOM   2415  O   LEU   359      73.630  29.072  46.627  1.00  0.00           O  
ATOM   2416  N   THR   360      71.524  29.650  47.209  1.00  0.00           N  
ATOM   2417  H   THR   360      70.855  29.928  47.907  1.00  0.00           H  
ATOM   2418  CA  THR   360      71.171  29.990  45.829  1.00  0.00           C  
ATOM   2419  HA  THR   360      71.388  29.125  45.202  1.00  0.00           H  
ATOM   2420  CB  THR   360      69.635  30.185  45.564  1.00  0.00           C  
ATOM   2421  HB  THR   360      69.543  30.348  44.495  1.00  0.00           H  
ATOM   2422  CG2 THR   360      68.696  29.037  45.885  1.00  0.00           C  
ATOM   2423 HG21 THR   360      67.662  29.197  45.585  1.00  0.00           H  
ATOM   2424 HG22 THR   360      69.133  28.110  45.520  1.00  0.00           H  
ATOM   2425 HG23 THR   360      68.765  28.874  46.961  1.00  0.00           H  
ATOM   2426  OG1 THR   360      69.176  31.280  46.351  1.00  0.00           O  
ATOM   2427  HG1 THR   360      69.118  31.077  47.279  1.00  0.00           H  
ATOM   2428  C   THR   360      72.004  31.130  45.194  1.00  0.00           C  
ATOM   2429  O   THR   360      72.394  30.936  44.045  1.00  0.00           O  
ATOM   2430  N   TRP   361      72.336  32.185  45.937  1.00  0.00           N  
ATOM   2431  H   TRP   361      71.961  32.313  46.871  1.00  0.00           H  
ATOM   2432  CA  TRP   361      73.276  33.139  45.493  1.00  0.00           C  
ATOM   2433  HA  TRP   361      72.821  33.580  44.603  1.00  0.00           H  
ATOM   2434  CB  TRP   361      73.413  34.325  46.445  1.00  0.00           C  
ATOM   2435  HB2 TRP   361      72.495  34.920  46.561  1.00  0.00           H  
ATOM   2436  HB3 TRP   361      73.609  33.827  47.393  1.00  0.00           H  
ATOM   2437  CG  TRP   361      74.445  35.381  46.200  1.00  0.00           C  
ATOM   2438  CD1 TRP   361      74.152  36.540  45.487  1.00  0.00           C  
ATOM   2439  HD1 TRP   361      73.225  36.750  44.980  1.00  0.00           H  
ATOM   2440  NE1 TRP   361      75.239  37.376  45.516  1.00  0.00           N  
ATOM   2441  HE1 TRP   361      75.128  38.303  45.141  1.00  0.00           H  
ATOM   2442  CE2 TRP   361      76.275  36.828  46.265  1.00  0.00           C  
ATOM   2443  CZ2 TRP   361      77.523  37.280  46.691  1.00  0.00           C  
ATOM   2444  HZ2 TRP   361      77.816  38.300  46.510  1.00  0.00           H  
ATOM   2445  CH2 TRP   361      78.418  36.423  47.282  1.00  0.00           C  
ATOM   2446  HH2 TRP   361      79.359  36.832  47.609  1.00  0.00           H  
ATOM   2447  CZ3 TRP   361      78.025  35.129  47.595  1.00  0.00           C  
ATOM   2448  HZ3 TRP   361      78.769  34.547  48.116  1.00  0.00           H  
ATOM   2449  CE3 TRP   361      76.709  34.678  47.332  1.00  0.00           C  
ATOM   2450  HE3 TRP   361      76.344  33.711  47.630  1.00  0.00           H  
ATOM   2451  CD2 TRP   361      75.839  35.492  46.620  1.00  0.00           C  
ATOM   2452  C   TRP   361      74.637  32.489  45.123  1.00  0.00           C  
ATOM   2453  O   TRP   361      75.148  32.845  44.096  1.00  0.00           O  
ATOM   2454  N   PHE   362      75.246  31.561  45.928  1.00  0.00           N  
ATOM   2455  H   PHE   362      74.709  31.241  46.723  1.00  0.00           H  
ATOM   2456  CA  PHE   362      76.444  30.808  45.542  1.00  0.00           C  
ATOM   2457  HA  PHE   362      77.228  31.559  45.491  1.00  0.00           H  
ATOM   2458  CB  PHE   362      76.811  29.846  46.762  1.00  0.00           C  
ATOM   2459  HB2 PHE   362      77.149  30.511  47.551  1.00  0.00           H  
ATOM   2460  HB3 PHE   362      75.910  29.419  47.205  1.00  0.00           H  
ATOM   2461  CG  PHE   362      77.797  28.739  46.469  1.00  0.00           C  
ATOM   2462  CD1 PHE   362      79.019  29.034  45.863  1.00  0.00           C  
ATOM   2463  HD1 PHE   362      79.132  30.056  45.550  1.00  0.00           H  
ATOM   2464  CE1 PHE   362      80.095  28.085  45.611  1.00  0.00           C  
ATOM   2465  HE1 PHE   362      80.975  28.395  45.057  1.00  0.00           H  
ATOM   2466  CZ  PHE   362      79.827  26.757  45.926  1.00  0.00           C  
ATOM   2467  HZ  PHE   362      80.502  25.940  45.707  1.00  0.00           H  
ATOM   2468  CE2 PHE   362      78.602  26.375  46.425  1.00  0.00           C  
ATOM   2469  HE2 PHE   362      78.296  25.349  46.564  1.00  0.00           H  
ATOM   2470  CD2 PHE   362      77.561  27.351  46.652  1.00  0.00           C  
ATOM   2471  HD2 PHE   362      76.542  27.127  46.934  1.00  0.00           H  
ATOM   2472  C   PHE   362      76.350  30.051  44.170  1.00  0.00           C  
ATOM   2473  O   PHE   362      77.287  30.151  43.377  1.00  0.00           O  
ATOM   2474  N   LEU   363      75.238  29.370  44.007  1.00  0.00           N  
ATOM   2475  H   LEU   363      74.513  29.472  44.707  1.00  0.00           H  
ATOM   2476  CA  LEU   363      74.921  28.744  42.728  1.00  0.00           C  
ATOM   2477  HA  LEU   363      75.688  28.000  42.495  1.00  0.00           H  
ATOM   2478  CB  LEU   363      73.595  27.947  42.795  1.00  0.00           C  
ATOM   2479  HB2 LEU   363      72.899  28.742  43.070  1.00  0.00           H  
ATOM   2480  HB3 LEU   363      73.335  27.580  41.803  1.00  0.00           H  
ATOM   2481  CG  LEU   363      73.557  26.804  43.784  1.00  0.00           C  
ATOM   2482  HG  LEU   363      73.766  27.280  44.738  1.00  0.00           H  
ATOM   2483  CD1 LEU   363      72.133  26.236  43.855  1.00  0.00           C  
ATOM   2484 HD11 LEU   363      71.376  26.996  44.050  1.00  0.00           H  
ATOM   2485 HD12 LEU   363      71.845  25.559  43.061  1.00  0.00           H  
ATOM   2486 HD13 LEU   363      72.170  25.681  44.791  1.00  0.00           H  
ATOM   2487  CD2 LEU   363      74.624  25.664  43.630  1.00  0.00           C  
ATOM   2488 HD21 LEU   363      75.636  26.041  43.792  1.00  0.00           H  
ATOM   2489 HD22 LEU   363      74.508  24.830  44.318  1.00  0.00           H  
ATOM   2490 HD23 LEU   363      74.653  25.182  42.643  1.00  0.00           H  
ATOM   2491  C   LEU   363      75.067  29.676  41.536  1.00  0.00           C  
ATOM   2492  O   LEU   363      75.804  29.366  40.612  1.00  0.00           O  
ATOM   2493  N   ALA   364      74.357  30.785  41.588  1.00  0.00           N  
ATOM   2494  H   ALA   364      73.664  30.966  42.287  1.00  0.00           H  
ATOM   2495  CA  ALA   364      74.453  31.641  40.435  1.00  0.00           C  
ATOM   2496  HA  ALA   364      74.318  31.087  39.505  1.00  0.00           H  
ATOM   2497  CB  ALA   364      73.250  32.613  40.583  1.00  0.00           C  
ATOM   2498  HB1 ALA   364      73.581  33.263  41.391  1.00  0.00           H  
ATOM   2499  HB2 ALA   364      73.201  33.238  39.681  1.00  0.00           H  
ATOM   2500  HB3 ALA   364      72.287  32.175  40.806  1.00  0.00           H  
ATOM   2501  C   ALA   364      75.752  32.417  40.314  1.00  0.00           C  
ATOM   2502  O   ALA   364      76.306  32.379  39.235  1.00  0.00           O  
ATOM   2503  N   ALA   365      76.276  33.114  41.318  1.00  0.00           N  
ATOM   2504  H   ALA   365      75.771  33.101  42.197  1.00  0.00           H  
ATOM   2505  CA  ALA   365      77.547  33.823  41.279  1.00  0.00           C  
ATOM   2506  HA  ALA   365      77.386  34.487  40.427  1.00  0.00           H  
ATOM   2507  CB  ALA   365      77.624  34.551  42.628  1.00  0.00           C  
ATOM   2508  HB1 ALA   365      78.468  35.238  42.730  1.00  0.00           H  
ATOM   2509  HB2 ALA   365      76.690  35.084  42.818  1.00  0.00           H  
ATOM   2510  HB3 ALA   365      77.642  33.806  43.418  1.00  0.00           H  
ATOM   2511  C   ALA   365      78.734  32.921  41.033  1.00  0.00           C  
ATOM   2512  O   ALA   365      79.588  33.321  40.311  1.00  0.00           O  
ATOM   2513  N   GLY   366      78.820  31.793  41.725  1.00  0.00           N  
ATOM   2514  H   GLY   366      78.066  31.417  42.289  1.00  0.00           H  
ATOM   2515  CA  GLY   366      79.980  30.929  41.781  1.00  0.00           C  
ATOM   2516  HA2 GLY   366      80.893  31.466  41.539  1.00  0.00           H  
ATOM   2517  HA3 GLY   366      80.110  30.543  42.789  1.00  0.00           H  
ATOM   2518  C   GLY   366      79.970  29.790  40.726  1.00  0.00           C  
ATOM   2519  O   GLY   366      81.047  29.554  40.108  1.00  0.00           O  
ATOM   2520  N   MET   367      78.835  29.098  40.610  1.00  0.00           N  
ATOM   2521  H   MET   367      78.040  29.324  41.199  1.00  0.00           H  
ATOM   2522  CA  MET   367      78.870  27.976  39.642  1.00  0.00           C  
ATOM   2523  HA  MET   367      79.870  27.569  39.538  1.00  0.00           H  
ATOM   2524  CB  MET   367      78.182  26.778  40.280  1.00  0.00           C  
ATOM   2525  HB2 MET   367      77.148  26.884  40.602  1.00  0.00           H  
ATOM   2526  HB3 MET   367      78.097  26.037  39.485  1.00  0.00           H  
ATOM   2527  CG  MET   367      79.048  26.269  41.486  1.00  0.00           C  
ATOM   2528  HG2 MET   367      79.998  25.921  41.098  1.00  0.00           H  
ATOM   2529  HG3 MET   367      79.367  27.069  42.161  1.00  0.00           H  
ATOM   2530  SD  MET   367      78.335  25.040  42.695  1.00  0.00           S  
ATOM   2531  CE  MET   367      78.025  23.697  41.511  1.00  0.00           C  
ATOM   2532  HE1 MET   367      78.063  22.663  41.870  1.00  0.00           H  
ATOM   2533  HE2 MET   367      77.008  23.812  41.149  1.00  0.00           H  
ATOM   2534  HE3 MET   367      78.739  23.789  40.691  1.00  0.00           H  
ATOM   2535  C   MET   367      78.250  28.386  38.316  1.00  0.00           C  
ATOM   2536  O   MET   367      78.278  27.542  37.416  1.00  0.00           O  
ATOM   2537  N   LYS   368      77.611  29.540  38.118  1.00  0.00           N  
ATOM   2538  H   LYS   368      77.322  30.045  38.935  1.00  0.00           H  
ATOM   2539  CA  LYS   368      76.952  29.857  36.802  1.00  0.00           C  
ATOM   2540  HA  LYS   368      76.405  30.784  36.941  1.00  0.00           H  
ATOM   2541  CB  LYS   368      78.046  29.943  35.642  1.00  0.00           C  
ATOM   2542  HB2 LYS   368      78.958  30.260  36.141  1.00  0.00           H  
ATOM   2543  HB3 LYS   368      78.328  29.005  35.169  1.00  0.00           H  
ATOM   2544  CG  LYS   368      77.758  30.970  34.527  1.00  0.00           C  
ATOM   2545  HG2 LYS   368      76.873  30.687  33.963  1.00  0.00           H  
ATOM   2546  HG3 LYS   368      77.676  31.972  34.947  1.00  0.00           H  
ATOM   2547  CD  LYS   368      78.911  31.132  33.571  1.00  0.00           C  
ATOM   2548  HD2 LYS   368      78.645  31.880  32.823  1.00  0.00           H  
ATOM   2549  HD3 LYS   368      79.813  31.500  34.062  1.00  0.00           H  
ATOM   2550  CE  LYS   368      79.198  29.876  32.784  1.00  0.00           C  
ATOM   2551  HE2 LYS   368      79.462  28.968  33.330  1.00  0.00           H  
ATOM   2552  HE3 LYS   368      78.349  29.577  32.172  1.00  0.00           H  
ATOM   2553  NZ  LYS   368      80.412  30.138  31.943  1.00  0.00           N  
ATOM   2554  HZ1 LYS   368      81.187  29.787  32.483  1.00  0.00           H  
ATOM   2555  HZ2 LYS   368      80.472  29.525  31.132  1.00  0.00           H  
ATOM   2556  HZ3 LYS   368      80.609  31.087  31.655  1.00  0.00           H  
ATOM   2557  C   LYS   368      75.876  28.890  36.473  1.00  0.00           C  
ATOM   2558  O   LYS   368      75.578  28.749  35.299  1.00  0.00           O  
ATOM   2559  N   TRP   369      75.131  28.423  37.476  1.00  0.00           N  
ATOM   2560  H   TRP   369      75.441  28.376  38.436  1.00  0.00           H  
ATOM   2561  CA  TRP   369      73.849  27.802  37.176  1.00  0.00           C  
ATOM   2562  HA  TRP   369      73.981  27.100  36.348  1.00  0.00           H  
ATOM   2563  CB  TRP   369      73.379  27.058  38.384  1.00  0.00           C  
ATOM   2564  HB2 TRP   369      73.273  27.705  39.262  1.00  0.00           H  
ATOM   2565  HB3 TRP   369      72.375  26.719  38.135  1.00  0.00           H  
ATOM   2566  CG  TRP   369      74.085  25.809  38.776  1.00  0.00           C  
ATOM   2567  CD1 TRP   369      75.295  25.344  38.370  1.00  0.00           C  
ATOM   2568  HD1 TRP   369      75.929  25.867  37.670  1.00  0.00           H  
ATOM   2569  NE1 TRP   369      75.539  24.143  39.014  1.00  0.00           N  
ATOM   2570  HE1 TRP   369      76.434  23.667  39.005  1.00  0.00           H  
ATOM   2571  CE2 TRP   369      74.490  23.681  39.751  1.00  0.00           C  
ATOM   2572  CZ2 TRP   369      74.243  22.423  40.325  1.00  0.00           C  
ATOM   2573  HZ2 TRP   369      74.974  21.626  40.346  1.00  0.00           H  
ATOM   2574  CH2 TRP   369      73.077  22.237  41.056  1.00  0.00           C  
ATOM   2575  HH2 TRP   369      72.821  21.324  41.581  1.00  0.00           H  
ATOM   2576  CZ3 TRP   369      72.204  23.342  41.109  1.00  0.00           C  
ATOM   2577  HZ3 TRP   369      71.274  23.163  41.626  1.00  0.00           H  
ATOM   2578  CE3 TRP   369      72.400  24.527  40.343  1.00  0.00           C  
ATOM   2579  HE3 TRP   369      71.553  25.199  40.280  1.00  0.00           H  
ATOM   2580  CD2 TRP   369      73.575  24.748  39.676  1.00  0.00           C  
ATOM   2581  C   TRP   369      72.791  28.814  36.728  1.00  0.00           C  
ATOM   2582  O   TRP   369      72.669  29.871  37.419  1.00  0.00           O  
ATOM   2583  N   GLY   370      72.060  28.541  35.677  1.00  0.00           N  
ATOM   2584  H   GLY   370      72.283  27.698  35.173  1.00  0.00           H  
ATOM   2585  CA  GLY   370      70.792  29.146  35.309  1.00  0.00           C  
ATOM   2586  HA2 GLY   370      70.896  30.226  35.191  1.00  0.00           H  
ATOM   2587  HA3 GLY   370      70.451  28.689  34.382  1.00  0.00           H  
ATOM   2588  C   GLY   370      69.711  28.970  36.333  1.00  0.00           C  
ATOM   2589  O   GLY   370      69.741  28.001  37.089  1.00  0.00           O  
ATOM   2590  N   HIP   371      68.764  29.880  36.334  1.00  0.00           N  
ATOM   2591  H   HIP   371      68.725  30.722  35.781  1.00  0.00           H  
ATOM   2592  CA  HIP   371      67.468  29.801  37.118  1.00  0.00           C  
ATOM   2593  HA  HIP   371      67.760  30.062  38.128  1.00  0.00           H  
ATOM   2594  CB  HIP   371      66.471  30.905  36.663  1.00  0.00           C  
ATOM   2595  HB2 HIP   371      66.172  30.718  35.628  1.00  0.00           H  
ATOM   2596  HB3 HIP   371      65.572  30.781  37.257  1.00  0.00           H  
ATOM   2597  CG  HIP   371      66.991  32.323  36.766  1.00  0.00           C  
ATOM   2598  ND1 HIP   371      67.136  33.161  37.857  1.00  0.00           N  
ATOM   2599  HD1 HIP   371      66.919  33.008  38.831  1.00  0.00           H  
ATOM   2600  CE1 HIP   371      67.731  34.282  37.486  1.00  0.00           C  
ATOM   2601  HE1 HIP   371      67.925  35.083  38.187  1.00  0.00           H  
ATOM   2602  NE2 HIP   371      68.146  34.220  36.228  1.00  0.00           N  
ATOM   2603  HE2 HIP   371      68.614  34.930  35.673  1.00  0.00           H  
ATOM   2604  CD2 HIP   371      67.620  33.002  35.714  1.00  0.00           C  
ATOM   2605  HD2 HIP   371      67.782  32.653  34.710  1.00  0.00           H  
ATOM   2606  C   HIP   371      66.820  28.448  37.015  1.00  0.00           C  
ATOM   2607  O   HIP   371      66.403  27.968  38.064  1.00  0.00           O  
ATOM   2608  N   GLU   372      66.774  27.807  35.807  1.00  0.00           N  
ATOM   2609  H   GLU   372      67.002  28.386  35.014  1.00  0.00           H  
ATOM   2610  CA  GLU   372      66.078  26.510  35.641  1.00  0.00           C  
ATOM   2611  HA  GLU   372      65.079  26.542  36.092  1.00  0.00           H  
ATOM   2612  CB  GLU   372      65.949  26.153  34.159  1.00  0.00           C  
ATOM   2613  HB2 GLU   372      66.938  25.986  33.728  1.00  0.00           H  
ATOM   2614  HB3 GLU   372      65.569  25.133  34.028  1.00  0.00           H  
ATOM   2615  CG  GLU   372      65.128  27.111  33.291  1.00  0.00           C  
ATOM   2616  HG2 GLU   372      65.471  28.090  33.648  1.00  0.00           H  
ATOM   2617  HG3 GLU   372      65.564  26.934  32.311  1.00  0.00           H  
ATOM   2618  CD  GLU   372      63.638  27.017  33.255  1.00  0.00           C  
ATOM   2619  OE1 GLU   372      63.088  26.299  34.102  1.00  0.00           O  
ATOM   2620  OE2 GLU   372      62.922  27.767  32.505  1.00  0.00           O  
ATOM   2621  C   GLU   372      66.865  25.409  36.405  1.00  0.00           C  
ATOM   2622  O   GLU   372      66.255  24.656  37.162  1.00  0.00           O  
ATOM   2623  N   ALA   373      68.232  25.354  36.367  1.00  0.00           N  
ATOM   2624  H   ALA   373      68.713  26.037  35.802  1.00  0.00           H  
ATOM   2625  CA  ALA   373      69.077  24.473  37.142  1.00  0.00           C  
ATOM   2626  HA  ALA   373      68.785  23.436  36.989  1.00  0.00           H  
ATOM   2627  CB  ALA   373      70.526  24.667  36.636  1.00  0.00           C  
ATOM   2628  HB1 ALA   373      70.940  25.670  36.730  1.00  0.00           H  
ATOM   2629  HB2 ALA   373      71.203  24.002  37.174  1.00  0.00           H  
ATOM   2630  HB3 ALA   373      70.628  24.425  35.572  1.00  0.00           H  
ATOM   2631  C   ALA   373      69.121  24.717  38.636  1.00  0.00           C  
ATOM   2632  O   ALA   373      69.275  23.738  39.325  1.00  0.00           O  
ATOM   2633  N   ILE   374      68.855  25.967  39.072  1.00  0.00           N  
ATOM   2634  H   ILE   374      68.688  26.690  38.394  1.00  0.00           H  
ATOM   2635  CA  ILE   374      68.545  26.288  40.510  1.00  0.00           C  
ATOM   2636  HA  ILE   374      69.334  25.833  41.095  1.00  0.00           H  
ATOM   2637  CB  ILE   374      68.780  27.734  40.764  1.00  0.00           C  
ATOM   2638  HB  ILE   374      68.210  28.393  40.106  1.00  0.00           H  
ATOM   2639  CG2 ILE   374      68.588  28.063  42.196  1.00  0.00           C  
ATOM   2640 HG21 ILE   374      68.698  29.144  42.190  1.00  0.00           H  
ATOM   2641 HG22 ILE   374      67.575  27.733  42.441  1.00  0.00           H  
ATOM   2642 HG23 ILE   374      69.386  27.741  42.862  1.00  0.00           H  
ATOM   2643  CG1 ILE   374      70.319  27.920  40.489  1.00  0.00           C  
ATOM   2644 HG12 ILE   374      71.027  27.289  41.023  1.00  0.00           H  
ATOM   2645 HG13 ILE   374      70.483  27.681  39.443  1.00  0.00           H  
ATOM   2646  CD1 ILE   374      70.651  29.442  40.608  1.00  0.00           C  
ATOM   2647 HD11 ILE   374      70.680  29.687  41.667  1.00  0.00           H  
ATOM   2648 HD12 ILE   374      71.683  29.574  40.282  1.00  0.00           H  
ATOM   2649 HD13 ILE   374      70.117  30.106  39.915  1.00  0.00           H  
ATOM   2650  C   ILE   374      67.220  25.734  40.996  1.00  0.00           C  
ATOM   2651  O   ILE   374      67.137  25.201  42.091  1.00  0.00           O  
ATOM   2652  N   GLU   375      66.110  25.935  40.186  1.00  0.00           N  
ATOM   2653  H   GLU   375      66.257  26.427  39.307  1.00  0.00           H  
ATOM   2654  CA  GLU   375      64.762  25.461  40.524  1.00  0.00           C  
ATOM   2655  HA  GLU   375      64.524  25.722  41.553  1.00  0.00           H  
ATOM   2656  CB  GLU   375      63.853  26.090  39.482  1.00  0.00           C  
ATOM   2657  HB2 GLU   375      64.003  27.164  39.601  1.00  0.00           H  
ATOM   2658  HB3 GLU   375      64.202  25.756  38.502  1.00  0.00           H  
ATOM   2659  CG  GLU   375      62.357  25.903  39.611  1.00  0.00           C  
ATOM   2660  HG2 GLU   375      62.097  24.996  39.077  1.00  0.00           H  
ATOM   2661  HG3 GLU   375      62.025  25.744  40.641  1.00  0.00           H  
ATOM   2662  CD  GLU   375      61.694  27.175  39.003  1.00  0.00           C  
ATOM   2663  OE1 GLU   375      61.637  27.172  37.725  1.00  0.00           O  
ATOM   2664  OE2 GLU   375      61.256  28.150  39.693  1.00  0.00           O  
ATOM   2665  C   GLU   375      64.717  23.908  40.476  1.00  0.00           C  
ATOM   2666  O   GLU   375      63.720  23.341  41.010  1.00  0.00           O  
ATOM   2667  N   ALA   376      65.699  23.195  39.957  1.00  0.00           N  
ATOM   2668  H   ALA   376      66.493  23.694  39.587  1.00  0.00           H  
ATOM   2669  CA  ALA   376      65.717  21.781  39.754  1.00  0.00           C  
ATOM   2670  HA  ALA   376      64.820  21.438  39.225  1.00  0.00           H  
ATOM   2671  CB  ALA   376      66.925  21.444  38.832  1.00  0.00           C  
ATOM   2672  HB1 ALA   376      66.793  20.401  38.566  1.00  0.00           H  
ATOM   2673  HB2 ALA   376      66.892  22.076  37.942  1.00  0.00           H  
ATOM   2674  HB3 ALA   376      67.840  21.685  39.377  1.00  0.00           H  
ATOM   2675  C   ALA   376      65.623  21.001  41.044  1.00  0.00           C  
ATOM   2676  O   ALA   376      65.258  19.812  40.933  1.00  0.00           O  
ATOM   2677  N   ASN   377      65.936  21.605  42.189  1.00  0.00           N  
ATOM   2678  H   ASN   377      66.510  22.410  41.986  1.00  0.00           H  
ATOM   2679  CA  ASN   377      65.794  21.140  43.564  1.00  0.00           C  
ATOM   2680  HA  ASN   377      65.213  20.229  43.447  1.00  0.00           H  
ATOM   2681  CB  ASN   377      67.197  20.905  44.114  1.00  0.00           C  
ATOM   2682  HB2 ASN   377      67.834  21.787  44.165  1.00  0.00           H  
ATOM   2683  HB3 ASN   377      67.143  20.603  45.157  1.00  0.00           H  
ATOM   2684  CG  ASN   377      67.970  19.790  43.413  1.00  0.00           C  
ATOM   2685  OD1 ASN   377      67.853  18.638  43.605  1.00  0.00           O  
ATOM   2686  ND2 ASN   377      68.805  20.219  42.438  1.00  0.00           N  
ATOM   2687 HD21 ASN   377      69.344  19.623  41.825  1.00  0.00           H  
ATOM   2688 HD22 ASN   377      68.826  21.221  42.295  1.00  0.00           H  
ATOM   2689  C   ASN   377      64.957  22.071  44.498  1.00  0.00           C  
ATOM   2690  O   ASN   377      64.919  21.915  45.684  1.00  0.00           O  
ATOM   2691  N   SER   378      64.032  22.881  43.951  1.00  0.00           N  
ATOM   2692  H   SER   378      63.857  22.746  42.974  1.00  0.00           H  
ATOM   2693  CA  SER   378      63.133  23.755  44.793  1.00  0.00           C  
ATOM   2694  HA  SER   378      63.767  24.330  45.469  1.00  0.00           H  
ATOM   2695  CB  SER   378      62.349  24.696  43.867  1.00  0.00           C  
ATOM   2696  HB2 SER   378      63.041  25.243  43.227  1.00  0.00           H  
ATOM   2697  HB3 SER   378      61.731  24.039  43.248  1.00  0.00           H  
ATOM   2698  OG  SER   378      61.390  25.570  44.440  1.00  0.00           O  
ATOM   2699  HG  SER   378      60.559  25.494  43.966  1.00  0.00           H  
ATOM   2700  C   SER   378      62.105  22.930  45.619  1.00  0.00           C  
ATOM   2701  O   SER   378      61.702  23.348  46.730  1.00  0.00           O  
ATOM   2702  N   GLN   379      61.799  21.740  45.172  1.00  0.00           N  
ATOM   2703  H   GLN   379      62.105  21.429  44.268  1.00  0.00           H  
ATOM   2704  CA  GLN   379      60.915  20.794  45.895  1.00  0.00           C  
ATOM   2705  HA  GLN   379      60.011  21.303  46.248  1.00  0.00           H  
ATOM   2706  CB  GLN   379      60.583  19.501  45.095  1.00  0.00           C  
ATOM   2707  HB2 GLN   379      59.782  18.910  45.559  1.00  0.00           H  
ATOM   2708  HB3 GLN   379      60.175  19.896  44.166  1.00  0.00           H  
ATOM   2709  CG  GLN   379      61.719  18.548  44.668  1.00  0.00           C  
ATOM   2710  HG2 GLN   379      62.393  18.431  45.515  1.00  0.00           H  
ATOM   2711  HG3 GLN   379      61.323  17.542  44.536  1.00  0.00           H  
ATOM   2712  CD  GLN   379      62.530  18.949  43.406  1.00  0.00           C  
ATOM   2713  OE1 GLN   379      62.614  20.124  43.000  1.00  0.00           O  
ATOM   2714  NE2 GLN   379      63.168  18.048  42.704  1.00  0.00           N  
ATOM   2715 HE21 GLN   379      63.611  18.253  41.830  1.00  0.00           H  
ATOM   2716 HE22 GLN   379      63.026  17.060  42.884  1.00  0.00           H  
ATOM   2717  C   GLN   379      61.596  20.411  47.179  1.00  0.00           C  
ATOM   2718  O   GLN   379      60.916  19.973  48.100  1.00  0.00           O  
ATOM   2719  N   TYR   380      62.903  20.362  47.154  1.00  0.00           N  
ATOM   2720  H   TYR   380      63.424  20.697  46.349  1.00  0.00           H  
ATOM   2721  CA  TYR   380      63.657  20.131  48.396  1.00  0.00           C  
ATOM   2722  HA  TYR   380      63.068  19.508  49.074  1.00  0.00           H  
ATOM   2723  CB  TYR   380      64.987  19.529  48.247  1.00  0.00           C  
ATOM   2724  HB2 TYR   380      65.680  20.247  47.779  1.00  0.00           H  
ATOM   2725  HB3 TYR   380      65.451  19.233  49.179  1.00  0.00           H  
ATOM   2726  CG  TYR   380      64.899  18.298  47.399  1.00  0.00           C  
ATOM   2727  CD1 TYR   380      65.712  18.077  46.287  1.00  0.00           C  
ATOM   2728  HD1 TYR   380      66.522  18.702  45.968  1.00  0.00           H  
ATOM   2729  CE1 TYR   380      65.473  17.021  45.433  1.00  0.00           C  
ATOM   2730  HE1 TYR   380      66.103  16.838  44.566  1.00  0.00           H  
ATOM   2731  CZ  TYR   380      64.512  16.071  45.704  1.00  0.00           C  
ATOM   2732  OH  TYR   380      64.365  15.032  44.851  1.00  0.00           O  
ATOM   2733  HH  TYR   380      64.953  15.188  44.112  1.00  0.00           H  
ATOM   2734  CE2 TYR   380      63.831  16.183  46.914  1.00  0.00           C  
ATOM   2735  HE2 TYR   380      63.150  15.365  47.134  1.00  0.00           H  
ATOM   2736  CD2 TYR   380      63.929  17.321  47.737  1.00  0.00           C  
ATOM   2737  HD2 TYR   380      63.157  17.413  48.491  1.00  0.00           H  
ATOM   2738  C   TYR   380      63.920  21.470  49.231  1.00  0.00           C  
ATOM   2739  O   TYR   380      63.776  21.475  50.446  1.00  0.00           O  
ATOM   2740  N   PHE   381      64.126  22.647  48.577  1.00  0.00           N  
ATOM   2741  H   PHE   381      64.254  22.632  47.581  1.00  0.00           H  
ATOM   2742  CA  PHE   381      64.185  23.911  49.303  1.00  0.00           C  
ATOM   2743  HA  PHE   381      64.960  23.818  50.062  1.00  0.00           H  
ATOM   2744  CB  PHE   381      64.699  25.082  48.431  1.00  0.00           C  
ATOM   2745  HB2 PHE   381      63.890  25.216  47.711  1.00  0.00           H  
ATOM   2746  HB3 PHE   381      64.955  25.899  49.110  1.00  0.00           H  
ATOM   2747  CG  PHE   381      65.948  24.903  47.594  1.00  0.00           C  
ATOM   2748  CD1 PHE   381      66.091  25.616  46.387  1.00  0.00           C  
ATOM   2749  HD1 PHE   381      65.279  26.273  46.125  1.00  0.00           H  
ATOM   2750  CE1 PHE   381      67.173  25.431  45.511  1.00  0.00           C  
ATOM   2751  HE1 PHE   381      67.194  25.934  44.558  1.00  0.00           H  
ATOM   2752  CZ  PHE   381      68.296  24.686  45.934  1.00  0.00           C  
ATOM   2753  HZ  PHE   381      69.135  24.535  45.274  1.00  0.00           H  
ATOM   2754  CE2 PHE   381      68.198  24.002  47.198  1.00  0.00           C  
ATOM   2755  HE2 PHE   381      69.079  23.471  47.527  1.00  0.00           H  
ATOM   2756  CD2 PHE   381      67.029  24.087  47.987  1.00  0.00           C  
ATOM   2757  HD2 PHE   381      66.941  23.543  48.920  1.00  0.00           H  
ATOM   2758  C   PHE   381      62.875  24.230  50.000  1.00  0.00           C  
ATOM   2759  O   PHE   381      62.960  24.606  51.195  1.00  0.00           O  
ATOM   2760  N   HID   382      61.689  23.894  49.478  1.00  0.00           N  
ATOM   2761  H   HID   382      61.659  23.385  48.604  1.00  0.00           H  
ATOM   2762  CA  HID   382      60.340  23.990  50.116  1.00  0.00           C  
ATOM   2763  HA  HID   382      60.147  25.024  50.374  1.00  0.00           H  
ATOM   2764  CB  HID   382      59.234  23.696  49.142  1.00  0.00           C  
ATOM   2765  HB2 HID   382      59.539  22.858  48.516  1.00  0.00           H  
ATOM   2766  HB3 HID   382      58.340  23.423  49.687  1.00  0.00           H  
ATOM   2767  CG  HID   382      58.871  24.840  48.197  1.00  0.00           C  
ATOM   2768  ND1 HID   382      59.642  25.406  47.184  1.00  0.00           N  
ATOM   2769  HD1 HID   382      60.483  24.988  46.839  1.00  0.00           H  
ATOM   2770  CE1 HID   382      59.043  26.602  46.881  1.00  0.00           C  
ATOM   2771  HE1 HID   382      59.345  27.288  46.104  1.00  0.00           H  
ATOM   2772  NE2 HID   382      58.010  26.939  47.733  1.00  0.00           N  
ATOM   2773  CD2 HID   382      57.872  25.755  48.547  1.00  0.00           C  
ATOM   2774  HD2 HID   382      57.244  25.700  49.419  1.00  0.00           H  
ATOM   2775  C   HID   382      60.374  23.113  51.414  1.00  0.00           C  
ATOM   2776  O   HID   382      59.876  23.545  52.454  1.00  0.00           O  
ATOM   2777  N   LEU   383      60.967  21.952  51.415  1.00  0.00           N  
ATOM   2778  H   LEU   383      61.453  21.630  50.592  1.00  0.00           H  
ATOM   2779  CA  LEU   383      61.002  20.948  52.472  1.00  0.00           C  
ATOM   2780  HA  LEU   383      59.973  20.947  52.848  1.00  0.00           H  
ATOM   2781  CB  LEU   383      61.295  19.561  51.879  1.00  0.00           C  
ATOM   2782  HB2 LEU   383      60.620  19.449  51.028  1.00  0.00           H  
ATOM   2783  HB3 LEU   383      62.326  19.540  51.553  1.00  0.00           H  
ATOM   2784  CG  LEU   383      61.018  18.445  52.924  1.00  0.00           C  
ATOM   2785  HG  LEU   383      60.101  18.696  53.450  1.00  0.00           H  
ATOM   2786  CD1 LEU   383      60.787  17.052  52.250  1.00  0.00           C  
ATOM   2787 HD11 LEU   383      59.873  17.224  51.692  1.00  0.00           H  
ATOM   2788 HD12 LEU   383      61.633  16.859  51.588  1.00  0.00           H  
ATOM   2789 HD13 LEU   383      60.576  16.349  53.057  1.00  0.00           H  
ATOM   2790  CD2 LEU   383      62.139  18.266  53.969  1.00  0.00           C  
ATOM   2791 HD21 LEU   383      61.775  17.876  54.920  1.00  0.00           H  
ATOM   2792 HD22 LEU   383      62.891  17.583  53.587  1.00  0.00           H  
ATOM   2793 HD23 LEU   383      62.651  19.188  54.240  1.00  0.00           H  
ATOM   2794  C   LEU   383      61.919  21.454  53.519  1.00  0.00           C  
ATOM   2795  O   LEU   383      61.453  21.496  54.659  1.00  0.00           O  
ATOM   2796  N   ALA   384      63.129  21.902  53.234  1.00  0.00           N  
ATOM   2797  H   ALA   384      63.461  21.723  52.292  1.00  0.00           H  
ATOM   2798  CA  ALA   384      64.065  22.548  54.192  1.00  0.00           C  
ATOM   2799  HA  ALA   384      64.418  21.849  54.953  1.00  0.00           H  
ATOM   2800  CB  ALA   384      65.348  22.991  53.411  1.00  0.00           C  
ATOM   2801  HB1 ALA   384      65.034  23.578  52.556  1.00  0.00           H  
ATOM   2802  HB2 ALA   384      66.109  23.581  53.921  1.00  0.00           H  
ATOM   2803  HB3 ALA   384      65.914  22.108  53.084  1.00  0.00           H  
ATOM   2804  C   ALA   384      63.551  23.817  54.923  1.00  0.00           C  
ATOM   2805  O   ALA   384      63.517  23.944  56.158  1.00  0.00           O  
ATOM   2806  N   ALA   385      63.003  24.738  54.094  1.00  0.00           N  
ATOM   2807  H   ALA   385      62.962  24.553  53.098  1.00  0.00           H  
ATOM   2808  CA  ALA   385      62.418  25.970  54.592  1.00  0.00           C  
ATOM   2809  HA  ALA   385      63.098  26.567  55.184  1.00  0.00           H  
ATOM   2810  CB  ALA   385      61.928  26.695  53.323  1.00  0.00           C  
ATOM   2811  HB1 ALA   385      62.739  26.838  52.599  1.00  0.00           H  
ATOM   2812  HB2 ALA   385      61.248  26.066  52.749  1.00  0.00           H  
ATOM   2813  HB3 ALA   385      61.512  27.678  53.532  1.00  0.00           H  
ATOM   2814  C   ALA   385      61.330  25.791  55.595  1.00  0.00           C  
ATOM   2815  O   ALA   385      61.364  26.408  56.659  1.00  0.00           O  
ATOM   2816  N   TRP   386      60.277  24.908  55.395  1.00  0.00           N  
ATOM   2817  H   TRP   386      60.333  24.226  54.660  1.00  0.00           H  
ATOM   2818  CA  TRP   386      59.149  24.920  56.345  1.00  0.00           C  
ATOM   2819  HA  TRP   386      59.114  25.730  57.081  1.00  0.00           H  
ATOM   2820  CB  TRP   386      57.840  25.113  55.491  1.00  0.00           C  
ATOM   2821  HB2 TRP   386      57.618  24.121  55.097  1.00  0.00           H  
ATOM   2822  HB3 TRP   386      57.038  25.378  56.173  1.00  0.00           H  
ATOM   2823  CG  TRP   386      57.820  26.189  54.420  1.00  0.00           C  
ATOM   2824  CD1 TRP   386      57.811  26.077  53.060  1.00  0.00           C  
ATOM   2825  HD1 TRP   386      57.850  25.191  52.441  1.00  0.00           H  
ATOM   2826  NE1 TRP   386      57.853  27.356  52.484  1.00  0.00           N  
ATOM   2827  HE1 TRP   386      57.913  27.595  51.508  1.00  0.00           H  
ATOM   2828  CE2 TRP   386      57.797  28.318  53.379  1.00  0.00           C  
ATOM   2829  CZ2 TRP   386      57.724  29.780  53.285  1.00  0.00           C  
ATOM   2830  HZ2 TRP   386      57.577  30.309  52.355  1.00  0.00           H  
ATOM   2831  CH2 TRP   386      57.871  30.585  54.455  1.00  0.00           C  
ATOM   2832  HH2 TRP   386      57.888  31.657  54.518  1.00  0.00           H  
ATOM   2833  CZ3 TRP   386      57.861  29.863  55.677  1.00  0.00           C  
ATOM   2834  HZ3 TRP   386      57.909  30.478  56.571  1.00  0.00           H  
ATOM   2835  CE3 TRP   386      57.814  28.459  55.821  1.00  0.00           C  
ATOM   2836  HE3 TRP   386      57.995  27.998  56.770  1.00  0.00           H  
ATOM   2837  CD2 TRP   386      57.808  27.627  54.666  1.00  0.00           C  
ATOM   2838  C   TRP   386      59.124  23.675  57.239  1.00  0.00           C  
ATOM   2839  O   TRP   386      58.671  23.909  58.322  1.00  0.00           O  
ATOM   2840  N   ALA   387      59.407  22.477  56.758  1.00  0.00           N  
ATOM   2841  H   ALA   387      59.682  22.416  55.787  1.00  0.00           H  
ATOM   2842  CA  ALA   387      59.208  21.312  57.556  1.00  0.00           C  
ATOM   2843  HA  ALA   387      58.206  21.332  57.986  1.00  0.00           H  
ATOM   2844  CB  ALA   387      59.200  20.061  56.665  1.00  0.00           C  
ATOM   2845  HB1 ALA   387      58.596  20.307  55.794  1.00  0.00           H  
ATOM   2846  HB2 ALA   387      60.255  19.930  56.425  1.00  0.00           H  
ATOM   2847  HB3 ALA   387      58.699  19.239  57.178  1.00  0.00           H  
ATOM   2848  C   ALA   387      60.195  21.301  58.738  1.00  0.00           C  
ATOM   2849  O   ALA   387      59.757  20.716  59.708  1.00  0.00           O  
ATOM   2850  N   VAL   388      61.436  21.856  58.676  1.00  0.00           N  
ATOM   2851  H   VAL   388      61.727  22.268  57.798  1.00  0.00           H  
ATOM   2852  CA  VAL   388      62.357  21.981  59.839  1.00  0.00           C  
ATOM   2853  HA  VAL   388      62.472  20.979  60.250  1.00  0.00           H  
ATOM   2854  CB  VAL   388      63.770  22.313  59.318  1.00  0.00           C  
ATOM   2855  HB  VAL   388      63.659  23.296  58.855  1.00  0.00           H  
ATOM   2856  CG1 VAL   388      64.704  22.507  60.558  1.00  0.00           C  
ATOM   2857 HG11 VAL   388      65.772  22.523  60.329  1.00  0.00           H  
ATOM   2858 HG12 VAL   388      64.459  23.472  61.007  1.00  0.00           H  
ATOM   2859 HG13 VAL   388      64.534  21.640  61.187  1.00  0.00           H  
ATOM   2860  CG2 VAL   388      64.401  21.304  58.375  1.00  0.00           C  
ATOM   2861 HG21 VAL   388      63.695  21.124  57.566  1.00  0.00           H  
ATOM   2862 HG22 VAL   388      65.175  21.895  57.878  1.00  0.00           H  
ATOM   2863 HG23 VAL   388      64.619  20.335  58.820  1.00  0.00           H  
ATOM   2864  C   VAL   388      61.945  22.928  60.964  1.00  0.00           C  
ATOM   2865  O   VAL   388      61.896  22.409  62.084  1.00  0.00           O  
ATOM   2866  N   PRO   389      61.645  24.208  60.702  1.00  0.00           N  
ATOM   2867  CD  PRO   389      61.647  24.916  59.427  1.00  0.00           C  
ATOM   2868  HD2 PRO   389      60.982  24.491  58.677  1.00  0.00           H  
ATOM   2869  HD3 PRO   389      62.685  24.909  59.092  1.00  0.00           H  
ATOM   2870  CG  PRO   389      61.303  26.330  59.764  1.00  0.00           C  
ATOM   2871  HG2 PRO   389      60.900  26.889  58.927  1.00  0.00           H  
ATOM   2872  HG3 PRO   389      62.251  26.741  60.112  1.00  0.00           H  
ATOM   2873  CB  PRO   389      60.381  26.154  60.907  1.00  0.00           C  
ATOM   2874  HB2 PRO   389      59.497  25.959  60.308  1.00  0.00           H  
ATOM   2875  HB3 PRO   389      60.357  27.014  61.576  1.00  0.00           H  
ATOM   2876  CA  PRO   389      60.840  24.945  61.677  1.00  0.00           C  
ATOM   2877  HA  PRO   389      61.503  25.227  62.488  1.00  0.00           H  
ATOM   2878  C   PRO   389      59.721  24.170  62.384  1.00  0.00           C  
ATOM   2879  O   PRO   389      59.674  24.347  63.641  1.00  0.00           O  
ATOM   2880  N   ALA   390      58.881  23.399  61.661  1.00  0.00           N  
ATOM   2881  H   ALA   390      58.997  23.334  60.662  1.00  0.00           H  
ATOM   2882  CA  ALA   390      57.749  22.761  62.275  1.00  0.00           C  
ATOM   2883  HA  ALA   390      57.021  23.454  62.692  1.00  0.00           H  
ATOM   2884  CB  ALA   390      56.974  22.035  61.119  1.00  0.00           C  
ATOM   2885  HB1 ALA   390      56.041  21.650  61.511  1.00  0.00           H  
ATOM   2886  HB2 ALA   390      56.744  22.744  60.313  1.00  0.00           H  
ATOM   2887  HB3 ALA   390      57.543  21.265  60.589  1.00  0.00           H  
ATOM   2888  C   ALA   390      58.147  21.610  63.234  1.00  0.00           C  
ATOM   2889  O   ALA   390      57.712  21.666  64.337  1.00  0.00           O  
ATOM   2890  N   VAL   391      59.054  20.733  62.796  1.00  0.00           N  
ATOM   2891  H   VAL   391      59.167  20.755  61.791  1.00  0.00           H  
ATOM   2892  CA  VAL   391      59.842  19.805  63.652  1.00  0.00           C  
ATOM   2893  HA  VAL   391      59.161  18.997  63.924  1.00  0.00           H  
ATOM   2894  CB  VAL   391      61.037  19.058  62.822  1.00  0.00           C  
ATOM   2895  HB  VAL   391      61.801  19.729  62.450  1.00  0.00           H  
ATOM   2896  CG1 VAL   391      61.765  18.081  63.780  1.00  0.00           C  
ATOM   2897 HG11 VAL   391      62.694  17.692  63.356  1.00  0.00           H  
ATOM   2898 HG12 VAL   391      61.971  18.501  64.769  1.00  0.00           H  
ATOM   2899 HG13 VAL   391      61.138  17.241  64.075  1.00  0.00           H  
ATOM   2900  CG2 VAL   391      60.412  18.167  61.723  1.00  0.00           C  
ATOM   2901 HG21 VAL   391      59.854  18.659  60.935  1.00  0.00           H  
ATOM   2902 HG22 VAL   391      61.197  17.774  61.081  1.00  0.00           H  
ATOM   2903 HG23 VAL   391      59.842  17.276  62.002  1.00  0.00           H  
ATOM   2904  C   VAL   391      60.276  20.437  64.944  1.00  0.00           C  
ATOM   2905  O   VAL   391      59.861  19.991  66.027  1.00  0.00           O  
ATOM   2906  N   LYS   392      61.002  21.521  64.918  1.00  0.00           N  
ATOM   2907  H   LYS   392      61.182  21.940  64.019  1.00  0.00           H  
ATOM   2908  CA  LYS   392      61.480  22.251  66.071  1.00  0.00           C  
ATOM   2909  HA  LYS   392      61.902  21.517  66.757  1.00  0.00           H  
ATOM   2910  CB  LYS   392      62.592  23.332  65.726  1.00  0.00           C  
ATOM   2911  HB2 LYS   392      62.114  24.116  65.128  1.00  0.00           H  
ATOM   2912  HB3 LYS   392      62.848  23.861  66.648  1.00  0.00           H  
ATOM   2913  CG  LYS   392      63.801  22.698  64.996  1.00  0.00           C  
ATOM   2914  HG2 LYS   392      63.931  21.818  65.628  1.00  0.00           H  
ATOM   2915  HG3 LYS   392      63.620  22.420  63.948  1.00  0.00           H  
ATOM   2916  CD  LYS   392      65.037  23.585  65.126  1.00  0.00           C  
ATOM   2917  HD2 LYS   392      65.772  23.106  64.483  1.00  0.00           H  
ATOM   2918  HD3 LYS   392      64.805  24.527  64.637  1.00  0.00           H  
ATOM   2919  CE  LYS   392      65.689  23.732  66.492  1.00  0.00           C  
ATOM   2920  HE2 LYS   392      66.661  24.195  66.363  1.00  0.00           H  
ATOM   2921  HE3 LYS   392      65.015  24.336  67.100  1.00  0.00           H  
ATOM   2922  NZ  LYS   392      65.919  22.405  67.147  1.00  0.00           N  
ATOM   2923  HZ1 LYS   392      65.089  22.042  67.592  1.00  0.00           H  
ATOM   2924  HZ2 LYS   392      66.410  21.733  66.564  1.00  0.00           H  
ATOM   2925  HZ3 LYS   392      66.450  22.575  67.986  1.00  0.00           H  
ATOM   2926  C   LYS   392      60.375  22.872  66.953  1.00  0.00           C  
ATOM   2927  O   LYS   392      60.303  22.571  68.125  1.00  0.00           O  
ATOM   2928  N   THR   393      59.410  23.556  66.373  1.00  0.00           N  
ATOM   2929  H   THR   393      59.587  23.681  65.383  1.00  0.00           H  
ATOM   2930  CA  THR   393      58.161  24.087  67.011  1.00  0.00           C  
ATOM   2931  HA  THR   393      58.562  24.813  67.710  1.00  0.00           H  
ATOM   2932  CB  THR   393      57.319  24.909  65.929  1.00  0.00           C  
ATOM   2933  HB  THR   393      56.808  24.145  65.336  1.00  0.00           H  
ATOM   2934  CG2 THR   393      56.178  25.736  66.609  1.00  0.00           C  
ATOM   2935 HG21 THR   393      55.398  25.839  65.850  1.00  0.00           H  
ATOM   2936 HG22 THR   393      55.739  25.283  67.497  1.00  0.00           H  
ATOM   2937 HG23 THR   393      56.546  26.751  66.759  1.00  0.00           H  
ATOM   2938  OG1 THR   393      58.012  25.764  65.128  1.00  0.00           O  
ATOM   2939  HG1 THR   393      58.586  25.225  64.563  1.00  0.00           H  
ATOM   2940  C   THR   393      57.389  23.026  67.749  1.00  0.00           C  
ATOM   2941  O   THR   393      57.099  23.175  68.947  1.00  0.00           O  
ATOM   2942  N   ILE   394      57.150  21.869  67.040  1.00  0.00           N  
ATOM   2943  H   ILE   394      57.409  21.920  66.075  1.00  0.00           H  
ATOM   2944  CA  ILE   394      56.365  20.783  67.564  1.00  0.00           C  
ATOM   2945  HA  ILE   394      55.474  21.232  68.005  1.00  0.00           H  
ATOM   2946  CB  ILE   394      56.040  19.948  66.270  1.00  0.00           C  
ATOM   2947  HB  ILE   394      56.953  19.881  65.685  1.00  0.00           H  
ATOM   2948  CG2 ILE   394      55.566  18.564  66.578  1.00  0.00           C  
ATOM   2949 HG21 ILE   394      56.396  18.127  67.139  1.00  0.00           H  
ATOM   2950 HG22 ILE   394      54.677  18.531  67.220  1.00  0.00           H  
ATOM   2951 HG23 ILE   394      55.339  18.014  65.668  1.00  0.00           H  
ATOM   2952  CG1 ILE   394      54.831  20.618  65.520  1.00  0.00           C  
ATOM   2953 HG12 ILE   394      53.944  20.738  66.152  1.00  0.00           H  
ATOM   2954 HG13 ILE   394      55.148  21.638  65.321  1.00  0.00           H  
ATOM   2955  CD1 ILE   394      54.408  20.101  64.125  1.00  0.00           C  
ATOM   2956 HD11 ILE   394      53.996  19.105  64.294  1.00  0.00           H  
ATOM   2957 HD12 ILE   394      53.732  20.799  63.630  1.00  0.00           H  
ATOM   2958 HD13 ILE   394      55.316  20.021  63.529  1.00  0.00           H  
ATOM   2959  C   ILE   394      57.056  20.124  68.760  1.00  0.00           C  
ATOM   2960  O   ILE   394      56.337  19.714  69.638  1.00  0.00           O  
ATOM   2961  N   THR   395      58.382  20.052  68.665  1.00  0.00           N  
ATOM   2962  H   THR   395      58.801  20.452  67.842  1.00  0.00           H  
ATOM   2963  CA  THR   395      59.181  19.344  69.639  1.00  0.00           C  
ATOM   2964  HA  THR   395      58.710  18.377  69.833  1.00  0.00           H  
ATOM   2965  CB  THR   395      60.577  19.017  69.051  1.00  0.00           C  
ATOM   2966  HB  THR   395      61.097  19.940  68.799  1.00  0.00           H  
ATOM   2967  CG2 THR   395      61.495  18.154  69.957  1.00  0.00           C  
ATOM   2968 HG21 THR   395      61.132  17.137  70.080  1.00  0.00           H  
ATOM   2969 HG22 THR   395      62.466  18.209  69.447  1.00  0.00           H  
ATOM   2970 HG23 THR   395      61.591  18.603  70.936  1.00  0.00           H  
ATOM   2971  OG1 THR   395      60.465  18.193  67.925  1.00  0.00           O  
ATOM   2972  HG1 THR   395      59.843  18.579  67.293  1.00  0.00           H  
ATOM   2973  C   THR   395      59.243  20.099  70.937  1.00  0.00           C  
ATOM   2974  O   THR   395      58.838  19.506  71.930  1.00  0.00           O  
ATOM   2975  N   ILE   396      59.539  21.423  70.978  1.00  0.00           N  
ATOM   2976  H   ILE   396      59.631  21.891  70.091  1.00  0.00           H  
ATOM   2977  CA  ILE   396      59.413  22.361  72.125  1.00  0.00           C  
ATOM   2978  HA  ILE   396      60.128  22.165  72.921  1.00  0.00           H  
ATOM   2979  CB  ILE   396      59.842  23.771  71.673  1.00  0.00           C  
ATOM   2980  HB  ILE   396      59.304  23.883  70.730  1.00  0.00           H  
ATOM   2981  CG2 ILE   396      59.500  25.025  72.544  1.00  0.00           C  
ATOM   2982 HG21 ILE   396      60.083  24.922  73.451  1.00  0.00           H  
ATOM   2983 HG22 ILE   396      59.756  25.991  72.092  1.00  0.00           H  
ATOM   2984 HG23 ILE   396      58.431  24.913  72.685  1.00  0.00           H  
ATOM   2985  CG1 ILE   396      61.334  23.917  71.309  1.00  0.00           C  
ATOM   2986 HG12 ILE   396      61.915  24.162  72.189  1.00  0.00           H  
ATOM   2987 HG13 ILE   396      61.759  23.018  70.865  1.00  0.00           H  
ATOM   2988  CD1 ILE   396      61.729  25.017  70.328  1.00  0.00           C  
ATOM   2989 HD11 ILE   396      61.582  25.957  70.858  1.00  0.00           H  
ATOM   2990 HD12 ILE   396      62.760  24.866  70.013  1.00  0.00           H  
ATOM   2991 HD13 ILE   396      61.033  24.950  69.497  1.00  0.00           H  
ATOM   2992  C   ILE   396      57.995  22.375  72.719  1.00  0.00           C  
ATOM   2993  O   ILE   396      57.844  22.104  73.965  1.00  0.00           O  
ATOM   2994  N   LEU   397      56.906  22.596  71.933  1.00  0.00           N  
ATOM   2995  H   LEU   397      57.029  22.980  71.004  1.00  0.00           H  
ATOM   2996  CA  LEU   397      55.508  22.412  72.445  1.00  0.00           C  
ATOM   2997  HA  LEU   397      55.368  23.177  73.206  1.00  0.00           H  
ATOM   2998  CB  LEU   397      54.561  22.679  71.295  1.00  0.00           C  
ATOM   2999  HB2 LEU   397      54.885  23.566  70.755  1.00  0.00           H  
ATOM   3000  HB3 LEU   397      54.578  21.849  70.586  1.00  0.00           H  
ATOM   3001  CG  LEU   397      53.077  22.940  71.615  1.00  0.00           C  
ATOM   3002  HG  LEU   397      52.649  22.095  72.145  1.00  0.00           H  
ATOM   3003  CD1 LEU   397      52.914  24.151  72.443  1.00  0.00           C  
ATOM   3004 HD11 LEU   397      53.132  25.059  71.893  1.00  0.00           H  
ATOM   3005 HD12 LEU   397      51.858  24.249  72.712  1.00  0.00           H  
ATOM   3006 HD13 LEU   397      53.254  24.214  73.475  1.00  0.00           H  
ATOM   3007  CD2 LEU   397      52.418  23.268  70.270  1.00  0.00           C  
ATOM   3008 HD21 LEU   397      52.730  24.203  69.823  1.00  0.00           H  
ATOM   3009 HD22 LEU   397      52.547  22.498  69.517  1.00  0.00           H  
ATOM   3010 HD23 LEU   397      51.345  23.492  70.353  1.00  0.00           H  
ATOM   3011  C   LEU   397      55.223  21.059  73.180  1.00  0.00           C  
ATOM   3012  O   LEU   397      54.781  21.068  74.320  1.00  0.00           O  
ATOM   3013  N   ALA   398      55.419  19.891  72.530  1.00  0.00           N  
ATOM   3014  H   ALA   398      55.807  19.911  71.598  1.00  0.00           H  
ATOM   3015  CA  ALA   398      55.212  18.585  73.116  1.00  0.00           C  
ATOM   3016  HA  ALA   398      54.157  18.519  73.404  1.00  0.00           H  
ATOM   3017  CB  ALA   398      55.645  17.448  72.172  1.00  0.00           C  
ATOM   3018  HB1 ALA   398      55.188  16.486  72.409  1.00  0.00           H  
ATOM   3019  HB2 ALA   398      55.237  17.681  71.193  1.00  0.00           H  
ATOM   3020  HB3 ALA   398      56.732  17.370  72.161  1.00  0.00           H  
ATOM   3021  C   ALA   398      56.004  18.402  74.406  1.00  0.00           C  
ATOM   3022  O   ALA   398      55.533  17.759  75.398  1.00  0.00           O  
ATOM   3023  N   MET   399      57.255  18.927  74.443  1.00  0.00           N  
ATOM   3024  H   MET   399      57.475  19.417  73.593  1.00  0.00           H  
ATOM   3025  CA  MET   399      58.129  18.977  75.616  1.00  0.00           C  
ATOM   3026  HA  MET   399      58.116  18.027  76.157  1.00  0.00           H  
ATOM   3027  CB  MET   399      59.613  19.086  75.270  1.00  0.00           C  
ATOM   3028  HB2 MET   399      59.733  19.857  74.508  1.00  0.00           H  
ATOM   3029  HB3 MET   399      60.229  19.357  76.126  1.00  0.00           H  
ATOM   3030  CG  MET   399      60.125  17.825  74.680  1.00  0.00           C  
ATOM   3031  HG2 MET   399      59.878  16.926  75.248  1.00  0.00           H  
ATOM   3032  HG3 MET   399      59.593  17.612  73.748  1.00  0.00           H  
ATOM   3033  SD  MET   399      61.850  18.031  74.045  1.00  0.00           S  
ATOM   3034  CE  MET   399      62.774  18.194  75.605  1.00  0.00           C  
ATOM   3035  HE1 MET   399      62.661  19.193  76.021  1.00  0.00           H  
ATOM   3036  HE2 MET   399      62.439  17.429  76.313  1.00  0.00           H  
ATOM   3037  HE3 MET   399      63.842  17.978  75.522  1.00  0.00           H  
ATOM   3038  C   MET   399      57.629  19.963  76.704  1.00  0.00           C  
ATOM   3039  O   MET   399      58.031  19.930  77.898  1.00  0.00           O  
ATOM   3040  N   GLY   400      56.640  20.862  76.347  1.00  0.00           N  
ATOM   3041  H   GLY   400      56.300  20.743  75.402  1.00  0.00           H  
ATOM   3042  CA  GLY   400      55.985  21.806  77.262  1.00  0.00           C  
ATOM   3043  HA2 GLY   400      55.081  22.145  76.747  1.00  0.00           H  
ATOM   3044  HA3 GLY   400      55.663  21.240  78.136  1.00  0.00           H  
ATOM   3045  C   GLY   400      56.890  23.004  77.637  1.00  0.00           C  
ATOM   3046  O   GLY   400      56.590  23.588  78.610  1.00  0.00           O  
ATOM   3047  N   GLN   401      57.886  23.249  76.769  1.00  0.00           N  
ATOM   3048  H   GLN   401      58.052  22.560  76.057  1.00  0.00           H  
ATOM   3049  CA  GLN   401      58.955  24.212  77.158  1.00  0.00           C  
ATOM   3050  HA  GLN   401      58.944  24.309  78.243  1.00  0.00           H  
ATOM   3051  CB  GLN   401      60.268  23.578  76.541  1.00  0.00           C  
ATOM   3052  HB2 GLN   401      60.269  23.531  75.448  1.00  0.00           H  
ATOM   3053  HB3 GLN   401      61.127  24.214  76.763  1.00  0.00           H  
ATOM   3054  CG  GLN   401      60.608  22.180  77.103  1.00  0.00           C  
ATOM   3055  HG2 GLN   401      59.763  21.516  76.941  1.00  0.00           H  
ATOM   3056  HG3 GLN   401      61.407  21.738  76.510  1.00  0.00           H  
ATOM   3057  CD  GLN   401      60.881  22.153  78.565  1.00  0.00           C  
ATOM   3058  OE1 GLN   401      61.664  22.926  79.059  1.00  0.00           O  
ATOM   3059  NE2 GLN   401      60.071  21.444  79.363  1.00  0.00           N  
ATOM   3060 HE21 GLN   401      60.245  21.578  80.350  1.00  0.00           H  
ATOM   3061 HE22 GLN   401      59.310  20.873  79.026  1.00  0.00           H  
ATOM   3062  C   GLN   401      58.674  25.668  76.627  1.00  0.00           C  
ATOM   3063  O   GLN   401      59.617  26.463  76.708  1.00  0.00           O  
ATOM   3064  N   VAL   402      57.455  26.032  76.319  1.00  0.00           N  
ATOM   3065  H   VAL   402      56.775  25.296  76.212  1.00  0.00           H  
ATOM   3066  CA  VAL   402      56.996  27.417  76.096  1.00  0.00           C  
ATOM   3067  HA  VAL   402      57.564  27.784  75.247  1.00  0.00           H  
ATOM   3068  CB  VAL   402      55.522  27.335  75.759  1.00  0.00           C  
ATOM   3069  HB  VAL   402      55.019  26.865  76.608  1.00  0.00           H  
ATOM   3070  CG1 VAL   402      55.060  28.751  75.538  1.00  0.00           C  
ATOM   3071 HG11 VAL   402      54.069  28.649  75.104  1.00  0.00           H  
ATOM   3072 HG12 VAL   402      55.006  29.278  76.484  1.00  0.00           H  
ATOM   3073 HG13 VAL   402      55.651  29.246  74.761  1.00  0.00           H  
ATOM   3074  CG2 VAL   402      55.373  26.444  74.472  1.00  0.00           C  
ATOM   3075 HG21 VAL   402      54.348  26.282  74.152  1.00  0.00           H  
ATOM   3076 HG22 VAL   402      55.985  26.872  73.674  1.00  0.00           H  
ATOM   3077 HG23 VAL   402      55.645  25.405  74.596  1.00  0.00           H  
ATOM   3078  C   VAL   402      57.294  28.340  77.311  1.00  0.00           C  
ATOM   3079  O   VAL   402      57.352  27.921  78.460  1.00  0.00           O  
ATOM   3080  N   ASP   403      57.543  29.626  77.102  1.00  0.00           N  
ATOM   3081  H   ASP   403      57.619  29.925  76.142  1.00  0.00           H  
ATOM   3082  CA  ASP   403      58.089  30.540  78.073  1.00  0.00           C  
ATOM   3083  HA  ASP   403      57.546  30.324  78.985  1.00  0.00           H  
ATOM   3084  CB  ASP   403      59.606  30.227  78.368  1.00  0.00           C  
ATOM   3085  HB2 ASP   403      59.680  29.198  78.692  1.00  0.00           H  
ATOM   3086  HB3 ASP   403      60.195  30.310  77.453  1.00  0.00           H  
ATOM   3087  CG  ASP   403      60.231  31.064  79.474  1.00  0.00           C  
ATOM   3088  OD1 ASP   403      61.458  31.075  79.677  1.00  0.00           O  
ATOM   3089  OD2 ASP   403      59.452  31.532  80.303  1.00  0.00           O  
ATOM   3090  C   ASP   403      57.663  32.017  77.728  1.00  0.00           C  
ATOM   3091  O   ASP   403      57.286  32.310  76.575  1.00  0.00           O  
ATOM   3092  N   GLY   404      57.765  32.992  78.622  1.00  0.00           N  
ATOM   3093  H   GLY   404      58.089  32.745  79.551  1.00  0.00           H  
ATOM   3094  CA  GLY   404      57.240  34.446  78.426  1.00  0.00           C  
ATOM   3095  HA2 GLY   404      57.262  34.724  77.367  1.00  0.00           H  
ATOM   3096  HA3 GLY   404      56.203  34.496  78.774  1.00  0.00           H  
ATOM   3097  C   GLY   404      58.103  35.502  79.059  1.00  0.00           C  
ATOM   3098  O   GLY   404      59.053  35.221  79.836  1.00  0.00           O  
ATOM   3099  N   ASP   405      57.887  36.733  78.662  1.00  0.00           N  
ATOM   3100  H   ASP   405      57.177  36.810  77.950  1.00  0.00           H  
ATOM   3101  CA  ASP   405      58.620  37.921  79.118  1.00  0.00           C  
ATOM   3102  HA  ASP   405      58.826  37.752  80.169  1.00  0.00           H  
ATOM   3103  CB  ASP   405      60.033  38.091  78.464  1.00  0.00           C  
ATOM   3104  HB2 ASP   405      60.779  37.351  78.753  1.00  0.00           H  
ATOM   3105  HB3 ASP   405      59.994  38.006  77.385  1.00  0.00           H  
ATOM   3106  CG  ASP   405      60.539  39.508  78.909  1.00  0.00           C  
ATOM   3107  OD1 ASP   405      60.561  39.813  80.142  1.00  0.00           O  
ATOM   3108  OD2 ASP   405      61.020  40.305  78.079  1.00  0.00           O  
ATOM   3109  C   ASP   405      57.892  39.220  79.029  1.00  0.00           C  
ATOM   3110  O   ASP   405      57.495  39.624  77.921  1.00  0.00           O  
ATOM   3111  N   LEU   406      57.649  39.858  80.203  1.00  0.00           N  
ATOM   3112  H   LEU   406      57.955  39.441  81.069  1.00  0.00           H  
ATOM   3113  CA  LEU   406      56.813  41.085  80.400  1.00  0.00           C  
ATOM   3114  HA  LEU   406      55.946  40.941  79.766  1.00  0.00           H  
ATOM   3115  CB  LEU   406      56.254  41.037  81.917  1.00  0.00           C  
ATOM   3116  HB2 LEU   406      55.508  40.259  82.021  1.00  0.00           H  
ATOM   3117  HB3 LEU   406      57.003  40.921  82.701  1.00  0.00           H  
ATOM   3118  CG  LEU   406      55.415  42.218  82.191  1.00  0.00           C  
ATOM   3119  HG  LEU   406      55.836  43.166  81.868  1.00  0.00           H  
ATOM   3120  CD1 LEU   406      54.044  42.219  81.508  1.00  0.00           C  
ATOM   3121 HD11 LEU   406      53.476  43.114  81.734  1.00  0.00           H  
ATOM   3122 HD12 LEU   406      54.238  42.070  80.442  1.00  0.00           H  
ATOM   3123 HD13 LEU   406      53.492  41.356  81.882  1.00  0.00           H  
ATOM   3124  CD2 LEU   406      55.142  42.306  83.608  1.00  0.00           C  
ATOM   3125 HD21 LEU   406      54.710  41.416  84.064  1.00  0.00           H  
ATOM   3126 HD22 LEU   406      56.036  42.538  84.180  1.00  0.00           H  
ATOM   3127 HD23 LEU   406      54.356  43.055  83.728  1.00  0.00           H  
ATOM   3128  C   LEU   406      57.474  42.388  79.947  1.00  0.00           C  
ATOM   3129  O   LEU   406      56.783  43.201  79.367  1.00  0.00           O  
ATOM   3130  N   LEU   407      58.800  42.500  79.926  1.00  0.00           N  
ATOM   3131  H   LEU   407      59.277  41.676  80.269  1.00  0.00           H  
ATOM   3132  CA  LEU   407      59.549  43.593  79.328  1.00  0.00           C  
ATOM   3133  HA  LEU   407      59.158  44.528  79.738  1.00  0.00           H  
ATOM   3134  CB  LEU   407      61.000  43.545  79.674  1.00  0.00           C  
ATOM   3135  HB2 LEU   407      61.048  43.406  80.749  1.00  0.00           H  
ATOM   3136  HB3 LEU   407      61.429  42.738  79.084  1.00  0.00           H  
ATOM   3137  CG  LEU   407      61.839  44.844  79.443  1.00  0.00           C  
ATOM   3138  HG  LEU   407      61.709  45.209  78.423  1.00  0.00           H  
ATOM   3139  CD1 LEU   407      61.381  46.004  80.334  1.00  0.00           C  
ATOM   3140 HD11 LEU   407      61.890  46.924  80.020  1.00  0.00           H  
ATOM   3141 HD12 LEU   407      60.295  46.127  80.278  1.00  0.00           H  
ATOM   3142 HD13 LEU   407      61.763  45.803  81.333  1.00  0.00           H  
ATOM   3143  CD2 LEU   407      63.289  44.570  79.632  1.00  0.00           C  
ATOM   3144 HD21 LEU   407      63.692  43.941  78.840  1.00  0.00           H  
ATOM   3145 HD22 LEU   407      63.707  45.567  79.564  1.00  0.00           H  
ATOM   3146 HD23 LEU   407      63.441  44.184  80.633  1.00  0.00           H  
ATOM   3147  C   LEU   407      59.372  43.673  77.800  1.00  0.00           C  
ATOM   3148  O   LEU   407      58.916  44.715  77.352  1.00  0.00           O  
ATOM   3149  N   SER   408      59.565  42.648  77.058  1.00  0.00           N  
ATOM   3150  H   SER   408      59.858  41.755  77.436  1.00  0.00           H  
ATOM   3151  CA  SER   408      59.222  42.568  75.631  1.00  0.00           C  
ATOM   3152  HA  SER   408      59.574  43.425  75.063  1.00  0.00           H  
ATOM   3153  CB  SER   408      59.863  41.353  74.928  1.00  0.00           C  
ATOM   3154  HB2 SER   408      59.186  40.526  75.149  1.00  0.00           H  
ATOM   3155  HB3 SER   408      59.949  41.561  73.863  1.00  0.00           H  
ATOM   3156  OG  SER   408      61.065  40.914  75.421  1.00  0.00           O  
ATOM   3157  HG  SER   408      60.991  40.627  76.332  1.00  0.00           H  
ATOM   3158  C   SER   408      57.735  42.587  75.471  1.00  0.00           C  
ATOM   3159  O   SER   408      57.303  43.373  74.616  1.00  0.00           O  
ATOM   3160  N   GLY   409      56.972  41.801  76.169  1.00  0.00           N  
ATOM   3161  H   GLY   409      57.438  41.163  76.805  1.00  0.00           H  
ATOM   3162  CA  GLY   409      55.491  41.733  76.145  1.00  0.00           C  
ATOM   3163  HA2 GLY   409      55.310  41.572  77.203  1.00  0.00           H  
ATOM   3164  HA3 GLY   409      54.974  42.617  75.751  1.00  0.00           H  
ATOM   3165  C   GLY   409      54.938  40.564  75.298  1.00  0.00           C  
ATOM   3166  O   GLY   409      53.775  40.605  74.874  1.00  0.00           O  
ATOM   3167  N   VAL   410      55.734  39.517  74.997  1.00  0.00           N  
ATOM   3168  H   VAL   410      56.376  39.301  75.753  1.00  0.00           H  
ATOM   3169  CA  VAL   410      55.486  38.349  74.084  1.00  0.00           C  
ATOM   3170  HA  VAL   410      54.413  38.218  73.932  1.00  0.00           H  
ATOM   3171  CB  VAL   410      56.150  38.560  72.651  1.00  0.00           C  
ATOM   3172  HB  VAL   410      55.940  37.742  71.958  1.00  0.00           H  
ATOM   3173  CG1 VAL   410      55.485  39.765  72.019  1.00  0.00           C  
ATOM   3174 HG11 VAL   410      54.408  39.715  72.114  1.00  0.00           H  
ATOM   3175 HG12 VAL   410      55.885  40.624  72.566  1.00  0.00           H  
ATOM   3176 HG13 VAL   410      55.696  39.732  70.952  1.00  0.00           H  
ATOM   3177  CG2 VAL   410      57.700  38.679  72.727  1.00  0.00           C  
ATOM   3178 HG21 VAL   410      58.115  38.689  71.716  1.00  0.00           H  
ATOM   3179 HG22 VAL   410      57.963  39.565  73.310  1.00  0.00           H  
ATOM   3180 HG23 VAL   410      58.028  37.819  73.303  1.00  0.00           H  
ATOM   3181  C   VAL   410      55.957  37.049  74.738  1.00  0.00           C  
ATOM   3182  O   VAL   410      56.455  37.069  75.876  1.00  0.00           O  
ATOM   3183  N   CYX   411      55.661  35.909  74.154  1.00  0.00           N  
ATOM   3184  H   CYX   411      55.335  36.014  73.206  1.00  0.00           H  
ATOM   3185  CA  CYX   411      56.029  34.579  74.623  1.00  0.00           C  
ATOM   3186  HA  CYX   411      56.590  34.782  75.538  1.00  0.00           H  
ATOM   3187  CB  CYX   411      54.775  33.815  75.164  1.00  0.00           C  
ATOM   3188  HB2 CYX   411      53.935  34.161  74.566  1.00  0.00           H  
ATOM   3189  HB3 CYX   411      54.847  32.773  74.852  1.00  0.00           H  
ATOM   3190  SG  CYX   411      54.400  33.949  76.996  1.00  0.00           S  
ATOM   3191  C   CYX   411      56.913  33.789  73.634  1.00  0.00           C  
ATOM   3192  O   CYX   411      56.730  33.807  72.413  1.00  0.00           O  
ATOM   3193  N   TYR   412      57.971  33.124  74.125  1.00  0.00           N  
ATOM   3194  H   TYR   412      57.897  32.988  75.116  1.00  0.00           H  
ATOM   3195  CA  TYR   412      59.010  32.430  73.301  1.00  0.00           C  
ATOM   3196  HA  TYR   412      58.561  31.980  72.412  1.00  0.00           H  
ATOM   3197  CB  TYR   412      60.038  33.562  72.929  1.00  0.00           C  
ATOM   3198  HB2 TYR   412      59.454  34.448  72.689  1.00  0.00           H  
ATOM   3199  HB3 TYR   412      60.645  33.611  73.830  1.00  0.00           H  
ATOM   3200  CG  TYR   412      60.937  33.162  71.755  1.00  0.00           C  
ATOM   3201  CD1 TYR   412      60.490  32.873  70.454  1.00  0.00           C  
ATOM   3202  HD1 TYR   412      59.458  32.968  70.180  1.00  0.00           H  
ATOM   3203  CE1 TYR   412      61.463  32.697  69.465  1.00  0.00           C  
ATOM   3204  HE1 TYR   412      61.184  32.595  68.427  1.00  0.00           H  
ATOM   3205  CZ  TYR   412      62.841  32.685  69.754  1.00  0.00           C  
ATOM   3206  OH  TYR   412      63.769  32.512  68.770  1.00  0.00           O  
ATOM   3207  HH  TYR   412      63.399  32.160  67.957  1.00  0.00           H  
ATOM   3208  CE2 TYR   412      63.298  33.044  71.010  1.00  0.00           C  
ATOM   3209  HE2 TYR   412      64.354  33.145  71.220  1.00  0.00           H  
ATOM   3210  CD2 TYR   412      62.325  33.318  72.006  1.00  0.00           C  
ATOM   3211  HD2 TYR   412      62.615  33.731  72.965  1.00  0.00           H  
ATOM   3212  C   TYR   412      59.515  31.187  74.003  1.00  0.00           C  
ATOM   3213  O   TYR   412      58.773  30.308  74.374  1.00  0.00           O  
ATOM   3214  N   VAL   413      60.880  31.030  74.129  1.00  0.00           N  
ATOM   3215  H   VAL   413      61.506  31.708  73.712  1.00  0.00           H  
ATOM   3216  CA  VAL   413      61.672  29.859  74.688  1.00  0.00           C  
ATOM   3217  HA  VAL   413      61.150  29.522  75.584  1.00  0.00           H  
ATOM   3218  CB  VAL   413      61.757  28.684  73.611  1.00  0.00           C  
ATOM   3219  HB  VAL   413      60.826  28.158  73.408  1.00  0.00           H  
ATOM   3220  CG1 VAL   413      62.087  29.240  72.253  1.00  0.00           C  
ATOM   3221 HG11 VAL   413      61.151  29.596  71.836  1.00  0.00           H  
ATOM   3222 HG12 VAL   413      62.835  30.040  72.231  1.00  0.00           H  
ATOM   3223 HG13 VAL   413      62.457  28.430  71.627  1.00  0.00           H  
ATOM   3224  CG2 VAL   413      62.728  27.570  73.972  1.00  0.00           C  
ATOM   3225 HG21 VAL   413      62.376  27.153  74.912  1.00  0.00           H  
ATOM   3226 HG22 VAL   413      62.661  26.760  73.255  1.00  0.00           H  
ATOM   3227 HG23 VAL   413      63.742  27.960  74.074  1.00  0.00           H  
ATOM   3228  C   VAL   413      63.051  30.388  75.124  1.00  0.00           C  
ATOM   3229  O   VAL   413      63.586  31.399  74.576  1.00  0.00           O  
ATOM   3230  N   GLY   414      63.559  29.794  76.172  1.00  0.00           N  
ATOM   3231  H   GLY   414      63.046  29.002  76.524  1.00  0.00           H  
ATOM   3232  CA  GLY   414      64.753  30.174  76.889  1.00  0.00           C  
ATOM   3233  HA2 GLY   414      64.730  29.561  77.794  1.00  0.00           H  
ATOM   3234  HA3 GLY   414      65.619  29.946  76.268  1.00  0.00           H  
ATOM   3235  C   GLY   414      64.633  31.661  77.277  1.00  0.00           C  
ATOM   3236  O   GLY   414      65.551  32.449  77.102  1.00  0.00           O  
ATOM   3237  N   LEU   415      63.439  32.101  77.642  1.00  0.00           N  
ATOM   3238  H   LEU   415      62.699  31.412  77.744  1.00  0.00           H  
ATOM   3239  CA  LEU   415      63.192  33.497  78.201  1.00  0.00           C  
ATOM   3240  HA  LEU   415      63.952  34.168  77.788  1.00  0.00           H  
ATOM   3241  CB  LEU   415      61.746  33.962  77.803  1.00  0.00           C  
ATOM   3242  HB2 LEU   415      60.963  33.231  78.017  1.00  0.00           H  
ATOM   3243  HB3 LEU   415      61.536  34.796  78.469  1.00  0.00           H  
ATOM   3244  CG  LEU   415      61.677  34.567  76.332  1.00  0.00           C  
ATOM   3245  HG  LEU   415      61.957  33.784  75.636  1.00  0.00           H  
ATOM   3246  CD1 LEU   415      60.240  35.000  76.044  1.00  0.00           C  
ATOM   3247 HD11 LEU   415      60.218  35.345  75.015  1.00  0.00           H  
ATOM   3248 HD12 LEU   415      59.613  34.110  76.104  1.00  0.00           H  
ATOM   3249 HD13 LEU   415      59.971  35.865  76.645  1.00  0.00           H  
ATOM   3250  CD2 LEU   415      62.594  35.757  76.113  1.00  0.00           C  
ATOM   3251 HD21 LEU   415      63.574  35.287  76.023  1.00  0.00           H  
ATOM   3252 HD22 LEU   415      62.360  36.218  75.148  1.00  0.00           H  
ATOM   3253 HD23 LEU   415      62.493  36.396  76.981  1.00  0.00           H  
ATOM   3254  C   LEU   415      63.560  33.750  79.702  1.00  0.00           C  
ATOM   3255  O   LEU   415      64.035  34.840  80.031  1.00  0.00           O  
ATOM   3256  N   SER   416      63.530  32.700  80.507  1.00  0.00           N  
ATOM   3257  H   SER   416      63.070  31.923  80.060  1.00  0.00           H  
ATOM   3258  CA  SER   416      63.735  32.753  81.977  1.00  0.00           C  
ATOM   3259  HA  SER   416      63.817  33.806  82.248  1.00  0.00           H  
ATOM   3260  CB  SER   416      62.521  32.220  82.700  1.00  0.00           C  
ATOM   3261  HB2 SER   416      62.674  32.191  83.784  1.00  0.00           H  
ATOM   3262  HB3 SER   416      61.658  32.885  82.614  1.00  0.00           H  
ATOM   3263  OG  SER   416      62.079  30.949  82.292  1.00  0.00           O  
ATOM   3264  HG  SER   416      61.602  31.031  81.476  1.00  0.00           H  
ATOM   3265  C   SER   416      64.981  31.941  82.430  1.00  0.00           C  
ATOM   3266  O   SER   416      65.385  32.106  83.556  1.00  0.00           O  
ATOM   3267  N   SER   417      65.700  31.175  81.604  1.00  0.00           N  
ATOM   3268  H   SER   417      65.456  31.152  80.626  1.00  0.00           H  
ATOM   3269  CA  SER   417      66.859  30.391  82.049  1.00  0.00           C  
ATOM   3270  HA  SER   417      67.311  30.963  82.855  1.00  0.00           H  
ATOM   3271  CB  SER   417      66.260  29.093  82.509  1.00  0.00           C  
ATOM   3272  HB2 SER   417      65.637  29.257  83.387  1.00  0.00           H  
ATOM   3273  HB3 SER   417      65.604  28.617  81.777  1.00  0.00           H  
ATOM   3274  OG  SER   417      67.307  28.261  82.958  1.00  0.00           O  
ATOM   3275  HG  SER   417      67.351  27.462  82.426  1.00  0.00           H  
ATOM   3276  C   SER   417      67.811  30.177  80.863  1.00  0.00           C  
ATOM   3277  O   SER   417      67.419  29.931  79.662  1.00  0.00           O  
ATOM   3278  N   VAL   418      69.105  30.216  81.126  1.00  0.00           N  
ATOM   3279  H   VAL   418      69.386  30.342  82.084  1.00  0.00           H  
ATOM   3280  CA  VAL   418      70.209  30.162  80.089  1.00  0.00           C  
ATOM   3281  HA  VAL   418      69.975  30.891  79.324  1.00  0.00           H  
ATOM   3282  CB  VAL   418      71.627  30.640  80.708  1.00  0.00           C  
ATOM   3283  HB  VAL   418      72.300  30.758  79.865  1.00  0.00           H  
ATOM   3284  CG1 VAL   418      71.438  32.061  81.315  1.00  0.00           C  
ATOM   3285 HG11 VAL   418      72.425  32.381  81.662  1.00  0.00           H  
ATOM   3286 HG12 VAL   418      71.189  32.741  80.494  1.00  0.00           H  
ATOM   3287 HG13 VAL   418      70.696  31.969  82.101  1.00  0.00           H  
ATOM   3288  CG2 VAL   418      72.313  29.657  81.599  1.00  0.00           C  
ATOM   3289 HG21 VAL   418      73.302  30.033  81.839  1.00  0.00           H  
ATOM   3290 HG22 VAL   418      71.692  29.626  82.504  1.00  0.00           H  
ATOM   3291 HG23 VAL   418      72.311  28.617  81.258  1.00  0.00           H  
ATOM   3292  C   VAL   418      70.419  28.817  79.409  1.00  0.00           C  
ATOM   3293  O   VAL   418      71.002  28.791  78.324  1.00  0.00           O  
ATOM   3294  N   ASP   419      69.883  27.674  79.967  1.00  0.00           N  
ATOM   3295  H   ASP   419      69.369  27.766  80.832  1.00  0.00           H  
ATOM   3296  CA  ASP   419      70.005  26.276  79.526  1.00  0.00           C  
ATOM   3297  HA  ASP   419      70.978  25.982  79.124  1.00  0.00           H  
ATOM   3298  CB  ASP   419      69.841  25.347  80.757  1.00  0.00           C  
ATOM   3299  HB2 ASP   419      69.738  24.330  80.365  1.00  0.00           H  
ATOM   3300  HB3 ASP   419      70.758  25.338  81.346  1.00  0.00           H  
ATOM   3301  CG  ASP   419      68.718  25.544  81.811  1.00  0.00           C  
ATOM   3302  OD1 ASP   419      68.980  25.147  82.995  1.00  0.00           O  
ATOM   3303  OD2 ASP   419      67.673  26.221  81.574  1.00  0.00           O  
ATOM   3304  C   ASP   419      68.985  25.901  78.425  1.00  0.00           C  
ATOM   3305  O   ASP   419      69.292  25.475  77.322  1.00  0.00           O  
ATOM   3306  N   ALA   420      67.810  26.340  78.662  1.00  0.00           N  
ATOM   3307  H   ALA   420      67.562  26.522  79.624  1.00  0.00           H  
ATOM   3308  CA  ALA   420      66.718  26.367  77.711  1.00  0.00           C  
ATOM   3309  HA  ALA   420      66.544  25.329  77.420  1.00  0.00           H  
ATOM   3310  CB  ALA   420      65.557  26.912  78.450  1.00  0.00           C  
ATOM   3311  HB1 ALA   420      65.769  27.911  78.823  1.00  0.00           H  
ATOM   3312  HB2 ALA   420      64.684  26.940  77.807  1.00  0.00           H  
ATOM   3313  HB3 ALA   420      65.188  26.294  79.265  1.00  0.00           H  
ATOM   3314  C   ALA   420      67.070  27.223  76.537  1.00  0.00           C  
ATOM   3315  O   ALA   420      66.869  26.949  75.386  1.00  0.00           O  
ATOM   3316  N   LEU   421      67.619  28.422  76.790  1.00  0.00           N  
ATOM   3317  H   LEU   421      67.701  28.615  77.781  1.00  0.00           H  
ATOM   3318  CA  LEU   421      68.185  29.325  75.735  1.00  0.00           C  
ATOM   3319  HA  LEU   421      67.315  29.539  75.125  1.00  0.00           H  
ATOM   3320  CB  LEU   421      68.717  30.508  76.541  1.00  0.00           C  
ATOM   3321  HB2 LEU   421      67.841  30.896  77.061  1.00  0.00           H  
ATOM   3322  HB3 LEU   421      69.479  30.159  77.231  1.00  0.00           H  
ATOM   3323  CG  LEU   421      69.325  31.620  75.726  1.00  0.00           C  
ATOM   3324  HG  LEU   421      70.235  31.268  75.243  1.00  0.00           H  
ATOM   3325  CD1 LEU   421      68.322  32.370  74.833  1.00  0.00           C  
ATOM   3326 HD11 LEU   421      67.494  32.777  75.420  1.00  0.00           H  
ATOM   3327 HD12 LEU   421      68.746  33.224  74.303  1.00  0.00           H  
ATOM   3328 HD13 LEU   421      67.952  31.624  74.126  1.00  0.00           H  
ATOM   3329  CD2 LEU   421      69.684  32.659  76.784  1.00  0.00           C  
ATOM   3330 HD21 LEU   421      70.420  32.267  77.479  1.00  0.00           H  
ATOM   3331 HD22 LEU   421      70.051  33.575  76.322  1.00  0.00           H  
ATOM   3332 HD23 LEU   421      68.799  33.022  77.292  1.00  0.00           H  
ATOM   3333  C   LEU   421      69.336  28.678  74.988  1.00  0.00           C  
ATOM   3334  O   LEU   421      69.341  28.744  73.762  1.00  0.00           O  
ATOM   3335  N   ARG   422      70.303  28.048  75.622  1.00  0.00           N  
ATOM   3336  H   ARG   422      70.247  27.995  76.631  1.00  0.00           H  
ATOM   3337  CA  ARG   422      71.441  27.393  74.983  1.00  0.00           C  
ATOM   3338  HA  ARG   422      71.947  28.175  74.408  1.00  0.00           H  
ATOM   3339  CB  ARG   422      72.518  26.912  76.014  1.00  0.00           C  
ATOM   3340  HB2 ARG   422      73.028  27.743  76.491  1.00  0.00           H  
ATOM   3341  HB3 ARG   422      71.982  26.343  76.782  1.00  0.00           H  
ATOM   3342  CG  ARG   422      73.493  26.092  75.244  1.00  0.00           C  
ATOM   3343  HG2 ARG   422      73.114  25.095  75.044  1.00  0.00           H  
ATOM   3344  HG3 ARG   422      73.816  26.594  74.336  1.00  0.00           H  
ATOM   3345  CD  ARG   422      74.817  25.831  75.965  1.00  0.00           C  
ATOM   3346  HD2 ARG   422      75.350  26.788  75.979  1.00  0.00           H  
ATOM   3347  HD3 ARG   422      74.615  25.596  77.005  1.00  0.00           H  
ATOM   3348  NE  ARG   422      75.796  24.947  75.212  1.00  0.00           N  
ATOM   3349  HE  ARG   422      75.364  24.470  74.434  1.00  0.00           H  
ATOM   3350  CZ  ARG   422      77.053  24.718  75.533  1.00  0.00           C  
ATOM   3351  NH1 ARG   422      77.595  25.205  76.576  1.00  0.00           N  
ATOM   3352 HH11 ARG   422      77.053  25.602  77.337  1.00  0.00           H  
ATOM   3353 HH12 ARG   422      78.568  24.978  76.734  1.00  0.00           H  
ATOM   3354  NH2 ARG   422      77.693  23.807  74.850  1.00  0.00           N  
ATOM   3355 HH21 ARG   422      77.123  23.069  74.443  1.00  0.00           H  
ATOM   3356 HH22 ARG   422      78.637  23.609  75.127  1.00  0.00           H  
ATOM   3357  C   ARG   422      71.064  26.346  73.922  1.00  0.00           C  
ATOM   3358  O   ARG   422      71.333  26.547  72.746  1.00  0.00           O  
ATOM   3359  N   GLY   423      70.302  25.349  74.323  1.00  0.00           N  
ATOM   3360  H   GLY   423      70.055  25.292  75.300  1.00  0.00           H  
ATOM   3361  CA  GLY   423      69.685  24.227  73.552  1.00  0.00           C  
ATOM   3362  HA2 GLY   423      70.485  23.752  72.978  1.00  0.00           H  
ATOM   3363  HA3 GLY   423      69.134  23.587  74.244  1.00  0.00           H  
ATOM   3364  C   GLY   423      68.661  24.579  72.459  1.00  0.00           C  
ATOM   3365  O   GLY   423      68.799  24.113  71.355  1.00  0.00           O  
ATOM   3366  N   PHE   424      67.639  25.354  72.766  1.00  0.00           N  
ATOM   3367  H   PHE   424      67.559  25.718  73.699  1.00  0.00           H  
ATOM   3368  CA  PHE   424      66.585  25.616  71.774  1.00  0.00           C  
ATOM   3369  HA  PHE   424      66.499  24.752  71.112  1.00  0.00           H  
ATOM   3370  CB  PHE   424      65.285  25.666  72.506  1.00  0.00           C  
ATOM   3371  HB2 PHE   424      65.387  26.426  73.284  1.00  0.00           H  
ATOM   3372  HB3 PHE   424      64.499  25.875  71.783  1.00  0.00           H  
ATOM   3373  CG  PHE   424      64.826  24.318  73.060  1.00  0.00           C  
ATOM   3374  CD1 PHE   424      64.605  23.138  72.220  1.00  0.00           C  
ATOM   3375  HD1 PHE   424      64.955  23.251  71.208  1.00  0.00           H  
ATOM   3376  CE1 PHE   424      64.040  22.015  72.847  1.00  0.00           C  
ATOM   3377  HE1 PHE   424      64.034  21.086  72.290  1.00  0.00           H  
ATOM   3378  CZ  PHE   424      63.631  21.958  74.188  1.00  0.00           C  
ATOM   3379  HZ  PHE   424      63.212  21.085  74.657  1.00  0.00           H  
ATOM   3380  CE2 PHE   424      63.825  23.039  75.049  1.00  0.00           C  
ATOM   3381  HE2 PHE   424      63.621  22.955  76.109  1.00  0.00           H  
ATOM   3382  CD2 PHE   424      64.478  24.232  74.446  1.00  0.00           C  
ATOM   3383  HD2 PHE   424      64.626  25.079  75.104  1.00  0.00           H  
ATOM   3384  C   PHE   424      66.826  26.833  70.904  1.00  0.00           C  
ATOM   3385  O   PHE   424      66.128  26.877  69.909  1.00  0.00           O  
ATOM   3386  N   VAL   425      67.719  27.809  71.183  1.00  0.00           N  
ATOM   3387  H   VAL   425      68.283  27.798  72.024  1.00  0.00           H  
ATOM   3388  CA  VAL   425      67.792  29.105  70.420  1.00  0.00           C  
ATOM   3389  HA  VAL   425      67.161  29.056  69.537  1.00  0.00           H  
ATOM   3390  CB  VAL   425      67.271  30.269  71.355  1.00  0.00           C  
ATOM   3391  HB  VAL   425      67.603  30.122  72.382  1.00  0.00           H  
ATOM   3392  CG1 VAL   425      67.620  31.711  70.905  1.00  0.00           C  
ATOM   3393 HG11 VAL   425      68.647  31.973  71.142  1.00  0.00           H  
ATOM   3394 HG12 VAL   425      67.501  31.765  69.816  1.00  0.00           H  
ATOM   3395 HG13 VAL   425      66.943  32.380  71.417  1.00  0.00           H  
ATOM   3396  CG2 VAL   425      65.796  30.257  71.356  1.00  0.00           C  
ATOM   3397 HG21 VAL   425      65.336  29.294  71.612  1.00  0.00           H  
ATOM   3398 HG22 VAL   425      65.346  30.945  72.066  1.00  0.00           H  
ATOM   3399 HG23 VAL   425      65.496  30.646  70.378  1.00  0.00           H  
ATOM   3400  C   VAL   425      69.255  29.565  70.013  1.00  0.00           C  
ATOM   3401  O   VAL   425      69.332  29.804  68.767  1.00  0.00           O  
ATOM   3402  N   LEU   426      70.294  29.386  70.868  1.00  0.00           N  
ATOM   3403  H   LEU   426      70.118  28.959  71.757  1.00  0.00           H  
ATOM   3404  CA  LEU   426      71.673  29.777  70.487  1.00  0.00           C  
ATOM   3405  HA  LEU   426      71.652  30.745  69.974  1.00  0.00           H  
ATOM   3406  CB  LEU   426      72.451  29.816  71.830  1.00  0.00           C  
ATOM   3407  HB2 LEU   426      71.973  30.536  72.489  1.00  0.00           H  
ATOM   3408  HB3 LEU   426      72.365  28.878  72.384  1.00  0.00           H  
ATOM   3409  CG  LEU   426      73.957  30.291  71.612  1.00  0.00           C  
ATOM   3410  HG  LEU   426      73.850  31.202  71.024  1.00  0.00           H  
ATOM   3411  CD1 LEU   426      74.480  30.710  72.991  1.00  0.00           C  
ATOM   3412 HD11 LEU   426      73.924  31.575  73.378  1.00  0.00           H  
ATOM   3413 HD12 LEU   426      74.419  29.803  73.589  1.00  0.00           H  
ATOM   3414 HD13 LEU   426      75.510  31.065  72.931  1.00  0.00           H  
ATOM   3415  CD2 LEU   426      74.942  29.321  70.914  1.00  0.00           C  
ATOM   3416 HD21 LEU   426      74.944  29.449  69.833  1.00  0.00           H  
ATOM   3417 HD22 LEU   426      75.914  29.722  71.204  1.00  0.00           H  
ATOM   3418 HD23 LEU   426      74.846  28.295  71.269  1.00  0.00           H  
ATOM   3419  C   LEU   426      72.246  28.757  69.447  1.00  0.00           C  
ATOM   3420  O   LEU   426      72.782  29.134  68.414  1.00  0.00           O  
ATOM   3421  N   ALA   427      72.073  27.459  69.694  1.00  0.00           N  
ATOM   3422  H   ALA   427      71.637  27.160  70.562  1.00  0.00           H  
ATOM   3423  CA  ALA   427      72.608  26.408  68.859  1.00  0.00           C  
ATOM   3424  HA  ALA   427      73.672  26.562  68.699  1.00  0.00           H  
ATOM   3425  CB  ALA   427      72.441  25.127  69.622  1.00  0.00           C  
ATOM   3426  HB1 ALA   427      73.200  25.015  70.398  1.00  0.00           H  
ATOM   3427  HB2 ALA   427      71.435  25.243  70.028  1.00  0.00           H  
ATOM   3428  HB3 ALA   427      72.424  24.260  68.957  1.00  0.00           H  
ATOM   3429  C   ALA   427      71.992  26.462  67.409  1.00  0.00           C  
ATOM   3430  O   ALA   427      72.836  26.621  66.559  1.00  0.00           O  
ATOM   3431  N   PRO   428      70.647  26.434  67.162  1.00  0.00           N  
ATOM   3432  CD  PRO   428      69.551  26.013  68.107  1.00  0.00           C  
ATOM   3433  HD2 PRO   428      69.294  26.917  68.662  1.00  0.00           H  
ATOM   3434  HD3 PRO   428      69.785  25.242  68.840  1.00  0.00           H  
ATOM   3435  CG  PRO   428      68.438  25.486  67.187  1.00  0.00           C  
ATOM   3436  HG2 PRO   428      67.499  25.663  67.706  1.00  0.00           H  
ATOM   3437  HG3 PRO   428      68.602  24.416  67.085  1.00  0.00           H  
ATOM   3438  CB  PRO   428      68.510  26.333  65.930  1.00  0.00           C  
ATOM   3439  HB2 PRO   428      67.924  27.232  66.114  1.00  0.00           H  
ATOM   3440  HB3 PRO   428      68.167  25.721  65.094  1.00  0.00           H  
ATOM   3441  CA  PRO   428      70.065  26.577  65.823  1.00  0.00           C  
ATOM   3442  HA  PRO   428      70.530  25.741  65.297  1.00  0.00           H  
ATOM   3443  C   PRO   428      70.504  27.812  65.058  1.00  0.00           C  
ATOM   3444  O   PRO   428      71.148  27.725  64.036  1.00  0.00           O  
ATOM   3445  N   LEU   429      70.432  29.023  65.634  1.00  0.00           N  
ATOM   3446  H   LEU   429      69.781  29.003  66.405  1.00  0.00           H  
ATOM   3447  CA  LEU   429      70.983  30.259  65.073  1.00  0.00           C  
ATOM   3448  HA  LEU   429      70.518  30.315  64.095  1.00  0.00           H  
ATOM   3449  CB  LEU   429      70.576  31.440  65.932  1.00  0.00           C  
ATOM   3450  HB2 LEU   429      69.488  31.508  65.902  1.00  0.00           H  
ATOM   3451  HB3 LEU   429      70.840  31.123  66.940  1.00  0.00           H  
ATOM   3452  CG  LEU   429      71.157  32.880  65.701  1.00  0.00           C  
ATOM   3453  HG  LEU   429      72.234  32.721  65.703  1.00  0.00           H  
ATOM   3454  CD1 LEU   429      70.678  33.352  64.275  1.00  0.00           C  
ATOM   3455 HD11 LEU   429      71.186  34.291  64.062  1.00  0.00           H  
ATOM   3456 HD12 LEU   429      70.841  32.541  63.564  1.00  0.00           H  
ATOM   3457 HD13 LEU   429      69.604  33.499  64.372  1.00  0.00           H  
ATOM   3458  CD2 LEU   429      70.739  33.780  66.862  1.00  0.00           C  
ATOM   3459 HD21 LEU   429      69.691  34.072  66.801  1.00  0.00           H  
ATOM   3460 HD22 LEU   429      71.024  33.245  67.767  1.00  0.00           H  
ATOM   3461 HD23 LEU   429      71.425  34.620  66.765  1.00  0.00           H  
ATOM   3462  C   LEU   429      72.497  30.193  64.880  1.00  0.00           C  
ATOM   3463  O   LEU   429      72.930  30.571  63.795  1.00  0.00           O  
ATOM   3464  N   PHE   430      73.342  29.627  65.716  1.00  0.00           N  
ATOM   3465  H   PHE   430      72.965  29.136  66.518  1.00  0.00           H  
ATOM   3466  CA  PHE   430      74.740  29.351  65.355  1.00  0.00           C  
ATOM   3467  HA  PHE   430      75.195  30.322  65.179  1.00  0.00           H  
ATOM   3468  CB  PHE   430      75.473  28.806  66.603  1.00  0.00           C  
ATOM   3469  HB2 PHE   430      75.185  29.463  67.421  1.00  0.00           H  
ATOM   3470  HB3 PHE   430      75.114  27.810  66.869  1.00  0.00           H  
ATOM   3471  CG  PHE   430      76.968  28.760  66.712  1.00  0.00           C  
ATOM   3472  CD1 PHE   430      77.556  28.155  67.849  1.00  0.00           C  
ATOM   3473  HD1 PHE   430      76.875  27.548  68.437  1.00  0.00           H  
ATOM   3474  CE1 PHE   430      78.930  27.927  67.892  1.00  0.00           C  
ATOM   3475  HE1 PHE   430      79.310  27.185  68.592  1.00  0.00           H  
ATOM   3476  CZ  PHE   430      79.723  28.469  66.869  1.00  0.00           C  
ATOM   3477  HZ  PHE   430      80.793  28.296  66.880  1.00  0.00           H  
ATOM   3478  CE2 PHE   430      79.211  29.213  65.860  1.00  0.00           C  
ATOM   3479  HE2 PHE   430      79.808  29.667  65.082  1.00  0.00           H  
ATOM   3480  CD2 PHE   430      77.782  29.386  65.748  1.00  0.00           C  
ATOM   3481  HD2 PHE   430      77.421  29.888  64.862  1.00  0.00           H  
ATOM   3482  C   PHE   430      74.926  28.372  64.212  1.00  0.00           C  
ATOM   3483  O   PHE   430      75.847  28.552  63.452  1.00  0.00           O  
ATOM   3484  N   VAL   431      74.141  27.276  64.150  1.00  0.00           N  
ATOM   3485  H   VAL   431      73.449  27.043  64.851  1.00  0.00           H  
ATOM   3486  CA  VAL   431      74.184  26.345  63.023  1.00  0.00           C  
ATOM   3487  HA  VAL   431      75.253  26.185  62.853  1.00  0.00           H  
ATOM   3488  CB  VAL   431      73.488  25.029  63.300  1.00  0.00           C  
ATOM   3489  HB  VAL   431      72.513  25.213  63.745  1.00  0.00           H  
ATOM   3490  CG1 VAL   431      73.047  24.254  61.957  1.00  0.00           C  
ATOM   3491 HG11 VAL   431      72.208  24.762  61.480  1.00  0.00           H  
ATOM   3492 HG12 VAL   431      73.962  24.264  61.357  1.00  0.00           H  
ATOM   3493 HG13 VAL   431      72.834  23.222  62.227  1.00  0.00           H  
ATOM   3494  CG2 VAL   431      74.270  24.077  64.195  1.00  0.00           C  
ATOM   3495 HG21 VAL   431      73.681  23.169  64.349  1.00  0.00           H  
ATOM   3496 HG22 VAL   431      75.223  23.917  63.688  1.00  0.00           H  
ATOM   3497 HG23 VAL   431      74.471  24.571  65.148  1.00  0.00           H  
ATOM   3498  C   VAL   431      73.898  26.984  61.742  1.00  0.00           C  
ATOM   3499  O   VAL   431      74.677  26.952  60.841  1.00  0.00           O  
ATOM   3500  N   TYR   432      72.733  27.693  61.644  1.00  0.00           N  
ATOM   3501  H   TYR   432      72.097  27.712  62.430  1.00  0.00           H  
ATOM   3502  CA  TYR   432      72.219  28.494  60.478  1.00  0.00           C  
ATOM   3503  HA  TYR   432      72.103  27.850  59.605  1.00  0.00           H  
ATOM   3504  CB  TYR   432      70.903  29.151  60.975  1.00  0.00           C  
ATOM   3505  HB2 TYR   432      71.215  29.716  61.856  1.00  0.00           H  
ATOM   3506  HB3 TYR   432      70.358  29.767  60.268  1.00  0.00           H  
ATOM   3507  CG  TYR   432      69.826  28.234  61.497  1.00  0.00           C  
ATOM   3508  CD1 TYR   432      69.620  26.948  60.944  1.00  0.00           C  
ATOM   3509  HD1 TYR   432      70.200  26.557  60.127  1.00  0.00           H  
ATOM   3510  CE1 TYR   432      68.521  26.164  61.381  1.00  0.00           C  
ATOM   3511  HE1 TYR   432      68.370  25.148  61.024  1.00  0.00           H  
ATOM   3512  CZ  TYR   432      67.535  26.674  62.229  1.00  0.00           C  
ATOM   3513  OH  TYR   432      66.458  25.977  62.634  1.00  0.00           O  
ATOM   3514  HH  TYR   432      65.758  26.519  63.003  1.00  0.00           H  
ATOM   3515  CE2 TYR   432      67.709  28.014  62.691  1.00  0.00           C  
ATOM   3516  HE2 TYR   432      66.940  28.425  63.316  1.00  0.00           H  
ATOM   3517  CD2 TYR   432      68.819  28.757  62.303  1.00  0.00           C  
ATOM   3518  HD2 TYR   432      68.976  29.743  62.709  1.00  0.00           H  
ATOM   3519  C   TYR   432      73.294  29.440  60.110  1.00  0.00           C  
ATOM   3520  O   TYR   432      73.783  29.430  58.945  1.00  0.00           O  
ATOM   3521  N   LEU   433      73.880  30.307  61.012  1.00  0.00           N  
ATOM   3522  H   LEU   433      73.446  30.247  61.926  1.00  0.00           H  
ATOM   3523  CA  LEU   433      75.023  31.259  60.692  1.00  0.00           C  
ATOM   3524  HA  LEU   433      74.741  32.054  59.986  1.00  0.00           H  
ATOM   3525  CB  LEU   433      75.463  31.882  62.035  1.00  0.00           C  
ATOM   3526  HB2 LEU   433      75.310  31.172  62.848  1.00  0.00           H  
ATOM   3527  HB3 LEU   433      76.517  32.171  62.014  1.00  0.00           H  
ATOM   3528  CG  LEU   433      74.550  33.073  62.422  1.00  0.00           C  
ATOM   3529  HG  LEU   433      73.513  32.751  62.271  1.00  0.00           H  
ATOM   3530  CD1 LEU   433      74.678  33.571  63.872  1.00  0.00           C  
ATOM   3531 HD11 LEU   433      75.613  34.111  64.005  1.00  0.00           H  
ATOM   3532 HD12 LEU   433      73.903  34.301  64.124  1.00  0.00           H  
ATOM   3533 HD13 LEU   433      74.598  32.731  64.554  1.00  0.00           H  
ATOM   3534  CD2 LEU   433      74.701  34.306  61.522  1.00  0.00           C  
ATOM   3535 HD21 LEU   433      75.632  34.833  61.725  1.00  0.00           H  
ATOM   3536 HD22 LEU   433      74.511  33.992  60.491  1.00  0.00           H  
ATOM   3537 HD23 LEU   433      73.912  35.042  61.702  1.00  0.00           H  
ATOM   3538  C   LEU   433      76.189  30.552  60.012  1.00  0.00           C  
ATOM   3539  O   LEU   433      76.781  30.986  59.030  1.00  0.00           O  
ATOM   3540  N   PHE   434      76.596  29.421  60.610  1.00  0.00           N  
ATOM   3541  H   PHE   434      76.114  29.049  61.407  1.00  0.00           H  
ATOM   3542  CA  PHE   434      77.717  28.738  59.947  1.00  0.00           C  
ATOM   3543  HA  PHE   434      78.558  29.427  59.837  1.00  0.00           H  
ATOM   3544  CB  PHE   434      78.272  27.697  60.931  1.00  0.00           C  
ATOM   3545  HB2 PHE   434      78.476  28.094  61.919  1.00  0.00           H  
ATOM   3546  HB3 PHE   434      77.455  26.975  61.051  1.00  0.00           H  
ATOM   3547  CG  PHE   434      79.571  26.922  60.524  1.00  0.00           C  
ATOM   3548  CD1 PHE   434      79.456  25.833  59.592  1.00  0.00           C  
ATOM   3549  HD1 PHE   434      78.512  25.479  59.197  1.00  0.00           H  
ATOM   3550  CE1 PHE   434      80.596  25.177  59.094  1.00  0.00           C  
ATOM   3551  HE1 PHE   434      80.473  24.441  58.315  1.00  0.00           H  
ATOM   3552  CZ  PHE   434      81.881  25.534  59.629  1.00  0.00           C  
ATOM   3553  HZ  PHE   434      82.792  25.159  59.205  1.00  0.00           H  
ATOM   3554  CE2 PHE   434      82.024  26.569  60.602  1.00  0.00           C  
ATOM   3555  HE2 PHE   434      82.988  26.757  61.038  1.00  0.00           H  
ATOM   3556  CD2 PHE   434      80.875  27.277  61.001  1.00  0.00           C  
ATOM   3557  HD2 PHE   434      80.962  28.053  61.758  1.00  0.00           H  
ATOM   3558  C   PHE   434      77.502  28.015  58.624  1.00  0.00           C  
ATOM   3559  O   PHE   434      78.394  28.119  57.755  1.00  0.00           O  
ATOM   3560  N   ILE   435      76.314  27.467  58.370  1.00  0.00           N  
ATOM   3561  H   ILE   435      75.626  27.573  59.105  1.00  0.00           H  
ATOM   3562  CA  ILE   435      75.959  26.802  57.165  1.00  0.00           C  
ATOM   3563  HA  ILE   435      76.794  26.197  56.808  1.00  0.00           H  
ATOM   3564  CB  ILE   435      74.761  25.826  57.487  1.00  0.00           C  
ATOM   3565  HB  ILE   435      73.986  26.432  57.952  1.00  0.00           H  
ATOM   3566  CG2 ILE   435      73.921  25.214  56.291  1.00  0.00           C  
ATOM   3567 HG21 ILE   435      73.836  26.113  55.664  1.00  0.00           H  
ATOM   3568 HG22 ILE   435      74.445  24.469  55.696  1.00  0.00           H  
ATOM   3569 HG23 ILE   435      72.975  24.877  56.704  1.00  0.00           H  
ATOM   3570  CG1 ILE   435      75.345  24.710  58.489  1.00  0.00           C  
ATOM   3571 HG12 ILE   435      75.989  25.158  59.239  1.00  0.00           H  
ATOM   3572 HG13 ILE   435      74.578  24.283  59.139  1.00  0.00           H  
ATOM   3573  CD1 ILE   435      76.199  23.707  57.734  1.00  0.00           C  
ATOM   3574 HD11 ILE   435      76.837  23.099  58.383  1.00  0.00           H  
ATOM   3575 HD12 ILE   435      75.557  23.039  57.162  1.00  0.00           H  
ATOM   3576 HD13 ILE   435      76.889  24.199  57.039  1.00  0.00           H  
ATOM   3577  C   ILE   435      75.680  27.876  56.074  1.00  0.00           C  
ATOM   3578  O   ILE   435      76.115  27.755  54.926  1.00  0.00           O  
ATOM   3579  N   GLY   436      75.015  28.978  56.363  1.00  0.00           N  
ATOM   3580  H   GLY   436      74.703  29.079  57.323  1.00  0.00           H  
ATOM   3581  CA  GLY   436      75.045  30.160  55.467  1.00  0.00           C  
ATOM   3582  HA2 GLY   436      74.687  29.806  54.504  1.00  0.00           H  
ATOM   3583  HA3 GLY   436      74.265  30.877  55.717  1.00  0.00           H  
ATOM   3584  C   GLY   436      76.445  30.839  55.310  1.00  0.00           C  
ATOM   3585  O   GLY   436      76.817  31.225  54.167  1.00  0.00           O  
ATOM   3586  N   THR   437      77.330  30.885  56.343  1.00  0.00           N  
ATOM   3587  H   THR   437      77.104  30.631  57.298  1.00  0.00           H  
ATOM   3588  CA  THR   437      78.622  31.487  56.097  1.00  0.00           C  
ATOM   3589  HA  THR   437      78.562  32.396  55.495  1.00  0.00           H  
ATOM   3590  CB  THR   437      79.333  31.824  57.402  1.00  0.00           C  
ATOM   3591  HB  THR   437      79.347  30.885  57.947  1.00  0.00           H  
ATOM   3592  CG2 THR   437      80.650  32.489  57.245  1.00  0.00           C  
ATOM   3593 HG21 THR   437      80.404  33.352  56.628  1.00  0.00           H  
ATOM   3594 HG22 THR   437      81.000  32.775  58.242  1.00  0.00           H  
ATOM   3595 HG23 THR   437      81.443  31.834  56.879  1.00  0.00           H  
ATOM   3596  OG1 THR   437      78.617  32.688  58.295  1.00  0.00           O  
ATOM   3597  HG1 THR   437      77.866  32.155  58.536  1.00  0.00           H  
ATOM   3598  C   THR   437      79.560  30.620  55.190  1.00  0.00           C  
ATOM   3599  O   THR   437      80.261  31.109  54.355  1.00  0.00           O  
ATOM   3600  N   SER   438      79.437  29.325  55.312  1.00  0.00           N  
ATOM   3601  H   SER   438      78.849  28.941  56.036  1.00  0.00           H  
ATOM   3602  CA  SER   438      80.135  28.364  54.521  1.00  0.00           C  
ATOM   3603  HA  SER   438      81.205  28.563  54.496  1.00  0.00           H  
ATOM   3604  CB  SER   438      79.997  26.880  55.154  1.00  0.00           C  
ATOM   3605  HB2 SER   438      78.921  26.723  55.171  1.00  0.00           H  
ATOM   3606  HB3 SER   438      80.592  26.166  54.580  1.00  0.00           H  
ATOM   3607  OG  SER   438      80.497  26.952  56.497  1.00  0.00           O  
ATOM   3608  HG  SER   438      79.804  27.309  57.056  1.00  0.00           H  
ATOM   3609  C   SER   438      79.706  28.423  53.053  1.00  0.00           C  
ATOM   3610  O   SER   438      80.510  28.239  52.125  1.00  0.00           O  
ATOM   3611  N   PHE   439      78.422  28.693  52.792  1.00  0.00           N  
ATOM   3612  H   PHE   439      77.825  28.794  53.598  1.00  0.00           H  
ATOM   3613  CA  PHE   439      78.032  29.082  51.452  1.00  0.00           C  
ATOM   3614  HA  PHE   439      78.402  28.272  50.825  1.00  0.00           H  
ATOM   3615  CB  PHE   439      76.461  28.988  51.295  1.00  0.00           C  
ATOM   3616  HB2 PHE   439      75.967  29.513  52.110  1.00  0.00           H  
ATOM   3617  HB3 PHE   439      76.092  29.422  50.363  1.00  0.00           H  
ATOM   3618  CG  PHE   439      75.931  27.584  51.363  1.00  0.00           C  
ATOM   3619  CD1 PHE   439      76.394  26.557  50.501  1.00  0.00           C  
ATOM   3620  HD1 PHE   439      77.268  26.724  49.876  1.00  0.00           H  
ATOM   3621  CE1 PHE   439      75.811  25.315  50.613  1.00  0.00           C  
ATOM   3622  HE1 PHE   439      76.182  24.571  49.931  1.00  0.00           H  
ATOM   3623  CZ  PHE   439      74.711  25.079  51.490  1.00  0.00           C  
ATOM   3624  HZ  PHE   439      74.127  24.166  51.393  1.00  0.00           H  
ATOM   3625  CE2 PHE   439      74.279  26.054  52.372  1.00  0.00           C  
ATOM   3626  HE2 PHE   439      73.393  26.001  52.973  1.00  0.00           H  
ATOM   3627  CD2 PHE   439      74.847  27.333  52.250  1.00  0.00           C  
ATOM   3628  HD2 PHE   439      74.492  28.094  52.926  1.00  0.00           H  
ATOM   3629  C   PHE   439      78.683  30.357  51.077  1.00  0.00           C  
ATOM   3630  O   PHE   439      79.420  30.332  50.060  1.00  0.00           O  
ATOM   3631  N   LEU   440      78.342  31.462  51.776  1.00  0.00           N  
ATOM   3632  H   LEU   440      77.716  31.431  52.560  1.00  0.00           H  
ATOM   3633  CA  LEU   440      78.905  32.755  51.342  1.00  0.00           C  
ATOM   3634  HA  LEU   440      78.414  33.039  50.406  1.00  0.00           H  
ATOM   3635  CB  LEU   440      78.744  33.820  52.514  1.00  0.00           C  
ATOM   3636  HB2 LEU   440      78.997  33.281  53.425  1.00  0.00           H  
ATOM   3637  HB3 LEU   440      79.369  34.690  52.300  1.00  0.00           H  
ATOM   3638  CG  LEU   440      77.339  34.346  52.719  1.00  0.00           C  
ATOM   3639  HG  LEU   440      76.683  33.600  53.169  1.00  0.00           H  
ATOM   3640  CD1 LEU   440      77.403  35.443  53.829  1.00  0.00           C  
ATOM   3641 HD11 LEU   440      78.149  36.149  53.487  1.00  0.00           H  
ATOM   3642 HD12 LEU   440      76.510  36.059  53.948  1.00  0.00           H  
ATOM   3643 HD13 LEU   440      77.680  35.055  54.813  1.00  0.00           H  
ATOM   3644  CD2 LEU   440      76.688  34.893  51.430  1.00  0.00           C  
ATOM   3645 HD21 LEU   440      75.819  35.474  51.711  1.00  0.00           H  
ATOM   3646 HD22 LEU   440      77.380  35.590  50.951  1.00  0.00           H  
ATOM   3647 HD23 LEU   440      76.452  34.086  50.734  1.00  0.00           H  
ATOM   3648  C   LEU   440      80.453  32.771  51.057  1.00  0.00           C  
ATOM   3649  O   LEU   440      80.909  33.524  50.221  1.00  0.00           O  
ATOM   3650  N   LEU   441      81.254  32.014  51.775  1.00  0.00           N  
ATOM   3651  H   LEU   441      80.921  31.477  52.558  1.00  0.00           H  
ATOM   3652  CA  LEU   441      82.693  31.884  51.529  1.00  0.00           C  
ATOM   3653  HA  LEU   441      83.107  32.899  51.512  1.00  0.00           H  
ATOM   3654  CB  LEU   441      83.272  30.970  52.654  1.00  0.00           C  
ATOM   3655  HB2 LEU   441      82.627  30.105  52.765  1.00  0.00           H  
ATOM   3656  HB3 LEU   441      84.255  30.614  52.361  1.00  0.00           H  
ATOM   3657  CG  LEU   441      83.514  31.759  53.975  1.00  0.00           C  
ATOM   3658  HG  LEU   441      82.671  32.349  54.351  1.00  0.00           H  
ATOM   3659  CD1 LEU   441      83.948  30.804  55.162  1.00  0.00           C  
ATOM   3660 HD11 LEU   441      83.146  30.088  55.315  1.00  0.00           H  
ATOM   3661 HD12 LEU   441      84.865  30.266  54.879  1.00  0.00           H  
ATOM   3662 HD13 LEU   441      84.094  31.495  55.992  1.00  0.00           H  
ATOM   3663  CD2 LEU   441      84.622  32.759  53.826  1.00  0.00           C  
ATOM   3664 HD21 LEU   441      85.004  33.026  54.806  1.00  0.00           H  
ATOM   3665 HD22 LEU   441      85.435  32.235  53.310  1.00  0.00           H  
ATOM   3666 HD23 LEU   441      84.422  33.673  53.269  1.00  0.00           H  
ATOM   3667  C   LEU   441      82.950  31.223  50.173  1.00  0.00           C  
ATOM   3668  O   LEU   441      83.657  31.801  49.334  1.00  0.00           O  
ATOM   3669  N   ALA   442      82.237  30.139  49.877  1.00  0.00           N  
ATOM   3670  H   ALA   442      81.616  29.784  50.600  1.00  0.00           H  
ATOM   3671  CA  ALA   442      82.440  29.442  48.624  1.00  0.00           C  
ATOM   3672  HA  ALA   442      83.496  29.189  48.507  1.00  0.00           H  
ATOM   3673  CB  ALA   442      81.653  28.136  48.588  1.00  0.00           C  
ATOM   3674  HB1 ALA   442      81.908  27.652  47.637  1.00  0.00           H  
ATOM   3675  HB2 ALA   442      81.883  27.449  49.406  1.00  0.00           H  
ATOM   3676  HB3 ALA   442      80.607  28.415  48.708  1.00  0.00           H  
ATOM   3677  C   ALA   442      82.096  30.436  47.379  1.00  0.00           C  
ATOM   3678  O   ALA   442      82.886  30.639  46.394  1.00  0.00           O  
ATOM   3679  N   GLY   443      80.989  31.177  47.543  1.00  0.00           N  
ATOM   3680  H   GLY   443      80.335  30.993  48.293  1.00  0.00           H  
ATOM   3681  CA  GLY   443      80.659  32.270  46.599  1.00  0.00           C  
ATOM   3682  HA2 GLY   443      80.325  31.916  45.619  1.00  0.00           H  
ATOM   3683  HA3 GLY   443      79.816  32.783  47.050  1.00  0.00           H  
ATOM   3684  C   GLY   443      81.717  33.366  46.591  1.00  0.00           C  
ATOM   3685  O   GLY   443      82.027  33.769  45.443  1.00  0.00           O  
ATOM   3686  N   PHE   444      82.259  33.840  47.745  1.00  0.00           N  
ATOM   3687  H   PHE   444      81.908  33.609  48.667  1.00  0.00           H  
ATOM   3688  CA  PHE   444      83.335  34.889  47.756  1.00  0.00           C  
ATOM   3689  HA  PHE   444      83.032  35.695  47.089  1.00  0.00           H  
ATOM   3690  CB  PHE   444      83.638  35.376  49.165  1.00  0.00           C  
ATOM   3691  HB2 PHE   444      83.889  34.505  49.772  1.00  0.00           H  
ATOM   3692  HB3 PHE   444      84.543  35.981  49.158  1.00  0.00           H  
ATOM   3693  CG  PHE   444      82.546  36.157  49.949  1.00  0.00           C  
ATOM   3694  CD1 PHE   444      81.765  37.042  49.242  1.00  0.00           C  
ATOM   3695  HD1 PHE   444      81.847  37.084  48.164  1.00  0.00           H  
ATOM   3696  CE1 PHE   444      80.753  37.805  49.902  1.00  0.00           C  
ATOM   3697  HE1 PHE   444      80.168  38.500  49.316  1.00  0.00           H  
ATOM   3698  CZ  PHE   444      80.645  37.669  51.293  1.00  0.00           C  
ATOM   3699  HZ  PHE   444      79.901  38.255  51.831  1.00  0.00           H  
ATOM   3700  CE2 PHE   444      81.340  36.714  52.036  1.00  0.00           C  
ATOM   3701  HE2 PHE   444      81.352  36.582  53.108  1.00  0.00           H  
ATOM   3702  CD2 PHE   444      82.338  35.934  51.373  1.00  0.00           C  
ATOM   3703  HD2 PHE   444      82.873  35.164  51.918  1.00  0.00           H  
ATOM   3704  C   PHE   444      84.707  34.475  47.140  1.00  0.00           C  
ATOM   3705  O   PHE   444      85.528  35.336  46.656  1.00  0.00           O  
ATOM   3706  N   VAL   445      85.083  33.239  47.425  1.00  0.00           N  
ATOM   3707  H   VAL   445      84.427  32.730  48.011  1.00  0.00           H  
ATOM   3708  CA  VAL   445      86.132  32.394  46.753  1.00  0.00           C  
ATOM   3709  HA  VAL   445      87.056  32.916  47.015  1.00  0.00           H  
ATOM   3710  CB  VAL   445      86.421  31.081  47.416  1.00  0.00           C  
ATOM   3711  HB  VAL   445      85.521  30.457  47.361  1.00  0.00           H  
ATOM   3712  CG1 VAL   445      87.592  30.299  46.772  1.00  0.00           C  
ATOM   3713 HG11 VAL   445      87.828  29.401  47.335  1.00  0.00           H  
ATOM   3714 HG12 VAL   445      87.372  30.059  45.732  1.00  0.00           H  
ATOM   3715 HG13 VAL   445      88.472  30.929  46.643  1.00  0.00           H  
ATOM   3716  CG2 VAL   445      86.795  31.281  48.955  1.00  0.00           C  
ATOM   3717 HG21 VAL   445      86.094  31.974  49.414  1.00  0.00           H  
ATOM   3718 HG22 VAL   445      86.696  30.347  49.517  1.00  0.00           H  
ATOM   3719 HG23 VAL   445      87.746  31.750  49.186  1.00  0.00           H  
ATOM   3720  C   VAL   445      85.999  32.341  45.241  1.00  0.00           C  
ATOM   3721  O   VAL   445      86.956  32.569  44.459  1.00  0.00           O  
ATOM   3722  N   SER   446      84.798  31.998  44.767  1.00  0.00           N  
ATOM   3723  H   SER   446      84.178  31.644  45.480  1.00  0.00           H  
ATOM   3724  CA  SER   446      84.543  32.076  43.331  1.00  0.00           C  
ATOM   3725  HA  SER   446      85.186  31.448  42.708  1.00  0.00           H  
ATOM   3726  CB  SER   446      83.194  31.503  42.976  1.00  0.00           C  
ATOM   3727  HB2 SER   446      82.384  32.197  43.191  1.00  0.00           H  
ATOM   3728  HB3 SER   446      83.185  31.398  41.899  1.00  0.00           H  
ATOM   3729  OG  SER   446      82.928  30.236  43.628  1.00  0.00           O  
ATOM   3730  HG  SER   446      82.751  30.362  44.564  1.00  0.00           H  
ATOM   3731  C   SER   446      84.697  33.512  42.728  1.00  0.00           C  
ATOM   3732  O   SER   446      85.186  33.631  41.642  1.00  0.00           O  
ATOM   3733  N   LEU   447      84.200  34.538  43.455  1.00  0.00           N  
ATOM   3734  H   LEU   447      83.695  34.329  44.311  1.00  0.00           H  
ATOM   3735  CA  LEU   447      84.160  35.932  43.028  1.00  0.00           C  
ATOM   3736  HA  LEU   447      83.765  36.041  42.021  1.00  0.00           H  
ATOM   3737  CB  LEU   447      83.245  36.776  43.917  1.00  0.00           C  
ATOM   3738  HB2 LEU   447      83.455  36.696  44.985  1.00  0.00           H  
ATOM   3739  HB3 LEU   447      83.417  37.813  43.612  1.00  0.00           H  
ATOM   3740  CG  LEU   447      81.711  36.451  43.577  1.00  0.00           C  
ATOM   3741  HG  LEU   447      81.545  35.381  43.406  1.00  0.00           H  
ATOM   3742  CD1 LEU   447      80.781  36.772  44.752  1.00  0.00           C  
ATOM   3743 HD11 LEU   447      81.157  37.710  45.150  1.00  0.00           H  
ATOM   3744 HD12 LEU   447      79.729  36.966  44.553  1.00  0.00           H  
ATOM   3745 HD13 LEU   447      80.982  36.018  45.512  1.00  0.00           H  
ATOM   3746  CD2 LEU   447      81.205  37.160  42.244  1.00  0.00           C  
ATOM   3747 HD21 LEU   447      80.211  36.803  41.985  1.00  0.00           H  
ATOM   3748 HD22 LEU   447      81.119  38.230  42.416  1.00  0.00           H  
ATOM   3749 HD23 LEU   447      81.960  36.984  41.482  1.00  0.00           H  
ATOM   3750  C   LEU   447      85.599  36.420  42.933  1.00  0.00           C  
ATOM   3751  O   LEU   447      85.976  37.173  42.048  1.00  0.00           O  
ATOM   3752  N   PHE   448      86.483  36.096  43.932  1.00  0.00           N  
ATOM   3753  H   PHE   448      86.209  35.670  44.810  1.00  0.00           H  
ATOM   3754  CA  PHE   448      87.854  36.381  43.846  1.00  0.00           C  
ATOM   3755  HA  PHE   448      88.004  37.439  43.631  1.00  0.00           H  
ATOM   3756  CB  PHE   448      88.448  36.079  45.186  1.00  0.00           C  
ATOM   3757  HB2 PHE   448      87.967  36.698  45.938  1.00  0.00           H  
ATOM   3758  HB3 PHE   448      88.264  35.059  45.521  1.00  0.00           H  
ATOM   3759  CG  PHE   448      89.979  36.320  45.338  1.00  0.00           C  
ATOM   3760  CD1 PHE   448      90.956  35.279  45.442  1.00  0.00           C  
ATOM   3761  HD1 PHE   448      90.565  34.274  45.421  1.00  0.00           H  
ATOM   3762  CE1 PHE   448      92.247  35.602  45.572  1.00  0.00           C  
ATOM   3763  HE1 PHE   448      92.986  34.809  45.533  1.00  0.00           H  
ATOM   3764  CZ  PHE   448      92.664  36.896  45.857  1.00  0.00           C  
ATOM   3765  HZ  PHE   448      93.707  37.100  46.081  1.00  0.00           H  
ATOM   3766  CE2 PHE   448      91.720  37.949  45.868  1.00  0.00           C  
ATOM   3767  HE2 PHE   448      92.008  38.961  46.130  1.00  0.00           H  
ATOM   3768  CD2 PHE   448      90.410  37.633  45.545  1.00  0.00           C  
ATOM   3769  HD2 PHE   448      89.688  38.435  45.444  1.00  0.00           H  
ATOM   3770  C   PHE   448      88.527  35.624  42.623  1.00  0.00           C  
ATOM   3771  O   PHE   448      89.242  36.280  41.881  1.00  0.00           O  
ATOM   3772  N   ARG   449      88.346  34.308  42.444  1.00  0.00           N  
ATOM   3773  H   ARG   449      87.746  33.823  43.099  1.00  0.00           H  
ATOM   3774  CA  ARG   449      88.763  33.660  41.158  1.00  0.00           C  
ATOM   3775  HA  ARG   449      89.848  33.733  41.177  1.00  0.00           H  
ATOM   3776  CB  ARG   449      88.422  32.175  41.222  1.00  0.00           C  
ATOM   3777  HB2 ARG   449      87.373  32.004  41.473  1.00  0.00           H  
ATOM   3778  HB3 ARG   449      88.791  31.783  40.270  1.00  0.00           H  
ATOM   3779  CG  ARG   449      89.188  31.386  42.277  1.00  0.00           C  
ATOM   3780  HG2 ARG   449      90.265  31.512  42.187  1.00  0.00           H  
ATOM   3781  HG3 ARG   449      89.034  31.858  43.249  1.00  0.00           H  
ATOM   3782  CD  ARG   449      88.890  29.862  42.464  1.00  0.00           C  
ATOM   3783  HD2 ARG   449      87.842  29.821  42.785  1.00  0.00           H  
ATOM   3784  HD3 ARG   449      88.982  29.253  41.567  1.00  0.00           H  
ATOM   3785  NE  ARG   449      89.709  29.260  43.507  1.00  0.00           N  
ATOM   3786  HE  ARG   449      90.320  29.861  44.041  1.00  0.00           H  
ATOM   3787  CZ  ARG   449      89.771  27.997  43.854  1.00  0.00           C  
ATOM   3788  NH1 ARG   449      90.569  27.615  44.849  1.00  0.00           N  
ATOM   3789 HH11 ARG   449      91.130  28.349  45.255  1.00  0.00           H  
ATOM   3790 HH12 ARG   449      90.610  26.638  45.102  1.00  0.00           H  
ATOM   3791  NH2 ARG   449      89.252  27.013  43.205  1.00  0.00           N  
ATOM   3792 HH21 ARG   449      88.486  27.152  42.551  1.00  0.00           H  
ATOM   3793 HH22 ARG   449      89.514  26.056  43.383  1.00  0.00           H  
ATOM   3794  C   ARG   449      88.439  34.435  39.891  1.00  0.00           C  
ATOM   3795  O   ARG   449      89.302  34.861  39.181  1.00  0.00           O  
ATOM   3796  N   ILE   450      87.125  34.680  39.685  1.00  0.00           N  
ATOM   3797  H   ILE   450      86.492  34.246  40.340  1.00  0.00           H  
ATOM   3798  CA  ILE   450      86.577  35.573  38.632  1.00  0.00           C  
ATOM   3799  HA  ILE   450      86.946  35.148  37.708  1.00  0.00           H  
ATOM   3800  CB  ILE   450      85.085  35.619  38.655  1.00  0.00           C  
ATOM   3801  HB  ILE   450      84.706  35.842  39.645  1.00  0.00           H  
ATOM   3802  CG2 ILE   450      84.551  36.669  37.654  1.00  0.00           C  
ATOM   3803 HG21 ILE   450      84.713  37.702  37.963  1.00  0.00           H  
ATOM   3804 HG22 ILE   450      85.008  36.348  36.717  1.00  0.00           H  
ATOM   3805 HG23 ILE   450      83.487  36.510  37.440  1.00  0.00           H  
ATOM   3806  CG1 ILE   450      84.513  34.203  38.364  1.00  0.00           C  
ATOM   3807 HG12 ILE   450      84.586  33.926  37.305  1.00  0.00           H  
ATOM   3808 HG13 ILE   450      85.045  33.453  38.951  1.00  0.00           H  
ATOM   3809  CD1 ILE   450      83.068  34.166  38.689  1.00  0.00           C  
ATOM   3810 HD11 ILE   450      82.838  34.093  39.748  1.00  0.00           H  
ATOM   3811 HD12 ILE   450      82.440  34.938  38.255  1.00  0.00           H  
ATOM   3812 HD13 ILE   450      82.516  33.294  38.326  1.00  0.00           H  
ATOM   3813  C   ILE   450      87.276  36.950  38.612  1.00  0.00           C  
ATOM   3814  O   ILE   450      87.622  37.607  37.535  1.00  0.00           O  
ATOM   3815  N   ARG   451      87.495  37.569  39.758  1.00  0.00           N  
ATOM   3816  H   ARG   451      87.033  37.194  40.577  1.00  0.00           H  
ATOM   3817  CA  ARG   451      88.189  38.843  39.922  1.00  0.00           C  
ATOM   3818  HA  ARG   451      87.823  39.580  39.212  1.00  0.00           H  
ATOM   3819  CB  ARG   451      87.892  39.389  41.286  1.00  0.00           C  
ATOM   3820  HB2 ARG   451      86.810  39.535  41.292  1.00  0.00           H  
ATOM   3821  HB3 ARG   451      88.242  38.678  42.036  1.00  0.00           H  
ATOM   3822  CG  ARG   451      88.573  40.765  41.546  1.00  0.00           C  
ATOM   3823  HG2 ARG   451      89.600  40.677  41.911  1.00  0.00           H  
ATOM   3824  HG3 ARG   451      88.605  41.338  40.619  1.00  0.00           H  
ATOM   3825  CD  ARG   451      87.869  41.544  42.616  1.00  0.00           C  
ATOM   3826  HD2 ARG   451      86.788  41.540  42.441  1.00  0.00           H  
ATOM   3827  HD3 ARG   451      88.070  41.016  43.543  1.00  0.00           H  
ATOM   3828  NE  ARG   451      88.401  42.903  42.667  1.00  0.00           N  
ATOM   3829  HE  ARG   451      89.175  43.148  43.266  1.00  0.00           H  
ATOM   3830  CZ  ARG   451      88.042  43.915  41.926  1.00  0.00           C  
ATOM   3831  NH1 ARG   451      87.368  43.808  40.832  1.00  0.00           N  
ATOM   3832 HH11 ARG   451      86.801  42.978  40.752  1.00  0.00           H  
ATOM   3833 HH12 ARG   451      87.176  44.627  40.269  1.00  0.00           H  
ATOM   3834  NH2 ARG   451      88.567  45.083  42.134  1.00  0.00           N  
ATOM   3835 HH21 ARG   451      89.258  45.226  42.859  1.00  0.00           H  
ATOM   3836 HH22 ARG   451      88.468  45.750  41.380  1.00  0.00           H  
ATOM   3837  C   ARG   451      89.709  38.802  39.691  1.00  0.00           C  
ATOM   3838  O   ARG   451      90.275  39.825  39.279  1.00  0.00           O  
ATOM   3839  N   THR   452      90.413  37.654  39.877  1.00  0.00           N  
ATOM   3840  H   THR   452      89.869  36.850  40.175  1.00  0.00           H  
ATOM   3841  CA  THR   452      91.852  37.281  39.817  1.00  0.00           C  
ATOM   3842  HA  THR   452      92.468  38.085  39.406  1.00  0.00           H  
ATOM   3843  CB  THR   452      92.445  37.033  41.240  1.00  0.00           C  
ATOM   3844  HB  THR   452      93.465  36.666  41.182  1.00  0.00           H  
ATOM   3845  CG2 THR   452      92.347  38.204  42.184  1.00  0.00           C  
ATOM   3846 HG21 THR   452      91.338  38.496  42.471  1.00  0.00           H  
ATOM   3847 HG22 THR   452      92.768  37.900  43.141  1.00  0.00           H  
ATOM   3848 HG23 THR   452      92.996  38.969  41.735  1.00  0.00           H  
ATOM   3849  OG1 THR   452      91.897  35.873  41.857  1.00  0.00           O  
ATOM   3850  HG1 THR   452      90.946  35.891  41.779  1.00  0.00           H  
ATOM   3851  C   THR   452      92.160  36.222  38.834  1.00  0.00           C  
ATOM   3852  O   THR   452      92.242  36.582  37.646  1.00  0.00           O  
ATOM   3853  N   ILE   453      92.440  34.986  39.258  1.00  0.00           N  
ATOM   3854  H   ILE   453      92.481  34.910  40.266  1.00  0.00           H  
ATOM   3855  CA  ILE   453      92.975  33.857  38.498  1.00  0.00           C  
ATOM   3856  HA  ILE   453      92.439  33.709  37.549  1.00  0.00           H  
ATOM   3857  CB  ILE   453      94.452  34.019  38.034  1.00  0.00           C  
ATOM   3858  HB  ILE   453      94.447  34.930  37.428  1.00  0.00           H  
ATOM   3859  CG2 ILE   453      95.316  34.335  39.334  1.00  0.00           C  
ATOM   3860 HG21 ILE   453      95.362  33.399  39.883  1.00  0.00           H  
ATOM   3861 HG22 ILE   453      96.279  34.826  39.185  1.00  0.00           H  
ATOM   3862 HG23 ILE   453      94.785  35.110  39.889  1.00  0.00           H  
ATOM   3863  CG1 ILE   453      95.060  32.968  37.076  1.00  0.00           C  
ATOM   3864 HG12 ILE   453      95.064  31.951  37.473  1.00  0.00           H  
ATOM   3865 HG13 ILE   453      94.429  32.843  36.188  1.00  0.00           H  
ATOM   3866  CD1 ILE   453      96.418  33.440  36.527  1.00  0.00           C  
ATOM   3867 HD11 ILE   453      96.829  32.747  35.792  1.00  0.00           H  
ATOM   3868 HD12 ILE   453      96.430  34.337  35.912  1.00  0.00           H  
ATOM   3869 HD13 ILE   453      97.073  33.597  37.379  1.00  0.00           H  
ATOM   3870  C   ILE   453      92.738  32.523  39.301  1.00  0.00           C  
ATOM   3871  O   ILE   453      92.967  32.569  40.470  1.00  0.00           O  
ATOM   3872  N   MET   454      92.251  31.408  38.818  1.00  0.00           N  
ATOM   3873  H   MET   454      92.054  30.617  39.408  1.00  0.00           H  
ATOM   3874  CA  MET   454      91.918  31.224  37.405  1.00  0.00           C  
ATOM   3875  HA  MET   454      92.654  31.778  36.820  1.00  0.00           H  
ATOM   3876  CB  MET   454      92.091  29.782  36.966  1.00  0.00           C  
ATOM   3877  HB2 MET   454      92.782  29.251  37.626  1.00  0.00           H  
ATOM   3878  HB3 MET   454      91.130  29.291  37.176  1.00  0.00           H  
ATOM   3879  CG  MET   454      92.533  29.713  35.550  1.00  0.00           C  
ATOM   3880  HG2 MET   454      92.054  28.863  35.065  1.00  0.00           H  
ATOM   3881  HG3 MET   454      92.295  30.632  35.008  1.00  0.00           H  
ATOM   3882  SD  MET   454      94.351  29.590  35.469  1.00  0.00           S  
ATOM   3883  CE  MET   454      94.613  27.806  35.653  1.00  0.00           C  
ATOM   3884  HE1 MET   454      95.698  27.729  35.581  1.00  0.00           H  
ATOM   3885  HE2 MET   454      94.214  27.424  36.591  1.00  0.00           H  
ATOM   3886  HE3 MET   454      94.121  27.316  34.807  1.00  0.00           H  
ATOM   3887  C   MET   454      90.465  31.716  37.129  1.00  0.00           C  
ATOM   3888  O   MET   454      89.562  31.488  37.989  1.00  0.00           O  
ATOM   3889  N   LYS   455      90.169  32.563  36.142  1.00  0.00           N  
ATOM   3890  H   LYS   455      90.803  32.750  35.370  1.00  0.00           H  
ATOM   3891  CA  LYS   455      88.831  33.243  36.034  1.00  0.00           C  
ATOM   3892  HA  LYS   455      88.566  33.668  37.000  1.00  0.00           H  
ATOM   3893  CB  LYS   455      88.844  34.440  35.065  1.00  0.00           C  
ATOM   3894  HB2 LYS   455      89.361  34.122  34.165  1.00  0.00           H  
ATOM   3895  HB3 LYS   455      87.818  34.723  34.804  1.00  0.00           H  
ATOM   3896  CG  LYS   455      89.583  35.706  35.547  1.00  0.00           C  
ATOM   3897  HG2 LYS   455      89.199  35.829  36.560  1.00  0.00           H  
ATOM   3898  HG3 LYS   455      90.653  35.532  35.638  1.00  0.00           H  
ATOM   3899  CD  LYS   455      89.278  36.907  34.643  1.00  0.00           C  
ATOM   3900  HD2 LYS   455      89.357  36.611  33.594  1.00  0.00           H  
ATOM   3901  HD3 LYS   455      88.261  37.196  34.908  1.00  0.00           H  
ATOM   3902  CE  LYS   455      90.417  37.858  34.958  1.00  0.00           C  
ATOM   3903  HE2 LYS   455      91.344  37.276  34.966  1.00  0.00           H  
ATOM   3904  HE3 LYS   455      90.430  38.703  34.269  1.00  0.00           H  
ATOM   3905  NZ  LYS   455      90.370  38.435  36.323  1.00  0.00           N  
ATOM   3906  HZ1 LYS   455      90.354  37.699  37.019  1.00  0.00           H  
ATOM   3907  HZ2 LYS   455      91.180  39.032  36.395  1.00  0.00           H  
ATOM   3908  HZ3 LYS   455      89.533  38.988  36.465  1.00  0.00           H  
ATOM   3909  C   LYS   455      87.717  32.335  35.724  1.00  0.00           C  
ATOM   3910  O   LYS   455      86.674  32.520  36.332  1.00  0.00           O  
ATOM   3911  N   HIP   456      87.946  31.340  34.787  1.00  0.00           N  
ATOM   3912  H   HIP   456      88.911  31.191  34.545  1.00  0.00           H  
ATOM   3913  CA  HIP   456      86.894  30.462  34.254  1.00  0.00           C  
ATOM   3914  HA  HIP   456      87.313  30.015  33.355  1.00  0.00           H  
ATOM   3915  CB  HIP   456      86.743  29.239  35.205  1.00  0.00           C  
ATOM   3916  HB2 HIP   456      86.659  29.698  36.184  1.00  0.00           H  
ATOM   3917  HB3 HIP   456      85.821  28.684  35.022  1.00  0.00           H  
ATOM   3918  CG  HIP   456      87.937  28.288  35.511  1.00  0.00           C  
ATOM   3919  ND1 HIP   456      87.828  27.129  36.279  1.00  0.00           N  
ATOM   3920  HD1 HIP   456      87.112  26.930  36.971  1.00  0.00           H  
ATOM   3921  CE1 HIP   456      88.924  26.351  36.072  1.00  0.00           C  
ATOM   3922  HE1 HIP   456      89.064  25.380  36.528  1.00  0.00           H  
ATOM   3923  NE2 HIP   456      89.717  26.967  35.205  1.00  0.00           N  
ATOM   3924  HE2 HIP   456      90.595  26.575  34.917  1.00  0.00           H  
ATOM   3925  CD2 HIP   456      89.166  28.172  34.858  1.00  0.00           C  
ATOM   3926  HD2 HIP   456      89.506  28.843  34.084  1.00  0.00           H  
ATOM   3927  C   HIP   456      85.538  31.074  33.866  1.00  0.00           C  
ATOM   3928  O   HIP   456      84.449  30.589  34.263  1.00  0.00           O  
ATOM   3929  N   ASP   457      85.508  32.204  33.161  1.00  0.00           N  
ATOM   3930  H   ASP   457      84.603  32.624  33.024  1.00  0.00           H  
ATOM   3931  CA  ASP   457      86.512  32.662  32.217  1.00  0.00           C  
ATOM   3932  HA  ASP   457      87.486  32.280  32.526  1.00  0.00           H  
ATOM   3933  CB  ASP   457      86.230  32.019  30.901  1.00  0.00           C  
ATOM   3934  HB2 ASP   457      86.886  32.368  30.102  1.00  0.00           H  
ATOM   3935  HB3 ASP   457      86.366  30.934  30.956  1.00  0.00           H  
ATOM   3936  CG  ASP   457      84.784  32.246  30.367  1.00  0.00           C  
ATOM   3937  OD1 ASP   457      83.974  33.054  30.862  1.00  0.00           O  
ATOM   3938  OD2 ASP   457      84.500  31.521  29.378  1.00  0.00           O  
ATOM   3939  C   ASP   457      86.629  34.203  32.172  1.00  0.00           C  
ATOM   3940  O   ASP   457      87.469  34.803  31.491  1.00  0.00           O  
ATOM   3941  N   GLY   458      85.782  34.926  32.949  1.00  0.00           N  
ATOM   3942  H   GLY   458      85.162  34.400  33.559  1.00  0.00           H  
ATOM   3943  CA  GLY   458      85.688  36.396  33.056  1.00  0.00           C  
ATOM   3944  HA2 GLY   458      85.406  36.748  34.056  1.00  0.00           H  
ATOM   3945  HA3 GLY   458      86.683  36.793  32.894  1.00  0.00           H  
ATOM   3946  C   GLY   458      84.823  37.033  32.000  1.00  0.00           C  
ATOM   3947  O   GLY   458      84.882  38.257  31.926  1.00  0.00           O  
ATOM   3948  N   THR   459      84.122  36.302  31.104  1.00  0.00           N  
ATOM   3949  H   THR   459      84.096  35.319  31.308  1.00  0.00           H  
ATOM   3950  CA  THR   459      83.116  36.963  30.195  1.00  0.00           C  
ATOM   3951  HA  THR   459      83.654  37.736  29.652  1.00  0.00           H  
ATOM   3952  CB  THR   459      82.629  35.946  29.123  1.00  0.00           C  
ATOM   3953  HB  THR   459      81.903  36.408  28.454  1.00  0.00           H  
ATOM   3954  CG2 THR   459      83.654  35.422  28.197  1.00  0.00           C  
ATOM   3955 HG21 THR   459      83.324  34.516  27.686  1.00  0.00           H  
ATOM   3956 HG22 THR   459      84.005  36.076  27.393  1.00  0.00           H  
ATOM   3957 HG23 THR   459      84.500  35.089  28.787  1.00  0.00           H  
ATOM   3958  OG1 THR   459      82.189  34.800  29.783  1.00  0.00           O  
ATOM   3959  HG1 THR   459      83.018  34.347  29.939  1.00  0.00           H  
ATOM   3960  C   THR   459      81.988  37.597  31.055  1.00  0.00           C  
ATOM   3961  O   THR   459      81.701  37.010  32.123  1.00  0.00           O  
ATOM   3962  N   LYS   460      81.346  38.668  30.588  1.00  0.00           N  
ATOM   3963  H   LYS   460      81.631  39.088  29.721  1.00  0.00           H  
ATOM   3964  CA  LYS   460      80.040  39.143  31.175  1.00  0.00           C  
ATOM   3965  HA  LYS   460      80.289  39.538  32.158  1.00  0.00           H  
ATOM   3966  CB  LYS   460      79.545  40.294  30.357  1.00  0.00           C  
ATOM   3967  HB2 LYS   460      79.622  40.116  29.285  1.00  0.00           H  
ATOM   3968  HB3 LYS   460      78.507  40.508  30.615  1.00  0.00           H  
ATOM   3969  CG  LYS   460      80.284  41.639  30.693  1.00  0.00           C  
ATOM   3970  HG2 LYS   460      80.029  41.860  31.737  1.00  0.00           H  
ATOM   3971  HG3 LYS   460      81.366  41.624  30.685  1.00  0.00           H  
ATOM   3972  CD  LYS   460      79.729  42.851  29.892  1.00  0.00           C  
ATOM   3973  HD2 LYS   460      80.120  42.840  28.877  1.00  0.00           H  
ATOM   3974  HD3 LYS   460      78.636  42.829  29.856  1.00  0.00           H  
ATOM   3975  CE  LYS   460      80.183  44.166  30.536  1.00  0.00           C  
ATOM   3976  HE2 LYS   460      79.926  44.180  31.597  1.00  0.00           H  
ATOM   3977  HE3 LYS   460      81.261  44.129  30.466  1.00  0.00           H  
ATOM   3978  NZ  LYS   460      79.642  45.403  29.870  1.00  0.00           N  
ATOM   3979  HZ1 LYS   460      79.697  46.189  30.513  1.00  0.00           H  
ATOM   3980  HZ2 LYS   460      80.135  45.705  29.049  1.00  0.00           H  
ATOM   3981  HZ3 LYS   460      78.652  45.363  29.703  1.00  0.00           H  
ATOM   3982  C   LYS   460      78.897  38.054  31.214  1.00  0.00           C  
ATOM   3983  O   LYS   460      79.004  37.123  30.408  1.00  0.00           O  
ATOM   3984  N   THR   461      77.905  38.092  32.131  1.00  0.00           N  
ATOM   3985  H   THR   461      78.007  38.799  32.835  1.00  0.00           H  
ATOM   3986  CA  THR   461      76.640  37.309  32.196  1.00  0.00           C  
ATOM   3987  HA  THR   461      76.179  37.281  31.213  1.00  0.00           H  
ATOM   3988  CB  THR   461      76.897  35.868  32.543  1.00  0.00           C  
ATOM   3989  HB  THR   461      77.298  35.348  31.677  1.00  0.00           H  
ATOM   3990  CG2 THR   461      77.864  35.763  33.687  1.00  0.00           C  
ATOM   3991 HG21 THR   461      78.872  36.123  33.463  1.00  0.00           H  
ATOM   3992 HG22 THR   461      77.508  36.336  34.541  1.00  0.00           H  
ATOM   3993 HG23 THR   461      78.062  34.723  33.943  1.00  0.00           H  
ATOM   3994  OG1 THR   461      75.709  35.190  32.906  1.00  0.00           O  
ATOM   3995  HG1 THR   461      75.302  34.844  32.110  1.00  0.00           H  
ATOM   3996  C   THR   461      75.675  37.969  33.066  1.00  0.00           C  
ATOM   3997  O   THR   461      76.052  38.593  34.009  1.00  0.00           O  
ATOM   3998  N   GLU   462      74.410  37.870  32.622  1.00  0.00           N  
ATOM   3999  H   GLU   462      74.184  37.208  31.886  1.00  0.00           H  
ATOM   4000  CA  GLU   462      73.144  38.184  33.405  1.00  0.00           C  
ATOM   4001  HA  GLU   462      72.860  39.226  33.431  1.00  0.00           H  
ATOM   4002  CB  GLU   462      71.952  37.489  32.697  1.00  0.00           C  
ATOM   4003  HB2 GLU   462      71.836  38.172  31.861  1.00  0.00           H  
ATOM   4004  HB3 GLU   462      72.177  36.527  32.225  1.00  0.00           H  
ATOM   4005  CG  GLU   462      70.662  37.367  33.569  1.00  0.00           C  
ATOM   4006  HG2 GLU   462      70.507  38.226  34.234  1.00  0.00           H  
ATOM   4007  HG3 GLU   462      69.829  37.370  32.868  1.00  0.00           H  
ATOM   4008  CD  GLU   462      70.542  36.040  34.375  1.00  0.00           C  
ATOM   4009  OE1 GLU   462      70.661  35.005  33.634  1.00  0.00           O  
ATOM   4010  OE2 GLU   462      70.126  36.016  35.587  1.00  0.00           O  
ATOM   4011  C   GLU   462      73.157  37.642  34.924  1.00  0.00           C  
ATOM   4012  O   GLU   462      72.694  38.342  35.845  1.00  0.00           O  
ATOM   4013  N   LYS   463      73.784  36.512  35.213  1.00  0.00           N  
ATOM   4014  H   LYS   463      74.271  36.126  34.417  1.00  0.00           H  
ATOM   4015  CA  LYS   463      73.933  35.826  36.517  1.00  0.00           C  
ATOM   4016  HA  LYS   463      72.881  35.664  36.768  1.00  0.00           H  
ATOM   4017  CB  LYS   463      74.568  34.416  36.204  1.00  0.00           C  
ATOM   4018  HB2 LYS   463      75.572  34.559  35.814  1.00  0.00           H  
ATOM   4019  HB3 LYS   463      74.848  33.933  37.142  1.00  0.00           H  
ATOM   4020  CG  LYS   463      73.754  33.517  35.304  1.00  0.00           C  
ATOM   4021  HG2 LYS   463      72.929  33.099  35.877  1.00  0.00           H  
ATOM   4022  HG3 LYS   463      73.393  34.084  34.453  1.00  0.00           H  
ATOM   4023  CD  LYS   463      74.534  32.250  34.775  1.00  0.00           C  
ATOM   4024  HD2 LYS   463      74.979  32.554  33.828  1.00  0.00           H  
ATOM   4025  HD3 LYS   463      75.269  31.835  35.468  1.00  0.00           H  
ATOM   4026  CE  LYS   463      73.513  31.122  34.391  1.00  0.00           C  
ATOM   4027  HE2 LYS   463      73.968  30.150  34.561  1.00  0.00           H  
ATOM   4028  HE3 LYS   463      72.665  31.161  35.063  1.00  0.00           H  
ATOM   4029  NZ  LYS   463      73.122  31.055  32.960  1.00  0.00           N  
ATOM   4030  HZ1 LYS   463      72.680  31.926  32.684  1.00  0.00           H  
ATOM   4031  HZ2 LYS   463      73.842  30.853  32.283  1.00  0.00           H  
ATOM   4032  HZ3 LYS   463      72.529  30.248  32.838  1.00  0.00           H  
ATOM   4033  C   LYS   463      74.763  36.621  37.543  1.00  0.00           C  
ATOM   4034  O   LYS   463      74.602  36.369  38.728  1.00  0.00           O  
ATOM   4035  N   LEU   464      75.666  37.548  37.133  1.00  0.00           N  
ATOM   4036  H   LEU   464      75.540  37.902  36.194  1.00  0.00           H  
ATOM   4037  CA  LEU   464      76.419  38.498  37.999  1.00  0.00           C  
ATOM   4038  HA  LEU   464      76.412  38.260  39.062  1.00  0.00           H  
ATOM   4039  CB  LEU   464      77.864  38.310  37.507  1.00  0.00           C  
ATOM   4040  HB2 LEU   464      77.975  38.560  36.447  1.00  0.00           H  
ATOM   4041  HB3 LEU   464      78.536  39.003  38.024  1.00  0.00           H  
ATOM   4042  CG  LEU   464      78.576  36.927  37.568  1.00  0.00           C  
ATOM   4043  HG  LEU   464      77.919  36.163  37.160  1.00  0.00           H  
ATOM   4044  CD1 LEU   464      79.948  36.807  37.002  1.00  0.00           C  
ATOM   4045 HD11 LEU   464      80.533  37.684  37.269  1.00  0.00           H  
ATOM   4046 HD12 LEU   464      80.452  35.897  37.333  1.00  0.00           H  
ATOM   4047 HD13 LEU   464      79.832  36.852  35.912  1.00  0.00           H  
ATOM   4048  CD2 LEU   464      78.870  36.529  38.998  1.00  0.00           C  
ATOM   4049 HD21 LEU   464      79.568  37.189  39.506  1.00  0.00           H  
ATOM   4050 HD22 LEU   464      77.946  36.624  39.574  1.00  0.00           H  
ATOM   4051 HD23 LEU   464      79.145  35.480  39.122  1.00  0.00           H  
ATOM   4052  C   LEU   464      76.035  40.021  37.985  1.00  0.00           C  
ATOM   4053  O   LEU   464      76.913  40.894  38.215  1.00  0.00           O  
ATOM   4054  N   GLU   465      74.785  40.329  37.609  1.00  0.00           N  
ATOM   4055  H   GLU   465      74.164  39.543  37.466  1.00  0.00           H  
ATOM   4056  CA  GLU   465      74.234  41.684  37.424  1.00  0.00           C  
ATOM   4057  HA  GLU   465      75.001  42.251  36.884  1.00  0.00           H  
ATOM   4058  CB  GLU   465      73.069  41.605  36.377  1.00  0.00           C  
ATOM   4059  HB2 GLU   465      72.358  40.891  36.802  1.00  0.00           H  
ATOM   4060  HB3 GLU   465      72.512  42.532  36.283  1.00  0.00           H  
ATOM   4061  CG  GLU   465      73.473  41.291  34.950  1.00  0.00           C  
ATOM   4062  HG2 GLU   465      74.206  40.485  34.910  1.00  0.00           H  
ATOM   4063  HG3 GLU   465      72.614  41.021  34.328  1.00  0.00           H  
ATOM   4064  CD  GLU   465      74.011  42.461  34.141  1.00  0.00           C  
ATOM   4065  OE1 GLU   465      74.430  43.513  34.672  1.00  0.00           O  
ATOM   4066  OE2 GLU   465      73.967  42.495  32.897  1.00  0.00           O  
ATOM   4067  C   GLU   465      73.897  42.388  38.753  1.00  0.00           C  
ATOM   4068  O   GLU   465      74.172  41.889  39.841  1.00  0.00           O  
ATOM   4069  N   LYS   466      73.184  43.497  38.745  1.00  0.00           N  
ATOM   4070  H   LYS   466      72.971  43.932  37.861  1.00  0.00           H  
ATOM   4071  CA  LYS   466      72.698  44.292  39.922  1.00  0.00           C  
ATOM   4072  HA  LYS   466      73.595  44.701  40.405  1.00  0.00           H  
ATOM   4073  CB  LYS   466      71.915  45.510  39.388  1.00  0.00           C  
ATOM   4074  HB2 LYS   466      72.501  45.992  38.610  1.00  0.00           H  
ATOM   4075  HB3 LYS   466      71.095  45.181  38.747  1.00  0.00           H  
ATOM   4076  CG  LYS   466      71.596  46.597  40.371  1.00  0.00           C  
ATOM   4077  HG2 LYS   466      70.976  47.341  39.885  1.00  0.00           H  
ATOM   4078  HG3 LYS   466      70.964  46.194  41.160  1.00  0.00           H  
ATOM   4079  CD  LYS   466      72.851  47.267  40.944  1.00  0.00           C  
ATOM   4080  HD2 LYS   466      73.211  46.721  41.816  1.00  0.00           H  
ATOM   4081  HD3 LYS   466      73.639  47.367  40.204  1.00  0.00           H  
ATOM   4082  CE  LYS   466      72.412  48.637  41.468  1.00  0.00           C  
ATOM   4083  HE2 LYS   466      71.989  49.231  40.662  1.00  0.00           H  
ATOM   4084  HE3 LYS   466      71.657  48.648  42.259  1.00  0.00           H  
ATOM   4085  NZ  LYS   466      73.543  49.427  42.084  1.00  0.00           N  
ATOM   4086  HZ1 LYS   466      73.157  50.222  42.567  1.00  0.00           H  
ATOM   4087  HZ2 LYS   466      74.053  48.797  42.697  1.00  0.00           H  
ATOM   4088  HZ3 LYS   466      74.146  49.774  41.360  1.00  0.00           H  
ATOM   4089  C   LYS   466      71.923  43.410  40.914  1.00  0.00           C  
ATOM   4090  O   LYS   466      72.017  43.528  42.123  1.00  0.00           O  
ATOM   4091  N   LEU   467      71.098  42.531  40.408  1.00  0.00           N  
ATOM   4092  H   LEU   467      71.144  42.372  39.414  1.00  0.00           H  
ATOM   4093  CA  LEU   467      70.495  41.475  41.257  1.00  0.00           C  
ATOM   4094  HA  LEU   467      69.968  42.042  42.021  1.00  0.00           H  
ATOM   4095  CB  LEU   467      69.504  40.750  40.378  1.00  0.00           C  
ATOM   4096  HB2 LEU   467      68.704  41.424  40.058  1.00  0.00           H  
ATOM   4097  HB3 LEU   467      69.995  40.300  39.517  1.00  0.00           H  
ATOM   4098  CG  LEU   467      68.842  39.581  41.203  1.00  0.00           C  
ATOM   4099  HG  LEU   467      69.643  38.992  41.650  1.00  0.00           H  
ATOM   4100  CD1 LEU   467      67.845  39.995  42.266  1.00  0.00           C  
ATOM   4101 HD11 LEU   467      68.342  40.576  43.037  1.00  0.00           H  
ATOM   4102 HD12 LEU   467      67.043  40.584  41.829  1.00  0.00           H  
ATOM   4103 HD13 LEU   467      67.438  39.063  42.672  1.00  0.00           H  
ATOM   4104  CD2 LEU   467      68.124  38.593  40.278  1.00  0.00           C  
ATOM   4105 HD21 LEU   467      67.550  39.239  39.609  1.00  0.00           H  
ATOM   4106 HD22 LEU   467      68.899  38.141  39.662  1.00  0.00           H  
ATOM   4107 HD23 LEU   467      67.532  37.851  40.806  1.00  0.00           H  
ATOM   4108  C   LEU   467      71.478  40.652  42.122  1.00  0.00           C  
ATOM   4109  O   LEU   467      71.238  40.539  43.368  1.00  0.00           O  
ATOM   4110  N   MET   468      72.559  40.123  41.586  1.00  0.00           N  
ATOM   4111  H   MET   468      72.679  40.203  40.587  1.00  0.00           H  
ATOM   4112  CA  MET   468      73.606  39.460  42.369  1.00  0.00           C  
ATOM   4113  HA  MET   468      73.170  38.548  42.773  1.00  0.00           H  
ATOM   4114  CB  MET   468      74.618  38.876  41.408  1.00  0.00           C  
ATOM   4115  HB2 MET   468      74.083  38.267  40.681  1.00  0.00           H  
ATOM   4116  HB3 MET   468      75.160  39.662  40.877  1.00  0.00           H  
ATOM   4117  CG  MET   468      75.714  37.921  42.036  1.00  0.00           C  
ATOM   4118  HG2 MET   468      75.188  37.292  42.751  1.00  0.00           H  
ATOM   4119  HG3 MET   468      76.157  37.330  41.231  1.00  0.00           H  
ATOM   4120  SD  MET   468      76.976  38.869  43.031  1.00  0.00           S  
ATOM   4121  CE  MET   468      78.028  39.571  41.716  1.00  0.00           C  
ATOM   4122  HE1 MET   468      77.377  39.969  40.941  1.00  0.00           H  
ATOM   4123  HE2 MET   468      78.571  40.417  42.137  1.00  0.00           H  
ATOM   4124  HE3 MET   468      78.800  38.874  41.385  1.00  0.00           H  
ATOM   4125  C   MET   468      74.141  40.335  43.457  1.00  0.00           C  
ATOM   4126  O   MET   468      74.277  39.862  44.602  1.00  0.00           O  
ATOM   4127  N   VAL   469      74.601  41.549  43.137  1.00  0.00           N  
ATOM   4128  H   VAL   469      74.639  41.691  42.142  1.00  0.00           H  
ATOM   4129  CA  VAL   469      75.211  42.603  43.933  1.00  0.00           C  
ATOM   4130  HA  VAL   469      76.153  42.216  44.328  1.00  0.00           H  
ATOM   4131  CB  VAL   469      75.506  43.768  43.005  1.00  0.00           C  
ATOM   4132  HB  VAL   469      74.677  44.054  42.353  1.00  0.00           H  
ATOM   4133  CG1 VAL   469      75.886  45.047  43.890  1.00  0.00           C  
ATOM   4134 HG11 VAL   469      76.507  44.658  44.692  1.00  0.00           H  
ATOM   4135 HG12 VAL   469      76.531  45.746  43.355  1.00  0.00           H  
ATOM   4136 HG13 VAL   469      75.044  45.560  44.341  1.00  0.00           H  
ATOM   4137  CG2 VAL   469      76.643  43.521  41.999  1.00  0.00           C  
ATOM   4138 HG21 VAL   469      77.499  43.214  42.602  1.00  0.00           H  
ATOM   4139 HG22 VAL   469      76.399  42.854  41.171  1.00  0.00           H  
ATOM   4140 HG23 VAL   469      76.886  44.471  41.536  1.00  0.00           H  
ATOM   4141  C   VAL   469      74.275  42.965  45.100  1.00  0.00           C  
ATOM   4142  O   VAL   469      74.685  42.990  46.299  1.00  0.00           O  
ATOM   4143  N   ARG   470      72.985  43.243  44.859  1.00  0.00           N  
ATOM   4144  H   ARG   470      72.709  43.239  43.888  1.00  0.00           H  
ATOM   4145  CA  ARG   470      71.876  43.645  45.746  1.00  0.00           C  
ATOM   4146  HA  ARG   470      72.091  44.532  46.344  1.00  0.00           H  
ATOM   4147  CB  ARG   470      70.662  44.139  44.943  1.00  0.00           C  
ATOM   4148  HB2 ARG   470      70.447  43.341  44.220  1.00  0.00           H  
ATOM   4149  HB3 ARG   470      69.853  44.117  45.676  1.00  0.00           H  
ATOM   4150  CG  ARG   470      70.742  45.535  44.207  1.00  0.00           C  
ATOM   4151  HG2 ARG   470      70.861  46.358  44.911  1.00  0.00           H  
ATOM   4152  HG3 ARG   470      71.475  45.602  43.409  1.00  0.00           H  
ATOM   4153  CD  ARG   470      69.467  45.850  43.446  1.00  0.00           C  
ATOM   4154  HD2 ARG   470      69.476  46.894  43.113  1.00  0.00           H  
ATOM   4155  HD3 ARG   470      69.505  45.273  42.524  1.00  0.00           H  
ATOM   4156  NE  ARG   470      68.223  45.630  44.287  1.00  0.00           N  
ATOM   4157  HE  ARG   470      68.193  46.256  45.081  1.00  0.00           H  
ATOM   4158  CZ  ARG   470      67.171  44.846  44.013  1.00  0.00           C  
ATOM   4159  NH1 ARG   470      67.072  44.146  42.966  1.00  0.00           N  
ATOM   4160 HH11 ARG   470      67.672  44.546  42.255  1.00  0.00           H  
ATOM   4161 HH12 ARG   470      66.121  44.005  42.676  1.00  0.00           H  
ATOM   4162  NH2 ARG   470      66.102  44.831  44.787  1.00  0.00           N  
ATOM   4163 HH21 ARG   470      65.905  45.408  45.589  1.00  0.00           H  
ATOM   4164 HH22 ARG   470      65.308  44.256  44.536  1.00  0.00           H  
ATOM   4165  C   ARG   470      71.515  42.526  46.770  1.00  0.00           C  
ATOM   4166  O   ARG   470      71.324  42.816  47.928  1.00  0.00           O  
ATOM   4167  N   ILE   471      71.524  41.288  46.256  1.00  0.00           N  
ATOM   4168  H   ILE   471      71.964  41.121  45.367  1.00  0.00           H  
ATOM   4169  CA  ILE   471      71.398  40.109  47.121  1.00  0.00           C  
ATOM   4170  HA  ILE   471      70.521  40.288  47.738  1.00  0.00           H  
ATOM   4171  CB  ILE   471      70.999  38.830  46.365  1.00  0.00           C  
ATOM   4172  HB  ILE   471      71.695  38.816  45.526  1.00  0.00           H  
ATOM   4173  CG2 ILE   471      71.229  37.510  47.232  1.00  0.00           C  
ATOM   4174 HG21 ILE   471      70.709  37.456  48.188  1.00  0.00           H  
ATOM   4175 HG22 ILE   471      70.963  36.678  46.592  1.00  0.00           H  
ATOM   4176 HG23 ILE   471      72.261  37.327  47.541  1.00  0.00           H  
ATOM   4177  CG1 ILE   471      69.520  38.998  45.933  1.00  0.00           C  
ATOM   4178 HG12 ILE   471      68.931  39.045  46.847  1.00  0.00           H  
ATOM   4179 HG13 ILE   471      69.407  39.884  45.313  1.00  0.00           H  
ATOM   4180  CD1 ILE   471      68.906  37.767  45.236  1.00  0.00           C  
ATOM   4181 HD11 ILE   471      69.386  37.345  44.366  1.00  0.00           H  
ATOM   4182 HD12 ILE   471      68.723  37.012  46.003  1.00  0.00           H  
ATOM   4183 HD13 ILE   471      67.958  38.193  44.923  1.00  0.00           H  
ATOM   4184  C   ILE   471      72.617  39.888  47.993  1.00  0.00           C  
ATOM   4185  O   ILE   471      72.481  39.559  49.156  1.00  0.00           O  
ATOM   4186  N   GLY   472      73.829  40.155  47.465  1.00  0.00           N  
ATOM   4187  H   GLY   472      73.904  40.389  46.480  1.00  0.00           H  
ATOM   4188  CA  GLY   472      75.050  40.055  48.275  1.00  0.00           C  
ATOM   4189  HA2 GLY   472      75.196  39.045  48.648  1.00  0.00           H  
ATOM   4190  HA3 GLY   472      75.847  40.344  47.589  1.00  0.00           H  
ATOM   4191  C   GLY   472      75.092  41.022  49.463  1.00  0.00           C  
ATOM   4192  O   GLY   472      75.329  40.669  50.617  1.00  0.00           O  
ATOM   4193  N   VAL   473      74.765  42.323  49.179  1.00  0.00           N  
ATOM   4194  H   VAL   473      74.804  42.487  48.186  1.00  0.00           H  
ATOM   4195  CA  VAL   473      74.546  43.519  50.131  1.00  0.00           C  
ATOM   4196  HA  VAL   473      75.544  43.722  50.521  1.00  0.00           H  
ATOM   4197  CB  VAL   473      74.102  44.703  49.250  1.00  0.00           C  
ATOM   4198  HB  VAL   473      73.358  44.375  48.527  1.00  0.00           H  
ATOM   4199  CG1 VAL   473      73.499  45.879  50.035  1.00  0.00           C  
ATOM   4200 HG11 VAL   473      72.556  45.586  50.523  1.00  0.00           H  
ATOM   4201 HG12 VAL   473      74.162  46.281  50.794  1.00  0.00           H  
ATOM   4202 HG13 VAL   473      73.299  46.611  49.254  1.00  0.00           H  
ATOM   4203  CG2 VAL   473      75.303  45.372  48.515  1.00  0.00           C  
ATOM   4204 HG21 VAL   473      75.901  46.097  49.076  1.00  0.00           H  
ATOM   4205 HG22 VAL   473      76.093  44.625  48.365  1.00  0.00           H  
ATOM   4206 HG23 VAL   473      74.991  45.669  47.520  1.00  0.00           H  
ATOM   4207  C   VAL   473      73.712  43.098  51.308  1.00  0.00           C  
ATOM   4208  O   VAL   473      74.039  43.294  52.499  1.00  0.00           O  
ATOM   4209  N   PHE   474      72.521  42.528  50.911  1.00  0.00           N  
ATOM   4210  H   PHE   474      72.307  42.486  49.926  1.00  0.00           H  
ATOM   4211  CA  PHE   474      71.515  41.994  51.870  1.00  0.00           C  
ATOM   4212  HA  PHE   474      71.200  42.750  52.580  1.00  0.00           H  
ATOM   4213  CB  PHE   474      70.263  41.481  51.116  1.00  0.00           C  
ATOM   4214  HB2 PHE   474      69.937  42.192  50.359  1.00  0.00           H  
ATOM   4215  HB3 PHE   474      70.488  40.575  50.558  1.00  0.00           H  
ATOM   4216  CG  PHE   474      69.078  41.069  51.881  1.00  0.00           C  
ATOM   4217  CD1 PHE   474      67.945  41.944  51.829  1.00  0.00           C  
ATOM   4218  HD1 PHE   474      67.999  42.858  51.260  1.00  0.00           H  
ATOM   4219  CE1 PHE   474      66.775  41.519  52.463  1.00  0.00           C  
ATOM   4220  HE1 PHE   474      65.880  42.117  52.339  1.00  0.00           H  
ATOM   4221  CZ  PHE   474      66.749  40.353  53.200  1.00  0.00           C  
ATOM   4222  HZ  PHE   474      65.806  40.179  53.715  1.00  0.00           H  
ATOM   4223  CE2 PHE   474      67.823  39.496  53.226  1.00  0.00           C  
ATOM   4224  HE2 PHE   474      67.714  38.507  53.642  1.00  0.00           H  
ATOM   4225  CD2 PHE   474      69.000  39.827  52.526  1.00  0.00           C  
ATOM   4226  HD2 PHE   474      69.846  39.157  52.518  1.00  0.00           H  
ATOM   4227  C   PHE   474      72.046  40.857  52.764  1.00  0.00           C  
ATOM   4228  O   PHE   474      71.881  40.842  53.964  1.00  0.00           O  
ATOM   4229  N   SER   475      72.712  39.968  52.065  1.00  0.00           N  
ATOM   4230  H   SER   475      72.758  40.016  51.065  1.00  0.00           H  
ATOM   4231  CA  SER   475      73.250  38.709  52.669  1.00  0.00           C  
ATOM   4232  HA  SER   475      72.370  38.216  53.080  1.00  0.00           H  
ATOM   4233  CB  SER   475      73.780  37.715  51.544  1.00  0.00           C  
ATOM   4234  HB2 SER   475      74.621  38.235  51.091  1.00  0.00           H  
ATOM   4235  HB3 SER   475      74.196  36.787  51.934  1.00  0.00           H  
ATOM   4236  OG  SER   475      72.743  37.406  50.597  1.00  0.00           O  
ATOM   4237  HG  SER   475      72.754  38.182  50.045  1.00  0.00           H  
ATOM   4238  C   SER   475      74.329  39.002  53.680  1.00  0.00           C  
ATOM   4239  O   SER   475      74.310  38.389  54.717  1.00  0.00           O  
ATOM   4240  N   VAL   476      75.297  39.867  53.456  1.00  0.00           N  
ATOM   4241  H   VAL   476      75.354  40.363  52.577  1.00  0.00           H  
ATOM   4242  CA  VAL   476      76.252  40.401  54.458  1.00  0.00           C  
ATOM   4243  HA  VAL   476      76.699  39.614  55.063  1.00  0.00           H  
ATOM   4244  CB  VAL   476      77.396  41.068  53.676  1.00  0.00           C  
ATOM   4245  HB  VAL   476      77.032  41.784  52.935  1.00  0.00           H  
ATOM   4246  CG1 VAL   476      78.328  41.910  54.535  1.00  0.00           C  
ATOM   4247 HG11 VAL   476      78.742  41.333  55.352  1.00  0.00           H  
ATOM   4248 HG12 VAL   476      79.148  42.282  53.908  1.00  0.00           H  
ATOM   4249 HG13 VAL   476      77.761  42.748  54.929  1.00  0.00           H  
ATOM   4250  CG2 VAL   476      78.388  40.024  52.995  1.00  0.00           C  
ATOM   4251 HG21 VAL   476      77.851  39.525  52.184  1.00  0.00           H  
ATOM   4252 HG22 VAL   476      79.256  40.481  52.540  1.00  0.00           H  
ATOM   4253 HG23 VAL   476      78.624  39.328  53.803  1.00  0.00           H  
ATOM   4254  C   VAL   476      75.650  41.321  55.540  1.00  0.00           C  
ATOM   4255  O   VAL   476      76.093  41.242  56.665  1.00  0.00           O  
ATOM   4256  N   LEU   477      74.554  42.075  55.282  1.00  0.00           N  
ATOM   4257  H   LEU   477      74.261  42.161  54.316  1.00  0.00           H  
ATOM   4258  CA  LEU   477      73.996  42.983  56.246  1.00  0.00           C  
ATOM   4259  HA  LEU   477      74.684  43.729  56.647  1.00  0.00           H  
ATOM   4260  CB  LEU   477      72.918  43.840  55.483  1.00  0.00           C  
ATOM   4261  HB2 LEU   477      73.398  44.418  54.699  1.00  0.00           H  
ATOM   4262  HB3 LEU   477      72.273  43.226  54.843  1.00  0.00           H  
ATOM   4263  CG  LEU   477      72.039  44.721  56.398  1.00  0.00           C  
ATOM   4264  HG  LEU   477      71.674  44.115  57.224  1.00  0.00           H  
ATOM   4265  CD1 LEU   477      72.841  45.938  56.894  1.00  0.00           C  
ATOM   4266 HD11 LEU   477      72.235  46.770  57.273  1.00  0.00           H  
ATOM   4267 HD12 LEU   477      73.477  45.587  57.711  1.00  0.00           H  
ATOM   4268 HD13 LEU   477      73.479  46.214  56.058  1.00  0.00           H  
ATOM   4269  CD2 LEU   477      70.776  45.281  55.584  1.00  0.00           C  
ATOM   4270 HD21 LEU   477      71.194  45.780  54.707  1.00  0.00           H  
ATOM   4271 HD22 LEU   477      70.189  44.414  55.297  1.00  0.00           H  
ATOM   4272 HD23 LEU   477      70.247  46.046  56.159  1.00  0.00           H  
ATOM   4273  C   LEU   477      73.372  42.293  57.450  1.00  0.00           C  
ATOM   4274  O   LEU   477      73.646  42.696  58.547  1.00  0.00           O  
ATOM   4275  N   TYR   478      72.729  41.162  57.190  1.00  0.00           N  
ATOM   4276  H   TYR   478      72.682  40.788  56.262  1.00  0.00           H  
ATOM   4277  CA  TYR   478      72.341  40.173  58.250  1.00  0.00           C  
ATOM   4278  HA  TYR   478      71.539  40.591  58.851  1.00  0.00           H  
ATOM   4279  CB  TYR   478      71.910  38.935  57.442  1.00  0.00           C  
ATOM   4280  HB2 TYR   478      71.130  39.201  56.735  1.00  0.00           H  
ATOM   4281  HB3 TYR   478      72.698  38.599  56.764  1.00  0.00           H  
ATOM   4282  CG  TYR   478      71.298  37.790  58.154  1.00  0.00           C  
ATOM   4283  CD1 TYR   478      72.095  36.857  58.890  1.00  0.00           C  
ATOM   4284  HD1 TYR   478      73.167  36.935  58.978  1.00  0.00           H  
ATOM   4285  CE1 TYR   478      71.517  35.911  59.688  1.00  0.00           C  
ATOM   4286  HE1 TYR   478      72.021  35.287  60.401  1.00  0.00           H  
ATOM   4287  CZ  TYR   478      70.131  35.772  59.752  1.00  0.00           C  
ATOM   4288  OH  TYR   478      69.541  34.800  60.487  1.00  0.00           O  
ATOM   4289  HH  TYR   478      68.703  34.556  60.092  1.00  0.00           H  
ATOM   4290  CE2 TYR   478      69.315  36.590  58.955  1.00  0.00           C  
ATOM   4291  HE2 TYR   478      68.252  36.417  58.932  1.00  0.00           H  
ATOM   4292  CD2 TYR   478      69.882  37.693  58.226  1.00  0.00           C  
ATOM   4293  HD2 TYR   478      69.272  38.441  57.731  1.00  0.00           H  
ATOM   4294  C   TYR   478      73.419  39.736  59.293  1.00  0.00           C  
ATOM   4295  O   TYR   478      73.165  39.607  60.456  1.00  0.00           O  
ATOM   4296  N   THR   479      74.662  39.526  58.817  1.00  0.00           N  
ATOM   4297  H   THR   479      74.696  39.449  57.817  1.00  0.00           H  
ATOM   4298  CA  THR   479      75.729  38.894  59.524  1.00  0.00           C  
ATOM   4299  HA  THR   479      75.507  37.859  59.793  1.00  0.00           H  
ATOM   4300  CB  THR   479      77.112  38.977  58.811  1.00  0.00           C  
ATOM   4301  HB  THR   479      77.853  38.468  59.438  1.00  0.00           H  
ATOM   4302  CG2 THR   479      77.130  38.278  57.475  1.00  0.00           C  
ATOM   4303 HG21 THR   479      76.269  38.572  56.871  1.00  0.00           H  
ATOM   4304 HG22 THR   479      78.105  38.432  57.023  1.00  0.00           H  
ATOM   4305 HG23 THR   479      77.080  37.198  57.670  1.00  0.00           H  
ATOM   4306  OG1 THR   479      77.512  40.306  58.572  1.00  0.00           O  
ATOM   4307  HG1 THR   479      77.002  40.622  57.828  1.00  0.00           H  
ATOM   4308  C   THR   479      75.944  39.572  60.905  1.00  0.00           C  
ATOM   4309  O   THR   479      75.808  38.887  61.903  1.00  0.00           O  
ATOM   4310  N   VAL   480      76.320  40.820  61.001  1.00  0.00           N  
ATOM   4311  H   VAL   480      76.496  41.226  60.090  1.00  0.00           H  
ATOM   4312  CA  VAL   480      76.676  41.637  62.205  1.00  0.00           C  
ATOM   4313  HA  VAL   480      77.456  41.135  62.766  1.00  0.00           H  
ATOM   4314  CB  VAL   480      77.283  42.992  61.820  1.00  0.00           C  
ATOM   4315  HB  VAL   480      76.674  43.592  61.144  1.00  0.00           H  
ATOM   4316  CG1 VAL   480      77.572  43.989  62.959  1.00  0.00           C  
ATOM   4317 HG11 VAL   480      77.994  44.937  62.626  1.00  0.00           H  
ATOM   4318 HG12 VAL   480      76.662  44.309  63.460  1.00  0.00           H  
ATOM   4319 HG13 VAL   480      78.232  43.509  63.679  1.00  0.00           H  
ATOM   4320  CG2 VAL   480      78.596  42.741  61.057  1.00  0.00           C  
ATOM   4321 HG21 VAL   480      79.327  42.422  61.796  1.00  0.00           H  
ATOM   4322 HG22 VAL   480      78.540  41.935  60.321  1.00  0.00           H  
ATOM   4323 HG23 VAL   480      78.879  43.697  60.598  1.00  0.00           H  
ATOM   4324  C   VAL   480      75.512  41.633  63.221  1.00  0.00           C  
ATOM   4325  O   VAL   480      75.722  41.063  64.297  1.00  0.00           O  
ATOM   4326  N   PRO   481      74.287  42.094  62.828  1.00  0.00           N  
ATOM   4327  CD  PRO   481      74.060  43.070  61.737  1.00  0.00           C  
ATOM   4328  HD2 PRO   481      74.422  42.577  60.828  1.00  0.00           H  
ATOM   4329  HD3 PRO   481      74.760  43.903  61.792  1.00  0.00           H  
ATOM   4330  CG  PRO   481      72.553  43.531  61.927  1.00  0.00           C  
ATOM   4331  HG2 PRO   481      71.999  43.701  61.007  1.00  0.00           H  
ATOM   4332  HG3 PRO   481      72.436  44.372  62.615  1.00  0.00           H  
ATOM   4333  CB  PRO   481      71.954  42.444  62.764  1.00  0.00           C  
ATOM   4334  HB2 PRO   481      71.577  41.629  62.152  1.00  0.00           H  
ATOM   4335  HB3 PRO   481      71.167  42.803  63.434  1.00  0.00           H  
ATOM   4336  CA  PRO   481      73.099  41.984  63.632  1.00  0.00           C  
ATOM   4337  HA  PRO   481      73.243  42.641  64.500  1.00  0.00           H  
ATOM   4338  C   PRO   481      72.866  40.602  64.170  1.00  0.00           C  
ATOM   4339  O   PRO   481      72.605  40.470  65.392  1.00  0.00           O  
ATOM   4340  N   ALA   482      73.027  39.486  63.459  1.00  0.00           N  
ATOM   4341  H   ALA   482      73.051  39.611  62.461  1.00  0.00           H  
ATOM   4342  CA  ALA   482      72.582  38.144  63.974  1.00  0.00           C  
ATOM   4343  HA  ALA   482      71.660  38.186  64.547  1.00  0.00           H  
ATOM   4344  CB  ALA   482      72.363  37.298  62.743  1.00  0.00           C  
ATOM   4345  HB1 ALA   482      71.658  37.705  62.013  1.00  0.00           H  
ATOM   4346  HB2 ALA   482      73.304  37.112  62.234  1.00  0.00           H  
ATOM   4347  HB3 ALA   482      71.913  36.350  63.042  1.00  0.00           H  
ATOM   4348  C   ALA   482      73.664  37.570  64.868  1.00  0.00           C  
ATOM   4349  O   ALA   482      73.254  37.180  65.975  1.00  0.00           O  
ATOM   4350  N   THR   483      74.950  37.530  64.428  1.00  0.00           N  
ATOM   4351  H   THR   483      75.181  37.863  63.508  1.00  0.00           H  
ATOM   4352  CA  THR   483      76.089  37.209  65.315  1.00  0.00           C  
ATOM   4353  HA  THR   483      76.030  36.187  65.704  1.00  0.00           H  
ATOM   4354  CB  THR   483      77.441  37.399  64.575  1.00  0.00           C  
ATOM   4355  HB  THR   483      78.234  37.291  65.325  1.00  0.00           H  
ATOM   4356  CG2 THR   483      77.602  36.299  63.582  1.00  0.00           C  
ATOM   4357 HG21 THR   483      77.584  35.325  64.081  1.00  0.00           H  
ATOM   4358 HG22 THR   483      76.749  36.390  62.915  1.00  0.00           H  
ATOM   4359 HG23 THR   483      78.582  36.465  63.141  1.00  0.00           H  
ATOM   4360  OG1 THR   483      77.600  38.653  63.940  1.00  0.00           O  
ATOM   4361  HG1 THR   483      76.910  38.695  63.278  1.00  0.00           H  
ATOM   4362  C   THR   483      76.116  38.102  66.598  1.00  0.00           C  
ATOM   4363  O   THR   483      76.537  37.656  67.666  1.00  0.00           O  
ATOM   4364  N   ILE   484      75.605  39.364  66.562  1.00  0.00           N  
ATOM   4365  H   ILE   484      75.360  39.753  65.662  1.00  0.00           H  
ATOM   4366  CA  ILE   484      75.335  40.240  67.759  1.00  0.00           C  
ATOM   4367  HA  ILE   484      76.267  40.227  68.329  1.00  0.00           H  
ATOM   4368  CB  ILE   484      75.178  41.757  67.398  1.00  0.00           C  
ATOM   4369  HB  ILE   484      74.681  41.756  66.432  1.00  0.00           H  
ATOM   4370  CG2 ILE   484      74.398  42.580  68.401  1.00  0.00           C  
ATOM   4371 HG21 ILE   484      73.330  42.637  68.191  1.00  0.00           H  
ATOM   4372 HG22 ILE   484      74.515  42.243  69.432  1.00  0.00           H  
ATOM   4373 HG23 ILE   484      74.773  43.612  68.382  1.00  0.00           H  
ATOM   4374  CG1 ILE   484      76.582  42.429  67.079  1.00  0.00           C  
ATOM   4375 HG12 ILE   484      77.161  42.564  67.992  1.00  0.00           H  
ATOM   4376 HG13 ILE   484      77.180  41.782  66.439  1.00  0.00           H  
ATOM   4377  CD1 ILE   484      76.446  43.788  66.286  1.00  0.00           C  
ATOM   4378 HD11 ILE   484      75.964  44.561  66.887  1.00  0.00           H  
ATOM   4379 HD12 ILE   484      77.456  44.062  65.997  1.00  0.00           H  
ATOM   4380 HD13 ILE   484      75.763  43.639  65.451  1.00  0.00           H  
ATOM   4381  C   ILE   484      74.310  39.784  68.690  1.00  0.00           C  
ATOM   4382  O   ILE   484      74.489  39.808  69.893  1.00  0.00           O  
ATOM   4383  N   VAL   485      73.099  39.426  68.184  1.00  0.00           N  
ATOM   4384  H   VAL   485      73.121  39.507  67.173  1.00  0.00           H  
ATOM   4385  CA  VAL   485      72.036  38.837  69.011  1.00  0.00           C  
ATOM   4386  HA  VAL   485      71.591  39.626  69.617  1.00  0.00           H  
ATOM   4387  CB  VAL   485      70.845  38.495  68.085  1.00  0.00           C  
ATOM   4388  HB  VAL   485      71.219  37.995  67.197  1.00  0.00           H  
ATOM   4389  CG1 VAL   485      69.685  37.584  68.718  1.00  0.00           C  
ATOM   4390 HG11 VAL   485      69.263  38.074  69.589  1.00  0.00           H  
ATOM   4391 HG12 VAL   485      68.943  37.453  67.928  1.00  0.00           H  
ATOM   4392 HG13 VAL   485      70.075  36.594  68.939  1.00  0.00           H  
ATOM   4393  CG2 VAL   485      70.079  39.729  67.695  1.00  0.00           C  
ATOM   4394 HG21 VAL   485      69.323  39.460  66.965  1.00  0.00           H  
ATOM   4395 HG22 VAL   485      69.497  40.217  68.467  1.00  0.00           H  
ATOM   4396 HG23 VAL   485      70.756  40.472  67.267  1.00  0.00           H  
ATOM   4397  C   VAL   485      72.446  37.618  69.775  1.00  0.00           C  
ATOM   4398  O   VAL   485      72.372  37.533  71.001  1.00  0.00           O  
ATOM   4399  N   LEU   486      73.094  36.690  69.011  1.00  0.00           N  
ATOM   4400  H   LEU   486      73.149  36.915  68.033  1.00  0.00           H  
ATOM   4401  CA  LEU   486      73.839  35.564  69.526  1.00  0.00           C  
ATOM   4402  HA  LEU   486      73.119  34.836  69.910  1.00  0.00           H  
ATOM   4403  CB  LEU   486      74.553  34.845  68.371  1.00  0.00           C  
ATOM   4404  HB2 LEU   486      73.889  34.967  67.515  1.00  0.00           H  
ATOM   4405  HB3 LEU   486      75.450  35.356  68.013  1.00  0.00           H  
ATOM   4406  CG  LEU   486      74.847  33.314  68.575  1.00  0.00           C  
ATOM   4407  HG  LEU   486      75.249  33.045  69.552  1.00  0.00           H  
ATOM   4408  CD1 LEU   486      73.679  32.315  68.455  1.00  0.00           C  
ATOM   4409 HD11 LEU   486      74.044  31.314  68.653  1.00  0.00           H  
ATOM   4410 HD12 LEU   486      72.910  32.615  69.174  1.00  0.00           H  
ATOM   4411 HD13 LEU   486      73.321  32.342  67.427  1.00  0.00           H  
ATOM   4412  CD2 LEU   486      75.747  32.849  67.428  1.00  0.00           C  
ATOM   4413 HD21 LEU   486      76.808  33.007  67.590  1.00  0.00           H  
ATOM   4414 HD22 LEU   486      75.576  31.775  67.377  1.00  0.00           H  
ATOM   4415 HD23 LEU   486      75.363  33.438  66.595  1.00  0.00           H  
ATOM   4416  C   LEU   486      74.802  35.991  70.644  1.00  0.00           C  
ATOM   4417  O   LEU   486      74.746  35.329  71.703  1.00  0.00           O  
ATOM   4418  N   ALA   487      75.705  37.011  70.493  1.00  0.00           N  
ATOM   4419  H   ALA   487      75.769  37.381  69.556  1.00  0.00           H  
ATOM   4420  CA  ALA   487      76.513  37.547  71.519  1.00  0.00           C  
ATOM   4421  HA  ALA   487      77.259  36.797  71.757  1.00  0.00           H  
ATOM   4422  CB  ALA   487      77.382  38.648  70.905  1.00  0.00           C  
ATOM   4423  HB1 ALA   487      78.230  38.827  71.570  1.00  0.00           H  
ATOM   4424  HB2 ALA   487      77.884  38.258  70.019  1.00  0.00           H  
ATOM   4425  HB3 ALA   487      76.844  39.543  70.620  1.00  0.00           H  
ATOM   4426  C   ALA   487      75.787  37.976  72.786  1.00  0.00           C  
ATOM   4427  O   ALA   487      76.262  37.736  73.934  1.00  0.00           O  
ATOM   4428  N   CYS   488      74.679  38.645  72.712  1.00  0.00           N  
ATOM   4429  H   CYS   488      74.483  38.958  71.772  1.00  0.00           H  
ATOM   4430  CA  CYS   488      73.813  39.040  73.759  1.00  0.00           C  
ATOM   4431  HA  CYS   488      74.362  39.545  74.541  1.00  0.00           H  
ATOM   4432  CB  CYS   488      72.670  39.952  73.203  1.00  0.00           C  
ATOM   4433  HB2 CYS   488      72.119  39.347  72.495  1.00  0.00           H  
ATOM   4434  HB3 CYS   488      72.049  40.193  74.066  1.00  0.00           H  
ATOM   4435  SG  CYS   488      73.207  41.435  72.466  1.00  0.00           S  
ATOM   4436  HG  CYS   488      73.596  41.122  71.219  1.00  0.00           H  
ATOM   4437  C   CYS   488      73.289  37.845  74.537  1.00  0.00           C  
ATOM   4438  O   CYS   488      73.276  37.948  75.773  1.00  0.00           O  
ATOM   4439  N   TYR   489      73.010  36.713  73.885  1.00  0.00           N  
ATOM   4440  H   TYR   489      72.679  36.805  72.935  1.00  0.00           H  
ATOM   4441  CA  TYR   489      72.754  35.405  74.586  1.00  0.00           C  
ATOM   4442  HA  TYR   489      72.060  35.572  75.415  1.00  0.00           H  
ATOM   4443  CB  TYR   489      72.095  34.355  73.664  1.00  0.00           C  
ATOM   4444  HB2 TYR   489      72.867  34.100  72.939  1.00  0.00           H  
ATOM   4445  HB3 TYR   489      71.780  33.439  74.152  1.00  0.00           H  
ATOM   4446  CG  TYR   489      70.938  34.755  72.821  1.00  0.00           C  
ATOM   4447  CD1 TYR   489      69.946  35.572  73.336  1.00  0.00           C  
ATOM   4448  HD1 TYR   489      70.074  36.057  74.290  1.00  0.00           H  
ATOM   4449  CE1 TYR   489      68.743  35.754  72.614  1.00  0.00           C  
ATOM   4450  HE1 TYR   489      67.967  36.394  72.991  1.00  0.00           H  
ATOM   4451  CZ  TYR   489      68.566  35.276  71.301  1.00  0.00           C  
ATOM   4452  OH  TYR   489      67.436  35.521  70.652  1.00  0.00           O  
ATOM   4453  HH  TYR   489      66.868  36.185  71.035  1.00  0.00           H  
ATOM   4454  CE2 TYR   489      69.575  34.422  70.776  1.00  0.00           C  
ATOM   4455  HE2 TYR   489      69.395  34.134  69.747  1.00  0.00           H  
ATOM   4456  CD2 TYR   489      70.744  34.149  71.538  1.00  0.00           C  
ATOM   4457  HD2 TYR   489      71.430  33.428  71.115  1.00  0.00           H  
ATOM   4458  C   TYR   489      73.998  34.795  75.294  1.00  0.00           C  
ATOM   4459  O   TYR   489      73.912  34.174  76.363  1.00  0.00           O  
ATOM   4460  N   PHE   490      75.225  34.970  74.781  1.00  0.00           N  
ATOM   4461  H   PHE   490      75.241  35.439  73.886  1.00  0.00           H  
ATOM   4462  CA  PHE   490      76.437  34.683  75.517  1.00  0.00           C  
ATOM   4463  HA  PHE   490      76.313  33.666  75.890  1.00  0.00           H  
ATOM   4464  CB  PHE   490      77.722  34.715  74.719  1.00  0.00           C  
ATOM   4465  HB2 PHE   490      77.662  35.624  74.117  1.00  0.00           H  
ATOM   4466  HB3 PHE   490      78.563  34.671  75.408  1.00  0.00           H  
ATOM   4467  CG  PHE   490      77.842  33.520  73.766  1.00  0.00           C  
ATOM   4468  CD1 PHE   490      78.059  32.212  74.229  1.00  0.00           C  
ATOM   4469  HD1 PHE   490      78.122  32.014  75.292  1.00  0.00           H  
ATOM   4470  CE1 PHE   490      78.346  31.164  73.355  1.00  0.00           C  
ATOM   4471  HE1 PHE   490      78.510  30.161  73.741  1.00  0.00           H  
ATOM   4472  CZ  PHE   490      78.294  31.382  72.002  1.00  0.00           C  
ATOM   4473  HZ  PHE   490      78.543  30.675  71.217  1.00  0.00           H  
ATOM   4474  CE2 PHE   490      78.123  32.678  71.483  1.00  0.00           C  
ATOM   4475  HE2 PHE   490      78.208  32.787  70.410  1.00  0.00           H  
ATOM   4476  CD2 PHE   490      77.794  33.697  72.350  1.00  0.00           C  
ATOM   4477  HD2 PHE   490      77.736  34.660  71.882  1.00  0.00           H  
ATOM   4478  C   PHE   490      76.636  35.432  76.800  1.00  0.00           C  
ATOM   4479  O   PHE   490      77.031  34.953  77.833  1.00  0.00           O  
ATOM   4480  N   TYR   491      76.347  36.746  76.743  1.00  0.00           N  
ATOM   4481  H   TYR   491      76.133  37.051  75.801  1.00  0.00           H  
ATOM   4482  CA  TYR   491      76.316  37.671  77.880  1.00  0.00           C  
ATOM   4483  HA  TYR   491      77.220  37.515  78.458  1.00  0.00           H  
ATOM   4484  CB  TYR   491      76.250  39.079  77.210  1.00  0.00           C  
ATOM   4485  HB2 TYR   491      77.219  39.360  76.805  1.00  0.00           H  
ATOM   4486  HB3 TYR   491      75.672  39.000  76.280  1.00  0.00           H  
ATOM   4487  CG  TYR   491      75.622  40.177  78.098  1.00  0.00           C  
ATOM   4488  CD1 TYR   491      76.415  41.238  78.592  1.00  0.00           C  
ATOM   4489  HD1 TYR   491      77.480  41.186  78.429  1.00  0.00           H  
ATOM   4490  CE1 TYR   491      75.890  42.318  79.269  1.00  0.00           C  
ATOM   4491  HE1 TYR   491      76.560  43.111  79.580  1.00  0.00           H  
ATOM   4492  CZ  TYR   491      74.518  42.434  79.472  1.00  0.00           C  
ATOM   4493  OH  TYR   491      73.924  43.562  80.033  1.00  0.00           O  
ATOM   4494  HH  TYR   491      74.600  44.244  80.015  1.00  0.00           H  
ATOM   4495  CE2 TYR   491      73.724  41.318  78.994  1.00  0.00           C  
ATOM   4496  HE2 TYR   491      72.645  41.345  79.023  1.00  0.00           H  
ATOM   4497  CD2 TYR   491      74.241  40.224  78.265  1.00  0.00           C  
ATOM   4498  HD2 TYR   491      73.575  39.422  77.953  1.00  0.00           H  
ATOM   4499  C   TYR   491      75.156  37.299  78.812  1.00  0.00           C  
ATOM   4500  O   TYR   491      75.266  37.599  79.984  1.00  0.00           O  
ATOM   4501  N   GLU   492      74.084  36.642  78.302  1.00  0.00           N  
ATOM   4502  H   GLU   492      74.063  36.289  77.358  1.00  0.00           H  
ATOM   4503  CA  GLU   492      73.050  36.085  79.215  1.00  0.00           C  
ATOM   4504  HA  GLU   492      73.005  36.858  79.987  1.00  0.00           H  
ATOM   4505  CB  GLU   492      71.731  35.826  78.481  1.00  0.00           C  
ATOM   4506  HB2 GLU   492      71.534  36.752  77.945  1.00  0.00           H  
ATOM   4507  HB3 GLU   492      72.049  35.104  77.723  1.00  0.00           H  
ATOM   4508  CG  GLU   492      70.550  35.220  79.193  1.00  0.00           C  
ATOM   4509  HG2 GLU   492      70.486  34.163  78.954  1.00  0.00           H  
ATOM   4510  HG3 GLU   492      70.738  35.240  80.265  1.00  0.00           H  
ATOM   4511  CD  GLU   492      69.201  35.964  78.895  1.00  0.00           C  
ATOM   4512  OE1 GLU   492      68.086  35.523  79.262  1.00  0.00           O  
ATOM   4513  OE2 GLU   492      69.198  37.060  78.332  1.00  0.00           O  
ATOM   4514  C   GLU   492      73.509  34.812  79.879  1.00  0.00           C  
ATOM   4515  O   GLU   492      73.360  34.684  81.145  1.00  0.00           O  
ATOM   4516  N   GLN   493      74.040  33.857  79.090  1.00  0.00           N  
ATOM   4517  H   GLN   493      73.951  33.966  78.089  1.00  0.00           H  
ATOM   4518  CA  GLN   493      74.879  32.770  79.680  1.00  0.00           C  
ATOM   4519  HA  GLN   493      74.162  32.138  80.211  1.00  0.00           H  
ATOM   4520  CB  GLN   493      75.627  31.956  78.572  1.00  0.00           C  
ATOM   4521  HB2 GLN   493      74.888  31.848  77.774  1.00  0.00           H  
ATOM   4522  HB3 GLN   493      76.499  32.414  78.088  1.00  0.00           H  
ATOM   4523  CG  GLN   493      75.974  30.563  78.984  1.00  0.00           C  
ATOM   4524  HG2 GLN   493      76.788  30.073  78.440  1.00  0.00           H  
ATOM   4525  HG3 GLN   493      76.382  30.656  79.995  1.00  0.00           H  
ATOM   4526  CD  GLN   493      74.745  29.580  78.939  1.00  0.00           C  
ATOM   4527  OE1 GLN   493      74.540  28.759  79.819  1.00  0.00           O  
ATOM   4528  NE2 GLN   493      73.942  29.666  77.934  1.00  0.00           N  
ATOM   4529 HE21 GLN   493      73.110  29.103  77.912  1.00  0.00           H  
ATOM   4530 HE22 GLN   493      74.245  30.245  77.160  1.00  0.00           H  
ATOM   4531  C   GLN   493      75.815  33.185  80.794  1.00  0.00           C  
ATOM   4532  O   GLN   493      75.956  32.531  81.826  1.00  0.00           O  
ATOM   4533  N   ALA   494      76.644  34.177  80.471  1.00  0.00           N  
ATOM   4534  H   ALA   494      76.529  34.729  79.637  1.00  0.00           H  
ATOM   4535  CA  ALA   494      77.666  34.632  81.395  1.00  0.00           C  
ATOM   4536  HA  ALA   494      78.266  33.775  81.670  1.00  0.00           H  
ATOM   4537  CB  ALA   494      78.546  35.717  80.752  1.00  0.00           C  
ATOM   4538  HB1 ALA   494      79.085  35.111  80.017  1.00  0.00           H  
ATOM   4539  HB2 ALA   494      77.885  36.495  80.374  1.00  0.00           H  
ATOM   4540  HB3 ALA   494      79.248  36.180  81.438  1.00  0.00           H  
ATOM   4541  C   ALA   494      77.087  35.189  82.707  1.00  0.00           C  
ATOM   4542  O   ALA   494      77.738  34.884  83.741  1.00  0.00           O  
ATOM   4543  N   PHE   495      76.091  36.068  82.681  1.00  0.00           N  
ATOM   4544  H   PHE   495      75.748  36.306  81.770  1.00  0.00           H  
ATOM   4545  CA  PHE   495      75.805  36.992  83.839  1.00  0.00           C  
ATOM   4546  HA  PHE   495      76.559  36.769  84.597  1.00  0.00           H  
ATOM   4547  CB  PHE   495      76.050  38.451  83.530  1.00  0.00           C  
ATOM   4548  HB2 PHE   495      75.370  38.858  82.783  1.00  0.00           H  
ATOM   4549  HB3 PHE   495      75.984  39.083  84.412  1.00  0.00           H  
ATOM   4550  CG  PHE   495      77.409  38.729  82.939  1.00  0.00           C  
ATOM   4551  CD1 PHE   495      77.511  39.143  81.606  1.00  0.00           C  
ATOM   4552  HD1 PHE   495      76.676  39.599  81.106  1.00  0.00           H  
ATOM   4553  CE1 PHE   495      78.761  39.254  80.970  1.00  0.00           C  
ATOM   4554  HE1 PHE   495      78.798  39.636  79.961  1.00  0.00           H  
ATOM   4555  CZ  PHE   495      79.968  38.891  81.590  1.00  0.00           C  
ATOM   4556  HZ  PHE   495      80.966  38.999  81.187  1.00  0.00           H  
ATOM   4557  CE2 PHE   495      79.907  38.515  82.980  1.00  0.00           C  
ATOM   4558  HE2 PHE   495      80.796  38.363  83.577  1.00  0.00           H  
ATOM   4559  CD2 PHE   495      78.632  38.360  83.610  1.00  0.00           C  
ATOM   4560  HD2 PHE   495      78.619  38.000  84.624  1.00  0.00           H  
ATOM   4561  C   PHE   495      74.361  36.832  84.369  1.00  0.00           C  
ATOM   4562  O   PHE   495      73.980  37.556  85.260  1.00  0.00           O  
ATOM   4563  N   ARG   496      73.475  36.027  83.769  1.00  0.00           N  
ATOM   4564  H   ARG   496      73.733  35.553  82.920  1.00  0.00           H  
ATOM   4565  CA  ARG   496      72.087  35.979  84.262  1.00  0.00           C  
ATOM   4566  HA  ARG   496      71.813  37.023  84.370  1.00  0.00           H  
ATOM   4567  CB  ARG   496      71.226  35.214  83.214  1.00  0.00           C  
ATOM   4568  HB2 ARG   496      71.055  35.894  82.382  1.00  0.00           H  
ATOM   4569  HB3 ARG   496      71.639  34.242  82.915  1.00  0.00           H  
ATOM   4570  CG  ARG   496      69.863  34.750  83.773  1.00  0.00           C  
ATOM   4571  HG2 ARG   496      69.988  34.029  84.587  1.00  0.00           H  
ATOM   4572  HG3 ARG   496      69.430  35.635  84.236  1.00  0.00           H  
ATOM   4573  CD  ARG   496      68.817  34.122  82.844  1.00  0.00           C  
ATOM   4574  HD2 ARG   496      68.980  34.514  81.840  1.00  0.00           H  
ATOM   4575  HD3 ARG   496      69.064  33.064  82.813  1.00  0.00           H  
ATOM   4576  NE  ARG   496      67.442  34.265  83.291  1.00  0.00           N  
ATOM   4577  HE  ARG   496      67.162  33.944  84.206  1.00  0.00           H  
ATOM   4578  CZ  ARG   496      66.623  35.185  82.743  1.00  0.00           C  
ATOM   4579  NH1 ARG   496      66.726  35.707  81.549  1.00  0.00           N  
ATOM   4580 HH11 ARG   496      67.560  35.638  80.984  1.00  0.00           H  
ATOM   4581 HH12 ARG   496      65.842  36.031  81.166  1.00  0.00           H  
ATOM   4582  NH2 ARG   496      65.541  35.570  83.411  1.00  0.00           N  
ATOM   4583 HH21 ARG   496      65.551  35.318  84.394  1.00  0.00           H  
ATOM   4584 HH22 ARG   496      65.031  36.306  82.947  1.00  0.00           H  
ATOM   4585  C   ARG   496      71.885  35.519  85.742  1.00  0.00           C  
ATOM   4586  O   ARG   496      70.954  36.012  86.404  1.00  0.00           O  
ATOM   4587  N   GLU   497      72.850  34.705  86.243  1.00  0.00           N  
ATOM   4588  H   GLU   497      73.630  34.341  85.713  1.00  0.00           H  
ATOM   4589  CA  GLU   497      72.891  34.361  87.667  1.00  0.00           C  
ATOM   4590  HA  GLU   497      71.860  34.122  87.926  1.00  0.00           H  
ATOM   4591  CB  GLU   497      73.758  33.041  87.992  1.00  0.00           C  
ATOM   4592  HB2 GLU   497      73.170  32.207  87.617  1.00  0.00           H  
ATOM   4593  HB3 GLU   497      74.663  33.004  87.378  1.00  0.00           H  
ATOM   4594  CG  GLU   497      73.896  32.738  89.461  1.00  0.00           C  
ATOM   4595  HG2 GLU   497      73.128  33.192  90.099  1.00  0.00           H  
ATOM   4596  HG3 GLU   497      73.806  31.673  89.662  1.00  0.00           H  
ATOM   4597  CD  GLU   497      75.114  33.260  90.120  1.00  0.00           C  
ATOM   4598  OE1 GLU   497      75.913  34.035  89.587  1.00  0.00           O  
ATOM   4599  OE2 GLU   497      75.227  32.929  91.311  1.00  0.00           O  
ATOM   4600  C   GLU   497      73.251  35.579  88.496  1.00  0.00           C  
ATOM   4601  O   GLU   497      72.614  35.810  89.577  1.00  0.00           O  
ATOM   4602  N   HIP   498      74.209  36.399  88.095  1.00  0.00           N  
ATOM   4603  H   HIP   498      74.613  36.108  87.215  1.00  0.00           H  
ATOM   4604  CA  HIP   498      74.526  37.699  88.753  1.00  0.00           C  
ATOM   4605  HA  HIP   498      74.629  37.508  89.821  1.00  0.00           H  
ATOM   4606  CB  HIP   498      75.703  38.433  88.069  1.00  0.00           C  
ATOM   4607  HB2 HIP   498      75.592  38.783  87.041  1.00  0.00           H  
ATOM   4608  HB3 HIP   498      75.816  39.275  88.753  1.00  0.00           H  
ATOM   4609  CG  HIP   498      76.946  37.560  88.195  1.00  0.00           C  
ATOM   4610  ND1 HIP   498      77.045  36.226  88.481  1.00  0.00           N  
ATOM   4611  HD1 HIP   498      76.334  35.664  88.917  1.00  0.00           H  
ATOM   4612  CE1 HIP   498      78.306  35.859  88.118  1.00  0.00           C  
ATOM   4613  HE1 HIP   498      78.764  34.919  88.411  1.00  0.00           H  
ATOM   4614  NE2 HIP   498      78.942  36.817  87.488  1.00  0.00           N  
ATOM   4615  HE2 HIP   498      79.908  36.735  87.190  1.00  0.00           H  
ATOM   4616  CD2 HIP   498      78.150  37.934  87.551  1.00  0.00           C  
ATOM   4617  HD2 HIP   498      78.370  38.854  87.032  1.00  0.00           H  
ATOM   4618  C   HIP   498      73.284  38.603  88.760  1.00  0.00           C  
ATOM   4619  O   HIP   498      72.965  39.111  89.857  1.00  0.00           O  
ATOM   4620  N   TRP   499      72.560  38.714  87.665  1.00  0.00           N  
ATOM   4621  H   TRP   499      72.878  38.189  86.860  1.00  0.00           H  
ATOM   4622  CA  TRP   499      71.363  39.520  87.500  1.00  0.00           C  
ATOM   4623  HA  TRP   499      71.533  40.568  87.710  1.00  0.00           H  
ATOM   4624  CB  TRP   499      70.717  39.311  86.050  1.00  0.00           C  
ATOM   4625  HB2 TRP   499      70.326  38.296  85.988  1.00  0.00           H  
ATOM   4626  HB3 TRP   499      69.866  39.989  86.148  1.00  0.00           H  
ATOM   4627  CG  TRP   499      71.565  39.596  84.875  1.00  0.00           C  
ATOM   4628  CD1 TRP   499      72.701  40.281  84.779  1.00  0.00           C  
ATOM   4629  HD1 TRP   499      73.266  40.595  85.642  1.00  0.00           H  
ATOM   4630  NE1 TRP   499      73.094  40.189  83.457  1.00  0.00           N  
ATOM   4631  HE1 TRP   499      74.005  40.519  83.160  1.00  0.00           H  
ATOM   4632  CE2 TRP   499      72.140  39.696  82.628  1.00  0.00           C  
ATOM   4633  CZ2 TRP   499      72.042  39.471  81.230  1.00  0.00           C  
ATOM   4634  HZ2 TRP   499      72.950  39.727  80.716  1.00  0.00           H  
ATOM   4635  CH2 TRP   499      70.931  38.753  80.711  1.00  0.00           C  
ATOM   4636  HH2 TRP   499      70.825  38.530  79.666  1.00  0.00           H  
ATOM   4637  CZ3 TRP   499      69.894  38.380  81.637  1.00  0.00           C  
ATOM   4638  HZ3 TRP   499      69.011  37.955  81.184  1.00  0.00           H  
ATOM   4639  CE3 TRP   499      69.960  38.711  83.018  1.00  0.00           C  
ATOM   4640  HE3 TRP   499      69.164  38.273  83.603  1.00  0.00           H  
ATOM   4641  CD2 TRP   499      71.091  39.350  83.554  1.00  0.00           C  
ATOM   4642  C   TRP   499      70.283  39.170  88.503  1.00  0.00           C  
ATOM   4643  O   TRP   499      69.851  40.049  89.288  1.00  0.00           O  
ATOM   4644  N   GLU   500      69.891  37.869  88.603  1.00  0.00           N  
ATOM   4645  H   GLU   500      70.398  37.237  88.015  1.00  0.00           H  
ATOM   4646  CA  GLU   500      68.791  37.331  89.309  1.00  0.00           C  
ATOM   4647  HA  GLU   500      67.959  38.032  89.209  1.00  0.00           H  
ATOM   4648  CB  GLU   500      68.403  35.910  88.897  1.00  0.00           C  
ATOM   4649  HB2 GLU   500      69.313  35.323  88.731  1.00  0.00           H  
ATOM   4650  HB3 GLU   500      67.880  35.357  89.678  1.00  0.00           H  
ATOM   4651  CG  GLU   500      67.425  35.947  87.657  1.00  0.00           C  
ATOM   4652  HG2 GLU   500      66.669  36.719  87.803  1.00  0.00           H  
ATOM   4653  HG3 GLU   500      68.045  36.292  86.823  1.00  0.00           H  
ATOM   4654  CD  GLU   500      66.769  34.584  87.259  1.00  0.00           C  
ATOM   4655  OE1 GLU   500      67.190  33.591  87.817  1.00  0.00           O  
ATOM   4656  OE2 GLU   500      66.053  34.349  86.223  1.00  0.00           O  
ATOM   4657  C   GLU   500      69.108  37.430  90.855  1.00  0.00           C  
ATOM   4658  O   GLU   500      68.287  37.958  91.572  1.00  0.00           O  
ATOM   4659  N   ARG   501      70.304  37.064  91.331  1.00  0.00           N  
ATOM   4660  H   ARG   501      70.882  36.429  90.791  1.00  0.00           H  
ATOM   4661  CA  ARG   501      70.785  37.302  92.694  1.00  0.00           C  
ATOM   4662  HA  ARG   501      69.966  36.908  93.310  1.00  0.00           H  
ATOM   4663  CB  ARG   501      72.081  36.460  92.969  1.00  0.00           C  
ATOM   4664  HB2 ARG   501      72.802  36.792  92.226  1.00  0.00           H  
ATOM   4665  HB3 ARG   501      72.531  36.844  93.883  1.00  0.00           H  
ATOM   4666  CG  ARG   501      71.947  34.974  93.117  1.00  0.00           C  
ATOM   4667  HG2 ARG   501      71.238  34.679  93.894  1.00  0.00           H  
ATOM   4668  HG3 ARG   501      71.590  34.533  92.179  1.00  0.00           H  
ATOM   4669  CD  ARG   501      73.302  34.421  93.267  1.00  0.00           C  
ATOM   4670  HD2 ARG   501      73.079  33.356  93.322  1.00  0.00           H  
ATOM   4671  HD3 ARG   501      73.837  34.612  92.332  1.00  0.00           H  
ATOM   4672  NE  ARG   501      74.125  34.983  94.418  1.00  0.00           N  
ATOM   4673  HE  ARG   501      73.782  35.563  95.163  1.00  0.00           H  
ATOM   4674  CZ  ARG   501      75.319  34.534  94.616  1.00  0.00           C  
ATOM   4675  NH1 ARG   501      76.036  33.833  93.765  1.00  0.00           N  
ATOM   4676 HH11 ARG   501      75.669  33.669  92.834  1.00  0.00           H  
ATOM   4677 HH12 ARG   501      76.817  33.281  94.090  1.00  0.00           H  
ATOM   4678  NH2 ARG   501      75.764  34.737  95.801  1.00  0.00           N  
ATOM   4679 HH21 ARG   501      75.312  35.238  96.548  1.00  0.00           H  
ATOM   4680 HH22 ARG   501      76.644  34.263  95.971  1.00  0.00           H  
ATOM   4681  C   ARG   501      70.958  38.773  93.084  1.00  0.00           C  
ATOM   4682  O   ARG   501      70.503  39.191  94.169  1.00  0.00           O  
ATOM   4683  N   THR   502      71.433  39.644  92.228  1.00  0.00           N  
ATOM   4684  H   THR   502      71.854  39.207  91.430  1.00  0.00           H  
ATOM   4685  CA  THR   502      71.450  41.118  92.388  1.00  0.00           C  
ATOM   4686  HA  THR   502      71.966  41.258  93.344  1.00  0.00           H  
ATOM   4687  CB  THR   502      72.254  41.840  91.287  1.00  0.00           C  
ATOM   4688  HB  THR   502      71.730  41.609  90.354  1.00  0.00           H  
ATOM   4689  CG2 THR   502      72.509  43.349  91.528  1.00  0.00           C  
ATOM   4690 HG21 THR   502      71.760  43.961  91.028  1.00  0.00           H  
ATOM   4691 HG22 THR   502      72.408  43.505  92.606  1.00  0.00           H  
ATOM   4692 HG23 THR   502      73.510  43.728  91.295  1.00  0.00           H  
ATOM   4693  OG1 THR   502      73.524  41.309  91.197  1.00  0.00           O  
ATOM   4694  HG1 THR   502      73.348  40.400  90.924  1.00  0.00           H  
ATOM   4695  C   THR   502      70.064  41.782  92.585  1.00  0.00           C  
ATOM   4696  O   THR   502      69.948  42.599  93.493  1.00  0.00           O  
ATOM   4697  N   TRP   503      69.094  41.501  91.698  1.00  0.00           N  
ATOM   4698  H   TRP   503      69.370  40.937  90.916  1.00  0.00           H  
ATOM   4699  CA  TRP   503      67.756  41.905  91.803  1.00  0.00           C  
ATOM   4700  HA  TRP   503      67.694  42.988  91.847  1.00  0.00           H  
ATOM   4701  CB  TRP   503      67.051  41.418  90.519  1.00  0.00           C  
ATOM   4702  HB2 TRP   503      67.509  42.041  89.756  1.00  0.00           H  
ATOM   4703  HB3 TRP   503      67.252  40.364  90.341  1.00  0.00           H  
ATOM   4704  CG  TRP   503      65.640  41.716  90.528  1.00  0.00           C  
ATOM   4705  CD1 TRP   503      65.124  42.901  90.375  1.00  0.00           C  
ATOM   4706  HD1 TRP   503      65.762  43.755  90.193  1.00  0.00           H  
ATOM   4707  NE1 TRP   503      63.753  42.854  90.598  1.00  0.00           N  
ATOM   4708  HE1 TRP   503      63.172  43.671  90.615  1.00  0.00           H  
ATOM   4709  CE2 TRP   503      63.337  41.614  90.911  1.00  0.00           C  
ATOM   4710  CZ2 TRP   503      62.091  41.162  91.232  1.00  0.00           C  
ATOM   4711  HZ2 TRP   503      61.169  41.715  91.122  1.00  0.00           H  
ATOM   4712  CH2 TRP   503      61.956  39.866  91.746  1.00  0.00           C  
ATOM   4713  HH2 TRP   503      60.979  39.550  92.077  1.00  0.00           H  
ATOM   4714  CZ3 TRP   503      63.127  39.040  91.766  1.00  0.00           C  
ATOM   4715  HZ3 TRP   503      63.052  38.065  92.207  1.00  0.00           H  
ATOM   4716  CE3 TRP   503      64.412  39.543  91.402  1.00  0.00           C  
ATOM   4717  HE3 TRP   503      65.272  38.887  91.488  1.00  0.00           H  
ATOM   4718  CD2 TRP   503      64.508  40.855  90.885  1.00  0.00           C  
ATOM   4719  C   TRP   503      67.087  41.280  93.127  1.00  0.00           C  
ATOM   4720  O   TRP   503      66.334  42.002  93.784  1.00  0.00           O  
ATOM   4721  N   LEU   504      67.372  40.025  93.490  1.00  0.00           N  
ATOM   4722  H   LEU   504      67.832  39.396  92.846  1.00  0.00           H  
ATOM   4723  CA  LEU   504      66.817  39.548  94.807  1.00  0.00           C  
ATOM   4724  HA  LEU   504      65.744  39.731  94.706  1.00  0.00           H  
ATOM   4725  CB  LEU   504      67.080  38.037  94.939  1.00  0.00           C  
ATOM   4726  HB2 LEU   504      68.043  37.771  94.518  1.00  0.00           H  
ATOM   4727  HB3 LEU   504      67.001  37.789  95.993  1.00  0.00           H  
ATOM   4728  CG  LEU   504      66.042  37.159  94.156  1.00  0.00           C  
ATOM   4729  HG  LEU   504      66.080  37.379  93.085  1.00  0.00           H  
ATOM   4730  CD1 LEU   504      66.455  35.678  94.378  1.00  0.00           C  
ATOM   4731 HD11 LEU   504      66.538  35.413  95.429  1.00  0.00           H  
ATOM   4732 HD12 LEU   504      65.753  35.027  93.870  1.00  0.00           H  
ATOM   4733 HD13 LEU   504      67.391  35.545  93.831  1.00  0.00           H  
ATOM   4734  CD2 LEU   504      64.612  37.332  94.668  1.00  0.00           C  
ATOM   4735 HD21 LEU   504      63.950  36.643  94.143  1.00  0.00           H  
ATOM   4736 HD22 LEU   504      64.630  37.158  95.748  1.00  0.00           H  
ATOM   4737 HD23 LEU   504      64.331  38.316  94.318  1.00  0.00           H  
ATOM   4738  C   LEU   504      67.345  40.418  95.954  1.00  0.00           C  
ATOM   4739  O   LEU   504      66.607  40.872  96.767  1.00  0.00           O  
ATOM   4740  N   LEU   505      68.617  40.780  95.872  1.00  0.00           N  
ATOM   4741  H   LEU   505      69.247  40.442  95.156  1.00  0.00           H  
ATOM   4742  CA  LEU   505      69.214  41.705  96.830  1.00  0.00           C  
ATOM   4743  HA  LEU   505      69.059  41.415  97.862  1.00  0.00           H  
ATOM   4744  CB  LEU   505      70.735  41.807  96.548  1.00  0.00           C  
ATOM   4745  HB2 LEU   505      71.123  40.797  96.616  1.00  0.00           H  
ATOM   4746  HB3 LEU   505      70.847  42.307  95.585  1.00  0.00           H  
ATOM   4747  CG  LEU   505      71.462  42.568  97.630  1.00  0.00           C  
ATOM   4748  HG  LEU   505      71.023  43.529  97.915  1.00  0.00           H  
ATOM   4749  CD1 LEU   505      71.513  41.742  98.893  1.00  0.00           C  
ATOM   4750 HD11 LEU   505      70.580  41.497  99.394  1.00  0.00           H  
ATOM   4751 HD12 LEU   505      71.975  40.756  98.749  1.00  0.00           H  
ATOM   4752 HD13 LEU   505      72.020  42.327  99.656  1.00  0.00           H  
ATOM   4753  CD2 LEU   505      72.941  42.819  97.121  1.00  0.00           C  
ATOM   4754 HD21 LEU   505      73.503  43.385  97.869  1.00  0.00           H  
ATOM   4755 HD22 LEU   505      73.522  41.906  97.006  1.00  0.00           H  
ATOM   4756 HD23 LEU   505      73.003  43.502  96.265  1.00  0.00           H  
ATOM   4757  C   LEU   505      68.473  43.161  96.831  1.00  0.00           C  
ATOM   4758  O   LEU   505      68.353  43.766  97.936  1.00  0.00           O  
ATOM   4759  N   GLN   506      67.914  43.625  95.758  1.00  0.00           N  
ATOM   4760  H   GLN   506      67.945  43.098  94.890  1.00  0.00           H  
ATOM   4761  CA  GLN   506      67.056  44.803  95.717  1.00  0.00           C  
ATOM   4762  HA  GLN   506      67.571  45.547  96.340  1.00  0.00           H  
ATOM   4763  CB  GLN   506      66.891  45.388  94.284  1.00  0.00           C  
ATOM   4764  HB2 GLN   506      66.403  44.578  93.751  1.00  0.00           H  
ATOM   4765  HB3 GLN   506      66.269  46.285  94.353  1.00  0.00           H  
ATOM   4766  CG  GLN   506      68.242  45.587  93.606  1.00  0.00           C  
ATOM   4767  HG2 GLN   506      68.801  46.195  94.316  1.00  0.00           H  
ATOM   4768  HG3 GLN   506      68.675  44.611  93.409  1.00  0.00           H  
ATOM   4769  CD  GLN   506      68.108  46.325  92.267  1.00  0.00           C  
ATOM   4770  OE1 GLN   506      67.380  45.810  91.383  1.00  0.00           O  
ATOM   4771  NE2 GLN   506      68.958  47.280  92.065  1.00  0.00           N  
ATOM   4772 HE21 GLN   506      68.894  47.800  91.195  1.00  0.00           H  
ATOM   4773 HE22 GLN   506      69.440  47.625  92.880  1.00  0.00           H  
ATOM   4774  C   GLN   506      65.700  44.604  96.284  1.00  0.00           C  
ATOM   4775  O   GLN   506      65.009  45.609  96.584  1.00  0.00           O  
ATOM   4776  N   THR   507      65.212  43.339  96.336  1.00  0.00           N  
ATOM   4777  H   THR   507      65.809  42.655  95.885  1.00  0.00           H  
ATOM   4778  CA  THR   507      63.778  42.906  96.536  1.00  0.00           C  
ATOM   4779  HA  THR   507      63.259  43.786  96.928  1.00  0.00           H  
ATOM   4780  CB  THR   507      63.197  42.406  95.265  1.00  0.00           C  
ATOM   4781  HB  THR   507      62.177  42.085  95.459  1.00  0.00           H  
ATOM   4782  CG2 THR   507      63.046  43.384  94.102  1.00  0.00           C  
ATOM   4783 HG21 THR   507      64.051  43.549  93.714  1.00  0.00           H  
ATOM   4784 HG22 THR   507      62.426  42.770  93.445  1.00  0.00           H  
ATOM   4785 HG23 THR   507      62.500  44.310  94.313  1.00  0.00           H  
ATOM   4786  OG1 THR   507      63.802  41.183  94.760  1.00  0.00           O  
ATOM   4787  HG1 THR   507      64.623  41.476  94.359  1.00  0.00           H  
ATOM   4788  C   THR   507      63.491  41.870  97.715  1.00  0.00           C  
ATOM   4789  O   THR   507      62.292  41.775  98.025  1.00  0.00           O  
ATOM   4790  N   CYX   508      64.477  41.345  98.439  1.00  0.00           N  
ATOM   4791  H   CYX   508      65.360  41.264  97.951  1.00  0.00           H  
ATOM   4792  CA  CYX   508      64.127  40.393  99.506  1.00  0.00           C  
ATOM   4793  HA  CYX   508      63.455  39.633  99.106  1.00  0.00           H  
ATOM   4794  CB  CYX   508      65.419  39.850 100.063  1.00  0.00           C  
ATOM   4795  HB2 CYX   508      65.307  39.329 101.014  1.00  0.00           H  
ATOM   4796  HB3 CYX   508      65.823  39.187  99.289  1.00  0.00           H  
ATOM   4797  SG  CYX   508      66.825  41.100 100.378  1.00  0.00           S  
ATOM   4798  C   CYX   508      63.301  41.031 100.694  1.00  0.00           C  
ATOM   4799  O   CYX   508      62.442  40.424 101.302  1.00  0.00           O  
ATOM   4800  N   LYS   509      63.546  42.306 101.009  1.00  0.00           N  
ATOM   4801  H   LYS   509      64.386  42.759 100.681  1.00  0.00           H  
ATOM   4802  CA  LYS   509      62.833  43.114 102.049  1.00  0.00           C  
ATOM   4803  HA  LYS   509      62.732  42.447 102.901  1.00  0.00           H  
ATOM   4804  CB  LYS   509      63.532  44.464 102.411  1.00  0.00           C  
ATOM   4805  HB2 LYS   509      63.358  45.303 101.741  1.00  0.00           H  
ATOM   4806  HB3 LYS   509      63.110  44.832 103.345  1.00  0.00           H  
ATOM   4807  CG  LYS   509      65.071  44.240 102.513  1.00  0.00           C  
ATOM   4808  HG2 LYS   509      65.240  43.774 103.490  1.00  0.00           H  
ATOM   4809  HG3 LYS   509      65.550  43.697 101.705  1.00  0.00           H  
ATOM   4810  CD  LYS   509      65.809  45.543 102.745  1.00  0.00           C  
ATOM   4811  HD2 LYS   509      65.464  46.224 101.983  1.00  0.00           H  
ATOM   4812  HD3 LYS   509      65.634  45.951 103.750  1.00  0.00           H  
ATOM   4813  CE  LYS   509      67.255  45.364 102.375  1.00  0.00           C  
ATOM   4814  HE2 LYS   509      67.586  44.569 103.036  1.00  0.00           H  
ATOM   4815  HE3 LYS   509      67.313  45.091 101.324  1.00  0.00           H  
ATOM   4816  NZ  LYS   509      67.835  46.709 102.511  1.00  0.00           N  
ATOM   4817  HZ1 LYS   509      67.412  47.461 101.997  1.00  0.00           H  
ATOM   4818  HZ2 LYS   509      67.856  46.974 103.489  1.00  0.00           H  
ATOM   4819  HZ3 LYS   509      68.789  46.688 102.185  1.00  0.00           H  
ATOM   4820  C   LYS   509      61.340  43.232 101.633  1.00  0.00           C  
ATOM   4821  O   LYS   509      60.410  42.887 102.340  1.00  0.00           O  
ATOM   4822  N   SER   510      61.041  43.842 100.449  1.00  0.00           N  
ATOM   4823  H   SER   510      61.870  44.227 100.025  1.00  0.00           H  
ATOM   4824  CA  SER   510      59.738  43.927  99.729  1.00  0.00           C  
ATOM   4825  HA  SER   510      59.208  44.703 100.275  1.00  0.00           H  
ATOM   4826  CB  SER   510      59.885  44.527  98.222  1.00  0.00           C  
ATOM   4827  HB2 SER   510      58.886  44.908  98.012  1.00  0.00           H  
ATOM   4828  HB3 SER   510      60.526  45.385  98.464  1.00  0.00           H  
ATOM   4829  OG  SER   510      60.370  43.543  97.305  1.00  0.00           O  
ATOM   4830  HG  SER   510      60.988  42.983  97.793  1.00  0.00           H  
ATOM   4831  C   SER   510      58.914  42.670  99.803  1.00  0.00           C  
ATOM   4832  O   SER   510      57.740  42.790 100.221  1.00  0.00           O  
ATOM   4833  N   TYR   511      59.460  41.517  99.427  1.00  0.00           N  
ATOM   4834  H   TYR   511      60.357  41.496  98.964  1.00  0.00           H  
ATOM   4835  CA  TYR   511      58.858  40.202  99.502  1.00  0.00           C  
ATOM   4836  HA  TYR   511      57.784  40.289  99.314  1.00  0.00           H  
ATOM   4837  CB  TYR   511      59.344  39.254  98.396  1.00  0.00           C  
ATOM   4838  HB2 TYR   511      60.421  39.147  98.543  1.00  0.00           H  
ATOM   4839  HB3 TYR   511      58.815  38.308  98.474  1.00  0.00           H  
ATOM   4840  CG  TYR   511      59.088  39.604  96.927  1.00  0.00           C  
ATOM   4841  CD1 TYR   511      60.090  39.973  96.027  1.00  0.00           C  
ATOM   4842  HD1 TYR   511      61.112  40.068  96.343  1.00  0.00           H  
ATOM   4843  CE1 TYR   511      59.713  40.107  94.661  1.00  0.00           C  
ATOM   4844  HE1 TYR   511      60.485  40.265  93.934  1.00  0.00           H  
ATOM   4845  CZ  TYR   511      58.357  39.980  94.174  1.00  0.00           C  
ATOM   4846  OH  TYR   511      58.094  40.063  92.858  1.00  0.00           O  
ATOM   4847  HH  TYR   511      58.518  40.807  92.431  1.00  0.00           H  
ATOM   4848  CE2 TYR   511      57.398  39.520  95.122  1.00  0.00           C  
ATOM   4849  HE2 TYR   511      56.375  39.326  94.800  1.00  0.00           H  
ATOM   4850  CD2 TYR   511      57.740  39.372  96.464  1.00  0.00           C  
ATOM   4851  HD2 TYR   511      56.898  39.196  97.122  1.00  0.00           H  
ATOM   4852  C   TYR   511      59.054  39.479 100.899  1.00  0.00           C  
ATOM   4853  O   TYR   511      58.770  38.323 100.961  1.00  0.00           O  
ATOM   4854  N   ALA   512      59.439  40.225 101.961  1.00  0.00           N  
ATOM   4855  H   ALA   512      59.820  41.142 101.774  1.00  0.00           H  
ATOM   4856  CA  ALA   512      59.490  39.885 103.377  1.00  0.00           C  
ATOM   4857  HA  ALA   512      60.167  40.625 103.797  1.00  0.00           H  
ATOM   4858  CB  ALA   512      58.191  40.209 104.056  1.00  0.00           C  
ATOM   4859  HB1 ALA   512      57.336  39.631 103.708  1.00  0.00           H  
ATOM   4860  HB2 ALA   512      58.277  40.032 105.134  1.00  0.00           H  
ATOM   4861  HB3 ALA   512      58.047  41.251 103.796  1.00  0.00           H  
ATOM   4862  C   ALA   512      60.061  38.484 103.562  1.00  0.00           C  
ATOM   4863  O   ALA   512      59.384  37.543 104.047  1.00  0.00           O  
ATOM   4864  N   VAL   513      61.254  38.276 102.969  1.00  0.00           N  
ATOM   4865  H   VAL   513      61.594  38.998 102.350  1.00  0.00           H  
ATOM   4866  CA  VAL   513      61.977  37.011 102.838  1.00  0.00           C  
ATOM   4867  HA  VAL   513      61.492  36.196 103.363  1.00  0.00           H  
ATOM   4868  CB  VAL   513      61.803  36.448 101.439  1.00  0.00           C  
ATOM   4869  HB  VAL   513      60.779  36.613 101.130  1.00  0.00           H  
ATOM   4870  CG1 VAL   513      62.650  36.938 100.348  1.00  0.00           C  
ATOM   4871 HG11 VAL   513      62.476  37.979 100.074  1.00  0.00           H  
ATOM   4872 HG12 VAL   513      63.701  36.895 100.638  1.00  0.00           H  
ATOM   4873 HG13 VAL   513      62.531  36.337  99.447  1.00  0.00           H  
ATOM   4874  CG2 VAL   513      62.032  34.956 101.527  1.00  0.00           C  
ATOM   4875 HG21 VAL   513      61.483  34.543 102.375  1.00  0.00           H  
ATOM   4876 HG22 VAL   513      61.714  34.498 100.593  1.00  0.00           H  
ATOM   4877 HG23 VAL   513      63.111  34.809 101.551  1.00  0.00           H  
ATOM   4878  C   VAL   513      63.498  37.210 103.258  1.00  0.00           C  
ATOM   4879  O   VAL   513      64.010  38.301 103.177  1.00  0.00           O  
ATOM   4880  N   PRO   514      64.202  36.217 103.828  1.00  0.00           N  
ATOM   4881  CD  PRO   514      63.615  35.073 104.512  1.00  0.00           C  
ATOM   4882  HD2 PRO   514      63.126  34.396 103.816  1.00  0.00           H  
ATOM   4883  HD3 PRO   514      62.851  35.485 105.177  1.00  0.00           H  
ATOM   4884  CG  PRO   514      64.806  34.493 105.276  1.00  0.00           C  
ATOM   4885  HG2 PRO   514      64.756  33.414 105.391  1.00  0.00           H  
ATOM   4886  HG3 PRO   514      64.938  34.958 106.260  1.00  0.00           H  
ATOM   4887  CB  PRO   514      65.970  34.811 104.392  1.00  0.00           C  
ATOM   4888  HB2 PRO   514      65.947  34.152 103.529  1.00  0.00           H  
ATOM   4889  HB3 PRO   514      66.979  34.726 104.796  1.00  0.00           H  
ATOM   4890  CA  PRO   514      65.679  36.262 103.870  1.00  0.00           C  
ATOM   4891  HA  PRO   514      65.970  36.995 104.628  1.00  0.00           H  
ATOM   4892  C   PRO   514      66.435  36.457 102.527  1.00  0.00           C  
ATOM   4893  O   PRO   514      66.191  35.760 101.485  1.00  0.00           O  
ATOM   4894  N   CYX   515      67.353  37.395 102.514  1.00  0.00           N  
ATOM   4895  H   CYX   515      67.602  37.769 103.414  1.00  0.00           H  
ATOM   4896  CA  CYX   515      68.022  37.810 101.357  1.00  0.00           C  
ATOM   4897  HA  CYX   515      67.219  37.957 100.629  1.00  0.00           H  
ATOM   4898  CB  CYX   515      68.599  39.192 101.788  1.00  0.00           C  
ATOM   4899  HB2 CYX   515      69.444  39.162 102.478  1.00  0.00           H  
ATOM   4900  HB3 CYX   515      69.143  39.614 100.940  1.00  0.00           H  
ATOM   4901  SG  CYX   515      67.505  40.610 102.220  1.00  0.00           S  
ATOM   4902  C   CYX   515      69.155  36.934 100.794  1.00  0.00           C  
ATOM   4903  O   CYX   515      69.755  36.156 101.528  1.00  0.00           O  
ATOM   4904  N   PRO   516      69.519  37.068  99.544  1.00  0.00           N  
ATOM   4905  CD  PRO   516      68.950  38.037  98.564  1.00  0.00           C  
ATOM   4906  HD2 PRO   516      68.837  39.025  99.020  1.00  0.00           H  
ATOM   4907  HD3 PRO   516      67.913  37.781  98.377  1.00  0.00           H  
ATOM   4908  CG  PRO   516      69.862  38.025  97.286  1.00  0.00           C  
ATOM   4909  HG2 PRO   516      70.775  38.600  97.399  1.00  0.00           H  
ATOM   4910  HG3 PRO   516      69.385  38.207  96.325  1.00  0.00           H  
ATOM   4911  CB  PRO   516      70.240  36.511  97.320  1.00  0.00           C  
ATOM   4912  HB2 PRO   516      71.172  36.332  96.780  1.00  0.00           H  
ATOM   4913  HB3 PRO   516      69.376  35.974  96.912  1.00  0.00           H  
ATOM   4914  CA  PRO   516      70.377  36.219  98.759  1.00  0.00           C  
ATOM   4915  HA  PRO   516      70.159  35.155  98.855  1.00  0.00           H  
ATOM   4916  C   PRO   516      71.827  36.430  99.263  1.00  0.00           C  
ATOM   4917  O   PRO   516      72.200  37.608  99.505  1.00  0.00           O  
ATOM   4918  N   PRO   517      72.699  35.476  99.229  1.00  0.00           N  
ATOM   4919  CD  PRO   517      72.553  34.137  98.801  1.00  0.00           C  
ATOM   4920  HD2 PRO   517      72.128  34.081  97.800  1.00  0.00           H  
ATOM   4921  HD3 PRO   517      71.802  33.695  99.462  1.00  0.00           H  
ATOM   4922  CG  PRO   517      73.901  33.485  98.832  1.00  0.00           C  
ATOM   4923  HG2 PRO   517      74.353  33.749  97.873  1.00  0.00           H  
ATOM   4924  HG3 PRO   517      73.824  32.404  98.984  1.00  0.00           H  
ATOM   4925  CB  PRO   517      74.560  34.215 100.016  1.00  0.00           C  
ATOM   4926  HB2 PRO   517      75.646  34.183  99.876  1.00  0.00           H  
ATOM   4927  HB3 PRO   517      74.195  33.847 100.978  1.00  0.00           H  
ATOM   4928  CA  PRO   517      74.101  35.666  99.746  1.00  0.00           C  
ATOM   4929  HA  PRO   517      74.020  36.236 100.683  1.00  0.00           H  
ATOM   4930  C   PRO   517      74.930  36.451  98.814  1.00  0.00           C  
ATOM   4931  O   PRO   517      74.666  36.509  97.658  1.00  0.00           O  
ATOM   4932  N   GLY   518      76.071  36.986  99.284  1.00  0.00           N  
ATOM   4933  H   GLY   518      76.360  36.811 100.234  1.00  0.00           H  
ATOM   4934  CA  GLY   518      77.133  37.716  98.506  1.00  0.00           C  
ATOM   4935  HA2 GLY   518      76.621  38.260  97.707  1.00  0.00           H  
ATOM   4936  HA3 GLY   518      77.560  38.398  99.236  1.00  0.00           H  
ATOM   4937  C   GLY   518      78.245  36.832  97.890  1.00  0.00           C
[truncated: 70,777 more chars]
