# Supplementary material for: In silico docking yields small molecule negative allosteric modulators targeting the core of Frizzled 7
Source: Nat Commun. 2025 Dec 14;16:11138. doi: 10.1038/s41467-025-67147-z (PMC12705740; doi:10.1038/s41467-025-67147-z)
Supplement: Supplementary file 6 — Supplementary Data 4 [file 41467_2025_67147_MOESM6_ESM.zip › MD_cluster-poses/structure-pose_FZD7-C407-c407.c4.pdb]

CRYST1   80.687   80.687  122.105  90.00  90.00  60.00               1
ATOM      1  H1  ACE   209      61.962  28.353 101.020  1.00  0.00           H  
ATOM      2  CH3 ACE   209      62.111  28.226  99.944  1.00  0.00           C  
ATOM      3  H2  ACE   209      61.461  27.411  99.629  1.00  0.00           H  
ATOM      4  H3  ACE   209      63.172  28.023  99.797  1.00  0.00           H  
ATOM      5  C   ACE   209      61.786  29.449  99.103  1.00  0.00           C  
ATOM      6  O   ACE   209      62.422  30.435  99.256  1.00  0.00           O  
ATOM      7  N   CYX   210      60.667  29.322  98.329  1.00  0.00           N  
ATOM      8  H   CYX   210      60.179  28.434  98.317  1.00  0.00           H  
ATOM      9  CA  CYX   210      60.188  30.396  97.432  1.00  0.00           C  
ATOM     10  HA  CYX   210      61.062  30.881  96.994  1.00  0.00           H  
ATOM     11  CB  CYX   210      59.446  29.736  96.283  1.00  0.00           C  
ATOM     12  HB2 CYX   210      60.165  29.310  95.587  1.00  0.00           H  
ATOM     13  HB3 CYX   210      58.713  29.054  96.725  1.00  0.00           H  
ATOM     14  SG  CYX   210      58.424  30.865  95.261  1.00  0.00           S  
ATOM     15  C   CYX   210      59.395  31.399  98.294  1.00  0.00           C  
ATOM     16  O   CYX   210      58.716  30.955  99.252  1.00  0.00           O  
ATOM     17  N   PRO   211      59.618  32.707  98.160  1.00  0.00           N  
ATOM     18  CD  PRO   211      60.544  33.357  97.261  1.00  0.00           C  
ATOM     19  HD2 PRO   211      60.198  33.191  96.243  1.00  0.00           H  
ATOM     20  HD3 PRO   211      61.546  32.915  97.274  1.00  0.00           H  
ATOM     21  CG  PRO   211      60.621  34.809  97.569  1.00  0.00           C  
ATOM     22  HG2 PRO   211      60.753  35.454  96.695  1.00  0.00           H  
ATOM     23  HG3 PRO   211      61.436  35.007  98.264  1.00  0.00           H  
ATOM     24  CB  PRO   211      59.320  35.049  98.312  1.00  0.00           C  
ATOM     25  HB2 PRO   211      58.568  35.335  97.588  1.00  0.00           H  
ATOM     26  HB3 PRO   211      59.313  35.915  98.980  1.00  0.00           H  
ATOM     27  CA  PRO   211      58.842  33.723  98.914  1.00  0.00           C  
ATOM     28  HA  PRO   211      59.005  33.658  99.984  1.00  0.00           H  
ATOM     29  C   PRO   211      57.298  33.582  98.800  1.00  0.00           C  
ATOM     30  O   PRO   211      56.711  33.350  97.731  1.00  0.00           O  
ATOM     31  N   ARG   212      56.637  33.807  99.970  1.00  0.00           N  
ATOM     32  H   ARG   212      57.235  33.970 100.770  1.00  0.00           H  
ATOM     33  CA  ARG   212      55.130  33.618 100.075  1.00  0.00           C  
ATOM     34  HA  ARG   212      54.951  32.551  99.948  1.00  0.00           H  
ATOM     35  CB  ARG   212      54.637  33.884 101.522  1.00  0.00           C  
ATOM     36  HB2 ARG   212      55.281  33.454 102.293  1.00  0.00           H  
ATOM     37  HB3 ARG   212      54.720  34.969 101.605  1.00  0.00           H  
ATOM     38  CG  ARG   212      53.265  33.397 101.881  1.00  0.00           C  
ATOM     39  HG2 ARG   212      52.403  33.548 101.225  1.00  0.00           H  
ATOM     40  HG3 ARG   212      53.382  32.326 102.032  1.00  0.00           H  
ATOM     41  CD  ARG   212      52.835  33.936 103.293  1.00  0.00           C  
ATOM     42  HD2 ARG   212      51.882  33.461 103.516  1.00  0.00           H  
ATOM     43  HD3 ARG   212      53.420  33.657 104.170  1.00  0.00           H  
ATOM     44  NE  ARG   212      52.593  35.377 103.371  1.00  0.00           N  
ATOM     45  HE  ARG   212      51.688  35.778 103.166  1.00  0.00           H  
ATOM     46  CZ  ARG   212      53.473  36.265 103.768  1.00  0.00           C  
ATOM     47  NH1 ARG   212      54.674  36.019 104.179  1.00  0.00           N  
ATOM     48 HH11 ARG   212      54.867  35.033 104.274  1.00  0.00           H  
ATOM     49 HH12 ARG   212      55.200  36.802 104.544  1.00  0.00           H  
ATOM     50  NH2 ARG   212      53.053  37.466 103.958  1.00  0.00           N  
ATOM     51 HH21 ARG   212      52.163  37.822 103.628  1.00  0.00           H  
ATOM     52 HH22 ARG   212      53.719  38.160 104.270  1.00  0.00           H  
ATOM     53  C   ARG   212      54.386  34.454  99.054  1.00  0.00           C  
ATOM     54  O   ARG   212      53.349  33.961  98.534  1.00  0.00           O  
ATOM     55  N   GLN   213      54.974  35.539  98.661  1.00  0.00           N  
ATOM     56  H   GLN   213      55.659  35.910  99.299  1.00  0.00           H  
ATOM     57  CA  GLN   213      54.385  36.426  97.595  1.00  0.00           C  
ATOM     58  HA  GLN   213      53.323  36.619  97.740  1.00  0.00           H  
ATOM     59  CB  GLN   213      55.120  37.826  97.712  1.00  0.00           C  
ATOM     60  HB2 GLN   213      56.176  37.809  97.446  1.00  0.00           H  
ATOM     61  HB3 GLN   213      54.727  38.561  97.011  1.00  0.00           H  
ATOM     62  CG  GLN   213      54.773  38.553  99.050  1.00  0.00           C  
ATOM     63  HG2 GLN   213      55.009  39.598  98.845  1.00  0.00           H  
ATOM     64  HG3 GLN   213      53.705  38.465  99.272  1.00  0.00           H  
ATOM     65  CD  GLN   213      55.615  38.069 100.210  1.00  0.00           C  
ATOM     66  OE1 GLN   213      56.508  37.253 100.102  1.00  0.00           O  
ATOM     67  NE2 GLN   213      55.325  38.560 101.402  1.00  0.00           N  
ATOM     68 HE21 GLN   213      55.862  38.242 102.201  1.00  0.00           H  
ATOM     69 HE22 GLN   213      54.576  39.238 101.522  1.00  0.00           H  
ATOM     70  C   GLN   213      54.484  35.674  96.199  1.00  0.00           C  
ATOM     71  O   GLN   213      53.573  35.916  95.400  1.00  0.00           O  
ATOM     72  N   LEU   214      55.456  34.867  95.915  1.00  0.00           N  
ATOM     73  H   LEU   214      56.014  34.578  96.709  1.00  0.00           H  
ATOM     74  CA  LEU   214      55.788  34.297  94.615  1.00  0.00           C  
ATOM     75  HA  LEU   214      55.123  34.716  93.851  1.00  0.00           H  
ATOM     76  CB  LEU   214      57.238  34.813  94.324  1.00  0.00           C  
ATOM     77  HB2 LEU   214      57.893  34.130  94.854  1.00  0.00           H  
ATOM     78  HB3 LEU   214      57.474  34.639  93.278  1.00  0.00           H  
ATOM     79  CG  LEU   214      57.502  36.309  94.538  1.00  0.00           C  
ATOM     80  HG  LEU   214      57.398  36.547  95.599  1.00  0.00           H  
ATOM     81  CD1 LEU   214      58.999  36.394  94.137  1.00  0.00           C  
ATOM     82 HD11 LEU   214      59.549  35.959  94.974  1.00  0.00           H  
ATOM     83 HD12 LEU   214      59.294  35.879  93.225  1.00  0.00           H  
ATOM     84 HD13 LEU   214      59.345  37.431  94.119  1.00  0.00           H  
ATOM     85  CD2 LEU   214      56.563  37.151  93.617  1.00  0.00           C  
ATOM     86 HD21 LEU   214      57.044  38.113  93.436  1.00  0.00           H  
ATOM     87 HD22 LEU   214      56.392  36.859  92.584  1.00  0.00           H  
ATOM     88 HD23 LEU   214      55.593  37.310  94.096  1.00  0.00           H  
ATOM     89  C   LEU   214      55.668  32.831  94.353  1.00  0.00           C  
ATOM     90  O   LEU   214      56.025  32.366  93.258  1.00  0.00           O  
ATOM     91  N   LYS   215      55.115  32.040  95.307  1.00  0.00           N  
ATOM     92  H   LYS   215      54.943  32.408  96.229  1.00  0.00           H  
ATOM     93  CA  LYS   215      54.843  30.658  95.147  1.00  0.00           C  
ATOM     94  HA  LYS   215      55.735  30.095  94.867  1.00  0.00           H  
ATOM     95  CB  LYS   215      54.375  29.969  96.481  1.00  0.00           C  
ATOM     96  HB2 LYS   215      53.592  30.541  96.989  1.00  0.00           H  
ATOM     97  HB3 LYS   215      54.119  28.924  96.281  1.00  0.00           H  
ATOM     98  CG  LYS   215      55.488  29.889  97.381  1.00  0.00           C  
ATOM     99  HG2 LYS   215      56.342  29.390  96.915  1.00  0.00           H  
ATOM    100  HG3 LYS   215      55.782  30.872  97.747  1.00  0.00           H  
ATOM    101  CD  LYS   215      55.059  28.978  98.539  1.00  0.00           C  
ATOM    102  HD2 LYS   215      54.092  29.311  98.918  1.00  0.00           H  
ATOM    103  HD3 LYS   215      54.783  27.981  98.203  1.00  0.00           H  
ATOM    104  CE  LYS   215      56.261  29.011  99.569  1.00  0.00           C  
ATOM    105  HE2 LYS   215      57.215  28.758  99.118  1.00  0.00           H  
ATOM    106  HE3 LYS   215      56.503  29.991  99.971  1.00  0.00           H  
ATOM    107  NZ  LYS   215      56.053  28.156 100.776  1.00  0.00           N  
ATOM    108  HZ1 LYS   215      55.220  28.332 101.326  1.00  0.00           H  
ATOM    109  HZ2 LYS   215      56.124  27.185 100.533  1.00  0.00           H  
ATOM    110  HZ3 LYS   215      56.723  28.481 101.468  1.00  0.00           H  
ATOM    111  C   LYS   215      53.804  30.366  94.045  1.00  0.00           C  
ATOM    112  O   LYS   215      52.964  31.256  93.781  1.00  0.00           O  
ATOM    113  N   VAL   216      53.824  29.198  93.453  1.00  0.00           N  
ATOM    114  H   VAL   216      54.554  28.571  93.742  1.00  0.00           H  
ATOM    115  CA  VAL   216      53.038  28.725  92.354  1.00  0.00           C  
ATOM    116  HA  VAL   216      52.174  29.391  92.355  1.00  0.00           H  
ATOM    117  CB  VAL   216      53.858  28.931  90.992  1.00  0.00           C  
ATOM    118  HB  VAL   216      54.675  28.207  91.062  1.00  0.00           H  
ATOM    119  CG1 VAL   216      53.071  28.384  89.834  1.00  0.00           C  
ATOM    120 HG11 VAL   216      53.643  28.474  88.918  1.00  0.00           H  
ATOM    121 HG12 VAL   216      52.832  27.317  89.895  1.00  0.00           H  
ATOM    122 HG13 VAL   216      52.127  28.906  89.722  1.00  0.00           H  
ATOM    123  CG2 VAL   216      54.412  30.266  90.870  1.00  0.00           C  
ATOM    124 HG21 VAL   216      53.709  31.052  91.166  1.00  0.00           H  
ATOM    125 HG22 VAL   216      55.295  30.328  91.502  1.00  0.00           H  
ATOM    126 HG23 VAL   216      54.621  30.386  89.817  1.00  0.00           H  
ATOM    127  C   VAL   216      52.774  27.221  92.533  1.00  0.00           C  
ATOM    128  O   VAL   216      53.693  26.490  92.961  1.00  0.00           O  
ATOM    129  N   PRO   217      51.538  26.803  92.444  1.00  0.00           N  
ATOM    130  CD  PRO   217      50.301  27.517  92.339  1.00  0.00           C  
ATOM    131  HD2 PRO   217      50.240  27.943  91.337  1.00  0.00           H  
ATOM    132  HD3 PRO   217      50.241  28.352  93.030  1.00  0.00           H  
ATOM    133  CG  PRO   217      49.177  26.509  92.509  1.00  0.00           C  
ATOM    134  HG2 PRO   217      48.262  26.693  91.935  1.00  0.00           H  
ATOM    135  HG3 PRO   217      48.864  26.545  93.555  1.00  0.00           H  
ATOM    136  CB  PRO   217      49.778  25.237  92.017  1.00  0.00           C  
ATOM    137  HB2 PRO   217      49.822  25.186  90.925  1.00  0.00           H  
ATOM    138  HB3 PRO   217      49.182  24.388  92.377  1.00  0.00           H  
ATOM    139  CA  PRO   217      51.189  25.360  92.565  1.00  0.00           C  
ATOM    140  HA  PRO   217      50.996  25.149  93.618  1.00  0.00           H  
ATOM    141  C   PRO   217      52.181  24.400  91.951  1.00  0.00           C  
ATOM    142  O   PRO   217      52.740  24.675  90.845  1.00  0.00           O  
ATOM    143  N   PRO   218      52.612  23.344  92.636  1.00  0.00           N  
ATOM    144  CD  PRO   218      51.947  22.782  93.813  1.00  0.00           C  
ATOM    145  HD2 PRO   218      50.924  22.476  93.568  1.00  0.00           H  
ATOM    146  HD3 PRO   218      51.981  23.441  94.680  1.00  0.00           H  
ATOM    147  CG  PRO   218      52.745  21.572  94.238  1.00  0.00           C  
ATOM    148  HG2 PRO   218      52.511  20.645  93.721  1.00  0.00           H  
ATOM    149  HG3 PRO   218      52.743  21.411  95.318  1.00  0.00           H  
ATOM    150  CB  PRO   218      54.123  22.127  93.816  1.00  0.00           C  
ATOM    151  HB2 PRO   218      54.857  21.339  93.693  1.00  0.00           H  
ATOM    152  HB3 PRO   218      54.503  22.983  94.373  1.00  0.00           H  
ATOM    153  CA  PRO   218      53.862  22.708  92.348  1.00  0.00           C  
ATOM    154  HA  PRO   218      54.614  23.493  92.211  1.00  0.00           H  
ATOM    155  C   PRO   218      53.889  21.682  91.158  1.00  0.00           C  
ATOM    156  O   PRO   218      54.538  20.624  91.290  1.00  0.00           O  
ATOM    157  N   TYR   219      53.374  22.085  89.987  1.00  0.00           N  
ATOM    158  H   TYR   219      52.965  23.002  89.942  1.00  0.00           H  
ATOM    159  CA  TYR   219      53.232  21.178  88.862  1.00  0.00           C  
ATOM    160  HA  TYR   219      54.020  20.450  88.728  1.00  0.00           H  
ATOM    161  CB  TYR   219      51.967  20.274  89.137  1.00  0.00           C  
ATOM    162  HB2 TYR   219      51.870  19.715  88.208  1.00  0.00           H  
ATOM    163  HB3 TYR   219      52.268  19.647  89.977  1.00  0.00           H  
ATOM    164  CG  TYR   219      50.707  20.965  89.472  1.00  0.00           C  
ATOM    165  CD1 TYR   219      50.008  21.744  88.497  1.00  0.00           C  
ATOM    166  HD1 TYR   219      50.325  21.837  87.467  1.00  0.00           H  
ATOM    167  CE1 TYR   219      48.803  22.359  88.866  1.00  0.00           C  
ATOM    168  HE1 TYR   219      48.201  22.864  88.126  1.00  0.00           H  
ATOM    169  CZ  TYR   219      48.317  22.194  90.201  1.00  0.00           C  
ATOM    170  OH  TYR   219      47.136  22.722  90.611  1.00  0.00           O  
ATOM    171  HH  TYR   219      47.017  23.650  90.393  1.00  0.00           H  
ATOM    172  CE2 TYR   219      49.008  21.412  91.125  1.00  0.00           C  
ATOM    173  HE2 TYR   219      48.630  21.274  92.126  1.00  0.00           H  
ATOM    174  CD2 TYR   219      50.188  20.724  90.786  1.00  0.00           C  
ATOM    175  HD2 TYR   219      50.791  20.246  91.549  1.00  0.00           H  
ATOM    176  C   TYR   219      53.125  21.898  87.449  1.00  0.00           C  
ATOM    177  O   TYR   219      52.709  21.299  86.447  1.00  0.00           O  
ATOM    178  N   LEU   220      53.304  23.199  87.392  1.00  0.00           N  
ATOM    179  H   LEU   220      53.647  23.725  88.181  1.00  0.00           H  
ATOM    180  CA  LEU   220      53.040  24.085  86.233  1.00  0.00           C  
ATOM    181  HA  LEU   220      52.443  23.552  85.490  1.00  0.00           H  
ATOM    182  CB  LEU   220      52.194  25.240  86.686  1.00  0.00           C  
ATOM    183  HB2 LEU   220      52.816  25.689  87.450  1.00  0.00           H  
ATOM    184  HB3 LEU   220      52.126  25.883  85.811  1.00  0.00           H  
ATOM    185  CG  LEU   220      50.764  25.033  87.247  1.00  0.00           C  
ATOM    186  HG  LEU   220      50.782  24.263  88.024  1.00  0.00           H  
ATOM    187  CD1 LEU   220      50.382  26.370  87.809  1.00  0.00           C  
ATOM    188 HD11 LEU   220      50.848  26.476  88.786  1.00  0.00           H  
ATOM    189 HD12 LEU   220      50.492  27.241  87.163  1.00  0.00           H  
ATOM    190 HD13 LEU   220      49.332  26.313  88.096  1.00  0.00           H  
ATOM    191  CD2 LEU   220      49.752  24.651  86.136  1.00  0.00           C  
ATOM    192 HD21 LEU   220      48.784  24.655  86.647  1.00  0.00           H  
ATOM    193 HD22 LEU   220      49.704  25.394  85.345  1.00  0.00           H  
ATOM    194 HD23 LEU   220      49.998  23.715  85.635  1.00  0.00           H  
ATOM    195  C   LEU   220      54.318  24.454  85.461  1.00  0.00           C  
ATOM    196  O   LEU   220      54.260  25.329  84.583  1.00  0.00           O  
ATOM    197  N   GLY   221      55.456  23.744  85.732  1.00  0.00           N  
ATOM    198  H   GLY   221      55.411  22.902  86.295  1.00  0.00           H  
ATOM    199  CA  GLY   221      56.741  24.125  85.033  1.00  0.00           C  
ATOM    200  HA2 GLY   221      57.535  23.378  85.129  1.00  0.00           H  
ATOM    201  HA3 GLY   221      56.620  24.249  83.961  1.00  0.00           H  
ATOM    202  C   GLY   221      57.376  25.362  85.609  1.00  0.00           C  
ATOM    203  O   GLY   221      58.458  25.732  85.139  1.00  0.00           O  
ATOM    204  N   TYR   222      56.820  25.994  86.632  1.00  0.00           N  
ATOM    205  H   TYR   222      55.927  25.592  86.897  1.00  0.00           H  
ATOM    206  CA  TYR   222      57.420  27.272  87.131  1.00  0.00           C  
ATOM    207  HA  TYR   222      57.641  27.847  86.233  1.00  0.00           H  
ATOM    208  CB  TYR   222      56.352  27.958  88.030  1.00  0.00           C  
ATOM    209  HB2 TYR   222      55.908  27.114  88.560  1.00  0.00           H  
ATOM    210  HB3 TYR   222      56.826  28.519  88.830  1.00  0.00           H  
ATOM    211  CG  TYR   222      55.406  28.896  87.322  1.00  0.00           C  
ATOM    212  CD1 TYR   222      54.366  28.439  86.504  1.00  0.00           C  
ATOM    213  HD1 TYR   222      54.148  27.387  86.346  1.00  0.00           H  
ATOM    214  CE1 TYR   222      53.597  29.355  85.834  1.00  0.00           C  
ATOM    215  HE1 TYR   222      52.787  29.072  85.169  1.00  0.00           H  
ATOM    216  CZ  TYR   222      53.693  30.721  86.093  1.00  0.00           C  
ATOM    217  OH  TYR   222      52.745  31.559  85.534  1.00  0.00           O  
ATOM    218  HH  TYR   222      52.942  32.491  85.606  1.00  0.00           H  
ATOM    219  CE2 TYR   222      54.636  31.158  87.025  1.00  0.00           C  
ATOM    220  HE2 TYR   222      54.653  32.184  87.370  1.00  0.00           H  
ATOM    221  CD2 TYR   222      55.492  30.253  87.570  1.00  0.00           C  
ATOM    222  HD2 TYR   222      56.212  30.612  88.299  1.00  0.00           H  
ATOM    223  C   TYR   222      58.809  27.083  87.852  1.00  0.00           C  
ATOM    224  O   TYR   222      59.127  26.028  88.399  1.00  0.00           O  
ATOM    225  N   ARG   223      59.513  28.230  87.987  1.00  0.00           N  
ATOM    226  H   ARG   223      59.061  29.111  87.765  1.00  0.00           H  
ATOM    227  CA  ARG   223      60.971  28.342  88.375  1.00  0.00           C  
ATOM    228  HA  ARG   223      61.101  27.856  89.343  1.00  0.00           H  
ATOM    229  CB  ARG   223      61.776  27.588  87.281  1.00  0.00           C  
ATOM    230  HB2 ARG   223      61.209  26.682  87.030  1.00  0.00           H  
ATOM    231  HB3 ARG   223      61.926  28.101  86.332  1.00  0.00           H  
ATOM    232  CG  ARG   223      63.120  27.199  87.915  1.00  0.00           C  
ATOM    233  HG2 ARG   223      63.387  27.979  88.638  1.00  0.00           H  
ATOM    234  HG3 ARG   223      63.053  26.243  88.423  1.00  0.00           H  
ATOM    235  CD  ARG   223      64.220  27.250  86.833  1.00  0.00           C  
ATOM    236  HD2 ARG   223      65.156  26.794  87.154  1.00  0.00           H  
ATOM    237  HD3 ARG   223      63.847  26.671  85.986  1.00  0.00           H  
ATOM    238  NE  ARG   223      64.489  28.637  86.449  1.00  0.00           N  
ATOM    239  HE  ARG   223      64.053  28.862  85.563  1.00  0.00           H  
ATOM    240  CZ  ARG   223      65.145  29.548  87.139  1.00  0.00           C  
ATOM    241  NH1 ARG   223      65.651  29.463  88.347  1.00  0.00           N  
ATOM    242 HH11 ARG   223      65.441  28.555  88.751  1.00  0.00           H  
ATOM    243 HH12 ARG   223      66.030  30.322  88.713  1.00  0.00           H  
ATOM    244  NH2 ARG   223      65.181  30.772  86.672  1.00  0.00           N  
ATOM    245 HH21 ARG   223      64.752  30.927  85.778  1.00  0.00           H  
ATOM    246 HH22 ARG   223      65.873  31.432  87.011  1.00  0.00           H  
ATOM    247  C   ARG   223      61.420  29.851  88.509  1.00  0.00           C  
ATOM    248  O   ARG   223      61.499  30.504  87.503  1.00  0.00           O  
ATOM    249  N   PHE   224      61.899  30.255  89.684  1.00  0.00           N  
ATOM    250  H   PHE   224      62.012  29.586  90.428  1.00  0.00           H  
ATOM    251  CA  PHE   224      62.378  31.633  89.895  1.00  0.00           C  
ATOM    252  HA  PHE   224      63.123  31.711  89.109  1.00  0.00           H  
ATOM    253  CB  PHE   224      61.294  32.728  89.673  1.00  0.00           C  
ATOM    254  HB2 PHE   224      60.775  32.591  88.720  1.00  0.00           H  
ATOM    255  HB3 PHE   224      60.558  32.629  90.467  1.00  0.00           H  
ATOM    256  CG  PHE   224      61.771  34.152  89.758  1.00  0.00           C  
ATOM    257  CD1 PHE   224      62.927  34.595  89.079  1.00  0.00           C  
ATOM    258  HD1 PHE   224      63.544  33.973  88.454  1.00  0.00           H  
ATOM    259  CE1 PHE   224      63.189  35.962  89.035  1.00  0.00           C  
ATOM    260  HE1 PHE   224      64.044  36.300  88.478  1.00  0.00           H  
ATOM    261  CZ  PHE   224      62.538  36.805  89.926  1.00  0.00           C  
ATOM    262  HZ  PHE   224      62.882  37.828  89.947  1.00  0.00           H  
ATOM    263  CE2 PHE   224      61.506  36.372  90.735  1.00  0.00           C  
ATOM    264  HE2 PHE   224      60.999  37.033  91.421  1.00  0.00           H  
ATOM    265  CD2 PHE   224      61.153  35.036  90.636  1.00  0.00           C  
ATOM    266  HD2 PHE   224      60.458  34.650  91.368  1.00  0.00           H  
ATOM    267  C   PHE   224      63.080  31.893  91.277  1.00  0.00           C  
ATOM    268  O   PHE   224      62.833  31.277  92.279  1.00  0.00           O  
ATOM    269  N   LEU   225      64.158  32.647  91.216  1.00  0.00           N  
ATOM    270  H   LEU   225      64.458  32.939  90.299  1.00  0.00           H  
ATOM    271  CA  LEU   225      65.127  32.922  92.311  1.00  0.00           C  
ATOM    272  HA  LEU   225      65.792  33.684  91.895  1.00  0.00           H  
ATOM    273  CB  LEU   225      64.561  33.429  93.621  1.00  0.00           C  
ATOM    274  HB2 LEU   225      64.117  32.550  94.106  1.00  0.00           H  
ATOM    275  HB3 LEU   225      65.315  33.824  94.295  1.00  0.00           H  
ATOM    276  CG  LEU   225      63.556  34.520  93.412  1.00  0.00           C  
ATOM    277  HG  LEU   225      62.746  34.248  92.740  1.00  0.00           H  
ATOM    278  CD1 LEU   225      62.723  34.830  94.684  1.00  0.00           C  
ATOM    279 HD11 LEU   225      63.411  35.336  95.368  1.00  0.00           H  
ATOM    280 HD12 LEU   225      61.834  35.434  94.545  1.00  0.00           H  
ATOM    281 HD13 LEU   225      62.352  33.880  95.064  1.00  0.00           H  
ATOM    282  CD2 LEU   225      64.209  35.856  92.922  1.00  0.00           C  
ATOM    283 HD21 LEU   225      64.800  36.445  93.621  1.00  0.00           H  
ATOM    284 HD22 LEU   225      64.650  35.644  91.954  1.00  0.00           H  
ATOM    285 HD23 LEU   225      63.413  36.538  92.606  1.00  0.00           H  
ATOM    286  C   LEU   225      66.134  31.807  92.638  1.00  0.00           C  
ATOM    287  O   LEU   225      66.718  31.736  93.711  1.00  0.00           O  
ATOM    288  N   GLY   226      66.205  30.913  91.678  1.00  0.00           N  
ATOM    289  H   GLY   226      65.788  31.099  90.769  1.00  0.00           H  
ATOM    290  CA  GLY   226      66.757  29.574  91.912  1.00  0.00           C  
ATOM    291  HA2 GLY   226      67.211  29.228  90.978  1.00  0.00           H  
ATOM    292  HA3 GLY   226      67.600  29.490  92.605  1.00  0.00           H  
ATOM    293  C   GLY   226      65.721  28.499  92.452  1.00  0.00           C  
ATOM    294  O   GLY   226      66.193  27.384  92.688  1.00  0.00           O  
ATOM    295  N   GLU   227      64.432  28.850  92.684  1.00  0.00           N  
ATOM    296  H   GLU   227      64.110  29.799  92.527  1.00  0.00           H  
ATOM    297  CA  GLU   227      63.472  27.868  93.179  1.00  0.00           C  
ATOM    298  HA  GLU   227      63.995  27.011  93.600  1.00  0.00           H  
ATOM    299  CB  GLU   227      62.772  28.598  94.356  1.00  0.00           C  
ATOM    300  HB2 GLU   227      62.063  29.283  93.904  1.00  0.00           H  
ATOM    301  HB3 GLU   227      62.220  27.871  94.945  1.00  0.00           H  
ATOM    302  CG  GLU   227      63.672  29.474  95.338  1.00  0.00           C  
ATOM    303  HG2 GLU   227      64.311  30.108  94.734  1.00  0.00           H  
ATOM    304  HG3 GLU   227      63.043  30.177  95.881  1.00  0.00           H  
ATOM    305  CD  GLU   227      64.581  28.651  96.280  1.00  0.00           C  
ATOM    306  OE1 GLU   227      65.330  29.247  97.038  1.00  0.00           O  
ATOM    307  OE2 GLU   227      64.553  27.392  96.360  1.00  0.00           O  
ATOM    308  C   GLU   227      62.410  27.337  92.148  1.00  0.00           C  
ATOM    309  O   GLU   227      61.799  28.105  91.399  1.00  0.00           O  
ATOM    310  N   ARG   228      62.102  26.035  92.167  1.00  0.00           N  
ATOM    311  H   ARG   228      62.637  25.384  92.725  1.00  0.00           H  
ATOM    312  CA  ARG   228      61.053  25.404  91.378  1.00  0.00           C  
ATOM    313  HA  ARG   228      61.103  25.902  90.411  1.00  0.00           H  
ATOM    314  CB  ARG   228      61.249  23.889  91.178  1.00  0.00           C  
ATOM    315  HB2 ARG   228      60.476  23.536  90.497  1.00  0.00           H  
ATOM    316  HB3 ARG   228      62.227  23.586  90.803  1.00  0.00           H  
ATOM    317  CG  ARG   228      61.009  23.086  92.460  1.00  0.00           C  
ATOM    318  HG2 ARG   228      61.932  23.095  93.027  1.00  0.00           H  
ATOM    319  HG3 ARG   228      60.156  23.345  93.079  1.00  0.00           H  
ATOM    320  CD  ARG   228      60.756  21.518  92.168  1.00  0.00           C  
ATOM    321  HD2 ARG   228      61.457  21.267  91.371  1.00  0.00           H  
ATOM    322  HD3 ARG   228      60.865  20.931  93.073  1.00  0.00           H  
ATOM    323  NE  ARG   228      59.433  21.350  91.630  1.00  0.00           N  
ATOM    324  HE  ARG   228      58.782  22.084  91.843  1.00  0.00           H  
ATOM    325  CZ  ARG   228      58.899  20.294  91.192  1.00  0.00           C  
ATOM    326  NH1 ARG   228      59.473  19.086  91.090  1.00  0.00           N  
ATOM    327 HH11 ARG   228      60.464  19.010  91.248  1.00  0.00           H  
ATOM    328 HH12 ARG   228      58.910  18.279  90.851  1.00  0.00           H  
ATOM    329  NH2 ARG   228      57.644  20.384  90.911  1.00  0.00           N  
ATOM    330 HH21 ARG   228      57.168  21.241  91.138  1.00  0.00           H  
ATOM    331 HH22 ARG   228      57.059  19.584  90.702  1.00  0.00           H  
ATOM    332  C   ARG   228      59.810  25.831  92.136  1.00  0.00           C  
ATOM    333  O   ARG   228      59.823  26.140  93.323  1.00  0.00           O  
ATOM    334  N   ASP   229      58.700  25.915  91.367  1.00  0.00           N  
ATOM    335  H   ASP   229      58.851  25.695  90.391  1.00  0.00           H  
ATOM    336  CA  ASP   229      57.381  26.229  91.755  1.00  0.00           C  
ATOM    337  HA  ASP   229      56.726  26.278  90.887  1.00  0.00           H  
ATOM    338  CB  ASP   229      56.857  25.075  92.616  1.00  0.00           C  
ATOM    339  HB2 ASP   229      57.265  25.252  93.609  1.00  0.00           H  
ATOM    340  HB3 ASP   229      55.767  25.163  92.637  1.00  0.00           H  
ATOM    341  CG  ASP   229      57.127  23.643  92.209  1.00  0.00           C  
ATOM    342  OD1 ASP   229      57.011  23.259  91.006  1.00  0.00           O  
ATOM    343  OD2 ASP   229      57.481  22.817  93.007  1.00  0.00           O  
ATOM    344  C   ASP   229      57.314  27.702  92.340  1.00  0.00           C  
ATOM    345  O   ASP   229      56.706  28.028  93.333  1.00  0.00           O  
ATOM    346  N   CYX   230      58.010  28.590  91.628  1.00  0.00           N  
ATOM    347  H   CYX   230      58.322  28.441  90.679  1.00  0.00           H  
ATOM    348  CA  CYX   230      58.258  29.951  92.046  1.00  0.00           C  
ATOM    349  HA  CYX   230      57.490  30.364  92.698  1.00  0.00           H  
ATOM    350  CB  CYX   230      59.628  30.018  92.746  1.00  0.00           C  
ATOM    351  HB2 CYX   230      59.687  29.193  93.458  1.00  0.00           H  
ATOM    352  HB3 CYX   230      60.533  30.068  92.137  1.00  0.00           H  
ATOM    353  SG  CYX   230      59.666  31.516  93.845  1.00  0.00           S  
ATOM    354  C   CYX   230      58.089  30.844  90.802  1.00  0.00           C  
ATOM    355  O   CYX   230      58.558  30.427  89.699  1.00  0.00           O  
ATOM    356  N   GLY   231      57.413  31.962  90.847  1.00  0.00           N  
ATOM    357  H   GLY   231      56.957  32.186  91.715  1.00  0.00           H  
ATOM    358  CA  GLY   231      57.205  32.820  89.737  1.00  0.00           C  
ATOM    359  HA2 GLY   231      57.538  32.431  88.771  1.00  0.00           H  
ATOM    360  HA3 GLY   231      56.120  32.827  89.597  1.00  0.00           H  
ATOM    361  C   GLY   231      57.800  34.204  89.865  1.00  0.00           C  
ATOM    362  O   GLY   231      57.936  34.711  90.962  1.00  0.00           O  
ATOM    363  N   ALA   232      58.104  34.823  88.746  1.00  0.00           N  
ATOM    364  H   ALA   232      57.965  34.307  87.889  1.00  0.00           H  
ATOM    365  CA  ALA   232      58.467  36.246  88.704  1.00  0.00           C  
ATOM    366  HA  ALA   232      59.150  36.350  89.551  1.00  0.00           H  
ATOM    367  CB  ALA   232      59.476  36.439  87.553  1.00  0.00           C  
ATOM    368  HB1 ALA   232      60.330  35.799  87.756  1.00  0.00           H  
ATOM    369  HB2 ALA   232      59.081  36.304  86.546  1.00  0.00           H  
ATOM    370  HB3 ALA   232      59.742  37.485  87.743  1.00  0.00           H  
ATOM    371  C   ALA   232      57.247  37.219  88.701  1.00  0.00           C  
ATOM    372  O   ALA   232      56.244  36.919  88.064  1.00  0.00           O  
ATOM    373  N   PRO   233      57.344  38.318  89.493  1.00  0.00           N  
ATOM    374  CD  PRO   233      58.469  38.680  90.326  1.00  0.00           C  
ATOM    375  HD2 PRO   233      59.316  38.977  89.702  1.00  0.00           H  
ATOM    376  HD3 PRO   233      58.791  37.926  91.040  1.00  0.00           H  
ATOM    377  CG  PRO   233      58.089  39.886  91.134  1.00  0.00           C  
ATOM    378  HG2 PRO   233      58.560  40.768  90.701  1.00  0.00           H  
ATOM    379  HG3 PRO   233      58.408  39.660  92.154  1.00  0.00           H  
ATOM    380  CB  PRO   233      56.612  39.912  91.034  1.00  0.00           C  
ATOM    381  HB2 PRO   233      56.097  40.876  91.141  1.00  0.00           H  
ATOM    382  HB3 PRO   233      56.332  39.350  91.930  1.00  0.00           H  
ATOM    383  CA  PRO   233      56.218  39.218  89.729  1.00  0.00           C  
ATOM    384  HA  PRO   233      55.257  38.731  89.880  1.00  0.00           H  
ATOM    385  C   PRO   233      56.058  40.155  88.541  1.00  0.00           C  
ATOM    386  O   PRO   233      56.963  40.597  87.858  1.00  0.00           O  
ATOM    387  N   CYX   234      54.767  40.409  88.328  1.00  0.00           N  
ATOM    388  H   CYX   234      54.114  39.862  88.881  1.00  0.00           H  
ATOM    389  CA  CYX   234      54.109  41.180  87.324  1.00  0.00           C  
ATOM    390  HA  CYX   234      54.853  41.817  86.836  1.00  0.00           H  
ATOM    391  CB  CYX   234      53.541  40.278  86.296  1.00  0.00           C  
ATOM    392  HB2 CYX   234      54.316  39.623  85.889  1.00  0.00           H  
ATOM    393  HB3 CYX   234      52.808  39.604  86.750  1.00  0.00           H  
ATOM    394  SG  CYX   234      52.708  41.035  84.797  1.00  0.00           S  
ATOM    395  C   CYX   234      53.152  42.109  88.016  1.00  0.00           C  
ATOM    396  O   CYX   234      52.069  42.441  87.521  1.00  0.00           O  
ATOM    397  N   GLU   235      53.369  42.576  89.254  1.00  0.00           N  
ATOM    398  H   GLU   235      54.262  42.410  89.688  1.00  0.00           H  
ATOM    399  CA  GLU   235      52.422  43.287  90.163  1.00  0.00           C  
ATOM    400  HA  GLU   235      51.435  42.994  89.801  1.00  0.00           H  
ATOM    401  CB  GLU   235      52.437  42.751  91.583  1.00  0.00           C  
ATOM    402  HB2 GLU   235      52.567  41.669  91.653  1.00  0.00           H  
ATOM    403  HB3 GLU   235      53.223  43.270  92.133  1.00  0.00           H  
ATOM    404  CG  GLU   235      51.122  43.218  92.201  1.00  0.00           C  
ATOM    405  HG2 GLU   235      51.213  43.326  93.278  1.00  0.00           H  
ATOM    406  HG3 GLU   235      50.802  44.192  91.835  1.00  0.00           H  
ATOM    407  CD  GLU   235      49.899  42.345  91.877  1.00  0.00           C  
ATOM    408  OE1 GLU   235      49.862  41.186  92.220  1.00  0.00           O  
ATOM    409  OE2 GLU   235      48.964  42.838  91.167  1.00  0.00           O  
ATOM    410  C   GLU   235      52.618  44.843  89.987  1.00  0.00           C  
ATOM    411  O   GLU   235      53.480  45.434  90.671  1.00  0.00           O  
ATOM    412  N   PRO   236      51.778  45.567  89.179  1.00  0.00           N  
ATOM    413  CD  PRO   236      50.652  45.006  88.575  1.00  0.00           C  
ATOM    414  HD2 PRO   236      50.070  44.445  89.303  1.00  0.00           H  
ATOM    415  HD3 PRO   236      50.958  44.371  87.740  1.00  0.00           H  
ATOM    416  CG  PRO   236      49.776  46.216  88.095  1.00  0.00           C  
ATOM    417  HG2 PRO   236      48.912  46.424  88.717  1.00  0.00           H  
ATOM    418  HG3 PRO   236      49.487  45.976  87.082  1.00  0.00           H  
ATOM    419  CB  PRO   236      50.687  47.388  88.125  1.00  0.00           C  
ATOM    420  HB2 PRO   236      50.170  48.309  88.418  1.00  0.00           H  
ATOM    421  HB3 PRO   236      51.062  47.448  87.104  1.00  0.00           H  
ATOM    422  CA  PRO   236      51.780  47.001  89.159  1.00  0.00           C  
ATOM    423  HA  PRO   236      52.789  47.364  88.936  1.00  0.00           H  
ATOM    424  C   PRO   236      51.410  47.554  90.606  1.00  0.00           C  
ATOM    425  O   PRO   236      50.435  47.153  91.300  1.00  0.00           O  
ATOM    426  N   GLY   237      52.234  48.573  91.016  1.00  0.00           N  
ATOM    427  H   GLY   237      53.009  48.896  90.442  1.00  0.00           H  
ATOM    428  CA  GLY   237      51.991  49.268  92.255  1.00  0.00           C  
ATOM    429  HA2 GLY   237      52.308  50.277  91.990  1.00  0.00           H  
ATOM    430  HA3 GLY   237      50.959  49.215  92.594  1.00  0.00           H  
ATOM    431  C   GLY   237      52.818  48.756  93.481  1.00  0.00           C  
ATOM    432  O   GLY   237      52.482  49.044  94.616  1.00  0.00           O  
ATOM    433  N   ARG   238      53.806  47.837  93.195  1.00  0.00           N  
ATOM    434  H   ARG   238      53.976  47.626  92.231  1.00  0.00           H  
ATOM    435  CA  ARG   238      54.521  47.059  94.241  1.00  0.00           C  
ATOM    436  HA  ARG   238      54.289  47.484  95.217  1.00  0.00           H  
ATOM    437  CB  ARG   238      54.162  45.580  94.327  1.00  0.00           C  
ATOM    438  HB2 ARG   238      54.450  45.109  93.389  1.00  0.00           H  
ATOM    439  HB3 ARG   238      54.796  45.131  95.096  1.00  0.00           H  
ATOM    440  CG  ARG   238      52.700  45.319  94.678  1.00  0.00           C  
ATOM    441  HG2 ARG   238      52.078  45.815  93.936  1.00  0.00           H  
ATOM    442  HG3 ARG   238      52.523  44.237  94.680  1.00  0.00           H  
ATOM    443  CD  ARG   238      52.382  45.895  96.091  1.00  0.00           C  
ATOM    444  HD2 ARG   238      53.302  45.832  96.669  1.00  0.00           H  
ATOM    445  HD3 ARG   238      52.130  46.950  96.031  1.00  0.00           H  
ATOM    446  NE  ARG   238      51.257  45.128  96.692  1.00  0.00           N  
ATOM    447  HE  ARG   238      50.970  44.262  96.271  1.00  0.00           H  
ATOM    448  CZ  ARG   238      50.697  45.399  97.864  1.00  0.00           C  
ATOM    449  NH1 ARG   238      51.015  46.409  98.587  1.00  0.00           N  
ATOM    450 HH11 ARG   238      51.565  47.201  98.289  1.00  0.00           H  
ATOM    451 HH12 ARG   238      50.503  46.503  99.457  1.00  0.00           H  
ATOM    452  NH2 ARG   238      49.808  44.583  98.301  1.00  0.00           N  
ATOM    453 HH21 ARG   238      49.586  43.818  97.693  1.00  0.00           H  
ATOM    454 HH22 ARG   238      49.335  44.643  99.190  1.00  0.00           H  
ATOM    455  C   ARG   238      56.006  47.285  94.008  1.00  0.00           C  
ATOM    456  O   ARG   238      56.557  47.007  92.977  1.00  0.00           O  
ATOM    457  N   ALA   239      56.691  47.751  95.111  1.00  0.00           N  
ATOM    458  H   ALA   239      56.252  47.687  96.017  1.00  0.00           H  
ATOM    459  CA  ALA   239      58.041  48.312  95.062  1.00  0.00           C  
ATOM    460  HA  ALA   239      58.072  49.134  94.345  1.00  0.00           H  
ATOM    461  CB  ALA   239      58.261  48.994  96.436  1.00  0.00           C  
ATOM    462  HB1 ALA   239      59.215  49.521  96.452  1.00  0.00           H  
ATOM    463  HB2 ALA   239      57.505  49.771  96.578  1.00  0.00           H  
ATOM    464  HB3 ALA   239      58.258  48.252  97.235  1.00  0.00           H  
ATOM    465  C   ALA   239      59.171  47.273  94.809  1.00  0.00           C  
ATOM    466  O   ALA   239      60.287  47.591  94.426  1.00  0.00           O  
ATOM    467  N   ASN   240      58.854  45.953  94.816  1.00  0.00           N  
ATOM    468  H   ASN   240      57.991  45.823  95.317  1.00  0.00           H  
ATOM    469  CA  ASN   240      59.601  44.756  94.483  1.00  0.00           C  
ATOM    470  HA  ASN   240      60.513  45.049  93.954  1.00  0.00           H  
ATOM    471  CB  ASN   240      59.987  43.998  95.715  1.00  0.00           C  
ATOM    472  HB2 ASN   240      60.659  43.193  95.415  1.00  0.00           H  
ATOM    473  HB3 ASN   240      60.483  44.683  96.400  1.00  0.00           H  
ATOM    474  CG  ASN   240      58.737  43.458  96.388  1.00  0.00           C  
ATOM    475  OD1 ASN   240      57.580  43.607  96.008  1.00  0.00           O  
ATOM    476  ND2 ASN   240      58.943  42.784  97.479  1.00  0.00           N  
ATOM    477 HD21 ASN   240      58.207  42.484  98.098  1.00  0.00           H  
ATOM    478 HD22 ASN   240      59.894  42.670  97.801  1.00  0.00           H  
ATOM    479  C   ASN   240      58.902  43.837  93.467  1.00  0.00           C  
ATOM    480  O   ASN   240      59.169  42.651  93.522  1.00  0.00           O  
ATOM    481  N   GLY   241      57.971  44.348  92.699  1.00  0.00           N  
ATOM    482  H   GLY   241      57.903  45.356  92.714  1.00  0.00           H  
ATOM    483  CA  GLY   241      56.871  43.640  92.048  1.00  0.00           C  
ATOM    484  HA2 GLY   241      56.605  42.703  92.547  1.00  0.00           H  
ATOM    485  HA3 GLY   241      55.972  44.252  92.101  1.00  0.00           H  
ATOM    486  C   GLY   241      57.142  43.492  90.533  1.00  0.00           C  
ATOM    487  O   GLY   241      56.301  42.940  89.855  1.00  0.00           O  
ATOM    488  N   LEU   242      58.272  44.024  90.044  1.00  0.00           N  
ATOM    489  H   LEU   242      58.877  44.452  90.734  1.00  0.00           H  
ATOM    490  CA  LEU   242      58.858  43.767  88.745  1.00  0.00           C  
ATOM    491  HA  LEU   242      58.300  42.908  88.349  1.00  0.00           H  
ATOM    492  CB  LEU   242      58.825  45.065  87.940  1.00  0.00           C  
ATOM    493  HB2 LEU   242      59.398  45.791  88.513  1.00  0.00           H  
ATOM    494  HB3 LEU   242      59.297  44.882  86.977  1.00  0.00           H  
ATOM    495  CG  LEU   242      57.468  45.668  87.533  1.00  0.00           C  
ATOM    496  HG  LEU   242      56.862  45.896  88.414  1.00  0.00           H  
ATOM    497  CD1 LEU   242      57.775  47.073  86.830  1.00  0.00           C  
ATOM    498 HD11 LEU   242      56.829  47.494  86.474  1.00  0.00           H  
ATOM    499 HD12 LEU   242      58.333  47.761  87.468  1.00  0.00           H  
ATOM    500 HD13 LEU   242      58.498  46.870  86.039  1.00  0.00           H  
ATOM    501  CD2 LEU   242      56.665  44.762  86.603  1.00  0.00           C  
ATOM    502 HD21 LEU   242      57.037  44.733  85.571  1.00  0.00           H  
ATOM    503 HD22 LEU   242      56.332  43.807  87.015  1.00  0.00           H  
ATOM    504 HD23 LEU   242      55.730  45.319  86.536  1.00  0.00           H  
ATOM    505  C   LEU   242      60.336  43.419  88.756  1.00  0.00           C  
ATOM    506  O   LEU   242      61.104  44.134  89.439  1.00  0.00           O  
ATOM    507  N   MET   243      60.784  42.343  88.098  1.00  0.00           N  
ATOM    508  H   MET   243      60.121  41.663  87.758  1.00  0.00           H  
ATOM    509  CA  MET   243      62.201  41.903  88.055  1.00  0.00           C  
ATOM    510  HA  MET   243      62.624  42.172  89.028  1.00  0.00           H  
ATOM    511  CB  MET   243      62.368  40.420  87.847  1.00  0.00           C  
ATOM    512  HB2 MET   243      63.432  40.268  87.696  1.00  0.00           H  
ATOM    513  HB3 MET   243      62.060  39.935  88.780  1.00  0.00           H  
ATOM    514  CG  MET   243      61.584  39.905  86.682  1.00  0.00           C  
ATOM    515  HG2 MET   243      60.565  39.598  86.942  1.00  0.00           H  
ATOM    516  HG3 MET   243      61.505  40.739  85.980  1.00  0.00           H  
ATOM    517  SD  MET   243      62.391  38.662  85.712  1.00  0.00           S  
ATOM    518  CE  MET   243      61.366  38.967  84.258  1.00  0.00           C  
ATOM    519  HE1 MET   243      61.572  38.203  83.513  1.00  0.00           H  
ATOM    520  HE2 MET   243      60.383  38.713  84.657  1.00  0.00           H  
ATOM    521  HE3 MET   243      61.448  39.985  83.900  1.00  0.00           H  
ATOM    522  C   MET   243      63.076  42.630  87.030  1.00  0.00           C  
ATOM    523  O   MET   243      62.621  42.833  85.910  1.00  0.00           O  
ATOM    524  N   TYR   244      64.215  43.033  87.435  1.00  0.00           N  
ATOM    525  H   TYR   244      64.338  42.849  88.418  1.00  0.00           H  
ATOM    526  CA  TYR   244      65.386  43.559  86.736  1.00  0.00           C  
ATOM    527  HA  TYR   244      66.253  43.546  87.408  1.00  0.00           H  
ATOM    528  CB  TYR   244      65.883  42.626  85.634  1.00  0.00           C  
ATOM    529  HB2 TYR   244      65.095  42.747  84.878  1.00  0.00           H  
ATOM    530  HB3 TYR   244      66.866  42.934  85.292  1.00  0.00           H  
ATOM    531  CG  TYR   244      65.982  41.122  85.954  1.00  0.00           C  
ATOM    532  CD1 TYR   244      65.503  40.126  85.082  1.00  0.00           C  
ATOM    533  HD1 TYR   244      65.073  40.466  84.161  1.00  0.00           H  
ATOM    534  CE1 TYR   244      65.595  38.704  85.230  1.00  0.00           C  
ATOM    535  HE1 TYR   244      65.373  37.991  84.447  1.00  0.00           H  
ATOM    536  CZ  TYR   244      66.144  38.289  86.493  1.00  0.00           C  
ATOM    537  OH  TYR   244      66.349  36.984  86.883  1.00  0.00           O  
ATOM    538  HH  TYR   244      65.793  36.353  86.434  1.00  0.00           H  
ATOM    539  CE2 TYR   244      66.635  39.323  87.370  1.00  0.00           C  
ATOM    540  HE2 TYR   244      67.042  38.915  88.282  1.00  0.00           H  
ATOM    541  CD2 TYR   244      66.608  40.718  87.101  1.00  0.00           C  
ATOM    542  HD2 TYR   244      66.849  41.420  87.884  1.00  0.00           H  
ATOM    543  C   TYR   244      65.259  45.005  86.316  1.00  0.00           C  
ATOM    544  O   TYR   244      66.266  45.733  86.248  1.00  0.00           O  
ATOM    545  N   PHE   245      64.061  45.422  85.986  1.00  0.00           N  
ATOM    546  H   PHE   245      63.341  44.718  85.943  1.00  0.00           H  
ATOM    547  CA  PHE   245      63.670  46.706  85.492  1.00  0.00           C  
ATOM    548  HA  PHE   245      64.430  47.434  85.743  1.00  0.00           H  
ATOM    549  CB  PHE   245      63.468  46.663  83.912  1.00  0.00           C  
ATOM    550  HB2 PHE   245      62.628  46.061  83.562  1.00  0.00           H  
ATOM    551  HB3 PHE   245      63.247  47.669  83.586  1.00  0.00           H  
ATOM    552  CG  PHE   245      64.660  46.263  83.195  1.00  0.00           C  
ATOM    553  CD1 PHE   245      65.847  47.008  83.340  1.00  0.00           C  
ATOM    554  HD1 PHE   245      65.973  47.780  84.085  1.00  0.00           H  
ATOM    555  CE1 PHE   245      67.045  46.495  82.802  1.00  0.00           C  
ATOM    556  HE1 PHE   245      68.020  46.880  83.074  1.00  0.00           H  
ATOM    557  CZ  PHE   245      67.056  45.426  81.888  1.00  0.00           C  
ATOM    558  HZ  PHE   245      67.976  45.095  81.436  1.00  0.00           H  
ATOM    559  CE2 PHE   245      65.834  44.750  81.688  1.00  0.00           C  
ATOM    560  HE2 PHE   245      65.731  44.000  80.917  1.00  0.00           H  
ATOM    561  CD2 PHE   245      64.635  45.129  82.332  1.00  0.00           C  
ATOM    562  HD2 PHE   245      63.793  44.473  82.177  1.00  0.00           H  
ATOM    563  C   PHE   245      62.286  47.076  86.024  1.00  0.00           C  
ATOM    564  O   PHE   245      61.410  46.250  86.199  1.00  0.00           O  
ATOM    565  N   LYS   246      62.167  48.336  86.470  1.00  0.00           N  
ATOM    566  H   LYS   246      62.970  48.944  86.366  1.00  0.00           H  
ATOM    567  CA  LYS   246      60.955  48.860  87.090  1.00  0.00           C  
ATOM    568  HA  LYS   246      60.334  48.014  87.358  1.00  0.00           H  
ATOM    569  CB  LYS   246      61.291  49.596  88.397  1.00  0.00           C  
ATOM    570  HB2 LYS   246      61.962  50.385  88.085  1.00  0.00           H  
ATOM    571  HB3 LYS   246      60.348  49.999  88.765  1.00  0.00           H  
ATOM    572  CG  LYS   246      62.053  48.745  89.448  1.00  0.00           C  
ATOM    573  HG2 LYS   246      61.324  47.989  89.750  1.00  0.00           H  
ATOM    574  HG3 LYS   246      62.917  48.244  88.992  1.00  0.00           H  
ATOM    575  CD  LYS   246      62.507  49.559  90.660  1.00  0.00           C  
ATOM    576  HD2 LYS   246      61.612  49.720  91.264  1.00  0.00           H  
ATOM    577  HD3 LYS   246      63.119  48.915  91.293  1.00  0.00           H  
ATOM    578  CE  LYS   246      63.286  50.793  90.386  1.00  0.00           C  
ATOM    579  HE2 LYS   246      62.718  51.677  90.087  1.00  0.00           H  
ATOM    580  HE3 LYS   246      63.807  50.973  91.325  1.00  0.00           H  
ATOM    581  NZ  LYS   246      64.384  50.523  89.457  1.00  0.00           N  
ATOM    582  HZ1 LYS   246      64.123  50.316  88.500  1.00  0.00           H  
ATOM    583  HZ2 LYS   246      64.957  51.344  89.325  1.00  0.00           H  
ATOM    584  HZ3 LYS   246      64.886  49.695  89.730  1.00  0.00           H  
ATOM    585  C   LYS   246      60.080  49.699  86.092  1.00  0.00           C  
ATOM    586  O   LYS   246      60.265  49.545  84.894  1.00  0.00           O  
ATOM    587  N   GLU   247      59.013  50.358  86.545  1.00  0.00           N  
ATOM    588  H   GLU   247      58.952  50.369  87.551  1.00  0.00           H  
ATOM    589  CA  GLU   247      57.913  51.005  85.864  1.00  0.00           C  
ATOM    590  HA  GLU   247      57.472  50.243  85.224  1.00  0.00           H  
ATOM    591  CB  GLU   247      56.915  51.466  86.943  1.00  0.00           C  
ATOM    592  HB2 GLU   247      56.875  50.609  87.615  1.00  0.00           H  
ATOM    593  HB3 GLU   247      57.437  52.209  87.555  1.00  0.00           H  
ATOM    594  CG  GLU   247      55.622  51.909  86.338  1.00  0.00           C  
ATOM    595  HG2 GLU   247      55.487  51.373  85.399  1.00  0.00           H  
ATOM    596  HG3 GLU   247      54.757  51.607  86.930  1.00  0.00           H  
ATOM    597  CD  GLU   247      55.535  53.351  86.112  1.00  0.00           C  
ATOM    598  OE1 GLU   247      56.399  54.107  86.513  1.00  0.00           O  
ATOM    599  OE2 GLU   247      54.518  53.765  85.580  1.00  0.00           O  
ATOM    600  C   GLU   247      58.359  52.084  84.898  1.00  0.00           C  
ATOM    601  O   GLU   247      57.952  51.967  83.742  1.00  0.00           O  
ATOM    602  N   GLU   248      59.152  53.158  85.192  1.00  0.00           N  
ATOM    603  H   GLU   248      59.490  53.293  86.135  1.00  0.00           H  
ATOM    604  CA  GLU   248      59.841  54.011  84.183  1.00  0.00           C  
ATOM    605  HA  GLU   248      59.122  54.688  83.729  1.00  0.00           H  
ATOM    606  CB  GLU   248      60.821  54.907  84.980  1.00  0.00           C  
ATOM    607  HB2 GLU   248      60.419  55.124  85.972  1.00  0.00           H  
ATOM    608  HB3 GLU   248      61.739  54.363  85.198  1.00  0.00           H  
ATOM    609  CG  GLU   248      61.214  56.227  84.282  1.00  0.00           C  
ATOM    610  HG2 GLU   248      62.046  56.654  84.833  1.00  0.00           H  
ATOM    611  HG3 GLU   248      61.612  55.947  83.312  1.00  0.00           H  
ATOM    612  CD  GLU   248      59.988  57.127  84.129  1.00  0.00           C  
ATOM    613  OE1 GLU   248      59.551  57.255  82.960  1.00  0.00           O  
ATOM    614  OE2 GLU   248      59.376  57.389  85.145  1.00  0.00           O  
ATOM    615  C   GLU   248      60.477  53.194  83.001  1.00  0.00           C  
ATOM    616  O   GLU   248      60.299  53.474  81.824  1.00  0.00           O  
ATOM    617  N   GLU   249      61.205  52.171  83.404  1.00  0.00           N  
ATOM    618  H   GLU   249      61.329  52.046  84.395  1.00  0.00           H  
ATOM    619  CA  GLU   249      62.050  51.376  82.469  1.00  0.00           C  
ATOM    620  HA  GLU   249      62.583  52.079  81.836  1.00  0.00           H  
ATOM    621  CB  GLU   249      63.040  50.525  83.371  1.00  0.00           C  
ATOM    622  HB2 GLU   249      62.526  49.776  83.969  1.00  0.00           H  
ATOM    623  HB3 GLU   249      63.668  49.916  82.718  1.00  0.00           H  
ATOM    624  CG  GLU   249      63.909  51.410  84.372  1.00  0.00           C  
ATOM    625  HG2 GLU   249      64.921  51.011  84.442  1.00  0.00           H  
ATOM    626  HG3 GLU   249      63.833  52.411  83.953  1.00  0.00           H  
ATOM    627  CD  GLU   249      63.400  51.340  85.848  1.00  0.00           C  
ATOM    628  OE1 GLU   249      63.958  50.615  86.671  1.00  0.00           O  
ATOM    629  OE2 GLU   249      62.371  51.987  86.140  1.00  0.00           O  
ATOM    630  C   GLU   249      61.168  50.625  81.452  1.00  0.00           C  
ATOM    631  O   GLU   249      61.336  50.581  80.266  1.00  0.00           O  
ATOM    632  N   ARG   250      60.138  50.023  82.069  1.00  0.00           N  
ATOM    633  H   ARG   250      60.177  50.020  83.080  1.00  0.00           H  
ATOM    634  CA  ARG   250      59.079  49.353  81.436  1.00  0.00           C  
ATOM    635  HA  ARG   250      59.574  48.555  80.884  1.00  0.00           H  
ATOM    636  CB  ARG   250      58.080  48.790  82.473  1.00  0.00           C  
ATOM    637  HB2 ARG   250      58.756  48.344  83.204  1.00  0.00           H  
ATOM    638  HB3 ARG   250      57.502  49.605  82.911  1.00  0.00           H  
ATOM    639  CG  ARG   250      57.215  47.654  81.966  1.00  0.00           C  
ATOM    640  HG2 ARG   250      56.562  48.157  81.253  1.00  0.00           H  
ATOM    641  HG3 ARG   250      57.758  46.944  81.337  1.00  0.00           H  
ATOM    642  CD  ARG   250      56.288  46.915  83.016  1.00  0.00           C  
ATOM    643  HD2 ARG   250      56.665  46.868  84.040  1.00  0.00           H  
ATOM    644  HD3 ARG   250      55.339  47.454  83.017  1.00  0.00           H  
ATOM    645  NE  ARG   250      56.022  45.558  82.567  1.00  0.00           N  
ATOM    646  HE  ARG   250      56.767  44.902  82.349  1.00  0.00           H  
ATOM    647  CZ  ARG   250      54.878  44.896  82.636  1.00  0.00           C  
ATOM    648  NH1 ARG   250      53.879  45.427  83.218  1.00  0.00           N  
ATOM    649 HH11 ARG   250      54.036  46.250  83.779  1.00  0.00           H  
ATOM    650 HH12 ARG   250      52.937  45.070  83.123  1.00  0.00           H  
ATOM    651  NH2 ARG   250      54.723  43.713  82.133  1.00  0.00           N  
ATOM    652 HH21 ARG   250      55.451  43.245  81.613  1.00  0.00           H  
ATOM    653 HH22 ARG   250      53.763  43.418  82.034  1.00  0.00           H  
ATOM    654  C   ARG   250      58.324  50.261  80.493  1.00  0.00           C  
ATOM    655  O   ARG   250      58.106  49.866  79.334  1.00  0.00           O  
ATOM    656  N   ARG   251      57.932  51.433  80.924  1.00  0.00           N  
ATOM    657  H   ARG   251      58.009  51.602  81.916  1.00  0.00           H  
ATOM    658  CA  ARG   251      57.216  52.357  80.005  1.00  0.00           C  
ATOM    659  HA  ARG   251      56.353  51.948  79.485  1.00  0.00           H  
ATOM    660  CB  ARG   251      56.811  53.647  80.792  1.00  0.00           C  
ATOM    661  HB2 ARG   251      57.460  53.884  81.634  1.00  0.00           H  
ATOM    662  HB3 ARG   251      56.651  54.491  80.117  1.00  0.00           H  
ATOM    663  CG  ARG   251      55.426  53.383  81.399  1.00  0.00           C  
ATOM    664  HG2 ARG   251      54.767  52.997  80.620  1.00  0.00           H  
ATOM    665  HG3 ARG   251      55.504  52.630  82.181  1.00  0.00           H  
ATOM    666  CD  ARG   251      54.838  54.652  82.002  1.00  0.00           C  
ATOM    667  HD2 ARG   251      54.910  55.472  81.287  1.00  0.00           H  
ATOM    668  HD3 ARG   251      53.778  54.531  82.241  1.00  0.00           H  
ATOM    669  NE  ARG   251      55.504  55.052  83.237  1.00  0.00           N  
ATOM    670  HE  ARG   251      55.124  54.689  84.100  1.00  0.00           H  
ATOM    671  CZ  ARG   251      56.528  55.892  83.314  1.00  0.00           C  
ATOM    672  NH1 ARG   251      56.891  56.660  82.356  1.00  0.00           N  
ATOM    673 HH11 ARG   251      56.385  56.684  81.484  1.00  0.00           H  
ATOM    674 HH12 ARG   251      57.799  57.094  82.409  1.00  0.00           H  
ATOM    675  NH2 ARG   251      57.070  55.919  84.507  1.00  0.00           N  
ATOM    676 HH21 ARG   251      56.785  55.277  85.232  1.00  0.00           H  
ATOM    677 HH22 ARG   251      57.785  56.621  84.651  1.00  0.00           H  
ATOM    678  C   ARG   251      58.106  52.807  78.848  1.00  0.00           C  
ATOM    679  O   ARG   251      57.462  53.139  77.803  1.00  0.00           O  
ATOM    680  N   PHE   252      59.454  52.850  78.999  1.00  0.00           N  
ATOM    681  H   PHE   252      59.921  52.609  79.854  1.00  0.00           H  
ATOM    682  CA  PHE   252      60.357  53.194  77.891  1.00  0.00           C  
ATOM    683  HA  PHE   252      59.847  54.011  77.375  1.00  0.00           H  
ATOM    684  CB  PHE   252      61.724  53.712  78.442  1.00  0.00           C  
ATOM    685  HB2 PHE   252      61.595  54.446  79.239  1.00  0.00           H  
ATOM    686  HB3 PHE   252      62.109  52.880  79.031  1.00  0.00           H  
ATOM    687  CG  PHE   252      62.716  54.196  77.477  1.00  0.00           C  
ATOM    688  CD1 PHE   252      62.306  54.467  76.114  1.00  0.00           C  
ATOM    689  HD1 PHE   252      61.286  54.363  75.782  1.00  0.00           H  
ATOM    690  CE1 PHE   252      63.271  54.773  75.125  1.00  0.00           C  
ATOM    691  HE1 PHE   252      63.029  54.918  74.090  1.00  0.00           H  
ATOM    692  CZ  PHE   252      64.569  54.944  75.562  1.00  0.00           C  
ATOM    693  HZ  PHE   252      65.310  55.218  74.829  1.00  0.00           H  
ATOM    694  CE2 PHE   252      65.023  54.726  76.892  1.00  0.00           C  
ATOM    695  HE2 PHE   252      66.076  54.817  77.154  1.00  0.00           H  
ATOM    696  CD2 PHE   252      64.078  54.328  77.801  1.00  0.00           C  
ATOM    697  HD2 PHE   252      64.447  54.055  78.777  1.00  0.00           H  
ATOM    698  C   PHE   252      60.583  52.038  76.797  1.00  0.00           C  
ATOM    699  O   PHE   252      60.198  52.202  75.645  1.00  0.00           O  
ATOM    700  N   ALA   253      60.810  50.802  77.197  1.00  0.00           N  
ATOM    701  H   ALA   253      60.895  50.697  78.198  1.00  0.00           H  
ATOM    702  CA  ALA   253      60.881  49.599  76.371  1.00  0.00           C  
ATOM    703  HA  ALA   253      61.673  49.660  75.626  1.00  0.00           H  
ATOM    704  CB  ALA   253      61.358  48.327  77.154  1.00  0.00           C  
ATOM    705  HB1 ALA   253      61.417  47.482  76.462  1.00  0.00           H  
ATOM    706  HB2 ALA   253      62.304  48.545  77.647  1.00  0.00           H  
ATOM    707  HB3 ALA   253      60.523  48.126  77.820  1.00  0.00           H  
ATOM    708  C   ALA   253      59.563  49.304  75.627  1.00  0.00           C  
ATOM    709  O   ALA   253      59.614  48.888  74.471  1.00  0.00           O  
ATOM    710  N   ARG   254      58.396  49.518  76.293  1.00  0.00           N  
ATOM    711  H   ARG   254      58.466  49.750  77.273  1.00  0.00           H  
ATOM    712  CA  ARG   254      57.096  49.355  75.707  1.00  0.00           C  
ATOM    713  HA  ARG   254      57.040  48.333  75.340  1.00  0.00           H  
ATOM    714  CB  ARG   254      55.937  49.448  76.702  1.00  0.00           C  
ATOM    715  HB2 ARG   254      56.136  50.253  77.404  1.00  0.00           H  
ATOM    716  HB3 ARG   254      55.008  49.551  76.138  1.00  0.00           H  
ATOM    717  CG  ARG   254      55.859  48.115  77.497  1.00  0.00           C  
ATOM    718  HG2 ARG   254      55.649  47.300  76.803  1.00  0.00           H  
ATOM    719  HG3 ARG   254      56.785  47.868  78.003  1.00  0.00           H  
ATOM    720  CD  ARG   254      54.772  48.032  78.505  1.00  0.00           C  
ATOM    721  HD2 ARG   254      55.117  48.504  79.418  1.00  0.00           H  
ATOM    722  HD3 ARG   254      53.893  48.483  78.046  1.00  0.00           H  
ATOM    723  NE  ARG   254      54.313  46.647  78.677  1.00  0.00           N  
ATOM    724  HE  ARG   254      54.953  46.038  78.187  1.00  0.00           H  
ATOM    725  CZ  ARG   254      53.458  46.238  79.569  1.00  0.00           C  
ATOM    726  NH1 ARG   254      52.615  47.030  80.272  1.00  0.00           N  
ATOM    727 HH11 ARG   254      52.769  48.027  80.238  1.00  0.00           H  
ATOM    728 HH12 ARG   254      51.963  46.661  80.938  1.00  0.00           H  
ATOM    729  NH2 ARG   254      53.303  44.997  79.796  1.00  0.00           N  
ATOM    730 HH21 ARG   254      54.041  44.358  79.519  1.00  0.00           H  
ATOM    731 HH22 ARG   254      52.652  44.645  80.484  1.00  0.00           H  
ATOM    732  C   ARG   254      56.857  50.261  74.460  1.00  0.00           C  
ATOM    733  O   ARG   254      56.614  49.774  73.319  1.00  0.00           O  
ATOM    734  N   LEU   255      57.087  51.549  74.576  1.00  0.00           N  
ATOM    735  H   LEU   255      57.414  51.840  75.486  1.00  0.00           H  
ATOM    736  CA  LEU   255      57.161  52.427  73.465  1.00  0.00           C  
ATOM    737  HA  LEU   255      56.157  52.362  73.058  1.00  0.00           H  
ATOM    738  CB  LEU   255      57.371  53.819  74.056  1.00  0.00           C  
ATOM    739  HB2 LEU   255      56.654  53.939  74.867  1.00  0.00           H  
ATOM    740  HB3 LEU   255      58.386  53.875  74.452  1.00  0.00           H  
ATOM    741  CG  LEU   255      57.229  55.079  73.190  1.00  0.00           C  
ATOM    742  HG  LEU   255      57.970  55.058  72.391  1.00  0.00           H  
ATOM    743  CD1 LEU   255      55.824  55.182  72.518  1.00  0.00           C  
ATOM    744 HD11 LEU   255      55.689  56.177  72.085  1.00  0.00           H  
ATOM    745 HD12 LEU   255      55.639  54.412  71.770  1.00  0.00           H  
ATOM    746 HD13 LEU   255      55.094  54.973  73.300  1.00  0.00           H  
ATOM    747  CD2 LEU   255      57.260  56.327  74.026  1.00  0.00           C  
ATOM    748 HD21 LEU   255      57.539  57.179  73.397  1.00  0.00           H  
ATOM    749 HD22 LEU   255      56.264  56.495  74.434  1.00  0.00           H  
ATOM    750 HD23 LEU   255      57.958  56.300  74.869  1.00  0.00           H  
ATOM    751  C   LEU   255      58.185  51.957  72.457  1.00  0.00           C  
ATOM    752  O   LEU   255      57.788  51.879  71.316  1.00  0.00           O  
ATOM    753  N   TRP   256      59.463  51.815  72.824  1.00  0.00           N  
ATOM    754  H   TRP   256      59.717  52.085  73.769  1.00  0.00           H  
ATOM    755  CA  TRP   256      60.528  51.344  71.981  1.00  0.00           C  
ATOM    756  HA  TRP   256      60.866  52.183  71.363  1.00  0.00           H  
ATOM    757  CB  TRP   256      61.721  50.976  72.831  1.00  0.00           C  
ATOM    758  HB2 TRP   256      61.948  51.851  73.442  1.00  0.00           H  
ATOM    759  HB3 TRP   256      61.421  50.195  73.538  1.00  0.00           H  
ATOM    760  CG  TRP   256      62.943  50.528  72.079  1.00  0.00           C  
ATOM    761  CD1 TRP   256      63.396  49.244  72.143  1.00  0.00           C  
ATOM    762  HD1 TRP   256      62.799  48.456  72.580  1.00  0.00           H  
ATOM    763  NE1 TRP   256      64.561  49.147  71.420  1.00  0.00           N  
ATOM    764  HE1 TRP   256      65.029  48.296  71.153  1.00  0.00           H  
ATOM    765  CE2 TRP   256      64.997  50.347  70.952  1.00  0.00           C  
ATOM    766  CZ2 TRP   256      66.140  50.720  70.274  1.00  0.00           C  
ATOM    767  HZ2 TRP   256      66.876  49.944  70.132  1.00  0.00           H  
ATOM    768  CH2 TRP   256      66.325  52.074  69.941  1.00  0.00           C  
ATOM    769  HH2 TRP   256      67.198  52.381  69.391  1.00  0.00           H  
ATOM    770  CZ3 TRP   256      65.299  52.996  70.216  1.00  0.00           C  
ATOM    771  HZ3 TRP   256      65.505  54.025  69.977  1.00  0.00           H  
ATOM    772  CE3 TRP   256      64.189  52.636  71.029  1.00  0.00           C  
ATOM    773  HE3 TRP   256      63.443  53.362  71.336  1.00  0.00           H  
ATOM    774  CD2 TRP   256      63.915  51.261  71.313  1.00  0.00           C  
ATOM    775  C   TRP   256      60.095  50.203  71.054  1.00  0.00           C  
ATOM    776  O   TRP   256      60.248  50.206  69.822  1.00  0.00           O  
ATOM    777  N   VAL   257      59.431  49.135  71.585  1.00  0.00           N  
ATOM    778  H   VAL   257      59.461  49.172  72.600  1.00  0.00           H  
ATOM    779  CA  VAL   257      58.914  47.910  70.865  1.00  0.00           C  
ATOM    780  HA  VAL   257      59.717  47.610  70.189  1.00  0.00           H  
ATOM    781  CB  VAL   257      58.543  46.700  71.810  1.00  0.00           C  
ATOM    782  HB  VAL   257      58.160  47.073  72.761  1.00  0.00           H  
ATOM    783  CG1 VAL   257      57.502  45.784  71.208  1.00  0.00           C  
ATOM    784 HG11 VAL   257      56.465  46.116  71.190  1.00  0.00           H  
ATOM    785 HG12 VAL   257      57.877  45.162  70.399  1.00  0.00           H  
ATOM    786 HG13 VAL   257      57.500  44.988  71.950  1.00  0.00           H  
ATOM    787  CG2 VAL   257      59.860  45.926  72.063  1.00  0.00           C  
ATOM    788 HG21 VAL   257      60.544  46.499  72.695  1.00  0.00           H  
ATOM    789 HG22 VAL   257      59.633  45.012  72.597  1.00  0.00           H  
ATOM    790 HG23 VAL   257      60.320  45.703  71.104  1.00  0.00           H  
ATOM    791  C   VAL   257      57.707  48.182  69.993  1.00  0.00           C  
ATOM    792  O   VAL   257      57.665  47.727  68.847  1.00  0.00           O  
ATOM    793  N   GLY   258      56.814  49.028  70.518  1.00  0.00           N  
ATOM    794  H   GLY   258      56.947  49.298  71.486  1.00  0.00           H  
ATOM    795  CA  GLY   258      55.686  49.616  69.748  1.00  0.00           C  
ATOM    796  HA2 GLY   258      54.953  48.844  69.524  1.00  0.00           H  
ATOM    797  HA3 GLY   258      55.115  50.227  70.455  1.00  0.00           H  
ATOM    798  C   GLY   258      56.144  50.340  68.458  1.00  0.00           C  
ATOM    799  O   GLY   258      55.708  49.892  67.382  1.00  0.00           O  
ATOM    800  N   VAL   259      57.028  51.417  68.535  1.00  0.00           N  
ATOM    801  H   VAL   259      57.288  51.782  69.441  1.00  0.00           H  
ATOM    802  CA  VAL   259      57.432  52.090  67.277  1.00  0.00           C  
ATOM    803  HA  VAL   259      56.508  52.542  66.906  1.00  0.00           H  
ATOM    804  CB  VAL   259      58.386  53.244  67.609  1.00  0.00           C  
ATOM    805  HB  VAL   259      59.021  52.843  68.394  1.00  0.00           H  
ATOM    806  CG1 VAL   259      59.115  53.820  66.377  1.00  0.00           C  
ATOM    807 HG11 VAL   259      59.916  53.156  66.040  1.00  0.00           H  
ATOM    808 HG12 VAL   259      58.379  53.954  65.585  1.00  0.00           H  
ATOM    809 HG13 VAL   259      59.524  54.791  66.647  1.00  0.00           H  
ATOM    810  CG2 VAL   259      57.516  54.268  68.237  1.00  0.00           C  
ATOM    811 HG21 VAL   259      58.088  55.183  68.419  1.00  0.00           H  
ATOM    812 HG22 VAL   259      56.723  54.582  67.554  1.00  0.00           H  
ATOM    813 HG23 VAL   259      57.052  53.844  69.129  1.00  0.00           H  
ATOM    814  C   VAL   259      58.065  51.134  66.240  1.00  0.00           C  
ATOM    815  O   VAL   259      57.642  51.137  65.097  1.00  0.00           O  
ATOM    816  N   TRP   260      59.159  50.435  66.601  1.00  0.00           N  
ATOM    817  H   TRP   260      59.416  50.328  67.571  1.00  0.00           H  
ATOM    818  CA  TRP   260      59.876  49.577  65.560  1.00  0.00           C  
ATOM    819  HA  TRP   260      60.078  50.227  64.711  1.00  0.00           H  
ATOM    820  CB  TRP   260      61.188  49.010  66.101  1.00  0.00           C  
ATOM    821  HB2 TRP   260      60.918  48.384  66.939  1.00  0.00           H  
ATOM    822  HB3 TRP   260      61.671  48.389  65.338  1.00  0.00           H  
ATOM    823  CG  TRP   260      62.236  49.969  66.597  1.00  0.00           C  
ATOM    824  CD1 TRP   260      62.860  49.866  67.840  1.00  0.00           C  
ATOM    825  HD1 TRP   260      62.669  49.136  68.599  1.00  0.00           H  
ATOM    826  NE1 TRP   260      63.671  50.985  68.009  1.00  0.00           N  
ATOM    827  HE1 TRP   260      64.208  51.177  68.838  1.00  0.00           H  
ATOM    828  CE2 TRP   260      63.899  51.625  66.817  1.00  0.00           C  
ATOM    829  CZ2 TRP   260      64.826  52.632  66.384  1.00  0.00           C  
ATOM    830  HZ2 TRP   260      65.608  52.964  67.062  1.00  0.00           H  
ATOM    831  CH2 TRP   260      64.666  53.208  65.092  1.00  0.00           C  
ATOM    832  HH2 TRP   260      65.250  54.069  64.793  1.00  0.00           H  
ATOM    833  CZ3 TRP   260      63.658  52.717  64.210  1.00  0.00           C  
ATOM    834  HZ3 TRP   260      63.476  53.163  63.245  1.00  0.00           H  
ATOM    835  CE3 TRP   260      62.974  51.505  64.602  1.00  0.00           C  
ATOM    836  HE3 TRP   260      62.318  51.020  63.892  1.00  0.00           H  
ATOM    837  CD2 TRP   260      62.937  51.023  65.924  1.00  0.00           C  
ATOM    838  C   TRP   260      58.966  48.498  65.008  1.00  0.00           C  
ATOM    839  O   TRP   260      59.063  48.176  63.815  1.00  0.00           O  
ATOM    840  N   SER   261      58.163  47.802  65.838  1.00  0.00           N  
ATOM    841  H   SER   261      58.109  47.976  66.834  1.00  0.00           H  
ATOM    842  CA  SER   261      57.339  46.695  65.327  1.00  0.00           C  
ATOM    843  HA  SER   261      57.866  45.928  64.760  1.00  0.00           H  
ATOM    844  CB  SER   261      56.700  45.894  66.386  1.00  0.00           C  
ATOM    845  HB2 SER   261      55.795  46.330  66.810  1.00  0.00           H  
ATOM    846  HB3 SER   261      56.494  44.944  65.887  1.00  0.00           H  
ATOM    847  OG  SER   261      57.501  45.542  67.468  1.00  0.00           O  
ATOM    848  HG  SER   261      57.388  46.235  68.109  1.00  0.00           H  
ATOM    849  C   SER   261      56.176  47.168  64.360  1.00  0.00           C  
ATOM    850  O   SER   261      55.959  46.512  63.351  1.00  0.00           O  
ATOM    851  N   VAL   262      55.598  48.396  64.544  1.00  0.00           N  
ATOM    852  H   VAL   262      55.933  48.954  65.326  1.00  0.00           H  
ATOM    853  CA  VAL   262      54.760  49.191  63.564  1.00  0.00           C  
ATOM    854  HA  VAL   262      53.891  48.628  63.236  1.00  0.00           H  
ATOM    855  CB  VAL   262      54.354  50.538  64.216  1.00  0.00           C  
ATOM    856  HB  VAL   262      55.309  50.866  64.631  1.00  0.00           H  
ATOM    857  CG1 VAL   262      53.860  51.544  63.138  1.00  0.00           C  
ATOM    858 HG11 VAL   262      53.120  50.940  62.611  1.00  0.00           H  
ATOM    859 HG12 VAL   262      53.519  52.417  63.687  1.00  0.00           H  
ATOM    860 HG13 VAL   262      54.640  51.813  62.427  1.00  0.00           H  
ATOM    861  CG2 VAL   262      53.293  50.466  65.298  1.00  0.00           C  
ATOM    862 HG21 VAL   262      53.392  49.631  66.001  1.00  0.00           H  
ATOM    863 HG22 VAL   262      53.266  51.409  65.843  1.00  0.00           H  
ATOM    864 HG23 VAL   262      52.282  50.471  64.899  1.00  0.00           H  
ATOM    865  C   VAL   262      55.598  49.466  62.292  1.00  0.00           C  
ATOM    866  O   VAL   262      55.099  49.152  61.208  1.00  0.00           O  
ATOM    867  N   LEU   263      56.891  49.875  62.433  1.00  0.00           N  
ATOM    868  H   LEU   263      57.130  50.218  63.355  1.00  0.00           H  
ATOM    869  CA  LEU   263      57.668  50.259  61.272  1.00  0.00           C  
ATOM    870  HA  LEU   263      57.025  50.900  60.677  1.00  0.00           H  
ATOM    871  CB  LEU   263      58.858  51.130  61.876  1.00  0.00           C  
ATOM    872  HB2 LEU   263      58.503  51.873  62.590  1.00  0.00           H  
ATOM    873  HB3 LEU   263      59.565  50.468  62.381  1.00  0.00           H  
ATOM    874  CG  LEU   263      59.696  51.838  60.777  1.00  0.00           C  
ATOM    875  HG  LEU   263      60.095  51.052  60.151  1.00  0.00           H  
ATOM    876  CD1 LEU   263      58.921  52.765  59.846  1.00  0.00           C  
ATOM    877 HD11 LEU   263      58.437  53.584  60.390  1.00  0.00           H  
ATOM    878 HD12 LEU   263      59.541  53.256  59.102  1.00  0.00           H  
ATOM    879 HD13 LEU   263      58.106  52.182  59.418  1.00  0.00           H  
ATOM    880  CD2 LEU   263      60.958  52.545  61.376  1.00  0.00           C  
ATOM    881 HD21 LEU   263      60.698  53.520  61.810  1.00  0.00           H  
ATOM    882 HD22 LEU   263      61.395  52.136  62.289  1.00  0.00           H  
ATOM    883 HD23 LEU   263      61.723  52.650  60.614  1.00  0.00           H  
ATOM    884  C   LEU   263      58.113  49.050  60.386  1.00  0.00           C  
ATOM    885  O   LEU   263      58.190  49.138  59.140  1.00  0.00           O  
ATOM    886  N   CYS   264      58.350  47.939  61.084  1.00  0.00           N  
ATOM    887  H   CYS   264      58.424  48.047  62.079  1.00  0.00           H  
ATOM    888  CA  CYS   264      58.719  46.654  60.426  1.00  0.00           C  
ATOM    889  HA  CYS   264      59.552  46.797  59.744  1.00  0.00           H  
ATOM    890  CB  CYS   264      59.060  45.713  61.604  1.00  0.00           C  
ATOM    891  HB2 CYS   264      59.666  46.225  62.345  1.00  0.00           H  
ATOM    892  HB3 CYS   264      58.112  45.466  62.096  1.00  0.00           H  
ATOM    893  SG  CYS   264      59.783  44.197  61.080  1.00  0.00           S  
ATOM    894  HG  CYS   264      61.072  44.564  61.075  1.00  0.00           H  
ATOM    895  C   CYS   264      57.461  46.207  59.758  1.00  0.00           C  
ATOM    896  O   CYS   264      57.578  45.874  58.565  1.00  0.00           O  
ATOM    897  N   CYS   265      56.265  46.183  60.404  1.00  0.00           N  
ATOM    898  H   CYS   265      56.386  46.590  61.327  1.00  0.00           H  
ATOM    899  CA  CYS   265      54.921  45.828  59.913  1.00  0.00           C  
ATOM    900  HA  CYS   265      55.048  44.771  59.694  1.00  0.00           H  
ATOM    901  CB  CYS   265      53.851  46.219  61.000  1.00  0.00           C  
ATOM    902  HB2 CYS   265      54.140  46.003  62.029  1.00  0.00           H  
ATOM    903  HB3 CYS   265      53.729  47.298  60.950  1.00  0.00           H  
ATOM    904  SG  CYS   265      52.307  45.257  60.597  1.00  0.00           S  
ATOM    905  HG  CYS   265      52.135  45.590  59.315  1.00  0.00           H  
ATOM    906  C   CYS   265      54.526  46.523  58.623  1.00  0.00           C  
ATOM    907  O   CYS   265      54.130  45.922  57.631  1.00  0.00           O  
ATOM    908  N   ALA   266      54.800  47.849  58.494  1.00  0.00           N  
ATOM    909  H   ALA   266      55.078  48.331  59.343  1.00  0.00           H  
ATOM    910  CA  ALA   266      54.845  48.684  57.335  1.00  0.00           C  
ATOM    911  HA  ALA   266      53.809  48.672  57.003  1.00  0.00           H  
ATOM    912  CB  ALA   266      55.121  50.191  57.712  1.00  0.00           C  
ATOM    913  HB1 ALA   266      56.138  50.261  58.070  1.00  0.00           H  
ATOM    914  HB2 ALA   266      55.073  50.871  56.852  1.00  0.00           H  
ATOM    915  HB3 ALA   266      54.508  50.632  58.497  1.00  0.00           H  
ATOM    916  C   ALA   266      55.678  48.198  56.103  1.00  0.00           C  
ATOM    917  O   ALA   266      55.074  47.859  55.091  1.00  0.00           O  
ATOM    918  N   SER   267      56.979  48.232  56.180  1.00  0.00           N  
ATOM    919  H   SER   267      57.381  48.429  57.093  1.00  0.00           H  
ATOM    920  CA  SER   267      57.934  47.683  55.260  1.00  0.00           C  
ATOM    921  HA  SER   267      57.845  48.317  54.383  1.00  0.00           H  
ATOM    922  CB  SER   267      59.301  48.006  55.839  1.00  0.00           C  
ATOM    923  HB2 SER   267      59.301  49.058  56.146  1.00  0.00           H  
ATOM    924  HB3 SER   267      59.603  47.362  56.657  1.00  0.00           H  
ATOM    925  OG  SER   267      60.276  47.886  54.709  1.00  0.00           O  
ATOM    926  HG  SER   267      61.006  48.429  54.997  1.00  0.00           H  
ATOM    927  C   SER   267      57.822  46.215  54.847  1.00  0.00           C  
ATOM    928  O   SER   267      57.787  45.849  53.641  1.00  0.00           O  
ATOM    929  N   THR   268      57.496  45.283  55.736  1.00  0.00           N  
ATOM    930  H   THR   268      57.473  45.642  56.685  1.00  0.00           H  
ATOM    931  CA  THR   268      57.277  43.824  55.449  1.00  0.00           C  
ATOM    932  HA  THR   268      58.037  43.425  54.768  1.00  0.00           H  
ATOM    933  CB  THR   268      57.476  42.929  56.695  1.00  0.00           C  
ATOM    934  HB  THR   268      57.313  41.885  56.460  1.00  0.00           H  
ATOM    935  CG2 THR   268      58.901  42.875  57.212  1.00  0.00           C  
ATOM    936 HG21 THR   268      58.848  42.234  58.101  1.00  0.00           H  
ATOM    937 HG22 THR   268      59.501  42.392  56.441  1.00  0.00           H  
ATOM    938 HG23 THR   268      59.255  43.886  57.413  1.00  0.00           H  
ATOM    939  OG1 THR   268      56.672  43.371  57.701  1.00  0.00           O  
ATOM    940  HG1 THR   268      57.124  44.110  58.117  1.00  0.00           H  
ATOM    941  C   THR   268      56.011  43.725  54.650  1.00  0.00           C  
ATOM    942  O   THR   268      56.004  43.175  53.535  1.00  0.00           O  
ATOM    943  N   LEU   269      54.892  44.309  55.081  1.00  0.00           N  
ATOM    944  H   LEU   269      54.792  44.715  56.001  1.00  0.00           H  
ATOM    945  CA  LEU   269      53.711  44.190  54.345  1.00  0.00           C  
ATOM    946  HA  LEU   269      53.552  43.123  54.209  1.00  0.00           H  
ATOM    947  CB  LEU   269      52.550  44.783  55.208  1.00  0.00           C  
ATOM    948  HB2 LEU   269      52.468  44.163  56.108  1.00  0.00           H  
ATOM    949  HB3 LEU   269      52.751  45.811  55.483  1.00  0.00           H  
ATOM    950  CG  LEU   269      51.158  44.923  54.723  1.00  0.00           C  
ATOM    951  HG  LEU   269      51.079  45.766  54.032  1.00  0.00           H  
ATOM    952  CD1 LEU   269      50.550  43.690  54.017  1.00  0.00           C  
ATOM    953 HD11 LEU   269      49.545  43.985  53.724  1.00  0.00           H  
ATOM    954 HD12 LEU   269      51.189  43.224  53.261  1.00  0.00           H  
ATOM    955 HD13 LEU   269      50.487  42.914  54.789  1.00  0.00           H  
ATOM    956  CD2 LEU   269      50.217  45.392  55.876  1.00  0.00           C  
ATOM    957 HD21 LEU   269      50.245  44.676  56.700  1.00  0.00           H  
ATOM    958 HD22 LEU   269      50.523  46.377  56.223  1.00  0.00           H  
ATOM    959 HD23 LEU   269      49.220  45.444  55.423  1.00  0.00           H  
ATOM    960  C   LEU   269      53.843  44.964  52.992  1.00  0.00           C  
ATOM    961  O   LEU   269      53.325  44.521  51.982  1.00  0.00           O  
ATOM    962  N   PHE   270      54.549  46.126  52.918  1.00  0.00           N  
ATOM    963  H   PHE   270      54.995  46.356  53.798  1.00  0.00           H  
ATOM    964  CA  PHE   270      54.883  46.866  51.704  1.00  0.00           C  
ATOM    965  HA  PHE   270      53.934  47.090  51.223  1.00  0.00           H  
ATOM    966  CB  PHE   270      55.691  48.125  52.050  1.00  0.00           C  
ATOM    967  HB2 PHE   270      55.089  48.821  52.644  1.00  0.00           H  
ATOM    968  HB3 PHE   270      56.572  47.898  52.658  1.00  0.00           H  
ATOM    969  CG  PHE   270      56.194  48.894  50.879  1.00  0.00           C  
ATOM    970  CD1 PHE   270      55.679  50.191  50.481  1.00  0.00           C  
ATOM    971  HD1 PHE   270      54.867  50.626  51.042  1.00  0.00           H  
ATOM    972  CE1 PHE   270      56.257  50.963  49.425  1.00  0.00           C  
ATOM    973  HE1 PHE   270      55.883  51.930  49.126  1.00  0.00           H  
ATOM    974  CZ  PHE   270      57.454  50.384  48.848  1.00  0.00           C  
ATOM    975  HZ  PHE   270      58.016  50.891  48.073  1.00  0.00           H  
ATOM    976  CE2 PHE   270      57.914  49.136  49.189  1.00  0.00           C  
ATOM    977  HE2 PHE   270      58.686  48.665  48.601  1.00  0.00           H  
ATOM    978  CD2 PHE   270      57.269  48.373  50.191  1.00  0.00           C  
ATOM    979  HD2 PHE   270      57.786  47.479  50.507  1.00  0.00           H  
ATOM    980  C   PHE   270      55.610  45.972  50.629  1.00  0.00           C  
ATOM    981  O   PHE   270      55.280  45.996  49.454  1.00  0.00           O  
ATOM    982  N   THR   271      56.596  45.186  51.075  1.00  0.00           N  
ATOM    983  H   THR   271      56.959  45.383  51.996  1.00  0.00           H  
ATOM    984  CA  THR   271      57.334  44.261  50.168  1.00  0.00           C  
ATOM    985  HA  THR   271      57.553  44.704  49.195  1.00  0.00           H  
ATOM    986  CB  THR   271      58.629  43.707  50.851  1.00  0.00           C  
ATOM    987  HB  THR   271      58.417  43.085  51.723  1.00  0.00           H  
ATOM    988  CG2 THR   271      59.398  42.774  49.915  1.00  0.00           C  
ATOM    989 HG21 THR   271      58.898  41.833  49.684  1.00  0.00           H  
ATOM    990 HG22 THR   271      59.471  43.395  49.015  1.00  0.00           H  
ATOM    991 HG23 THR   271      60.429  42.611  50.205  1.00  0.00           H  
ATOM    992  OG1 THR   271      59.459  44.783  51.207  1.00  0.00           O  
ATOM    993  HG1 THR   271      59.102  45.140  52.026  1.00  0.00           H  
ATOM    994  C   THR   271      56.550  42.982  49.730  1.00  0.00           C  
ATOM    995  O   THR   271      56.489  42.660  48.498  1.00  0.00           O  
ATOM    996  N   VAL   272      55.844  42.341  50.663  1.00  0.00           N  
ATOM    997  H   VAL   272      55.889  42.815  51.559  1.00  0.00           H  
ATOM    998  CA  VAL   272      54.738  41.337  50.461  1.00  0.00           C  
ATOM    999  HA  VAL   272      55.131  40.415  50.050  1.00  0.00           H  
ATOM   1000  CB  VAL   272      54.080  40.905  51.815  1.00  0.00           C  
ATOM   1001  HB  VAL   272      53.837  41.790  52.401  1.00  0.00           H  
ATOM   1002  CG1 VAL   272      52.847  39.936  51.782  1.00  0.00           C  
ATOM   1003 HG11 VAL   272      52.088  40.486  51.220  1.00  0.00           H  
ATOM   1004 HG12 VAL   272      53.036  39.104  51.108  1.00  0.00           H  
ATOM   1005 HG13 VAL   272      52.532  39.587  52.761  1.00  0.00           H  
ATOM   1006  CG2 VAL   272      55.182  40.258  52.657  1.00  0.00           C  
ATOM   1007 HG21 VAL   272      56.109  40.830  52.646  1.00  0.00           H  
ATOM   1008 HG22 VAL   272      54.863  40.144  53.695  1.00  0.00           H  
ATOM   1009 HG23 VAL   272      55.404  39.297  52.202  1.00  0.00           H  
ATOM   1010  C   VAL   272      53.727  41.834  49.495  1.00  0.00           C  
ATOM   1011  O   VAL   272      53.275  41.047  48.640  1.00  0.00           O  
ATOM   1012  N   LEU   273      53.203  43.033  49.579  1.00  0.00           N  
ATOM   1013  H   LEU   273      53.496  43.571  50.375  1.00  0.00           H  
ATOM   1014  CA  LEU   273      52.330  43.654  48.545  1.00  0.00           C  
ATOM   1015  HA  LEU   273      51.639  42.867  48.261  1.00  0.00           H  
ATOM   1016  CB  LEU   273      51.640  44.913  49.181  1.00  0.00           C  
ATOM   1017  HB2 LEU   273      52.477  45.481  49.558  1.00  0.00           H  
ATOM   1018  HB3 LEU   273      51.070  45.486  48.451  1.00  0.00           H  
ATOM   1019  CG  LEU   273      50.651  44.505  50.348  1.00  0.00           C  
ATOM   1020  HG  LEU   273      51.243  43.780  50.910  1.00  0.00           H  
ATOM   1021  CD1 LEU   273      50.410  45.836  51.078  1.00  0.00           C  
ATOM   1022 HD11 LEU   273      49.814  45.591  51.954  1.00  0.00           H  
ATOM   1023 HD12 LEU   273      51.369  46.284  51.337  1.00  0.00           H  
ATOM   1024 HD13 LEU   273      49.788  46.507  50.478  1.00  0.00           H  
ATOM   1025  CD2 LEU   273      49.304  43.787  50.025  1.00  0.00           C  
ATOM   1026 HD21 LEU   273      48.786  44.317  49.222  1.00  0.00           H  
ATOM   1027 HD22 LEU   273      49.575  42.822  49.593  1.00  0.00           H  
ATOM   1028 HD23 LEU   273      48.665  43.715  50.899  1.00  0.00           H  
ATOM   1029  C   LEU   273      52.944  44.034  47.223  1.00  0.00           C  
ATOM   1030  O   LEU   273      52.220  43.987  46.249  1.00  0.00           O  
ATOM   1031  N   THR   274      54.236  44.442  47.203  1.00  0.00           N  
ATOM   1032  H   THR   274      54.692  44.458  48.097  1.00  0.00           H  
ATOM   1033  CA  THR   274      55.004  44.774  45.984  1.00  0.00           C  
ATOM   1034  HA  THR   274      54.360  45.460  45.425  1.00  0.00           H  
ATOM   1035  CB  THR   274      56.436  45.369  46.296  1.00  0.00           C  
ATOM   1036  HB  THR   274      57.060  44.656  46.831  1.00  0.00           H  
ATOM   1037  CG2 THR   274      57.213  45.902  45.072  1.00  0.00           C  
ATOM   1038 HG21 THR   274      58.134  46.421  45.337  1.00  0.00           H  
ATOM   1039 HG22 THR   274      57.453  45.079  44.392  1.00  0.00           H  
ATOM   1040 HG23 THR   274      56.644  46.540  44.390  1.00  0.00           H  
ATOM   1041  OG1 THR   274      56.235  46.484  47.054  1.00  0.00           O  
ATOM   1042  HG1 THR   274      55.738  46.363  47.869  1.00  0.00           H  
ATOM   1043  C   THR   274      55.332  43.512  45.156  1.00  0.00           C  
ATOM   1044  O   THR   274      55.372  43.698  43.940  1.00  0.00           O  
ATOM   1045  N   TYR   275      55.543  42.335  45.733  1.00  0.00           N  
ATOM   1046  H   TYR   275      55.689  42.249  46.730  1.00  0.00           H  
ATOM   1047  CA  TYR   275      55.703  41.059  45.065  1.00  0.00           C  
ATOM   1048  HA  TYR   275      56.450  41.217  44.289  1.00  0.00           H  
ATOM   1049  CB  TYR   275      56.280  39.959  45.985  1.00  0.00           C  
ATOM   1050  HB2 TYR   275      55.758  39.921  46.950  1.00  0.00           H  
ATOM   1051  HB3 TYR   275      56.026  39.032  45.477  1.00  0.00           H  
ATOM   1052  CG  TYR   275      57.751  40.021  46.277  1.00  0.00           C  
ATOM   1053  CD1 TYR   275      58.631  40.053  45.160  1.00  0.00           C  
ATOM   1054  HD1 TYR   275      58.204  40.139  44.168  1.00  0.00           H  
ATOM   1055  CE1 TYR   275      60.055  40.013  45.305  1.00  0.00           C  
ATOM   1056  HE1 TYR   275      60.728  39.990  44.463  1.00  0.00           H  
ATOM   1057  CZ  TYR   275      60.589  39.995  46.624  1.00  0.00           C  
ATOM   1058  OH  TYR   275      61.917  39.809  46.757  1.00  0.00           O  
ATOM   1059  HH  TYR   275      62.380  39.589  45.940  1.00  0.00           H  
ATOM   1060  CE2 TYR   275      59.726  39.937  47.779  1.00  0.00           C  
ATOM   1061  HE2 TYR   275      60.256  39.845  48.706  1.00  0.00           H  
ATOM   1062  CD2 TYR   275      58.341  39.892  47.575  1.00  0.00           C  
ATOM   1063  HD2 TYR   275      57.692  39.791  48.435  1.00  0.00           H  
ATOM   1064  C   TYR   275      54.450  40.642  44.320  1.00  0.00           C  
ATOM   1065  O   TYR   275      54.635  39.863  43.370  1.00  0.00           O  
ATOM   1066  N   LEU   276      53.246  41.063  44.696  1.00  0.00           N  
ATOM   1067  H   LEU   276      53.185  41.597  45.553  1.00  0.00           H  
ATOM   1068  CA  LEU   276      52.006  41.052  43.839  1.00  0.00           C  
ATOM   1069  HA  LEU   276      51.844  40.127  43.286  1.00  0.00           H  
ATOM   1070  CB  LEU   276      50.876  41.087  44.809  1.00  0.00           C  
ATOM   1071  HB2 LEU   276      50.725  42.066  45.260  1.00  0.00           H  
ATOM   1072  HB3 LEU   276      49.966  40.928  44.234  1.00  0.00           H  
ATOM   1073  CG  LEU   276      50.870  40.089  46.051  1.00  0.00           C  
ATOM   1074  HG  LEU   276      51.838  40.114  46.552  1.00  0.00           H  
ATOM   1075  CD1 LEU   276      49.739  40.344  47.037  1.00  0.00           C  
ATOM   1076 HD11 LEU   276      48.878  40.581  46.422  1.00  0.00           H  
ATOM   1077 HD12 LEU   276      49.550  39.453  47.626  1.00  0.00           H  
ATOM   1078 HD13 LEU   276      50.083  41.173  47.659  1.00  0.00           H  
ATOM   1079  CD2 LEU   276      50.697  38.689  45.511  1.00  0.00           C  
ATOM   1080 HD21 LEU   276      49.735  38.563  45.018  1.00  0.00           H  
ATOM   1081 HD22 LEU   276      51.601  38.524  44.937  1.00  0.00           H  
ATOM   1082 HD23 LEU   276      50.735  38.093  46.430  1.00  0.00           H  
ATOM   1083  C   LEU   276      51.754  42.132  42.824  1.00  0.00           C  
ATOM   1084  O   LEU   276      50.749  42.193  42.129  1.00  0.00           O  
ATOM   1085  N   VAL   277      52.633  43.156  42.753  1.00  0.00           N  
ATOM   1086  H   VAL   277      53.319  43.203  43.493  1.00  0.00           H  
ATOM   1087  CA  VAL   277      52.397  44.412  41.952  1.00  0.00           C  
ATOM   1088  HA  VAL   277      51.434  44.275  41.458  1.00  0.00           H  
ATOM   1089  CB  VAL   277      52.154  45.626  42.819  1.00  0.00           C  
ATOM   1090  HB  VAL   277      52.928  45.636  43.580  1.00  0.00           H  
ATOM   1091  CG1 VAL   277      52.270  46.916  42.032  1.00  0.00           C  
ATOM   1092 HG11 VAL   277      51.576  47.053  41.202  1.00  0.00           H  
ATOM   1093 HG12 VAL   277      52.226  47.809  42.660  1.00  0.00           H  
ATOM   1094 HG13 VAL   277      53.318  46.952  41.752  1.00  0.00           H  
ATOM   1095  CG2 VAL   277      50.749  45.629  43.467  1.00  0.00           C  
ATOM   1096 HG21 VAL   277      50.687  44.800  44.172  1.00  0.00           H  
ATOM   1097 HG22 VAL   277      50.624  46.505  44.089  1.00  0.00           H  
ATOM   1098 HG23 VAL   277      49.964  45.579  42.701  1.00  0.00           H  
ATOM   1099  C   VAL   277      53.446  44.705  40.876  1.00  0.00           C  
ATOM   1100  O   VAL   277      53.055  44.951  39.713  1.00  0.00           O  
ATOM   1101  N   ASP   278      54.742  44.743  41.255  1.00  0.00           N  
ATOM   1102  H   ASP   278      54.918  44.333  42.164  1.00  0.00           H  
ATOM   1103  CA  ASP   278      55.794  44.966  40.261  1.00  0.00           C  
ATOM   1104  HA  ASP   278      55.429  45.815  39.687  1.00  0.00           H  
ATOM   1105  CB  ASP   278      57.020  45.324  41.089  1.00  0.00           C  
ATOM   1106  HB2 ASP   278      56.669  45.886  41.963  1.00  0.00           H  
ATOM   1107  HB3 ASP   278      57.564  44.469  41.491  1.00  0.00           H  
ATOM   1108  CG  ASP   278      57.958  46.271  40.397  1.00  0.00           C  
ATOM   1109  OD1 ASP   278      57.652  46.626  39.222  1.00  0.00           O  
ATOM   1110  OD2 ASP   278      59.049  46.549  40.844  1.00  0.00           O  
ATOM   1111  C   ASP   278      55.992  43.729  39.258  1.00  0.00           C  
ATOM   1112  O   ASP   278      55.342  42.656  39.325  1.00  0.00           O  
ATOM   1113  N   MET   279      56.864  43.976  38.287  1.00  0.00           N  
ATOM   1114  H   MET   279      57.363  44.856  38.279  1.00  0.00           H  
ATOM   1115  CA  MET   279      57.010  43.253  36.978  1.00  0.00           C  
ATOM   1116  HA  MET   279      56.230  42.495  36.895  1.00  0.00           H  
ATOM   1117  CB  MET   279      56.548  44.214  35.846  1.00  0.00           C  
ATOM   1118  HB2 MET   279      57.344  44.948  35.787  1.00  0.00           H  
ATOM   1119  HB3 MET   279      56.393  43.699  34.899  1.00  0.00           H  
ATOM   1120  CG  MET   279      55.161  44.926  36.126  1.00  0.00           C  
ATOM   1121  HG2 MET   279      55.305  45.571  36.998  1.00  0.00           H  
ATOM   1122  HG3 MET   279      55.123  45.568  35.252  1.00  0.00           H  
ATOM   1123  SD  MET   279      53.755  43.767  36.383  1.00  0.00           S  
ATOM   1124  CE  MET   279      53.409  43.066  34.707  1.00  0.00           C  
ATOM   1125  HE1 MET   279      52.365  42.764  34.693  1.00  0.00           H  
ATOM   1126  HE2 MET   279      53.422  43.835  33.932  1.00  0.00           H  
ATOM   1127  HE3 MET   279      54.071  42.251  34.414  1.00  0.00           H  
ATOM   1128  C   MET   279      58.266  42.548  36.510  1.00  0.00           C  
ATOM   1129  O   MET   279      58.279  42.006  35.408  1.00  0.00           O  
ATOM   1130  N   ARG   280      59.282  42.477  37.366  1.00  0.00           N  
ATOM   1131  H   ARG   280      59.135  42.918  38.267  1.00  0.00           H  
ATOM   1132  CA  ARG   280      60.348  41.541  37.284  1.00  0.00           C  
ATOM   1133  HA  ARG   280      60.696  41.653  36.257  1.00  0.00           H  
ATOM   1134  CB  ARG   280      61.433  41.984  38.204  1.00  0.00           C  
ATOM   1135  HB2 ARG   280      61.895  42.850  37.738  1.00  0.00           H  
ATOM   1136  HB3 ARG   280      60.934  42.210  39.151  1.00  0.00           H  
ATOM   1137  CG  ARG   280      62.552  41.044  38.467  1.00  0.00           C  
ATOM   1138  HG2 ARG   280      62.164  40.245  39.107  1.00  0.00           H  
ATOM   1139  HG3 ARG   280      62.939  40.586  37.557  1.00  0.00           H  
ATOM   1140  CD  ARG   280      63.646  41.767  39.240  1.00  0.00           C  
ATOM   1141  HD2 ARG   280      64.548  41.220  38.983  1.00  0.00           H  
ATOM   1142  HD3 ARG   280      63.799  42.776  38.855  1.00  0.00           H  
ATOM   1143  NE  ARG   280      63.381  41.920  40.635  1.00  0.00           N  
ATOM   1144  HE  ARG   280      63.367  41.068  41.179  1.00  0.00           H  
ATOM   1145  CZ  ARG   280      62.695  42.918  41.170  1.00  0.00           C  
ATOM   1146  NH1 ARG   280      62.633  44.149  40.678  1.00  0.00           N  
ATOM   1147 HH11 ARG   280      63.188  44.494  39.913  1.00  0.00           H  
ATOM   1148 HH12 ARG   280      62.345  44.810  41.386  1.00  0.00           H  
ATOM   1149  NH2 ARG   280      62.052  42.760  42.255  1.00  0.00           N  
ATOM   1150 HH21 ARG   280      62.139  41.896  42.782  1.00  0.00           H  
ATOM   1151 HH22 ARG   280      61.368  43.461  42.502  1.00  0.00           H  
ATOM   1152  C   ARG   280      59.787  40.108  37.464  1.00  0.00           C  
ATOM   1153  O   ARG   280      58.793  39.960  38.158  1.00  0.00           O  
ATOM   1154  N   ARG   281      60.509  39.073  36.968  1.00  0.00           N  
ATOM   1155  H   ARG   281      61.338  39.309  36.437  1.00  0.00           H  
ATOM   1156  CA  ARG   281      60.389  37.615  37.312  1.00  0.00           C  
ATOM   1157  HA  ARG   281      59.346  37.404  37.541  1.00  0.00           H  
ATOM   1158  CB  ARG   281      60.731  36.708  36.123  1.00  0.00           C  
ATOM   1159  HB2 ARG   281      60.129  37.121  35.312  1.00  0.00           H  
ATOM   1160  HB3 ARG   281      61.789  36.743  35.844  1.00  0.00           H  
ATOM   1161  CG  ARG   281      60.396  35.305  36.411  1.00  0.00           C  
ATOM   1162  HG2 ARG   281      61.230  34.909  37.006  1.00  0.00           H  
ATOM   1163  HG3 ARG   281      59.431  35.380  36.911  1.00  0.00           H  
ATOM   1164  CD  ARG   281      60.248  34.390  35.184  1.00  0.00           C  
ATOM   1165  HD2 ARG   281      59.531  34.880  34.527  1.00  0.00           H  
ATOM   1166  HD3 ARG   281      61.189  34.394  34.622  1.00  0.00           H  
ATOM   1167  NE  ARG   281      59.813  33.018  35.490  1.00  0.00           N  
ATOM   1168  HE  ARG   281      58.844  32.923  35.737  1.00  0.00           H  
ATOM   1169  CZ  ARG   281      60.555  31.994  35.813  1.00  0.00           C  
ATOM   1170  NH1 ARG   281      61.884  31.918  35.626  1.00  0.00           N  
ATOM   1171 HH11 ARG   281      62.390  32.669  35.179  1.00  0.00           H  
ATOM   1172 HH12 ARG   281      62.149  30.955  35.506  1.00  0.00           H  
ATOM   1173  NH2 ARG   281      60.070  30.881  36.329  1.00  0.00           N  
ATOM   1174 HH21 ARG   281      59.064  30.752  36.288  1.00  0.00           H  
ATOM   1175 HH22 ARG   281      60.642  30.108  36.632  1.00  0.00           H  
ATOM   1176  C   ARG   281      61.301  37.368  38.483  1.00  0.00           C  
ATOM   1177  O   ARG   281      62.490  37.592  38.355  1.00  0.00           O  
ATOM   1178  N   PHE   282      60.785  36.884  39.556  1.00  0.00           N  
ATOM   1179  H   PHE   282      59.835  36.562  39.425  1.00  0.00           H  
ATOM   1180  CA  PHE   282      61.454  36.779  40.883  1.00  0.00           C  
ATOM   1181  HA  PHE   282      62.267  37.488  40.861  1.00  0.00           H  
ATOM   1182  CB  PHE   282      60.495  37.207  41.969  1.00  0.00           C  
ATOM   1183  HB2 PHE   282      59.791  36.396  42.136  1.00  0.00           H  
ATOM   1184  HB3 PHE   282      61.024  37.335  42.912  1.00  0.00           H  
ATOM   1185  CG  PHE   282      59.688  38.499  41.786  1.00  0.00           C  
ATOM   1186  CD1 PHE   282      60.256  39.784  41.567  1.00  0.00           C  
ATOM   1187  HD1 PHE   282      61.331  39.866  41.567  1.00  0.00           H  
ATOM   1188  CE1 PHE   282      59.473  40.907  41.355  1.00  0.00           C  
ATOM   1189  HE1 PHE   282      59.886  41.876  41.141  1.00  0.00           H  
ATOM   1190  CZ  PHE   282      58.041  40.726  41.374  1.00  0.00           C  
ATOM   1191  HZ  PHE   282      57.415  41.587  41.200  1.00  0.00           H  
ATOM   1192  CE2 PHE   282      57.474  39.460  41.595  1.00  0.00           C  
ATOM   1193  HE2 PHE   282      56.407  39.302  41.557  1.00  0.00           H  
ATOM   1194  CD2 PHE   282      58.288  38.355  41.811  1.00  0.00           C  
ATOM   1195  HD2 PHE   282      57.796  37.413  42.004  1.00  0.00           H  
ATOM   1196  C   PHE   282      61.968  35.381  41.037  1.00  0.00           C  
ATOM   1197  O   PHE   282      61.550  34.652  41.935  1.00  0.00           O  
ATOM   1198  N   SER   283      62.923  34.943  40.201  1.00  0.00           N  
ATOM   1199  H   SER   283      63.266  35.687  39.613  1.00  0.00           H  
ATOM   1200  CA  SER   283      63.591  33.662  40.176  1.00  0.00           C  
ATOM   1201  HA  SER   283      62.887  32.842  40.332  1.00  0.00           H  
ATOM   1202  CB  SER   283      64.240  33.584  38.791  1.00  0.00           C  
ATOM   1203  HB2 SER   283      64.992  32.800  38.710  1.00  0.00           H  
ATOM   1204  HB3 SER   283      63.501  33.423  38.015  1.00  0.00           H  
ATOM   1205  OG  SER   283      64.948  34.767  38.468  1.00  0.00           O  
ATOM   1206  HG  SER   283      65.210  34.647  37.550  1.00  0.00           H  
ATOM   1207  C   SER   283      64.669  33.598  41.207  1.00  0.00           C  
ATOM   1208  O   SER   283      65.061  34.587  41.822  1.00  0.00           O  
ATOM   1209  N   TYR   284      65.243  32.450  41.355  1.00  0.00           N  
ATOM   1210  H   TYR   284      65.099  31.756  40.639  1.00  0.00           H  
ATOM   1211  CA  TYR   284      66.532  32.256  42.060  1.00  0.00           C  
ATOM   1212  HA  TYR   284      66.460  32.702  43.057  1.00  0.00           H  
ATOM   1213  CB  TYR   284      66.823  30.794  42.396  1.00  0.00           C  
ATOM   1214  HB2 TYR   284      66.744  30.203  41.473  1.00  0.00           H  
ATOM   1215  HB3 TYR   284      67.809  30.723  42.846  1.00  0.00           H  
ATOM   1216  CG  TYR   284      65.825  30.161  43.343  1.00  0.00           C  
ATOM   1217  CD1 TYR   284      64.590  29.651  42.770  1.00  0.00           C  
ATOM   1218  HD1 TYR   284      64.287  29.767  41.738  1.00  0.00           H  
ATOM   1219  CE1 TYR   284      63.687  29.006  43.621  1.00  0.00           C  
ATOM   1220  HE1 TYR   284      62.837  28.631  43.064  1.00  0.00           H  
ATOM   1221  CZ  TYR   284      63.937  28.751  44.986  1.00  0.00           C  
ATOM   1222  OH  TYR   284      63.040  28.091  45.714  1.00  0.00           O  
ATOM   1223  HH  TYR   284      62.215  28.148  45.241  1.00  0.00           H  
ATOM   1224  CE2 TYR   284      65.163  29.188  45.500  1.00  0.00           C  
ATOM   1225  HE2 TYR   284      65.499  28.836  46.465  1.00  0.00           H  
ATOM   1226  CD2 TYR   284      66.098  29.974  44.718  1.00  0.00           C  
ATOM   1227  HD2 TYR   284      67.086  30.260  45.050  1.00  0.00           H  
ATOM   1228  C   TYR   284      67.713  32.932  41.288  1.00  0.00           C  
ATOM   1229  O   TYR   284      67.775  32.704  40.074  1.00  0.00           O  
ATOM   1230  N   PRO   285      68.491  33.843  41.935  1.00  0.00           N  
ATOM   1231  CD  PRO   285      69.609  34.552  41.235  1.00  0.00           C  
ATOM   1232  HD2 PRO   285      69.303  35.462  40.721  1.00  0.00           H  
ATOM   1233  HD3 PRO   285      70.131  33.937  40.495  1.00  0.00           H  
ATOM   1234  CG  PRO   285      70.687  34.982  42.264  1.00  0.00           C  
ATOM   1235  HG2 PRO   285      70.572  36.049  42.476  1.00  0.00           H  
ATOM   1236  HG3 PRO   285      71.686  34.725  41.917  1.00  0.00           H  
ATOM   1237  CB  PRO   285      70.259  34.144  43.482  1.00  0.00           C  
ATOM   1238  HB2 PRO   285      70.580  34.582  44.430  1.00  0.00           H  
ATOM   1239  HB3 PRO   285      70.679  33.136  43.436  1.00  0.00           H  
ATOM   1240  CA  PRO   285      68.691  33.940  43.400  1.00  0.00           C  
ATOM   1241  HA  PRO   285      68.387  33.008  43.857  1.00  0.00           H  
ATOM   1242  C   PRO   285      67.906  35.014  44.170  1.00  0.00           C  
ATOM   1243  O   PRO   285      68.068  35.065  45.365  1.00  0.00           O  
ATOM   1244  N   GLU   286      66.976  35.727  43.558  1.00  0.00           N  
ATOM   1245  H   GLU   286      66.859  35.580  42.565  1.00  0.00           H  
ATOM   1246  CA  GLU   286      66.126  36.684  44.320  1.00  0.00           C  
ATOM   1247  HA  GLU   286      66.794  37.313  44.917  1.00  0.00           H  
ATOM   1248  CB  GLU   286      65.295  37.567  43.280  1.00  0.00           C  
ATOM   1249  HB2 GLU   286      66.067  37.943  42.601  1.00  0.00           H  
ATOM   1250  HB3 GLU   286      64.628  36.949  42.674  1.00  0.00           H  
ATOM   1251  CG  GLU   286      64.603  38.672  44.018  1.00  0.00           C  
ATOM   1252  HG2 GLU   286      63.880  38.356  44.767  1.00  0.00           H  
ATOM   1253  HG3 GLU   286      65.459  39.133  44.525  1.00  0.00           H  
ATOM   1254  CD  GLU   286      63.935  39.628  42.985  1.00  0.00           C  
ATOM   1255  OE1 GLU   286      63.804  39.365  41.787  1.00  0.00           O  
ATOM   1256  OE2 GLU   286      63.436  40.690  43.437  1.00  0.00           O  
ATOM   1257  C   GLU   286      65.162  35.926  45.295  1.00  0.00           C  
ATOM   1258  O   GLU   286      64.953  36.398  46.449  1.00  0.00           O  
ATOM   1259  N   ARG   287      64.476  35.006  44.613  1.00  0.00           N  
ATOM   1260  H   ARG   287      64.694  34.956  43.630  1.00  0.00           H  
ATOM   1261  CA  ARG   287      63.246  34.452  45.063  1.00  0.00           C  
ATOM   1262  HA  ARG   287      62.536  35.269  44.939  1.00  0.00           H  
ATOM   1263  CB  ARG   287      62.854  33.223  44.259  1.00  0.00           C  
ATOM   1264  HB2 ARG   287      63.138  33.230  43.206  1.00  0.00           H  
ATOM   1265  HB3 ARG   287      63.336  32.339  44.674  1.00  0.00           H  
ATOM   1266  CG  ARG   287      61.348  32.895  44.428  1.00  0.00           C  
ATOM   1267  HG2 ARG   287      61.131  32.550  45.433  1.00  0.00           H  
ATOM   1268  HG3 ARG   287      60.766  33.816  44.414  1.00  0.00           H  
ATOM   1269  CD  ARG   287      60.938  31.741  43.430  1.00  0.00           C  
ATOM   1270  HD2 ARG   287      61.193  32.037  42.410  1.00  0.00           H  
ATOM   1271  HD3 ARG   287      61.355  30.752  43.648  1.00  0.00           H  
ATOM   1272  NE  ARG   287      59.488  31.711  43.537  1.00  0.00           N  
ATOM   1273  HE  ARG   287      58.998  30.863  43.781  1.00  0.00           H  
ATOM   1274  CZ  ARG   287      58.622  32.433  42.838  1.00  0.00           C  
ATOM   1275  NH1 ARG   287      58.838  33.478  42.047  1.00  0.00           N  
ATOM   1276 HH11 ARG   287      59.759  33.863  42.003  1.00  0.00           H  
ATOM   1277 HH12 ARG   287      58.034  34.008  41.742  1.00  0.00           H  
ATOM   1278  NH2 ARG   287      57.398  32.063  42.766  1.00  0.00           N  
ATOM   1279 HH21 ARG   287      57.192  31.343  43.445  1.00  0.00           H  
ATOM   1280 HH22 ARG   287      56.823  32.174  41.940  1.00  0.00           H  
ATOM   1281  C   ARG   287      63.266  34.110  46.546  1.00  0.00           C  
ATOM   1282  O   ARG   287      62.192  34.384  47.023  1.00  0.00           O  
ATOM   1283  N   PRO   288      64.173  33.408  47.239  1.00  0.00           N  
ATOM   1284  CD  PRO   288      65.424  32.823  46.776  1.00  0.00           C  
ATOM   1285  HD2 PRO   288      66.229  33.562  46.757  1.00  0.00           H  
ATOM   1286  HD3 PRO   288      65.345  32.372  45.789  1.00  0.00           H  
ATOM   1287  CG  PRO   288      65.890  31.814  47.811  1.00  0.00           C  
ATOM   1288  HG2 PRO   288      66.947  31.562  47.901  1.00  0.00           H  
ATOM   1289  HG3 PRO   288      65.332  30.877  47.728  1.00  0.00           H  
ATOM   1290  CB  PRO   288      65.336  32.567  49.080  1.00  0.00           C  
ATOM   1291  HB2 PRO   288      66.075  33.244  49.505  1.00  0.00           H  
ATOM   1292  HB3 PRO   288      65.245  31.731  49.772  1.00  0.00           H  
ATOM   1293  CA  PRO   288      63.931  33.194  48.663  1.00  0.00           C  
ATOM   1294  HA  PRO   288      63.156  32.434  48.680  1.00  0.00           H  
ATOM   1295  C   PRO   288      63.552  34.430  49.475  1.00  0.00           C  
ATOM   1296  O   PRO   288      62.871  34.240  50.493  1.00  0.00           O  
ATOM   1297  N   ILE   289      63.877  35.667  49.066  1.00  0.00           N  
ATOM   1298  H   ILE   289      64.408  35.859  48.231  1.00  0.00           H  
ATOM   1299  CA  ILE   289      63.616  36.823  49.835  1.00  0.00           C  
ATOM   1300  HA  ILE   289      63.968  36.656  50.853  1.00  0.00           H  
ATOM   1301  CB  ILE   289      64.414  38.057  49.391  1.00  0.00           C  
ATOM   1302  HB  ILE   289      64.206  38.292  48.348  1.00  0.00           H  
ATOM   1303  CG2 ILE   289      64.163  39.350  50.278  1.00  0.00           C  
ATOM   1304 HG21 ILE   289      64.982  40.027  50.515  1.00  0.00           H  
ATOM   1305 HG22 ILE   289      63.295  39.847  49.845  1.00  0.00           H  
ATOM   1306 HG23 ILE   289      63.837  38.944  51.230  1.00  0.00           H  
ATOM   1307  CG1 ILE   289      65.921  37.716  49.415  1.00  0.00           C  
ATOM   1308 HG12 ILE   289      66.294  37.560  50.425  1.00  0.00           H  
ATOM   1309 HG13 ILE   289      66.035  36.829  48.801  1.00  0.00           H  
ATOM   1310  CD1 ILE   289      66.791  38.789  48.784  1.00  0.00           C  
ATOM   1311 HD11 ILE   289      66.353  39.160  47.856  1.00  0.00           H  
ATOM   1312 HD12 ILE   289      66.857  39.572  49.537  1.00  0.00           H  
ATOM   1313 HD13 ILE   289      67.815  38.435  48.648  1.00  0.00           H  
ATOM   1314  C   ILE   289      62.081  37.057  49.867  1.00  0.00           C  
ATOM   1315  O   ILE   289      61.621  37.707  50.797  1.00  0.00           O  
ATOM   1316  N   ILE   290      61.270  36.628  48.913  1.00  0.00           N  
ATOM   1317  H   ILE   290      61.651  36.024  48.207  1.00  0.00           H  
ATOM   1318  CA  ILE   290      59.780  36.535  48.970  1.00  0.00           C  
ATOM   1319  HA  ILE   290      59.352  37.539  48.965  1.00  0.00           H  
ATOM   1320  CB  ILE   290      59.116  35.784  47.794  1.00  0.00           C  
ATOM   1321  HB  ILE   290      59.581  34.835  47.505  1.00  0.00           H  
ATOM   1322  CG2 ILE   290      57.624  35.529  47.943  1.00  0.00           C  
ATOM   1323 HG21 ILE   290      57.251  35.080  47.021  1.00  0.00           H  
ATOM   1324 HG22 ILE   290      57.413  34.716  48.641  1.00  0.00           H  
ATOM   1325 HG23 ILE   290      57.074  36.448  48.092  1.00  0.00           H  
ATOM   1326  CG1 ILE   290      59.458  36.624  46.502  1.00  0.00           C  
ATOM   1327 HG12 ILE   290      59.024  37.584  46.783  1.00  0.00           H  
ATOM   1328 HG13 ILE   290      60.543  36.639  46.463  1.00  0.00           H  
ATOM   1329  CD1 ILE   290      58.763  36.172  45.208  1.00  0.00           C  
ATOM   1330 HD11 ILE   290      57.680  36.216  45.254  1.00  0.00           H  
ATOM   1331 HD12 ILE   290      59.102  36.850  44.421  1.00  0.00           H  
ATOM   1332 HD13 ILE   290      59.175  35.200  44.954  1.00  0.00           H  
ATOM   1333  C   ILE   290      59.274  35.852  50.262  1.00  0.00           C  
ATOM   1334  O   ILE   290      58.555  36.425  51.077  1.00  0.00           O  
ATOM   1335  N   PHE   291      59.580  34.551  50.427  1.00  0.00           N  
ATOM   1336  H   PHE   291      60.192  34.182  49.711  1.00  0.00           H  
ATOM   1337  CA  PHE   291      59.020  33.718  51.476  1.00  0.00           C  
ATOM   1338  HA  PHE   291      57.947  33.875  51.425  1.00  0.00           H  
ATOM   1339  CB  PHE   291      59.558  32.317  51.147  1.00  0.00           C  
ATOM   1340  HB2 PHE   291      60.629  32.320  51.379  1.00  0.00           H  
ATOM   1341  HB3 PHE   291      59.120  31.621  51.867  1.00  0.00           H  
ATOM   1342  CG  PHE   291      59.253  31.749  49.772  1.00  0.00           C  
ATOM   1343  CD1 PHE   291      57.957  31.750  49.245  1.00  0.00           C  
ATOM   1344  HD1 PHE   291      57.116  32.170  49.773  1.00  0.00           H  
ATOM   1345  CE1 PHE   291      57.764  31.434  47.835  1.00  0.00           C  
ATOM   1346  HE1 PHE   291      56.786  31.474  47.392  1.00  0.00           H  
ATOM   1347  CZ  PHE   291      58.841  30.900  47.095  1.00  0.00           C  
ATOM   1348  HZ  PHE   291      58.797  30.541  46.082  1.00  0.00           H  
ATOM   1349  CE2 PHE   291      60.132  30.824  47.663  1.00  0.00           C  
ATOM   1350  HE2 PHE   291      60.932  30.358  47.107  1.00  0.00           H  
ATOM   1351  CD2 PHE   291      60.343  31.239  48.995  1.00  0.00           C  
ATOM   1352  HD2 PHE   291      61.350  31.125  49.381  1.00  0.00           H  
ATOM   1353  C   PHE   291      59.453  34.222  52.842  1.00  0.00           C  
ATOM   1354  O   PHE   291      58.668  34.355  53.812  1.00  0.00           O  
ATOM   1355  N   LEU   292      60.715  34.565  52.953  1.00  0.00           N  
ATOM   1356  H   LEU   292      61.316  34.336  52.173  1.00  0.00           H  
ATOM   1357  CA  LEU   292      61.340  35.405  53.986  1.00  0.00           C  
ATOM   1358  HA  LEU   292      61.271  35.003  54.993  1.00  0.00           H  
ATOM   1359  CB  LEU   292      62.828  35.509  53.588  1.00  0.00           C  
ATOM   1360  HB2 LEU   292      63.226  34.521  53.391  1.00  0.00           H  
ATOM   1361  HB3 LEU   292      62.617  36.043  52.661  1.00  0.00           H  
ATOM   1362  CG  LEU   292      63.807  36.261  54.489  1.00  0.00           C  
ATOM   1363  HG  LEU   292      63.709  35.880  55.497  1.00  0.00           H  
ATOM   1364  CD1 LEU   292      65.233  35.978  53.980  1.00  0.00           C  
ATOM   1365 HD11 LEU   292      65.375  34.898  54.030  1.00  0.00           H  
ATOM   1366 HD12 LEU   292      65.368  36.242  52.930  1.00  0.00           H  
ATOM   1367 HD13 LEU   292      66.008  36.495  54.549  1.00  0.00           H  
ATOM   1368  CD2 LEU   292      63.585  37.777  54.607  1.00  0.00           C  
ATOM   1369 HD21 LEU   292      63.322  38.226  53.647  1.00  0.00           H  
ATOM   1370 HD22 LEU   292      62.709  37.965  55.236  1.00  0.00           H  
ATOM   1371 HD23 LEU   292      64.400  38.255  55.153  1.00  0.00           H  
ATOM   1372  C   LEU   292      60.543  36.754  54.244  1.00  0.00           C  
ATOM   1373  O   LEU   292      60.124  36.993  55.388  1.00  0.00           O  
ATOM   1374  N   SER   293      60.299  37.645  53.287  1.00  0.00           N  
ATOM   1375  H   SER   293      60.651  37.326  52.401  1.00  0.00           H  
ATOM   1376  CA  SER   293      59.352  38.843  53.417  1.00  0.00           C  
ATOM   1377  HA  SER   293      59.917  39.593  53.962  1.00  0.00           H  
ATOM   1378  CB  SER   293      59.049  39.486  52.035  1.00  0.00           C  
ATOM   1379  HB2 SER   293      58.550  38.766  51.386  1.00  0.00           H  
ATOM   1380  HB3 SER   293      58.368  40.334  52.148  1.00  0.00           H  
ATOM   1381  OG  SER   293      60.146  39.971  51.357  1.00  0.00           O  
ATOM   1382  HG  SER   293      60.773  39.257  51.237  1.00  0.00           H  
ATOM   1383  C   SER   293      58.039  38.477  54.087  1.00  0.00           C  
ATOM   1384  O   SER   293      57.719  39.029  55.123  1.00  0.00           O  
ATOM   1385  N   GLY   294      57.417  37.356  53.545  1.00  0.00           N  
ATOM   1386  H   GLY   294      57.840  36.915  52.740  1.00  0.00           H  
ATOM   1387  CA  GLY   294      56.296  36.708  54.162  1.00  0.00           C  
ATOM   1388  HA2 GLY   294      55.473  37.405  53.987  1.00  0.00           H  
ATOM   1389  HA3 GLY   294      56.154  35.715  53.753  1.00  0.00           H  
ATOM   1390  C   GLY   294      56.423  36.505  55.627  1.00  0.00           C  
ATOM   1391  O   GLY   294      55.552  36.801  56.441  1.00  0.00           O  
ATOM   1392  N   CYS   295      57.404  35.655  56.105  1.00  0.00           N  
ATOM   1393  H   CYS   295      57.961  35.185  55.405  1.00  0.00           H  
ATOM   1394  CA  CYS   295      57.609  35.279  57.484  1.00  0.00           C  
ATOM   1395  HA  CYS   295      56.679  34.852  57.875  1.00  0.00           H  
ATOM   1396  CB  CYS   295      58.882  34.411  57.522  1.00  0.00           C  
ATOM   1397  HB2 CYS   295      59.720  34.921  57.055  1.00  0.00           H  
ATOM   1398  HB3 CYS   295      59.080  34.166  58.563  1.00  0.00           H  
ATOM   1399  SG  CYS   295      58.859  32.842  56.668  1.00  0.00           S  
ATOM   1400  HG  CYS   295      58.902  33.305  55.415  1.00  0.00           H  
ATOM   1401  C   CYS   295      57.762  36.487  58.444  1.00  0.00           C  
ATOM   1402  O   CYS   295      57.110  36.526  59.481  1.00  0.00           O  
ATOM   1403  N   TYR   296      58.489  37.518  58.032  1.00  0.00           N  
ATOM   1404  H   TYR   296      58.961  37.427  57.150  1.00  0.00           H  
ATOM   1405  CA  TYR   296      58.871  38.673  58.787  1.00  0.00           C  
ATOM   1406  HA  TYR   296      59.309  38.311  59.726  1.00  0.00           H  
ATOM   1407  CB  TYR   296      60.029  39.324  58.052  1.00  0.00           C  
ATOM   1408  HB2 TYR   296      60.360  38.650  57.274  1.00  0.00           H  
ATOM   1409  HB3 TYR   296      59.599  40.221  57.600  1.00  0.00           H  
ATOM   1410  CG  TYR   296      61.182  39.698  58.938  1.00  0.00           C  
ATOM   1411  CD1 TYR   296      61.077  40.706  59.889  1.00  0.00           C  
ATOM   1412  HD1 TYR   296      60.193  41.296  60.031  1.00  0.00           H  
ATOM   1413  CE1 TYR   296      62.205  41.055  60.660  1.00  0.00           C  
ATOM   1414  HE1 TYR   296      62.009  41.808  61.404  1.00  0.00           H  
ATOM   1415  CZ  TYR   296      63.417  40.392  60.517  1.00  0.00           C  
ATOM   1416  OH  TYR   296      64.514  40.835  61.186  1.00  0.00           O  
ATOM   1417  HH  TYR   296      64.355  41.030  62.119  1.00  0.00           H  
ATOM   1418  CE2 TYR   296      63.564  39.397  59.539  1.00  0.00           C  
ATOM   1419  HE2 TYR   296      64.610  39.155  59.468  1.00  0.00           H  
ATOM   1420  CD2 TYR   296      62.508  39.068  58.745  1.00  0.00           C  
ATOM   1421  HD2 TYR   296      62.515  38.305  57.968  1.00  0.00           H  
ATOM   1422  C   TYR   296      57.643  39.590  59.079  1.00  0.00           C  
ATOM   1423  O   TYR   296      57.555  40.032  60.196  1.00  0.00           O  
ATOM   1424  N   PHE   297      56.655  39.722  58.122  1.00  0.00           N  
ATOM   1425  H   PHE   297      56.919  39.252  57.264  1.00  0.00           H  
ATOM   1426  CA  PHE   297      55.334  40.337  58.192  1.00  0.00           C  
ATOM   1427  HA  PHE   297      55.554  41.362  58.478  1.00  0.00           H  
ATOM   1428  CB  PHE   297      54.622  40.328  56.820  1.00  0.00           C  
ATOM   1429  HB2 PHE   297      55.058  41.121  56.213  1.00  0.00           H  
ATOM   1430  HB3 PHE   297      54.890  39.490  56.170  1.00  0.00           H  
ATOM   1431  CG  PHE   297      53.065  40.568  56.892  1.00  0.00           C  
ATOM   1432  CD1 PHE   297      52.118  39.996  55.914  1.00  0.00           C  
ATOM   1433  HD1 PHE   297      52.408  39.293  55.140  1.00  0.00           H  
ATOM   1434  CE1 PHE   297      50.749  40.336  55.928  1.00  0.00           C  
ATOM   1435  HE1 PHE   297      50.069  39.947  55.188  1.00  0.00           H  
ATOM   1436  CZ  PHE   297      50.245  41.343  56.837  1.00  0.00           C  
ATOM   1437  HZ  PHE   297      49.244  41.743  56.758  1.00  0.00           H  
ATOM   1438  CE2 PHE   297      51.145  41.914  57.762  1.00  0.00           C  
ATOM   1439  HE2 PHE   297      50.841  42.675  58.472  1.00  0.00           H  
ATOM   1440  CD2 PHE   297      52.481  41.522  57.760  1.00  0.00           C  
ATOM   1441  HD2 PHE   297      53.155  41.975  58.477  1.00  0.00           H  
ATOM   1442  C   PHE   297      54.509  39.743  59.346  1.00  0.00           C  
ATOM   1443  O   PHE   297      54.114  40.494  60.251  1.00  0.00           O  
ATOM   1444  N   MET   298      54.308  38.421  59.419  1.00  0.00           N  
ATOM   1445  H   MET   298      54.813  37.791  58.807  1.00  0.00           H  
ATOM   1446  CA  MET   298      53.660  37.734  60.541  1.00  0.00           C  
ATOM   1447  HA  MET   298      52.636  38.088  60.678  1.00  0.00           H  
ATOM   1448  CB  MET   298      53.530  36.214  60.232  1.00  0.00           C  
ATOM   1449  HB2 MET   298      54.531  35.799  60.107  1.00  0.00           H  
ATOM   1450  HB3 MET   298      53.075  35.734  61.087  1.00  0.00           H  
ATOM   1451  CG  MET   298      52.620  35.926  58.976  1.00  0.00           C  
ATOM   1452  HG2 MET   298      52.977  36.378  58.052  1.00  0.00           H  
ATOM   1453  HG3 MET   298      52.664  34.860  58.781  1.00  0.00           H  
ATOM   1454  SD  MET   298      50.905  36.414  59.211  1.00  0.00           S  
ATOM   1455  CE  MET   298      50.800  37.874  58.179  1.00  0.00           C  
ATOM   1456  HE1 MET   298      51.307  38.743  58.593  1.00  0.00           H  
ATOM   1457  HE2 MET   298      51.146  37.723  57.161  1.00  0.00           H  
ATOM   1458  HE3 MET   298      49.739  38.090  58.135  1.00  0.00           H  
ATOM   1459  C   MET   298      54.313  37.943  61.864  1.00  0.00           C  
ATOM   1460  O   MET   298      53.635  38.241  62.850  1.00  0.00           O  
ATOM   1461  N   VAL   299      55.653  37.760  61.967  1.00  0.00           N  
ATOM   1462  H   VAL   299      56.148  37.533  61.111  1.00  0.00           H  
ATOM   1463  CA  VAL   299      56.560  38.053  63.102  1.00  0.00           C  
ATOM   1464  HA  VAL   299      56.359  37.385  63.929  1.00  0.00           H  
ATOM   1465  CB  VAL   299      58.012  37.654  62.793  1.00  0.00           C  
ATOM   1466  HB  VAL   299      58.299  38.063  61.829  1.00  0.00           H  
ATOM   1467  CG1 VAL   299      58.995  38.216  63.843  1.00  0.00           C  
ATOM   1468 HG11 VAL   299      59.005  37.753  64.827  1.00  0.00           H  
ATOM   1469 HG12 VAL   299      60.013  38.115  63.454  1.00  0.00           H  
ATOM   1470 HG13 VAL   299      58.899  39.281  64.065  1.00  0.00           H  
ATOM   1471  CG2 VAL   299      58.212  36.136  62.694  1.00  0.00           C  
ATOM   1472 HG21 VAL   299      57.586  35.613  61.961  1.00  0.00           H  
ATOM   1473 HG22 VAL   299      59.233  35.947  62.365  1.00  0.00           H  
ATOM   1474 HG23 VAL   299      58.102  35.640  63.657  1.00  0.00           H  
ATOM   1475  C   VAL   299      56.393  39.484  63.647  1.00  0.00           C  
ATOM   1476  O   VAL   299      56.119  39.642  64.840  1.00  0.00           O  
ATOM   1477  N   ALA   300      56.459  40.472  62.800  1.00  0.00           N  
ATOM   1478  H   ALA   300      56.701  40.308  61.836  1.00  0.00           H  
ATOM   1479  CA  ALA   300      56.119  41.888  63.192  1.00  0.00           C  
ATOM   1480  HA  ALA   300      56.809  42.286  63.944  1.00  0.00           H  
ATOM   1481  CB  ALA   300      56.440  42.717  61.917  1.00  0.00           C  
ATOM   1482  HB1 ALA   300      57.451  42.509  61.576  1.00  0.00           H  
ATOM   1483  HB2 ALA   300      55.709  42.506  61.135  1.00  0.00           H  
ATOM   1484  HB3 ALA   300      56.303  43.772  62.146  1.00  0.00           H  
ATOM   1485  C   ALA   300      54.804  42.105  63.800  1.00  0.00           C  
ATOM   1486  O   ALA   300      54.748  42.884  64.787  1.00  0.00           O  
ATOM   1487  N   VAL   301      53.726  41.415  63.334  1.00  0.00           N  
ATOM   1488  H   VAL   301      53.955  40.748  62.612  1.00  0.00           H  
ATOM   1489  CA  VAL   301      52.354  41.565  63.840  1.00  0.00           C  
ATOM   1490  HA  VAL   301      52.139  42.632  63.835  1.00  0.00           H  
ATOM   1491  CB  VAL   301      51.263  40.971  62.922  1.00  0.00           C  
ATOM   1492  HB  VAL   301      51.442  39.938  62.657  1.00  0.00           H  
ATOM   1493  CG1 VAL   301      49.827  41.275  63.422  1.00  0.00           C  
ATOM   1494 HG11 VAL   301      49.696  40.733  64.359  1.00  0.00           H  
ATOM   1495 HG12 VAL   301      49.702  42.334  63.622  1.00  0.00           H  
ATOM   1496 HG13 VAL   301      49.149  40.769  62.729  1.00  0.00           H  
ATOM   1497  CG2 VAL   301      51.311  41.723  61.612  1.00  0.00           C  
ATOM   1498 HG21 VAL   301      50.918  42.731  61.730  1.00  0.00           H  
ATOM   1499 HG22 VAL   301      52.337  41.903  61.308  1.00  0.00           H  
ATOM   1500 HG23 VAL   301      50.860  41.187  60.766  1.00  0.00           H  
ATOM   1501  C   VAL   301      52.233  40.902  65.267  1.00  0.00           C  
ATOM   1502  O   VAL   301      51.543  41.498  66.137  1.00  0.00           O  
ATOM   1503  N   ALA   302      52.832  39.761  65.518  1.00  0.00           N  
ATOM   1504  H   ALA   302      53.421  39.341  64.815  1.00  0.00           H  
ATOM   1505  CA  ALA   302      52.819  39.139  66.825  1.00  0.00           C  
ATOM   1506  HA  ALA   302      51.759  38.944  67.014  1.00  0.00           H  
ATOM   1507  CB  ALA   302      53.333  37.720  66.573  1.00  0.00           C  
ATOM   1508  HB1 ALA   302      52.567  37.087  66.122  1.00  0.00           H  
ATOM   1509  HB2 ALA   302      54.128  37.629  65.830  1.00  0.00           H  
ATOM   1510  HB3 ALA   302      53.665  37.204  67.479  1.00  0.00           H  
ATOM   1511  C   ALA   302      53.386  40.076  67.906  1.00  0.00           C  
ATOM   1512  O   ALA   302      52.724  40.172  68.980  1.00  0.00           O  
ATOM   1513  N   HIE   303      54.480  40.742  67.654  1.00  0.00           N  
ATOM   1514  H   HIE   303      54.938  40.570  66.771  1.00  0.00           H  
ATOM   1515  CA  HIE   303      54.979  41.772  68.561  1.00  0.00           C  
ATOM   1516  HA  HIE   303      54.899  41.323  69.552  1.00  0.00           H  
ATOM   1517  CB  HIE   303      56.479  41.954  68.193  1.00  0.00           C  
ATOM   1518  HB2 HIE   303      56.782  41.285  67.383  1.00  0.00           H  
ATOM   1519  HB3 HIE   303      56.623  42.947  67.774  1.00  0.00           H  
ATOM   1520  CG  HIE   303      57.390  41.706  69.374  1.00  0.00           C  
ATOM   1521  ND1 HIE   303      57.507  42.502  70.504  1.00  0.00           N  
ATOM   1522  CE1 HIE   303      58.507  41.940  71.260  1.00  0.00           C  
ATOM   1523  HE1 HIE   303      58.806  42.337  72.222  1.00  0.00           H  
ATOM   1524  NE2 HIE   303      59.106  40.907  70.625  1.00  0.00           N  
ATOM   1525  HE2 HIE   303      60.033  40.557  70.817  1.00  0.00           H  
ATOM   1526  CD2 HIE   303      58.377  40.724  69.443  1.00  0.00           C  
ATOM   1527  HD2 HIE   303      58.509  39.919  68.729  1.00  0.00           H  
ATOM   1528  C   HIE   303      54.189  43.099  68.665  1.00  0.00           C  
ATOM   1529  O   HIE   303      53.947  43.642  69.745  1.00  0.00           O  
ATOM   1530  N   VAL   304      53.709  43.676  67.547  1.00  0.00           N  
ATOM   1531  H   VAL   304      53.984  43.227  66.682  1.00  0.00           H  
ATOM   1532  CA  VAL   304      53.005  44.959  67.489  1.00  0.00           C  
ATOM   1533  HA  VAL   304      53.689  45.626  68.011  1.00  0.00           H  
ATOM   1534  CB  VAL   304      52.853  45.469  65.988  1.00  0.00           C  
ATOM   1535  HB  VAL   304      53.751  45.180  65.439  1.00  0.00           H  
ATOM   1536  CG1 VAL   304      51.664  44.852  65.203  1.00  0.00           C  
ATOM   1537 HG11 VAL   304      50.788  45.464  65.408  1.00  0.00           H  
ATOM   1538 HG12 VAL   304      51.879  44.873  64.138  1.00  0.00           H  
ATOM   1539 HG13 VAL   304      51.432  43.840  65.553  1.00  0.00           H  
ATOM   1540  CG2 VAL   304      52.820  46.978  65.944  1.00  0.00           C  
ATOM   1541 HG21 VAL   304      53.715  47.381  66.416  1.00  0.00           H  
ATOM   1542 HG22 VAL   304      52.773  47.199  64.879  1.00  0.00           H  
ATOM   1543 HG23 VAL   304      51.891  47.331  66.388  1.00  0.00           H  
ATOM   1544  C   VAL   304      51.720  44.936  68.312  1.00  0.00           C  
ATOM   1545  O   VAL   304      51.310  45.953  68.945  1.00  0.00           O  
ATOM   1546  N   ALA   305      51.111  43.747  68.247  1.00  0.00           N  
ATOM   1547  H   ALA   305      51.468  42.996  67.683  1.00  0.00           H  
ATOM   1548  CA  ALA   305      49.822  43.444  68.895  1.00  0.00           C  
ATOM   1549  HA  ALA   305      49.208  44.325  68.714  1.00  0.00           H  
ATOM   1550  CB  ALA   305      49.273  42.148  68.357  1.00  0.00           C  
ATOM   1551  HB1 ALA   305      49.839  41.227  68.470  1.00  0.00           H  
ATOM   1552  HB2 ALA   305      48.400  41.925  68.967  1.00  0.00           H  
ATOM   1553  HB3 ALA   305      48.884  42.145  67.336  1.00  0.00           H  
ATOM   1554  C   ALA   305      50.094  43.383  70.396  1.00  0.00           C  
ATOM   1555  O   ALA   305      49.433  43.929  71.241  1.00  0.00           O  
ATOM   1556  N   GLY   306      51.175  42.649  70.793  1.00  0.00           N  
ATOM   1557  H   GLY   306      51.705  42.216  70.055  1.00  0.00           H  
ATOM   1558  CA  GLY   306      51.711  42.551  72.193  1.00  0.00           C  
ATOM   1559  HA2 GLY   306      51.090  41.922  72.829  1.00  0.00           H  
ATOM   1560  HA3 GLY   306      52.685  42.068  72.139  1.00  0.00           H  
ATOM   1561  C   GLY   306      51.836  43.908  72.846  1.00  0.00           C  
ATOM   1562  O   GLY   306      51.489  43.991  74.016  1.00  0.00           O  
ATOM   1563  N   PHE   307      52.327  44.924  72.137  1.00  0.00           N  
ATOM   1564  H   PHE   307      52.732  44.675  71.243  1.00  0.00           H  
ATOM   1565  CA  PHE   307      52.401  46.284  72.616  1.00  0.00           C  
ATOM   1566  HA  PHE   307      53.085  46.409  73.456  1.00  0.00           H  
ATOM   1567  CB  PHE   307      53.021  47.114  71.570  1.00  0.00           C  
ATOM   1568  HB2 PHE   307      54.040  46.819  71.370  1.00  0.00           H  
ATOM   1569  HB3 PHE   307      52.639  46.865  70.581  1.00  0.00           H  
ATOM   1570  CG  PHE   307      52.866  48.669  71.596  1.00  0.00           C  
ATOM   1571  CD1 PHE   307      53.527  49.390  72.596  1.00  0.00           C  
ATOM   1572  HD1 PHE   307      54.098  48.939  73.401  1.00  0.00           H  
ATOM   1573  CE1 PHE   307      53.447  50.793  72.608  1.00  0.00           C  
ATOM   1574  HE1 PHE   307      53.951  51.344  73.398  1.00  0.00           H  
ATOM   1575  CZ  PHE   307      52.735  51.512  71.635  1.00  0.00           C  
ATOM   1576  HZ  PHE   307      52.659  52.588  71.678  1.00  0.00           H  
ATOM   1577  CE2 PHE   307      52.075  50.813  70.617  1.00  0.00           C  
ATOM   1578  HE2 PHE   307      51.619  51.306  69.763  1.00  0.00           H  
ATOM   1579  CD2 PHE   307      52.149  49.399  70.533  1.00  0.00           C  
ATOM   1580  HD2 PHE   307      51.625  48.868  69.754  1.00  0.00           H  
ATOM   1581  C   PHE   307      51.027  46.849  73.111  1.00  0.00           C  
ATOM   1582  O   PHE   307      50.958  47.721  74.008  1.00  0.00           O  
ATOM   1583  N   LEU   308      49.894  46.424  72.553  1.00  0.00           N  
ATOM   1584  H   LEU   308      49.898  45.682  71.860  1.00  0.00           H  
ATOM   1585  CA  LEU   308      48.576  46.849  73.024  1.00  0.00           C  
ATOM   1586  HA  LEU   308      48.753  47.735  73.644  1.00  0.00           H  
ATOM   1587  CB  LEU   308      47.787  47.080  71.777  1.00  0.00           C  
ATOM   1588  HB2 LEU   308      47.788  46.164  71.184  1.00  0.00           H  
ATOM   1589  HB3 LEU   308      46.754  47.201  72.087  1.00  0.00           H  
ATOM   1590  CG  LEU   308      48.292  48.308  70.974  1.00  0.00           C  
ATOM   1591  HG  LEU   308      49.377  48.343  70.938  1.00  0.00           H  
ATOM   1592  CD1 LEU   308      47.733  48.227  69.480  1.00  0.00           C  
ATOM   1593 HD11 LEU   308      48.199  48.983  68.840  1.00  0.00           H  
ATOM   1594 HD12 LEU   308      47.991  47.237  69.094  1.00  0.00           H  
ATOM   1595 HD13 LEU   308      46.650  48.386  69.418  1.00  0.00           H  
ATOM   1596  CD2 LEU   308      47.895  49.654  71.626  1.00  0.00           C  
ATOM   1597 HD21 LEU   308      48.311  50.485  71.053  1.00  0.00           H  
ATOM   1598 HD22 LEU   308      46.836  49.497  71.831  1.00  0.00           H  
ATOM   1599 HD23 LEU   308      48.350  49.730  72.609  1.00  0.00           H  
ATOM   1600  C   LEU   308      47.931  45.836  74.007  1.00  0.00           C  
ATOM   1601  O   LEU   308      47.184  46.300  74.898  1.00  0.00           O  
ATOM   1602  N   LEU   309      48.217  44.541  73.798  1.00  0.00           N  
ATOM   1603  H   LEU   309      48.749  44.288  72.981  1.00  0.00           H  
ATOM   1604  CA  LEU   309      47.603  43.457  74.693  1.00  0.00           C  
ATOM   1605  HA  LEU   309      46.539  43.616  74.865  1.00  0.00           H  
ATOM   1606  CB  LEU   309      47.873  42.159  74.009  1.00  0.00           C  
ATOM   1607  HB2 LEU   309      48.944  42.104  73.800  1.00  0.00           H  
ATOM   1608  HB3 LEU   309      47.722  41.361  74.732  1.00  0.00           H  
ATOM   1609  CG  LEU   309      47.180  41.803  72.748  1.00  0.00           C  
ATOM   1610  HG  LEU   309      47.242  42.596  72.009  1.00  0.00           H  
ATOM   1611  CD1 LEU   309      47.763  40.545  72.055  1.00  0.00           C  
ATOM   1612 HD11 LEU   309      48.656  40.860  71.517  1.00  0.00           H  
ATOM   1613 HD12 LEU   309      47.884  39.651  72.661  1.00  0.00           H  
ATOM   1614 HD13 LEU   309      47.072  40.147  71.313  1.00  0.00           H  
ATOM   1615  CD2 LEU   309      45.736  41.371  73.009  1.00  0.00           C  
ATOM   1616 HD21 LEU   309      45.289  41.245  72.020  1.00  0.00           H  
ATOM   1617 HD22 LEU   309      45.721  40.371  73.443  1.00  0.00           H  
ATOM   1618 HD23 LEU   309      45.171  42.051  73.643  1.00  0.00           H  
ATOM   1619  C   LEU   309      48.304  43.444  76.083  1.00  0.00           C  
ATOM   1620  O   LEU   309      47.624  43.183  77.022  1.00  0.00           O  
ATOM   1621  N   GLU   310      49.525  43.919  76.117  1.00  0.00           N  
ATOM   1622  H   GLU   310      49.921  44.144  75.218  1.00  0.00           H  
ATOM   1623  CA  GLU   310      50.365  44.070  77.271  1.00  0.00           C  
ATOM   1624  HA  GLU   310      51.402  44.022  76.940  1.00  0.00           H  
ATOM   1625  CB  GLU   310      50.107  45.512  77.843  1.00  0.00           C  
ATOM   1626  HB2 GLU   310      49.078  45.547  78.203  1.00  0.00           H  
ATOM   1627  HB3 GLU   310      50.774  45.689  78.678  1.00  0.00           H  
ATOM   1628  CG  GLU   310      50.337  46.688  76.886  1.00  0.00           C  
ATOM   1629  HG2 GLU   310      51.369  46.539  76.563  1.00  0.00           H  
ATOM   1630  HG3 GLU   310      49.606  46.682  76.078  1.00  0.00           H  
ATOM   1631  CD  GLU   310      50.187  48.028  77.603  1.00  0.00           C  
ATOM   1632  OE1 GLU   310      49.329  48.225  78.486  1.00  0.00           O  
ATOM   1633  OE2 GLU   310      51.017  48.931  77.222  1.00  0.00           O  
ATOM   1634  C   GLU   310      50.262  42.946  78.342  1.00  0.00           C  
ATOM   1635  O   GLU   310      50.423  41.730  78.095  1.00  0.00           O  
ATOM   1636  N   ASP   311      49.971  43.313  79.640  1.00  0.00           N  
ATOM   1637  H   ASP   311      49.800  44.279  79.877  1.00  0.00           H  
ATOM   1638  CA  ASP   311      49.950  42.318  80.791  1.00  0.00           C  
ATOM   1639  HA  ASP   311      50.911  41.852  81.011  1.00  0.00           H  
ATOM   1640  CB  ASP   311      49.794  42.928  82.207  1.00  0.00           C  
ATOM   1641  HB2 ASP   311      48.866  43.504  82.224  1.00  0.00           H  
ATOM   1642  HB3 ASP   311      49.772  42.178  82.994  1.00  0.00           H  
ATOM   1643  CG  ASP   311      50.892  43.962  82.573  1.00  0.00           C  
ATOM   1644  OD1 ASP   311      51.942  44.026  81.893  1.00  0.00           O  
ATOM   1645  OD2 ASP   311      50.778  44.645  83.627  1.00  0.00           O  
ATOM   1646  C   ASP   311      49.039  41.120  80.557  1.00  0.00           C  
ATOM   1647  O   ASP   311      49.342  39.976  80.922  1.00  0.00           O  
ATOM   1648  N   ARG   312      47.997  41.291  79.712  1.00  0.00           N  
ATOM   1649  H   ARG   312      47.887  42.194  79.279  1.00  0.00           H  
ATOM   1650  CA  ARG   312      47.069  40.147  79.453  1.00  0.00           C  
ATOM   1651  HA  ARG   312      46.829  39.648  80.399  1.00  0.00           H  
ATOM   1652  CB  ARG   312      45.787  40.706  78.722  1.00  0.00           C  
ATOM   1653  HB2 ARG   312      45.969  41.412  77.918  1.00  0.00           H  
ATOM   1654  HB3 ARG   312      45.300  39.838  78.298  1.00  0.00           H  
ATOM   1655  CG  ARG   312      44.642  41.235  79.608  1.00  0.00           C  
ATOM   1656  HG2 ARG   312      43.872  41.655  78.960  1.00  0.00           H  
ATOM   1657  HG3 ARG   312      44.236  40.413  80.194  1.00  0.00           H  
ATOM   1658  CD  ARG   312      44.969  42.416  80.494  1.00  0.00           C  
ATOM   1659  HD2 ARG   312      44.182  42.495  81.246  1.00  0.00           H  
ATOM   1660  HD3 ARG   312      45.849  42.094  81.049  1.00  0.00           H  
ATOM   1661  NE  ARG   312      45.174  43.658  79.665  1.00  0.00           N  
ATOM   1662  HE  ARG   312      44.594  43.628  78.842  1.00  0.00           H  
ATOM   1663  CZ  ARG   312      45.964  44.708  79.996  1.00  0.00           C  
ATOM   1664  NH1 ARG   312      46.645  44.645  81.136  1.00  0.00           N  
ATOM   1665 HH11 ARG   312      46.312  44.109  81.921  1.00  0.00           H  
ATOM   1666 HH12 ARG   312      47.447  45.257  81.254  1.00  0.00           H  
ATOM   1667  NH2 ARG   312      46.229  45.695  79.170  1.00  0.00           N  
ATOM   1668 HH21 ARG   312      45.877  45.712  78.225  1.00  0.00           H  
ATOM   1669 HH22 ARG   312      46.904  46.378  79.491  1.00  0.00           H  
ATOM   1670  C   ARG   312      47.766  39.129  78.493  1.00  0.00           C  
ATOM   1671  O   ARG   312      47.319  37.974  78.421  1.00  0.00           O  
ATOM   1672  N   ALA   313      48.812  39.430  77.690  1.00  0.00           N  
ATOM   1673  H   ALA   313      49.260  40.328  77.711  1.00  0.00           H  
ATOM   1674  CA  ALA   313      49.466  38.473  76.816  1.00  0.00           C  
ATOM   1675  HA  ALA   313      48.822  37.631  76.558  1.00  0.00           H  
ATOM   1676  CB  ALA   313      49.706  39.182  75.471  1.00  0.00           C  
ATOM   1677  HB1 ALA   313      49.687  40.269  75.580  1.00  0.00           H  
ATOM   1678  HB2 ALA   313      50.650  38.904  74.987  1.00  0.00           H  
ATOM   1679  HB3 ALA   313      48.841  38.883  74.873  1.00  0.00           H  
ATOM   1680  C   ALA   313      50.718  37.805  77.461  1.00  0.00           C  
ATOM   1681  O   ALA   313      51.151  36.764  76.938  1.00  0.00           O  
ATOM   1682  N   VAL   314      51.105  38.273  78.719  1.00  0.00           N  
ATOM   1683  H   VAL   314      50.521  38.968  79.153  1.00  0.00           H  
ATOM   1684  CA  VAL   314      52.399  37.786  79.268  1.00  0.00           C  
ATOM   1685  HA  VAL   314      52.779  36.994  78.620  1.00  0.00           H  
ATOM   1686  CB  VAL   314      53.428  39.006  79.370  1.00  0.00           C  
ATOM   1687  HB  VAL   314      52.944  39.718  80.043  1.00  0.00           H  
ATOM   1688  CG1 VAL   314      54.762  38.775  79.952  1.00  0.00           C  
ATOM   1689 HG11 VAL   314      55.197  37.886  79.507  1.00  0.00           H  
ATOM   1690 HG12 VAL   314      55.393  39.654  79.911  1.00  0.00           H  
ATOM   1691 HG13 VAL   314      54.572  38.663  81.017  1.00  0.00           H  
ATOM   1692  CG2 VAL   314      53.565  39.576  77.953  1.00  0.00           C  
ATOM   1693 HG21 VAL   314      52.681  40.137  77.668  1.00  0.00           H  
ATOM   1694 HG22 VAL   314      54.327  40.357  78.009  1.00  0.00           H  
ATOM   1695 HG23 VAL   314      53.840  38.818  77.223  1.00  0.00           H  
ATOM   1696  C   VAL   314      52.401  37.180  80.689  1.00  0.00           C  
ATOM   1697  O   VAL   314      53.342  36.591  81.186  1.00  0.00           O  
ATOM   1698  N   CYX   315      51.282  37.379  81.376  1.00  0.00           N  
ATOM   1699  H   CYX   315      50.683  38.060  80.930  1.00  0.00           H  
ATOM   1700  CA  CYX   315      51.172  37.228  82.824  1.00  0.00           C  
ATOM   1701  HA  CYX   315      51.945  36.613  83.258  1.00  0.00           H  
ATOM   1702  CB  CYX   315      51.224  38.554  83.510  1.00  0.00           C  
ATOM   1703  HB2 CYX   315      50.342  39.110  83.184  1.00  0.00           H  
ATOM   1704  HB3 CYX   315      51.142  38.376  84.584  1.00  0.00           H  
ATOM   1705  SG  CYX   315      52.753  39.470  83.392  1.00  0.00           S  
ATOM   1706  C   CYX   315      49.893  36.531  83.144  1.00  0.00           C  
ATOM   1707  O   CYX   315      48.996  36.299  82.249  1.00  0.00           O  
ATOM   1708  N   VAL   316      49.710  36.111  84.415  1.00  0.00           N  
ATOM   1709  H   VAL   316      50.464  36.236  85.067  1.00  0.00           H  
ATOM   1710  CA  VAL   316      48.570  35.210  84.788  1.00  0.00           C  
ATOM   1711  HA  VAL   316      47.836  35.383  84.001  1.00  0.00           H  
ATOM   1712  CB  VAL   316      49.000  33.702  84.713  1.00  0.00           C  
ATOM   1713  HB  VAL   316      49.494  33.497  85.664  1.00  0.00           H  
ATOM   1714  CG1 VAL   316      47.829  32.647  84.784  1.00  0.00           C  
ATOM   1715 HG11 VAL   316      48.175  31.745  85.301  1.00  0.00           H  
ATOM   1716 HG12 VAL   316      47.059  33.028  85.452  1.00  0.00           H  
ATOM   1717 HG13 VAL   316      47.446  32.564  83.764  1.00  0.00           H  
ATOM   1718  CG2 VAL   316      49.912  33.292  83.575  1.00  0.00           C  
ATOM   1719 HG21 VAL   316      50.846  33.847  83.623  1.00  0.00           H  
ATOM   1720 HG22 VAL   316      50.045  32.215  83.606  1.00  0.00           H  
ATOM   1721 HG23 VAL   316      49.407  33.486  82.632  1.00  0.00           H  
ATOM   1722  C   VAL   316      48.126  35.604  86.162  1.00  0.00           C  
ATOM   1723  O   VAL   316      48.906  35.947  87.084  1.00  0.00           O  
ATOM   1724  N   GLU   317      46.793  35.573  86.326  1.00  0.00           N  
ATOM   1725  H   GLU   317      46.184  35.220  85.594  1.00  0.00           H  
ATOM   1726  CA  GLU   317      46.150  35.892  87.629  1.00  0.00           C  
ATOM   1727  HA  GLU   317      46.283  36.946  87.873  1.00  0.00           H  
ATOM   1728  CB  GLU   317      44.613  35.571  87.414  1.00  0.00           C  
ATOM   1729  HB2 GLU   317      44.426  34.685  86.803  1.00  0.00           H  
ATOM   1730  HB3 GLU   317      44.164  35.378  88.394  1.00  0.00           H  
ATOM   1731  CG  GLU   317      43.726  36.678  86.871  1.00  0.00           C  
ATOM   1732  HG2 GLU   317      42.670  36.398  86.919  1.00  0.00           H  
ATOM   1733  HG3 GLU   317      43.828  37.529  87.553  1.00  0.00           H  
ATOM   1734  CD  GLU   317      44.219  37.152  85.472  1.00  0.00           C  
ATOM   1735  OE1 GLU   317      44.521  36.345  84.556  1.00  0.00           O  
ATOM   1736  OE2 GLU   317      44.379  38.356  85.302  1.00  0.00           O  
ATOM   1737  C   GLU   317      46.760  35.143  88.794  1.00  0.00           C  
ATOM   1738  O   GLU   317      47.008  33.973  88.648  1.00  0.00           O  
ATOM   1739  N   ARG   318      46.877  35.762  89.974  1.00  0.00           N  
ATOM   1740  H   ARG   318      46.807  36.761  89.817  1.00  0.00           H  
ATOM   1741  CA  ARG   318      47.467  35.356  91.229  1.00  0.00           C  
ATOM   1742  HA  ARG   318      48.541  35.232  91.093  1.00  0.00           H  
ATOM   1743  CB  ARG   318      47.464  36.531  92.267  1.00  0.00           C  
ATOM   1744  HB2 ARG   318      48.027  36.203  93.137  1.00  0.00           H  
ATOM   1745  HB3 ARG   318      47.766  37.494  91.875  1.00  0.00           H  
ATOM   1746  CG  ARG   318      46.031  36.795  92.682  1.00  0.00           C  
ATOM   1747  HG2 ARG   318      45.356  36.863  91.826  1.00  0.00           H  
ATOM   1748  HG3 ARG   318      45.725  35.894  93.223  1.00  0.00           H  
ATOM   1749  CD  ARG   318      45.778  38.007  93.569  1.00  0.00           C  
ATOM   1750  HD2 ARG   318      44.826  37.957  94.105  1.00  0.00           H  
ATOM   1751  HD3 ARG   318      46.507  37.954  94.370  1.00  0.00           H  
ATOM   1752  NE  ARG   318      45.854  39.237  92.712  1.00  0.00           N  
ATOM   1753  HE  ARG   318      45.075  39.602  92.187  1.00  0.00           H  
ATOM   1754  CZ  ARG   318      46.924  39.987  92.609  1.00  0.00           C  
ATOM   1755  NH1 ARG   318      48.009  39.739  93.326  1.00  0.00           N  
ATOM   1756 HH11 ARG   318      47.865  39.350  94.250  1.00  0.00           H  
ATOM   1757 HH12 ARG   318      48.798  40.315  93.076  1.00  0.00           H  
ATOM   1758  NH2 ARG   318      46.949  40.984  91.771  1.00  0.00           N  
ATOM   1759 HH21 ARG   318      46.157  41.205  91.188  1.00  0.00           H  
ATOM   1760 HH22 ARG   318      47.798  41.535  91.713  1.00  0.00           H  
ATOM   1761  C   ARG   318      46.845  34.060  91.716  1.00  0.00           C  
ATOM   1762  O   ARG   318      45.708  33.740  91.543  1.00  0.00           O  
ATOM   1763  N   PHE   319      47.745  33.209  92.229  1.00  0.00           N  
ATOM   1764  H   PHE   319      48.698  33.520  92.280  1.00  0.00           H  
ATOM   1765  CA  PHE   319      47.341  31.899  92.757  1.00  0.00           C  
ATOM   1766  HA  PHE   319      46.526  31.421  92.210  1.00  0.00           H  
ATOM   1767  CB  PHE   319      48.517  30.930  92.666  1.00  0.00           C  
ATOM   1768  HB2 PHE   319      49.095  31.205  93.549  1.00  0.00           H  
ATOM   1769  HB3 PHE   319      48.219  29.919  92.943  1.00  0.00           H  
ATOM   1770  CG  PHE   319      49.262  30.859  91.358  1.00  0.00           C  
ATOM   1771  CD1 PHE   319      48.751  30.098  90.311  1.00  0.00           C  
ATOM   1772  HD1 PHE   319      47.829  29.542  90.435  1.00  0.00           H  
ATOM   1773  CE1 PHE   319      49.421  30.039  89.101  1.00  0.00           C  
ATOM   1774  HE1 PHE   319      49.018  29.469  88.274  1.00  0.00           H  
ATOM   1775  CZ  PHE   319      50.659  30.659  88.931  1.00  0.00           C  
ATOM   1776  HZ  PHE   319      51.221  30.517  88.018  1.00  0.00           H  
ATOM   1777  CE2 PHE   319      51.164  31.354  90.031  1.00  0.00           C  
ATOM   1778  HE2 PHE   319      52.131  31.823  89.939  1.00  0.00           H  
ATOM   1779  CD2 PHE   319      50.479  31.497  91.220  1.00  0.00           C  
ATOM   1780  HD2 PHE   319      50.864  31.959  92.114  1.00  0.00           H  
ATOM   1781  C   PHE   319      46.850  32.001  94.224  1.00  0.00           C  
ATOM   1782  O   PHE   319      46.255  31.070  94.685  1.00  0.00           O  
ATOM   1783  N   SER   320      47.105  33.187  94.924  1.00  0.00           N  
ATOM   1784  H   SER   320      47.640  33.935  94.499  1.00  0.00           H  
ATOM   1785  CA  SER   320      46.828  33.288  96.333  1.00  0.00           C  
ATOM   1786  HA  SER   320      45.919  32.755  96.602  1.00  0.00           H  
ATOM   1787  CB  SER   320      48.070  32.769  97.077  1.00  0.00           C  
ATOM   1788  HB2 SER   320      48.269  31.725  96.822  1.00  0.00           H  
ATOM   1789  HB3 SER   320      48.953  33.295  96.715  1.00  0.00           H  
ATOM   1790  OG  SER   320      48.112  33.024  98.451  1.00  0.00           O  
ATOM   1791  HG  SER   320      47.435  32.510  98.907  1.00  0.00           H  
ATOM   1792  C   SER   320      46.543  34.720  96.831  1.00  0.00           C  
ATOM   1793  O   SER   320      46.990  35.684  96.144  1.00  0.00           O  
ATOM   1794  N   ASP   321      45.880  34.877  97.983  1.00  0.00           N  
ATOM   1795  H   ASP   321      45.864  34.103  98.636  1.00  0.00           H  
ATOM   1796  CA  ASP   321      45.705  36.218  98.617  1.00  0.00           C  
ATOM   1797  HA  ASP   321      45.208  36.803  97.852  1.00  0.00           H  
ATOM   1798  CB  ASP   321      44.776  36.041  99.774  1.00  0.00           C  
ATOM   1799  HB2 ASP   321      44.658  36.967 100.322  1.00  0.00           H  
ATOM   1800  HB3 ASP   321      43.769  35.784  99.455  1.00  0.00           H  
ATOM   1801  CG  ASP   321      45.260  35.064 100.865  1.00  0.00           C  
ATOM   1802  OD1 ASP   321      45.256  33.816 100.686  1.00  0.00           O  
ATOM   1803  OD2 ASP   321      45.699  35.584 101.930  1.00  0.00           O  
ATOM   1804  C   ASP   321      47.006  36.896  99.033  1.00  0.00           C  
ATOM   1805  O   ASP   321      47.196  38.047  98.626  1.00  0.00           O  
ATOM   1806  N   ASP   322      47.936  36.182  99.645  1.00  0.00           N  
ATOM   1807  H   ASP   322      47.712  35.232  99.903  1.00  0.00           H  
ATOM   1808  CA  ASP   322      49.324  36.649  99.950  1.00  0.00           C  
ATOM   1809  HA  ASP   322      49.236  37.583 100.500  1.00  0.00           H  
ATOM   1810  CB  ASP   322      50.163  35.563 100.664  1.00  0.00           C  
ATOM   1811  HB2 ASP   322      50.284  34.749  99.949  1.00  0.00           H  
ATOM   1812  HB3 ASP   322      51.171  35.851 100.977  1.00  0.00           H  
ATOM   1813  CG  ASP   322      49.503  34.892 101.828  1.00  0.00           C  
ATOM   1814  OD1 ASP   322      49.834  35.315 102.977  1.00  0.00           O  
ATOM   1815  OD2 ASP   322      48.620  33.993 101.692  1.00  0.00           O  
ATOM   1816  C   ASP   322      50.068  37.068  98.680  1.00  0.00           C  
ATOM   1817  O   ASP   322      51.077  37.761  98.729  1.00  0.00           O  
ATOM   1818  N   GLY   323      49.769  36.338  97.638  1.00  0.00           N  
ATOM   1819  H   GLY   323      48.966  35.741  97.734  1.00  0.00           H  
ATOM   1820  CA  GLY   323      50.445  36.179  96.417  1.00  0.00           C  
ATOM   1821  HA2 GLY   323      51.487  36.072  96.734  1.00  0.00           H  
ATOM   1822  HA3 GLY   323      50.098  35.336  95.833  1.00  0.00           H  
ATOM   1823  C   GLY   323      50.432  37.395  95.542  1.00  0.00           C  
ATOM   1824  O   GLY   323      49.519  38.184  95.626  1.00  0.00           O  
ATOM   1825  N   TYR   324      51.415  37.518  94.644  1.00  0.00           N  
ATOM   1826  H   TYR   324      52.173  36.853  94.748  1.00  0.00           H  
ATOM   1827  CA  TYR   324      51.390  38.438  93.552  1.00  0.00           C  
ATOM   1828  HA  TYR   324      50.530  39.100  93.673  1.00  0.00           H  
ATOM   1829  CB  TYR   324      52.650  39.255  93.498  1.00  0.00           C  
ATOM   1830  HB2 TYR   324      53.398  38.485  93.307  1.00  0.00           H  
ATOM   1831  HB3 TYR   324      52.612  39.907  92.625  1.00  0.00           H  
ATOM   1832  CG  TYR   324      53.061  40.008  94.730  1.00  0.00           C  
ATOM   1833  CD1 TYR   324      54.435  40.313  94.955  1.00  0.00           C  
ATOM   1834  HD1 TYR   324      55.177  39.947  94.256  1.00  0.00           H  
ATOM   1835  CE1 TYR   324      54.897  41.200  95.893  1.00  0.00           C  
ATOM   1836  HE1 TYR   324      55.958  41.355  96.042  1.00  0.00           H  
ATOM   1837  CZ  TYR   324      53.981  41.614  96.910  1.00  0.00           C  
ATOM   1838  OH  TYR   324      54.436  42.265  97.971  1.00  0.00           O  
ATOM   1839  HH  TYR   324      53.707  42.770  98.354  1.00  0.00           H  
ATOM   1840  CE2 TYR   324      52.612  41.412  96.668  1.00  0.00           C  
ATOM   1841  HE2 TYR   324      51.920  41.813  97.393  1.00  0.00           H  
ATOM   1842  CD2 TYR   324      52.129  40.591  95.605  1.00  0.00           C  
ATOM   1843  HD2 TYR   324      51.082  40.444  95.388  1.00  0.00           H  
ATOM   1844  C   TYR   324      51.068  37.783  92.235  1.00  0.00           C  
ATOM   1845  O   TYR   324      51.218  36.595  92.011  1.00  0.00           O  
ATOM   1846  N   ARG   325      50.569  38.636  91.340  1.00  0.00           N  
ATOM   1847  H   ARG   325      50.360  39.558  91.691  1.00  0.00           H  
ATOM   1848  CA  ARG   325      50.457  38.290  89.901  1.00  0.00           C  
ATOM   1849  HA  ARG   325      49.789  37.429  89.892  1.00  0.00           H  
ATOM   1850  CB  ARG   325      49.928  39.478  89.075  1.00  0.00           C  
ATOM   1851  HB2 ARG   325      49.032  39.778  89.616  1.00  0.00           H  
ATOM   1852  HB3 ARG   325      50.693  40.256  89.080  1.00  0.00           H  
ATOM   1853  CG  ARG   325      49.758  39.102  87.578  1.00  0.00           C  
ATOM   1854  HG2 ARG   325      50.687  38.759  87.136  1.00  0.00           H  
ATOM   1855  HG3 ARG   325      48.914  38.411  87.630  1.00  0.00           H  
ATOM   1856  CD  ARG   325      49.301  40.355  86.774  1.00  0.00           C  
ATOM   1857  HD2 ARG   325      49.996  41.159  87.000  1.00  0.00           H  
ATOM   1858  HD3 ARG   325      49.316  40.131  85.710  1.00  0.00           H  
ATOM   1859  NE  ARG   325      48.073  40.992  87.215  1.00  0.00           N  
ATOM   1860  HE  ARG   325      48.156  41.686  87.948  1.00  0.00           H  
ATOM   1861  CZ  ARG   325      46.891  40.640  86.905  1.00  0.00           C  
ATOM   1862  NH1 ARG   325      46.651  39.565  86.199  1.00  0.00           N  
ATOM   1863 HH11 ARG   325      47.472  39.351  85.634  1.00  0.00           H  
ATOM   1864 HH12 ARG   325      45.754  39.183  85.962  1.00  0.00           H  
ATOM   1865  NH2 ARG   325      45.922  41.250  87.569  1.00  0.00           N  
ATOM   1866 HH21 ARG   325      46.134  42.024  88.188  1.00  0.00           H  
ATOM   1867 HH22 ARG   325      44.964  41.036  87.299  1.00  0.00           H  
ATOM   1868  C   ARG   325      51.797  37.786  89.331  1.00  0.00           C  
ATOM   1869  O   ARG   325      52.758  38.539  89.394  1.00  0.00           O  
ATOM   1870  N   THR   326      51.800  36.711  88.557  1.00  0.00           N  
ATOM   1871  H   THR   326      50.953  36.253  88.264  1.00  0.00           H  
ATOM   1872  CA  THR   326      53.097  36.314  87.947  1.00  0.00           C  
ATOM   1873  HA  THR   326      53.869  36.988  88.303  1.00  0.00           H  
ATOM   1874  CB  THR   326      53.521  34.950  88.504  1.00  0.00           C  
ATOM   1875  HB  THR   326      54.526  34.780  88.106  1.00  0.00           H  
ATOM   1876  CG2 THR   326      53.533  34.722  90.051  1.00  0.00           C  
ATOM   1877 HG21 THR   326      54.306  35.331  90.530  1.00  0.00           H  
ATOM   1878 HG22 THR   326      52.567  34.758  90.546  1.00  0.00           H  
ATOM   1879 HG23 THR   326      53.830  33.690  90.237  1.00  0.00           H  
ATOM   1880  OG1 THR   326      52.823  33.935  87.779  1.00  0.00           O  
ATOM   1881  HG1 THR   326      51.924  33.965  88.136  1.00  0.00           H  
ATOM   1882  C   THR   326      53.180  36.454  86.435  1.00  0.00           C  
ATOM   1883  O   THR   326      52.144  36.486  85.736  1.00  0.00           O  
ATOM   1884  N   VAL   327      54.446  36.417  85.937  1.00  0.00           N  
ATOM   1885  H   VAL   327      55.151  36.404  86.661  1.00  0.00           H  
ATOM   1886  CA  VAL   327      54.864  36.124  84.574  1.00  0.00           C  
ATOM   1887  HA  VAL   327      54.336  36.755  83.853  1.00  0.00           H  
ATOM   1888  CB  VAL   327      56.443  36.234  84.353  1.00  0.00           C  
ATOM   1889  HB  VAL   327      56.858  35.473  85.011  1.00  0.00           H  
ATOM   1890  CG1 VAL   327      56.860  36.006  82.866  1.00  0.00           C  
ATOM   1891 HG11 VAL   327      57.884  36.331  82.700  1.00  0.00           H  
ATOM   1892 HG12 VAL   327      56.826  34.936  82.636  1.00  0.00           H  
ATOM   1893 HG13 VAL   327      56.099  36.425  82.218  1.00  0.00           H  
ATOM   1894  CG2 VAL   327      56.880  37.642  84.827  1.00  0.00           C  
ATOM   1895 HG21 VAL   327      56.226  38.290  84.253  1.00  0.00           H  
ATOM   1896 HG22 VAL   327      56.700  37.740  85.898  1.00  0.00           H  
ATOM   1897 HG23 VAL   327      57.940  37.754  84.577  1.00  0.00           H  
ATOM   1898  C   VAL   327      54.474  34.681  84.118  1.00  0.00           C  
ATOM   1899  O   VAL   327      54.636  33.746  84.883  1.00  0.00           O  
ATOM   1900  N   ALA   328      54.012  34.550  82.846  1.00  0.00           N  
ATOM   1901  H   ALA   328      54.049  35.288  82.159  1.00  0.00           H  
ATOM   1902  CA  ALA   328      53.726  33.224  82.238  1.00  0.00           C  
ATOM   1903  HA  ALA   328      52.925  32.734  82.780  1.00  0.00           H  
ATOM   1904  CB  ALA   328      53.164  33.405  80.826  1.00  0.00           C  
ATOM   1905  HB1 ALA   328      53.840  34.106  80.332  1.00  0.00           H  
ATOM   1906  HB2 ALA   328      53.257  32.433  80.342  1.00  0.00           H  
ATOM   1907  HB3 ALA   328      52.137  33.766  80.821  1.00  0.00           H  
ATOM   1908  C   ALA   328      54.971  32.454  82.135  1.00  0.00           C  
ATOM   1909  O   ALA   328      55.953  32.878  81.504  1.00  0.00           O  
ATOM   1910  N   GLN   329      54.852  31.263  82.682  1.00  0.00           N  
ATOM   1911  H   GLN   329      53.941  30.995  83.012  1.00  0.00           H  
ATOM   1912  CA  GLN   329      55.909  30.189  82.663  1.00  0.00           C  
ATOM   1913  HA  GLN   329      56.503  30.357  81.759  1.00  0.00           H  
ATOM   1914  CB  GLN   329      56.686  30.196  83.948  1.00  0.00           C  
ATOM   1915  HB2 GLN   329      56.713  31.173  84.440  1.00  0.00           H  
ATOM   1916  HB3 GLN   329      56.181  29.562  84.672  1.00  0.00           H  
ATOM   1917  CG  GLN   329      58.170  29.757  83.959  1.00  0.00           C  
ATOM   1918  HG2 GLN   329      58.207  28.666  83.881  1.00  0.00           H  
ATOM   1919  HG3 GLN   329      58.654  30.207  83.092  1.00  0.00           H  
ATOM   1920  CD  GLN   329      58.903  30.263  85.130  1.00  0.00           C  
ATOM   1921  OE1 GLN   329      58.450  30.412  86.282  1.00  0.00           O  
ATOM   1922  NE2 GLN   329      60.216  30.481  84.926  1.00  0.00           N  
ATOM   1923 HE21 GLN   329      60.804  30.645  85.725  1.00  0.00           H  
ATOM   1924 HE22 GLN   329      60.646  30.323  84.024  1.00  0.00           H  
ATOM   1925  C   GLN   329      55.296  28.763  82.469  1.00  0.00           C  
ATOM   1926  O   GLN   329      54.107  28.501  82.583  1.00  0.00           O  
ATOM   1927  N   GLY   330      56.162  27.894  82.061  1.00  0.00           N  
ATOM   1928  H   GLY   330      57.071  28.278  81.855  1.00  0.00           H  
ATOM   1929  CA  GLY   330      55.879  26.582  81.576  1.00  0.00           C  
ATOM   1930  HA2 GLY   330      56.799  26.031  81.350  1.00  0.00           H  
ATOM   1931  HA3 GLY   330      55.287  26.003  82.291  1.00  0.00           H  
ATOM   1932  C   GLY   330      55.088  26.660  80.260  1.00  0.00           C  
ATOM   1933  O   GLY   330      55.580  27.238  79.338  1.00  0.00           O  
ATOM   1934  N   THR   331      53.929  25.911  80.136  1.00  0.00           N  
ATOM   1935  H   THR   331      53.783  25.324  80.945  1.00  0.00           H  
ATOM   1936  CA  THR   331      53.044  25.880  79.003  1.00  0.00           C  
ATOM   1937  HA  THR   331      52.817  26.849  78.561  1.00  0.00           H  
ATOM   1938  CB  THR   331      53.619  24.894  77.899  1.00  0.00           C  
ATOM   1939  HB  THR   331      53.745  23.909  78.333  1.00  0.00           H  
ATOM   1940  CG2 THR   331      52.707  24.789  76.625  1.00  0.00           C  
ATOM   1941 HG21 THR   331      53.243  24.227  75.862  1.00  0.00           H  
ATOM   1942 HG22 THR   331      51.864  24.170  76.918  1.00  0.00           H  
ATOM   1943 HG23 THR   331      52.307  25.721  76.210  1.00  0.00           H  
ATOM   1944  OG1 THR   331      54.866  25.397  77.444  1.00  0.00           O  
ATOM   1945  HG1 THR   331      55.099  26.135  78.019  1.00  0.00           H  
ATOM   1946  C   THR   331      51.585  25.540  79.416  1.00  0.00           C  
ATOM   1947  O   THR   331      51.377  24.288  79.497  1.00  0.00           O  
ATOM   1948  N   LYS   332      50.683  26.478  79.608  1.00  0.00           N  
ATOM   1949  H   LYS   332      51.001  27.358  79.237  1.00  0.00           H  
ATOM   1950  CA  LYS   332      49.216  26.376  79.806  1.00  0.00           C  
ATOM   1951  HA  LYS   332      48.857  25.720  79.012  1.00  0.00           H  
ATOM   1952  CB  LYS   332      49.015  25.663  81.173  1.00  0.00           C  
ATOM   1953  HB2 LYS   332      49.660  24.817  81.390  1.00  0.00           H  
ATOM   1954  HB3 LYS   332      49.123  26.364  82.009  1.00  0.00           H  
ATOM   1955  CG  LYS   332      47.600  25.015  81.460  1.00  0.00           C  
ATOM   1956  HG2 LYS   332      47.405  24.746  82.496  1.00  0.00           H  
ATOM   1957  HG3 LYS   332      46.846  25.721  81.108  1.00  0.00           H  
ATOM   1958  CD  LYS   332      47.338  23.739  80.597  1.00  0.00           C  
ATOM   1959  HD2 LYS   332      47.569  23.899  79.540  1.00  0.00           H  
ATOM   1960  HD3 LYS   332      47.976  22.952  80.993  1.00  0.00           H  
ATOM   1961  CE  LYS   332      45.860  23.271  80.499  1.00  0.00           C  
ATOM   1962  HE2 LYS   332      45.939  22.271  80.071  1.00  0.00           H  
ATOM   1963  HE3 LYS   332      45.625  23.261  81.564  1.00  0.00           H  
ATOM   1964  NZ  LYS   332      44.926  24.093  79.657  1.00  0.00           N  
ATOM   1965  HZ1 LYS   332      45.084  24.017  78.658  1.00  0.00           H  
ATOM   1966  HZ2 LYS   332      43.980  23.890  79.953  1.00  0.00           H  
ATOM   1967  HZ3 LYS   332      45.083  25.082  79.763  1.00  0.00           H  
ATOM   1968  C   LYS   332      48.453  27.721  79.591  1.00  0.00           C  
ATOM   1969  O   LYS   332      47.446  27.949  80.258  1.00  0.00           O  
ATOM   1970  N   LYS   333      48.858  28.558  78.634  1.00  0.00           N  
ATOM   1971  H   LYS   333      49.832  28.542  78.385  1.00  0.00           H  
ATOM   1972  CA  LYS   333      48.158  29.724  78.210  1.00  0.00           C  
ATOM   1973  HA  LYS   333      47.135  29.676  78.581  1.00  0.00           H  
ATOM   1974  CB  LYS   333      48.783  30.895  78.919  1.00  0.00           C  
ATOM   1975  HB2 LYS   333      48.664  30.798  80.000  1.00  0.00           H  
ATOM   1976  HB3 LYS   333      49.834  31.009  78.659  1.00  0.00           H  
ATOM   1977  CG  LYS   333      48.168  32.270  78.575  1.00  0.00           C  
ATOM   1978  HG2 LYS   333      48.206  32.320  77.483  1.00  0.00           H  
ATOM   1979  HG3 LYS   333      47.151  32.371  78.964  1.00  0.00           H  
ATOM   1980  CD  LYS   333      49.149  33.251  79.241  1.00  0.00           C  
ATOM   1981  HD2 LYS   333      49.152  33.220  80.327  1.00  0.00           H  
ATOM   1982  HD3 LYS   333      50.146  33.123  78.838  1.00  0.00           H  
ATOM   1983  CE  LYS   333      48.932  34.721  78.829  1.00  0.00           C  
ATOM   1984  HE2 LYS   333      49.655  35.357  79.349  1.00  0.00           H  
ATOM   1985  HE3 LYS   333      49.048  34.737  77.748  1.00  0.00           H  
ATOM   1986  NZ  LYS   333      47.601  35.253  79.252  1.00  0.00           N  
ATOM   1987  HZ1 LYS   333      46.936  34.740  78.690  1.00  0.00           H  
ATOM   1988  HZ2 LYS   333      47.389  34.935  80.191  1.00  0.00           H  
ATOM   1989  HZ3 LYS   333      47.369  36.217  79.102  1.00  0.00           H  
ATOM   1990  C   LYS   333      48.090  29.849  76.698  1.00  0.00           C  
ATOM   1991  O   LYS   333      49.066  30.150  76.083  1.00  0.00           O  
ATOM   1992  N   GLU   334      46.943  29.769  76.130  1.00  0.00           N  
ATOM   1993  H   GLU   334      46.160  29.496  76.709  1.00  0.00           H  
ATOM   1994  CA  GLU   334      46.782  29.688  74.689  1.00  0.00           C  
ATOM   1995  HA  GLU   334      47.150  28.731  74.323  1.00  0.00           H  
ATOM   1996  CB  GLU   334      45.262  29.584  74.339  1.00  0.00           C  
ATOM   1997  HB2 GLU   334      44.803  30.354  74.950  1.00  0.00           H  
ATOM   1998  HB3 GLU   334      45.165  29.817  73.283  1.00  0.00           H  
ATOM   1999  CG  GLU   334      44.673  28.128  74.637  1.00  0.00           C  
ATOM   2000  HG2 GLU   334      43.677  27.996  74.202  1.00  0.00           H  
ATOM   2001  HG3 GLU   334      45.210  27.360  74.081  1.00  0.00           H  
ATOM   2002  CD  GLU   334      44.536  27.808  76.074  1.00  0.00           C  
ATOM   2003  OE1 GLU   334      44.411  28.793  76.800  1.00  0.00           O  
ATOM   2004  OE2 GLU   334      44.778  26.645  76.443  1.00  0.00           O  
ATOM   2005  C   GLU   334      47.406  30.883  73.868  1.00  0.00           C  
ATOM   2006  O   GLU   334      48.169  30.568  72.996  1.00  0.00           O  
ATOM   2007  N   GLY   335      47.084  32.120  74.159  1.00  0.00           N  
ATOM   2008  H   GLY   335      46.434  32.335  74.905  1.00  0.00           H  
ATOM   2009  CA  GLY   335      47.563  33.283  73.397  1.00  0.00           C  
ATOM   2010  HA2 GLY   335      47.334  33.024  72.364  1.00  0.00           H  
ATOM   2011  HA3 GLY   335      47.013  34.161  73.723  1.00  0.00           H  
ATOM   2012  C   GLY   335      49.042  33.483  73.463  1.00  0.00           C  
ATOM   2013  O   GLY   335      49.700  33.611  72.456  1.00  0.00           O  
ATOM   2014  N   CYX   336      49.616  33.363  74.691  1.00  0.00           N  
ATOM   2015  H   CYX   336      49.046  33.223  75.520  1.00  0.00           H  
ATOM   2016  CA  CYX   336      51.081  33.249  74.941  1.00  0.00           C  
ATOM   2017  HA  CYX   336      51.651  34.167  74.760  1.00  0.00           H  
ATOM   2018  CB  CYX   336      51.209  33.102  76.444  1.00  0.00           C  
ATOM   2019  HB2 CYX   336      50.997  34.074  76.891  1.00  0.00           H  
ATOM   2020  HB3 CYX   336      50.518  32.322  76.766  1.00  0.00           H  
ATOM   2021  SG  CYX   336      52.804  32.666  77.227  1.00  0.00           S  
ATOM   2022  C   CYX   336      51.716  32.126  74.117  1.00  0.00           C  
ATOM   2023  O   CYX   336      52.604  32.417  73.273  1.00  0.00           O  
ATOM   2024  N   THR   337      51.125  30.958  74.116  1.00  0.00           N  
ATOM   2025  H   THR   337      50.390  30.705  74.760  1.00  0.00           H  
ATOM   2026  CA  THR   337      51.672  29.869  73.290  1.00  0.00           C  
ATOM   2027  HA  THR   337      52.756  29.769  73.369  1.00  0.00           H  
ATOM   2028  CB  THR   337      51.066  28.486  73.575  1.00  0.00           C  
ATOM   2029  HB  THR   337      49.984  28.571  73.454  1.00  0.00           H  
ATOM   2030  CG2 THR   337      51.650  27.333  72.764  1.00  0.00           C  
ATOM   2031 HG21 THR   337      51.200  27.145  71.789  1.00  0.00           H  
ATOM   2032 HG22 THR   337      52.737  27.299  72.630  1.00  0.00           H  
ATOM   2033 HG23 THR   337      51.402  26.428  73.318  1.00  0.00           H  
ATOM   2034  OG1 THR   337      51.369  28.261  74.917  1.00  0.00           O  
ATOM   2035  HG1 THR   337      50.979  27.444  75.211  1.00  0.00           H  
ATOM   2036  C   THR   337      51.437  30.082  71.769  1.00  0.00           C  
ATOM   2037  O   THR   337      52.427  30.058  71.005  1.00  0.00           O  
ATOM   2038  N   ILE   338      50.287  30.551  71.327  1.00  0.00           N  
ATOM   2039  H   ILE   338      49.669  30.965  72.007  1.00  0.00           H  
ATOM   2040  CA  ILE   338      50.144  31.115  69.883  1.00  0.00           C  
ATOM   2041  HA  ILE   338      50.316  30.212  69.301  1.00  0.00           H  
ATOM   2042  CB  ILE   338      48.715  31.537  69.581  1.00  0.00           C  
ATOM   2043  HB  ILE   338      48.507  32.277  70.354  1.00  0.00           H  
ATOM   2044  CG2 ILE   338      48.553  32.141  68.141  1.00  0.00           C  
ATOM   2045 HG21 ILE   338      48.942  31.441  67.394  1.00  0.00           H  
ATOM   2046 HG22 ILE   338      47.510  32.419  67.995  1.00  0.00           H  
ATOM   2047 HG23 ILE   338      49.065  33.100  68.143  1.00  0.00           H  
ATOM   2048  CG1 ILE   338      47.812  30.256  69.691  1.00  0.00           C  
ATOM   2049 HG12 ILE   338      48.104  29.567  68.888  1.00  0.00           H  
ATOM   2050 HG13 ILE   338      47.903  29.792  70.669  1.00  0.00           H  
ATOM   2051  CD1 ILE   338      46.342  30.510  69.457  1.00  0.00           C  
ATOM   2052 HD11 ILE   338      45.774  29.587  69.597  1.00  0.00           H  
ATOM   2053 HD12 ILE   338      45.902  31.276  70.089  1.00  0.00           H  
ATOM   2054 HD13 ILE   338      46.132  30.676  68.406  1.00  0.00           H  
ATOM   2055  C   ILE   338      51.221  32.124  69.469  1.00  0.00           C  
ATOM   2056  O   ILE   338      51.880  32.031  68.456  1.00  0.00           O  
ATOM   2057  N   LEU   339      51.495  33.154  70.283  1.00  0.00           N  
ATOM   2058  H   LEU   339      50.986  33.067  71.152  1.00  0.00           H  
ATOM   2059  CA  LEU   339      52.430  34.217  70.129  1.00  0.00           C  
ATOM   2060  HA  LEU   339      52.188  34.722  69.198  1.00  0.00           H  
ATOM   2061  CB  LEU   339      52.440  35.329  71.261  1.00  0.00           C  
ATOM   2062  HB2 LEU   339      52.389  34.746  72.177  1.00  0.00           H  
ATOM   2063  HB3 LEU   339      53.411  35.831  71.315  1.00  0.00           H  
ATOM   2064  CG  LEU   339      51.249  36.377  71.128  1.00  0.00           C  
ATOM   2065  HG  LEU   339      50.301  35.852  71.002  1.00  0.00           H  
ATOM   2066  CD1 LEU   339      51.105  37.262  72.345  1.00  0.00           C  
ATOM   2067 HD11 LEU   339      50.943  36.601  73.195  1.00  0.00           H  
ATOM   2068 HD12 LEU   339      51.997  37.830  72.634  1.00  0.00           H  
ATOM   2069 HD13 LEU   339      50.201  37.865  72.306  1.00  0.00           H  
ATOM   2070  CD2 LEU   339      51.565  37.193  69.952  1.00  0.00           C  
ATOM   2071 HD21 LEU   339      52.594  37.532  70.090  1.00  0.00           H  
ATOM   2072 HD22 LEU   339      51.501  36.676  68.999  1.00  0.00           H  
ATOM   2073 HD23 LEU   339      50.933  38.087  69.922  1.00  0.00           H  
ATOM   2074  C   LEU   339      53.801  33.679  69.910  1.00  0.00           C  
ATOM   2075  O   LEU   339      54.576  34.064  68.991  1.00  0.00           O  
ATOM   2076  N   PHE   340      54.217  32.740  70.789  1.00  0.00           N  
ATOM   2077  H   PHE   340      53.683  32.498  71.618  1.00  0.00           H  
ATOM   2078  CA  PHE   340      55.552  32.078  70.775  1.00  0.00           C  
ATOM   2079  HA  PHE   340      56.343  32.818  70.837  1.00  0.00           H  
ATOM   2080  CB  PHE   340      55.711  31.275  72.110  1.00  0.00           C  
ATOM   2081  HB2 PHE   340      55.949  32.067  72.823  1.00  0.00           H  
ATOM   2082  HB3 PHE   340      54.701  30.940  72.357  1.00  0.00           H  
ATOM   2083  CG  PHE   340      56.611  30.085  71.928  1.00  0.00           C  
ATOM   2084  CD1 PHE   340      58.012  30.306  71.760  1.00  0.00           C  
ATOM   2085  HD1 PHE   340      58.429  31.253  72.048  1.00  0.00           H  
ATOM   2086  CE1 PHE   340      58.820  29.173  71.459  1.00  0.00           C  
ATOM   2087  HE1 PHE   340      59.859  29.192  71.156  1.00  0.00           H  
ATOM   2088  CZ  PHE   340      58.221  27.949  71.178  1.00  0.00           C  
ATOM   2089  HZ  PHE   340      58.797  27.129  70.790  1.00  0.00           H  
ATOM   2090  CE2 PHE   340      56.858  27.714  71.367  1.00  0.00           C  
ATOM   2091  HE2 PHE   340      56.321  26.786  71.286  1.00  0.00           H  
ATOM   2092  CD2 PHE   340      56.005  28.820  71.733  1.00  0.00           C  
ATOM   2093  HD2 PHE   340      54.937  28.669  71.726  1.00  0.00           H  
ATOM   2094  C   PHE   340      55.734  31.307  69.513  1.00  0.00           C  
ATOM   2095  O   PHE   340      56.725  31.395  68.823  1.00  0.00           O  
ATOM   2096  N   MET   341      54.697  30.561  69.164  1.00  0.00           N  
ATOM   2097  H   MET   341      53.995  30.478  69.892  1.00  0.00           H  
ATOM   2098  CA  MET   341      54.578  29.792  67.896  1.00  0.00           C  
ATOM   2099  HA  MET   341      55.451  29.132  67.917  1.00  0.00           H  
ATOM   2100  CB  MET   341      53.269  29.026  67.963  1.00  0.00           C  
ATOM   2101  HB2 MET   341      52.987  28.810  68.991  1.00  0.00           H  
ATOM   2102  HB3 MET   341      52.508  29.663  67.512  1.00  0.00           H  
ATOM   2103  CG  MET   341      53.196  27.737  67.140  1.00  0.00           C  
ATOM   2104  HG2 MET   341      53.369  27.949  66.085  1.00  0.00           H  
ATOM   2105  HG3 MET   341      53.929  27.005  67.467  1.00  0.00           H  
ATOM   2106  SD  MET   341      51.501  26.853  67.212  1.00  0.00           S  
ATOM   2107  CE  MET   341      51.490  26.377  68.980  1.00  0.00           C  
ATOM   2108  HE1 MET   341      50.699  25.641  69.140  1.00  0.00           H  
ATOM   2109  HE2 MET   341      52.430  25.873  69.194  1.00  0.00           H  
ATOM   2110  HE3 MET   341      51.269  27.177  69.678  1.00  0.00           H  
ATOM   2111  C   MET   341      54.705  30.527  66.619  1.00  0.00           C  
ATOM   2112  O   MET   341      55.280  29.965  65.676  1.00  0.00           O  
ATOM   2113  N   VAL   342      54.162  31.742  66.491  1.00  0.00           N  
ATOM   2114  H   VAL   342      53.508  32.043  67.197  1.00  0.00           H  
ATOM   2115  CA  VAL   342      54.418  32.616  65.359  1.00  0.00           C  
ATOM   2116  HA  VAL   342      54.160  31.947  64.549  1.00  0.00           H  
ATOM   2117  CB  VAL   342      53.522  33.837  65.283  1.00  0.00           C  
ATOM   2118  HB  VAL   342      53.732  34.539  66.085  1.00  0.00           H  
ATOM   2119  CG1 VAL   342      53.707  34.624  63.895  1.00  0.00           C  
ATOM   2120 HG11 VAL   342      53.382  34.012  63.057  1.00  0.00           H  
ATOM   2121 HG12 VAL   342      53.179  35.569  63.827  1.00  0.00           H  
ATOM   2122 HG13 VAL   342      54.738  34.986  63.834  1.00  0.00           H  
ATOM   2123  CG2 VAL   342      52.068  33.512  65.415  1.00  0.00           C  
ATOM   2124 HG21 VAL   342      51.876  32.851  66.264  1.00  0.00           H  
ATOM   2125 HG22 VAL   342      51.547  34.445  65.608  1.00  0.00           H  
ATOM   2126 HG23 VAL   342      51.664  33.063  64.502  1.00  0.00           H  
ATOM   2127  C   VAL   342      55.841  33.077  65.363  1.00  0.00           C  
ATOM   2128  O   VAL   342      56.550  32.797  64.381  1.00  0.00           O  
ATOM   2129  N   LEU   343      56.255  33.728  66.432  1.00  0.00           N  
ATOM   2130  H   LEU   343      55.695  33.809  67.268  1.00  0.00           H  
ATOM   2131  CA  LEU   343      57.536  34.406  66.443  1.00  0.00           C  
ATOM   2132  HA  LEU   343      57.418  35.187  65.693  1.00  0.00           H  
ATOM   2133  CB  LEU   343      57.691  35.061  67.892  1.00  0.00           C  
ATOM   2134  HB2 LEU   343      57.313  34.286  68.575  1.00  0.00           H  
ATOM   2135  HB3 LEU   343      58.753  35.224  68.052  1.00  0.00           H  
ATOM   2136  CG  LEU   343      56.894  36.400  68.148  1.00  0.00           C  
ATOM   2137  HG  LEU   343      55.863  36.144  67.909  1.00  0.00           H  
ATOM   2138  CD1 LEU   343      56.920  36.636  69.600  1.00  0.00           C  
ATOM   2139 HD11 LEU   343      56.507  37.604  69.884  1.00  0.00           H  
ATOM   2140 HD12 LEU   343      56.417  35.895  70.210  1.00  0.00           H  
ATOM   2141 HD13 LEU   343      57.956  36.674  69.965  1.00  0.00           H  
ATOM   2142  CD2 LEU   343      57.355  37.540  67.332  1.00  0.00           C  
ATOM   2143 HD21 LEU   343      58.376  37.805  67.582  1.00  0.00           H  
ATOM   2144 HD22 LEU   343      57.213  37.206  66.306  1.00  0.00           H  
ATOM   2145 HD23 LEU   343      56.647  38.368  67.371  1.00  0.00           H  
ATOM   2146  C   LEU   343      58.722  33.485  66.198  1.00  0.00           C  
ATOM   2147  O   LEU   343      59.433  33.719  65.217  1.00  0.00           O  
ATOM   2148  N   TYR   344      58.849  32.450  66.959  1.00  0.00           N  
ATOM   2149  H   TYR   344      58.097  32.287  67.614  1.00  0.00           H  
ATOM   2150  CA  TYR   344      59.959  31.519  66.820  1.00  0.00           C  
ATOM   2151  HA  TYR   344      60.961  31.958  66.807  1.00  0.00           H  
ATOM   2152  CB  TYR   344      59.939  30.590  67.999  1.00  0.00           C  
ATOM   2153  HB2 TYR   344      59.895  31.143  68.940  1.00  0.00           H  
ATOM   2154  HB3 TYR   344      59.046  29.976  68.098  1.00  0.00           H  
ATOM   2155  CG  TYR   344      61.124  29.596  68.108  1.00  0.00           C  
ATOM   2156  CD1 TYR   344      62.338  29.937  68.751  1.00  0.00           C  
ATOM   2157  HD1 TYR   344      62.482  30.934  69.130  1.00  0.00           H  
ATOM   2158  CE1 TYR   344      63.396  29.076  68.718  1.00  0.00           C  
ATOM   2159  HE1 TYR   344      64.256  29.294  69.317  1.00  0.00           H  
ATOM   2160  CZ  TYR   344      63.404  27.907  67.964  1.00  0.00           C  
ATOM   2161  OH  TYR   344      64.479  27.090  67.805  1.00  0.00           O  
ATOM   2162  HH  TYR   344      64.952  26.942  68.631  1.00  0.00           H  
ATOM   2163  CE2 TYR   344      62.185  27.549  67.379  1.00  0.00           C  
ATOM   2164  HE2 TYR   344      62.132  26.694  66.719  1.00  0.00           H  
ATOM   2165  CD2 TYR   344      61.034  28.376  67.473  1.00  0.00           C  
ATOM   2166  HD2 TYR   344      60.108  28.160  66.962  1.00  0.00           H  
ATOM   2167  C   TYR   344      59.853  30.746  65.501  1.00  0.00           C  
ATOM   2168  O   TYR   344      60.827  30.590  64.740  1.00  0.00           O  
ATOM   2169  N   PHE   345      58.677  30.267  65.146  1.00  0.00           N  
ATOM   2170  H   PHE   345      57.764  30.456  65.531  1.00  0.00           H  
ATOM   2171  CA  PHE   345      58.546  29.438  63.880  1.00  0.00           C  
ATOM   2172  HA  PHE   345      59.276  28.647  64.028  1.00  0.00           H  
ATOM   2173  CB  PHE   345      57.058  28.916  63.734  1.00  0.00           C  
ATOM   2174  HB2 PHE   345      56.728  28.292  64.569  1.00  0.00           H  
ATOM   2175  HB3 PHE   345      56.336  29.730  63.640  1.00  0.00           H  
ATOM   2176  CG  PHE   345      56.776  27.952  62.544  1.00  0.00           C  
ATOM   2177  CD1 PHE   345      57.203  26.583  62.647  1.00  0.00           C  
ATOM   2178  HD1 PHE   345      57.550  26.222  63.602  1.00  0.00           H  
ATOM   2179  CE1 PHE   345      56.970  25.723  61.583  1.00  0.00           C  
ATOM   2180  HE1 PHE   345      57.428  24.746  61.603  1.00  0.00           H  
ATOM   2181  CZ  PHE   345      56.286  26.124  60.393  1.00  0.00           C  
ATOM   2182  HZ  PHE   345      56.259  25.441  59.553  1.00  0.00           H  
ATOM   2183  CE2 PHE   345      55.899  27.491  60.292  1.00  0.00           C  
ATOM   2184  HE2 PHE   345      55.503  27.937  59.395  1.00  0.00           H  
ATOM   2185  CD2 PHE   345      56.166  28.394  61.322  1.00  0.00           C  
ATOM   2186  HD2 PHE   345      55.816  29.413  61.172  1.00  0.00           H  
ATOM   2187  C   PHE   345      58.863  30.176  62.604  1.00  0.00           C  
ATOM   2188  O   PHE   345      59.826  29.869  61.935  1.00  0.00           O  
ATOM   2189  N   PHE   346      58.115  31.281  62.280  1.00  0.00           N  
ATOM   2190  H   PHE   346      57.478  31.557  63.024  1.00  0.00           H  
ATOM   2191  CA  PHE   346      58.403  32.158  61.110  1.00  0.00           C  
ATOM   2192  HA  PHE   346      58.413  31.553  60.201  1.00  0.00           H  
ATOM   2193  CB  PHE   346      57.203  33.117  60.885  1.00  0.00           C  
ATOM   2194  HB2 PHE   346      56.927  33.471  61.870  1.00  0.00           H  
ATOM   2195  HB3 PHE   346      57.440  34.005  60.308  1.00  0.00           H  
ATOM   2196  CG  PHE   346      55.918  32.442  60.359  1.00  0.00           C  
ATOM   2197  CD1 PHE   346      55.903  31.666  59.197  1.00  0.00           C  
ATOM   2198  HD1 PHE   346      56.865  31.567  58.724  1.00  0.00           H  
ATOM   2199  CE1 PHE   346      54.737  31.057  58.756  1.00  0.00           C  
ATOM   2200  HE1 PHE   346      54.756  30.438  57.866  1.00  0.00           H  
ATOM   2201  CZ  PHE   346      53.559  31.270  59.432  1.00  0.00           C  
ATOM   2202  HZ  PHE   346      52.638  30.759  59.188  1.00  0.00           H  
ATOM   2203  CE2 PHE   346      53.571  32.040  60.644  1.00  0.00           C  
ATOM   2204  HE2 PHE   346      52.714  31.992  61.296  1.00  0.00           H  
ATOM   2205  CD2 PHE   346      54.772  32.563  61.116  1.00  0.00           C  
ATOM   2206  HD2 PHE   346      54.798  32.965  62.114  1.00  0.00           H  
ATOM   2207  C   PHE   346      59.729  32.905  61.283  1.00  0.00           C  
ATOM   2208  O   PHE   346      60.402  33.181  60.305  1.00  0.00           O  
ATOM   2209  N   GLY   347      60.155  33.138  62.556  1.00  0.00           N  
ATOM   2210  H   GLY   347      59.657  32.720  63.325  1.00  0.00           H  
ATOM   2211  CA  GLY   347      61.474  33.647  62.862  1.00  0.00           C  
ATOM   2212  HA2 GLY   347      61.648  34.638  62.455  1.00  0.00           H  
ATOM   2213  HA3 GLY   347      61.693  33.896  63.902  1.00  0.00           H  
ATOM   2214  C   GLY   347      62.623  32.747  62.375  1.00  0.00           C  
ATOM   2215  O   GLY   347      63.453  33.202  61.608  1.00  0.00           O  
ATOM   2216  N   MET   348      62.695  31.449  62.829  1.00  0.00           N  
ATOM   2217  H   MET   348      61.971  31.263  63.503  1.00  0.00           H  
ATOM   2218  CA  MET   348      63.595  30.393  62.370  1.00  0.00           C  
ATOM   2219  HA  MET   348      64.602  30.813  62.426  1.00  0.00           H  
ATOM   2220  CB  MET   348      63.502  29.223  63.406  1.00  0.00           C  
ATOM   2221  HB2 MET   348      62.465  28.878  63.407  1.00  0.00           H  
ATOM   2222  HB3 MET   348      64.110  28.366  63.136  1.00  0.00           H  
ATOM   2223  CG  MET   348      63.878  29.668  64.852  1.00  0.00           C  
ATOM   2224  HG2 MET   348      62.993  30.120  65.300  1.00  0.00           H  
ATOM   2225  HG3 MET   348      64.049  28.834  65.528  1.00  0.00           H  
ATOM   2226  SD  MET   348      65.352  30.627  65.059  1.00  0.00           S  
ATOM   2227  CE  MET   348      66.466  29.425  65.986  1.00  0.00           C  
ATOM   2228  HE1 MET   348      66.057  29.259  66.982  1.00  0.00           H  
ATOM   2229  HE2 MET   348      66.580  28.464  65.485  1.00  0.00           H  
ATOM   2230  HE3 MET   348      67.408  29.927  66.220  1.00  0.00           H  
ATOM   2231  C   MET   348      63.424  30.071  60.920  1.00  0.00           C  
ATOM   2232  O   MET   348      64.435  29.990  60.291  1.00  0.00           O  
ATOM   2233  N   ALA   349      62.168  29.913  60.448  1.00  0.00           N  
ATOM   2234  H   ALA   349      61.387  29.985  61.088  1.00  0.00           H  
ATOM   2235  CA  ALA   349      61.958  29.769  58.956  1.00  0.00           C  
ATOM   2236  HA  ALA   349      62.275  28.745  58.741  1.00  0.00           H  
ATOM   2237  CB  ALA   349      60.493  29.730  58.557  1.00  0.00           C  
ATOM   2238  HB1 ALA   349      59.996  30.591  59.005  1.00  0.00           H  
ATOM   2239  HB2 ALA   349      60.369  29.755  57.474  1.00  0.00           H  
ATOM   2240  HB3 ALA   349      60.028  28.779  58.811  1.00  0.00           H  
ATOM   2241  C   ALA   349      62.717  30.802  58.103  1.00  0.00           C  
ATOM   2242  O   ALA   349      63.480  30.470  57.209  1.00  0.00           O  
ATOM   2243  N   SER   350      62.595  32.087  58.431  1.00  0.00           N  
ATOM   2244  H   SER   350      61.860  32.318  59.083  1.00  0.00           H  
ATOM   2245  CA  SER   350      63.268  33.229  57.788  1.00  0.00           C  
ATOM   2246  HA  SER   350      63.015  33.336  56.738  1.00  0.00           H  
ATOM   2247  CB  SER   350      62.992  34.591  58.450  1.00  0.00           C  
ATOM   2248  HB2 SER   350      63.377  34.707  59.453  1.00  0.00           H  
ATOM   2249  HB3 SER   350      63.351  35.340  57.732  1.00  0.00           H  
ATOM   2250  OG  SER   350      61.624  34.875  58.599  1.00  0.00           O  
ATOM   2251  HG  SER   350      61.216  34.398  59.326  1.00  0.00           H  
ATOM   2252  C   SER   350      64.769  33.006  57.846  1.00  0.00           C  
ATOM   2253  O   SER   350      65.491  33.324  56.915  1.00  0.00           O  
ATOM   2254  N   SER   351      65.221  32.517  58.993  1.00  0.00           N  
ATOM   2255  H   SER   351      64.522  32.164  59.628  1.00  0.00           H  
ATOM   2256  CA  SER   351      66.601  32.295  59.245  1.00  0.00           C  
ATOM   2257  HA  SER   351      67.148  33.165  58.886  1.00  0.00           H  
ATOM   2258  CB  SER   351      66.928  32.130  60.757  1.00  0.00           C  
ATOM   2259  HB2 SER   351      66.388  31.307  61.224  1.00  0.00           H  
ATOM   2260  HB3 SER   351      68.014  32.061  60.830  1.00  0.00           H  
ATOM   2261  OG  SER   351      66.490  33.364  61.354  1.00  0.00           O  
ATOM   2262  HG  SER   351      65.587  33.276  61.686  1.00  0.00           H  
ATOM   2263  C   SER   351      67.058  31.119  58.334  1.00  0.00           C  
ATOM   2264  O   SER   351      68.097  31.208  57.697  1.00  0.00           O  
ATOM   2265  N   ILE   352      66.292  29.951  58.222  1.00  0.00           N  
ATOM   2266  H   ILE   352      65.370  29.973  58.647  1.00  0.00           H  
ATOM   2267  CA  ILE   352      66.595  28.989  57.166  1.00  0.00           C  
ATOM   2268  HA  ILE   352      67.638  28.729  57.335  1.00  0.00           H  
ATOM   2269  CB  ILE   352      65.759  27.653  57.303  1.00  0.00           C  
ATOM   2270  HB  ILE   352      64.756  27.977  57.013  1.00  0.00           H  
ATOM   2271  CG2 ILE   352      66.239  26.622  56.269  1.00  0.00           C  
ATOM   2272 HG21 ILE   352      67.325  26.499  56.285  1.00  0.00           H  
ATOM   2273 HG22 ILE   352      65.672  25.702  56.379  1.00  0.00           H  
ATOM   2274 HG23 ILE   352      65.900  26.906  55.275  1.00  0.00           H  
ATOM   2275  CG1 ILE   352      65.560  26.970  58.673  1.00  0.00           C  
ATOM   2276 HG12 ILE   352      64.749  27.424  59.246  1.00  0.00           H  
ATOM   2277 HG13 ILE   352      65.061  26.029  58.432  1.00  0.00           H  
ATOM   2278  CD1 ILE   352      66.850  26.835  59.395  1.00  0.00           C  
ATOM   2279 HD11 ILE   352      66.689  26.183  60.246  1.00  0.00           H  
ATOM   2280 HD12 ILE   352      67.741  26.589  58.820  1.00  0.00           H  
ATOM   2281 HD13 ILE   352      67.145  27.868  59.595  1.00  0.00           H  
ATOM   2282  C   ILE   352      66.564  29.553  55.688  1.00  0.00           C  
ATOM   2283  O   ILE   352      67.321  29.069  54.795  1.00  0.00           O  
ATOM   2284  N   TRP   353      65.674  30.444  55.422  1.00  0.00           N  
ATOM   2285  H   TRP   353      65.046  30.709  56.175  1.00  0.00           H  
ATOM   2286  CA  TRP   353      65.581  31.179  54.133  1.00  0.00           C  
ATOM   2287  HA  TRP   353      65.571  30.453  53.309  1.00  0.00           H  
ATOM   2288  CB  TRP   353      64.423  32.092  54.016  1.00  0.00           C  
ATOM   2289  HB2 TRP   353      64.242  32.675  54.922  1.00  0.00           H  
ATOM   2290  HB3 TRP   353      64.565  32.700  53.118  1.00  0.00           H  
ATOM   2291  CG  TRP   353      63.138  31.367  53.655  1.00  0.00           C  
ATOM   2292  CD1 TRP   353      61.998  31.369  54.399  1.00  0.00           C  
ATOM   2293  HD1 TRP   353      61.930  31.871  55.352  1.00  0.00           H  
ATOM   2294  NE1 TRP   353      60.957  30.667  53.772  1.00  0.00           N  
ATOM   2295  HE1 TRP   353      60.057  30.499  54.186  1.00  0.00           H  
ATOM   2296  CE2 TRP   353      61.396  30.112  52.561  1.00  0.00           C  
ATOM   2297  CZ2 TRP   353      60.858  29.273  51.583  1.00  0.00           C  
ATOM   2298  HZ2 TRP   353      59.815  28.991  51.562  1.00  0.00           H  
ATOM   2299  CH2 TRP   353      61.627  28.712  50.571  1.00  0.00           C  
ATOM   2300  HH2 TRP   353      61.179  27.993  49.905  1.00  0.00           H  
ATOM   2301  CZ3 TRP   353      62.994  29.008  50.542  1.00  0.00           C  
ATOM   2302  HZ3 TRP   353      63.574  28.676  49.697  1.00  0.00           H  
ATOM   2303  CE3 TRP   353      63.513  29.860  51.509  1.00  0.00           C  
ATOM   2304  HE3 TRP   353      64.534  30.196  51.415  1.00  0.00           H  
ATOM   2305  CD2 TRP   353      62.798  30.481  52.502  1.00  0.00           C  
ATOM   2306  C   TRP   353      66.835  31.953  53.771  1.00  0.00           C  
ATOM   2307  O   TRP   353      67.395  31.848  52.721  1.00  0.00           O  
ATOM   2308  N   TRP   354      67.395  32.805  54.721  1.00  0.00           N  
ATOM   2309  H   TRP   354      66.862  33.047  55.547  1.00  0.00           H  
ATOM   2310  CA  TRP   354      68.777  33.297  54.565  1.00  0.00           C  
ATOM   2311  HA  TRP   354      68.819  34.037  53.768  1.00  0.00           H  
ATOM   2312  CB  TRP   354      69.027  34.120  55.847  1.00  0.00           C  
ATOM   2313  HB2 TRP   354      68.505  35.073  55.881  1.00  0.00           H  
ATOM   2314  HB3 TRP   354      68.836  33.507  56.721  1.00  0.00           H  
ATOM   2315  CG  TRP   354      70.430  34.561  56.028  1.00  0.00           C  
ATOM   2316  CD1 TRP   354      71.021  35.573  55.315  1.00  0.00           C  
ATOM   2317  HD1 TRP   354      70.565  36.205  54.568  1.00  0.00           H  
ATOM   2318  NE1 TRP   354      72.356  35.571  55.672  1.00  0.00           N  
ATOM   2319  HE1 TRP   354      73.018  36.107  55.127  1.00  0.00           H  
ATOM   2320  CE2 TRP   354      72.678  34.683  56.663  1.00  0.00           C  
ATOM   2321  CZ2 TRP   354      73.854  34.414  57.362  1.00  0.00           C  
ATOM   2322  HZ2 TRP   354      74.732  35.011  57.160  1.00  0.00           H  
ATOM   2323  CH2 TRP   354      73.872  33.456  58.359  1.00  0.00           C  
ATOM   2324  HH2 TRP   354      74.820  33.185  58.803  1.00  0.00           H  
ATOM   2325  CZ3 TRP   354      72.683  32.691  58.624  1.00  0.00           C  
ATOM   2326  HZ3 TRP   354      72.582  31.973  59.421  1.00  0.00           H  
ATOM   2327  CE3 TRP   354      71.489  33.047  57.965  1.00  0.00           C  
ATOM   2328  HE3 TRP   354      70.527  32.602  58.181  1.00  0.00           H  
ATOM   2329  CD2 TRP   354      71.433  34.046  56.971  1.00  0.00           C  
ATOM   2330  C   TRP   354      69.937  32.310  54.371  1.00  0.00           C  
ATOM   2331  O   TRP   354      70.944  32.630  53.759  1.00  0.00           O  
ATOM   2332  N   VAL   355      69.755  31.089  54.941  1.00  0.00           N  
ATOM   2333  H   VAL   355      68.927  30.882  55.485  1.00  0.00           H  
ATOM   2334  CA  VAL   355      70.781  30.043  54.773  1.00  0.00           C  
ATOM   2335  HA  VAL   355      71.787  30.461  54.849  1.00  0.00           H  
ATOM   2336  CB  VAL   355      70.621  28.982  55.837  1.00  0.00           C  
ATOM   2337  HB  VAL   355      69.559  29.043  56.078  1.00  0.00           H  
ATOM   2338  CG1 VAL   355      70.986  27.553  55.546  1.00  0.00           C  
ATOM   2339 HG11 VAL   355      72.024  27.525  55.208  1.00  0.00           H  
ATOM   2340 HG12 VAL   355      70.705  26.953  56.417  1.00  0.00           H  
ATOM   2341 HG13 VAL   355      70.321  27.230  54.754  1.00  0.00           H  
ATOM   2342  CG2 VAL   355      71.375  29.244  57.192  1.00  0.00           C  
ATOM   2343 HG21 VAL   355      72.444  29.167  57.000  1.00  0.00           H  
ATOM   2344 HG22 VAL   355      71.094  30.258  57.479  1.00  0.00           H  
ATOM   2345 HG23 VAL   355      71.115  28.543  57.981  1.00  0.00           H  
ATOM   2346  C   VAL   355      70.682  29.405  53.420  1.00  0.00           C  
ATOM   2347  O   VAL   355      71.681  29.173  52.702  1.00  0.00           O  
ATOM   2348  N   ILE   356      69.406  29.190  52.919  1.00  0.00           N  
ATOM   2349  H   ILE   356      68.626  29.470  53.504  1.00  0.00           H  
ATOM   2350  CA  ILE   356      69.126  28.716  51.506  1.00  0.00           C  
ATOM   2351  HA  ILE   356      69.732  27.845  51.274  1.00  0.00           H  
ATOM   2352  CB  ILE   356      67.580  28.405  51.301  1.00  0.00           C  
ATOM   2353  HB  ILE   356      66.956  29.155  51.790  1.00  0.00           H  
ATOM   2354  CG2 ILE   356      67.195  28.381  49.784  1.00  0.00           C  
ATOM   2355 HG21 ILE   356      67.559  29.284  49.297  1.00  0.00           H  
ATOM   2356 HG22 ILE   356      67.510  27.449  49.317  1.00  0.00           H  
ATOM   2357 HG23 ILE   356      66.127  28.493  49.607  1.00  0.00           H  
ATOM   2358  CG1 ILE   356      67.092  27.052  51.879  1.00  0.00           C  
ATOM   2359 HG12 ILE   356      67.566  26.245  51.325  1.00  0.00           H  
ATOM   2360 HG13 ILE   356      67.438  27.015  52.913  1.00  0.00           H  
ATOM   2361  CD1 ILE   356      65.582  26.738  51.939  1.00  0.00           C  
ATOM   2362 HD11 ILE   356      65.596  25.665  52.134  1.00  0.00           H  
ATOM   2363 HD12 ILE   356      65.110  27.248  52.780  1.00  0.00           H  
ATOM   2364 HD13 ILE   356      65.091  27.049  51.020  1.00  0.00           H  
ATOM   2365  C   ILE   356      69.474  29.784  50.493  1.00  0.00           C  
ATOM   2366  O   ILE   356      70.000  29.552  49.425  1.00  0.00           O  
ATOM   2367  N   LEU   357      69.119  31.062  50.867  1.00  0.00           N  
ATOM   2368  H   LEU   357      68.729  31.227  51.783  1.00  0.00           H  
ATOM   2369  CA  LEU   357      69.512  32.244  50.062  1.00  0.00           C  
ATOM   2370  HA  LEU   357      68.995  32.138  49.103  1.00  0.00           H  
ATOM   2371  CB  LEU   357      68.951  33.496  50.715  1.00  0.00           C  
ATOM   2372  HB2 LEU   357      67.857  33.474  50.731  1.00  0.00           H  
ATOM   2373  HB3 LEU   357      69.267  33.449  51.756  1.00  0.00           H  
ATOM   2374  CG  LEU   357      69.509  34.798  50.115  1.00  0.00           C  
ATOM   2375  HG  LEU   357      70.600  34.805  50.146  1.00  0.00           H  
ATOM   2376  CD1 LEU   357      69.168  34.901  48.625  1.00  0.00           C  
ATOM   2377 HD11 LEU   357      68.102  34.814  48.414  1.00  0.00           H  
ATOM   2378 HD12 LEU   357      69.516  35.892  48.329  1.00  0.00           H  
ATOM   2379 HD13 LEU   357      69.786  34.282  47.971  1.00  0.00           H  
ATOM   2380  CD2 LEU   357      69.062  36.051  50.895  1.00  0.00           C  
ATOM   2381 HD21 LEU   357      69.797  36.834  50.696  1.00  0.00           H  
ATOM   2382 HD22 LEU   357      68.069  36.332  50.540  1.00  0.00           H  
ATOM   2383 HD23 LEU   357      69.151  35.897  51.970  1.00  0.00           H  
ATOM   2384  C   LEU   357      71.090  32.343  49.850  1.00  0.00           C  
ATOM   2385  O   LEU   357      71.564  32.416  48.685  1.00  0.00           O  
ATOM   2386  N   SER   358      71.863  32.466  50.926  1.00  0.00           N  
ATOM   2387  H   SER   358      71.388  32.487  51.810  1.00  0.00           H  
ATOM   2388  CA  SER   358      73.260  32.439  50.810  1.00  0.00           C  
ATOM   2389  HA  SER   358      73.487  33.371  50.288  1.00  0.00           H  
ATOM   2390  CB  SER   358      73.927  32.513  52.157  1.00  0.00           C  
ATOM   2391  HB2 SER   358      73.691  31.574  52.657  1.00  0.00           H  
ATOM   2392  HB3 SER   358      74.998  32.680  52.116  1.00  0.00           H  
ATOM   2393  OG  SER   358      73.352  33.561  52.916  1.00  0.00           O  
ATOM   2394  HG  SER   358      72.601  33.209  53.386  1.00  0.00           H  
ATOM   2395  C   SER   358      73.788  31.239  50.071  1.00  0.00           C  
ATOM   2396  O   SER   358      74.689  31.354  49.187  1.00  0.00           O  
ATOM   2397  N   LEU   359      73.194  30.008  50.264  1.00  0.00           N  
ATOM   2398  H   LEU   359      72.558  29.886  51.041  1.00  0.00           H  
ATOM   2399  CA  LEU   359      73.435  28.800  49.427  1.00  0.00           C  
ATOM   2400  HA  LEU   359      74.489  28.537  49.364  1.00  0.00           H  
ATOM   2401  CB  LEU   359      72.626  27.595  50.136  1.00  0.00           C  
ATOM   2402  HB2 LEU   359      72.948  27.438  51.164  1.00  0.00           H  
ATOM   2403  HB3 LEU   359      71.565  27.865  50.139  1.00  0.00           H  
ATOM   2404  CG  LEU   359      72.970  26.259  49.330  1.00  0.00           C  
ATOM   2405  HG  LEU   359      72.879  26.363  48.248  1.00  0.00           H  
ATOM   2406  CD1 LEU   359      74.326  25.598  49.710  1.00  0.00           C  
ATOM   2407 HD11 LEU   359      74.576  24.699  49.153  1.00  0.00           H  
ATOM   2408 HD12 LEU   359      75.087  26.363  49.572  1.00  0.00           H  
ATOM   2409 HD13 LEU   359      74.257  25.215  50.730  1.00  0.00           H  
ATOM   2410  CD2 LEU   359      71.896  25.227  49.681  1.00  0.00           C  
ATOM   2411 HD21 LEU   359      71.738  25.163  50.754  1.00  0.00           H  
ATOM   2412 HD22 LEU   359      70.915  25.503  49.286  1.00  0.00           H  
ATOM   2413 HD23 LEU   359      72.183  24.312  49.164  1.00  0.00           H  
ATOM   2414  C   LEU   359      73.122  29.001  47.870  1.00  0.00           C  
ATOM   2415  O   LEU   359      73.999  28.801  47.008  1.00  0.00           O  
ATOM   2416  N   THR   360      71.902  29.360  47.522  1.00  0.00           N  
ATOM   2417  H   THR   360      71.219  29.506  48.268  1.00  0.00           H  
ATOM   2418  CA  THR   360      71.481  29.528  46.096  1.00  0.00           C  
ATOM   2419  HA  THR   360      71.785  28.672  45.497  1.00  0.00           H  
ATOM   2420  CB  THR   360      70.000  29.504  45.829  1.00  0.00           C  
ATOM   2421  HB  THR   360      69.822  29.709  44.774  1.00  0.00           H  
ATOM   2422  CG2 THR   360      69.415  28.074  46.079  1.00  0.00           C  
ATOM   2423 HG21 THR   360      69.193  27.885  47.124  1.00  0.00           H  
ATOM   2424 HG22 THR   360      68.607  27.814  45.398  1.00  0.00           H  
ATOM   2425 HG23 THR   360      70.166  27.386  45.706  1.00  0.00           H  
ATOM   2426  OG1 THR   360      69.423  30.491  46.590  1.00  0.00           O  
ATOM   2427  HG1 THR   360      69.474  30.188  47.495  1.00  0.00           H  
ATOM   2428  C   THR   360      72.168  30.734  45.421  1.00  0.00           C  
ATOM   2429  O   THR   360      72.542  30.607  44.277  1.00  0.00           O  
ATOM   2430  N   TRP   361      72.572  31.731  46.218  1.00  0.00           N  
ATOM   2431  H   TRP   361      72.388  31.648  47.207  1.00  0.00           H  
ATOM   2432  CA  TRP   361      73.314  32.883  45.802  1.00  0.00           C  
ATOM   2433  HA  TRP   361      72.763  33.279  44.951  1.00  0.00           H  
ATOM   2434  CB  TRP   361      73.580  33.886  46.925  1.00  0.00           C  
ATOM   2435  HB2 TRP   361      72.615  34.100  47.371  1.00  0.00           H  
ATOM   2436  HB3 TRP   361      74.130  33.405  47.736  1.00  0.00           H  
ATOM   2437  CG  TRP   361      74.234  35.204  46.423  1.00  0.00           C  
ATOM   2438  CD1 TRP   361      73.691  36.187  45.713  1.00  0.00           C  
ATOM   2439  HD1 TRP   361      72.705  36.315  45.290  1.00  0.00           H  
ATOM   2440  NE1 TRP   361      74.499  37.285  45.718  1.00  0.00           N  
ATOM   2441  HE1 TRP   361      74.189  38.130  45.247  1.00  0.00           H  
ATOM   2442  CE2 TRP   361      75.759  36.980  46.105  1.00  0.00           C  
ATOM   2443  CZ2 TRP   361      76.995  37.647  46.214  1.00  0.00           C  
ATOM   2444  HZ2 TRP   361      77.003  38.697  45.956  1.00  0.00           H  
ATOM   2445  CH2 TRP   361      78.069  37.055  46.869  1.00  0.00           C  
ATOM   2446  HH2 TRP   361      78.987  37.599  47.005  1.00  0.00           H  
ATOM   2447  CZ3 TRP   361      77.906  35.765  47.412  1.00  0.00           C  
ATOM   2448  HZ3 TRP   361      78.775  35.297  47.849  1.00  0.00           H  
ATOM   2449  CE3 TRP   361      76.702  35.110  47.276  1.00  0.00           C  
ATOM   2450  HE3 TRP   361      76.627  34.130  47.730  1.00  0.00           H  
ATOM   2451  CD2 TRP   361      75.585  35.661  46.644  1.00  0.00           C  
ATOM   2452  C   TRP   361      74.714  32.394  45.257  1.00  0.00           C  
ATOM   2453  O   TRP   361      75.192  32.651  44.155  1.00  0.00           O  
ATOM   2454  N   PHE   362      75.390  31.577  46.055  1.00  0.00           N  
ATOM   2455  H   PHE   362      75.054  31.415  46.995  1.00  0.00           H  
ATOM   2456  CA  PHE   362      76.629  30.939  45.786  1.00  0.00           C  
ATOM   2457  HA  PHE   362      77.380  31.731  45.681  1.00  0.00           H  
ATOM   2458  CB  PHE   362      77.041  30.018  46.940  1.00  0.00           C  
ATOM   2459  HB2 PHE   362      77.566  30.680  47.633  1.00  0.00           H  
ATOM   2460  HB3 PHE   362      76.213  29.515  47.429  1.00  0.00           H  
ATOM   2461  CG  PHE   362      78.032  28.900  46.630  1.00  0.00           C  
ATOM   2462  CD1 PHE   362      79.354  29.222  46.319  1.00  0.00           C  
ATOM   2463  HD1 PHE   362      79.546  30.270  46.182  1.00  0.00           H  
ATOM   2464  CE1 PHE   362      80.439  28.301  46.270  1.00  0.00           C  
ATOM   2465  HE1 PHE   362      81.411  28.698  46.029  1.00  0.00           H  
ATOM   2466  CZ  PHE   362      80.147  26.929  46.534  1.00  0.00           C  
ATOM   2467  HZ  PHE   362      80.972  26.231  46.466  1.00  0.00           H  
ATOM   2468  CE2 PHE   362      78.773  26.578  46.849  1.00  0.00           C  
ATOM   2469  HE2 PHE   362      78.619  25.526  47.007  1.00  0.00           H  
ATOM   2470  CD2 PHE   362      77.769  27.547  46.898  1.00  0.00           C  
ATOM   2471  HD2 PHE   362      76.770  27.264  47.201  1.00  0.00           H  
ATOM   2472  C   PHE   362      76.573  30.156  44.449  1.00  0.00           C  
ATOM   2473  O   PHE   362      77.531  30.156  43.746  1.00  0.00           O  
ATOM   2474  N   LEU   363      75.561  29.265  44.286  1.00  0.00           N  
ATOM   2475  H   LEU   363      74.948  29.261  45.088  1.00  0.00           H  
ATOM   2476  CA  LEU   363      75.368  28.482  43.072  1.00  0.00           C  
ATOM   2477  HA  LEU   363      76.243  27.867  42.897  1.00  0.00           H  
ATOM   2478  CB  LEU   363      74.166  27.490  43.220  1.00  0.00           C  
ATOM   2479  HB2 LEU   363      73.292  28.058  43.541  1.00  0.00           H  
ATOM   2480  HB3 LEU   363      73.967  27.062  42.239  1.00  0.00           H  
ATOM   2481  CG  LEU   363      74.243  26.278  44.219  1.00  0.00           C  
ATOM   2482  HG  LEU   363      74.327  26.645  45.236  1.00  0.00           H  
ATOM   2483  CD1 LEU   363      73.071  25.403  44.059  1.00  0.00           C  
ATOM   2484 HD11 LEU   363      73.305  24.483  44.588  1.00  0.00           H  
ATOM   2485 HD12 LEU   363      72.154  25.900  44.390  1.00  0.00           H  
ATOM   2486 HD13 LEU   363      72.994  25.152  42.996  1.00  0.00           H  
ATOM   2487  CD2 LEU   363      75.558  25.481  43.905  1.00  0.00           C  
ATOM   2488 HD21 LEU   363      75.670  25.222  42.852  1.00  0.00           H  
ATOM   2489 HD22 LEU   363      76.459  26.021  44.171  1.00  0.00           H  
ATOM   2490 HD23 LEU   363      75.597  24.622  44.581  1.00  0.00           H  
ATOM   2491  C   LEU   363      75.329  29.259  41.751  1.00  0.00           C  
ATOM   2492  O   LEU   363      75.985  28.817  40.877  1.00  0.00           O  
ATOM   2493  N   ALA   364      74.608  30.381  41.693  1.00  0.00           N  
ATOM   2494  H   ALA   364      74.035  30.391  42.530  1.00  0.00           H  
ATOM   2495  CA  ALA   364      74.148  31.161  40.560  1.00  0.00           C  
ATOM   2496  HA  ALA   364      74.256  30.538  39.675  1.00  0.00           H  
ATOM   2497  CB  ALA   364      72.671  31.571  40.778  1.00  0.00           C  
ATOM   2498  HB1 ALA   364      72.684  32.210  41.662  1.00  0.00           H  
ATOM   2499  HB2 ALA   364      72.359  32.133  39.900  1.00  0.00           H  
ATOM   2500  HB3 ALA   364      72.043  30.696  40.952  1.00  0.00           H  
ATOM   2501  C   ALA   364      75.018  32.431  40.296  1.00  0.00           C  
ATOM   2502  O   ALA   364      75.410  32.801  39.202  1.00  0.00           O  
ATOM   2503  N   ALA   365      75.375  33.145  41.360  1.00  0.00           N  
ATOM   2504  H   ALA   365      74.937  32.836  42.216  1.00  0.00           H  
ATOM   2505  CA  ALA   365      76.291  34.292  41.265  1.00  0.00           C  
ATOM   2506  HA  ALA   365      76.150  34.741  40.272  1.00  0.00           H  
ATOM   2507  CB  ALA   365      75.813  35.353  42.303  1.00  0.00           C  
ATOM   2508  HB1 ALA   365      76.407  36.208  41.974  1.00  0.00           H  
ATOM   2509  HB2 ALA   365      74.759  35.520  42.082  1.00  0.00           H  
ATOM   2510  HB3 ALA   365      75.895  34.984  43.323  1.00  0.00           H  
ATOM   2511  C   ALA   365      77.774  34.024  41.447  1.00  0.00           C  
ATOM   2512  O   ALA   365      78.593  34.460  40.678  1.00  0.00           O  
ATOM   2513  N   GLY   366      78.139  33.214  42.450  1.00  0.00           N  
ATOM   2514  H   GLY   366      77.444  33.061  43.170  1.00  0.00           H  
ATOM   2515  CA  GLY   366      79.495  32.768  42.806  1.00  0.00           C  
ATOM   2516  HA2 GLY   366      80.174  33.611  42.965  1.00  0.00           H  
ATOM   2517  HA3 GLY   366      79.395  32.319  43.796  1.00  0.00           H  
ATOM   2518  C   GLY   366      80.075  31.827  41.829  1.00  0.00           C  
ATOM   2519  O   GLY   366      81.119  32.074  41.221  1.00  0.00           O  
ATOM   2520  N   MET   367      79.474  30.624  41.793  1.00  0.00           N  
ATOM   2521  H   MET   367      78.539  30.551  42.175  1.00  0.00           H  
ATOM   2522  CA  MET   367      79.993  29.577  40.960  1.00  0.00           C  
ATOM   2523  HA  MET   367      81.085  29.604  40.985  1.00  0.00           H  
ATOM   2524  CB  MET   367      79.424  28.190  41.510  1.00  0.00           C  
ATOM   2525  HB2 MET   367      78.347  28.137  41.362  1.00  0.00           H  
ATOM   2526  HB3 MET   367      79.850  27.389  40.923  1.00  0.00           H  
ATOM   2527  CG  MET   367      79.842  27.728  42.950  1.00  0.00           C  
ATOM   2528  HG2 MET   367      80.525  28.481  43.351  1.00  0.00           H  
ATOM   2529  HG3 MET   367      78.969  27.761  43.602  1.00  0.00           H  
ATOM   2530  SD  MET   367      80.463  26.078  43.151  1.00  0.00           S  
ATOM   2531  CE  MET   367      79.336  25.095  42.205  1.00  0.00           C  
ATOM   2532  HE1 MET   367      78.315  25.126  42.595  1.00  0.00           H  
ATOM   2533  HE2 MET   367      79.500  25.338  41.153  1.00  0.00           H  
ATOM   2534  HE3 MET   367      79.668  24.063  42.302  1.00  0.00           H  
ATOM   2535  C   MET   367      79.510  29.709  39.517  1.00  0.00           C  
ATOM   2536  O   MET   367      80.207  29.264  38.656  1.00  0.00           O  
ATOM   2537  N   LYS   368      78.412  30.417  39.247  1.00  0.00           N  
ATOM   2538  H   LYS   368      77.947  30.661  40.118  1.00  0.00           H  
ATOM   2539  CA  LYS   368      77.873  30.732  37.893  1.00  0.00           C  
ATOM   2540  HA  LYS   368      77.235  31.602  37.981  1.00  0.00           H  
ATOM   2541  CB  LYS   368      78.867  31.221  36.888  1.00  0.00           C  
ATOM   2542  HB2 LYS   368      79.417  30.333  36.560  1.00  0.00           H  
ATOM   2543  HB3 LYS   368      78.234  31.679  36.130  1.00  0.00           H  
ATOM   2544  CG  LYS   368      79.797  32.357  37.297  1.00  0.00           C  
ATOM   2545  HG2 LYS   368      80.180  32.181  38.296  1.00  0.00           H  
ATOM   2546  HG3 LYS   368      80.639  32.461  36.600  1.00  0.00           H  
ATOM   2547  CD  LYS   368      79.085  33.740  37.493  1.00  0.00           C  
ATOM   2548  HD2 LYS   368      78.614  34.004  36.540  1.00  0.00           H  
ATOM   2549  HD3 LYS   368      78.237  33.698  38.177  1.00  0.00           H  
ATOM   2550  CE  LYS   368      80.225  34.710  37.965  1.00  0.00           C  
ATOM   2551  HE2 LYS   368      81.017  34.209  38.524  1.00  0.00           H  
ATOM   2552  HE3 LYS   368      80.698  35.056  37.044  1.00  0.00           H  
ATOM   2553  NZ  LYS   368      79.706  35.878  38.711  1.00  0.00           N  
ATOM   2554  HZ1 LYS   368      80.423  36.479  39.105  1.00  0.00           H  
ATOM   2555  HZ2 LYS   368      79.119  36.454  38.131  1.00  0.00           H  
ATOM   2556  HZ3 LYS   368      79.161  35.560  39.500  1.00  0.00           H  
ATOM   2557  C   LYS   368      76.997  29.661  37.272  1.00  0.00           C  
ATOM   2558  O   LYS   368      76.793  29.580  36.091  1.00  0.00           O  
ATOM   2559  N   TRP   369      76.562  28.725  38.135  1.00  0.00           N  
ATOM   2560  H   TRP   369      76.707  28.841  39.125  1.00  0.00           H  
ATOM   2561  CA  TRP   369      75.718  27.636  37.645  1.00  0.00           C  
ATOM   2562  HA  TRP   369      76.245  27.227  36.789  1.00  0.00           H  
ATOM   2563  CB  TRP   369      75.799  26.513  38.655  1.00  0.00           C  
ATOM   2564  HB2 TRP   369      76.844  26.449  38.948  1.00  0.00           H  
ATOM   2565  HB3 TRP   369      75.299  26.719  39.600  1.00  0.00           H  
ATOM   2566  CG  TRP   369      75.277  25.135  38.290  1.00  0.00           C  
ATOM   2567  CD1 TRP   369      75.721  24.392  37.218  1.00  0.00           C  
ATOM   2568  HD1 TRP   369      76.377  24.782  36.464  1.00  0.00           H  
ATOM   2569  NE1 TRP   369      75.094  23.189  37.100  1.00  0.00           N  
ATOM   2570  HE1 TRP   369      75.330  22.499  36.405  1.00  0.00           H  
ATOM   2571  CE2 TRP   369      74.127  23.093  38.103  1.00  0.00           C  
ATOM   2572  CZ2 TRP   369      73.317  22.058  38.570  1.00  0.00           C  
ATOM   2573  HZ2 TRP   369      73.383  21.111  38.047  1.00  0.00           H  
ATOM   2574  CH2 TRP   369      72.488  22.229  39.653  1.00  0.00           C  
ATOM   2575  HH2 TRP   369      71.781  21.441  39.883  1.00  0.00           H  
ATOM   2576  CZ3 TRP   369      72.483  23.460  40.395  1.00  0.00           C  
ATOM   2577  HZ3 TRP   369      71.840  23.539  41.266  1.00  0.00           H  
ATOM   2578  CE3 TRP   369      73.430  24.465  39.963  1.00  0.00           C  
ATOM   2579  HE3 TRP   369      73.489  25.371  40.538  1.00  0.00           H  
ATOM   2580  CD2 TRP   369      74.231  24.299  38.848  1.00  0.00           C  
ATOM   2581  C   TRP   369      74.294  27.996  37.185  1.00  0.00           C  
ATOM   2582  O   TRP   369      73.683  29.053  37.468  1.00  0.00           O  
ATOM   2583  N   GLY   370      73.753  27.024  36.554  1.00  0.00           N  
ATOM   2584  H   GLY   370      74.110  26.084  36.634  1.00  0.00           H  
ATOM   2585  CA  GLY   370      72.561  27.283  35.782  1.00  0.00           C  
ATOM   2586  HA2 GLY   370      72.588  28.251  35.274  1.00  0.00           H  
ATOM   2587  HA3 GLY   370      72.377  26.648  34.919  1.00  0.00           H  
ATOM   2588  C   GLY   370      71.305  27.340  36.687  1.00  0.00           C  
ATOM   2589  O   GLY   370      70.889  26.361  37.323  1.00  0.00           O  
ATOM   2590  N   HIP   371      70.689  28.549  36.797  1.00  0.00           N  
ATOM   2591  H   HIP   371      71.100  29.304  36.264  1.00  0.00           H  
ATOM   2592  CA  HIP   371      69.482  28.892  37.577  1.00  0.00           C  
ATOM   2593  HA  HIP   371      69.663  28.775  38.652  1.00  0.00           H  
ATOM   2594  CB  HIP   371      69.195  30.415  37.410  1.00  0.00           C  
ATOM   2595  HB2 HIP   371      68.391  30.695  38.084  1.00  0.00           H  
ATOM   2596  HB3 HIP   371      70.085  31.019  37.562  1.00  0.00           H  
ATOM   2597  CG  HIP   371      68.750  30.753  36.003  1.00  0.00           C  
ATOM   2598  ND1 HIP   371      69.495  30.966  34.930  1.00  0.00           N  
ATOM   2599  HD1 HIP   371      70.491  31.105  34.982  1.00  0.00           H  
ATOM   2600  CE1 HIP   371      68.717  31.241  33.901  1.00  0.00           C  
ATOM   2601  HE1 HIP   371      69.127  31.474  32.933  1.00  0.00           H  
ATOM   2602  NE2 HIP   371      67.461  31.436  34.338  1.00  0.00           N  
ATOM   2603  HE2 HIP   371      66.676  31.588  33.737  1.00  0.00           H  
ATOM   2604  CD2 HIP   371      67.499  31.046  35.625  1.00  0.00           C  
ATOM   2605  HD2 HIP   371      66.621  30.924  36.237  1.00  0.00           H  
ATOM   2606  C   HIP   371      68.292  28.014  37.365  1.00  0.00           C  
ATOM   2607  O   HIP   371      67.657  27.667  38.337  1.00  0.00           O  
ATOM   2608  N   GLU   372      68.024  27.724  36.095  1.00  0.00           N  
ATOM   2609  H   GLU   372      68.608  28.122  35.379  1.00  0.00           H  
ATOM   2610  CA  GLU   372      66.912  26.777  35.678  1.00  0.00           C  
ATOM   2611  HA  GLU   372      65.950  27.166  36.003  1.00  0.00           H  
ATOM   2612  CB  GLU   372      66.951  26.542  34.119  1.00  0.00           C  
ATOM   2613  HB2 GLU   372      67.961  26.221  33.885  1.00  0.00           H  
ATOM   2614  HB3 GLU   372      66.269  25.743  33.844  1.00  0.00           H  
ATOM   2615  CG  GLU   372      66.602  27.887  33.443  1.00  0.00           C  
ATOM   2616  HG2 GLU   372      67.327  28.623  33.803  1.00  0.00           H  
ATOM   2617  HG3 GLU   372      66.895  27.863  32.387  1.00  0.00           H  
ATOM   2618  CD  GLU   372      65.167  28.418  33.738  1.00  0.00           C  
ATOM   2619  OE1 GLU   372      64.142  27.716  33.597  1.00  0.00           O  
ATOM   2620  OE2 GLU   372      64.956  29.578  34.127  1.00  0.00           O  
ATOM   2621  C   GLU   372      66.956  25.462  36.451  1.00  0.00           C  
ATOM   2622  O   GLU   372      65.900  25.100  37.015  1.00  0.00           O  
ATOM   2623  N   ALA   373      68.132  24.775  36.607  1.00  0.00           N  
ATOM   2624  H   ALA   373      68.821  25.139  35.973  1.00  0.00           H  
ATOM   2625  CA  ALA   373      68.388  23.502  37.387  1.00  0.00           C  
ATOM   2626  HA  ALA   373      67.906  22.653  36.886  1.00  0.00           H  
ATOM   2627  CB  ALA   373      69.916  23.284  37.305  1.00  0.00           C  
ATOM   2628  HB1 ALA   373      70.345  24.023  37.982  1.00  0.00           H  
ATOM   2629  HB2 ALA   373      70.174  22.316  37.729  1.00  0.00           H  
ATOM   2630  HB3 ALA   373      70.353  23.408  36.316  1.00  0.00           H  
ATOM   2631  C   ALA   373      68.044  23.629  38.936  1.00  0.00           C  
ATOM   2632  O   ALA   373      67.725  22.647  39.648  1.00  0.00           O  
ATOM   2633  N   ILE   374      68.120  24.843  39.458  1.00  0.00           N  
ATOM   2634  H   ILE   374      68.453  25.571  38.838  1.00  0.00           H  
ATOM   2635  CA  ILE   374      67.680  25.264  40.775  1.00  0.00           C  
ATOM   2636  HA  ILE   374      67.962  24.492  41.486  1.00  0.00           H  
ATOM   2637  CB  ILE   374      68.484  26.456  41.336  1.00  0.00           C  
ATOM   2638  HB  ILE   374      68.162  27.265  40.668  1.00  0.00           H  
ATOM   2639  CG2 ILE   374      68.020  26.867  42.741  1.00  0.00           C  
ATOM   2640 HG21 ILE   374      67.911  25.945  43.310  1.00  0.00           H  
ATOM   2641 HG22 ILE   374      68.824  27.449  43.188  1.00  0.00           H  
ATOM   2642 HG23 ILE   374      67.059  27.386  42.749  1.00  0.00           H  
ATOM   2643  CG1 ILE   374      70.037  26.302  41.223  1.00  0.00           C  
ATOM   2644 HG12 ILE   374      70.309  25.459  41.854  1.00  0.00           H  
ATOM   2645 HG13 ILE   374      70.377  26.018  40.219  1.00  0.00           H  
ATOM   2646  CD1 ILE   374      70.867  27.527  41.506  1.00  0.00           C  
ATOM   2647 HD11 ILE   374      70.963  27.553  42.594  1.00  0.00           H  
ATOM   2648 HD12 ILE   374      71.839  27.428  41.034  1.00  0.00           H  
ATOM   2649 HD13 ILE   374      70.310  28.404  41.176  1.00  0.00           H  
ATOM   2650  C   ILE   374      66.100  25.301  40.943  1.00  0.00           C  
ATOM   2651  O   ILE   374      65.614  24.717  41.916  1.00  0.00           O  
ATOM   2652  N   GLU   375      65.423  25.816  39.898  1.00  0.00           N  
ATOM   2653  H   GLU   375      65.937  26.060  39.058  1.00  0.00           H  
ATOM   2654  CA  GLU   375      63.958  25.650  39.796  1.00  0.00           C  
ATOM   2655  HA  GLU   375      63.583  25.813  40.813  1.00  0.00           H  
ATOM   2656  CB  GLU   375      63.458  26.727  38.716  1.00  0.00           C  
ATOM   2657  HB2 GLU   375      63.867  27.728  38.818  1.00  0.00           H  
ATOM   2658  HB3 GLU   375      63.705  26.386  37.711  1.00  0.00           H  
ATOM   2659  CG  GLU   375      61.923  26.702  38.728  1.00  0.00           C  
ATOM   2660  HG2 GLU   375      61.700  25.709  38.335  1.00  0.00           H  
ATOM   2661  HG3 GLU   375      61.511  26.715  39.735  1.00  0.00           H  
ATOM   2662  CD  GLU   375      61.266  27.870  37.852  1.00  0.00           C  
ATOM   2663  OE1 GLU   375      61.938  28.669  37.128  1.00  0.00           O  
ATOM   2664  OE2 GLU   375      60.029  28.043  37.884  1.00  0.00           O  
ATOM   2665  C   GLU   375      63.383  24.259  39.477  1.00  0.00           C  
ATOM   2666  O   GLU   375      62.412  23.836  40.098  1.00  0.00           O  
ATOM   2667  N   ALA   376      64.040  23.434  38.679  1.00  0.00           N  
ATOM   2668  H   ALA   376      64.749  23.887  38.137  1.00  0.00           H  
ATOM   2669  CA  ALA   376      63.939  22.010  38.483  1.00  0.00           C  
ATOM   2670  HA  ALA   376      62.951  21.845  38.065  1.00  0.00           H  
ATOM   2671  CB  ALA   376      64.988  21.457  37.487  1.00  0.00           C  
ATOM   2672  HB1 ALA   376      64.882  20.366  37.462  1.00  0.00           H  
ATOM   2673  HB2 ALA   376      64.868  22.017  36.569  1.00  0.00           H  
ATOM   2674  HB3 ALA   376      65.968  21.682  37.912  1.00  0.00           H  
ATOM   2675  C   ALA   376      64.041  21.274  39.783  1.00  0.00           C  
ATOM   2676  O   ALA   376      63.375  20.227  39.974  1.00  0.00           O  
ATOM   2677  N   ASN   377      64.804  21.752  40.760  1.00  0.00           N  
ATOM   2678  H   ASN   377      65.331  22.593  40.567  1.00  0.00           H  
ATOM   2679  CA  ASN   377      64.928  21.137  42.136  1.00  0.00           C  
ATOM   2680  HA  ASN   377      64.405  20.187  42.155  1.00  0.00           H  
ATOM   2681  CB  ASN   377      66.507  20.730  42.277  1.00  0.00           C  
ATOM   2682  HB2 ASN   377      67.151  21.597  42.164  1.00  0.00           H  
ATOM   2683  HB3 ASN   377      66.781  20.357  43.266  1.00  0.00           H  
ATOM   2684  CG  ASN   377      66.849  19.641  41.339  1.00  0.00           C  
ATOM   2685  OD1 ASN   377      66.378  18.540  41.584  1.00  0.00           O  
ATOM   2686  ND2 ASN   377      67.409  19.909  40.212  1.00  0.00           N  
ATOM   2687 HD21 ASN   377      67.572  19.179  39.529  1.00  0.00           H  
ATOM   2688 HD22 ASN   377      67.510  20.825  39.772  1.00  0.00           H  
ATOM   2689  C   ASN   377      64.393  21.954  43.293  1.00  0.00           C  
ATOM   2690  O   ASN   377      64.618  21.544  44.447  1.00  0.00           O  
ATOM   2691  N   SER   378      63.495  22.943  43.058  1.00  0.00           N  
ATOM   2692  H   SER   378      63.123  22.969  42.122  1.00  0.00           H  
ATOM   2693  CA  SER   378      62.949  23.823  44.111  1.00  0.00           C  
ATOM   2694  HA  SER   378      63.838  24.282  44.548  1.00  0.00           H  
ATOM   2695  CB  SER   378      62.121  24.982  43.618  1.00  0.00           C  
ATOM   2696  HB2 SER   378      61.768  25.502  44.507  1.00  0.00           H  
ATOM   2697  HB3 SER   378      62.770  25.696  43.104  1.00  0.00           H  
ATOM   2698  OG  SER   378      61.008  24.615  42.745  1.00  0.00           O  
ATOM   2699  HG  SER   378      61.429  24.533  41.881  1.00  0.00           H  
ATOM   2700  C   SER   378      62.287  23.137  45.313  1.00  0.00           C  
ATOM   2701  O   SER   378      62.494  23.688  46.439  1.00  0.00           O  
ATOM   2702  N   GLN   379      61.464  22.034  45.186  1.00  0.00           N  
ATOM   2703  H   GLN   379      61.314  21.657  44.265  1.00  0.00           H  
ATOM   2704  CA  GLN   379      60.721  21.415  46.271  1.00  0.00           C  
ATOM   2705  HA  GLN   379      60.144  22.167  46.812  1.00  0.00           H  
ATOM   2706  CB  GLN   379      59.778  20.296  45.731  1.00  0.00           C  
ATOM   2707  HB2 GLN   379      60.351  19.509  45.226  1.00  0.00           H  
ATOM   2708  HB3 GLN   379      59.257  19.974  46.632  1.00  0.00           H  
ATOM   2709  CG  GLN   379      58.692  20.880  44.732  1.00  0.00           C  
ATOM   2710  HG2 GLN   379      59.215  21.401  43.935  1.00  0.00           H  
ATOM   2711  HG3 GLN   379      58.222  20.045  44.202  1.00  0.00           H  
ATOM   2712  CD  GLN   379      57.681  21.787  45.459  1.00  0.00           C  
ATOM   2713  OE1 GLN   379      57.713  21.842  46.657  1.00  0.00           O  
ATOM   2714  NE2 GLN   379      56.823  22.502  44.810  1.00  0.00           N  
ATOM   2715 HE21 GLN   379      56.326  23.214  45.321  1.00  0.00           H  
ATOM   2716 HE22 GLN   379      57.033  22.771  43.856  1.00  0.00           H  
ATOM   2717  C   GLN   379      61.601  20.933  47.483  1.00  0.00           C  
ATOM   2718  O   GLN   379      61.040  20.860  48.593  1.00  0.00           O  
ATOM   2719  N   TYR   380      62.863  20.503  47.321  1.00  0.00           N  
ATOM   2720  H   TYR   380      63.277  20.428  46.407  1.00  0.00           H  
ATOM   2721  CA  TYR   380      63.660  20.205  48.540  1.00  0.00           C  
ATOM   2722  HA  TYR   380      62.982  19.620  49.169  1.00  0.00           H  
ATOM   2723  CB  TYR   380      64.838  19.357  48.112  1.00  0.00           C  
ATOM   2724  HB2 TYR   380      65.561  20.074  47.713  1.00  0.00           H  
ATOM   2725  HB3 TYR   380      65.429  18.859  48.882  1.00  0.00           H  
ATOM   2726  CG  TYR   380      64.394  18.271  47.059  1.00  0.00           C  
ATOM   2727  CD1 TYR   380      63.704  17.094  47.415  1.00  0.00           C  
ATOM   2728  HD1 TYR   380      63.295  16.889  48.396  1.00  0.00           H  
ATOM   2729  CE1 TYR   380      63.701  16.094  46.438  1.00  0.00           C  
ATOM   2730  HE1 TYR   380      63.275  15.139  46.714  1.00  0.00           H  
ATOM   2731  CZ  TYR   380      64.166  16.267  45.123  1.00  0.00           C  
ATOM   2732  OH  TYR   380      64.103  15.306  44.168  1.00  0.00           O  
ATOM   2733  HH  TYR   380      64.470  15.634  43.350  1.00  0.00           H  
ATOM   2734  CE2 TYR   380      64.785  17.462  44.806  1.00  0.00           C  
ATOM   2735  HE2 TYR   380      65.137  17.749  43.831  1.00  0.00           H  
ATOM   2736  CD2 TYR   380      64.929  18.458  45.770  1.00  0.00           C  
ATOM   2737  HD2 TYR   380      65.424  19.373  45.473  1.00  0.00           H  
ATOM   2738  C   TYR   380      64.016  21.477  49.327  1.00  0.00           C  
ATOM   2739  O   TYR   380      63.951  21.422  50.548  1.00  0.00           O  
ATOM   2740  N   PHE   381      64.247  22.605  48.688  1.00  0.00           N  
ATOM   2741  H   PHE   381      64.289  22.616  47.673  1.00  0.00           H  
ATOM   2742  CA  PHE   381      64.318  23.919  49.383  1.00  0.00           C  
ATOM   2743  HA  PHE   381      65.095  23.769  50.135  1.00  0.00           H  
ATOM   2744  CB  PHE   381      64.676  25.106  48.466  1.00  0.00           C  
ATOM   2745  HB2 PHE   381      63.835  25.259  47.791  1.00  0.00           H  
ATOM   2746  HB3 PHE   381      64.694  26.010  49.069  1.00  0.00           H  
ATOM   2747  CG  PHE   381      66.011  24.958  47.706  1.00  0.00           C  
ATOM   2748  CD1 PHE   381      66.023  24.930  46.271  1.00  0.00           C  
ATOM   2749  HD1 PHE   381      65.142  25.249  45.735  1.00  0.00           H  
ATOM   2750  CE1 PHE   381      67.262  24.622  45.688  1.00  0.00           C  
ATOM   2751  HE1 PHE   381      67.182  24.513  44.622  1.00  0.00           H  
ATOM   2752  CZ  PHE   381      68.418  24.214  46.461  1.00  0.00           C  
ATOM   2753  HZ  PHE   381      69.396  23.920  46.097  1.00  0.00           H  
ATOM   2754  CE2 PHE   381      68.300  24.262  47.842  1.00  0.00           C  
ATOM   2755  HE2 PHE   381      69.093  23.819  48.428  1.00  0.00           H  
ATOM   2756  CD2 PHE   381      67.114  24.694  48.462  1.00  0.00           C  
ATOM   2757  HD2 PHE   381      66.972  24.750  49.540  1.00  0.00           H  
ATOM   2758  C   PHE   381      63.009  24.172  50.107  1.00  0.00           C  
ATOM   2759  O   PHE   381      63.036  24.561  51.294  1.00  0.00           O  
ATOM   2760  N   HID   382      61.908  23.943  49.503  1.00  0.00           N  
ATOM   2761  H   HID   382      61.958  23.717  48.521  1.00  0.00           H  
ATOM   2762  CA  HID   382      60.574  24.207  50.136  1.00  0.00           C  
ATOM   2763  HA  HID   382      60.608  25.277  50.366  1.00  0.00           H  
ATOM   2764  CB  HID   382      59.347  23.987  49.254  1.00  0.00           C  
ATOM   2765  HB2 HID   382      59.146  22.949  48.978  1.00  0.00           H  
ATOM   2766  HB3 HID   382      58.449  24.407  49.718  1.00  0.00           H  
ATOM   2767  CG  HID   382      59.433  24.667  47.938  1.00  0.00           C  
ATOM   2768  ND1 HID   382      58.521  24.373  46.904  1.00  0.00           N  
ATOM   2769  HD1 HID   382      57.923  23.576  46.755  1.00  0.00           H  
ATOM   2770  CE1 HID   382      58.867  25.131  45.864  1.00  0.00           C  
ATOM   2771  HE1 HID   382      58.485  24.901  44.887  1.00  0.00           H  
ATOM   2772  NE2 HID   382      59.905  25.872  46.172  1.00  0.00           N  
ATOM   2773  CD2 HID   382      60.296  25.632  47.537  1.00  0.00           C  
ATOM   2774  HD2 HID   382      61.036  26.215  48.071  1.00  0.00           H  
ATOM   2775  C   HID   382      60.343  23.430  51.463  1.00  0.00           C  
ATOM   2776  O   HID   382      60.088  24.054  52.461  1.00  0.00           O  
ATOM   2777  N   LEU   383      60.504  22.080  51.492  1.00  0.00           N  
ATOM   2778  H   LEU   383      60.727  21.590  50.639  1.00  0.00           H  
ATOM   2779  CA  LEU   383      60.395  21.193  52.681  1.00  0.00           C  
ATOM   2780  HA  LEU   383      59.348  21.196  52.976  1.00  0.00           H  
ATOM   2781  CB  LEU   383      60.733  19.811  52.172  1.00  0.00           C  
ATOM   2782  HB2 LEU   383      60.084  19.575  51.331  1.00  0.00           H  
ATOM   2783  HB3 LEU   383      61.776  19.708  51.875  1.00  0.00           H  
ATOM   2784  CG  LEU   383      60.631  18.681  53.212  1.00  0.00           C  
ATOM   2785  HG  LEU   383      61.390  18.822  53.977  1.00  0.00           H  
ATOM   2786  CD1 LEU   383      59.262  18.660  53.718  1.00  0.00           C  
ATOM   2787 HD11 LEU   383      58.692  18.551  52.795  1.00  0.00           H  
ATOM   2788 HD12 LEU   383      59.061  17.820  54.383  1.00  0.00           H  
ATOM   2789 HD13 LEU   383      58.870  19.592  54.130  1.00  0.00           H  
ATOM   2790  CD2 LEU   383      60.942  17.393  52.521  1.00  0.00           C  
ATOM   2791 HD21 LEU   383      60.408  17.376  51.571  1.00  0.00           H  
ATOM   2792 HD22 LEU   383      62.037  17.380  52.459  1.00  0.00           H  
ATOM   2793 HD23 LEU   383      60.744  16.449  53.043  1.00  0.00           H  
ATOM   2794  C   LEU   383      61.342  21.670  53.780  1.00  0.00           C  
ATOM   2795  O   LEU   383      61.118  21.836  54.977  1.00  0.00           O  
ATOM   2796  N   ALA   384      62.589  21.950  53.338  1.00  0.00           N  
ATOM   2797  H   ALA   384      62.772  21.780  52.360  1.00  0.00           H  
ATOM   2798  CA  ALA   384      63.680  22.321  54.271  1.00  0.00           C  
ATOM   2799  HA  ALA   384      63.810  21.441  54.919  1.00  0.00           H  
ATOM   2800  CB  ALA   384      64.972  22.548  53.503  1.00  0.00           C  
ATOM   2801  HB1 ALA   384      65.268  21.707  52.874  1.00  0.00           H  
ATOM   2802  HB2 ALA   384      65.001  23.456  52.907  1.00  0.00           H  
ATOM   2803  HB3 ALA   384      65.827  22.700  54.154  1.00  0.00           H  
ATOM   2804  C   ALA   384      63.419  23.567  55.131  1.00  0.00           C  
ATOM   2805  O   ALA   384      63.905  23.668  56.310  1.00  0.00           O  
ATOM   2806  N   ALA   385      62.855  24.585  54.474  1.00  0.00           N  
ATOM   2807  H   ALA   385      62.525  24.419  53.528  1.00  0.00           H  
ATOM   2808  CA  ALA   385      62.532  25.899  55.037  1.00  0.00           C  
ATOM   2809  HA  ALA   385      63.478  26.352  55.335  1.00  0.00           H  
ATOM   2810  CB  ALA   385      61.842  26.844  54.022  1.00  0.00           C  
ATOM   2811  HB1 ALA   385      60.902  26.440  53.648  1.00  0.00           H  
ATOM   2812  HB2 ALA   385      61.619  27.793  54.495  1.00  0.00           H  
ATOM   2813  HB3 ALA   385      62.443  26.922  53.116  1.00  0.00           H  
ATOM   2814  C   ALA   385      61.667  25.734  56.330  1.00  0.00           C  
ATOM   2815  O   ALA   385      61.825  26.392  57.336  1.00  0.00           O  
ATOM   2816  N   TRP   386      60.620  24.798  56.221  1.00  0.00           N  
ATOM   2817  H   TRP   386      60.495  24.475  55.267  1.00  0.00           H  
ATOM   2818  CA  TRP   386      59.487  24.697  57.144  1.00  0.00           C  
ATOM   2819  HA  TRP   386      59.540  25.561  57.815  1.00  0.00           H  
ATOM   2820  CB  TRP   386      58.122  24.716  56.404  1.00  0.00           C  
ATOM   2821  HB2 TRP   386      57.881  23.738  55.981  1.00  0.00           H  
ATOM   2822  HB3 TRP   386      57.353  24.938  57.134  1.00  0.00           H  
ATOM   2823  CG  TRP   386      58.041  25.784  55.357  1.00  0.00           C  
ATOM   2824  CD1 TRP   386      58.050  25.592  54.023  1.00  0.00           C  
ATOM   2825  HD1 TRP   386      58.048  24.661  53.478  1.00  0.00           H  
ATOM   2826  NE1 TRP   386      58.137  26.828  53.368  1.00  0.00           N  
ATOM   2827  HE1 TRP   386      58.306  26.781  52.374  1.00  0.00           H  
ATOM   2828  CE2 TRP   386      57.903  27.834  54.282  1.00  0.00           C  
ATOM   2829  CZ2 TRP   386      57.667  29.190  54.148  1.00  0.00           C  
ATOM   2830  HZ2 TRP   386      57.454  29.599  53.167  1.00  0.00           H  
ATOM   2831  CH2 TRP   386      57.451  29.956  55.297  1.00  0.00           C  
ATOM   2832  HH2 TRP   386      57.031  30.955  55.332  1.00  0.00           H  
ATOM   2833  CZ3 TRP   386      57.662  29.407  56.595  1.00  0.00           C  
ATOM   2834  HZ3 TRP   386      57.528  29.945  57.519  1.00  0.00           H  
ATOM   2835  CE3 TRP   386      57.980  28.053  56.693  1.00  0.00           C  
ATOM   2836  HE3 TRP   386      58.030  27.543  57.644  1.00  0.00           H  
ATOM   2837  CD2 TRP   386      58.102  27.228  55.563  1.00  0.00           C  
ATOM   2838  C   TRP   386      59.477  23.431  58.031  1.00  0.00           C  
ATOM   2839  O   TRP   386      58.886  23.543  59.111  1.00  0.00           O  
ATOM   2840  N   ALA   387      60.175  22.340  57.587  1.00  0.00           N  
ATOM   2841  H   ALA   387      60.576  22.408  56.659  1.00  0.00           H  
ATOM   2842  CA  ALA   387      60.390  21.175  58.479  1.00  0.00           C  
ATOM   2843  HA  ALA   387      59.415  20.936  58.920  1.00  0.00           H  
ATOM   2844  CB  ALA   387      60.759  20.051  57.578  1.00  0.00           C  
ATOM   2845  HB1 ALA   387      60.433  19.136  58.076  1.00  0.00           H  
ATOM   2846  HB2 ALA   387      60.251  20.157  56.614  1.00  0.00           H  
ATOM   2847  HB3 ALA   387      61.804  19.990  57.267  1.00  0.00           H  
ATOM   2848  C   ALA   387      61.389  21.478  59.589  1.00  0.00           C  
ATOM   2849  O   ALA   387      61.025  21.140  60.739  1.00  0.00           O  
ATOM   2850  N   VAL   388      62.549  22.115  59.387  1.00  0.00           N  
ATOM   2851  H   VAL   388      62.744  22.614  58.540  1.00  0.00           H  
ATOM   2852  CA  VAL   388      63.497  22.363  60.459  1.00  0.00           C  
ATOM   2853  HA  VAL   388      63.855  21.464  60.946  1.00  0.00           H  
ATOM   2854  CB  VAL   388      64.769  23.033  59.873  1.00  0.00           C  
ATOM   2855  HB  VAL   388      64.619  23.903  59.222  1.00  0.00           H  
ATOM   2856  CG1 VAL   388      65.712  23.588  60.910  1.00  0.00           C  
ATOM   2857 HG11 VAL   388      66.232  22.797  61.450  1.00  0.00           H  
ATOM   2858 HG12 VAL   388      66.550  24.117  60.445  1.00  0.00           H  
ATOM   2859 HG13 VAL   388      65.334  24.298  61.650  1.00  0.00           H  
ATOM   2860  CG2 VAL   388      65.485  21.973  59.081  1.00  0.00           C  
ATOM   2861 HG21 VAL   388      64.835  21.226  58.623  1.00  0.00           H  
ATOM   2862 HG22 VAL   388      66.200  22.377  58.362  1.00  0.00           H  
ATOM   2863 HG23 VAL   388      66.034  21.417  59.842  1.00  0.00           H  
ATOM   2864  C   VAL   388      62.890  23.159  61.639  1.00  0.00           C  
ATOM   2865  O   VAL   388      62.924  22.719  62.769  1.00  0.00           O  
ATOM   2866  N   PRO   389      62.314  24.363  61.367  1.00  0.00           N  
ATOM   2867  CD  PRO   389      62.272  25.097  60.061  1.00  0.00           C  
ATOM   2868  HD2 PRO   389      61.986  24.454  59.221  1.00  0.00           H  
ATOM   2869  HD3 PRO   389      63.234  25.587  59.890  1.00  0.00           H  
ATOM   2870  CG  PRO   389      61.288  26.191  60.237  1.00  0.00           C  
ATOM   2871  HG2 PRO   389      60.339  26.100  59.699  1.00  0.00           H  
ATOM   2872  HG3 PRO   389      61.660  27.126  59.814  1.00  0.00           H  
ATOM   2873  CB  PRO   389      61.002  26.361  61.663  1.00  0.00           C  
ATOM   2874  HB2 PRO   389      59.924  26.413  61.811  1.00  0.00           H  
ATOM   2875  HB3 PRO   389      61.557  27.195  62.096  1.00  0.00           H  
ATOM   2876  CA  PRO   389      61.506  25.068  62.284  1.00  0.00           C  
ATOM   2877  HA  PRO   389      62.151  25.549  63.023  1.00  0.00           H  
ATOM   2878  C   PRO   389      60.442  24.161  62.933  1.00  0.00           C  
ATOM   2879  O   PRO   389      60.304  24.241  64.145  1.00  0.00           O  
ATOM   2880  N   ALA   390      59.690  23.281  62.191  1.00  0.00           N  
ATOM   2881  H   ALA   390      59.900  23.262  61.202  1.00  0.00           H  
ATOM   2882  CA  ALA   390      58.699  22.413  62.828  1.00  0.00           C  
ATOM   2883  HA  ALA   390      57.951  22.956  63.396  1.00  0.00           H  
ATOM   2884  CB  ALA   390      57.887  21.644  61.773  1.00  0.00           C  
ATOM   2885  HB1 ALA   390      57.374  20.841  62.315  1.00  0.00           H  
ATOM   2886  HB2 ALA   390      57.358  22.372  61.165  1.00  0.00           H  
ATOM   2887  HB3 ALA   390      58.523  21.122  61.061  1.00  0.00           H  
ATOM   2888  C   ALA   390      59.417  21.492  63.888  1.00  0.00           C  
ATOM   2889  O   ALA   390      58.971  21.339  65.035  1.00  0.00           O  
ATOM   2890  N   VAL   391      60.458  20.810  63.543  1.00  0.00           N  
ATOM   2891  H   VAL   391      60.829  20.871  62.602  1.00  0.00           H  
ATOM   2892  CA  VAL   391      61.265  19.932  64.471  1.00  0.00           C  
ATOM   2893  HA  VAL   391      60.728  19.053  64.821  1.00  0.00           H  
ATOM   2894  CB  VAL   391      62.429  19.326  63.718  1.00  0.00           C  
ATOM   2895  HB  VAL   391      62.866  20.102  63.089  1.00  0.00           H  
ATOM   2896  CG1 VAL   391      63.485  18.621  64.631  1.00  0.00           C  
ATOM   2897 HG11 VAL   391      64.119  17.966  64.024  1.00  0.00           H  
ATOM   2898 HG12 VAL   391      64.143  19.421  64.985  1.00  0.00           H  
ATOM   2899 HG13 VAL   391      63.009  17.975  65.365  1.00  0.00           H  
ATOM   2900  CG2 VAL   391      61.858  18.315  62.668  1.00  0.00           C  
ATOM   2901 HG21 VAL   391      62.465  17.403  62.774  1.00  0.00           H  
ATOM   2902 HG22 VAL   391      60.783  18.168  62.792  1.00  0.00           H  
ATOM   2903 HG23 VAL   391      62.058  18.787  61.706  1.00  0.00           H  
ATOM   2904  C   VAL   391      61.679  20.729  65.669  1.00  0.00           C  
ATOM   2905  O   VAL   391      61.509  20.178  66.774  1.00  0.00           O  
ATOM   2906  N   LYS   392      62.218  21.981  65.576  1.00  0.00           N  
ATOM   2907  H   LYS   392      62.441  22.355  64.665  1.00  0.00           H  
ATOM   2908  CA  LYS   392      62.564  22.652  66.836  1.00  0.00           C  
ATOM   2909  HA  LYS   392      63.124  21.951  67.459  1.00  0.00           H  
ATOM   2910  CB  LYS   392      63.310  24.005  66.504  1.00  0.00           C  
ATOM   2911  HB2 LYS   392      62.771  24.624  65.802  1.00  0.00           H  
ATOM   2912  HB3 LYS   392      63.359  24.447  67.498  1.00  0.00           H  
ATOM   2913  CG  LYS   392      64.743  23.825  65.978  1.00  0.00           C  
ATOM   2914  HG2 LYS   392      64.648  23.448  64.959  1.00  0.00           H  
ATOM   2915  HG3 LYS   392      65.093  24.853  65.868  1.00  0.00           H  
ATOM   2916  CD  LYS   392      65.751  23.045  66.779  1.00  0.00           C  
ATOM   2917  HD2 LYS   392      66.018  23.581  67.685  1.00  0.00           H  
ATOM   2918  HD3 LYS   392      65.437  22.017  66.961  1.00  0.00           H  
ATOM   2919  CE  LYS   392      67.018  22.858  65.950  1.00  0.00           C  
ATOM   2920  HE2 LYS   392      66.652  22.376  65.045  1.00  0.00           H  
ATOM   2921  HE3 LYS   392      67.357  23.842  65.622  1.00  0.00           H  
ATOM   2922  NZ  LYS   392      67.975  21.986  66.696  1.00  0.00           N  
ATOM   2923  HZ1 LYS   392      68.895  22.255  66.356  1.00  0.00           H  
ATOM   2924  HZ2 LYS   392      67.845  22.040  67.704  1.00  0.00           H  
ATOM   2925  HZ3 LYS   392      67.804  21.022  66.471  1.00  0.00           H  
ATOM   2926  C   LYS   392      61.316  23.022  67.647  1.00  0.00           C  
ATOM   2927  O   LYS   392      61.301  22.668  68.825  1.00  0.00           O  
ATOM   2928  N   THR   393      60.398  23.842  67.068  1.00  0.00           N  
ATOM   2929  H   THR   393      60.557  24.037  66.082  1.00  0.00           H  
ATOM   2930  CA  THR   393      59.201  24.484  67.703  1.00  0.00           C  
ATOM   2931  HA  THR   393      59.618  25.109  68.497  1.00  0.00           H  
ATOM   2932  CB  THR   393      58.393  25.151  66.608  1.00  0.00           C  
ATOM   2933  HB  THR   393      58.070  24.332  65.978  1.00  0.00           H  
ATOM   2934  CG2 THR   393      57.102  26.017  66.921  1.00  0.00           C  
ATOM   2935 HG21 THR   393      57.386  26.639  67.778  1.00  0.00           H  
ATOM   2936 HG22 THR   393      56.760  26.644  66.099  1.00  0.00           H  
ATOM   2937 HG23 THR   393      56.270  25.346  67.138  1.00  0.00           H  
ATOM   2938  OG1 THR   393      59.172  25.923  65.745  1.00  0.00           O  
ATOM   2939  HG1 THR   393      59.662  25.387  65.113  1.00  0.00           H  
ATOM   2940  C   THR   393      58.295  23.426  68.474  1.00  0.00           C  
ATOM   2941  O   THR   393      57.933  23.575  69.601  1.00  0.00           O  
ATOM   2942  N   ILE   394      58.123  22.235  67.879  1.00  0.00           N  
ATOM   2943  H   ILE   394      58.563  22.076  66.977  1.00  0.00           H  
ATOM   2944  CA  ILE   394      57.477  21.113  68.596  1.00  0.00           C  
ATOM   2945  HA  ILE   394      56.544  21.412  69.074  1.00  0.00           H  
ATOM   2946  CB  ILE   394      57.187  19.944  67.603  1.00  0.00           C  
ATOM   2947  HB  ILE   394      58.125  19.719  67.095  1.00  0.00           H  
ATOM   2948  CG2 ILE   394      56.649  18.603  68.180  1.00  0.00           C  
ATOM   2949 HG21 ILE   394      56.317  17.902  67.412  1.00  0.00           H  
ATOM   2950 HG22 ILE   394      57.495  18.138  68.686  1.00  0.00           H  
ATOM   2951 HG23 ILE   394      55.776  18.823  68.793  1.00  0.00           H  
ATOM   2952  CG1 ILE   394      56.111  20.411  66.489  1.00  0.00           C  
ATOM   2953 HG12 ILE   394      55.183  20.477  67.060  1.00  0.00           H  
ATOM   2954 HG13 ILE   394      56.302  21.441  66.169  1.00  0.00           H  
ATOM   2955  CD1 ILE   394      55.897  19.524  65.222  1.00  0.00           C  
ATOM   2956 HD11 ILE   394      55.393  18.593  65.486  1.00  0.00           H  
ATOM   2957 HD12 ILE   394      55.337  20.169  64.561  1.00  0.00           H  
ATOM   2958 HD13 ILE   394      56.802  19.202  64.699  1.00  0.00           H  
ATOM   2959  C   ILE   394      58.346  20.456  69.676  1.00  0.00           C  
ATOM   2960  O   ILE   394      57.797  19.998  70.630  1.00  0.00           O  
ATOM   2961  N   THR   395      59.660  20.331  69.563  1.00  0.00           N  
ATOM   2962  H   THR   395      60.021  20.714  68.701  1.00  0.00           H  
ATOM   2963  CA  THR   395      60.535  19.752  70.582  1.00  0.00           C  
ATOM   2964  HA  THR   395      60.147  18.781  70.888  1.00  0.00           H  
ATOM   2965  CB  THR   395      61.924  19.597  69.935  1.00  0.00           C  
ATOM   2966  HB  THR   395      62.152  20.521  69.403  1.00  0.00           H  
ATOM   2967  CG2 THR   395      62.938  19.150  70.907  1.00  0.00           C  
ATOM   2968 HG21 THR   395      62.939  19.889  71.711  1.00  0.00           H  
ATOM   2969 HG22 THR   395      62.718  18.140  71.238  1.00  0.00           H  
ATOM   2970 HG23 THR   395      63.944  19.196  70.475  1.00  0.00           H  
ATOM   2971  OG1 THR   395      61.823  18.595  68.922  1.00  0.00           O  
ATOM   2972  HG1 THR   395      61.470  19.016  68.136  1.00  0.00           H  
ATOM   2973  C   THR   395      60.513  20.693  71.803  1.00  0.00           C  
ATOM   2974  O   THR   395      60.463  20.155  72.926  1.00  0.00           O  
ATOM   2975  N   ILE   396      60.430  22.012  71.592  1.00  0.00           N  
ATOM   2976  H   ILE   396      60.555  22.430  70.681  1.00  0.00           H  
ATOM   2977  CA  ILE   396      60.279  22.941  72.784  1.00  0.00           C  
ATOM   2978  HA  ILE   396      61.116  22.604  73.396  1.00  0.00           H  
ATOM   2979  CB  ILE   396      60.543  24.349  72.150  1.00  0.00           C  
ATOM   2980  HB  ILE   396      59.902  24.508  71.285  1.00  0.00           H  
ATOM   2981  CG2 ILE   396      60.217  25.437  73.169  1.00  0.00           C  
ATOM   2982 HG21 ILE   396      59.142  25.551  73.304  1.00  0.00           H  
ATOM   2983 HG22 ILE   396      60.668  25.184  74.122  1.00  0.00           H  
ATOM   2984 HG23 ILE   396      60.447  26.446  72.838  1.00  0.00           H  
ATOM   2985  CG1 ILE   396      61.960  24.597  71.674  1.00  0.00           C  
ATOM   2986 HG12 ILE   396      62.552  24.757  72.583  1.00  0.00           H  
ATOM   2987 HG13 ILE   396      62.297  23.686  71.180  1.00  0.00           H  
ATOM   2988  CD1 ILE   396      62.035  25.744  70.584  1.00  0.00           C  
ATOM   2989 HD11 ILE   396      62.889  25.675  69.898  1.00  0.00           H  
ATOM   2990 HD12 ILE   396      61.111  25.716  70.015  1.00  0.00           H  
ATOM   2991 HD13 ILE   396      62.054  26.726  71.045  1.00  0.00           H  
ATOM   2992  C   ILE   396      58.928  22.708  73.538  1.00  0.00           C  
ATOM   2993  O   ILE   396      58.866  22.721  74.777  1.00  0.00           O  
ATOM   2994  N   LEU   397      57.859  22.513  72.728  1.00  0.00           N  
ATOM   2995  H   LEU   397      58.018  22.486  71.736  1.00  0.00           H  
ATOM   2996  CA  LEU   397      56.475  22.236  73.102  1.00  0.00           C  
ATOM   2997  HA  LEU   397      56.215  23.051  73.770  1.00  0.00           H  
ATOM   2998  CB  LEU   397      55.562  22.166  71.883  1.00  0.00           C  
ATOM   2999  HB2 LEU   397      55.640  23.115  71.345  1.00  0.00           H  
ATOM   3000  HB3 LEU   397      55.909  21.266  71.381  1.00  0.00           H  
ATOM   3001  CG  LEU   397      54.044  21.990  72.210  1.00  0.00           C  
ATOM   3002  HG  LEU   397      53.877  21.047  72.724  1.00  0.00           H  
ATOM   3003  CD1 LEU   397      53.478  23.153  73.094  1.00  0.00           C  
ATOM   3004 HD11 LEU   397      53.800  23.007  74.124  1.00  0.00           H  
ATOM   3005 HD12 LEU   397      53.732  24.116  72.648  1.00  0.00           H  
ATOM   3006 HD13 LEU   397      52.396  23.210  73.121  1.00  0.00           H  
ATOM   3007  CD2 LEU   397      53.255  22.083  70.856  1.00  0.00           C  
ATOM   3008 HD21 LEU   397      52.238  21.780  71.086  1.00  0.00           H  
ATOM   3009 HD22 LEU   397      53.228  23.107  70.482  1.00  0.00           H  
ATOM   3010 HD23 LEU   397      53.716  21.421  70.107  1.00  0.00           H  
ATOM   3011  C   LEU   397      56.423  20.948  74.015  1.00  0.00           C  
ATOM   3012  O   LEU   397      55.860  20.806  75.106  1.00  0.00           O  
ATOM   3013  N   ALA   398      57.039  19.897  73.430  1.00  0.00           N  
ATOM   3014  H   ALA   398      57.530  20.044  72.567  1.00  0.00           H  
ATOM   3015  CA  ALA   398      57.022  18.585  74.029  1.00  0.00           C  
ATOM   3016  HA  ALA   398      55.979  18.346  74.244  1.00  0.00           H  
ATOM   3017  CB  ALA   398      57.469  17.494  73.005  1.00  0.00           C  
ATOM   3018  HB1 ALA   398      56.974  17.687  72.063  1.00  0.00           H  
ATOM   3019  HB2 ALA   398      58.555  17.466  72.902  1.00  0.00           H  
ATOM   3020  HB3 ALA   398      57.160  16.481  73.301  1.00  0.00           H  
ATOM   3021  C   ALA   398      57.876  18.491  75.296  1.00  0.00           C  
ATOM   3022  O   ALA   398      57.625  17.630  76.157  1.00  0.00           O  
ATOM   3023  N   MET   399      58.808  19.495  75.548  1.00  0.00           N  
ATOM   3024  H   MET   399      58.895  20.166  74.806  1.00  0.00           H  
ATOM   3025  CA  MET   399      59.414  19.747  76.853  1.00  0.00           C  
ATOM   3026  HA  MET   399      59.343  18.901  77.535  1.00  0.00           H  
ATOM   3027  CB  MET   399      60.897  20.065  76.530  1.00  0.00           C  
ATOM   3028  HB2 MET   399      60.984  21.038  76.046  1.00  0.00           H  
ATOM   3029  HB3 MET   399      61.378  20.263  77.489  1.00  0.00           H  
ATOM   3030  CG  MET   399      61.722  18.902  75.893  1.00  0.00           C  
ATOM   3031  HG2 MET   399      61.249  18.505  74.992  1.00  0.00           H  
ATOM   3032  HG3 MET   399      62.731  19.193  75.601  1.00  0.00           H  
ATOM   3033  SD  MET   399      61.774  17.466  76.995  1.00  0.00           S  
ATOM   3034  CE  MET   399      62.946  18.128  78.159  1.00  0.00           C  
ATOM   3035  HE1 MET   399      62.522  18.867  78.849  1.00  0.00           H  
ATOM   3036  HE2 MET   399      63.207  17.365  78.889  1.00  0.00           H  
ATOM   3037  HE3 MET   399      63.784  18.530  77.588  1.00  0.00           H  
ATOM   3038  C   MET   399      58.855  20.972  77.644  1.00  0.00           C  
ATOM   3039  O   MET   399      59.352  21.289  78.789  1.00  0.00           O  
ATOM   3040  N   GLY   400      57.781  21.633  77.259  1.00  0.00           N  
ATOM   3041  H   GLY   400      57.327  21.445  76.374  1.00  0.00           H  
ATOM   3042  CA  GLY   400      56.950  22.641  78.089  1.00  0.00           C  
ATOM   3043  HA2 GLY   400      56.058  22.895  77.515  1.00  0.00           H  
ATOM   3044  HA3 GLY   400      56.821  22.223  79.081  1.00  0.00           H  
ATOM   3045  C   GLY   400      57.482  24.097  78.313  1.00  0.00           C  
ATOM   3046  O   GLY   400      57.201  24.793  79.308  1.00  0.00           O  
ATOM   3047  N   GLN   401      58.370  24.630  77.468  1.00  0.00           N  
ATOM   3048  H   GLN   401      58.560  24.099  76.639  1.00  0.00           H  
ATOM   3049  CA  GLN   401      59.128  25.912  77.643  1.00  0.00           C  
ATOM   3050  HA  GLN   401      59.109  26.250  78.681  1.00  0.00           H  
ATOM   3051  CB  GLN   401      60.607  25.628  77.289  1.00  0.00           C  
ATOM   3052  HB2 GLN   401      60.739  25.189  76.296  1.00  0.00           H  
ATOM   3053  HB3 GLN   401      61.153  26.565  77.381  1.00  0.00           H  
ATOM   3054  CG  GLN   401      61.338  24.585  78.184  1.00  0.00           C  
ATOM   3055  HG2 GLN   401      60.656  23.812  78.537  1.00  0.00           H  
ATOM   3056  HG3 GLN   401      62.159  24.261  77.535  1.00  0.00           H  
ATOM   3057  CD  GLN   401      62.029  25.141  79.459  1.00  0.00           C  
ATOM   3058  OE1 GLN   401      62.040  26.383  79.688  1.00  0.00           O  
ATOM   3059  NE2 GLN   401      62.540  24.301  80.325  1.00  0.00           N  
ATOM   3060 HE21 GLN   401      62.663  24.573  81.292  1.00  0.00           H  
ATOM   3061 HE22 GLN   401      62.376  23.320  80.158  1.00  0.00           H  
ATOM   3062  C   GLN   401      58.590  27.110  76.818  1.00  0.00           C  
ATOM   3063  O   GLN   401      58.968  27.252  75.615  1.00  0.00           O  
ATOM   3064  N   VAL   402      57.759  28.041  77.377  1.00  0.00           N  
ATOM   3065  H   VAL   402      57.371  27.736  78.257  1.00  0.00           H  
ATOM   3066  CA  VAL   402      57.193  29.267  76.745  1.00  0.00           C  
ATOM   3067  HA  VAL   402      57.801  29.609  75.902  1.00  0.00           H  
ATOM   3068  CB  VAL   402      55.762  28.986  76.258  1.00  0.00           C  
ATOM   3069  HB  VAL   402      55.230  28.588  77.119  1.00  0.00           H  
ATOM   3070  CG1 VAL   402      55.071  30.309  75.782  1.00  0.00           C  
ATOM   3071 HG11 VAL   402      55.605  30.939  75.080  1.00  0.00           H  
ATOM   3072 HG12 VAL   402      54.124  30.071  75.287  1.00  0.00           H  
ATOM   3073 HG13 VAL   402      54.886  30.826  76.721  1.00  0.00           H  
ATOM   3074  CG2 VAL   402      55.813  28.004  75.024  1.00  0.00           C  
ATOM   3075 HG21 VAL   402      56.166  27.008  75.318  1.00  0.00           H  
ATOM   3076 HG22 VAL   402      54.875  27.924  74.478  1.00  0.00           H  
ATOM   3077 HG23 VAL   402      56.583  28.275  74.303  1.00  0.00           H  
ATOM   3078  C   VAL   402      57.241  30.291  77.848  1.00  0.00           C  
ATOM   3079  O   VAL   402      56.543  30.164  78.853  1.00  0.00           O  
ATOM   3080  N   ASP   403      58.092  31.266  77.689  1.00  0.00           N  
ATOM   3081  H   ASP   403      58.544  31.408  76.804  1.00  0.00           H  
ATOM   3082  CA  ASP   403      58.395  32.291  78.706  1.00  0.00           C  
ATOM   3083  HA  ASP   403      58.010  31.899  79.646  1.00  0.00           H  
ATOM   3084  CB  ASP   403      59.954  32.579  78.848  1.00  0.00           C  
ATOM   3085  HB2 ASP   403      60.384  32.803  77.870  1.00  0.00           H  
ATOM   3086  HB3 ASP   403      60.096  33.506  79.390  1.00  0.00           H  
ATOM   3087  CG  ASP   403      60.701  31.548  79.644  1.00  0.00           C  
ATOM   3088  OD1 ASP   403      61.906  31.284  79.378  1.00  0.00           O  
ATOM   3089  OD2 ASP   403      60.089  31.023  80.586  1.00  0.00           O  
ATOM   3090  C   ASP   403      57.729  33.620  78.343  1.00  0.00           C  
ATOM   3091  O   ASP   403      57.928  34.058  77.166  1.00  0.00           O  
ATOM   3092  N   GLY   404      56.914  34.277  79.153  1.00  0.00           N  
ATOM   3093  H   GLY   404      56.630  33.736  79.960  1.00  0.00           H  
ATOM   3094  CA  GLY   404      56.586  35.711  79.144  1.00  0.00           C  
ATOM   3095  HA2 GLY   404      55.956  35.891  78.273  1.00  0.00           H  
ATOM   3096  HA3 GLY   404      55.989  35.938  80.035  1.00  0.00           H  
ATOM   3097  C   GLY   404      57.772  36.669  79.284  1.00  0.00           C  
ATOM   3098  O   GLY   404      58.620  36.450  80.163  1.00  0.00           O  
ATOM   3099  N   ASP   405      57.738  37.724  78.490  1.00  0.00           N  
ATOM   3100  H   ASP   405      56.932  37.876  77.899  1.00  0.00           H  
ATOM   3101  CA  ASP   405      58.686  38.824  78.695  1.00  0.00           C  
ATOM   3102  HA  ASP   405      59.599  38.544  79.227  1.00  0.00           H  
ATOM   3103  CB  ASP   405      59.123  39.401  77.295  1.00  0.00           C  
ATOM   3104  HB2 ASP   405      59.557  38.576  76.737  1.00  0.00           H  
ATOM   3105  HB3 ASP   405      58.233  39.722  76.749  1.00  0.00           H  
ATOM   3106  CG  ASP   405      60.187  40.571  77.464  1.00  0.00           C  
ATOM   3107  OD1 ASP   405      60.973  40.489  78.487  1.00  0.00           O  
ATOM   3108  OD2 ASP   405      60.321  41.416  76.524  1.00  0.00           O  
ATOM   3109  C   ASP   405      58.107  40.048  79.494  1.00  0.00           C  
ATOM   3110  O   ASP   405      57.189  40.782  79.046  1.00  0.00           O  
ATOM   3111  N   LEU   406      58.504  40.265  80.743  1.00  0.00           N  
ATOM   3112  H   LEU   406      59.353  39.773  80.974  1.00  0.00           H  
ATOM   3113  CA  LEU   406      57.959  41.300  81.683  1.00  0.00           C  
ATOM   3114  HA  LEU   406      56.882  41.170  81.668  1.00  0.00           H  
ATOM   3115  CB  LEU   406      58.587  40.960  83.049  1.00  0.00           C  
ATOM   3116  HB2 LEU   406      58.489  39.896  83.290  1.00  0.00           H  
ATOM   3117  HB3 LEU   406      59.653  41.092  82.883  1.00  0.00           H  
ATOM   3118  CG  LEU   406      58.051  41.888  84.119  1.00  0.00           C  
ATOM   3119  HG  LEU   406      58.163  42.915  83.763  1.00  0.00           H  
ATOM   3120  CD1 LEU   406      56.603  41.682  84.427  1.00  0.00           C  
ATOM   3121 HD11 LEU   406      55.864  42.095  83.739  1.00  0.00           H  
ATOM   3122 HD12 LEU   406      56.417  40.610  84.429  1.00  0.00           H  
ATOM   3123 HD13 LEU   406      56.344  42.141  85.375  1.00  0.00           H  
ATOM   3124  CD2 LEU   406      58.978  41.594  85.346  1.00  0.00           C  
ATOM   3125 HD21 LEU   406      58.927  40.549  85.672  1.00  0.00           H  
ATOM   3126 HD22 LEU   406      59.997  41.873  85.063  1.00  0.00           H  
ATOM   3127 HD23 LEU   406      58.775  42.156  86.259  1.00  0.00           H  
ATOM   3128  C   LEU   406      58.297  42.667  81.119  1.00  0.00           C  
ATOM   3129  O   LEU   406      57.479  43.559  81.401  1.00  0.00           O  
ATOM   3130  N   LEU   407      59.425  42.884  80.401  1.00  0.00           N  
ATOM   3131  H   LEU   407      60.117  42.178  80.194  1.00  0.00           H  
ATOM   3132  CA  LEU   407      59.835  44.203  79.956  1.00  0.00           C  
ATOM   3133  HA  LEU   407      59.592  44.878  80.779  1.00  0.00           H  
ATOM   3134  CB  LEU   407      61.399  44.241  79.584  1.00  0.00           C  
ATOM   3135  HB2 LEU   407      61.823  44.084  80.578  1.00  0.00           H  
ATOM   3136  HB3 LEU   407      61.805  43.638  78.778  1.00  0.00           H  
ATOM   3137  CG  LEU   407      61.832  45.601  79.125  1.00  0.00           C  
ATOM   3138  HG  LEU   407      61.185  45.887  78.296  1.00  0.00           H  
ATOM   3139  CD1 LEU   407      61.687  46.617  80.267  1.00  0.00           C  
ATOM   3140 HD11 LEU   407      60.700  46.578  80.721  1.00  0.00           H  
ATOM   3141 HD12 LEU   407      62.378  46.393  81.076  1.00  0.00           H  
ATOM   3142 HD13 LEU   407      61.807  47.665  79.985  1.00  0.00           H  
ATOM   3143  CD2 LEU   407      63.306  45.543  78.656  1.00  0.00           C  
ATOM   3144 HD21 LEU   407      63.452  44.772  77.906  1.00  0.00           H  
ATOM   3145 HD22 LEU   407      63.492  46.528  78.209  1.00  0.00           H  
ATOM   3146 HD23 LEU   407      63.999  45.359  79.470  1.00  0.00           H  
ATOM   3147  C   LEU   407      58.976  44.695  78.736  1.00  0.00           C  
ATOM   3148  O   LEU   407      58.883  45.873  78.609  1.00  0.00           O  
ATOM   3149  N   SER   408      58.454  43.854  77.850  1.00  0.00           N  
ATOM   3150  H   SER   408      58.449  42.883  78.127  1.00  0.00           H  
ATOM   3151  CA  SER   408      57.689  44.183  76.616  1.00  0.00           C  
ATOM   3152  HA  SER   408      57.681  45.265  76.502  1.00  0.00           H  
ATOM   3153  CB  SER   408      58.458  43.756  75.337  1.00  0.00           C  
ATOM   3154  HB2 SER   408      58.146  44.363  74.494  1.00  0.00           H  
ATOM   3155  HB3 SER   408      59.501  44.024  75.548  1.00  0.00           H  
ATOM   3156  OG  SER   408      58.288  42.375  75.132  1.00  0.00           O  
ATOM   3157  HG  SER   408      59.008  41.976  75.629  1.00  0.00           H  
ATOM   3158  C   SER   408      56.184  43.737  76.680  1.00  0.00           C  
ATOM   3159  O   SER   408      55.467  44.200  77.562  1.00  0.00           O  
ATOM   3160  N   GLY   409      55.745  42.899  75.738  1.00  0.00           N  
ATOM   3161  H   GLY   409      56.292  42.582  74.945  1.00  0.00           H  
ATOM   3162  CA  GLY   409      54.361  42.370  75.699  1.00  0.00           C  
ATOM   3163  HA2 GLY   409      53.982  42.202  76.706  1.00  0.00           H  
ATOM   3164  HA3 GLY   409      53.807  43.200  75.262  1.00  0.00           H  
ATOM   3165  C   GLY   409      54.115  41.037  74.880  1.00  0.00           C  
ATOM   3166  O   GLY   409      52.976  40.784  74.403  1.00  0.00           O  
ATOM   3167  N   VAL   410      55.065  40.142  74.746  1.00  0.00           N  
ATOM   3168  H   VAL   410      55.972  40.429  75.093  1.00  0.00           H  
ATOM   3169  CA  VAL   410      54.913  38.743  74.187  1.00  0.00           C  
ATOM   3170  HA  VAL   410      53.841  38.565  74.237  1.00  0.00           H  
ATOM   3171  CB  VAL   410      55.361  38.720  72.666  1.00  0.00           C  
ATOM   3172  HB  VAL   410      55.241  37.681  72.374  1.00  0.00           H  
ATOM   3173  CG1 VAL   410      54.489  39.563  71.800  1.00  0.00           C  
ATOM   3174 HG11 VAL   410      54.806  40.592  71.941  1.00  0.00           H  
ATOM   3175 HG12 VAL   410      54.613  39.334  70.741  1.00  0.00           H  
ATOM   3176 HG13 VAL   410      53.415  39.509  71.986  1.00  0.00           H  
ATOM   3177  CG2 VAL   410      56.833  39.090  72.410  1.00  0.00           C  
ATOM   3178 HG21 VAL   410      57.125  39.992  72.947  1.00  0.00           H  
ATOM   3179 HG22 VAL   410      57.429  38.274  72.810  1.00  0.00           H  
ATOM   3180 HG23 VAL   410      56.971  39.146  71.325  1.00  0.00           H  
ATOM   3181  C   VAL   410      55.532  37.652  75.100  1.00  0.00           C  
ATOM   3182  O   VAL   410      56.169  37.893  76.163  1.00  0.00           O  
ATOM   3183  N   CYX   411      55.249  36.440  74.708  1.00  0.00           N  
ATOM   3184  H   CYX   411      54.688  36.391  73.874  1.00  0.00           H  
ATOM   3185  CA  CYX   411      55.926  35.204  75.133  1.00  0.00           C  
ATOM   3186  HA  CYX   411      56.453  35.292  76.081  1.00  0.00           H  
ATOM   3187  CB  CYX   411      54.878  34.123  75.308  1.00  0.00           C  
ATOM   3188  HB2 CYX   411      54.256  33.991  74.421  1.00  0.00           H  
ATOM   3189  HB3 CYX   411      55.453  33.207  75.453  1.00  0.00           H  
ATOM   3190  SG  CYX   411      53.869  34.423  76.881  1.00  0.00           S  
ATOM   3191  C   CYX   411      56.943  34.743  74.056  1.00  0.00           C  
ATOM   3192  O   CYX   411      56.574  34.845  72.918  1.00  0.00           O  
ATOM   3193  N   TYR   412      58.143  34.290  74.523  1.00  0.00           N  
ATOM   3194  H   TYR   412      58.325  34.539  75.491  1.00  0.00           H  
ATOM   3195  CA  TYR   412      59.173  33.700  73.673  1.00  0.00           C  
ATOM   3196  HA  TYR   412      58.630  33.342  72.803  1.00  0.00           H  
ATOM   3197  CB  TYR   412      60.227  34.741  73.332  1.00  0.00           C  
ATOM   3198  HB2 TYR   412      59.784  35.685  72.996  1.00  0.00           H  
ATOM   3199  HB3 TYR   412      60.835  34.996  74.203  1.00  0.00           H  
ATOM   3200  CG  TYR   412      61.183  34.299  72.283  1.00  0.00           C  
ATOM   3201  CD1 TYR   412      60.608  33.933  71.068  1.00  0.00           C  
ATOM   3202  HD1 TYR   412      59.578  34.172  70.827  1.00  0.00           H  
ATOM   3203  CE1 TYR   412      61.491  33.449  70.051  1.00  0.00           C  
ATOM   3204  HE1 TYR   412      61.109  33.199  69.072  1.00  0.00           H  
ATOM   3205  CZ  TYR   412      62.878  33.377  70.311  1.00  0.00           C  
ATOM   3206  OH  TYR   412      63.823  32.875  69.427  1.00  0.00           O  
ATOM   3207  HH  TYR   412      64.555  32.372  69.781  1.00  0.00           H  
ATOM   3208  CE2 TYR   412      63.455  33.783  71.522  1.00  0.00           C  
ATOM   3209  HE2 TYR   412      64.527  33.847  71.590  1.00  0.00           H  
ATOM   3210  CD2 TYR   412      62.566  34.329  72.526  1.00  0.00           C  
ATOM   3211  HD2 TYR   412      62.949  34.759  73.436  1.00  0.00           H  
ATOM   3212  C   TYR   412      59.694  32.445  74.389  1.00  0.00           C  
ATOM   3213  O   TYR   412      58.909  31.731  75.027  1.00  0.00           O  
ATOM   3214  N   VAL   413      60.995  32.110  74.342  1.00  0.00           N  
ATOM   3215  H   VAL   413      61.616  32.792  73.933  1.00  0.00           H  
ATOM   3216  CA  VAL   413      61.662  30.848  74.743  1.00  0.00           C  
ATOM   3217  HA  VAL   413      61.209  30.490  75.663  1.00  0.00           H  
ATOM   3218  CB  VAL   413      61.530  29.679  73.779  1.00  0.00           C  
ATOM   3219  HB  VAL   413      60.474  29.544  73.552  1.00  0.00           H  
ATOM   3220  CG1 VAL   413      62.194  29.703  72.387  1.00  0.00           C  
ATOM   3221 HG11 VAL   413      63.266  29.528  72.426  1.00  0.00           H  
ATOM   3222 HG12 VAL   413      61.779  28.895  71.773  1.00  0.00           H  
ATOM   3223 HG13 VAL   413      61.922  30.519  71.722  1.00  0.00           H  
ATOM   3224  CG2 VAL   413      62.044  28.367  74.388  1.00  0.00           C  
ATOM   3225 HG21 VAL   413      63.133  28.349  74.456  1.00  0.00           H  
ATOM   3226 HG22 VAL   413      61.587  28.214  75.372  1.00  0.00           H  
ATOM   3227 HG23 VAL   413      61.891  27.429  73.854  1.00  0.00           H  
ATOM   3228  C   VAL   413      63.173  31.037  75.132  1.00  0.00           C  
ATOM   3229  O   VAL   413      63.928  31.716  74.459  1.00  0.00           O  
ATOM   3230  N   GLY   414      63.620  30.456  76.299  1.00  0.00           N  
ATOM   3231  H   GLY   414      63.016  29.839  76.827  1.00  0.00           H  
ATOM   3232  CA  GLY   414      64.941  30.674  76.923  1.00  0.00           C  
ATOM   3233  HA2 GLY   414      65.201  29.873  77.629  1.00  0.00           H  
ATOM   3234  HA3 GLY   414      65.626  30.478  76.091  1.00  0.00           H  
ATOM   3235  C   GLY   414      65.137  32.067  77.594  1.00  0.00           C  
ATOM   3236  O   GLY   414      66.195  32.704  77.427  1.00  0.00           O  
ATOM   3237  N   LEU   415      64.131  32.564  78.293  1.00  0.00           N  
ATOM   3238  H   LEU   415      63.338  31.938  78.376  1.00  0.00           H  
ATOM   3239  CA  LEU   415      64.256  33.751  79.188  1.00  0.00           C  
ATOM   3240  HA  LEU   415      65.140  34.278  78.816  1.00  0.00           H  
ATOM   3241  CB  LEU   415      62.994  34.593  79.107  1.00  0.00           C  
ATOM   3242  HB2 LEU   415      62.130  34.030  79.446  1.00  0.00           H  
ATOM   3243  HB3 LEU   415      63.126  35.444  79.781  1.00  0.00           H  
ATOM   3244  CG  LEU   415      62.738  35.191  77.752  1.00  0.00           C  
ATOM   3245  HG  LEU   415      62.900  34.498  76.932  1.00  0.00           H  
ATOM   3246  CD1 LEU   415      61.335  35.798  77.655  1.00  0.00           C  
ATOM   3247 HD11 LEU   415      60.966  36.223  78.583  1.00  0.00           H  
ATOM   3248 HD12 LEU   415      61.257  36.560  76.884  1.00  0.00           H  
ATOM   3249 HD13 LEU   415      60.645  35.012  77.361  1.00  0.00           H  
ATOM   3250  CD2 LEU   415      63.743  36.309  77.448  1.00  0.00           C  
ATOM   3251 HD21 LEU   415      63.550  36.709  76.456  1.00  0.00           H  
ATOM   3252 HD22 LEU   415      63.642  37.134  78.156  1.00  0.00           H  
ATOM   3253 HD23 LEU   415      64.758  35.958  77.291  1.00  0.00           H  
ATOM   3254  C   LEU   415      64.480  33.464  80.649  1.00  0.00           C  
ATOM   3255  O   LEU   415      65.271  34.186  81.274  1.00  0.00           O  
ATOM   3256  N   SER   416      63.800  32.505  81.203  1.00  0.00           N  
ATOM   3257  H   SER   416      63.130  31.946  80.695  1.00  0.00           H  
ATOM   3258  CA  SER   416      63.889  32.086  82.631  1.00  0.00           C  
ATOM   3259  HA  SER   416      64.224  32.915  83.263  1.00  0.00           H  
ATOM   3260  CB  SER   416      62.460  31.717  83.031  1.00  0.00           C  
ATOM   3261  HB2 SER   416      62.497  31.525  84.110  1.00  0.00           H  
ATOM   3262  HB3 SER   416      61.763  32.533  82.837  1.00  0.00           H  
ATOM   3263  OG  SER   416      62.021  30.540  82.402  1.00  0.00           O  
ATOM   3264  HG  SER   416      61.404  30.740  81.685  1.00  0.00           H  
ATOM   3265  C   SER   416      64.972  30.978  82.882  1.00  0.00           C  
ATOM   3266  O   SER   416      65.154  30.501  84.015  1.00  0.00           O  
ATOM   3267  N   SER   417      65.725  30.536  81.893  1.00  0.00           N  
ATOM   3268  H   SER   417      65.586  30.876  80.957  1.00  0.00           H  
ATOM   3269  CA  SER   417      66.560  29.307  81.964  1.00  0.00           C  
ATOM   3270  HA  SER   417      67.099  29.204  82.900  1.00  0.00           H  
ATOM   3271  CB  SER   417      65.713  28.041  81.776  1.00  0.00           C  
ATOM   3272  HB2 SER   417      65.044  27.931  82.633  1.00  0.00           H  
ATOM   3273  HB3 SER   417      65.185  28.126  80.818  1.00  0.00           H  
ATOM   3274  OG  SER   417      66.460  26.853  81.868  1.00  0.00           O  
ATOM   3275  HG  SER   417      66.655  26.626  82.769  1.00  0.00           H  
ATOM   3276  C   SER   417      67.678  29.399  80.949  1.00  0.00           C  
ATOM   3277  O   SER   417      67.462  29.222  79.735  1.00  0.00           O  
ATOM   3278  N   VAL   418      68.923  29.566  81.442  1.00  0.00           N  
ATOM   3279  H   VAL   418      69.093  29.570  82.440  1.00  0.00           H  
ATOM   3280  CA  VAL   418      70.167  29.764  80.597  1.00  0.00           C  
ATOM   3281  HA  VAL   418      70.109  30.517  79.806  1.00  0.00           H  
ATOM   3282  CB  VAL   418      71.406  30.025  81.474  1.00  0.00           C  
ATOM   3283  HB  VAL   418      71.275  29.353  82.315  1.00  0.00           H  
ATOM   3284  CG1 VAL   418      72.758  29.795  80.716  1.00  0.00           C  
ATOM   3285 HG11 VAL   418      72.770  28.815  80.236  1.00  0.00           H  
ATOM   3286 HG12 VAL   418      72.691  30.504  79.878  1.00  0.00           H  
ATOM   3287 HG13 VAL   418      73.717  29.879  81.233  1.00  0.00           H  
ATOM   3288  CG2 VAL   418      71.233  31.524  81.805  1.00  0.00           C  
ATOM   3289 HG21 VAL   418      70.307  31.919  82.234  1.00  0.00           H  
ATOM   3290 HG22 VAL   418      72.011  31.803  82.507  1.00  0.00           H  
ATOM   3291 HG23 VAL   418      71.445  32.146  80.933  1.00  0.00           H  
ATOM   3292  C   VAL   418      70.367  28.404  79.861  1.00  0.00           C  
ATOM   3293  O   VAL   418      70.669  28.401  78.637  1.00  0.00           O  
ATOM   3294  N   ASP   419      70.064  27.313  80.561  1.00  0.00           N  
ATOM   3295  H   ASP   419      69.654  27.490  81.467  1.00  0.00           H  
ATOM   3296  CA  ASP   419      70.057  25.957  79.935  1.00  0.00           C  
ATOM   3297  HA  ASP   419      71.040  25.720  79.518  1.00  0.00           H  
ATOM   3298  CB  ASP   419      69.759  24.879  80.939  1.00  0.00           C  
ATOM   3299  HB2 ASP   419      68.706  25.048  81.112  1.00  0.00           H  
ATOM   3300  HB3 ASP   419      69.757  23.938  80.383  1.00  0.00           H  
ATOM   3301  CG  ASP   419      70.640  24.704  82.198  1.00  0.00           C  
ATOM   3302  OD1 ASP   419      70.151  23.930  83.077  1.00  0.00           O  
ATOM   3303  OD2 ASP   419      71.760  25.153  82.224  1.00  0.00           O  
ATOM   3304  C   ASP   419      69.078  25.907  78.654  1.00  0.00           C  
ATOM   3305  O   ASP   419      69.483  25.465  77.605  1.00  0.00           O  
ATOM   3306  N   ALA   420      67.802  26.312  78.862  1.00  0.00           N  
ATOM   3307  H   ALA   420      67.554  26.559  79.806  1.00  0.00           H  
ATOM   3308  CA  ALA   420      66.902  26.421  77.736  1.00  0.00           C  
ATOM   3309  HA  ALA   420      66.792  25.432  77.279  1.00  0.00           H  
ATOM   3310  CB  ALA   420      65.524  26.747  78.293  1.00  0.00           C  
ATOM   3311  HB1 ALA   420      65.465  27.824  78.408  1.00  0.00           H  
ATOM   3312  HB2 ALA   420      64.735  26.447  77.597  1.00  0.00           H  
ATOM   3313  HB3 ALA   420      65.384  26.215  79.230  1.00  0.00           H  
ATOM   3314  C   ALA   420      67.353  27.438  76.611  1.00  0.00           C  
ATOM   3315  O   ALA   420      67.188  27.261  75.381  1.00  0.00           O  
ATOM   3316  N   LEU   421      67.969  28.503  77.035  1.00  0.00           N  
ATOM   3317  H   LEU   421      67.953  28.624  78.037  1.00  0.00           H  
ATOM   3318  CA  LEU   421      68.557  29.494  76.168  1.00  0.00           C  
ATOM   3319  HA  LEU   421      67.741  29.785  75.511  1.00  0.00           H  
ATOM   3320  CB  LEU   421      69.097  30.693  77.007  1.00  0.00           C  
ATOM   3321  HB2 LEU   421      68.371  30.843  77.811  1.00  0.00           H  
ATOM   3322  HB3 LEU   421      70.054  30.349  77.392  1.00  0.00           H  
ATOM   3323  CG  LEU   421      69.299  32.082  76.377  1.00  0.00           C  
ATOM   3324  HG  LEU   421      68.383  32.265  75.813  1.00  0.00           H  
ATOM   3325  CD1 LEU   421      69.479  33.079  77.414  1.00  0.00           C  
ATOM   3326 HD11 LEU   421      70.208  32.731  78.149  1.00  0.00           H  
ATOM   3327 HD12 LEU   421      69.720  34.080  77.062  1.00  0.00           H  
ATOM   3328 HD13 LEU   421      68.610  33.214  78.057  1.00  0.00           H  
ATOM   3329  CD2 LEU   421      70.438  32.295  75.437  1.00  0.00           C  
ATOM   3330 HD21 LEU   421      70.527  31.675  74.541  1.00  0.00           H  
ATOM   3331 HD22 LEU   421      70.397  33.224  74.860  1.00  0.00           H  
ATOM   3332 HD23 LEU   421      71.424  32.205  75.885  1.00  0.00           H  
ATOM   3333  C   LEU   421      69.581  28.867  75.212  1.00  0.00           C  
ATOM   3334  O   LEU   421      69.365  28.942  73.989  1.00  0.00           O  
ATOM   3335  N   ARG   422      70.618  28.238  75.760  1.00  0.00           N  
ATOM   3336  H   ARG   422      70.677  28.244  76.773  1.00  0.00           H  
ATOM   3337  CA  ARG   422      71.502  27.343  74.976  1.00  0.00           C  
ATOM   3338  HA  ARG   422      71.958  28.018  74.256  1.00  0.00           H  
ATOM   3339  CB  ARG   422      72.559  26.734  75.931  1.00  0.00           C  
ATOM   3340  HB2 ARG   422      72.135  26.374  76.873  1.00  0.00           H  
ATOM   3341  HB3 ARG   422      73.035  25.853  75.490  1.00  0.00           H  
ATOM   3342  CG  ARG   422      73.664  27.648  76.455  1.00  0.00           C  
ATOM   3343  HG2 ARG   422      74.375  27.841  75.651  1.00  0.00           H  
ATOM   3344  HG3 ARG   422      73.239  28.546  76.912  1.00  0.00           H  
ATOM   3345  CD  ARG   422      74.325  26.917  77.626  1.00  0.00           C  
ATOM   3346  HD2 ARG   422      74.969  27.615  78.158  1.00  0.00           H  
ATOM   3347  HD3 ARG   422      73.565  26.617  78.334  1.00  0.00           H  
ATOM   3348  NE  ARG   422      75.031  25.695  77.106  1.00  0.00           N  
ATOM   3349  HE  ARG   422      75.119  25.633  76.095  1.00  0.00           H  
ATOM   3350  CZ  ARG   422      75.873  24.941  77.829  1.00  0.00           C  
ATOM   3351  NH1 ARG   422      75.966  24.882  79.119  1.00  0.00           N  
ATOM   3352 HH11 ARG   422      75.262  25.412  79.617  1.00  0.00           H  
ATOM   3353 HH12 ARG   422      76.505  24.111  79.491  1.00  0.00           H  
ATOM   3354  NH2 ARG   422      76.754  24.299  77.116  1.00  0.00           N  
ATOM   3355 HH21 ARG   422      76.600  24.445  76.127  1.00  0.00           H  
ATOM   3356 HH22 ARG   422      77.512  23.778  77.530  1.00  0.00           H  
ATOM   3357  C   ARG   422      70.824  26.273  74.196  1.00  0.00           C  
ATOM   3358  O   ARG   422      70.920  26.153  72.996  1.00  0.00           O  
ATOM   3359  N   GLY   423      70.042  25.461  74.892  1.00  0.00           N  
ATOM   3360  H   GLY   423      70.103  25.518  75.901  1.00  0.00           H  
ATOM   3361  CA  GLY   423      69.419  24.211  74.254  1.00  0.00           C  
ATOM   3362  HA2 GLY   423      70.096  23.384  74.052  1.00  0.00           H  
ATOM   3363  HA3 GLY   423      68.621  23.953  74.955  1.00  0.00           H  
ATOM   3364  C   GLY   423      68.607  24.548  72.968  1.00  0.00           C  
ATOM   3365  O   GLY   423      68.641  23.754  72.028  1.00  0.00           O  
ATOM   3366  N   PHE   424      67.796  25.605  73.059  1.00  0.00           N  
ATOM   3367  H   PHE   424      67.882  26.210  73.862  1.00  0.00           H  
ATOM   3368  CA  PHE   424      66.730  25.744  72.068  1.00  0.00           C  
ATOM   3369  HA  PHE   424      66.755  24.864  71.419  1.00  0.00           H  
ATOM   3370  CB  PHE   424      65.326  25.675  72.818  1.00  0.00           C  
ATOM   3371  HB2 PHE   424      65.284  26.580  73.428  1.00  0.00           H  
ATOM   3372  HB3 PHE   424      64.507  25.830  72.115  1.00  0.00           H  
ATOM   3373  CG  PHE   424      65.220  24.410  73.639  1.00  0.00           C  
ATOM   3374  CD1 PHE   424      65.003  23.230  72.962  1.00  0.00           C  
ATOM   3375  HD1 PHE   424      65.034  23.138  71.883  1.00  0.00           H  
ATOM   3376  CE1 PHE   424      64.586  22.087  73.700  1.00  0.00           C  
ATOM   3377  HE1 PHE   424      64.437  21.118  73.253  1.00  0.00           H  
ATOM   3378  CZ  PHE   424      64.417  22.126  75.087  1.00  0.00           C  
ATOM   3379  HZ  PHE   424      64.231  21.195  75.591  1.00  0.00           H  
ATOM   3380  CE2 PHE   424      64.526  23.371  75.766  1.00  0.00           C  
ATOM   3381  HE2 PHE   424      64.244  23.406  76.804  1.00  0.00           H  
ATOM   3382  CD2 PHE   424      64.903  24.523  75.047  1.00  0.00           C  
ATOM   3383  HD2 PHE   424      64.881  25.496  75.505  1.00  0.00           H  
ATOM   3384  C   PHE   424      66.718  27.027  71.221  1.00  0.00           C  
ATOM   3385  O   PHE   424      66.030  27.038  70.175  1.00  0.00           O  
ATOM   3386  N   VAL   425      67.643  27.998  71.581  1.00  0.00           N  
ATOM   3387  H   VAL   425      68.269  27.849  72.364  1.00  0.00           H  
ATOM   3388  CA  VAL   425      67.752  29.265  70.901  1.00  0.00           C  
ATOM   3389  HA  VAL   425      67.265  29.138  69.940  1.00  0.00           H  
ATOM   3390  CB  VAL   425      67.278  30.457  71.773  1.00  0.00           C  
ATOM   3391  HB  VAL   425      67.985  30.615  72.588  1.00  0.00           H  
ATOM   3392  CG1 VAL   425      67.126  31.636  70.826  1.00  0.00           C  
ATOM   3393 HG11 VAL   425      66.976  32.455  71.520  1.00  0.00           H  
ATOM   3394 HG12 VAL   425      68.019  31.932  70.276  1.00  0.00           H  
ATOM   3395 HG13 VAL   425      66.283  31.498  70.147  1.00  0.00           H  
ATOM   3396  CG2 VAL   425      65.880  30.235  72.283  1.00  0.00           C  
ATOM   3397 HG21 VAL   425      65.254  29.873  71.469  1.00  0.00           H  
ATOM   3398 HG22 VAL   425      66.018  29.489  73.070  1.00  0.00           H  
ATOM   3399 HG23 VAL   425      65.401  31.082  72.761  1.00  0.00           H  
ATOM   3400  C   VAL   425      69.268  29.504  70.469  1.00  0.00           C  
ATOM   3401  O   VAL   425      69.413  29.844  69.288  1.00  0.00           O  
ATOM   3402  N   LEU   426      70.231  29.430  71.372  1.00  0.00           N  
ATOM   3403  H   LEU   426      70.092  29.206  72.346  1.00  0.00           H  
ATOM   3404  CA  LEU   426      71.598  29.759  70.983  1.00  0.00           C  
ATOM   3405  HA  LEU   426      71.715  30.715  70.469  1.00  0.00           H  
ATOM   3406  CB  LEU   426      72.387  29.835  72.277  1.00  0.00           C  
ATOM   3407  HB2 LEU   426      71.674  30.215  73.019  1.00  0.00           H  
ATOM   3408  HB3 LEU   426      72.751  28.857  72.584  1.00  0.00           H  
ATOM   3409  CG  LEU   426      73.542  30.876  72.325  1.00  0.00           C  
ATOM   3410  HG  LEU   426      73.204  31.889  72.134  1.00  0.00           H  
ATOM   3411  CD1 LEU   426      74.263  30.854  73.694  1.00  0.00           C  
ATOM   3412 HD11 LEU   426      73.503  31.073  74.444  1.00  0.00           H  
ATOM   3413 HD12 LEU   426      74.744  29.898  73.869  1.00  0.00           H  
ATOM   3414 HD13 LEU   426      75.027  31.638  73.730  1.00  0.00           H  
ATOM   3415  CD2 LEU   426      74.626  30.592  71.262  1.00  0.00           C  
ATOM   3416 HD21 LEU   426      74.452  29.653  70.747  1.00  0.00           H  
ATOM   3417 HD22 LEU   426      74.607  31.468  70.609  1.00  0.00           H  
ATOM   3418 HD23 LEU   426      75.630  30.646  71.678  1.00  0.00           H  
ATOM   3419  C   LEU   426      72.167  28.769  69.999  1.00  0.00           C  
ATOM   3420  O   LEU   426      72.585  29.149  68.989  1.00  0.00           O  
ATOM   3421  N   ALA   427      72.011  27.477  70.391  1.00  0.00           N  
ATOM   3422  H   ALA   427      71.488  27.246  71.212  1.00  0.00           H  
ATOM   3423  CA  ALA   427      72.711  26.435  69.550  1.00  0.00           C  
ATOM   3424  HA  ALA   427      73.741  26.787  69.488  1.00  0.00           H  
ATOM   3425  CB  ALA   427      72.682  25.160  70.425  1.00  0.00           C  
ATOM   3426  HB1 ALA   427      71.696  24.694  70.496  1.00  0.00           H  
ATOM   3427  HB2 ALA   427      73.372  24.418  70.022  1.00  0.00           H  
ATOM   3428  HB3 ALA   427      73.074  25.430  71.407  1.00  0.00           H  
ATOM   3429  C   ALA   427      72.126  26.297  68.119  1.00  0.00           C  
ATOM   3430  O   ALA   427      72.925  26.282  67.173  1.00  0.00           O  
ATOM   3431  N   PRO   428      70.815  26.331  67.908  1.00  0.00           N  
ATOM   3432  CD  PRO   428      69.752  26.087  68.909  1.00  0.00           C  
ATOM   3433  HD2 PRO   428      69.498  27.095  69.237  1.00  0.00           H  
ATOM   3434  HD3 PRO   428      70.002  25.342  69.661  1.00  0.00           H  
ATOM   3435  CG  PRO   428      68.618  25.534  68.083  1.00  0.00           C  
ATOM   3436  HG2 PRO   428      67.664  25.637  68.597  1.00  0.00           H  
ATOM   3437  HG3 PRO   428      68.902  24.534  67.758  1.00  0.00           H  
ATOM   3438  CB  PRO   428      68.647  26.361  66.822  1.00  0.00           C  
ATOM   3439  HB2 PRO   428      68.340  27.387  67.018  1.00  0.00           H  
ATOM   3440  HB3 PRO   428      68.224  25.923  65.909  1.00  0.00           H  
ATOM   3441  CA  PRO   428      70.217  26.463  66.589  1.00  0.00           C  
ATOM   3442  HA  PRO   428      70.388  25.560  65.997  1.00  0.00           H  
ATOM   3443  C   PRO   428      70.612  27.652  65.724  1.00  0.00           C  
ATOM   3444  O   PRO   428      71.144  27.383  64.703  1.00  0.00           O  
ATOM   3445  N   LEU   429      70.513  28.824  66.312  1.00  0.00           N  
ATOM   3446  H   LEU   429      70.188  28.942  67.267  1.00  0.00           H  
ATOM   3447  CA  LEU   429      70.810  30.091  65.663  1.00  0.00           C  
ATOM   3448  HA  LEU   429      70.287  30.076  64.704  1.00  0.00           H  
ATOM   3449  CB  LEU   429      70.209  31.331  66.514  1.00  0.00           C  
ATOM   3450  HB2 LEU   429      69.174  31.105  66.772  1.00  0.00           H  
ATOM   3451  HB3 LEU   429      70.739  31.256  67.463  1.00  0.00           H  
ATOM   3452  CG  LEU   429      70.435  32.700  65.792  1.00  0.00           C  
ATOM   3453  HG  LEU   429      71.501  32.913  65.706  1.00  0.00           H  
ATOM   3454  CD1 LEU   429      69.645  32.782  64.446  1.00  0.00           C  
ATOM   3455 HD11 LEU   429      70.147  32.168  63.705  1.00  0.00           H  
ATOM   3456 HD12 LEU   429      68.588  32.519  64.517  1.00  0.00           H  
ATOM   3457 HD13 LEU   429      69.707  33.811  64.089  1.00  0.00           H  
ATOM   3458  CD2 LEU   429      69.970  33.825  66.627  1.00  0.00           C  
ATOM   3459 HD21 LEU   429      70.321  34.804  66.269  1.00  0.00           H  
ATOM   3460 HD22 LEU   429      68.882  33.850  66.750  1.00  0.00           H  
ATOM   3461 HD23 LEU   429      70.399  33.809  67.627  1.00  0.00           H  
ATOM   3462  C   LEU   429      72.274  30.261  65.402  1.00  0.00           C  
ATOM   3463  O   LEU   429      72.602  30.800  64.345  1.00  0.00           O  
ATOM   3464  N   PHE   430      73.108  29.655  66.234  1.00  0.00           N  
ATOM   3465  H   PHE   430      72.794  29.118  67.020  1.00  0.00           H  
ATOM   3466  CA  PHE   430      74.530  29.628  66.028  1.00  0.00           C  
ATOM   3467  HA  PHE   430      74.889  30.611  65.712  1.00  0.00           H  
ATOM   3468  CB  PHE   430      75.195  29.235  67.400  1.00  0.00           C  
ATOM   3469  HB2 PHE   430      74.758  29.808  68.211  1.00  0.00           H  
ATOM   3470  HB3 PHE   430      74.978  28.186  67.636  1.00  0.00           H  
ATOM   3471  CG  PHE   430      76.682  29.468  67.522  1.00  0.00           C  
ATOM   3472  CD1 PHE   430      77.449  29.069  68.667  1.00  0.00           C  
ATOM   3473  HD1 PHE   430      77.100  28.422  69.458  1.00  0.00           H  
ATOM   3474  CE1 PHE   430      78.855  29.324  68.635  1.00  0.00           C  
ATOM   3475  HE1 PHE   430      79.491  29.001  69.439  1.00  0.00           H  
ATOM   3476  CZ  PHE   430      79.312  30.227  67.699  1.00  0.00           C  
ATOM   3477  HZ  PHE   430      80.285  30.667  67.846  1.00  0.00           H  
ATOM   3478  CE2 PHE   430      78.543  30.721  66.686  1.00  0.00           C  
ATOM   3479  HE2 PHE   430      79.047  31.417  66.031  1.00  0.00           H  
ATOM   3480  CD2 PHE   430      77.189  30.303  66.550  1.00  0.00           C  
ATOM   3481  HD2 PHE   430      76.709  30.710  65.674  1.00  0.00           H  
ATOM   3482  C   PHE   430      74.952  28.753  64.888  1.00  0.00           C  
ATOM   3483  O   PHE   430      75.679  29.191  63.963  1.00  0.00           O  
ATOM   3484  N   VAL   431      74.200  27.650  64.735  1.00  0.00           N  
ATOM   3485  H   VAL   431      73.484  27.385  65.389  1.00  0.00           H  
ATOM   3486  CA  VAL   431      74.407  26.699  63.624  1.00  0.00           C  
ATOM   3487  HA  VAL   431      75.454  26.443  63.501  1.00  0.00           H  
ATOM   3488  CB  VAL   431      73.651  25.375  63.959  1.00  0.00           C  
ATOM   3489  HB  VAL   431      72.730  25.575  64.506  1.00  0.00           H  
ATOM   3490  CG1 VAL   431      73.414  24.455  62.726  1.00  0.00           C  
ATOM   3491 HG11 VAL   431      72.686  24.980  62.112  1.00  0.00           H  
ATOM   3492 HG12 VAL   431      74.359  24.355  62.182  1.00  0.00           H  
ATOM   3493 HG13 VAL   431      73.022  23.522  63.137  1.00  0.00           H  
ATOM   3494  CG2 VAL   431      74.474  24.524  64.992  1.00  0.00           C  
ATOM   3495 HG21 VAL   431      75.463  24.258  64.643  1.00  0.00           H  
ATOM   3496 HG22 VAL   431      74.723  25.213  65.805  1.00  0.00           H  
ATOM   3497 HG23 VAL   431      73.915  23.696  65.427  1.00  0.00           H  
ATOM   3498  C   VAL   431      73.957  27.306  62.330  1.00  0.00           C  
ATOM   3499  O   VAL   431      74.625  26.995  61.362  1.00  0.00           O  
ATOM   3500  N   TYR   432      72.876  28.076  62.371  1.00  0.00           N  
ATOM   3501  H   TYR   432      72.354  28.151  63.239  1.00  0.00           H  
ATOM   3502  CA  TYR   432      72.434  28.713  61.162  1.00  0.00           C  
ATOM   3503  HA  TYR   432      72.513  27.982  60.353  1.00  0.00           H  
ATOM   3504  CB  TYR   432      70.946  29.086  61.365  1.00  0.00           C  
ATOM   3505  HB2 TYR   432      70.935  29.917  62.079  1.00  0.00           H  
ATOM   3506  HB3 TYR   432      70.569  29.466  60.421  1.00  0.00           H  
ATOM   3507  CG  TYR   432      69.975  28.109  61.900  1.00  0.00           C  
ATOM   3508  CD1 TYR   432      70.164  26.758  61.760  1.00  0.00           C  
ATOM   3509  HD1 TYR   432      70.995  26.329  61.221  1.00  0.00           H  
ATOM   3510  CE1 TYR   432      69.174  25.870  62.153  1.00  0.00           C  
ATOM   3511  HE1 TYR   432      69.298  24.807  61.983  1.00  0.00           H  
ATOM   3512  CZ  TYR   432      68.032  26.409  62.789  1.00  0.00           C  
ATOM   3513  OH  TYR   432      67.115  25.576  63.374  1.00  0.00           O  
ATOM   3514  HH  TYR   432      67.244  24.645  63.200  1.00  0.00           H  
ATOM   3515  CE2 TYR   432      67.916  27.783  62.886  1.00  0.00           C  
ATOM   3516  HE2 TYR   432      67.056  28.064  63.486  1.00  0.00           H  
ATOM   3517  CD2 TYR   432      68.821  28.648  62.374  1.00  0.00           C  
ATOM   3518  HD2 TYR   432      68.719  29.712  62.526  1.00  0.00           H  
ATOM   3519  C   TYR   432      73.283  29.929  60.850  1.00  0.00           C  
ATOM   3520  O   TYR   432      73.717  29.996  59.672  1.00  0.00           O  
ATOM   3521  N   LEU   433      73.737  30.728  61.858  1.00  0.00           N  
ATOM   3522  H   LEU   433      73.506  30.430  62.799  1.00  0.00           H  
ATOM   3523  CA  LEU   433      74.740  31.803  61.579  1.00  0.00           C  
ATOM   3524  HA  LEU   433      74.264  32.463  60.854  1.00  0.00           H  
ATOM   3525  CB  LEU   433      74.901  32.604  62.823  1.00  0.00           C  
ATOM   3526  HB2 LEU   433      73.942  33.093  62.989  1.00  0.00           H  
ATOM   3527  HB3 LEU   433      75.111  31.977  63.688  1.00  0.00           H  
ATOM   3528  CG  LEU   433      75.965  33.663  62.908  1.00  0.00           C  
ATOM   3529  HG  LEU   433      76.991  33.447  62.637  1.00  0.00           H  
ATOM   3530  CD1 LEU   433      75.455  34.729  62.008  1.00  0.00           C  
ATOM   3531 HD11 LEU   433      76.199  35.500  61.819  1.00  0.00           H  
ATOM   3532 HD12 LEU   433      75.310  34.353  60.997  1.00  0.00           H  
ATOM   3533 HD13 LEU   433      74.505  35.148  62.328  1.00  0.00           H  
ATOM   3534  CD2 LEU   433      76.084  34.171  64.337  1.00  0.00           C  
ATOM   3535 HD21 LEU   433      75.174  34.720  64.574  1.00  0.00           H  
ATOM   3536 HD22 LEU   433      76.285  33.319  64.983  1.00  0.00           H  
ATOM   3537 HD23 LEU   433      76.855  34.939  64.422  1.00  0.00           H  
ATOM   3538  C   LEU   433      76.045  31.255  60.881  1.00  0.00           C  
ATOM   3539  O   LEU   433      76.518  31.688  59.829  1.00  0.00           O  
ATOM   3540  N   PHE   434      76.569  30.193  61.499  1.00  0.00           N  
ATOM   3541  H   PHE   434      76.080  29.765  62.268  1.00  0.00           H  
ATOM   3542  CA  PHE   434      77.697  29.396  60.913  1.00  0.00           C  
ATOM   3543  HA  PHE   434      78.456  30.175  60.826  1.00  0.00           H  
ATOM   3544  CB  PHE   434      78.095  28.273  61.991  1.00  0.00           C  
ATOM   3545  HB2 PHE   434      78.465  28.809  62.863  1.00  0.00           H  
ATOM   3546  HB3 PHE   434      77.227  27.638  62.169  1.00  0.00           H  
ATOM   3547  CG  PHE   434      79.242  27.378  61.545  1.00  0.00           C  
ATOM   3548  CD1 PHE   434      78.968  26.378  60.563  1.00  0.00           C  
ATOM   3549  HD1 PHE   434      77.995  26.128  60.176  1.00  0.00           H  
ATOM   3550  CE1 PHE   434      79.960  25.632  59.935  1.00  0.00           C  
ATOM   3551  HE1 PHE   434      79.822  24.940  59.118  1.00  0.00           H  
ATOM   3552  CZ  PHE   434      81.292  25.856  60.339  1.00  0.00           C  
ATOM   3553  HZ  PHE   434      82.074  25.291  59.861  1.00  0.00           H  
ATOM   3554  CE2 PHE   434      81.615  26.843  61.332  1.00  0.00           C  
ATOM   3555  HE2 PHE   434      82.653  27.019  61.562  1.00  0.00           H  
ATOM   3556  CD2 PHE   434      80.575  27.465  62.003  1.00  0.00           C  
ATOM   3557  HD2 PHE   434      80.852  28.121  62.823  1.00  0.00           H  
ATOM   3558  C   PHE   434      77.454  28.848  59.522  1.00  0.00           C  
ATOM   3559  O   PHE   434      78.107  29.218  58.605  1.00  0.00           O  
ATOM   3560  N   ILE   435      76.396  28.007  59.302  1.00  0.00           N  
ATOM   3561  H   ILE   435      75.918  27.643  60.120  1.00  0.00           H  
ATOM   3562  CA  ILE   435      76.180  27.423  57.950  1.00  0.00           C  
ATOM   3563  HA  ILE   435      77.084  26.891  57.654  1.00  0.00           H  
ATOM   3564  CB  ILE   435      75.026  26.412  57.906  1.00  0.00           C  
ATOM   3565  HB  ILE   435      74.162  26.799  58.468  1.00  0.00           H  
ATOM   3566  CG2 ILE   435      74.527  25.957  56.492  1.00  0.00           C  
ATOM   3567 HG21 ILE   435      75.307  25.361  56.021  1.00  0.00           H  
ATOM   3568 HG22 ILE   435      73.670  25.297  56.627  1.00  0.00           H  
ATOM   3569 HG23 ILE   435      74.212  26.850  55.956  1.00  0.00           H  
ATOM   3570  CG1 ILE   435      75.514  25.206  58.727  1.00  0.00           C  
ATOM   3571 HG12 ILE   435      76.377  24.714  58.283  1.00  0.00           H  
ATOM   3572 HG13 ILE   435      75.944  25.592  59.655  1.00  0.00           H  
ATOM   3573  CD1 ILE   435      74.454  24.080  59.108  1.00  0.00           C  
ATOM   3574 HD11 ILE   435      73.876  24.604  59.865  1.00  0.00           H  
ATOM   3575 HD12 ILE   435      73.724  23.900  58.320  1.00  0.00           H  
ATOM   3576 HD13 ILE   435      74.948  23.163  59.450  1.00  0.00           H  
ATOM   3577  C   ILE   435      75.844  28.586  56.859  1.00  0.00           C  
ATOM   3578  O   ILE   435      76.439  28.509  55.734  1.00  0.00           O  
ATOM   3579  N   GLY   436      75.101  29.632  57.184  1.00  0.00           N  
ATOM   3580  H   GLY   436      74.680  29.566  58.101  1.00  0.00           H  
ATOM   3581  CA  GLY   436      74.792  30.829  56.382  1.00  0.00           C  
ATOM   3582  HA2 GLY   436      74.164  30.434  55.594  1.00  0.00           H  
ATOM   3583  HA3 GLY   436      74.124  31.517  56.901  1.00  0.00           H  
ATOM   3584  C   GLY   436      76.042  31.606  55.919  1.00  0.00           C  
ATOM   3585  O   GLY   436      76.148  31.959  54.717  1.00  0.00           O  
ATOM   3586  N   THR   437      77.008  31.825  56.807  1.00  0.00           N  
ATOM   3587  H   THR   437      76.886  31.504  57.750  1.00  0.00           H  
ATOM   3588  CA  THR   437      78.231  32.522  56.595  1.00  0.00           C  
ATOM   3589  HA  THR   437      78.029  33.435  56.027  1.00  0.00           H  
ATOM   3590  CB  THR   437      78.823  32.898  57.883  1.00  0.00           C  
ATOM   3591  HB  THR   437      79.037  31.968  58.420  1.00  0.00           H  
ATOM   3592  CG2 THR   437      80.164  33.584  57.718  1.00  0.00           C  
ATOM   3593 HG21 THR   437      80.770  33.187  56.907  1.00  0.00           H  
ATOM   3594 HG22 THR   437      80.058  34.666  57.558  1.00  0.00           H  
ATOM   3595 HG23 THR   437      80.738  33.582  58.647  1.00  0.00           H  
ATOM   3596  OG1 THR   437      78.041  33.828  58.677  1.00  0.00           O  
ATOM   3597  HG1 THR   437      77.440  33.283  59.203  1.00  0.00           H  
ATOM   3598  C   THR   437      79.173  31.660  55.688  1.00  0.00           C  
ATOM   3599  O   THR   437      79.793  32.174  54.755  1.00  0.00           O  
ATOM   3600  N   SER   438      79.254  30.347  55.929  1.00  0.00           N  
ATOM   3601  H   SER   438      78.904  29.973  56.793  1.00  0.00           H  
ATOM   3602  CA  SER   438      80.090  29.420  55.260  1.00  0.00           C  
ATOM   3603  HA  SER   438      81.102  29.734  55.525  1.00  0.00           H  
ATOM   3604  CB  SER   438      79.894  28.060  55.813  1.00  0.00           C  
ATOM   3605  HB2 SER   438      78.817  27.868  55.730  1.00  0.00           H  
ATOM   3606  HB3 SER   438      80.354  27.303  55.183  1.00  0.00           H  
ATOM   3607  OG  SER   438      80.180  27.999  57.224  1.00  0.00           O  
ATOM   3608  HG  SER   438      79.403  28.238  57.733  1.00  0.00           H  
ATOM   3609  C   SER   438      79.933  29.569  53.746  1.00  0.00           C  
ATOM   3610  O   SER   438      80.890  29.652  52.942  1.00  0.00           O  
ATOM   3611  N   PHE   439      78.695  29.619  53.299  1.00  0.00           N  
ATOM   3612  H   PHE   439      77.946  29.525  53.962  1.00  0.00           H  
ATOM   3613  CA  PHE   439      78.188  29.965  51.930  1.00  0.00           C  
ATOM   3614  HA  PHE   439      78.777  29.244  51.373  1.00  0.00           H  
ATOM   3615  CB  PHE   439      76.740  29.504  51.845  1.00  0.00           C  
ATOM   3616  HB2 PHE   439      76.139  30.202  52.419  1.00  0.00           H  
ATOM   3617  HB3 PHE   439      76.479  29.410  50.790  1.00  0.00           H  
ATOM   3618  CG  PHE   439      76.377  28.146  52.510  1.00  0.00           C  
ATOM   3619  CD1 PHE   439      77.323  27.101  52.529  1.00  0.00           C  
ATOM   3620  HD1 PHE   439      78.330  27.276  52.192  1.00  0.00           H  
ATOM   3621  CE1 PHE   439      76.928  25.829  52.919  1.00  0.00           C  
ATOM   3622  HE1 PHE   439      77.643  25.029  52.975  1.00  0.00           H  
ATOM   3623  CZ  PHE   439      75.614  25.585  53.331  1.00  0.00           C  
ATOM   3624  HZ  PHE   439      75.380  24.649  53.802  1.00  0.00           H  
ATOM   3625  CE2 PHE   439      74.679  26.623  53.282  1.00  0.00           C  
ATOM   3626  HE2 PHE   439      73.681  26.490  53.684  1.00  0.00           H  
ATOM   3627  CD2 PHE   439      75.106  27.898  52.863  1.00  0.00           C  
ATOM   3628  HD2 PHE   439      74.516  28.804  52.807  1.00  0.00           H  
ATOM   3629  C   PHE   439      78.346  31.392  51.413  1.00  0.00           C  
ATOM   3630  O   PHE   439      78.495  31.544  50.199  1.00  0.00           O  
ATOM   3631  N   LEU   440      78.226  32.393  52.262  1.00  0.00           N  
ATOM   3632  H   LEU   440      77.956  32.127  53.204  1.00  0.00           H  
ATOM   3633  CA  LEU   440      78.406  33.775  51.862  1.00  0.00           C  
ATOM   3634  HA  LEU   440      77.737  34.021  51.037  1.00  0.00           H  
ATOM   3635  CB  LEU   440      78.070  34.664  53.110  1.00  0.00           C  
ATOM   3636  HB2 LEU   440      77.052  34.369  53.360  1.00  0.00           H  
ATOM   3637  HB3 LEU   440      78.731  34.497  53.954  1.00  0.00           H  
ATOM   3638  CG  LEU   440      78.148  36.169  52.648  1.00  0.00           C  
ATOM   3639  HG  LEU   440      79.173  36.413  52.402  1.00  0.00           H  
ATOM   3640  CD1 LEU   440      77.263  36.585  51.478  1.00  0.00           C  
ATOM   3641 HD11 LEU   440      77.767  36.265  50.560  1.00  0.00           H  
ATOM   3642 HD12 LEU   440      76.203  36.357  51.442  1.00  0.00           H  
ATOM   3643 HD13 LEU   440      77.269  37.672  51.497  1.00  0.00           H  
ATOM   3644  CD2 LEU   440      77.871  37.046  53.897  1.00  0.00           C  
ATOM   3645 HD21 LEU   440      76.915  36.803  54.359  1.00  0.00           H  
ATOM   3646 HD22 LEU   440      78.604  36.843  54.681  1.00  0.00           H  
ATOM   3647 HD23 LEU   440      77.892  38.081  53.578  1.00  0.00           H  
ATOM   3648  C   LEU   440      79.870  33.969  51.403  1.00  0.00           C  
ATOM   3649  O   LEU   440      80.162  34.315  50.290  1.00  0.00           O  
ATOM   3650  N   LEU   441      80.798  33.505  52.287  1.00  0.00           N  
ATOM   3651  H   LEU   441      80.437  33.140  53.161  1.00  0.00           H  
ATOM   3652  CA  LEU   441      82.201  33.349  52.145  1.00  0.00           C  
ATOM   3653  HA  LEU   441      82.604  34.354  51.965  1.00  0.00           H  
ATOM   3654  CB  LEU   441      82.893  32.673  53.354  1.00  0.00           C  
ATOM   3655  HB2 LEU   441      82.623  33.131  54.311  1.00  0.00           H  
ATOM   3656  HB3 LEU   441      82.305  31.752  53.483  1.00  0.00           H  
ATOM   3657  CG  LEU   441      84.347  32.463  53.148  1.00  0.00           C  
ATOM   3658  HG  LEU   441      84.480  31.763  52.316  1.00  0.00           H  
ATOM   3659  CD1 LEU   441      85.060  33.746  52.827  1.00  0.00           C  
ATOM   3660 HD11 LEU   441      84.885  34.416  53.673  1.00  0.00           H  
ATOM   3661 HD12 LEU   441      86.139  33.629  52.802  1.00  0.00           H  
ATOM   3662 HD13 LEU   441      84.848  34.156  51.835  1.00  0.00           H  
ATOM   3663  CD2 LEU   441      84.853  31.809  54.480  1.00  0.00           C  
ATOM   3664 HD21 LEU   441      84.782  32.406  55.395  1.00  0.00           H  
ATOM   3665 HD22 LEU   441      84.197  30.948  54.633  1.00  0.00           H  
ATOM   3666 HD23 LEU   441      85.882  31.454  54.435  1.00  0.00           H  
ATOM   3667  C   LEU   441      82.533  32.536  50.856  1.00  0.00           C  
ATOM   3668  O   LEU   441      83.259  32.963  49.939  1.00  0.00           O  
ATOM   3669  N   ALA   442      81.804  31.409  50.641  1.00  0.00           N  
ATOM   3670  H   ALA   442      81.238  31.037  51.392  1.00  0.00           H  
ATOM   3671  CA  ALA   442      82.021  30.593  49.416  1.00  0.00           C  
ATOM   3672  HA  ALA   442      83.081  30.347  49.456  1.00  0.00           H  
ATOM   3673  CB  ALA   442      81.220  29.317  49.703  1.00  0.00           C  
ATOM   3674  HB1 ALA   442      80.199  29.618  49.944  1.00  0.00           H  
ATOM   3675  HB2 ALA   442      81.235  28.634  48.846  1.00  0.00           H  
ATOM   3676  HB3 ALA   442      81.667  28.843  50.569  1.00  0.00           H  
ATOM   3677  C   ALA   442      81.708  31.344  48.136  1.00  0.00           C  
ATOM   3678  O   ALA   442      82.416  31.257  47.147  1.00  0.00           O  
ATOM   3679  N   GLY   443      80.480  31.932  48.148  1.00  0.00           N  
ATOM   3680  H   GLY   443      79.882  31.787  48.944  1.00  0.00           H  
ATOM   3681  CA  GLY   443      80.036  32.871  47.025  1.00  0.00           C  
ATOM   3682  HA2 GLY   443      79.647  32.347  46.143  1.00  0.00           H  
ATOM   3683  HA3 GLY   443      79.168  33.307  47.512  1.00  0.00           H  
ATOM   3684  C   GLY   443      81.070  33.912  46.692  1.00  0.00           C  
ATOM   3685  O   GLY   443      81.563  33.993  45.539  1.00  0.00           O  
ATOM   3686  N   PHE   444      81.407  34.748  47.668  1.00  0.00           N  
ATOM   3687  H   PHE   444      80.941  34.748  48.560  1.00  0.00           H  
ATOM   3688  CA  PHE   444      82.427  35.759  47.584  1.00  0.00           C  
ATOM   3689  HA  PHE   444      81.878  36.416  46.905  1.00  0.00           H  
ATOM   3690  CB  PHE   444      82.520  36.621  48.842  1.00  0.00           C  
ATOM   3691  HB2 PHE   444      82.478  35.982  49.721  1.00  0.00           H  
ATOM   3692  HB3 PHE   444      83.493  37.110  48.843  1.00  0.00           H  
ATOM   3693  CG  PHE   444      81.490  37.774  48.790  1.00  0.00           C  
ATOM   3694  CD1 PHE   444      81.612  38.829  47.874  1.00  0.00           C  
ATOM   3695  HD1 PHE   444      82.509  38.958  47.284  1.00  0.00           H  
ATOM   3696  CE1 PHE   444      80.582  39.742  47.804  1.00  0.00           C  
ATOM   3697  HE1 PHE   444      80.574  40.519  47.049  1.00  0.00           H  
ATOM   3698  CZ  PHE   444      79.511  39.717  48.750  1.00  0.00           C  
ATOM   3699  HZ  PHE   444      78.699  40.398  48.534  1.00  0.00           H  
ATOM   3700  CE2 PHE   444      79.439  38.735  49.718  1.00  0.00           C  
ATOM   3701  HE2 PHE   444      78.540  38.566  50.303  1.00  0.00           H  
ATOM   3702  CD2 PHE   444      80.388  37.695  49.698  1.00  0.00           C  
ATOM   3703  HD2 PHE   444      80.247  36.861  50.377  1.00  0.00           H  
ATOM   3704  C   PHE   444      83.811  35.381  47.041  1.00  0.00           C  
ATOM   3705  O   PHE   444      84.383  35.927  46.109  1.00  0.00           O  
ATOM   3706  N   VAL   445      84.449  34.368  47.642  1.00  0.00           N  
ATOM   3707  H   VAL   445      84.099  34.041  48.531  1.00  0.00           H  
ATOM   3708  CA  VAL   445      85.739  33.752  47.177  1.00  0.00           C  
ATOM   3709  HA  VAL   445      86.557  34.468  47.257  1.00  0.00           H  
ATOM   3710  CB  VAL   445      86.112  32.531  48.071  1.00  0.00           C  
ATOM   3711  HB  VAL   445      85.216  31.915  48.017  1.00  0.00           H  
ATOM   3712  CG1 VAL   445      87.277  31.668  47.680  1.00  0.00           C  
ATOM   3713 HG11 VAL   445      87.190  31.416  46.626  1.00  0.00           H  
ATOM   3714 HG12 VAL   445      88.227  32.195  47.786  1.00  0.00           H  
ATOM   3715 HG13 VAL   445      87.358  30.747  48.270  1.00  0.00           H  
ATOM   3716  CG2 VAL   445      86.473  33.097  49.520  1.00  0.00           C  
ATOM   3717 HG21 VAL   445      85.522  33.393  49.946  1.00  0.00           H  
ATOM   3718 HG22 VAL   445      86.898  32.373  50.214  1.00  0.00           H  
ATOM   3719 HG23 VAL   445      87.128  33.965  49.398  1.00  0.00           H  
ATOM   3720  C   VAL   445      85.651  33.294  45.745  1.00  0.00           C  
ATOM   3721  O   VAL   445      86.597  33.598  44.947  1.00  0.00           O  
ATOM   3722  N   SER   446      84.543  32.650  45.324  1.00  0.00           N  
ATOM   3723  H   SER   446      83.701  32.593  45.875  1.00  0.00           H  
ATOM   3724  CA  SER   446      84.436  32.221  43.905  1.00  0.00           C  
ATOM   3725  HA  SER   446      85.314  31.631  43.682  1.00  0.00           H  
ATOM   3726  CB  SER   446      83.211  31.360  43.814  1.00  0.00           C  
ATOM   3727  HB2 SER   446      83.229  30.654  44.639  1.00  0.00           H  
ATOM   3728  HB3 SER   446      82.337  31.985  43.991  1.00  0.00           H  
ATOM   3729  OG  SER   446      83.043  30.649  42.580  1.00  0.00           O  
ATOM   3730  HG  SER   446      82.546  31.268  42.031  1.00  0.00           H  
ATOM   3731  C   SER   446      84.328  33.333  42.831  1.00  0.00           C  
ATOM   3732  O   SER   446      84.685  33.065  41.690  1.00  0.00           O  
ATOM   3733  N   LEU   447      83.934  34.568  43.158  1.00  0.00           N  
ATOM   3734  H   LEU   447      83.781  34.747  44.140  1.00  0.00           H  
ATOM   3735  CA  LEU   447      84.207  35.756  42.337  1.00  0.00           C  
ATOM   3736  HA  LEU   447      83.639  35.678  41.408  1.00  0.00           H  
ATOM   3737  CB  LEU   447      83.697  37.090  43.043  1.00  0.00           C  
ATOM   3738  HB2 LEU   447      84.362  37.255  43.896  1.00  0.00           H  
ATOM   3739  HB3 LEU   447      83.858  37.924  42.354  1.00  0.00           H  
ATOM   3740  CG  LEU   447      82.217  37.008  43.505  1.00  0.00           C  
ATOM   3741  HG  LEU   447      82.076  36.201  44.218  1.00  0.00           H  
ATOM   3742  CD1 LEU   447      81.818  38.314  44.163  1.00  0.00           C  
ATOM   3743 HD11 LEU   447      80.866  38.216  44.673  1.00  0.00           H  
ATOM   3744 HD12 LEU   447      82.555  38.620  44.906  1.00  0.00           H  
ATOM   3745 HD13 LEU   447      81.710  39.130  43.447  1.00  0.00           H  
ATOM   3746  CD2 LEU   447      81.126  36.722  42.451  1.00  0.00           C  
ATOM   3747 HD21 LEU   447      80.163  36.579  42.925  1.00  0.00           H  
ATOM   3748 HD22 LEU   447      81.147  37.517  41.710  1.00  0.00           H  
ATOM   3749 HD23 LEU   447      81.391  35.784  41.961  1.00  0.00           H  
ATOM   3750  C   LEU   447      85.739  35.895  41.895  1.00  0.00           C  
ATOM   3751  O   LEU   447      86.124  35.771  40.721  1.00  0.00           O  
ATOM   3752  N   PHE   448      86.595  36.043  42.909  1.00  0.00           N  
ATOM   3753  H   PHE   448      86.295  36.028  43.868  1.00  0.00           H  
ATOM   3754  CA  PHE   448      88.058  36.061  42.730  1.00  0.00           C  
ATOM   3755  HA  PHE   448      88.365  36.934  42.166  1.00  0.00           H  
ATOM   3756  CB  PHE   448      88.753  36.159  44.122  1.00  0.00           C  
ATOM   3757  HB2 PHE   448      88.288  35.395  44.742  1.00  0.00           H  
ATOM   3758  HB3 PHE   448      89.830  35.982  44.091  1.00  0.00           H  
ATOM   3759  CG  PHE   448      88.608  37.448  44.924  1.00  0.00           C  
ATOM   3760  CD1 PHE   448      87.801  37.501  46.055  1.00  0.00           C  
ATOM   3761  HD1 PHE   448      87.122  36.700  46.305  1.00  0.00           H  
ATOM   3762  CE1 PHE   448      87.657  38.713  46.746  1.00  0.00           C  
ATOM   3763  HE1 PHE   448      87.031  38.728  47.641  1.00  0.00           H  
ATOM   3764  CZ  PHE   448      88.441  39.790  46.435  1.00  0.00           C  
ATOM   3765  HZ  PHE   448      88.327  40.668  47.047  1.00  0.00           H  
ATOM   3766  CE2 PHE   448      89.320  39.793  45.314  1.00  0.00           C  
ATOM   3767  HE2 PHE   448      89.942  40.641  45.036  1.00  0.00           H  
ATOM   3768  CD2 PHE   448      89.416  38.580  44.569  1.00  0.00           C  
ATOM   3769  HD2 PHE   448      90.076  38.468  43.716  1.00  0.00           H  
ATOM   3770  C   PHE   448      88.582  34.826  42.027  1.00  0.00           C  
ATOM   3771  O   PHE   448      89.455  35.035  41.204  1.00  0.00           O  
ATOM   3772  N   ARG   449      88.182  33.664  42.421  1.00  0.00           N  
ATOM   3773  H   ARG   449      87.302  33.615  42.931  1.00  0.00           H  
ATOM   3774  CA  ARG   449      88.623  32.364  41.706  1.00  0.00           C  
ATOM   3775  HA  ARG   449      89.675  32.203  41.967  1.00  0.00           H  
ATOM   3776  CB  ARG   449      87.924  31.137  42.398  1.00  0.00           C  
ATOM   3777  HB2 ARG   449      87.949  31.358  43.474  1.00  0.00           H  
ATOM   3778  HB3 ARG   449      86.900  30.960  42.087  1.00  0.00           H  
ATOM   3779  CG  ARG   449      88.595  29.792  42.063  1.00  0.00           C  
ATOM   3780  HG2 ARG   449      89.615  29.738  42.446  1.00  0.00           H  
ATOM   3781  HG3 ARG   449      88.008  28.978  42.468  1.00  0.00           H  
ATOM   3782  CD  ARG   449      88.616  29.449  40.561  1.00  0.00           C  
ATOM   3783  HD2 ARG   449      89.304  30.059  39.976  1.00  0.00           H  
ATOM   3784  HD3 ARG   449      89.158  28.504  40.539  1.00  0.00           H  
ATOM   3785  NE  ARG   449      87.333  29.400  39.938  1.00  0.00           N  
ATOM   3786  HE  ARG   449      86.531  29.426  40.552  1.00  0.00           H  
ATOM   3787  CZ  ARG   449      87.020  29.252  38.683  1.00  0.00           C  
ATOM   3788  NH1 ARG   449      85.840  29.005  38.416  1.00  0.00           N  
ATOM   3789 HH11 ARG   449      85.294  28.649  39.190  1.00  0.00           H  
ATOM   3790 HH12 ARG   449      85.489  29.032  37.471  1.00  0.00           H  
ATOM   3791  NH2 ARG   449      87.798  29.457  37.752  1.00  0.00           N  
ATOM   3792 HH21 ARG   449      88.722  29.779  37.973  1.00  0.00           H  
ATOM   3793 HH22 ARG   449      87.551  29.155  36.825  1.00  0.00           H  
ATOM   3794  C   ARG   449      88.399  32.540  40.161  1.00  0.00           C  
ATOM   3795  O   ARG   449      89.413  32.458  39.451  1.00  0.00           O  
ATOM   3796  N   ILE   450      87.184  32.964  39.770  1.00  0.00           N  
ATOM   3797  H   ILE   450      86.416  33.265  40.348  1.00  0.00           H  
ATOM   3798  CA  ILE   450      86.963  33.135  38.346  1.00  0.00           C  
ATOM   3799  HA  ILE   450      87.301  32.323  37.713  1.00  0.00           H  
ATOM   3800  CB  ILE   450      85.434  33.394  38.089  1.00  0.00           C  
ATOM   3801  HB  ILE   450      85.053  34.175  38.746  1.00  0.00           H  
ATOM   3802  CG2 ILE   450      85.063  33.794  36.654  1.00  0.00           C  
ATOM   3803 HG21 ILE   450      85.547  34.743  36.411  1.00  0.00           H  
ATOM   3804 HG22 ILE   450      85.256  32.997  35.934  1.00  0.00           H  
ATOM   3805 HG23 ILE   450      83.978  33.891  36.595  1.00  0.00           H  
ATOM   3806  CG1 ILE   450      84.571  32.135  38.425  1.00  0.00           C  
ATOM   3807 HG12 ILE   450      84.762  31.326  37.724  1.00  0.00           H  
ATOM   3808 HG13 ILE   450      84.979  31.783  39.375  1.00  0.00           H  
ATOM   3809  CD1 ILE   450      83.080  32.300  38.513  1.00  0.00           C  
ATOM   3810 HD11 ILE   450      82.616  31.493  39.077  1.00  0.00           H  
ATOM   3811 HD12 ILE   450      82.871  33.286  38.922  1.00  0.00           H  
ATOM   3812 HD13 ILE   450      82.715  32.387  37.494  1.00  0.00           H  
ATOM   3813  C   ILE   450      87.771  34.315  37.846  1.00  0.00           C  
ATOM   3814  O   ILE   450      88.094  34.321  36.624  1.00  0.00           O  
ATOM   3815  N   ARG   451      88.177  35.356  38.618  1.00  0.00           N  
ATOM   3816  H   ARG   451      87.696  35.468  39.502  1.00  0.00           H  
ATOM   3817  CA  ARG   451      89.051  36.424  38.109  1.00  0.00           C  
ATOM   3818  HA  ARG   451      88.813  36.659  37.075  1.00  0.00           H  
ATOM   3819  CB  ARG   451      88.955  37.675  38.878  1.00  0.00           C  
ATOM   3820  HB2 ARG   451      87.915  37.839  39.172  1.00  0.00           H  
ATOM   3821  HB3 ARG   451      89.428  37.452  39.826  1.00  0.00           H  
ATOM   3822  CG  ARG   451      89.478  38.881  38.083  1.00  0.00           C  
ATOM   3823  HG2 ARG   451      90.552  38.748  37.936  1.00  0.00           H  
ATOM   3824  HG3 ARG   451      89.060  38.908  37.074  1.00  0.00           H  
ATOM   3825  CD  ARG   451      89.205  40.284  38.729  1.00  0.00           C  
ATOM   3826  HD2 ARG   451      88.131  40.494  38.735  1.00  0.00           H  
ATOM   3827  HD3 ARG   451      89.500  40.237  39.779  1.00  0.00           H  
ATOM   3828  NE  ARG   451      90.035  41.350  38.086  1.00  0.00           N  
ATOM   3829  HE  ARG   451      90.637  41.130  37.307  1.00  0.00           H  
ATOM   3830  CZ  ARG   451      90.164  42.654  38.430  1.00  0.00           C  
ATOM   3831  NH1 ARG   451      89.479  43.239  39.380  1.00  0.00           N  
ATOM   3832 HH11 ARG   451      88.922  42.643  39.973  1.00  0.00           H  
ATOM   3833 HH12 ARG   451      89.585  44.237  39.515  1.00  0.00           H  
ATOM   3834  NH2 ARG   451      91.056  43.422  37.896  1.00  0.00           N  
ATOM   3835 HH21 ARG   451      91.477  43.118  37.036  1.00  0.00           H  
ATOM   3836 HH22 ARG   451      91.000  44.422  38.063  1.00  0.00           H  
ATOM   3837  C   ARG   451      90.557  35.974  37.867  1.00  0.00           C  
ATOM   3838  O   ARG   451      91.361  36.623  37.183  1.00  0.00           O  
ATOM   3839  N   THR   452      90.949  34.821  38.447  1.00  0.00           N  
ATOM   3840  H   THR   452      90.297  34.304  39.005  1.00  0.00           H  
ATOM   3841  CA  THR   452      92.355  34.597  38.792  1.00  0.00           C  
ATOM   3842  HA  THR   452      92.984  35.321  38.278  1.00  0.00           H  
ATOM   3843  CB  THR   452      92.674  34.937  40.293  1.00  0.00           C  
ATOM   3844  HB  THR   452      93.681  34.565  40.476  1.00  0.00           H  
ATOM   3845  CG2 THR   452      92.525  36.376  40.688  1.00  0.00           C  
ATOM   3846 HG21 THR   452      91.612  36.829  40.308  1.00  0.00           H  
ATOM   3847 HG22 THR   452      92.736  36.461  41.749  1.00  0.00           H  
ATOM   3848 HG23 THR   452      93.289  36.865  40.083  1.00  0.00           H  
ATOM   3849  OG1 THR   452      91.841  34.262  41.124  1.00  0.00           O  
ATOM   3850  HG1 THR   452      90.942  34.612  41.166  1.00  0.00           H  
ATOM   3851  C   THR   452      92.925  33.245  38.461  1.00  0.00           C  
ATOM   3852  O   THR   452      94.128  33.171  38.207  1.00  0.00           O  
ATOM   3853  N   ILE   453      92.116  32.209  38.524  1.00  0.00           N  
ATOM   3854  H   ILE   453      91.171  32.454  38.783  1.00  0.00           H  
ATOM   3855  CA  ILE   453      92.569  30.780  38.449  1.00  0.00           C  
ATOM   3856  HA  ILE   453      93.628  30.844  38.183  1.00  0.00           H  
ATOM   3857  CB  ILE   453      92.480  30.239  39.943  1.00  0.00           C  
ATOM   3858  HB  ILE   453      91.407  30.205  40.131  1.00  0.00           H  
ATOM   3859  CG2 ILE   453      93.090  28.793  40.128  1.00  0.00           C  
ATOM   3860 HG21 ILE   453      93.010  28.333  41.117  1.00  0.00           H  
ATOM   3861 HG22 ILE   453      92.600  28.062  39.489  1.00  0.00           H  
ATOM   3862 HG23 ILE   453      94.138  28.800  39.834  1.00  0.00           H  
ATOM   3863  CG1 ILE   453      93.234  31.062  40.991  1.00  0.00           C  
ATOM   3864 HG12 ILE   453      94.312  31.020  40.845  1.00  0.00           H  
ATOM   3865 HG13 ILE   453      92.991  32.092  40.717  1.00  0.00           H  
ATOM   3866  CD1 ILE   453      92.885  30.717  42.444  1.00  0.00           C  
ATOM   3867 HD11 ILE   453      93.440  29.845  42.815  1.00  0.00           H  
ATOM   3868 HD12 ILE   453      93.129  31.558  43.082  1.00  0.00           H  
ATOM   3869 HD13 ILE   453      91.821  30.517  42.502  1.00  0.00           H  
ATOM   3870  C   ILE   453      91.834  29.916  37.397  1.00  0.00           C  
ATOM   3871  O   ILE   453      90.709  29.407  37.617  1.00  0.00           O  
ATOM   3872  N   MET   454      92.363  29.665  36.237  1.00  0.00           N  
ATOM   3873  H   MET   454      91.874  29.008  35.647  1.00  0.00           H  
ATOM   3874  CA  MET   454      93.396  30.458  35.532  1.00  0.00           C  
ATOM   3875  HA  MET   454      94.319  30.465  36.109  1.00  0.00           H  
ATOM   3876  CB  MET   454      93.653  29.726  34.178  1.00  0.00           C  
ATOM   3877  HB2 MET   454      94.601  30.009  33.720  1.00  0.00           H  
ATOM   3878  HB3 MET   454      93.660  28.641  34.312  1.00  0.00           H  
ATOM   3879  CG  MET   454      92.590  30.075  33.121  1.00  0.00           C  
ATOM   3880  HG2 MET   454      91.602  30.025  33.585  1.00  0.00           H  
ATOM   3881  HG3 MET   454      92.764  31.058  32.694  1.00  0.00           H  
ATOM   3882  SD  MET   454      92.710  28.916  31.749  1.00  0.00           S  
ATOM   3883  CE  MET   454      91.201  29.584  30.857  1.00  0.00           C  
ATOM   3884  HE1 MET   454      90.308  29.611  31.486  1.00  0.00           H  
ATOM   3885  HE2 MET   454      91.359  30.628  30.597  1.00  0.00           H  
ATOM   3886  HE3 MET   454      91.074  28.905  30.012  1.00  0.00           H  
ATOM   3887  C   MET   454      92.982  31.965  35.285  1.00  0.00           C  
ATOM   3888  O   MET   454      91.812  32.335  35.335  1.00  0.00           O  
ATOM   3889  N   LYS   455      93.911  32.862  34.920  1.00  0.00           N  
ATOM   3890  H   LYS   455      94.858  32.564  34.766  1.00  0.00           H  
ATOM   3891  CA  LYS   455      93.580  34.241  34.703  1.00  0.00           C  
ATOM   3892  HA  LYS   455      92.948  34.526  35.539  1.00  0.00           H  
ATOM   3893  CB  LYS   455      94.813  35.038  34.574  1.00  0.00           C  
ATOM   3894  HB2 LYS   455      95.384  34.689  33.707  1.00  0.00           H  
ATOM   3895  HB3 LYS   455      94.534  36.083  34.441  1.00  0.00           H  
ATOM   3896  CG  LYS   455      95.804  35.064  35.803  1.00  0.00           C  
ATOM   3897  HG2 LYS   455      95.262  35.540  36.616  1.00  0.00           H  
ATOM   3898  HG3 LYS   455      96.143  34.035  35.961  1.00  0.00           H  
ATOM   3899  CD  LYS   455      97.054  35.846  35.543  1.00  0.00           C  
ATOM   3900  HD2 LYS   455      97.482  35.416  34.638  1.00  0.00           H  
ATOM   3901  HD3 LYS   455      96.747  36.887  35.367  1.00  0.00           H  
ATOM   3902  CE  LYS   455      97.905  35.887  36.775  1.00  0.00           C  
ATOM   3903  HE2 LYS   455      98.599  36.723  36.652  1.00  0.00           H  
ATOM   3904  HE3 LYS   455      97.362  36.026  37.710  1.00  0.00           H  
ATOM   3905  NZ  LYS   455      98.846  34.767  36.836  1.00  0.00           N  
ATOM   3906  HZ1 LYS   455      98.318  33.932  37.060  1.00  0.00           H  
ATOM   3907  HZ2 LYS   455      99.300  34.522  35.975  1.00  0.00           H  
ATOM   3908  HZ3 LYS   455      99.563  35.000  37.519  1.00  0.00           H  
ATOM   3909  C   LYS   455      92.728  34.394  33.453  1.00  0.00           C  
ATOM   3910  O   LYS   455      93.099  34.003  32.328  1.00  0.00           O  
ATOM   3911  N   HIP   456      91.590  35.020  33.706  1.00  0.00           N  
ATOM   3912  H   HIP   456      91.440  35.428  34.624  1.00  0.00           H  
ATOM   3913  CA  HIP   456      90.442  35.074  32.861  1.00  0.00           C  
ATOM   3914  HA  HIP   456      90.822  35.002  31.845  1.00  0.00           H  
ATOM   3915  CB  HIP   456      89.567  33.869  33.092  1.00  0.00           C  
ATOM   3916  HB2 HIP   456      90.132  32.970  32.855  1.00  0.00           H  
ATOM   3917  HB3 HIP   456      89.195  33.908  34.125  1.00  0.00           H  
ATOM   3918  CG  HIP   456      88.268  33.748  32.319  1.00  0.00           C  
ATOM   3919  ND1 HIP   456      88.202  33.642  30.971  1.00  0.00           N  
ATOM   3920  HD1 HIP   456      88.989  33.719  30.349  1.00  0.00           H  
ATOM   3921  CE1 HIP   456      86.902  33.558  30.647  1.00  0.00           C  
ATOM   3922  HE1 HIP   456      86.455  33.653  29.665  1.00  0.00           H  
ATOM   3923  NE2 HIP   456      86.145  33.619  31.782  1.00  0.00           N  
ATOM   3924  HE2 HIP   456      85.138  33.569  31.840  1.00  0.00           H  
ATOM   3925  CD2 HIP   456      86.980  33.745  32.822  1.00  0.00           C  
ATOM   3926  HD2 HIP   456      86.705  33.738  33.875  1.00  0.00           H  
ATOM   3927  C   HIP   456      89.648  36.384  33.024  1.00  0.00           C  
ATOM   3928  O   HIP   456      89.078  36.524  34.118  1.00  0.00           O  
ATOM   3929  N   ASP   457      89.568  37.285  32.017  1.00  0.00           N  
ATOM   3930  H   ASP   457      88.940  38.052  32.205  1.00  0.00           H  
ATOM   3931  CA  ASP   457      90.394  37.286  30.762  1.00  0.00           C  
ATOM   3932  HA  ASP   457      91.265  36.633  30.814  1.00  0.00           H  
ATOM   3933  CB  ASP   457      89.444  36.766  29.689  1.00  0.00           C  
ATOM   3934  HB2 ASP   457      90.054  36.444  28.837  1.00  0.00           H  
ATOM   3935  HB3 ASP   457      88.984  35.867  30.090  1.00  0.00           H  
ATOM   3936  CG  ASP   457      88.383  37.740  29.292  1.00  0.00           C  
ATOM   3937  OD1 ASP   457      87.809  37.550  28.208  1.00  0.00           O  
ATOM   3938  OD2 ASP   457      88.187  38.821  29.914  1.00  0.00           O  
ATOM   3939  C   ASP   457      90.965  38.676  30.355  1.00  0.00           C  
ATOM   3940  O   ASP   457      91.225  38.936  29.210  1.00  0.00           O  
ATOM   3941  N   GLY   458      91.121  39.554  31.376  1.00  0.00           N  
ATOM   3942  H   GLY   458      90.860  39.249  32.304  1.00  0.00           H  
ATOM   3943  CA  GLY   458      91.504  40.948  31.322  1.00  0.00           C  
ATOM   3944  HA2 GLY   458      91.521  41.369  32.331  1.00  0.00           H  
ATOM   3945  HA3 GLY   458      92.503  41.035  30.884  1.00  0.00           H  
ATOM   3946  C   GLY   458      90.615  41.859  30.473  1.00  0.00           C  
ATOM   3947  O   GLY   458      91.038  42.933  30.141  1.00  0.00           O  
ATOM   3948  N   THR   459      89.391  41.608  30.092  1.00  0.00           N  
ATOM   3949  H   THR   459      89.067  40.673  30.336  1.00  0.00           H  
ATOM   3950  CA  THR   459      88.531  42.510  29.234  1.00  0.00           C  
ATOM   3951  HA  THR   459      89.237  43.134  28.692  1.00  0.00           H  
ATOM   3952  CB  THR   459      87.787  41.658  28.173  1.00  0.00           C  
ATOM   3953  HB  THR   459      87.090  42.267  27.601  1.00  0.00           H  
ATOM   3954  CG2 THR   459      88.653  41.025  27.147  1.00  0.00           C  
ATOM   3955 HG21 THR   459      89.166  41.818  26.605  1.00  0.00           H  
ATOM   3956 HG22 THR   459      89.371  40.381  27.665  1.00  0.00           H  
ATOM   3957 HG23 THR   459      88.134  40.419  26.400  1.00  0.00           H  
ATOM   3958  OG1 THR   459      86.915  40.831  28.852  1.00  0.00           O  
ATOM   3959  HG1 THR   459      87.432  40.241  29.406  1.00  0.00           H  
ATOM   3960  C   THR   459      87.608  43.481  30.065  1.00  0.00           C  
ATOM   3961  O   THR   459      87.491  43.339  31.272  1.00  0.00           O  
ATOM   3962  N   LYS   460      87.004  44.511  29.407  1.00  0.00           N  
ATOM   3963  H   LYS   460      87.163  44.724  28.433  1.00  0.00           H  
ATOM   3964  CA  LYS   460      85.990  45.430  30.025  1.00  0.00           C  
ATOM   3965  HA  LYS   460      86.425  45.732  30.983  1.00  0.00           H  
ATOM   3966  CB  LYS   460      85.790  46.670  29.092  1.00  0.00           C  
ATOM   3967  HB2 LYS   460      85.341  47.447  29.715  1.00  0.00           H  
ATOM   3968  HB3 LYS   460      86.782  46.901  28.712  1.00  0.00           H  
ATOM   3969  CG  LYS   460      84.899  46.547  27.797  1.00  0.00           C  
ATOM   3970  HG2 LYS   460      85.464  45.869  27.153  1.00  0.00           H  
ATOM   3971  HG3 LYS   460      83.943  46.169  28.132  1.00  0.00           H  
ATOM   3972  CD  LYS   460      84.864  47.852  27.023  1.00  0.00           C  
ATOM   3973  HD2 LYS   460      84.412  48.606  27.673  1.00  0.00           H  
ATOM   3974  HD3 LYS   460      85.821  48.262  26.682  1.00  0.00           H  
ATOM   3975  CE  LYS   460      83.906  47.617  25.761  1.00  0.00           C  
ATOM   3976  HE2 LYS   460      84.316  46.938  25.007  1.00  0.00           H  
ATOM   3977  HE3 LYS   460      83.069  47.028  26.138  1.00  0.00           H  
ATOM   3978  NZ  LYS   460      83.417  48.839  24.982  1.00  0.00           N  
ATOM   3979  HZ1 LYS   460      84.245  49.311  24.661  1.00  0.00           H  
ATOM   3980  HZ2 LYS   460      82.927  48.576  24.137  1.00  0.00           H  
ATOM   3981  HZ3 LYS   460      82.886  49.394  25.634  1.00  0.00           H  
ATOM   3982  C   LYS   460      84.648  44.711  30.378  1.00  0.00           C  
ATOM   3983  O   LYS   460      84.002  45.182  31.266  1.00  0.00           O  
ATOM   3984  N   THR   461      84.236  43.621  29.681  1.00  0.00           N  
ATOM   3985  H   THR   461      84.665  43.442  28.786  1.00  0.00           H  
ATOM   3986  CA  THR   461      83.146  42.700  30.044  1.00  0.00           C  
ATOM   3987  HA  THR   461      82.255  43.011  29.497  1.00  0.00           H  
ATOM   3988  CB  THR   461      83.479  41.273  29.580  1.00  0.00           C  
ATOM   3989  HB  THR   461      84.123  40.805  30.327  1.00  0.00           H  
ATOM   3990  CG2 THR   461      82.203  40.374  29.482  1.00  0.00           C  
ATOM   3991 HG21 THR   461      81.517  40.801  28.748  1.00  0.00           H  
ATOM   3992 HG22 THR   461      82.447  39.424  29.009  1.00  0.00           H  
ATOM   3993 HG23 THR   461      81.699  40.276  30.441  1.00  0.00           H  
ATOM   3994  OG1 THR   461      84.025  41.212  28.252  1.00  0.00           O  
ATOM   3995  HG1 THR   461      84.882  40.791  28.391  1.00  0.00           H  
ATOM   3996  C   THR   461      82.660  42.654  31.484  1.00  0.00           C  
ATOM   3997  O   THR   461      83.452  42.361  32.411  1.00  0.00           O  
ATOM   3998  N   GLU   462      81.354  42.966  31.801  1.00  0.00           N  
ATOM   3999  H   GLU   462      80.729  43.114  31.017  1.00  0.00           H  
ATOM   4000  CA  GLU   462      80.748  42.843  33.165  1.00  0.00           C  
ATOM   4001  HA  GLU   462      81.302  43.590  33.739  1.00  0.00           H  
ATOM   4002  CB  GLU   462      79.219  43.181  33.170  1.00  0.00           C  
ATOM   4003  HB2 GLU   462      79.275  44.250  32.978  1.00  0.00           H  
ATOM   4004  HB3 GLU   462      78.618  42.714  32.385  1.00  0.00           H  
ATOM   4005  CG  GLU   462      78.534  42.998  34.471  1.00  0.00           C  
ATOM   4006  HG2 GLU   462      77.449  43.050  34.366  1.00  0.00           H  
ATOM   4007  HG3 GLU   462      78.621  41.981  34.849  1.00  0.00           H  
ATOM   4008  CD  GLU   462      78.969  43.974  35.601  1.00  0.00           C  
ATOM   4009  OE1 GLU   462      78.462  45.101  35.687  1.00  0.00           O  
ATOM   4010  OE2 GLU   462      80.031  43.813  36.266  1.00  0.00           O  
ATOM   4011  C   GLU   462      81.048  41.493  33.817  1.00  0.00           C  
ATOM   4012  O   GLU   462      81.149  40.473  33.136  1.00  0.00           O  
ATOM   4013  N   LYS   463      81.265  41.614  35.165  1.00  0.00           N  
ATOM   4014  H   LYS   463      81.150  42.500  35.618  1.00  0.00           H  
ATOM   4015  CA  LYS   463      81.627  40.467  35.946  1.00  0.00           C  
ATOM   4016  HA  LYS   463      81.912  39.698  35.225  1.00  0.00           H  
ATOM   4017  CB  LYS   463      82.860  40.818  36.834  1.00  0.00           C  
ATOM   4018  HB2 LYS   463      82.505  41.448  37.646  1.00  0.00           H  
ATOM   4019  HB3 LYS   463      83.168  39.858  37.261  1.00  0.00           H  
ATOM   4020  CG  LYS   463      84.007  41.468  36.118  1.00  0.00           C  
ATOM   4021  HG2 LYS   463      84.063  40.957  35.163  1.00  0.00           H  
ATOM   4022  HG3 LYS   463      83.736  42.526  36.038  1.00  0.00           H  
ATOM   4023  CD  LYS   463      85.318  41.210  36.928  1.00  0.00           C  
ATOM   4024  HD2 LYS   463      85.094  41.435  37.971  1.00  0.00           H  
ATOM   4025  HD3 LYS   463      85.503  40.137  36.911  1.00  0.00           H  
ATOM   4026  CE  LYS   463      86.540  42.004  36.415  1.00  0.00           C  
ATOM   4027  HE2 LYS   463      87.502  41.495  36.580  1.00  0.00           H  
ATOM   4028  HE3 LYS   463      86.419  42.108  35.341  1.00  0.00           H  
ATOM   4029  NZ  LYS   463      86.662  43.452  36.817  1.00  0.00           N  
ATOM   4030  HZ1 LYS   463      85.868  44.017  36.557  1.00  0.00           H  
ATOM   4031  HZ2 LYS   463      86.748  43.601  37.807  1.00  0.00           H  
ATOM   4032  HZ3 LYS   463      87.390  43.940  36.320  1.00  0.00           H  
ATOM   4033  C   LYS   463      80.507  39.919  36.817  1.00  0.00           C  
ATOM   4034  O   LYS   463      80.349  38.702  36.925  1.00  0.00           O  
ATOM   4035  N   LEU   464      79.512  40.794  37.219  1.00  0.00           N  
ATOM   4036  H   LEU   464      79.506  41.780  36.983  1.00  0.00           H  
ATOM   4037  CA  LEU   464      78.491  40.295  38.151  1.00  0.00           C  
ATOM   4038  HA  LEU   464      78.197  39.312  37.785  1.00  0.00           H  
ATOM   4039  CB  LEU   464      79.230  40.203  39.513  1.00  0.00           C  
ATOM   4040  HB2 LEU   464      80.146  39.604  39.523  1.00  0.00           H  
ATOM   4041  HB3 LEU   464      79.618  41.213  39.625  1.00  0.00           H  
ATOM   4042  CG  LEU   464      78.538  39.952  40.876  1.00  0.00           C  
ATOM   4043  HG  LEU   464      77.607  40.514  40.932  1.00  0.00           H  
ATOM   4044  CD1 LEU   464      78.062  38.497  41.130  1.00  0.00           C  
ATOM   4045 HD11 LEU   464      77.501  38.437  42.049  1.00  0.00           H  
ATOM   4046 HD12 LEU   464      77.460  38.179  40.282  1.00  0.00           H  
ATOM   4047 HD13 LEU   464      78.882  37.779  41.151  1.00  0.00           H  
ATOM   4048  CD2 LEU   464      79.555  40.417  41.967  1.00  0.00           C  
ATOM   4049 HD21 LEU   464      79.157  40.269  42.976  1.00  0.00           H  
ATOM   4050 HD22 LEU   464      80.497  39.875  41.915  1.00  0.00           H  
ATOM   4051 HD23 LEU   464      79.695  41.490  41.891  1.00  0.00           H  
ATOM   4052  C   LEU   464      77.370  41.308  38.199  1.00  0.00           C  
ATOM   4053  O   LEU   464      77.490  42.534  38.443  1.00  0.00           O  
ATOM   4054  N   GLU   465      76.207  40.808  37.771  1.00  0.00           N  
ATOM   4055  H   GLU   465      76.116  39.868  37.402  1.00  0.00           H  
ATOM   4056  CA  GLU   465      74.959  41.646  37.802  1.00  0.00           C  
ATOM   4057  HA  GLU   465      74.921  42.307  36.940  1.00  0.00           H  
ATOM   4058  CB  GLU   465      73.877  40.622  37.518  1.00  0.00           C  
ATOM   4059  HB2 GLU   465      74.037  40.318  36.482  1.00  0.00           H  
ATOM   4060  HB3 GLU   465      73.968  39.701  38.099  1.00  0.00           H  
ATOM   4061  CG  GLU   465      72.439  41.027  37.768  1.00  0.00           C  
ATOM   4062  HG2 GLU   465      71.782  40.240  37.395  1.00  0.00           H  
ATOM   4063  HG3 GLU   465      72.247  41.106  38.836  1.00  0.00           H  
ATOM   4064  CD  GLU   465      72.054  42.375  37.000  1.00  0.00           C  
ATOM   4065  OE1 GLU   465      71.673  43.368  37.652  1.00  0.00           O  
ATOM   4066  OE2 GLU   465      72.215  42.316  35.771  1.00  0.00           O  
ATOM   4067  C   GLU   465      74.675  42.416  39.108  1.00  0.00           C  
ATOM   4068  O   GLU   465      74.937  41.870  40.197  1.00  0.00           O  
ATOM   4069  N   LYS   466      74.246  43.679  38.962  1.00  0.00           N  
ATOM   4070  H   LYS   466      74.179  44.066  38.037  1.00  0.00           H  
ATOM   4071  CA  LYS   466      73.942  44.545  40.138  1.00  0.00           C  
ATOM   4072  HA  LYS   466      74.856  44.581  40.728  1.00  0.00           H  
ATOM   4073  CB  LYS   466      73.746  46.061  39.753  1.00  0.00           C  
ATOM   4074  HB2 LYS   466      73.206  46.144  38.815  1.00  0.00           H  
ATOM   4075  HB3 LYS   466      73.111  46.441  40.550  1.00  0.00           H  
ATOM   4076  CG  LYS   466      75.095  46.852  39.721  1.00  0.00           C  
ATOM   4077  HG2 LYS   466      74.853  47.903  39.853  1.00  0.00           H  
ATOM   4078  HG3 LYS   466      75.763  46.577  40.533  1.00  0.00           H  
ATOM   4079  CD  LYS   466      75.690  46.677  38.322  1.00  0.00           C  
ATOM   4080  HD2 LYS   466      75.625  45.657  37.944  1.00  0.00           H  
ATOM   4081  HD3 LYS   466      75.119  47.147  37.529  1.00  0.00           H  
ATOM   4082  CE  LYS   466      77.109  47.144  38.195  1.00  0.00           C  
ATOM   4083  HE2 LYS   466      77.269  48.056  38.776  1.00  0.00           H  
ATOM   4084  HE3 LYS   466      77.809  46.404  38.599  1.00  0.00           H  
ATOM   4085  NZ  LYS   466      77.365  47.440  36.762  1.00  0.00           N  
ATOM   4086  HZ1 LYS   466      76.639  47.975  36.311  1.00  0.00           H  
ATOM   4087  HZ2 LYS   466      78.166  48.062  36.709  1.00  0.00           H  
ATOM   4088  HZ3 LYS   466      77.421  46.633  36.164  1.00  0.00           H  
ATOM   4089  C   LYS   466      72.903  43.873  41.089  1.00  0.00           C  
ATOM   4090  O   LYS   466      73.169  43.835  42.320  1.00  0.00           O  
ATOM   4091  N   LEU   467      71.902  43.233  40.523  1.00  0.00           N  
ATOM   4092  H   LEU   467      71.795  43.269  39.513  1.00  0.00           H  
ATOM   4093  CA  LEU   467      70.782  42.638  41.358  1.00  0.00           C  
ATOM   4094  HA  LEU   467      70.550  43.438  42.065  1.00  0.00           H  
ATOM   4095  CB  LEU   467      69.562  42.375  40.491  1.00  0.00           C  
ATOM   4096  HB2 LEU   467      69.164  43.275  40.011  1.00  0.00           H  
ATOM   4097  HB3 LEU   467      70.002  41.703  39.750  1.00  0.00           H  
ATOM   4098  CG  LEU   467      68.363  41.605  41.139  1.00  0.00           C  
ATOM   4099  HG  LEU   467      68.705  40.625  41.465  1.00  0.00           H  
ATOM   4100  CD1 LEU   467      67.695  42.337  42.288  1.00  0.00           C  
ATOM   4101 HD11 LEU   467      67.331  43.322  42.002  1.00  0.00           H  
ATOM   4102 HD12 LEU   467      66.698  41.913  42.424  1.00  0.00           H  
ATOM   4103 HD13 LEU   467      68.216  42.293  43.240  1.00  0.00           H  
ATOM   4104  CD2 LEU   467      67.291  41.280  40.072  1.00  0.00           C  
ATOM   4105 HD21 LEU   467      66.793  42.224  39.834  1.00  0.00           H  
ATOM   4106 HD22 LEU   467      67.710  40.861  39.158  1.00  0.00           H  
ATOM   4107 HD23 LEU   467      66.493  40.611  40.422  1.00  0.00           H  
ATOM   4108  C   LEU   467      71.281  41.508  42.219  1.00  0.00           C  
ATOM   4109  O   LEU   467      70.874  41.324  43.354  1.00  0.00           O  
ATOM   4110  N   MET   468      72.370  40.862  41.729  1.00  0.00           N  
ATOM   4111  H   MET   468      72.813  41.015  40.834  1.00  0.00           H  
ATOM   4112  CA  MET   468      73.090  39.828  42.473  1.00  0.00           C  
ATOM   4113  HA  MET   468      72.317  39.395  43.114  1.00  0.00           H  
ATOM   4114  CB  MET   468      73.841  38.769  41.582  1.00  0.00           C  
ATOM   4115  HB2 MET   468      74.614  39.173  40.927  1.00  0.00           H  
ATOM   4116  HB3 MET   468      74.278  37.974  42.187  1.00  0.00           H  
ATOM   4117  CG  MET   468      72.937  37.986  40.580  1.00  0.00           C  
ATOM   4118  HG2 MET   468      72.231  37.362  41.122  1.00  0.00           H  
ATOM   4119  HG3 MET   468      72.397  38.760  40.017  1.00  0.00           H  
ATOM   4120  SD  MET   468      73.670  36.902  39.241  1.00  0.00           S  
ATOM   4121  CE  MET   468      72.086  36.720  38.314  1.00  0.00           C  
ATOM   4122  HE1 MET   468      72.170  35.931  37.569  1.00  0.00           H  
ATOM   4123  HE2 MET   468      71.298  36.464  39.006  1.00  0.00           H  
ATOM   4124  HE3 MET   468      71.892  37.675  37.812  1.00  0.00           H  
ATOM   4125  C   MET   468      74.025  40.388  43.470  1.00  0.00           C  
ATOM   4126  O   MET   468      74.298  39.799  44.504  1.00  0.00           O  
ATOM   4127  N   VAL   469      74.539  41.649  43.306  1.00  0.00           N  
ATOM   4128  H   VAL   469      74.425  42.263  42.515  1.00  0.00           H  
ATOM   4129  CA  VAL   469      75.257  42.238  44.465  1.00  0.00           C  
ATOM   4130  HA  VAL   469      75.873  41.439  44.879  1.00  0.00           H  
ATOM   4131  CB  VAL   469      76.243  43.334  43.935  1.00  0.00           C  
ATOM   4132  HB  VAL   469      75.589  43.984  43.351  1.00  0.00           H  
ATOM   4133  CG1 VAL   469      76.858  44.138  44.933  1.00  0.00           C  
ATOM   4134 HG11 VAL   469      77.396  43.463  45.599  1.00  0.00           H  
ATOM   4135 HG12 VAL   469      77.512  44.926  44.559  1.00  0.00           H  
ATOM   4136 HG13 VAL   469      76.107  44.750  45.438  1.00  0.00           H  
ATOM   4137  CG2 VAL   469      77.352  42.684  43.062  1.00  0.00           C  
ATOM   4138 HG21 VAL   469      76.943  42.170  42.191  1.00  0.00           H  
ATOM   4139 HG22 VAL   469      78.071  43.450  42.760  1.00  0.00           H  
ATOM   4140 HG23 VAL   469      77.901  42.037  43.742  1.00  0.00           H  
ATOM   4141  C   VAL   469      74.299  42.826  45.470  1.00  0.00           C  
ATOM   4142  O   VAL   469      74.539  42.593  46.656  1.00  0.00           O  
ATOM   4143  N   ARG   470      73.110  43.337  45.031  1.00  0.00           N  
ATOM   4144  H   ARG   470      72.891  43.364  44.043  1.00  0.00           H  
ATOM   4145  CA  ARG   470      72.045  43.843  45.919  1.00  0.00           C  
ATOM   4146  HA  ARG   470      72.368  44.566  46.669  1.00  0.00           H  
ATOM   4147  CB  ARG   470      71.054  44.589  45.136  1.00  0.00           C  
ATOM   4148  HB2 ARG   470      71.466  45.493  44.702  1.00  0.00           H  
ATOM   4149  HB3 ARG   470      70.776  43.912  44.323  1.00  0.00           H  
ATOM   4150  CG  ARG   470      69.554  44.943  45.578  1.00  0.00           C  
ATOM   4151  HG2 ARG   470      69.016  44.010  45.709  1.00  0.00           H  
ATOM   4152  HG3 ARG   470      69.596  45.580  46.463  1.00  0.00           H  
ATOM   4153  CD  ARG   470      68.908  45.804  44.414  1.00  0.00           C  
ATOM   4154  HD2 ARG   470      69.671  46.264  43.796  1.00  0.00           H  
ATOM   4155  HD3 ARG   470      68.422  45.005  43.838  1.00  0.00           H  
ATOM   4156  NE  ARG   470      67.905  46.690  44.978  1.00  0.00           N  
ATOM   4157  HE  ARG   470      67.177  46.256  45.531  1.00  0.00           H  
ATOM   4158  CZ  ARG   470      68.028  47.979  45.028  1.00  0.00           C  
ATOM   4159  NH1 ARG   470      68.990  48.645  44.405  1.00  0.00           N  
ATOM   4160 HH11 ARG   470      69.267  48.226  43.533  1.00  0.00           H  
ATOM   4161 HH12 ARG   470      69.234  49.573  44.741  1.00  0.00           H  
ATOM   4162  NH2 ARG   470      67.240  48.809  45.658  1.00  0.00           N  
ATOM   4163 HH21 ARG   470      66.339  48.429  45.905  1.00  0.00           H  
ATOM   4164 HH22 ARG   470      67.417  49.799  45.584  1.00  0.00           H  
ATOM   4165  C   ARG   470      71.500  42.690  46.780  1.00  0.00           C  
ATOM   4166  O   ARG   470      71.205  43.013  47.942  1.00  0.00           O  
ATOM   4167  N   ILE   471      71.462  41.432  46.275  1.00  0.00           N  
ATOM   4168  H   ILE   471      71.569  41.328  45.270  1.00  0.00           H  
ATOM   4169  CA  ILE   471      71.154  40.237  46.992  1.00  0.00           C  
ATOM   4170  HA  ILE   471      70.344  40.432  47.707  1.00  0.00           H  
ATOM   4171  CB  ILE   471      70.754  39.092  46.006  1.00  0.00           C  
ATOM   4172  HB  ILE   471      71.477  39.084  45.188  1.00  0.00           H  
ATOM   4173  CG2 ILE   471      70.766  37.763  46.817  1.00  0.00           C  
ATOM   4174 HG21 ILE   471      70.424  36.968  46.158  1.00  0.00           H  
ATOM   4175 HG22 ILE   471      71.770  37.495  47.144  1.00  0.00           H  
ATOM   4176 HG23 ILE   471      70.162  37.828  47.709  1.00  0.00           H  
ATOM   4177  CG1 ILE   471      69.483  39.262  45.320  1.00  0.00           C  
ATOM   4178 HG12 ILE   471      68.647  39.001  45.978  1.00  0.00           H  
ATOM   4179 HG13 ILE   471      69.414  40.293  44.985  1.00  0.00           H  
ATOM   4180  CD1 ILE   471      69.301  38.378  44.024  1.00  0.00           C  
ATOM   4181 HD11 ILE   471      68.296  38.608  43.673  1.00  0.00           H  
ATOM   4182 HD12 ILE   471      69.931  38.849  43.268  1.00  0.00           H  
ATOM   4183 HD13 ILE   471      69.427  37.315  44.187  1.00  0.00           H  
ATOM   4184  C   ILE   471      72.351  39.846  47.941  1.00  0.00           C  
ATOM   4185  O   ILE   471      72.049  39.582  49.133  1.00  0.00           O  
ATOM   4186  N   GLY   472      73.597  39.872  47.519  1.00  0.00           N  
ATOM   4187  H   GLY   472      73.829  40.255  46.620  1.00  0.00           H  
ATOM   4188  CA  GLY   472      74.689  39.613  48.488  1.00  0.00           C  
ATOM   4189  HA2 GLY   472      74.757  38.589  48.853  1.00  0.00           H  
ATOM   4190  HA3 GLY   472      75.671  39.783  48.038  1.00  0.00           H  
ATOM   4191  C   GLY   472      74.549  40.536  49.649  1.00  0.00           C  
ATOM   4192  O   GLY   472      74.759  40.257  50.808  1.00  0.00           O  
ATOM   4193  N   VAL   473      74.167  41.823  49.378  1.00  0.00           N  
ATOM   4194  H   VAL   473      74.056  42.036  48.398  1.00  0.00           H  
ATOM   4195  CA  VAL   473      74.155  42.830  50.466  1.00  0.00           C  
ATOM   4196  HA  VAL   473      74.973  42.606  51.150  1.00  0.00           H  
ATOM   4197  CB  VAL   473      74.345  44.299  49.935  1.00  0.00           C  
ATOM   4198  HB  VAL   473      73.741  44.320  49.027  1.00  0.00           H  
ATOM   4199  CG1 VAL   473      73.833  45.487  50.765  1.00  0.00           C  
ATOM   4200 HG11 VAL   473      74.108  46.431  50.297  1.00  0.00           H  
ATOM   4201 HG12 VAL   473      72.754  45.326  50.756  1.00  0.00           H  
ATOM   4202 HG13 VAL   473      74.324  45.462  51.737  1.00  0.00           H  
ATOM   4203  CG2 VAL   473      75.864  44.586  49.681  1.00  0.00           C  
ATOM   4204 HG21 VAL   473      76.386  44.295  50.594  1.00  0.00           H  
ATOM   4205 HG22 VAL   473      76.209  43.966  48.870  1.00  0.00           H  
ATOM   4206 HG23 VAL   473      75.998  45.658  49.534  1.00  0.00           H  
ATOM   4207  C   VAL   473      72.863  42.657  51.290  1.00  0.00           C  
ATOM   4208  O   VAL   473      72.862  43.053  52.427  1.00  0.00           O  
ATOM   4209  N   PHE   474      71.817  41.971  50.777  1.00  0.00           N  
ATOM   4210  H   PHE   474      71.815  41.696  49.806  1.00  0.00           H  
ATOM   4211  CA  PHE   474      70.668  41.398  51.612  1.00  0.00           C  
ATOM   4212  HA  PHE   474      70.381  42.239  52.241  1.00  0.00           H  
ATOM   4213  CB  PHE   474      69.477  40.919  50.772  1.00  0.00           C  
ATOM   4214  HB2 PHE   474      69.419  41.616  49.945  1.00  0.00           H  
ATOM   4215  HB3 PHE   474      69.737  39.941  50.358  1.00  0.00           H  
ATOM   4216  CG  PHE   474      68.200  40.819  51.567  1.00  0.00           C  
ATOM   4217  CD1 PHE   474      67.909  39.594  52.110  1.00  0.00           C  
ATOM   4218  HD1 PHE   474      68.632  38.803  52.016  1.00  0.00           H  
ATOM   4219  CE1 PHE   474      66.655  39.483  52.824  1.00  0.00           C  
ATOM   4220  HE1 PHE   474      66.374  38.519  53.217  1.00  0.00           H  
ATOM   4221  CZ  PHE   474      65.790  40.550  53.013  1.00  0.00           C  
ATOM   4222  HZ  PHE   474      64.872  40.357  53.554  1.00  0.00           H  
ATOM   4223  CE2 PHE   474      66.092  41.806  52.464  1.00  0.00           C  
ATOM   4224  HE2 PHE   474      65.410  42.642  52.586  1.00  0.00           H  
ATOM   4225  CD2 PHE   474      67.297  41.966  51.774  1.00  0.00           C  
ATOM   4226  HD2 PHE   474      67.530  42.936  51.348  1.00  0.00           H  
ATOM   4227  C   PHE   474      71.112  40.277  52.573  1.00  0.00           C  
ATOM   4228  O   PHE   474      70.609  40.150  53.689  1.00  0.00           O  
ATOM   4229  N   SER   475      72.060  39.429  52.131  1.00  0.00           N  
ATOM   4230  H   SER   475      72.421  39.480  51.189  1.00  0.00           H  
ATOM   4231  CA  SER   475      72.571  38.330  52.977  1.00  0.00           C  
ATOM   4232  HA  SER   475      71.670  37.862  53.365  1.00  0.00           H  
ATOM   4233  CB  SER   475      73.356  37.377  52.120  1.00  0.00           C  
ATOM   4234  HB2 SER   475      72.648  37.041  51.365  1.00  0.00           H  
ATOM   4235  HB3 SER   475      74.230  37.833  51.669  1.00  0.00           H  
ATOM   4236  OG  SER   475      73.689  36.290  52.917  1.00  0.00           O  
ATOM   4237  HG  SER   475      73.600  35.410  52.555  1.00  0.00           H  
ATOM   4238  C   SER   475      73.354  39.008  54.130  1.00  0.00           C  
ATOM   4239  O   SER   475      73.111  38.713  55.302  1.00  0.00           O  
ATOM   4240  N   VAL   476      74.094  40.089  53.887  1.00  0.00           N  
ATOM   4241  H   VAL   476      74.282  40.281  52.912  1.00  0.00           H  
ATOM   4242  CA  VAL   476      74.745  40.901  54.969  1.00  0.00           C  
ATOM   4243  HA  VAL   476      75.191  40.187  55.655  1.00  0.00           H  
ATOM   4244  CB  VAL   476      75.846  41.864  54.429  1.00  0.00           C  
ATOM   4245  HB  VAL   476      75.412  42.563  53.701  1.00  0.00           H  
ATOM   4246  CG1 VAL   476      76.448  42.724  55.544  1.00  0.00           C  
ATOM   4247 HG11 VAL   476      77.284  43.333  55.179  1.00  0.00           H  
ATOM   4248 HG12 VAL   476      75.779  43.488  55.930  1.00  0.00           H  
ATOM   4249 HG13 VAL   476      76.708  42.107  56.403  1.00  0.00           H  
ATOM   4250  CG2 VAL   476      76.966  41.006  53.764  1.00  0.00           C  
ATOM   4251 HG21 VAL   476      77.690  41.655  53.267  1.00  0.00           H  
ATOM   4252 HG22 VAL   476      77.515  40.441  54.514  1.00  0.00           H  
ATOM   4253 HG23 VAL   476      76.534  40.347  53.016  1.00  0.00           H  
ATOM   4254  C   VAL   476      73.749  41.712  55.736  1.00  0.00           C  
ATOM   4255  O   VAL   476      73.917  41.690  56.943  1.00  0.00           O  
ATOM   4256  N   LEU   477      72.754  42.363  55.153  1.00  0.00           N  
ATOM   4257  H   LEU   477      72.546  42.401  54.157  1.00  0.00           H  
ATOM   4258  CA  LEU   477      71.771  43.067  55.968  1.00  0.00           C  
ATOM   4259  HA  LEU   477      72.288  43.848  56.514  1.00  0.00           H  
ATOM   4260  CB  LEU   477      70.733  43.620  54.958  1.00  0.00           C  
ATOM   4261  HB2 LEU   477      71.120  44.463  54.374  1.00  0.00           H  
ATOM   4262  HB3 LEU   477      70.484  42.817  54.263  1.00  0.00           H  
ATOM   4263  CG  LEU   477      69.422  44.130  55.560  1.00  0.00           C  
ATOM   4264  HG  LEU   477      68.959  43.289  56.069  1.00  0.00           H  
ATOM   4265  CD1 LEU   477      69.453  45.337  56.563  1.00  0.00           C  
ATOM   4266 HD11 LEU   477      69.981  46.212  56.173  1.00  0.00           H  
ATOM   4267 HD12 LEU   477      68.409  45.579  56.796  1.00  0.00           H  
ATOM   4268 HD13 LEU   477      69.886  45.162  57.545  1.00  0.00           H  
ATOM   4269  CD2 LEU   477      68.353  44.304  54.452  1.00  0.00           C  
ATOM   4270 HD21 LEU   477      68.329  43.531  53.683  1.00  0.00           H  
ATOM   4271 HD22 LEU   477      67.333  44.317  54.820  1.00  0.00           H  
ATOM   4272 HD23 LEU   477      68.638  45.247  53.985  1.00  0.00           H  
ATOM   4273  C   LEU   477      71.038  42.144  56.977  1.00  0.00           C  
ATOM   4274  O   LEU   477      70.647  42.667  58.026  1.00  0.00           O  
ATOM   4275  N   TYR   478      70.870  40.879  56.656  1.00  0.00           N  
ATOM   4276  H   TYR   478      71.110  40.664  55.695  1.00  0.00           H  
ATOM   4277  CA  TYR   478      70.475  39.792  57.593  1.00  0.00           C  
ATOM   4278  HA  TYR   478      69.648  40.161  58.206  1.00  0.00           H  
ATOM   4279  CB  TYR   478      69.974  38.608  56.788  1.00  0.00           C  
ATOM   4280  HB2 TYR   478      69.379  38.896  55.922  1.00  0.00           H  
ATOM   4281  HB3 TYR   478      70.781  37.928  56.500  1.00  0.00           H  
ATOM   4282  CG  TYR   478      68.947  37.822  57.595  1.00  0.00           C  
ATOM   4283  CD1 TYR   478      69.318  36.774  58.479  1.00  0.00           C  
ATOM   4284  HD1 TYR   478      70.323  36.383  58.489  1.00  0.00           H  
ATOM   4285  CE1 TYR   478      68.357  36.181  59.333  1.00  0.00           C  
ATOM   4286  HE1 TYR   478      68.550  35.296  59.924  1.00  0.00           H  
ATOM   4287  CZ  TYR   478      67.005  36.462  59.170  1.00  0.00           C  
ATOM   4288  OH  TYR   478      66.053  35.697  59.701  1.00  0.00           O  
ATOM   4289  HH  TYR   478      66.490  34.971  60.153  1.00  0.00           H  
ATOM   4290  CE2 TYR   478      66.574  37.477  58.248  1.00  0.00           C  
ATOM   4291  HE2 TYR   478      65.529  37.704  58.106  1.00  0.00           H  
ATOM   4292  CD2 TYR   478      67.591  38.168  57.561  1.00  0.00           C  
ATOM   4293  HD2 TYR   478      67.360  38.858  56.763  1.00  0.00           H  
ATOM   4294  C   TYR   478      71.577  39.356  58.611  1.00  0.00           C  
ATOM   4295  O   TYR   478      71.323  39.319  59.823  1.00  0.00           O  
ATOM   4296  N   THR   479      72.817  39.037  58.209  1.00  0.00           N  
ATOM   4297  H   THR   479      72.989  39.080  57.215  1.00  0.00           H  
ATOM   4298  CA  THR   479      73.955  38.549  59.062  1.00  0.00           C  
ATOM   4299  HA  THR   479      73.778  37.578  59.551  1.00  0.00           H  
ATOM   4300  CB  THR   479      75.248  38.397  58.339  1.00  0.00           C  
ATOM   4301  HB  THR   479      75.533  39.340  57.873  1.00  0.00           H  
ATOM   4302  CG2 THR   479      76.384  37.757  59.113  1.00  0.00           C  
ATOM   4303 HG21 THR   479      77.272  37.639  58.493  1.00  0.00           H  
ATOM   4304 HG22 THR   479      76.641  38.292  60.029  1.00  0.00           H  
ATOM   4305 HG23 THR   479      75.965  36.806  59.440  1.00  0.00           H  
ATOM   4306  OG1 THR   479      75.107  37.602  57.289  1.00  0.00           O  
ATOM   4307  HG1 THR   479      74.537  38.072  56.667  1.00  0.00           H  
ATOM   4308  C   THR   479      74.239  39.537  60.214  1.00  0.00           C  
ATOM   4309  O   THR   479      74.458  39.182  61.334  1.00  0.00           O  
ATOM   4310  N   VAL   480      74.351  40.831  59.901  1.00  0.00           N  
ATOM   4311  H   VAL   480      74.099  41.096  58.960  1.00  0.00           H  
ATOM   4312  CA  VAL   480      74.645  41.876  60.920  1.00  0.00           C  
ATOM   4313  HA  VAL   480      75.661  41.657  61.253  1.00  0.00           H  
ATOM   4314  CB  VAL   480      74.878  43.282  60.475  1.00  0.00           C  
ATOM   4315  HB  VAL   480      73.985  43.799  60.144  1.00  0.00           H  
ATOM   4316  CG1 VAL   480      75.569  44.073  61.556  1.00  0.00           C  
ATOM   4317 HG11 VAL   480      76.448  43.586  61.981  1.00  0.00           H  
ATOM   4318 HG12 VAL   480      76.005  45.039  61.272  1.00  0.00           H  
ATOM   4319 HG13 VAL   480      74.990  44.278  62.456  1.00  0.00           H  
ATOM   4320  CG2 VAL   480      75.914  43.386  59.305  1.00  0.00           C  
ATOM   4321 HG21 VAL   480      75.313  43.089  58.449  1.00  0.00           H  
ATOM   4322 HG22 VAL   480      76.069  44.460  59.129  1.00  0.00           H  
ATOM   4323 HG23 VAL   480      76.763  42.709  59.393  1.00  0.00           H  
ATOM   4324  C   VAL   480      73.776  41.824  62.196  1.00  0.00           C  
ATOM   4325  O   VAL   480      74.201  41.612  63.314  1.00  0.00           O  
ATOM   4326  N   PRO   481      72.423  41.890  62.058  1.00  0.00           N  
ATOM   4327  CD  PRO   481      71.808  42.305  60.903  1.00  0.00           C  
ATOM   4328  HD2 PRO   481      72.151  41.776  60.011  1.00  0.00           H  
ATOM   4329  HD3 PRO   481      72.019  43.369  60.789  1.00  0.00           H  
ATOM   4330  CG  PRO   481      70.254  42.076  61.101  1.00  0.00           C  
ATOM   4331  HG2 PRO   481      69.963  41.108  60.697  1.00  0.00           H  
ATOM   4332  HG3 PRO   481      69.641  42.817  60.580  1.00  0.00           H  
ATOM   4333  CB  PRO   481      70.130  42.101  62.590  1.00  0.00           C  
ATOM   4334  HB2 PRO   481      69.325  41.414  62.846  1.00  0.00           H  
ATOM   4335  HB3 PRO   481      69.890  43.137  62.851  1.00  0.00           H  
ATOM   4336  CA  PRO   481      71.528  41.738  63.169  1.00  0.00           C  
ATOM   4337  HA  PRO   481      71.715  42.427  63.998  1.00  0.00           H  
ATOM   4338  C   PRO   481      71.554  40.346  63.832  1.00  0.00           C  
ATOM   4339  O   PRO   481      71.528  40.276  65.083  1.00  0.00           O  
ATOM   4340  N   ALA   482      71.538  39.254  63.035  1.00  0.00           N  
ATOM   4341  H   ALA   482      71.615  39.392  62.037  1.00  0.00           H  
ATOM   4342  CA  ALA   482      71.799  37.912  63.464  1.00  0.00           C  
ATOM   4343  HA  ALA   482      70.933  37.525  64.005  1.00  0.00           H  
ATOM   4344  CB  ALA   482      71.645  36.967  62.163  1.00  0.00           C  
ATOM   4345  HB1 ALA   482      71.697  35.908  62.403  1.00  0.00           H  
ATOM   4346  HB2 ALA   482      70.685  37.160  61.689  1.00  0.00           H  
ATOM   4347  HB3 ALA   482      72.396  36.974  61.379  1.00  0.00           H  
ATOM   4348  C   ALA   482      72.982  37.559  64.356  1.00  0.00           C  
ATOM   4349  O   ALA   482      72.800  36.904  65.407  1.00  0.00           O  
ATOM   4350  N   THR   483      74.107  38.136  63.994  1.00  0.00           N  
ATOM   4351  H   THR   483      74.083  38.683  63.150  1.00  0.00           H  
ATOM   4352  CA  THR   483      75.367  38.223  64.720  1.00  0.00           C  
ATOM   4353  HA  THR   483      75.722  37.223  64.964  1.00  0.00           H  
ATOM   4354  CB  THR   483      76.448  38.868  63.899  1.00  0.00           C  
ATOM   4355  HB  THR   483      76.199  39.920  63.779  1.00  0.00           H  
ATOM   4356  CG2 THR   483      77.804  38.859  64.640  1.00  0.00           C  
ATOM   4357 HG21 THR   483      77.947  37.904  65.159  1.00  0.00           H  
ATOM   4358 HG22 THR   483      78.611  39.086  63.936  1.00  0.00           H  
ATOM   4359 HG23 THR   483      77.822  39.679  65.354  1.00  0.00           H  
ATOM   4360  OG1 THR   483      76.623  38.233  62.684  1.00  0.00           O  
ATOM   4361  HG1 THR   483      75.913  38.502  62.091  1.00  0.00           H  
ATOM   4362  C   THR   483      75.244  39.006  66.027  1.00  0.00           C  
ATOM   4363  O   THR   483      75.723  38.570  67.071  1.00  0.00           O  
ATOM   4364  N   ILE   484      74.570  40.157  66.056  1.00  0.00           N  
ATOM   4365  H   ILE   484      74.198  40.479  65.176  1.00  0.00           H  
ATOM   4366  CA  ILE   484      74.204  40.918  67.206  1.00  0.00           C  
ATOM   4367  HA  ILE   484      75.119  41.162  67.740  1.00  0.00           H  
ATOM   4368  CB  ILE   484      73.651  42.287  66.803  1.00  0.00           C  
ATOM   4369  HB  ILE   484      72.830  42.160  66.107  1.00  0.00           H  
ATOM   4370  CG2 ILE   484      73.220  43.076  68.074  1.00  0.00           C  
ATOM   4371 HG21 ILE   484      74.042  42.990  68.785  1.00  0.00           H  
ATOM   4372 HG22 ILE   484      73.048  44.123  67.806  1.00  0.00           H  
ATOM   4373 HG23 ILE   484      72.281  42.671  68.457  1.00  0.00           H  
ATOM   4374  CG1 ILE   484      74.787  43.075  66.033  1.00  0.00           C  
ATOM   4375 HG12 ILE   484      75.588  43.398  66.701  1.00  0.00           H  
ATOM   4376 HG13 ILE   484      75.241  42.466  65.260  1.00  0.00           H  
ATOM   4377  CD1 ILE   484      74.203  44.354  65.386  1.00  0.00           C  
ATOM   4378 HD11 ILE   484      73.317  44.071  64.829  1.00  0.00           H  
ATOM   4379 HD12 ILE   484      73.925  45.078  66.153  1.00  0.00           H  
ATOM   4380 HD13 ILE   484      74.986  44.877  64.827  1.00  0.00           H  
ATOM   4381  C   ILE   484      73.280  40.222  68.231  1.00  0.00           C  
ATOM   4382  O   ILE   484      73.518  40.216  69.454  1.00  0.00           O  
ATOM   4383  N   VAL   485      72.221  39.654  67.670  1.00  0.00           N  
ATOM   4384  H   VAL   485      72.004  39.741  66.690  1.00  0.00           H  
ATOM   4385  CA  VAL   485      71.286  38.895  68.475  1.00  0.00           C  
ATOM   4386  HA  VAL   485      71.022  39.429  69.392  1.00  0.00           H  
ATOM   4387  CB  VAL   485      69.917  38.813  67.743  1.00  0.00           C  
ATOM   4388  HB  VAL   485      70.187  38.384  66.789  1.00  0.00           H  
ATOM   4389  CG1 VAL   485      68.814  38.040  68.467  1.00  0.00           C  
ATOM   4390 HG11 VAL   485      67.919  37.936  67.849  1.00  0.00           H  
ATOM   4391 HG12 VAL   485      69.101  37.096  68.925  1.00  0.00           H  
ATOM   4392 HG13 VAL   485      68.551  38.594  69.376  1.00  0.00           H  
ATOM   4393  CG2 VAL   485      69.276  40.176  67.497  1.00  0.00           C  
ATOM   4394 HG21 VAL   485      68.483  39.981  66.773  1.00  0.00           H  
ATOM   4395 HG22 VAL   485      68.923  40.558  68.451  1.00  0.00           H  
ATOM   4396 HG23 VAL   485      70.084  40.808  67.113  1.00  0.00           H  
ATOM   4397  C   VAL   485      71.858  37.577  69.117  1.00  0.00           C  
ATOM   4398  O   VAL   485      71.691  37.428  70.310  1.00  0.00           O  
ATOM   4399  N   LEU   486      72.684  36.817  68.396  1.00  0.00           N  
ATOM   4400  H   LEU   486      72.865  37.098  67.441  1.00  0.00           H  
ATOM   4401  CA  LEU   486      73.410  35.688  68.928  1.00  0.00           C  
ATOM   4402  HA  LEU   486      72.685  35.048  69.436  1.00  0.00           H  
ATOM   4403  CB  LEU   486      74.052  34.927  67.693  1.00  0.00           C  
ATOM   4404  HB2 LEU   486      73.397  34.996  66.827  1.00  0.00           H  
ATOM   4405  HB3 LEU   486      74.970  35.468  67.445  1.00  0.00           H  
ATOM   4406  CG  LEU   486      74.355  33.463  67.787  1.00  0.00           C  
ATOM   4407  HG  LEU   486      74.516  33.180  66.744  1.00  0.00           H  
ATOM   4408  CD1 LEU   486      75.787  33.096  68.298  1.00  0.00           C  
ATOM   4409 HD11 LEU   486      76.595  33.362  67.608  1.00  0.00           H  
ATOM   4410 HD12 LEU   486      75.942  33.472  69.309  1.00  0.00           H  
ATOM   4411 HD13 LEU   486      75.887  32.016  68.366  1.00  0.00           H  
ATOM   4412  CD2 LEU   486      73.264  32.564  68.385  1.00  0.00           C  
ATOM   4413 HD21 LEU   486      73.649  31.548  68.417  1.00  0.00           H  
ATOM   4414 HD22 LEU   486      73.126  32.898  69.406  1.00  0.00           H  
ATOM   4415 HD23 LEU   486      72.362  32.541  67.767  1.00  0.00           H  
ATOM   4416  C   LEU   486      74.418  36.163  70.019  1.00  0.00           C  
ATOM   4417  O   LEU   486      74.557  35.525  71.081  1.00  0.00           O  
ATOM   4418  N   ALA   487      75.069  37.259  69.763  1.00  0.00           N  
ATOM   4419  H   ALA   487      75.054  37.694  68.845  1.00  0.00           H  
ATOM   4420  CA  ALA   487      75.863  37.841  70.795  1.00  0.00           C  
ATOM   4421  HA  ALA   487      76.628  37.146  71.138  1.00  0.00           H  
ATOM   4422  CB  ALA   487      76.663  38.980  70.219  1.00  0.00           C  
ATOM   4423  HB1 ALA   487      77.196  38.666  69.323  1.00  0.00           H  
ATOM   4424  HB2 ALA   487      76.001  39.803  69.947  1.00  0.00           H  
ATOM   4425  HB3 ALA   487      77.410  39.427  70.879  1.00  0.00           H  
ATOM   4426  C   ALA   487      75.113  38.236  72.081  1.00  0.00           C  
ATOM   4427  O   ALA   487      75.606  37.925  73.171  1.00  0.00           O  
ATOM   4428  N   CYS   488      73.974  38.932  72.009  1.00  0.00           N  
ATOM   4429  H   CYS   488      73.727  39.379  71.141  1.00  0.00           H  
ATOM   4430  CA  CYS   488      73.015  39.136  73.109  1.00  0.00           C  
ATOM   4431  HA  CYS   488      73.531  39.821  73.785  1.00  0.00           H  
ATOM   4432  CB  CYS   488      71.691  39.838  72.544  1.00  0.00           C  
ATOM   4433  HB2 CYS   488      71.331  39.302  71.673  1.00  0.00           H  
ATOM   4434  HB3 CYS   488      71.027  39.868  73.408  1.00  0.00           H  
ATOM   4435  SG  CYS   488      71.985  41.535  71.926  1.00  0.00           S  
ATOM   4436  HG  CYS   488      72.835  41.241  70.940  1.00  0.00           H  
ATOM   4437  C   CYS   488      72.659  37.836  73.883  1.00  0.00           C  
ATOM   4438  O   CYS   488      72.536  37.803  75.102  1.00  0.00           O  
ATOM   4439  N   TYR   489      72.490  36.743  73.137  1.00  0.00           N  
ATOM   4440  H   TYR   489      72.385  36.848  72.136  1.00  0.00           H  
ATOM   4441  CA  TYR   489      72.223  35.432  73.723  1.00  0.00           C  
ATOM   4442  HA  TYR   489      71.414  35.423  74.453  1.00  0.00           H  
ATOM   4443  CB  TYR   489      71.736  34.594  72.546  1.00  0.00           C  
ATOM   4444  HB2 TYR   489      72.387  34.726  71.681  1.00  0.00           H  
ATOM   4445  HB3 TYR   489      71.758  33.534  72.804  1.00  0.00           H  
ATOM   4446  CG  TYR   489      70.300  34.851  72.033  1.00  0.00           C  
ATOM   4447  CD1 TYR   489      69.152  35.182  72.805  1.00  0.00           C  
ATOM   4448  HD1 TYR   489      69.213  35.311  73.883  1.00  0.00           H  
ATOM   4449  CE1 TYR   489      67.825  35.173  72.286  1.00  0.00           C  
ATOM   4450  HE1 TYR   489      67.002  35.447  72.938  1.00  0.00           H  
ATOM   4451  CZ  TYR   489      67.632  34.865  70.896  1.00  0.00           C  
ATOM   4452  OH  TYR   489      66.348  34.747  70.427  1.00  0.00           O  
ATOM   4453  HH  TYR   489      66.300  34.824  69.475  1.00  0.00           H  
ATOM   4454  CE2 TYR   489      68.744  34.599  70.090  1.00  0.00           C  
ATOM   4455  HE2 TYR   489      68.619  34.399  69.040  1.00  0.00           H  
ATOM   4456  CD2 TYR   489      70.038  34.584  70.655  1.00  0.00           C  
ATOM   4457  HD2 TYR   489      70.867  34.266  70.038  1.00  0.00           H  
ATOM   4458  C   TYR   489      73.498  34.843  74.369  1.00  0.00           C  
ATOM   4459  O   TYR   489      73.345  34.175  75.431  1.00  0.00           O  
ATOM   4460  N   PHE   490      74.715  35.141  73.949  1.00  0.00           N  
ATOM   4461  H   PHE   490      74.800  35.581  73.037  1.00  0.00           H  
ATOM   4462  CA  PHE   490      75.976  34.794  74.684  1.00  0.00           C  
ATOM   4463  HA  PHE   490      75.941  33.795  75.117  1.00  0.00           H  
ATOM   4464  CB  PHE   490      77.159  34.865  73.740  1.00  0.00           C  
ATOM   4465  HB2 PHE   490      76.879  35.585  72.963  1.00  0.00           H  
ATOM   4466  HB3 PHE   490      78.058  35.182  74.262  1.00  0.00           H  
ATOM   4467  CG  PHE   490      77.589  33.608  73.089  1.00  0.00           C  
ATOM   4468  CD1 PHE   490      77.603  33.416  71.675  1.00  0.00           C  
ATOM   4469  HD1 PHE   490      77.217  34.255  71.108  1.00  0.00           H  
ATOM   4470  CE1 PHE   490      78.023  32.232  71.084  1.00  0.00           C  
ATOM   4471  HE1 PHE   490      78.104  32.138  70.008  1.00  0.00           H  
ATOM   4472  CZ  PHE   490      78.419  31.139  71.833  1.00  0.00           C  
ATOM   4473  HZ  PHE   490      78.679  30.171  71.429  1.00  0.00           H  
ATOM   4474  CE2 PHE   490      78.322  31.225  73.229  1.00  0.00           C  
ATOM   4475  HE2 PHE   490      78.473  30.358  73.850  1.00  0.00           H  
ATOM   4476  CD2 PHE   490      77.909  32.430  73.895  1.00  0.00           C  
ATOM   4477  HD2 PHE   490      77.799  32.546  74.961  1.00  0.00           H  
ATOM   4478  C   PHE   490      76.213  35.661  75.860  1.00  0.00           C  
ATOM   4479  O   PHE   490      76.682  35.215  76.902  1.00  0.00           O  
ATOM   4480  N   TYR   491      75.842  36.935  75.769  1.00  0.00           N  
ATOM   4481  H   TYR   491      75.430  37.334  74.936  1.00  0.00           H  
ATOM   4482  CA  TYR   491      75.814  37.867  76.907  1.00  0.00           C  
ATOM   4483  HA  TYR   491      76.795  37.915  77.371  1.00  0.00           H  
ATOM   4484  CB  TYR   491      75.542  39.247  76.330  1.00  0.00           C  
ATOM   4485  HB2 TYR   491      76.321  39.488  75.606  1.00  0.00           H  
ATOM   4486  HB3 TYR   491      74.629  39.222  75.732  1.00  0.00           H  
ATOM   4487  CG  TYR   491      75.215  40.380  77.395  1.00  0.00           C  
ATOM   4488  CD1 TYR   491      76.171  41.055  78.104  1.00  0.00           C  
ATOM   4489  HD1 TYR   491      77.212  40.835  77.935  1.00  0.00           H  
ATOM   4490  CE1 TYR   491      75.957  42.088  79.043  1.00  0.00           C  
ATOM   4491  HE1 TYR   491      76.771  42.546  79.587  1.00  0.00           H  
ATOM   4492  CZ  TYR   491      74.611  42.477  79.236  1.00  0.00           C  
ATOM   4493  OH  TYR   491      74.315  43.435  80.150  1.00  0.00           O  
ATOM   4494  HH  TYR   491      75.157  43.792  80.442  1.00  0.00           H  
ATOM   4495  CE2 TYR   491      73.572  41.771  78.559  1.00  0.00           C  
ATOM   4496  HE2 TYR   491      72.543  42.040  78.725  1.00  0.00           H  
ATOM   4497  CD2 TYR   491      73.870  40.711  77.733  1.00  0.00           C  
ATOM   4498  HD2 TYR   491      73.036  40.158  77.307  1.00  0.00           H  
ATOM   4499  C   TYR   491      74.823  37.532  77.972  1.00  0.00           C  
ATOM   4500  O   TYR   491      75.169  37.352  79.099  1.00  0.00           O  
ATOM   4501  N   GLU   492      73.523  37.270  77.696  1.00  0.00           N  
ATOM   4502  H   GLU   492      73.194  37.707  76.853  1.00  0.00           H  
ATOM   4503  CA  GLU   492      72.563  36.734  78.587  1.00  0.00           C  
ATOM   4504  HA  GLU   492      72.402  37.326  79.486  1.00  0.00           H  
ATOM   4505  CB  GLU   492      71.136  36.618  77.979  1.00  0.00           C  
ATOM   4506  HB2 GLU   492      71.190  36.215  76.966  1.00  0.00           H  
ATOM   4507  HB3 GLU   492      70.564  35.920  78.590  1.00  0.00           H  
ATOM   4508  CG  GLU   492      70.480  37.989  77.844  1.00  0.00           C  
ATOM   4509  HG2 GLU   492      70.243  38.340  78.851  1.00  0.00           H  
ATOM   4510  HG3 GLU   492      71.167  38.608  77.270  1.00  0.00           H  
ATOM   4511  CD  GLU   492      69.221  37.794  77.014  1.00  0.00           C  
ATOM   4512  OE1 GLU   492      68.369  37.025  77.540  1.00  0.00           O  
ATOM   4513  OE2 GLU   492      69.044  38.512  75.970  1.00  0.00           O  
ATOM   4514  C   GLU   492      73.047  35.332  79.113  1.00  0.00           C  
ATOM   4515  O   GLU   492      73.008  35.110  80.284  1.00  0.00           O  
ATOM   4516  N   GLN   493      73.600  34.375  78.273  1.00  0.00           N  
ATOM   4517  H   GLN   493      73.719  34.571  77.284  1.00  0.00           H  
ATOM   4518  CA  GLN   493      74.080  33.085  78.792  1.00  0.00           C  
ATOM   4519  HA  GLN   493      73.186  32.687  79.269  1.00  0.00           H  
ATOM   4520  CB  GLN   493      74.581  32.225  77.668  1.00  0.00           C  
ATOM   4521  HB2 GLN   493      73.683  31.797  77.234  1.00  0.00           H  
ATOM   4522  HB3 GLN   493      75.154  32.806  76.942  1.00  0.00           H  
ATOM   4523  CG  GLN   493      75.411  31.000  78.042  1.00  0.00           C  
ATOM   4524  HG2 GLN   493      74.964  30.405  78.844  1.00  0.00           H  
ATOM   4525  HG3 GLN   493      75.397  30.340  77.176  1.00  0.00           H  
ATOM   4526  CD  GLN   493      76.865  31.327  78.314  1.00  0.00           C  
ATOM   4527  OE1 GLN   493      77.606  31.642  77.405  1.00  0.00           O  
ATOM   4528  NE2 GLN   493      77.291  31.254  79.530  1.00  0.00           N  
ATOM   4529 HE21 GLN   493      78.286  31.324  79.735  1.00  0.00           H  
ATOM   4530 HE22 GLN   493      76.632  31.000  80.249  1.00  0.00           H  
ATOM   4531  C   GLN   493      75.168  33.292  79.825  1.00  0.00           C  
ATOM   4532  O   GLN   493      74.969  32.624  80.824  1.00  0.00           O  
ATOM   4533  N   ALA   494      76.130  34.217  79.637  1.00  0.00           N  
ATOM   4534  H   ALA   494      75.976  34.851  78.866  1.00  0.00           H  
ATOM   4535  CA  ALA   494      77.259  34.518  80.553  1.00  0.00           C  
ATOM   4536  HA  ALA   494      77.627  33.514  80.746  1.00  0.00           H  
ATOM   4537  CB  ALA   494      78.146  35.533  79.735  1.00  0.00           C  
ATOM   4538  HB1 ALA   494      77.541  36.431  79.576  1.00  0.00           H  
ATOM   4539  HB2 ALA   494      79.051  35.795  80.291  1.00  0.00           H  
ATOM   4540  HB3 ALA   494      78.400  35.009  78.819  1.00  0.00           H  
ATOM   4541  C   ALA   494      76.681  35.013  81.881  1.00  0.00           C  
ATOM   4542  O   ALA   494      77.120  34.540  82.908  1.00  0.00           O  
ATOM   4543  N   PHE   495      75.729  35.955  81.889  1.00  0.00           N  
ATOM   4544  H   PHE   495      75.389  36.316  81.005  1.00  0.00           H  
ATOM   4545  CA  PHE   495      75.545  36.692  83.177  1.00  0.00           C  
ATOM   4546  HA  PHE   495      76.320  36.465  83.900  1.00  0.00           H  
ATOM   4547  CB  PHE   495      75.733  38.143  82.877  1.00  0.00           C  
ATOM   4548  HB2 PHE   495      74.915  38.330  82.167  1.00  0.00           H  
ATOM   4549  HB3 PHE   495      75.510  38.707  83.779  1.00  0.00           H  
ATOM   4550  CG  PHE   495      77.118  38.517  82.363  1.00  0.00           C  
ATOM   4551  CD1 PHE   495      78.212  38.450  83.254  1.00  0.00           C  
ATOM   4552  HD1 PHE   495      77.986  38.104  84.259  1.00  0.00           H  
ATOM   4553  CE1 PHE   495      79.464  38.812  82.792  1.00  0.00           C  
ATOM   4554  HE1 PHE   495      80.354  38.806  83.406  1.00  0.00           H  
ATOM   4555  CZ  PHE   495      79.595  39.379  81.485  1.00  0.00           C  
ATOM   4556  HZ  PHE   495      80.529  39.856  81.262  1.00  0.00           H  
ATOM   4557  CE2 PHE   495      78.487  39.377  80.596  1.00  0.00           C  
ATOM   4558  HE2 PHE   495      78.555  39.778  79.599  1.00  0.00           H  
ATOM   4559  CD2 PHE   495      77.241  38.912  81.066  1.00  0.00           C  
ATOM   4560  HD2 PHE   495      76.354  39.009  80.453  1.00  0.00           H  
ATOM   4561  C   PHE   495      74.169  36.481  83.841  1.00  0.00           C  
ATOM   4562  O   PHE   495      73.959  36.906  84.970  1.00  0.00           O  
ATOM   4563  N   ARG   496      73.163  35.861  83.187  1.00  0.00           N  
ATOM   4564  H   ARG   496      73.443  35.486  82.290  1.00  0.00           H  
ATOM   4565  CA  ARG   496      71.831  35.619  83.759  1.00  0.00           C  
ATOM   4566  HA  ARG   496      71.338  36.595  83.838  1.00  0.00           H  
ATOM   4567  CB  ARG   496      70.954  34.866  82.833  1.00  0.00           C  
ATOM   4568  HB2 ARG   496      71.480  34.088  82.276  1.00  0.00           H  
ATOM   4569  HB3 ARG   496      70.078  34.444  83.339  1.00  0.00           H  
ATOM   4570  CG  ARG   496      70.206  35.872  81.832  1.00  0.00           C  
ATOM   4571  HG2 ARG   496      69.829  36.689  82.443  1.00  0.00           H  
ATOM   4572  HG3 ARG   496      70.894  36.392  81.166  1.00  0.00           H  
ATOM   4573  CD  ARG   496      69.034  35.266  81.119  1.00  0.00           C  
ATOM   4574  HD2 ARG   496      69.404  34.486  80.462  1.00  0.00           H  
ATOM   4575  HD3 ARG   496      68.422  34.718  81.837  1.00  0.00           H  
ATOM   4576  NE  ARG   496      68.317  36.316  80.327  1.00  0.00           N  
ATOM   4577  HE  ARG   496      68.440  36.333  79.317  1.00  0.00           H  
ATOM   4578  CZ  ARG   496      67.300  36.973  80.782  1.00  0.00           C  
ATOM   4579  NH1 ARG   496      67.070  37.081  82.043  1.00  0.00           N  
ATOM   4580 HH11 ARG   496      67.636  36.593  82.733  1.00  0.00           H  
ATOM   4581 HH12 ARG   496      66.075  37.199  82.203  1.00  0.00           H  
ATOM   4582  NH2 ARG   496      66.587  37.547  79.923  1.00  0.00           N  
ATOM   4583 HH21 ARG   496      66.925  37.539  78.973  1.00  0.00           H  
ATOM   4584 HH22 ARG   496      65.854  38.158  80.268  1.00  0.00           H  
ATOM   4585  C   ARG   496      71.768  35.072  85.133  1.00  0.00           C  
ATOM   4586  O   ARG   496      71.121  35.682  85.946  1.00  0.00           O  
ATOM   4587  N   GLU   497      72.500  34.022  85.421  1.00  0.00           N  
ATOM   4588  H   GLU   497      73.073  33.527  84.759  1.00  0.00           H  
ATOM   4589  CA  GLU   497      72.527  33.480  86.801  1.00  0.00           C  
ATOM   4590  HA  GLU   497      71.544  33.209  87.177  1.00  0.00           H  
ATOM   4591  CB  GLU   497      73.371  32.234  86.679  1.00  0.00           C  
ATOM   4592  HB2 GLU   497      72.761  31.552  86.090  1.00  0.00           H  
ATOM   4593  HB3 GLU   497      74.335  32.407  86.209  1.00  0.00           H  
ATOM   4594  CG  GLU   497      73.755  31.609  88.058  1.00  0.00           C  
ATOM   4595  HG2 GLU   497      74.151  30.606  87.900  1.00  0.00           H  
ATOM   4596  HG3 GLU   497      74.465  32.221  88.615  1.00  0.00           H  
ATOM   4597  CD  GLU   497      72.558  31.448  89.001  1.00  0.00           C  
ATOM   4598  OE1 GLU   497      72.710  31.527  90.219  1.00  0.00           O  
ATOM   4599  OE2 GLU   497      71.454  31.082  88.532  1.00  0.00           O  
ATOM   4600  C   GLU   497      73.068  34.484  87.838  1.00  0.00           C  
ATOM   4601  O   GLU   497      72.603  34.528  88.947  1.00  0.00           O  
ATOM   4602  N   HIP   498      73.967  35.355  87.448  1.00  0.00           N  
ATOM   4603  H   HIP   498      74.356  35.159  86.539  1.00  0.00           H  
ATOM   4604  CA  HIP   498      74.473  36.473  88.296  1.00  0.00           C  
ATOM   4605  HA  HIP   498      74.716  36.044  89.267  1.00  0.00           H  
ATOM   4606  CB  HIP   498      75.695  37.191  87.744  1.00  0.00           C  
ATOM   4607  HB2 HIP   498      76.132  36.608  86.932  1.00  0.00           H  
ATOM   4608  HB3 HIP   498      75.497  38.201  87.369  1.00  0.00           H  
ATOM   4609  CG  HIP   498      76.730  37.383  88.833  1.00  0.00           C  
ATOM   4610  ND1 HIP   498      77.977  36.802  88.844  1.00  0.00           N  
ATOM   4611  HD1 HIP   498      78.232  36.004  88.279  1.00  0.00           H  
ATOM   4612  CE1 HIP   498      78.680  37.365  89.888  1.00  0.00           C  
ATOM   4613  HE1 HIP   498      79.651  37.073  90.261  1.00  0.00           H  
ATOM   4614  NE2 HIP   498      77.874  38.265  90.526  1.00  0.00           N  
ATOM   4615  HE2 HIP   498      78.113  38.880  91.278  1.00  0.00           H  
ATOM   4616  CD2 HIP   498      76.697  38.317  89.871  1.00  0.00           C  
ATOM   4617  HD2 HIP   498      75.838  38.912  90.126  1.00  0.00           H  
ATOM   4618  C   HIP   498      73.362  37.492  88.547  1.00  0.00           C  
ATOM   4619  O   HIP   498      73.033  37.746  89.708  1.00  0.00           O  
ATOM   4620  N   TRP   499      72.559  37.896  87.531  1.00  0.00           N  
ATOM   4621  H   TRP   499      72.847  37.657  86.591  1.00  0.00           H  
ATOM   4622  CA  TRP   499      71.453  38.853  87.624  1.00  0.00           C  
ATOM   4623  HA  TRP   499      71.790  39.706  88.218  1.00  0.00           H  
ATOM   4624  CB  TRP   499      70.975  39.456  86.287  1.00  0.00           C  
ATOM   4625  HB2 TRP   499      70.272  38.809  85.767  1.00  0.00           H  
ATOM   4626  HB3 TRP   499      70.309  40.244  86.646  1.00  0.00           H  
ATOM   4627  CG  TRP   499      71.988  39.932  85.301  1.00  0.00           C  
ATOM   4628  CD1 TRP   499      73.222  40.446  85.512  1.00  0.00           C  
ATOM   4629  HD1 TRP   499      73.580  40.633  86.513  1.00  0.00           H  
ATOM   4630  NE1 TRP   499      73.762  40.828  84.277  1.00  0.00           N  
ATOM   4631  HE1 TRP   499      74.564  41.433  84.192  1.00  0.00           H  
ATOM   4632  CE2 TRP   499      73.027  40.466  83.244  1.00  0.00           C  
ATOM   4633  CZ2 TRP   499      73.316  40.420  81.873  1.00  0.00           C  
ATOM   4634  HZ2 TRP   499      74.171  40.888  81.412  1.00  0.00           H  
ATOM   4635  CH2 TRP   499      72.478  39.803  81.067  1.00  0.00           C  
ATOM   4636  HH2 TRP   499      72.830  39.588  80.072  1.00  0.00           H  
ATOM   4637  CZ3 TRP   499      71.229  39.304  81.573  1.00  0.00           C  
ATOM   4638  HZ3 TRP   499      70.444  38.805  81.015  1.00  0.00           H  
ATOM   4639  CE3 TRP   499      70.950  39.340  82.933  1.00  0.00           C  
ATOM   4640  HE3 TRP   499      70.041  38.878  83.281  1.00  0.00           H  
ATOM   4641  CD2 TRP   499      71.887  39.858  83.864  1.00  0.00           C  
ATOM   4642  C   TRP   499      70.265  38.268  88.405  1.00  0.00           C  
ATOM   4643  O   TRP   499      69.702  38.945  89.221  1.00  0.00           O  
ATOM   4644  N   GLU   500      69.868  36.956  88.206  1.00  0.00           N  
ATOM   4645  H   GLU   500      70.354  36.442  87.476  1.00  0.00           H  
ATOM   4646  CA  GLU   500      68.772  36.333  88.938  1.00  0.00           C  
ATOM   4647  HA  GLU   500      67.916  36.989  88.777  1.00  0.00           H  
ATOM   4648  CB  GLU   500      68.510  34.938  88.384  1.00  0.00           C  
ATOM   4649  HB2 GLU   500      68.413  34.882  87.292  1.00  0.00           H  
ATOM   4650  HB3 GLU   500      69.364  34.297  88.587  1.00  0.00           H  
ATOM   4651  CG  GLU   500      67.261  34.301  88.944  1.00  0.00           C  
ATOM   4652  HG2 GLU   500      67.377  34.058  90.001  1.00  0.00           H  
ATOM   4653  HG3 GLU   500      66.372  34.905  88.805  1.00  0.00           H  
ATOM   4654  CD  GLU   500      66.843  32.956  88.357  1.00  0.00           C  
ATOM   4655  OE1 GLU   500      66.340  32.114  89.055  1.00  0.00           O  
ATOM   4656  OE2 GLU   500      67.009  32.780  87.104  1.00  0.00           O  
ATOM   4657  C   GLU   500      69.158  36.359  90.435  1.00  0.00           C  
ATOM   4658  O   GLU   500      68.379  36.718  91.282  1.00  0.00           O  
ATOM   4659  N   ARG   501      70.332  35.934  90.834  1.00  0.00           N  
ATOM   4660  H   ARG   501      70.882  35.387  90.194  1.00  0.00           H  
ATOM   4661  CA  ARG   501      70.820  35.887  92.237  1.00  0.00           C  
ATOM   4662  HA  ARG   501      70.076  35.414  92.875  1.00  0.00           H  
ATOM   4663  CB  ARG   501      72.108  35.020  92.186  1.00  0.00           C  
ATOM   4664  HB2 ARG   501      71.936  34.095  91.632  1.00  0.00           H  
ATOM   4665  HB3 ARG   501      72.890  35.605  91.694  1.00  0.00           H  
ATOM   4666  CG  ARG   501      72.577  34.781  93.596  1.00  0.00           C  
ATOM   4667  HG2 ARG   501      73.022  35.655  94.068  1.00  0.00           H  
ATOM   4668  HG3 ARG   501      71.873  34.451  94.364  1.00  0.00           H  
ATOM   4669  CD  ARG   501      73.676  33.763  93.596  1.00  0.00           C  
ATOM   4670  HD2 ARG   501      74.597  34.145  93.159  1.00  0.00           H  
ATOM   4671  HD3 ARG   501      73.995  33.536  94.616  1.00  0.00           H  
ATOM   4672  NE  ARG   501      73.332  32.511  92.802  1.00  0.00           N  
ATOM   4673  HE  ARG   501      73.095  32.598  91.821  1.00  0.00           H  
ATOM   4674  CZ  ARG   501      72.953  31.366  93.381  1.00  0.00           C  
ATOM   4675  NH1 ARG   501      73.237  31.080  94.654  1.00  0.00           N  
ATOM   4676 HH11 ARG   501      73.851  31.619  95.257  1.00  0.00           H  
ATOM   4677 HH12 ARG   501      72.981  30.163  94.974  1.00  0.00           H  
ATOM   4678  NH2 ARG   501      72.436  30.438  92.707  1.00  0.00           N  
ATOM   4679 HH21 ARG   501      72.207  30.752  91.773  1.00  0.00           H  
ATOM   4680 HH22 ARG   501      71.948  29.728  93.230  1.00  0.00           H  
ATOM   4681  C   ARG   501      70.981  37.301  92.829  1.00  0.00           C  
ATOM   4682  O   ARG   501      70.861  37.385  94.083  1.00  0.00           O  
ATOM   4683  N   THR   502      71.355  38.273  92.017  1.00  0.00           N  
ATOM   4684  H   THR   502      71.628  37.950  91.106  1.00  0.00           H  
ATOM   4685  CA  THR   502      71.546  39.663  92.385  1.00  0.00           C  
ATOM   4686  HA  THR   502      72.151  39.652  93.286  1.00  0.00           H  
ATOM   4687  CB  THR   502      72.327  40.453  91.283  1.00  0.00           C  
ATOM   4688  HB  THR   502      71.857  40.256  90.315  1.00  0.00           H  
ATOM   4689  CG2 THR   502      72.344  41.926  91.601  1.00  0.00           C  
ATOM   4690 HG21 THR   502      71.405  42.440  91.388  1.00  0.00           H  
ATOM   4691 HG22 THR   502      72.701  42.103  92.610  1.00  0.00           H  
ATOM   4692 HG23 THR   502      73.061  42.396  90.920  1.00  0.00           H  
ATOM   4693  OG1 THR   502      73.599  39.926  91.261  1.00  0.00           O  
ATOM   4694  HG1 THR   502      73.565  39.160  90.684  1.00  0.00           H  
ATOM   4695  C   THR   502      70.272  40.404  92.645  1.00  0.00           C  
ATOM   4696  O   THR   502      70.107  41.006  93.635  1.00  0.00           O  
ATOM   4697  N   TRP   503      69.202  40.050  91.897  1.00  0.00           N  
ATOM   4698  H   TRP   503      69.422  39.519  91.059  1.00  0.00           H  
ATOM   4699  CA  TRP   503      67.794  40.456  92.139  1.00  0.00           C  
ATOM   4700  HA  TRP   503      67.901  41.528  92.323  1.00  0.00           H  
ATOM   4701  CB  TRP   503      67.042  40.281  90.815  1.00  0.00           C  
ATOM   4702  HB2 TRP   503      67.643  40.719  90.013  1.00  0.00           H  
ATOM   4703  HB3 TRP   503      66.784  39.239  90.676  1.00  0.00           H  
ATOM   4704  CG  TRP   503      65.669  40.931  90.775  1.00  0.00           C  
ATOM   4705  CD1 TRP   503      65.556  42.201  90.315  1.00  0.00           C  
ATOM   4706  HD1 TRP   503      66.438  42.697  89.950  1.00  0.00           H  
ATOM   4707  NE1 TRP   503      64.329  42.729  90.653  1.00  0.00           N  
ATOM   4708  HE1 TRP   503      64.033  43.694  90.600  1.00  0.00           H  
ATOM   4709  CE2 TRP   503      63.584  41.689  91.223  1.00  0.00           C  
ATOM   4710  CZ2 TRP   503      62.280  41.715  91.658  1.00  0.00           C  
ATOM   4711  HZ2 TRP   503      61.716  42.637  91.706  1.00  0.00           H  
ATOM   4712  CH2 TRP   503      61.695  40.476  92.072  1.00  0.00           C  
ATOM   4713  HH2 TRP   503      60.638  40.362  92.252  1.00  0.00           H  
ATOM   4714  CZ3 TRP   503      62.491  39.341  92.213  1.00  0.00           C  
ATOM   4715  HZ3 TRP   503      62.100  38.402  92.594  1.00  0.00           H  
ATOM   4716  CE3 TRP   503      63.916  39.412  92.029  1.00  0.00           C  
ATOM   4717  HE3 TRP   503      64.591  38.612  92.274  1.00  0.00           H  
ATOM   4718  CD2 TRP   503      64.431  40.545  91.346  1.00  0.00           C  
ATOM   4719  C   TRP   503      67.131  39.740  93.338  1.00  0.00           C  
ATOM   4720  O   TRP   503      66.427  40.508  94.035  1.00  0.00           O  
ATOM   4721  N   LEU   504      67.433  38.466  93.606  1.00  0.00           N  
ATOM   4722  H   LEU   504      67.774  37.836  92.884  1.00  0.00           H  
ATOM   4723  CA  LEU   504      67.074  37.902  94.880  1.00  0.00           C  
ATOM   4724  HA  LEU   504      65.986  37.917  95.003  1.00  0.00           H  
ATOM   4725  CB  LEU   504      67.440  36.369  94.859  1.00  0.00           C  
ATOM   4726  HB2 LEU   504      66.714  35.923  94.180  1.00  0.00           H  
ATOM   4727  HB3 LEU   504      68.336  36.226  94.267  1.00  0.00           H  
ATOM   4728  CG  LEU   504      67.683  35.664  96.191  1.00  0.00           C  
ATOM   4729  HG  LEU   504      68.442  36.236  96.725  1.00  0.00           H  
ATOM   4730  CD1 LEU   504      66.458  35.660  97.009  1.00  0.00           C  
ATOM   4731 HD11 LEU   504      66.055  36.628  97.294  1.00  0.00           H  
ATOM   4732 HD12 LEU   504      65.600  35.306  96.445  1.00  0.00           H  
ATOM   4733 HD13 LEU   504      66.506  35.017  97.893  1.00  0.00           H  
ATOM   4734  CD2 LEU   504      68.195  34.292  95.793  1.00  0.00           C  
ATOM   4735 HD21 LEU   504      67.328  33.752  95.438  1.00  0.00           H  
ATOM   4736 HD22 LEU   504      69.019  34.438  95.090  1.00  0.00           H  
ATOM   4737 HD23 LEU   504      68.385  33.675  96.668  1.00  0.00           H  
ATOM   4738  C   LEU   504      67.679  38.647  96.032  1.00  0.00           C  
ATOM   4739  O   LEU   504      66.922  39.093  96.900  1.00  0.00           O  
ATOM   4740  N   LEU   505      68.948  38.951  95.968  1.00  0.00           N  
ATOM   4741  H   LEU   505      69.489  38.547  95.224  1.00  0.00           H  
ATOM   4742  CA  LEU   505      69.584  39.821  96.995  1.00  0.00           C  
ATOM   4743  HA  LEU   505      69.474  39.325  97.958  1.00  0.00           H  
ATOM   4744  CB  LEU   505      71.059  39.750  96.716  1.00  0.00           C  
ATOM   4745  HB2 LEU   505      71.312  38.702  96.555  1.00  0.00           H  
ATOM   4746  HB3 LEU   505      71.290  40.361  95.844  1.00  0.00           H  
ATOM   4747  CG  LEU   505      71.937  40.306  97.850  1.00  0.00           C  
ATOM   4748  HG  LEU   505      71.674  41.357  97.991  1.00  0.00           H  
ATOM   4749  CD1 LEU   505      71.897  39.633  99.250  1.00  0.00           C  
ATOM   4750 HD11 LEU   505      72.635  40.092  99.901  1.00  0.00           H  
ATOM   4751 HD12 LEU   505      70.939  39.655  99.774  1.00  0.00           H  
ATOM   4752 HD13 LEU   505      72.302  38.627  99.113  1.00  0.00           H  
ATOM   4753  CD2 LEU   505      73.339  40.304  97.273  1.00  0.00           C  
ATOM   4754 HD21 LEU   505      73.541  39.333  96.825  1.00  0.00           H  
ATOM   4755 HD22 LEU   505      73.331  40.908  96.366  1.00  0.00           H  
ATOM   4756 HD23 LEU   505      74.051  40.704  97.996  1.00  0.00           H  
ATOM   4757  C   LEU   505      68.994  41.176  97.134  1.00  0.00           C  
ATOM   4758  O   LEU   505      68.550  41.659  98.195  1.00  0.00           O  
ATOM   4759  N   GLN   506      68.658  41.728  95.930  1.00  0.00           N  
ATOM   4760  H   GLN   506      69.007  41.357  95.058  1.00  0.00           H  
ATOM   4761  CA  GLN   506      68.096  43.082  95.909  1.00  0.00           C  
ATOM   4762  HA  GLN   506      68.737  43.651  96.587  1.00  0.00           H  
ATOM   4763  CB  GLN   506      68.141  43.579  94.457  1.00  0.00           C  
ATOM   4764  HB2 GLN   506      69.153  43.588  94.071  1.00  0.00           H  
ATOM   4765  HB3 GLN   506      67.447  43.014  93.837  1.00  0.00           H  
ATOM   4766  CG  GLN   506      67.677  45.005  94.138  1.00  0.00           C  
ATOM   4767  HG2 GLN   506      66.596  45.108  94.200  1.00  0.00           H  
ATOM   4768  HG3 GLN   506      68.146  45.735  94.796  1.00  0.00           H  
ATOM   4769  CD  GLN   506      67.868  45.377  92.680  1.00  0.00           C  
ATOM   4770  OE1 GLN   506      67.484  44.582  91.867  1.00  0.00           O  
ATOM   4771  NE2 GLN   506      68.168  46.634  92.362  1.00  0.00           N  
ATOM   4772 HE21 GLN   506      68.321  46.966  91.412  1.00  0.00           H  
ATOM   4773 HE22 GLN   506      68.277  47.386  93.033  1.00  0.00           H  
ATOM   4774  C   GLN   506      66.717  43.200  96.511  1.00  0.00           C  
ATOM   4775  O   GLN   506      66.398  44.331  96.840  1.00  0.00           O  
ATOM   4776  N   THR   507      65.898  42.147  96.552  1.00  0.00           N  
ATOM   4777  H   THR   507      66.370  41.311  96.236  1.00  0.00           H  
ATOM   4778  CA  THR   507      64.553  42.068  97.112  1.00  0.00           C  
ATOM   4779  HA  THR   507      64.204  43.022  97.499  1.00  0.00           H  
ATOM   4780  CB  THR   507      63.509  41.708  96.073  1.00  0.00           C  
ATOM   4781  HB  THR   507      62.546  41.555  96.545  1.00  0.00           H  
ATOM   4782  CG2 THR   507      63.261  42.691  94.865  1.00  0.00           C  
ATOM   4783 HG21 THR   507      62.437  42.363  94.245  1.00  0.00           H  
ATOM   4784 HG22 THR   507      63.274  43.747  95.123  1.00  0.00           H  
ATOM   4785 HG23 THR   507      64.110  42.724  94.170  1.00  0.00           H  
ATOM   4786  OG1 THR   507      63.816  40.449  95.476  1.00  0.00           O  
ATOM   4787  HG1 THR   507      64.579  40.521  94.902  1.00  0.00           H  
ATOM   4788  C   THR   507      64.323  41.146  98.301  1.00  0.00           C  
ATOM   4789  O   THR   507      63.240  41.170  98.929  1.00  0.00           O  
ATOM   4790  N   CYX   508      65.300  40.416  98.783  1.00  0.00           N  
ATOM   4791  H   CYX   508      66.186  40.421  98.308  1.00  0.00           H  
ATOM   4792  CA  CYX   508      65.180  39.482  99.956  1.00  0.00           C  
ATOM   4793  HA  CYX   508      64.429  38.792  99.559  1.00  0.00           H  
ATOM   4794  CB  CYX   508      66.483  38.675 100.063  1.00  0.00           C  
ATOM   4795  HB2 CYX   508      66.303  37.817 100.707  1.00  0.00           H  
ATOM   4796  HB3 CYX   508      66.663  38.092  99.167  1.00  0.00           H  
ATOM   4797  SG  CYX   508      67.878  39.643 100.640  1.00  0.00           S  
ATOM   4798  C   CYX   508      64.635  40.019 101.260  1.00  0.00           C  
ATOM   4799  O   CYX   508      63.811  39.399 101.967  1.00  0.00           O  
ATOM   4800  N   LYS   509      65.080  41.275 101.657  1.00  0.00           N  
ATOM   4801  H   LYS   509      65.807  41.679 101.100  1.00  0.00           H  
ATOM   4802  CA  LYS   509      64.733  41.968 102.950  1.00  0.00           C  
ATOM   4803  HA  LYS   509      64.821  41.242 103.756  1.00  0.00           H  
ATOM   4804  CB  LYS   509      65.565  43.264 103.061  1.00  0.00           C  
ATOM   4805  HB2 LYS   509      66.527  42.801 103.261  1.00  0.00           H  
ATOM   4806  HB3 LYS   509      65.517  43.861 102.141  1.00  0.00           H  
ATOM   4807  CG  LYS   509      65.146  44.095 104.317  1.00  0.00           C  
ATOM   4808  HG2 LYS   509      64.210  44.579 104.019  1.00  0.00           H  
ATOM   4809  HG3 LYS   509      65.074  43.475 105.207  1.00  0.00           H  
ATOM   4810  CD  LYS   509      66.085  45.326 104.436  1.00  0.00           C  
ATOM   4811  HD2 LYS   509      67.080  44.900 104.410  1.00  0.00           H  
ATOM   4812  HD3 LYS   509      65.945  45.859 103.493  1.00  0.00           H  
ATOM   4813  CE  LYS   509      65.676  46.185 105.705  1.00  0.00           C  
ATOM   4814  HE2 LYS   509      65.495  45.515 106.543  1.00  0.00           H  
ATOM   4815  HE3 LYS   509      66.523  46.830 105.951  1.00  0.00           H  
ATOM   4816  NZ  LYS   509      64.471  47.013 105.474  1.00  0.00           N  
ATOM   4817  HZ1 LYS   509      64.316  47.487 106.349  1.00  0.00           H  
ATOM   4818  HZ2 LYS   509      64.667  47.625 104.691  1.00  0.00           H  
ATOM   4819  HZ3 LYS   509      63.646  46.463 105.272  1.00  0.00           H  
ATOM   4820  C   LYS   509      63.197  42.247 102.857  1.00  0.00           C  
ATOM   4821  O   LYS   509      62.474  41.883 103.752  1.00  0.00           O  
ATOM   4822  N   SER   510      62.747  42.785 101.716  1.00  0.00           N  
ATOM   4823  H   SER   510      63.419  42.862 100.966  1.00  0.00           H  
ATOM   4824  CA  SER   510      61.374  43.145 101.410  1.00  0.00           C  
ATOM   4825  HA  SER   510      60.955  43.704 102.250  1.00  0.00           H  
ATOM   4826  CB  SER   510      61.134  43.882 100.062  1.00  0.00           C  
ATOM   4827  HB2 SER   510      60.069  44.088 100.098  1.00  0.00           H  
ATOM   4828  HB3 SER   510      61.695  44.817 100.074  1.00  0.00           H  
ATOM   4829  OG  SER   510      61.582  43.176  98.934  1.00  0.00           O  
ATOM   4830  HG  SER   510      62.174  42.439  99.091  1.00  0.00           H  
ATOM   4831  C   SER   510      60.486  41.890 101.473  1.00  0.00           C  
ATOM   4832  O   SER   510      59.358  41.955 102.023  1.00  0.00           O  
ATOM   4833  N   TYR   511      60.914  40.757 100.958  1.00  0.00           N  
ATOM   4834  H   TYR   511      61.871  40.721 100.634  1.00  0.00           H  
ATOM   4835  CA  TYR   511      60.200  39.414 100.859  1.00  0.00           C  
ATOM   4836  HA  TYR   511      59.137  39.644 100.867  1.00  0.00           H  
ATOM   4837  CB  TYR   511      60.677  38.736  99.574  1.00  0.00           C  
ATOM   4838  HB2 TYR   511      61.762  38.769  99.558  1.00  0.00           H  
ATOM   4839  HB3 TYR   511      60.255  37.742  99.755  1.00  0.00           H  
ATOM   4840  CG  TYR   511      60.158  39.264  98.206  1.00  0.00           C  
ATOM   4841  CD1 TYR   511      58.812  39.113  97.951  1.00  0.00           C  
ATOM   4842  HD1 TYR   511      58.108  38.786  98.700  1.00  0.00           H  
ATOM   4843  CE1 TYR   511      58.263  39.612  96.749  1.00  0.00           C  
ATOM   4844  HE1 TYR   511      57.222  39.562  96.473  1.00  0.00           H  
ATOM   4845  CZ  TYR   511      59.103  39.970  95.700  1.00  0.00           C  
ATOM   4846  OH  TYR   511      58.502  40.280  94.573  1.00  0.00           O  
ATOM   4847  HH  TYR   511      58.902  40.888  93.932  1.00  0.00           H  
ATOM   4848  CE2 TYR   511      60.432  40.055  95.845  1.00  0.00           C  
ATOM   4849  HE2 TYR   511      61.126  40.354  95.082  1.00  0.00           H  
ATOM   4850  CD2 TYR   511      61.002  39.611  97.084  1.00  0.00           C  
ATOM   4851  HD2 TYR   511      62.081  39.531  97.085  1.00  0.00           H  
ATOM   4852  C   TYR   511      60.418  38.553 102.160  1.00  0.00           C  
ATOM   4853  O   TYR   511      59.765  37.513 102.292  1.00  0.00           O  
ATOM   4854  N   ALA   512      61.247  38.931 103.109  1.00  0.00           N  
ATOM   4855  H   ALA   512      61.727  39.788 102.885  1.00  0.00           H  
ATOM   4856  CA  ALA   512      61.397  38.233 104.497  1.00  0.00           C  
ATOM   4857  HA  ALA   512      62.260  38.633 105.016  1.00  0.00           H  
ATOM   4858  CB  ALA   512      60.263  38.576 105.422  1.00  0.00           C  
ATOM   4859  HB1 ALA   512      59.936  39.624 105.438  1.00  0.00           H  
ATOM   4860  HB2 ALA   512      59.415  37.940 105.188  1.00  0.00           H  
ATOM   4861  HB3 ALA   512      60.550  38.320 106.447  1.00  0.00           H  
ATOM   4862  C   ALA   512      61.702  36.739 104.346  1.00  0.00           C  
ATOM   4863  O   ALA   512      61.403  35.884 105.165  1.00  0.00           O  
ATOM   4864  N   VAL   513      62.558  36.532 103.300  1.00  0.00           N  
ATOM   4865  H   VAL   513      63.013  37.356 102.929  1.00  0.00           H  
ATOM   4866  CA  VAL   513      63.291  35.290 103.011  1.00  0.00           C  
ATOM   4867  HA  VAL   513      62.846  34.489 103.597  1.00  0.00           H  
ATOM   4868  CB  VAL   513      63.102  34.973 101.530  1.00  0.00           C  
ATOM   4869  HB  VAL   513      63.472  33.969 101.300  1.00  0.00           H  
ATOM   4870  CG1 VAL   513      61.638  34.822 101.219  1.00  0.00           C  
ATOM   4871 HG11 VAL   513      61.124  35.773 101.101  1.00  0.00           H  
ATOM   4872 HG12 VAL   513      61.535  34.317 100.265  1.00  0.00           H  
ATOM   4873 HG13 VAL   513      61.085  34.258 101.968  1.00  0.00           H  
ATOM   4874  CG2 VAL   513      63.902  35.970 100.625  1.00  0.00           C  
ATOM   4875 HG21 VAL   513      63.657  35.793  99.582  1.00  0.00           H  
ATOM   4876 HG22 VAL   513      63.574  36.985 100.839  1.00  0.00           H  
ATOM   4877 HG23 VAL   513      64.986  35.879 100.715  1.00  0.00           H  
ATOM   4878  C   VAL   513      64.726  35.359 103.422  1.00  0.00           C  
ATOM   4879  O   VAL   513      65.329  36.471 103.538  1.00  0.00           O  
ATOM   4880  N   PRO   514      65.473  34.227 103.551  1.00  0.00           N  
ATOM   4881  CD  PRO   514      64.902  32.919 103.615  1.00  0.00           C  
ATOM   4882  HD2 PRO   514      64.495  32.754 102.614  1.00  0.00           H  
ATOM   4883  HD3 PRO   514      64.158  32.861 104.404  1.00  0.00           H  
ATOM   4884  CG  PRO   514      66.033  31.900 103.779  1.00  0.00           C  
ATOM   4885  HG2 PRO   514      66.325  31.492 102.819  1.00  0.00           H  
ATOM   4886  HG3 PRO   514      65.873  31.023 104.412  1.00  0.00           H  
ATOM   4887  CB  PRO   514      67.227  32.755 104.270  1.00  0.00           C  
ATOM   4888  HB2 PRO   514      68.098  32.351 103.757  1.00  0.00           H  
ATOM   4889  HB3 PRO   514      67.229  32.702 105.364  1.00  0.00           H  
ATOM   4890  CA  PRO   514      66.900  34.200 103.840  1.00  0.00           C  
ATOM   4891  HA  PRO   514      67.015  34.867 104.702  1.00  0.00           H  
ATOM   4892  C   PRO   514      67.726  34.775 102.673  1.00  0.00           C  
ATOM   4893  O   PRO   514      67.568  34.425 101.534  1.00  0.00           O  
ATOM   4894  N   CYX   515      68.667  35.673 103.045  1.00  0.00           N  
ATOM   4895  H   CYX   515      68.719  36.093 103.966  1.00  0.00           H  
ATOM   4896  CA  CYX   515      69.472  36.310 101.956  1.00  0.00           C  
ATOM   4897  HA  CYX   515      68.768  36.445 101.136  1.00  0.00           H  
ATOM   4898  CB  CYX   515      69.782  37.747 102.397  1.00  0.00           C  
ATOM   4899  HB2 CYX   515      70.346  37.763 103.338  1.00  0.00           H  
ATOM   4900  HB3 CYX   515      70.449  38.129 101.622  1.00  0.00           H  
ATOM   4901  SG  CYX   515      68.335  38.994 102.525  1.00  0.00           S  
ATOM   4902  C   CYX   515      70.689  35.476 101.561  1.00  0.00           C  
ATOM   4903  O   CYX   515      71.247  34.687 102.326  1.00  0.00           O  
ATOM   4904  N   PRO   516      71.171  35.615 100.273  1.00  0.00           N  
ATOM   4905  CD  PRO   516      70.489  36.112  99.125  1.00  0.00           C  
ATOM   4906  HD2 PRO   516      70.275  37.166  99.309  1.00  0.00           H  
ATOM   4907  HD3 PRO   516      69.529  35.619  99.073  1.00  0.00           H  
ATOM   4908  CG  PRO   516      71.298  35.785  97.920  1.00  0.00           C  
ATOM   4909  HG2 PRO   516      71.309  36.660  97.269  1.00  0.00           H  
ATOM   4910  HG3 PRO   516      70.832  34.850  97.621  1.00  0.00           H  
ATOM   4911  CB  PRO   516      72.716  35.551  98.416  1.00  0.00           C  
ATOM   4912  HB2 PRO   516      73.326  36.455  98.427  1.00  0.00           H  
ATOM   4913  HB3 PRO   516      73.320  34.878  97.804  1.00  0.00           H  
ATOM   4914  CA  PRO   516      72.481  35.099  99.892  1.00  0.00           C  
ATOM   4915  HA  PRO   516      72.350  34.018  99.786  1.00  0.00           H  
ATOM   4916  C   PRO   516      73.653  35.496 100.832  1.00  0.00           C  
ATOM   4917  O   PRO   516      73.646  36.682 101.195  1.00  0.00           O  
ATOM   4918  N   PRO   517      74.535  34.633 101.283  1.00  0.00           N  
ATOM   4919  CD  PRO   517      74.662  33.293 100.817  1.00  0.00           C  
ATOM   4920  HD2 PRO   517      74.873  33.223  99.752  1.00  0.00           H  
ATOM   4921  HD3 PRO   517      73.807  32.707 101.174  1.00  0.00           H  
ATOM   4922  CG  PRO   517      75.947  32.770 101.503  1.00  0.00           C  
ATOM   4923  HG2 PRO   517      76.855  32.899 100.913  1.00  0.00           H  
ATOM   4924  HG3 PRO   517      75.899  31.713 101.757  1.00  0.00           H  
ATOM   4925  CB  PRO   517      76.136  33.545 102.786  1.00  0.00           C  
ATOM   4926  HB2 PRO   517      77.204  33.647 102.949  1.00  0.00           H  
ATOM   4927  HB3 PRO   517      75.748  33.028 103.671  1.00  0.00           H  
ATOM   4928  CA  PRO   517      75.461  34.893 102.425  1.00  0.00           C  
ATOM   4929  HA  PRO   517      74.838  35.157 103.269  1.00  0.00           H  
ATOM   4930  C   PRO   517      76.519  36.004 102.253  1.00  0.00           C  
ATOM   4931  O   PRO   517      77.100  36.132 101.192  1.00  0.00           O  
ATOM   4932  N   GLY   518      76.928  36.748 103.313  1.00  0.00           N  
ATOM   4933  H   GLY   518      76.543  36.560 104.227  1.00  0.00           H  
ATOM   4934  CA  GLY   518      78.091  37.701 103.331  1.00  0.00           C  
ATOM   4935  HA2 GLY   518      78.166  38.248 104.278  1.00  0.00           H  
ATOM   4936  HA3 GLY   518      78.895  36.974 103.259  1.00  0.00           H  
ATOM   4937  C   GLY   518      77.934  38.690 102.119  1.00  0.00           C
[truncated: 70,777 more chars]
