# Supplementary material for: In silico docking yields small molecule negative allosteric modulators targeting the core of Frizzled 7
Source: Nat Commun. 2025 Dec 14;16:11138. doi: 10.1038/s41467-025-67147-z (PMC12705740; doi:10.1038/s41467-025-67147-z)
Supplement: Supplementary file 6 — Supplementary Data 4 [file 41467_2025_67147_MOESM6_ESM.zip › MD_cluster-poses/structure-pose_FZD7-C407_sumclust_C407.dat]

#Cluster   Frames     Frac  AvgDist    Stdev Centroid AvgCDist
       0     2022    0.561    1.651    0.588     2200    2.867
       1     1070    0.297    1.411    0.435      943    2.674
       2      484    0.134    1.546    0.553     1373    2.483
       3       25    0.007    1.324    0.425     3445    2.469
       4        2    0.001    0.732    0.000      107    2.420
