# Supplementary material for: In silico docking yields small molecule negative allosteric modulators targeting the core of Frizzled 7
Source: Nat Commun. 2025 Dec 14;16:11138. doi: 10.1038/s41467-025-67147-z (PMC12705740; doi:10.1038/s41467-025-67147-z)
Supplement: Supplementary file 7 — Supplementary Data 5 [file 41467_2025_67147_MOESM7_ESM.zip]

Archive with 29 entries (24 files):
- MD_input/
- MD_input/apo-active/
- MD_input/apo-active/apo-active_final-config_prod1.pdb
- MD_input/apo-active/apo-active_final-config_prod2.pdb
- MD_input/apo-active/apo-active_final-config_prod3.pdb
- MD_input/apo-active/apo-active_initial-configuration.pdb
- MD_input/C407-CryoEM-pose/
- MD_input/C407-CryoEM-pose/C407-cryop_final-config_prod1.pdb
- MD_input/C407-CryoEM-pose/C407-cryop_final-config_prod2.pdb
- MD_input/C407-CryoEM-pose/C407-cryop_final-config_prod3.pdb
- MD_input/C407-CryoEM-pose/C407-cryop_initial-configuration.pdb
- MD_input/C407-docking-pose/
- MD_input/C407-docking-pose/C407-dp_final-config_prod1.pdb
- MD_input/C407-docking-pose/C407-dp_final-config_prod2.pdb
- MD_input/C407-docking-pose/C407-dp_final-config_prod3.pdb
- MD_input/C407-docking-pose/C407-dp_initial-configuration.pdb
- MD_input/non-binder-C476/
- MD_input/non-binder-C476/nb-C476_final-config_prod1.pdb
- MD_input/non-binder-C476/nb-C476_final-config_prod2.pdb
- MD_input/non-binder-C476/nb-C476_final-config_prod3.pdb
- MD_input/non-binder-C476/nb-C476_initial-configuration.pdb
- MD_input/step6.0_minimization.mdp
- MD_input/step6.1_equilibration.mdp
- MD_input/step6.2_equilibration.mdp
- MD_input/step6.3_equilibration.mdp
- MD_input/step6.4_equilibration.mdp
- MD_input/step6.5_equilibration.mdp
- MD_input/step6.6_equilibration.mdp
- MD_input/step7_prod.mdp
