# Supplementary material for: In silico docking yields small molecule negative allosteric modulators targeting the core of Frizzled 7
Source: Nat Commun. 2025 Dec 14;16:11138. doi: 10.1038/s41467-025-67147-z (PMC12705740; doi:10.1038/s41467-025-67147-z)
Supplement: Supplementary file 7 — Supplementary Data 5 [file 41467_2025_67147_MOESM7_ESM.zip › MD_input/apo-active/apo-active_final-config_prod1.pdb]

TITLE     Title
REMARK    THIS IS A SIMULATION BOX
CRYST1   80.340   80.340  124.576  90.00  90.00  60.00 P 1           1
MODEL        1
ATOM      1  H1  ACE   209      54.109  25.281 102.409  1.00  0.00           H
ATOM      2  CH3 ACE   209      53.912  25.840 103.324  1.00  0.00           C
ATOM      3  H2  ACE   209      54.544  25.517 104.152  1.00  0.00           H
ATOM      4  H3  ACE   209      52.862  25.731 103.593  1.00  0.00           H
ATOM      5  C   ACE   209      54.079  27.339 103.162  1.00  0.00           C
ATOM      6  O   ACE   209      54.684  27.910 103.936  1.00  0.00           O
ATOM      7  N   CYX   210      53.611  27.877 102.003  1.00  0.00           N
ATOM      8  H   CYX   210      53.131  27.254 101.369  1.00  0.00           H
ATOM      9  CA  CYX   210      53.942  29.232 101.531  1.00  0.00           C
ATOM     10  HA  CYX   210      55.024  29.357 101.573  1.00  0.00           H
ATOM     11  CB  CYX   210      53.563  29.194 100.045  1.00  0.00           C
ATOM     12  HB2 CYX   210      52.814  28.435  99.820  1.00  0.00           H
ATOM     13  HB3 CYX   210      53.140  30.173  99.821  1.00  0.00           H
ATOM     14  SG  CYX   210      55.032  28.961  98.974  1.00  0.00           S
ATOM     15  C   CYX   210      53.313  30.368 102.420  1.00  0.00           C
ATOM     16  O   CYX   210      52.205  30.195 102.909  1.00  0.00           O
ATOM     17  N   PRO   211      53.938  31.567 102.532  1.00  0.00           N
ATOM     18  CD  PRO   211      55.299  31.732 102.127  1.00  0.00           C
ATOM     19  HD2 PRO   211      55.616  31.220 101.219  1.00  0.00           H
ATOM     20  HD3 PRO   211      55.840  31.213 102.919  1.00  0.00           H
ATOM     21  CG  PRO   211      55.570  33.230 102.284  1.00  0.00           C
ATOM     22  HG2 PRO   211      56.385  33.717 101.748  1.00  0.00           H
ATOM     23  HG3 PRO   211      55.831  33.328 103.337  1.00  0.00           H
ATOM     24  CB  PRO   211      54.190  33.865 102.151  1.00  0.00           C
ATOM     25  HB2 PRO   211      53.929  33.927 101.094  1.00  0.00           H
ATOM     26  HB3 PRO   211      54.080  34.841 102.622  1.00  0.00           H
ATOM     27  CA  PRO   211      53.268  32.832 102.806  1.00  0.00           C
ATOM     28  HA  PRO   211      53.176  33.032 103.874  1.00  0.00           H
ATOM     29  C   PRO   211      51.921  33.000 102.106  1.00  0.00           C
ATOM     30  O   PRO   211      51.726  32.649 100.940  1.00  0.00           O
ATOM     31  N   ARG   212      50.933  33.553 102.751  1.00  0.00           N
ATOM     32  H   ARG   212      51.123  33.962 103.654  1.00  0.00           H
ATOM     33  CA  ARG   212      49.564  33.704 102.189  1.00  0.00           C
ATOM     34  HA  ARG   212      49.089  32.749 101.967  1.00  0.00           H
ATOM     35  CB  ARG   212      48.708  34.319 103.332  1.00  0.00           C
ATOM     36  HB2 ARG   212      48.925  33.830 104.281  1.00  0.00           H
ATOM     37  HB3 ARG   212      48.956  35.377 103.413  1.00  0.00           H
ATOM     38  CG  ARG   212      47.248  34.023 103.098  1.00  0.00           C
ATOM     39  HG2 ARG   212      46.958  34.239 102.070  1.00  0.00           H
ATOM     40  HG3 ARG   212      47.199  32.983 103.422  1.00  0.00           H
ATOM     41  CD  ARG   212      46.360  34.929 103.939  1.00  0.00           C
ATOM     42  HD2 ARG   212      46.761  34.883 104.951  1.00  0.00           H
ATOM     43  HD3 ARG   212      46.352  35.954 103.568  1.00  0.00           H
ATOM     44  NE  ARG   212      45.012  34.292 103.868  1.00  0.00           N
ATOM     45  HE  ARG   212      44.636  33.947 102.997  1.00  0.00           H
ATOM     46  CZ  ARG   212      44.165  34.279 104.931  1.00  0.00           C
ATOM     47  NH1 ARG   212      44.474  34.520 106.171  1.00  0.00           N
ATOM     48 HH11 ARG   212      45.349  34.993 106.345  1.00  0.00           H
ATOM     49 HH12 ARG   212      43.788  34.328 106.887  1.00  0.00           H
ATOM     50  NH2 ARG   212      42.936  33.979 104.794  1.00  0.00           N
ATOM     51 HH21 ARG   212      42.572  33.945 103.853  1.00  0.00           H
ATOM     52 HH22 ARG   212      42.318  34.003 105.593  1.00  0.00           H
ATOM     53  C   ARG   212      49.440  34.442 100.833  1.00  0.00           C
ATOM     54  O   ARG   212      48.778  33.892  99.918  1.00  0.00           O
ATOM     55  N   GLN   213      50.142  35.534 100.650  1.00  0.00           N
ATOM     56  H   GLN   213      50.681  35.858 101.440  1.00  0.00           H
ATOM     57  CA  GLN   213      50.207  36.176  99.320  1.00  0.00           C
ATOM     58  HA  GLN   213      49.178  36.418  99.054  1.00  0.00           H
ATOM     59  CB  GLN   213      50.825  37.561  99.371  1.00  0.00           C
ATOM     60  HB2 GLN   213      50.446  38.110  98.509  1.00  0.00           H
ATOM     61  HB3 GLN   213      50.381  38.152 100.172  1.00  0.00           H
ATOM     62  CG  GLN   213      52.351  37.632  99.281  1.00  0.00           C
ATOM     63  HG2 GLN   213      52.683  37.017  98.445  1.00  0.00           H
ATOM     64  HG3 GLN   213      52.663  38.635  98.992  1.00  0.00           H
ATOM     65  CD  GLN   213      53.111  37.332 100.567  1.00  0.00           C
ATOM     66  OE1 GLN   213      52.638  36.836 101.543  1.00  0.00           O
ATOM     67  NE2 GLN   213      54.395  37.713 100.508  1.00  0.00           N
ATOM     68 HE21 GLN   213      55.054  37.467 101.232  1.00  0.00           H
ATOM     69 HE22 GLN   213      54.680  38.052  99.600  1.00  0.00           H
ATOM     70  C   GLN   213      50.765  35.388  98.131  1.00  0.00           C
ATOM     71  O   GLN   213      50.632  35.949  96.976  1.00  0.00           O
ATOM     72  N   LEU   214      51.527  34.324  98.318  1.00  0.00           N
ATOM     73  H   LEU   214      51.722  33.976  99.246  1.00  0.00           H
ATOM     74  CA  LEU   214      51.968  33.444  97.223  1.00  0.00           C
ATOM     75  HA  LEU   214      51.890  33.996  96.286  1.00  0.00           H
ATOM     76  CB  LEU   214      53.463  33.185  97.445  1.00  0.00           C
ATOM     77  HB2 LEU   214      53.454  32.489  98.285  1.00  0.00           H
ATOM     78  HB3 LEU   214      53.982  32.666  96.640  1.00  0.00           H
ATOM     79  CG  LEU   214      54.400  34.407  97.709  1.00  0.00           C
ATOM     80  HG  LEU   214      54.077  34.953  98.595  1.00  0.00           H
ATOM     81  CD1 LEU   214      55.795  33.919  97.888  1.00  0.00           C
ATOM     82 HD11 LEU   214      56.249  33.542  96.972  1.00  0.00           H
ATOM     83 HD12 LEU   214      56.391  34.745  98.276  1.00  0.00           H
ATOM     84 HD13 LEU   214      55.827  33.285  98.774  1.00  0.00           H
ATOM     85  CD2 LEU   214      54.465  35.489  96.642  1.00  0.00           C
ATOM     86 HD21 LEU   214      54.730  35.155  95.639  1.00  0.00           H
ATOM     87 HD22 LEU   214      53.494  35.981  96.578  1.00  0.00           H
ATOM     88 HD23 LEU   214      55.197  36.238  96.943  1.00  0.00           H
ATOM     89  C   LEU   214      51.235  32.164  97.108  1.00  0.00           C
ATOM     90  O   LEU   214      51.302  31.499  96.099  1.00  0.00           O
ATOM     91  N   LYS   215      50.510  31.816  98.140  1.00  0.00           N
ATOM     92  H   LYS   215      50.373  32.488  98.882  1.00  0.00           H
ATOM     93  CA  LYS   215      49.591  30.649  98.124  1.00  0.00           C
ATOM     94  HA  LYS   215      50.157  29.741  97.916  1.00  0.00           H
ATOM     95  CB  LYS   215      49.006  30.567  99.546  1.00  0.00           C
ATOM     96  HB2 LYS   215      49.823  30.646 100.263  1.00  0.00           H
ATOM     97  HB3 LYS   215      48.399  31.460  99.693  1.00  0.00           H
ATOM     98  CG  LYS   215      48.366  29.253  99.844  1.00  0.00           C
ATOM     99  HG2 LYS   215      48.168  29.237 100.916  1.00  0.00           H
ATOM    100  HG3 LYS   215      47.530  29.061  99.170  1.00  0.00           H
ATOM    101  CD  LYS   215      49.255  28.014  99.741  1.00  0.00           C
ATOM    102  HD2 LYS   215      49.350  27.508  98.780  1.00  0.00           H
ATOM    103  HD3 LYS   215      50.299  28.167 100.014  1.00  0.00           H
ATOM    104  CE  LYS   215      48.567  27.035 100.646  1.00  0.00           C
ATOM    105  HE2 LYS   215      48.424  27.468 101.635  1.00  0.00           H
ATOM    106  HE3 LYS   215      47.567  26.868 100.246  1.00  0.00           H
ATOM    107  NZ  LYS   215      49.382  25.788 100.657  1.00  0.00           N
ATOM    108  HZ1 LYS   215      49.285  25.222  99.826  1.00  0.00           H
ATOM    109  HZ2 LYS   215      50.355  26.047 100.733  1.00  0.00           H
ATOM    110  HZ3 LYS   215      49.132  25.184 101.428  1.00  0.00           H
ATOM    111  C   LYS   215      48.468  30.820  97.062  1.00  0.00           C
ATOM    112  O   LYS   215      47.942  31.939  96.985  1.00  0.00           O
ATOM    113  N   VAL   216      48.128  29.730  96.355  1.00  0.00           N
ATOM    114  H   VAL   216      48.618  28.885  96.611  1.00  0.00           H
ATOM    115  CA  VAL   216      47.255  29.706  95.143  1.00  0.00           C
ATOM    116  HA  VAL   216      46.540  30.491  95.391  1.00  0.00           H
ATOM    117  CB  VAL   216      47.973  30.082  93.839  1.00  0.00           C
ATOM    118  HB  VAL   216      47.353  29.732  93.013  1.00  0.00           H
ATOM    119  CG1 VAL   216      48.151  31.638  93.799  1.00  0.00           C
ATOM    120 HG11 VAL   216      47.272  32.156  94.183  1.00  0.00           H
ATOM    121 HG12 VAL   216      48.984  31.769  94.490  1.00  0.00           H
ATOM    122 HG13 VAL   216      48.429  31.893  92.777  1.00  0.00           H
ATOM    123  CG2 VAL   216      49.320  29.364  93.776  1.00  0.00           C
ATOM    124 HG21 VAL   216      49.967  29.511  94.641  1.00  0.00           H
ATOM    125 HG22 VAL   216      48.985  28.327  93.792  1.00  0.00           H
ATOM    126 HG23 VAL   216      49.767  29.569  92.804  1.00  0.00           H
ATOM    127  C   VAL   216      46.439  28.388  94.980  1.00  0.00           C
ATOM    128  O   VAL   216      46.932  27.337  95.447  1.00  0.00           O
ATOM    129  N   PRO   217      45.193  28.434  94.445  1.00  0.00           N
ATOM    130  CD  PRO   217      44.437  29.633  94.066  1.00  0.00           C
ATOM    131  HD2 PRO   217      44.886  29.980  93.136  1.00  0.00           H
ATOM    132  HD3 PRO   217      44.459  30.455  94.782  1.00  0.00           H
ATOM    133  CG  PRO   217      42.996  29.192  93.891  1.00  0.00           C
ATOM    134  HG2 PRO   217      42.664  29.764  93.024  1.00  0.00           H
ATOM    135  HG3 PRO   217      42.339  29.445  94.723  1.00  0.00           H
ATOM    136  CB  PRO   217      43.021  27.658  93.745  1.00  0.00           C
ATOM    137  HB2 PRO   217      43.077  27.371  92.695  1.00  0.00           H
ATOM    138  HB3 PRO   217      42.093  27.345  94.222  1.00  0.00           H
ATOM    139  CA  PRO   217      44.326  27.290  94.480  1.00  0.00           C
ATOM    140  HA  PRO   217      44.196  27.128  95.550  1.00  0.00           H
ATOM    141  C   PRO   217      44.848  25.907  93.967  1.00  0.00           C
ATOM    142  O   PRO   217      45.609  25.851  92.964  1.00  0.00           O
ATOM    143  N   PRO   218      44.648  24.801  94.712  1.00  0.00           N
ATOM    144  CD  PRO   218      43.984  24.720  96.032  1.00  0.00           C
ATOM    145  HD2 PRO   218      42.912  24.741  95.831  1.00  0.00           H
ATOM    146  HD3 PRO   218      44.339  25.441  96.769  1.00  0.00           H
ATOM    147  CG  PRO   218      44.255  23.324  96.561  1.00  0.00           C
ATOM    148  HG2 PRO   218      43.402  22.826  97.022  1.00  0.00           H
ATOM    149  HG3 PRO   218      45.145  23.421  97.183  1.00  0.00           H
ATOM    150  CB  PRO   218      44.625  22.496  95.358  1.00  0.00           C
ATOM    151  HB2 PRO   218      43.801  22.062  94.792  1.00  0.00           H
ATOM    152  HB3 PRO   218      45.453  21.801  95.496  1.00  0.00           H
ATOM    153  CA  PRO   218      45.157  23.479  94.402  1.00  0.00           C
ATOM    154  HA  PRO   218      46.211  23.456  94.677  1.00  0.00           H
ATOM    155  C   PRO   218      45.075  23.029  92.945  1.00  0.00           C
ATOM    156  O   PRO   218      46.038  22.544  92.392  1.00  0.00           O
ATOM    157  N   TYR   219      43.902  23.266  92.330  1.00  0.00           N
ATOM    158  H   TYR   219      43.231  23.477  93.054  1.00  0.00           H
ATOM    159  CA  TYR   219      43.546  22.925  90.987  1.00  0.00           C
ATOM    160  HA  TYR   219      43.710  21.851  90.908  1.00  0.00           H
ATOM    161  CB  TYR   219      42.057  23.254  90.681  1.00  0.00           C
ATOM    162  HB2 TYR   219      41.846  22.643  89.803  1.00  0.00           H
ATOM    163  HB3 TYR   219      41.487  22.694  91.423  1.00  0.00           H
ATOM    164  CG  TYR   219      41.634  24.704  90.517  1.00  0.00           C
ATOM    165  CD1 TYR   219      41.928  25.347  89.285  1.00  0.00           C
ATOM    166  HD1 TYR   219      42.392  24.773  88.496  1.00  0.00           H
ATOM    167  CE1 TYR   219      41.577  26.681  89.142  1.00  0.00           C
ATOM    168  HE1 TYR   219      41.692  27.171  88.186  1.00  0.00           H
ATOM    169  CZ  TYR   219      40.965  27.421  90.197  1.00  0.00           C
ATOM    170  OH  TYR   219      40.449  28.699  90.023  1.00  0.00           O
ATOM    171  HH  TYR   219      40.209  29.165  90.827  1.00  0.00           H
ATOM    172  CE2 TYR   219      40.740  26.787  91.425  1.00  0.00           C
ATOM    173  HE2 TYR   219      40.235  27.415  92.144  1.00  0.00           H
ATOM    174  CD2 TYR   219      41.076  25.424  91.581  1.00  0.00           C
ATOM    175  HD2 TYR   219      40.867  24.975  92.541  1.00  0.00           H
ATOM    176  C   TYR   219      44.493  23.492  89.933  1.00  0.00           C
ATOM    177  O   TYR   219      44.730  22.880  88.891  1.00  0.00           O
ATOM    178  N   LEU   220      45.212  24.597  90.253  1.00  0.00           N
ATOM    179  H   LEU   220      45.270  24.873  91.223  1.00  0.00           H
ATOM    180  CA  LEU   220      46.033  25.304  89.273  1.00  0.00           C
ATOM    181  HA  LEU   220      45.491  25.338  88.327  1.00  0.00           H
ATOM    182  CB  LEU   220      46.283  26.735  89.614  1.00  0.00           C
ATOM    183  HB2 LEU   220      46.987  26.775  90.445  1.00  0.00           H
ATOM    184  HB3 LEU   220      46.805  27.182  88.768  1.00  0.00           H
ATOM    185  CG  LEU   220      45.028  27.622  89.792  1.00  0.00           C
ATOM    186  HG  LEU   220      44.221  27.115  90.321  1.00  0.00           H
ATOM    187  CD1 LEU   220      45.528  28.805  90.570  1.00  0.00           C
ATOM    188 HD11 LEU   220      46.214  28.529  91.371  1.00  0.00           H
ATOM    189 HD12 LEU   220      45.975  29.600  89.974  1.00  0.00           H
ATOM    190 HD13 LEU   220      44.621  29.270  90.958  1.00  0.00           H
ATOM    191  CD2 LEU   220      44.440  28.155  88.447  1.00  0.00           C
ATOM    192 HD21 LEU   220      43.523  28.712  88.641  1.00  0.00           H
ATOM    193 HD22 LEU   220      45.139  28.788  87.899  1.00  0.00           H
ATOM    194 HD23 LEU   220      44.111  27.289  87.874  1.00  0.00           H
ATOM    195  C   LEU   220      47.408  24.657  88.915  1.00  0.00           C
ATOM    196  O   LEU   220      48.069  25.103  87.967  1.00  0.00           O
ATOM    197  N   GLY   221      47.903  23.722  89.708  1.00  0.00           N
ATOM    198  H   GLY   221      47.267  23.392  90.420  1.00  0.00           H
ATOM    199  CA  GLY   221      49.185  23.084  89.551  1.00  0.00           C
ATOM    200  HA2 GLY   221      49.457  22.250  90.198  1.00  0.00           H
ATOM    201  HA3 GLY   221      49.251  22.664  88.547  1.00  0.00           H
ATOM    202  C   GLY   221      50.456  23.932  89.664  1.00  0.00           C
ATOM    203  O   GLY   221      51.569  23.561  89.245  1.00  0.00           O
ATOM    204  N   TYR   222      50.351  25.145  90.236  1.00  0.00           N
ATOM    205  H   TYR   222      49.469  25.277  90.710  1.00  0.00           H
ATOM    206  CA  TYR   222      51.503  25.980  90.700  1.00  0.00           C
ATOM    207  HA  TYR   222      52.077  26.434  89.892  1.00  0.00           H
ATOM    208  CB  TYR   222      51.029  27.260  91.412  1.00  0.00           C
ATOM    209  HB2 TYR   222      50.272  27.023  92.160  1.00  0.00           H
ATOM    210  HB3 TYR   222      51.788  27.629  92.101  1.00  0.00           H
ATOM    211  CG  TYR   222      50.512  28.331  90.470  1.00  0.00           C
ATOM    212  CD1 TYR   222      49.371  28.083  89.639  1.00  0.00           C
ATOM    213  HD1 TYR   222      48.865  27.136  89.523  1.00  0.00           H
ATOM    214  CE1 TYR   222      48.948  29.159  88.751  1.00  0.00           C
ATOM    215  HE1 TYR   222      48.109  29.031  88.084  1.00  0.00           H
ATOM    216  CZ  TYR   222      49.521  30.412  88.742  1.00  0.00           C
ATOM    217  OH  TYR   222      49.019  31.400  87.886  1.00  0.00           O
ATOM    218  HH  TYR   222      49.641  32.123  87.996  1.00  0.00           H
ATOM    219  CE2 TYR   222      50.685  30.634  89.539  1.00  0.00           C
ATOM    220  HE2 TYR   222      51.082  31.637  89.472  1.00  0.00           H
ATOM    221  CD2 TYR   222      51.226  29.554  90.318  1.00  0.00           C
ATOM    222  HD2 TYR   222      52.169  29.815  90.775  1.00  0.00           H
ATOM    223  C   TYR   222      52.388  25.143  91.665  1.00  0.00           C
ATOM    224  O   TYR   222      51.958  24.290  92.508  1.00  0.00           O
ATOM    225  N   ARG   223      53.673  25.507  91.691  1.00  0.00           N
ATOM    226  H   ARG   223      53.849  26.218  90.996  1.00  0.00           H
ATOM    227  CA  ARG   223      54.874  25.074  92.557  1.00  0.00           C
ATOM    228  HA  ARG   223      54.534  25.077  93.593  1.00  0.00           H
ATOM    229  CB  ARG   223      55.577  23.762  92.261  1.00  0.00           C
ATOM    230  HB2 ARG   223      55.841  23.825  91.205  1.00  0.00           H
ATOM    231  HB3 ARG   223      56.375  23.723  93.002  1.00  0.00           H
ATOM    232  CG  ARG   223      54.799  22.427  92.350  1.00  0.00           C
ATOM    233  HG2 ARG   223      54.550  22.224  93.391  1.00  0.00           H
ATOM    234  HG3 ARG   223      53.843  22.562  91.844  1.00  0.00           H
ATOM    235  CD  ARG   223      55.365  21.176  91.687  1.00  0.00           C
ATOM    236  HD2 ARG   223      54.733  20.313  91.898  1.00  0.00           H
ATOM    237  HD3 ARG   223      55.448  21.363  90.616  1.00  0.00           H
ATOM    238  NE  ARG   223      56.812  20.934  92.166  1.00  0.00           N
ATOM    239  HE  ARG   223      57.488  21.510  91.685  1.00  0.00           H
ATOM    240  CZ  ARG   223      57.186  20.315  93.266  1.00  0.00           C
ATOM    241  NH1 ARG   223      56.368  19.646  94.024  1.00  0.00           N
ATOM    242 HH11 ARG   223      55.365  19.662  93.907  1.00  0.00           H
ATOM    243 HH12 ARG   223      56.783  19.054  94.729  1.00  0.00           H
ATOM    244  NH2 ARG   223      58.386  20.225  93.718  1.00  0.00           N
ATOM    245 HH21 ARG   223      59.205  20.464  93.178  1.00  0.00           H
ATOM    246 HH22 ARG   223      58.560  19.775  94.605  1.00  0.00           H
ATOM    247  C   ARG   223      55.945  26.202  92.498  1.00  0.00           C
ATOM    248  O   ARG   223      56.488  26.503  91.422  1.00  0.00           O
ATOM    249  N   PHE   224      56.561  26.585  93.623  1.00  0.00           N
ATOM    250  H   PHE   224      56.344  26.174  94.520  1.00  0.00           H
ATOM    251  CA  PHE   224      57.664  27.568  93.679  1.00  0.00           C
ATOM    252  HA  PHE   224      58.212  27.468  92.742  1.00  0.00           H
ATOM    253  CB  PHE   224      57.054  28.933  93.776  1.00  0.00           C
ATOM    254  HB2 PHE   224      56.492  29.028  92.846  1.00  0.00           H
ATOM    255  HB3 PHE   224      56.300  28.934  94.562  1.00  0.00           H
ATOM    256  CG  PHE   224      58.069  30.001  93.974  1.00  0.00           C
ATOM    257  CD1 PHE   224      59.065  30.303  92.982  1.00  0.00           C
ATOM    258  HD1 PHE   224      59.078  29.786  92.034  1.00  0.00           H
ATOM    259  CE1 PHE   224      60.033  31.220  93.248  1.00  0.00           C
ATOM    260  HE1 PHE   224      60.711  31.422  92.432  1.00  0.00           H
ATOM    261  CZ  PHE   224      60.068  31.959  94.452  1.00  0.00           C
ATOM    262  HZ  PHE   224      60.826  32.681  94.716  1.00  0.00           H
ATOM    263  CE2 PHE   224      59.084  31.639  95.406  1.00  0.00           C
ATOM    264  HE2 PHE   224      59.015  32.176  96.340  1.00  0.00           H
ATOM    265  CD2 PHE   224      58.176  30.585  95.227  1.00  0.00           C
ATOM    266  HD2 PHE   224      57.544  30.328  96.065  1.00  0.00           H
ATOM    267  C   PHE   224      58.694  27.191  94.715  1.00  0.00           C
ATOM    268  O   PHE   224      58.281  26.768  95.827  1.00  0.00           O
ATOM    269  N   LEU   225      59.985  27.272  94.457  1.00  0.00           N
ATOM    270  H   LEU   225      60.172  27.644  93.537  1.00  0.00           H
ATOM    271  CA  LEU   225      61.093  26.636  95.260  1.00  0.00           C
ATOM    272  HA  LEU   225      61.971  26.625  94.614  1.00  0.00           H
ATOM    273  CB  LEU   225      61.502  27.586  96.446  1.00  0.00           C
ATOM    274  HB2 LEU   225      60.658  27.871  97.073  1.00  0.00           H
ATOM    275  HB3 LEU   225      62.333  27.123  96.978  1.00  0.00           H
ATOM    276  CG  LEU   225      61.978  28.973  96.040  1.00  0.00           C
ATOM    277  HG  LEU   225      61.159  29.495  95.546  1.00  0.00           H
ATOM    278  CD1 LEU   225      62.478  29.710  97.260  1.00  0.00           C
ATOM    279 HD11 LEU   225      61.909  29.554  98.177  1.00  0.00           H
ATOM    280 HD12 LEU   225      63.493  29.372  97.471  1.00  0.00           H
ATOM    281 HD13 LEU   225      62.415  30.782  97.077  1.00  0.00           H
ATOM    282  CD2 LEU   225      63.091  28.895  94.964  1.00  0.00           C
ATOM    283 HD21 LEU   225      62.774  28.520  93.991  1.00  0.00           H
ATOM    284 HD22 LEU   225      63.385  29.914  94.712  1.00  0.00           H
ATOM    285 HD23 LEU   225      63.939  28.317  95.332  1.00  0.00           H
ATOM    286  C   LEU   225      60.782  25.241  95.792  1.00  0.00           C
ATOM    287  O   LEU   225      60.935  24.991  96.957  1.00  0.00           O
ATOM    288  N   GLY   226      60.152  24.372  94.984  1.00  0.00           N
ATOM    289  H   GLY   226      59.958  24.675  94.040  1.00  0.00           H
ATOM    290  CA  GLY   226      59.731  23.068  95.483  1.00  0.00           C
ATOM    291  HA2 GLY   226      59.551  22.458  94.598  1.00  0.00           H
ATOM    292  HA3 GLY   226      60.491  22.544  96.063  1.00  0.00           H
ATOM    293  C   GLY   226      58.439  22.899  96.259  1.00  0.00           C
ATOM    294  O   GLY   226      57.920  21.766  96.436  1.00  0.00           O
ATOM    295  N   GLU   227      57.904  23.978  96.734  1.00  0.00           N
ATOM    296  H   GLU   227      58.480  24.802  96.642  1.00  0.00           H
ATOM    297  CA  GLU   227      56.591  24.009  97.423  1.00  0.00           C
ATOM    298  HA  GLU   227      56.544  23.071  97.975  1.00  0.00           H
ATOM    299  CB  GLU   227      56.716  25.112  98.472  1.00  0.00           C
ATOM    300  HB2 GLU   227      57.625  24.957  99.054  1.00  0.00           H
ATOM    301  HB3 GLU   227      56.779  26.049  97.920  1.00  0.00           H
ATOM    302  CG  GLU   227      55.501  25.148  99.464  1.00  0.00           C
ATOM    303  HG2 GLU   227      55.668  25.898 100.237  1.00  0.00           H
ATOM    304  HG3 GLU   227      54.618  25.410  98.880  1.00  0.00           H
ATOM    305  CD  GLU   227      55.159  23.826 100.181  1.00  0.00           C
ATOM    306  OE1 GLU   227      53.954  23.700 100.488  1.00  0.00           O
ATOM    307  OE2 GLU   227      56.000  22.966 100.471  1.00  0.00           O
ATOM    308  C   GLU   227      55.341  24.212  96.537  1.00  0.00           C
ATOM    309  O   GLU   227      55.159  25.221  95.886  1.00  0.00           O
ATOM    310  N   ARG   228      54.543  23.141  96.426  1.00  0.00           N
ATOM    311  H   ARG   228      54.883  22.219  96.660  1.00  0.00           H
ATOM    312  CA  ARG   228      53.218  23.211  95.824  1.00  0.00           C
ATOM    313  HA  ARG   228      53.354  23.513  94.785  1.00  0.00           H
ATOM    314  CB  ARG   228      52.674  21.763  95.821  1.00  0.00           C
ATOM    315  HB2 ARG   228      51.773  21.700  95.210  1.00  0.00           H
ATOM    316  HB3 ARG   228      53.402  21.171  95.266  1.00  0.00           H
ATOM    317  CG  ARG   228      52.466  21.078  97.174  1.00  0.00           C
ATOM    318  HG2 ARG   228      51.929  20.147  96.993  1.00  0.00           H
ATOM    319  HG3 ARG   228      53.484  20.927  97.534  1.00  0.00           H
ATOM    320  CD  ARG   228      51.772  21.965  98.249  1.00  0.00           C
ATOM    321  HD2 ARG   228      52.429  22.688  98.731  1.00  0.00           H
ATOM    322  HD3 ARG   228      50.889  22.428  97.809  1.00  0.00           H
ATOM    323  NE  ARG   228      51.266  21.131  99.320  1.00  0.00           N
ATOM    324  HE  ARG   228      50.364  20.695  99.195  1.00  0.00           H
ATOM    325  CZ  ARG   228      51.842  20.726 100.435  1.00  0.00           C
ATOM    326  NH1 ARG   228      53.020  21.080 100.822  1.00  0.00           N
ATOM    327 HH11 ARG   228      53.453  21.851 100.333  1.00  0.00           H
ATOM    328 HH12 ARG   228      53.370  20.861 101.743  1.00  0.00           H
ATOM    329  NH2 ARG   228      51.213  19.864 101.211  1.00  0.00           N
ATOM    330 HH21 ARG   228      50.285  19.597 100.916  1.00  0.00           H
ATOM    331 HH22 ARG   228      51.616  19.397 102.011  1.00  0.00           H
ATOM    332  C   ARG   228      52.324  24.345  96.309  1.00  0.00           C
ATOM    333  O   ARG   228      52.462  24.825  97.447  1.00  0.00           O
ATOM    334  N   ASP   229      51.435  24.762  95.393  1.00  0.00           N
ATOM    335  H   ASP   229      51.427  24.349  94.472  1.00  0.00           H
ATOM    336  CA  ASP   229      50.350  25.709  95.620  1.00  0.00           C
ATOM    337  HA  ASP   229      49.801  25.749  94.679  1.00  0.00           H
ATOM    338  CB  ASP   229      49.344  25.202  96.648  1.00  0.00           C
ATOM    339  HB2 ASP   229      49.853  24.753  97.500  1.00  0.00           H
ATOM    340  HB3 ASP   229      48.733  25.982  97.102  1.00  0.00           H
ATOM    341  CG  ASP   229      48.564  24.050  96.077  1.00  0.00           C
ATOM    342  OD1 ASP   229      47.744  23.428  96.769  1.00  0.00           O
ATOM    343  OD2 ASP   229      48.720  23.742  94.826  1.00  0.00           O
ATOM    344  C   ASP   229      50.969  27.061  95.920  1.00  0.00           C
ATOM    345  O   ASP   229      50.511  27.779  96.799  1.00  0.00           O
ATOM    346  N   CYX   230      51.896  27.489  95.055  1.00  0.00           N
ATOM    347  H   CYX   230      52.160  26.884  94.291  1.00  0.00           H
ATOM    348  CA  CYX   230      52.756  28.666  95.361  1.00  0.00           C
ATOM    349  HA  CYX   230      52.160  29.487  95.759  1.00  0.00           H
ATOM    350  CB  CYX   230      53.796  28.318  96.434  1.00  0.00           C
ATOM    351  HB2 CYX   230      53.325  27.818  97.280  1.00  0.00           H
ATOM    352  HB3 CYX   230      54.575  27.647  96.072  1.00  0.00           H
ATOM    353  SG  CYX   230      54.644  29.730  97.110  1.00  0.00           S
ATOM    354  C   CYX   230      53.407  29.326  94.096  1.00  0.00           C
ATOM    355  O   CYX   230      53.797  28.564  93.187  1.00  0.00           O
ATOM    356  N   GLY   231      53.582  30.656  94.012  1.00  0.00           N
ATOM    357  H   GLY   231      53.193  31.184  94.781  1.00  0.00           H
ATOM    358  CA  GLY   231      54.080  31.359  92.842  1.00  0.00           C
ATOM    359  HA2 GLY   231      54.496  30.721  92.063  1.00  0.00           H
ATOM    360  HA3 GLY   231      53.297  31.950  92.367  1.00  0.00           H
ATOM    361  C   GLY   231      55.148  32.414  93.261  1.00  0.00           C
ATOM    362  O   GLY   231      54.993  33.048  94.263  1.00  0.00           O
ATOM    363  N   ALA   232      56.091  32.710  92.414  1.00  0.00           N
ATOM    364  H   ALA   232      56.143  32.148  91.576  1.00  0.00           H
ATOM    365  CA  ALA   232      56.884  33.950  92.399  1.00  0.00           C
ATOM    366  HA  ALA   232      57.474  34.035  93.312  1.00  0.00           H
ATOM    367  CB  ALA   232      57.843  33.839  91.227  1.00  0.00           C
ATOM    368  HB1 ALA   232      58.182  32.804  91.271  1.00  0.00           H
ATOM    369  HB2 ALA   232      57.381  34.001  90.253  1.00  0.00           H
ATOM    370  HB3 ALA   232      58.679  34.533  91.321  1.00  0.00           H
ATOM    371  C   ALA   232      55.995  35.256  92.316  1.00  0.00           C
ATOM    372  O   ALA   232      55.055  35.264  91.561  1.00  0.00           O
ATOM    373  N   PRO   233      56.268  36.268  93.161  1.00  0.00           N
ATOM    374  CD  PRO   233      57.434  36.516  93.946  1.00  0.00           C
ATOM    375  HD2 PRO   233      58.411  36.452  93.467  1.00  0.00           H
ATOM    376  HD3 PRO   233      57.451  35.831  94.794  1.00  0.00           H
ATOM    377  CG  PRO   233      57.260  37.921  94.466  1.00  0.00           C
ATOM    378  HG2 PRO   233      57.908  38.579  93.888  1.00  0.00           H
ATOM    379  HG3 PRO   233      57.548  37.986  95.515  1.00  0.00           H
ATOM    380  CB  PRO   233      55.761  38.262  94.368  1.00  0.00           C
ATOM    381  HB2 PRO   233      55.401  39.291  94.378  1.00  0.00           H
ATOM    382  HB3 PRO   233      55.322  37.778  95.240  1.00  0.00           H
ATOM    383  CA  PRO   233      55.475  37.525  93.085  1.00  0.00           C
ATOM    384  HA  PRO   233      54.424  37.275  92.939  1.00  0.00           H
ATOM    385  C   PRO   233      55.825  38.351  91.848  1.00  0.00           C
ATOM    386  O   PRO   233      56.950  38.261  91.347  1.00  0.00           O
ATOM    387  N   CYX   234      54.878  39.104  91.261  1.00  0.00           N
ATOM    388  H   CYX   234      53.984  39.234  91.712  1.00  0.00           H
ATOM    389  CA  CYX   234      55.266  40.014  90.213  1.00  0.00           C
ATOM    390  HA  CYX   234      55.901  39.419  89.557  1.00  0.00           H
ATOM    391  CB  CYX   234      54.002  40.528  89.454  1.00  0.00           C
ATOM    392  HB2 CYX   234      53.430  41.254  90.030  1.00  0.00           H
ATOM    393  HB3 CYX   234      54.250  41.249  88.675  1.00  0.00           H
ATOM    394  SG  CYX   234      52.916  39.189  88.905  1.00  0.00           S
ATOM    395  C   CYX   234      56.063  41.214  90.733  1.00  0.00           C
ATOM    396  O   CYX   234      57.006  41.696  90.120  1.00  0.00           O
ATOM    397  N   GLU   235      55.656  41.657  91.948  1.00  0.00           N
ATOM    398  H   GLU   235      54.832  41.286  92.398  1.00  0.00           H
ATOM    399  CA  GLU   235      56.465  42.635  92.745  1.00  0.00           C
ATOM    400  HA  GLU   235      56.346  43.608  92.269  1.00  0.00           H
ATOM    401  CB  GLU   235      55.793  42.757  94.174  1.00  0.00           C
ATOM    402  HB2 GLU   235      55.873  41.779  94.648  1.00  0.00           H
ATOM    403  HB3 GLU   235      56.485  43.453  94.649  1.00  0.00           H
ATOM    404  CG  GLU   235      54.320  43.231  94.389  1.00  0.00           C
ATOM    405  HG2 GLU   235      53.658  42.510  93.910  1.00  0.00           H
ATOM    406  HG3 GLU   235      54.245  43.175  95.475  1.00  0.00           H
ATOM    407  CD  GLU   235      53.963  44.559  93.772  1.00  0.00           C
ATOM    408  OE1 GLU   235      52.960  45.190  94.234  1.00  0.00           O
ATOM    409  OE2 GLU   235      54.677  45.104  92.909  1.00  0.00           O
ATOM    410  C   GLU   235      57.968  42.201  92.808  1.00  0.00           C
ATOM    411  O   GLU   235      58.216  41.069  93.151  1.00  0.00           O
ATOM    412  N   PRO   236      58.909  43.056  92.569  1.00  0.00           N
ATOM    413  CD  PRO   236      58.657  44.484  92.447  1.00  0.00           C
ATOM    414  HD2 PRO   236      57.956  44.833  93.204  1.00  0.00           H
ATOM    415  HD3 PRO   236      58.254  44.661  91.450  1.00  0.00           H
ATOM    416  CG  PRO   236      60.083  45.116  92.554  1.00  0.00           C
ATOM    417  HG2 PRO   236      60.149  45.442  93.592  1.00  0.00           H
ATOM    418  HG3 PRO   236      60.205  45.918  91.826  1.00  0.00           H
ATOM    419  CB  PRO   236      61.085  44.000  92.301  1.00  0.00           C
ATOM    420  HB2 PRO   236      61.888  44.165  93.019  1.00  0.00           H
ATOM    421  HB3 PRO   236      61.369  44.073  91.251  1.00  0.00           H
ATOM    422  CA  PRO   236      60.316  42.715  92.520  1.00  0.00           C
ATOM    423  HA  PRO   236      60.407  42.053  91.659  1.00  0.00           H
ATOM    424  C   PRO   236      60.885  41.924  93.715  1.00  0.00           C
ATOM    425  O   PRO   236      60.524  42.127  94.874  1.00  0.00           O
ATOM    426  N   GLY   237      61.785  40.964  93.485  1.00  0.00           N
ATOM    427  H   GLY   237      62.284  41.043  92.610  1.00  0.00           H
ATOM    428  CA  GLY   237      62.435  40.151  94.479  1.00  0.00           C
ATOM    429  HA2 GLY   237      62.442  40.680  95.432  1.00  0.00           H
ATOM    430  HA3 GLY   237      61.808  39.265  94.581  1.00  0.00           H
ATOM    431  C   GLY   237      63.761  39.641  93.941  1.00  0.00           C
ATOM    432  O   GLY   237      64.015  39.818  92.773  1.00  0.00           O
ATOM    433  N   ARG   238      64.528  38.991  94.798  1.00  0.00           N
ATOM    434  H   ARG   238      64.168  38.715  95.701  1.00  0.00           H
ATOM    435  CA  ARG   238      65.866  38.349  94.350  1.00  0.00           C
ATOM    436  HA  ARG   238      66.540  39.020  93.818  1.00  0.00           H
ATOM    437  CB  ARG   238      66.684  37.847  95.540  1.00  0.00           C
ATOM    438  HB2 ARG   238      66.101  37.112  96.096  1.00  0.00           H
ATOM    439  HB3 ARG   238      67.593  37.364  95.180  1.00  0.00           H
ATOM    440  CG  ARG   238      67.190  38.850  96.582  1.00  0.00           C
ATOM    441  HG2 ARG   238      67.593  39.680  96.001  1.00  0.00           H
ATOM    442  HG3 ARG   238      66.379  39.096  97.268  1.00  0.00           H
ATOM    443  CD  ARG   238      68.328  38.225  97.387  1.00  0.00           C
ATOM    444  HD2 ARG   238      67.942  37.376  97.951  1.00  0.00           H
ATOM    445  HD3 ARG   238      69.115  37.915  96.700  1.00  0.00           H
ATOM    446  NE  ARG   238      68.898  39.217  98.332  1.00  0.00           N
ATOM    447  HE  ARG   238      68.649  40.175  98.132  1.00  0.00           H
ATOM    448  CZ  ARG   238      69.516  38.885  99.434  1.00  0.00           C
ATOM    449  NH1 ARG   238      69.987  37.726  99.670  1.00  0.00           N
ATOM    450 HH11 ARG   238      69.843  36.981  99.004  1.00  0.00           H
ATOM    451 HH12 ARG   238      70.307  37.505 100.602  1.00  0.00           H
ATOM    452  NH2 ARG   238      69.689  39.744 100.341  1.00  0.00           N
ATOM    453 HH21 ARG   238      69.370  40.697 100.240  1.00  0.00           H
ATOM    454 HH22 ARG   238      70.312  39.505 101.099  1.00  0.00           H
ATOM    455  C   ARG   238      65.663  37.199  93.352  1.00  0.00           C
ATOM    456  O   ARG   238      64.817  36.377  93.645  1.00  0.00           O
ATOM    457  N   ALA   239      66.444  37.018  92.296  1.00  0.00           N
ATOM    458  H   ALA   239      67.154  37.696  92.058  1.00  0.00           H
ATOM    459  CA  ALA   239      66.294  35.885  91.397  1.00  0.00           C
ATOM    460  HA  ALA   239      65.979  35.138  92.126  1.00  0.00           H
ATOM    461  CB  ALA   239      65.228  36.147  90.273  1.00  0.00           C
ATOM    462  HB1 ALA   239      65.243  35.315  89.569  1.00  0.00           H
ATOM    463  HB2 ALA   239      64.262  36.039  90.766  1.00  0.00           H
ATOM    464  HB3 ALA   239      65.358  36.987  89.590  1.00  0.00           H
ATOM    465  C   ALA   239      67.635  35.539  90.748  1.00  0.00           C
ATOM    466  O   ALA   239      68.145  36.171  89.818  1.00  0.00           O
ATOM    467  N   ASN   240      68.311  34.653  91.532  1.00  0.00           N
ATOM    468  H   ASN   240      67.976  34.484  92.470  1.00  0.00           H
ATOM    469  CA  ASN   240      69.507  33.976  91.149  1.00  0.00           C
ATOM    470  HA  ASN   240      69.904  33.484  92.037  1.00  0.00           H
ATOM    471  CB  ASN   240      69.183  32.750  90.142  1.00  0.00           C
ATOM    472  HB2 ASN   240      68.810  33.317  89.290  1.00  0.00           H
ATOM    473  HB3 ASN   240      70.163  32.306  89.966  1.00  0.00           H
ATOM    474  CG  ASN   240      68.170  31.784  90.567  1.00  0.00           C
ATOM    475  OD1 ASN   240      67.150  32.065  91.009  1.00  0.00           O
ATOM    476  ND2 ASN   240      68.432  30.504  90.345  1.00  0.00           N
ATOM    477 HD21 ASN   240      67.806  29.773  90.649  1.00  0.00           H
ATOM    478 HD22 ASN   240      69.187  30.212  89.741  1.00  0.00           H
ATOM    479  C   ASN   240      70.680  34.732  90.669  1.00  0.00           C
ATOM    480  O   ASN   240      71.425  34.344  89.796  1.00  0.00           O
ATOM    481  N   GLY   241      70.830  35.962  91.176  1.00  0.00           N
ATOM    482  H   GLY   241      70.225  36.187  91.953  1.00  0.00           H
ATOM    483  CA  GLY   241      71.772  36.983  90.635  1.00  0.00           C
ATOM    484  HA2 GLY   241      72.004  37.775  91.348  1.00  0.00           H
ATOM    485  HA3 GLY   241      72.721  36.466  90.497  1.00  0.00           H
ATOM    486  C   GLY   241      71.457  37.646  89.277  1.00  0.00           C
ATOM    487  O   GLY   241      72.064  38.674  88.951  1.00  0.00           O
ATOM    488  N   LEU   242      70.463  37.142  88.568  1.00  0.00           N
ATOM    489  H   LEU   242      69.973  36.299  88.831  1.00  0.00           H
ATOM    490  CA  LEU   242      70.016  37.737  87.356  1.00  0.00           C
ATOM    491  HA  LEU   242      70.950  38.020  86.870  1.00  0.00           H
ATOM    492  CB  LEU   242      69.241  36.702  86.505  1.00  0.00           C
ATOM    493  HB2 LEU   242      68.182  36.717  86.763  1.00  0.00           H
ATOM    494  HB3 LEU   242      69.259  37.113  85.496  1.00  0.00           H
ATOM    495  CG  LEU   242      69.892  35.319  86.298  1.00  0.00           C
ATOM    496  HG  LEU   242      70.120  34.886  87.272  1.00  0.00           H
ATOM    497  CD1 LEU   242      69.009  34.273  85.592  1.00  0.00           C
ATOM    498 HD11 LEU   242      68.941  34.533  84.535  1.00  0.00           H
ATOM    499 HD12 LEU   242      69.424  33.267  85.669  1.00  0.00           H
ATOM    500 HD13 LEU   242      67.991  34.196  85.972  1.00  0.00           H
ATOM    501  CD2 LEU   242      71.220  35.406  85.698  1.00  0.00           C
ATOM    502 HD21 LEU   242      71.916  35.993  86.298  1.00  0.00           H
ATOM    503 HD22 LEU   242      71.729  34.443  85.651  1.00  0.00           H
ATOM    504 HD23 LEU   242      71.153  35.857  84.708  1.00  0.00           H
ATOM    505  C   LEU   242      69.308  39.029  87.678  1.00  0.00           C
ATOM    506  O   LEU   242      69.602  40.018  87.097  1.00  0.00           O
ATOM    507  N   MET   243      68.310  38.987  88.541  1.00  0.00           N
ATOM    508  H   MET   243      68.143  38.092  88.978  1.00  0.00           H
ATOM    509  CA  MET   243      67.451  40.161  88.823  1.00  0.00           C
ATOM    510  HA  MET   243      67.926  41.047  88.403  1.00  0.00           H
ATOM    511  CB  MET   243      66.036  39.953  88.212  1.00  0.00           C
ATOM    512  HB2 MET   243      65.630  39.004  88.562  1.00  0.00           H
ATOM    513  HB3 MET   243      65.314  40.691  88.562  1.00  0.00           H
ATOM    514  CG  MET   243      65.969  40.048  86.666  1.00  0.00           C
ATOM    515  HG2 MET   243      66.183  41.055  86.308  1.00  0.00           H
ATOM    516  HG3 MET   243      66.682  39.391  86.168  1.00  0.00           H
ATOM    517  SD  MET   243      64.290  39.737  86.035  1.00  0.00           S
ATOM    518  CE  MET   243      64.084  37.977  86.414  1.00  0.00           C
ATOM    519  HE1 MET   243      65.041  37.473  86.553  1.00  0.00           H
ATOM    520  HE2 MET   243      63.613  37.911  87.395  1.00  0.00           H
ATOM    521  HE3 MET   243      63.472  37.458  85.677  1.00  0.00           H
ATOM    522  C   MET   243      67.280  40.414  90.393  1.00  0.00           C
ATOM    523  O   MET   243      67.549  39.480  91.198  1.00  0.00           O
ATOM    524  N   TYR   244      66.854  41.642  90.765  1.00  0.00           N
ATOM    525  H   TYR   244      66.570  42.182  89.960  1.00  0.00           H
ATOM    526  CA  TYR   244      66.273  42.070  92.031  1.00  0.00           C
ATOM    527  HA  TYR   244      65.578  41.274  92.298  1.00  0.00           H
ATOM    528  CB  TYR   244      67.273  42.022  93.226  1.00  0.00           C
ATOM    529  HB2 TYR   244      67.885  41.122  93.172  1.00  0.00           H
ATOM    530  HB3 TYR   244      67.966  42.856  93.119  1.00  0.00           H
ATOM    531  CG  TYR   244      66.651  42.144  94.668  1.00  0.00           C
ATOM    532  CD1 TYR   244      65.261  42.317  94.818  1.00  0.00           C
ATOM    533  HD1 TYR   244      64.592  42.312  93.971  1.00  0.00           H
ATOM    534  CE1 TYR   244      64.691  42.473  96.115  1.00  0.00           C
ATOM    535  HE1 TYR   244      63.627  42.579  96.268  1.00  0.00           H
ATOM    536  CZ  TYR   244      65.578  42.398  97.203  1.00  0.00           C
ATOM    537  OH  TYR   244      65.000  42.505  98.460  1.00  0.00           O
ATOM    538  HH  TYR   244      65.645  42.945  99.018  1.00  0.00           H
ATOM    539  CE2 TYR   244      66.977  42.347  97.019  1.00  0.00           C
ATOM    540  HE2 TYR   244      67.524  42.364  97.951  1.00  0.00           H
ATOM    541  CD2 TYR   244      67.534  42.260  95.747  1.00  0.00           C
ATOM    542  HD2 TYR   244      68.593  42.369  95.564  1.00  0.00           H
ATOM    543  C   TYR   244      65.454  43.321  91.744  1.00  0.00           C
ATOM    544  O   TYR   244      64.335  43.153  91.325  1.00  0.00           O
ATOM    545  N   PHE   245      65.929  44.503  92.076  1.00  0.00           N
ATOM    546  H   PHE   245      66.852  44.599  92.475  1.00  0.00           H
ATOM    547  CA  PHE   245      65.084  45.732  91.955  1.00  0.00           C
ATOM    548  HA  PHE   245      64.188  45.662  92.572  1.00  0.00           H
ATOM    549  CB  PHE   245      65.929  46.940  92.274  1.00  0.00           C
ATOM    550  HB2 PHE   245      66.436  47.201  91.345  1.00  0.00           H
ATOM    551  HB3 PHE   245      65.368  47.824  92.579  1.00  0.00           H
ATOM    552  CG  PHE   245      66.942  46.885  93.489  1.00  0.00           C
ATOM    553  CD1 PHE   245      66.585  46.142  94.660  1.00  0.00           C
ATOM    554  HD1 PHE   245      65.613  45.689  94.793  1.00  0.00           H
ATOM    555  CE1 PHE   245      67.433  46.120  95.783  1.00  0.00           C
ATOM    556  HE1 PHE   245      67.214  45.646  96.728  1.00  0.00           H
ATOM    557  CZ  PHE   245      68.525  47.004  95.743  1.00  0.00           C
ATOM    558  HZ  PHE   245      69.116  47.083  96.644  1.00  0.00           H
ATOM    559  CE2 PHE   245      68.797  47.814  94.672  1.00  0.00           C
ATOM    560  HE2 PHE   245      69.691  48.420  94.678  1.00  0.00           H
ATOM    561  CD2 PHE   245      68.057  47.696  93.536  1.00  0.00           C
ATOM    562  HD2 PHE   245      68.411  48.264  92.688  1.00  0.00           H
ATOM    563  C   PHE   245      64.509  45.937  90.512  1.00  0.00           C
ATOM    564  O   PHE   245      65.250  45.775  89.506  1.00  0.00           O
ATOM    565  N   LYS   246      63.235  46.404  90.327  1.00  0.00           N
ATOM    566  H   LYS   246      62.729  46.687  91.155  1.00  0.00           H
ATOM    567  CA  LYS   246      62.596  46.372  89.026  1.00  0.00           C
ATOM    568  HA  LYS   246      62.840  45.457  88.485  1.00  0.00           H
ATOM    569  CB  LYS   246      61.034  46.459  89.144  1.00  0.00           C
ATOM    570  HB2 LYS   246      60.662  45.509  89.527  1.00  0.00           H
ATOM    571  HB3 LYS   246      60.756  47.133  89.954  1.00  0.00           H
ATOM    572  CG  LYS   246      60.298  46.765  87.776  1.00  0.00           C
ATOM    573  HG2 LYS   246      60.732  47.668  87.346  1.00  0.00           H
ATOM    574  HG3 LYS   246      60.483  45.953  87.072  1.00  0.00           H
ATOM    575  CD  LYS   246      58.802  46.983  88.048  1.00  0.00           C
ATOM    576  HD2 LYS   246      58.514  46.135  88.668  1.00  0.00           H
ATOM    577  HD3 LYS   246      58.708  47.897  88.634  1.00  0.00           H
ATOM    578  CE  LYS   246      58.076  47.211  86.730  1.00  0.00           C
ATOM    579  HE2 LYS   246      58.220  48.267  86.506  1.00  0.00           H
ATOM    580  HE3 LYS   246      58.429  46.495  85.987  1.00  0.00           H
ATOM    581  NZ  LYS   246      56.641  46.917  86.886  1.00  0.00           N
ATOM    582  HZ1 LYS   246      56.224  46.944  85.966  1.00  0.00           H
ATOM    583  HZ2 LYS   246      56.496  45.989  87.257  1.00  0.00           H
ATOM    584  HZ3 LYS   246      56.102  47.598  87.403  1.00  0.00           H
ATOM    585  C   LYS   246      63.136  47.505  88.062  1.00  0.00           C
ATOM    586  O   LYS   246      63.216  47.317  86.826  1.00  0.00           O
ATOM    587  N   GLU   247      63.651  48.564  88.693  1.00  0.00           N
ATOM    588  H   GLU   247      63.396  48.593  89.670  1.00  0.00           H
ATOM    589  CA  GLU   247      64.419  49.685  88.015  1.00  0.00           C
ATOM    590  HA  GLU   247      63.894  50.059  87.136  1.00  0.00           H
ATOM    591  CB  GLU   247      64.474  50.879  89.005  1.00  0.00           C
ATOM    592  HB2 GLU   247      64.975  51.683  88.466  1.00  0.00           H
ATOM    593  HB3 GLU   247      63.446  51.091  89.299  1.00  0.00           H
ATOM    594  CG  GLU   247      65.051  50.544  90.350  1.00  0.00           C
ATOM    595  HG2 GLU   247      64.849  49.493  90.558  1.00  0.00           H
ATOM    596  HG3 GLU   247      66.127  50.704  90.416  1.00  0.00           H
ATOM    597  CD  GLU   247      64.389  51.468  91.442  1.00  0.00           C
ATOM    598  OE1 GLU   247      64.013  52.657  91.200  1.00  0.00           O
ATOM    599  OE2 GLU   247      64.184  51.051  92.569  1.00  0.00           O
ATOM    600  C   GLU   247      65.793  49.265  87.414  1.00  0.00           C
ATOM    601  O   GLU   247      66.345  49.927  86.556  1.00  0.00           O
ATOM    602  N   GLU   248      66.409  48.143  87.790  1.00  0.00           N
ATOM    603  H   GLU   248      65.828  47.604  88.416  1.00  0.00           H
ATOM    604  CA  GLU   248      67.767  47.771  87.265  1.00  0.00           C
ATOM    605  HA  GLU   248      68.256  48.588  86.733  1.00  0.00           H
ATOM    606  CB  GLU   248      68.640  47.454  88.539  1.00  0.00           C
ATOM    607  HB2 GLU   248      68.388  48.146  89.343  1.00  0.00           H
ATOM    608  HB3 GLU   248      68.333  46.440  88.796  1.00  0.00           H
ATOM    609  CG  GLU   248      70.162  47.409  88.322  1.00  0.00           C
ATOM    610  HG2 GLU   248      70.574  47.321  89.327  1.00  0.00           H
ATOM    611  HG3 GLU   248      70.469  46.586  87.677  1.00  0.00           H
ATOM    612  CD  GLU   248      70.594  48.773  87.740  1.00  0.00           C
ATOM    613  OE1 GLU   248      70.923  49.711  88.491  1.00  0.00           O
ATOM    614  OE2 GLU   248      70.774  48.832  86.498  1.00  0.00           O
ATOM    615  C   GLU   248      67.760  46.673  86.069  1.00  0.00           C
ATOM    616  O   GLU   248      67.407  47.002  84.956  1.00  0.00           O
ATOM    617  N   GLU   249      68.291  45.384  86.254  1.00  0.00           N
ATOM    618  H   GLU   249      68.523  45.009  87.163  1.00  0.00           H
ATOM    619  CA  GLU   249      68.477  44.409  85.226  1.00  0.00           C
ATOM    620  HA  GLU   249      69.202  44.818  84.521  1.00  0.00           H
ATOM    621  CB  GLU   249      68.910  43.112  85.883  1.00  0.00           C
ATOM    622  HB2 GLU   249      68.101  42.750  86.518  1.00  0.00           H
ATOM    623  HB3 GLU   249      69.140  42.388  85.101  1.00  0.00           H
ATOM    624  CG  GLU   249      70.205  43.425  86.667  1.00  0.00           C
ATOM    625  HG2 GLU   249      70.848  42.574  86.442  1.00  0.00           H
ATOM    626  HG3 GLU   249      70.742  44.295  86.290  1.00  0.00           H
ATOM    627  CD  GLU   249      70.019  43.571  88.198  1.00  0.00           C
ATOM    628  OE1 GLU   249      71.007  43.453  88.922  1.00  0.00           O
ATOM    629  OE2 GLU   249      68.899  43.872  88.665  1.00  0.00           O
ATOM    630  C   GLU   249      67.141  44.130  84.509  1.00  0.00           C
ATOM    631  O   GLU   249      67.183  43.976  83.309  1.00  0.00           O
ATOM    632  N   ARG   250      66.077  43.784  85.278  1.00  0.00           N
ATOM    633  H   ARG   250      66.197  43.645  86.272  1.00  0.00           H
ATOM    634  CA  ARG   250      64.731  43.573  84.694  1.00  0.00           C
ATOM    635  HA  ARG   250      64.853  42.629  84.162  1.00  0.00           H
ATOM    636  CB  ARG   250      63.801  43.359  85.884  1.00  0.00           C
ATOM    637  HB2 ARG   250      64.234  42.585  86.518  1.00  0.00           H
ATOM    638  HB3 ARG   250      63.911  44.312  86.401  1.00  0.00           H
ATOM    639  CG  ARG   250      62.384  43.230  85.469  1.00  0.00           C
ATOM    640  HG2 ARG   250      62.075  44.046  84.815  1.00  0.00           H
ATOM    641  HG3 ARG   250      62.221  42.328  84.879  1.00  0.00           H
ATOM    642  CD  ARG   250      61.506  43.218  86.786  1.00  0.00           C
ATOM    643  HD2 ARG   250      61.866  42.370  87.369  1.00  0.00           H
ATOM    644  HD3 ARG   250      61.615  44.126  87.380  1.00  0.00           H
ATOM    645  NE  ARG   250      60.028  43.029  86.639  1.00  0.00           N
ATOM    646  HE  ARG   250      59.596  43.075  85.728  1.00  0.00           H
ATOM    647  CZ  ARG   250      59.160  42.779  87.659  1.00  0.00           C
ATOM    648  NH1 ARG   250      59.583  42.601  88.879  1.00  0.00           N
ATOM    649 HH11 ARG   250      60.577  42.555  89.054  1.00  0.00           H
ATOM    650 HH12 ARG   250      58.975  42.110  89.519  1.00  0.00           H
ATOM    651  NH2 ARG   250      57.889  42.711  87.396  1.00  0.00           N
ATOM    652 HH21 ARG   250      57.549  42.719  86.445  1.00  0.00           H
ATOM    653 HH22 ARG   250      57.277  42.739  88.199  1.00  0.00           H
ATOM    654  C   ARG   250      64.309  44.702  83.737  1.00  0.00           C
ATOM    655  O   ARG   250      63.825  44.417  82.662  1.00  0.00           O
ATOM    656  N   ARG   251      64.505  46.040  84.004  1.00  0.00           N
ATOM    657  H   ARG   251      64.807  46.207  84.954  1.00  0.00           H
ATOM    658  CA  ARG   251      64.328  47.154  83.129  1.00  0.00           C
ATOM    659  HA  ARG   251      63.296  47.198  82.779  1.00  0.00           H
ATOM    660  CB  ARG   251      64.683  48.480  83.768  1.00  0.00           C
ATOM    661  HB2 ARG   251      64.347  48.566  84.801  1.00  0.00           H
ATOM    662  HB3 ARG   251      65.759  48.634  83.689  1.00  0.00           H
ATOM    663  CG  ARG   251      64.072  49.639  83.013  1.00  0.00           C
ATOM    664  HG2 ARG   251      64.414  49.598  81.979  1.00  0.00           H
ATOM    665  HG3 ARG   251      62.982  49.629  83.007  1.00  0.00           H
ATOM    666  CD  ARG   251      64.567  50.914  83.743  1.00  0.00           C
ATOM    667  HD2 ARG   251      64.032  51.025  84.687  1.00  0.00           H
ATOM    668  HD3 ARG   251      65.651  50.812  83.802  1.00  0.00           H
ATOM    669  NE  ARG   251      64.140  52.141  83.024  1.00  0.00           N
ATOM    670  HE  ARG   251      63.327  52.598  83.412  1.00  0.00           H
ATOM    671  CZ  ARG   251      64.623  52.837  82.007  1.00  0.00           C
ATOM    672  NH1 ARG   251      65.705  52.379  81.432  1.00  0.00           N
ATOM    673 HH11 ARG   251      66.202  51.602  81.845  1.00  0.00           H
ATOM    674 HH12 ARG   251      66.119  52.795  80.611  1.00  0.00           H
ATOM    675  NH2 ARG   251      64.048  53.914  81.563  1.00  0.00           N
ATOM    676 HH21 ARG   251      63.204  54.224  82.024  1.00  0.00           H
ATOM    677 HH22 ARG   251      64.432  54.456  80.803  1.00  0.00           H
ATOM    678  C   ARG   251      65.130  46.941  81.830  1.00  0.00           C
ATOM    679  O   ARG   251      64.515  46.968  80.779  1.00  0.00           O
ATOM    680  N   PHE   252      66.434  46.625  81.937  1.00  0.00           N
ATOM    681  H   PHE   252      66.890  46.584  82.837  1.00  0.00           H
ATOM    682  CA  PHE   252      67.326  46.557  80.765  1.00  0.00           C
ATOM    683  HA  PHE   252      67.219  47.421  80.108  1.00  0.00           H
ATOM    684  CB  PHE   252      68.858  46.520  81.228  1.00  0.00           C
ATOM    685  HB2 PHE   252      69.159  47.486  81.636  1.00  0.00           H
ATOM    686  HB3 PHE   252      68.911  45.772  82.019  1.00  0.00           H
ATOM    687  CG  PHE   252      69.898  46.238  80.130  1.00  0.00           C
ATOM    688  CD1 PHE   252      69.989  47.062  78.999  1.00  0.00           C
ATOM    689  HD1 PHE   252      69.203  47.783  78.826  1.00  0.00           H
ATOM    690  CE1 PHE   252      70.998  46.876  78.082  1.00  0.00           C
ATOM    691  HE1 PHE   252      70.968  47.454  77.170  1.00  0.00           H
ATOM    692  CZ  PHE   252      71.847  45.758  78.231  1.00  0.00           C
ATOM    693  HZ  PHE   252      72.656  45.563  77.543  1.00  0.00           H
ATOM    694  CE2 PHE   252      71.721  44.849  79.263  1.00  0.00           C
ATOM    695  HE2 PHE   252      72.367  43.983  79.266  1.00  0.00           H
ATOM    696  CD2 PHE   252      70.734  45.068  80.203  1.00  0.00           C
ATOM    697  HD2 PHE   252      70.626  44.440  81.075  1.00  0.00           H
ATOM    698  C   PHE   252      66.873  45.441  79.855  1.00  0.00           C
ATOM    699  O   PHE   252      66.817  45.541  78.634  1.00  0.00           O
ATOM    700  N   ALA   253      66.478  44.316  80.498  1.00  0.00           N
ATOM    701  H   ALA   253      66.520  44.197  81.500  1.00  0.00           H
ATOM    702  CA  ALA   253      66.139  43.081  79.759  1.00  0.00           C
ATOM    703  HA  ALA   253      67.068  42.895  79.220  1.00  0.00           H
ATOM    704  CB  ALA   253      65.851  41.853  80.679  1.00  0.00           C
ATOM    705  HB1 ALA   253      66.189  40.967  80.141  1.00  0.00           H
ATOM    706  HB2 ALA   253      66.451  42.023  81.573  1.00  0.00           H
ATOM    707  HB3 ALA   253      64.828  41.826  81.055  1.00  0.00           H
ATOM    708  C   ALA   253      64.866  43.265  78.893  1.00  0.00           C
ATOM    709  O   ALA   253      64.804  42.726  77.805  1.00  0.00           O
ATOM    710  N   ARG   254      63.967  44.075  79.448  1.00  0.00           N
ATOM    711  H   ARG   254      64.092  44.368  80.407  1.00  0.00           H
ATOM    712  CA  ARG   254      62.660  44.353  78.806  1.00  0.00           C
ATOM    713  HA  ARG   254      62.365  43.378  78.420  1.00  0.00           H
ATOM    714  CB  ARG   254      61.778  44.942  79.882  1.00  0.00           C
ATOM    715  HB2 ARG   254      61.867  44.367  80.803  1.00  0.00           H
ATOM    716  HB3 ARG   254      62.145  45.943  80.110  1.00  0.00           H
ATOM    717  CG  ARG   254      60.304  45.049  79.452  1.00  0.00           C
ATOM    718  HG2 ARG   254      59.714  45.678  80.119  1.00  0.00           H
ATOM    719  HG3 ARG   254      60.274  45.487  78.455  1.00  0.00           H
ATOM    720  CD  ARG   254      59.618  43.745  79.486  1.00  0.00           C
ATOM    721  HD2 ARG   254      58.630  43.899  79.052  1.00  0.00           H
ATOM    722  HD3 ARG   254      60.198  43.064  78.863  1.00  0.00           H
ATOM    723  NE  ARG   254      59.578  43.246  80.880  1.00  0.00           N
ATOM    724  HE  ARG   254      59.321  43.903  81.603  1.00  0.00           H
ATOM    725  CZ  ARG   254      60.417  42.327  81.376  1.00  0.00           C
ATOM    726  NH1 ARG   254      61.235  41.626  80.663  1.00  0.00           N
ATOM    727 HH11 ARG   254      61.200  41.548  79.656  1.00  0.00           H
ATOM    728 HH12 ARG   254      61.963  41.136  81.162  1.00  0.00           H
ATOM    729  NH2 ARG   254      60.526  42.156  82.636  1.00  0.00           N
ATOM    730 HH21 ARG   254      59.844  42.556  83.265  1.00  0.00           H
ATOM    731 HH22 ARG   254      60.812  41.223  82.897  1.00  0.00           H
ATOM    732  C   ARG   254      62.877  45.229  77.574  1.00  0.00           C
ATOM    733  O   ARG   254      62.538  44.822  76.505  1.00  0.00           O
ATOM    734  N   LEU   255      63.576  46.334  77.738  1.00  0.00           N
ATOM    735  H   LEU   255      63.843  46.530  78.692  1.00  0.00           H
ATOM    736  CA  LEU   255      64.088  47.298  76.681  1.00  0.00           C
ATOM    737  HA  LEU   255      63.183  47.693  76.218  1.00  0.00           H
ATOM    738  CB  LEU   255      64.737  48.499  77.414  1.00  0.00           C
ATOM    739  HB2 LEU   255      64.057  48.864  78.184  1.00  0.00           H
ATOM    740  HB3 LEU   255      65.666  48.164  77.875  1.00  0.00           H
ATOM    741  CG  LEU   255      65.122  49.722  76.516  1.00  0.00           C
ATOM    742  HG  LEU   255      65.912  49.488  75.803  1.00  0.00           H
ATOM    743  CD1 LEU   255      63.939  50.257  75.719  1.00  0.00           C
ATOM    744 HD11 LEU   255      63.068  50.361  76.365  1.00  0.00           H
ATOM    745 HD12 LEU   255      64.171  51.242  75.313  1.00  0.00           H
ATOM    746 HD13 LEU   255      63.674  49.719  74.809  1.00  0.00           H
ATOM    747  CD2 LEU   255      65.582  50.812  77.485  1.00  0.00           C
ATOM    748 HD21 LEU   255      66.401  50.439  78.100  1.00  0.00           H
ATOM    749 HD22 LEU   255      65.923  51.701  76.955  1.00  0.00           H
ATOM    750 HD23 LEU   255      64.845  51.179  78.199  1.00  0.00           H
ATOM    751  C   LEU   255      64.944  46.626  75.616  1.00  0.00           C
ATOM    752  O   LEU   255      64.674  46.802  74.422  1.00  0.00           O
ATOM    753  N   TRP   256      65.874  45.785  76.048  1.00  0.00           N
ATOM    754  H   TRP   256      66.095  45.827  77.032  1.00  0.00           H
ATOM    755  CA  TRP   256      66.664  44.918  75.173  1.00  0.00           C
ATOM    756  HA  TRP   256      67.353  45.589  74.661  1.00  0.00           H
ATOM    757  CB  TRP   256      67.416  43.939  76.051  1.00  0.00           C
ATOM    758  HB2 TRP   256      68.104  44.443  76.730  1.00  0.00           H
ATOM    759  HB3 TRP   256      66.711  43.397  76.681  1.00  0.00           H
ATOM    760  CG  TRP   256      68.351  42.962  75.353  1.00  0.00           C
ATOM    761  CD1 TRP   256      68.071  41.692  75.054  1.00  0.00           C
ATOM    762  HD1 TRP   256      67.217  41.151  75.434  1.00  0.00           H
ATOM    763  NE1 TRP   256      69.175  41.083  74.404  1.00  0.00           N
ATOM    764  HE1 TRP   256      69.246  40.090  74.233  1.00  0.00           H
ATOM    765  CE2 TRP   256      70.171  41.937  74.243  1.00  0.00           C
ATOM    766  CZ2 TRP   256      71.403  41.784  73.562  1.00  0.00           C
ATOM    767  HZ2 TRP   256      71.685  40.859  73.080  1.00  0.00           H
ATOM    768  CH2 TRP   256      72.249  42.950  73.460  1.00  0.00           C
ATOM    769  HH2 TRP   256      73.149  42.946  72.862  1.00  0.00           H
ATOM    770  CZ3 TRP   256      71.812  44.169  74.025  1.00  0.00           C
ATOM    771  HZ3 TRP   256      72.422  45.059  73.991  1.00  0.00           H
ATOM    772  CE3 TRP   256      70.594  44.275  74.774  1.00  0.00           C
ATOM    773  HE3 TRP   256      70.292  45.186  75.268  1.00  0.00           H
ATOM    774  CD2 TRP   256      69.693  43.196  74.736  1.00  0.00           C
ATOM    775  C   TRP   256      65.847  44.053  74.224  1.00  0.00           C
ATOM    776  O   TRP   256      65.928  44.153  72.986  1.00  0.00           O
ATOM    777  N   VAL   257      64.875  43.266  74.816  1.00  0.00           N
ATOM    778  H   VAL   257      64.704  43.424  75.798  1.00  0.00           H
ATOM    779  CA  VAL   257      63.879  42.592  73.977  1.00  0.00           C
ATOM    780  HA  VAL   257      64.414  41.938  73.288  1.00  0.00           H
ATOM    781  CB  VAL   257      63.049  41.610  74.847  1.00  0.00           C
ATOM    782  HB  VAL   257      62.664  42.048  75.768  1.00  0.00           H
ATOM    783  CG1 VAL   257      61.821  41.136  74.134  1.00  0.00           C
ATOM    784 HG11 VAL   257      61.115  41.947  73.956  1.00  0.00           H
ATOM    785 HG12 VAL   257      62.010  40.761  73.128  1.00  0.00           H
ATOM    786 HG13 VAL   257      61.356  40.257  74.579  1.00  0.00           H
ATOM    787  CG2 VAL   257      63.882  40.467  75.424  1.00  0.00           C
ATOM    788 HG21 VAL   257      64.387  40.002  74.577  1.00  0.00           H
ATOM    789 HG22 VAL   257      64.576  40.852  76.171  1.00  0.00           H
ATOM    790 HG23 VAL   257      63.217  39.680  75.780  1.00  0.00           H
ATOM    791  C   VAL   257      62.999  43.566  73.189  1.00  0.00           C
ATOM    792  O   VAL   257      62.807  43.278  71.976  1.00  0.00           O
ATOM    793  N   GLY   258      62.651  44.745  73.658  1.00  0.00           N
ATOM    794  H   GLY   258      63.058  44.956  74.558  1.00  0.00           H
ATOM    795  CA  GLY   258      61.919  45.804  72.933  1.00  0.00           C
ATOM    796  HA2 GLY   258      60.928  45.384  72.763  1.00  0.00           H
ATOM    797  HA3 GLY   258      61.948  46.720  73.523  1.00  0.00           H
ATOM    798  C   GLY   258      62.523  46.093  71.493  1.00  0.00           C
ATOM    799  O   GLY   258      61.998  45.766  70.440  1.00  0.00           O
ATOM    800  N   VAL   259      63.764  46.541  71.461  1.00  0.00           N
ATOM    801  H   VAL   259      64.248  46.590  72.346  1.00  0.00           H
ATOM    802  CA  VAL   259      64.522  46.793  70.231  1.00  0.00           C
ATOM    803  HA  VAL   259      63.989  47.532  69.633  1.00  0.00           H
ATOM    804  CB  VAL   259      65.969  47.364  70.567  1.00  0.00           C
ATOM    805  HB  VAL   259      66.538  46.722  71.239  1.00  0.00           H
ATOM    806  CG1 VAL   259      66.738  47.592  69.299  1.00  0.00           C
ATOM    807 HG11 VAL   259      67.764  47.882  69.525  1.00  0.00           H
ATOM    808 HG12 VAL   259      66.767  46.676  68.708  1.00  0.00           H
ATOM    809 HG13 VAL   259      66.194  48.320  68.698  1.00  0.00           H
ATOM    810  CG2 VAL   259      65.772  48.704  71.334  1.00  0.00           C
ATOM    811 HG21 VAL   259      65.112  48.529  72.184  1.00  0.00           H
ATOM    812 HG22 VAL   259      66.709  49.181  71.623  1.00  0.00           H
ATOM    813 HG23 VAL   259      65.272  49.378  70.639  1.00  0.00           H
ATOM    814  C   VAL   259      64.668  45.555  69.356  1.00  0.00           C
ATOM    815  O   VAL   259      64.260  45.646  68.213  1.00  0.00           O
ATOM    816  N   TRP   260      65.184  44.428  69.865  1.00  0.00           N
ATOM    817  H   TRP   260      65.431  44.423  70.844  1.00  0.00           H
ATOM    818  CA  TRP   260      65.418  43.282  69.011  1.00  0.00           C
ATOM    819  HA  TRP   260      65.943  43.621  68.119  1.00  0.00           H
ATOM    820  CB  TRP   260      66.460  42.373  69.565  1.00  0.00           C
ATOM    821  HB2 TRP   260      65.936  41.818  70.343  1.00  0.00           H
ATOM    822  HB3 TRP   260      66.697  41.600  68.833  1.00  0.00           H
ATOM    823  CG  TRP   260      67.685  43.007  70.051  1.00  0.00           C
ATOM    824  CD1 TRP   260      68.099  42.961  71.303  1.00  0.00           C
ATOM    825  HD1 TRP   260      67.596  42.372  72.056  1.00  0.00           H
ATOM    826  NE1 TRP   260      69.269  43.644  71.480  1.00  0.00           N
ATOM    827  HE1 TRP   260      69.750  43.653  72.368  1.00  0.00           H
ATOM    828  CE2 TRP   260      69.764  44.155  70.229  1.00  0.00           C
ATOM    829  CZ2 TRP   260      70.966  44.762  69.826  1.00  0.00           C
ATOM    830  HZ2 TRP   260      71.777  44.901  70.526  1.00  0.00           H
ATOM    831  CH2 TRP   260      71.156  45.058  68.512  1.00  0.00           C
ATOM    832  HH2 TRP   260      71.976  45.655  68.143  1.00  0.00           H
ATOM    833  CZ3 TRP   260      70.219  44.702  67.560  1.00  0.00           C
ATOM    834  HZ3 TRP   260      70.352  44.882  66.503  1.00  0.00           H
ATOM    835  CE3 TRP   260      69.011  43.999  67.945  1.00  0.00           C
ATOM    836  HE3 TRP   260      68.350  43.545  67.222  1.00  0.00           H
ATOM    837  CD2 TRP   260      68.746  43.700  69.314  1.00  0.00           C
ATOM    838  C   TRP   260      64.123  42.567  68.448  1.00  0.00           C
ATOM    839  O   TRP   260      64.089  42.251  67.270  1.00  0.00           O
ATOM    840  N   SER   261      63.018  42.582  69.173  1.00  0.00           N
ATOM    841  H   SER   261      63.097  42.920  70.121  1.00  0.00           H
ATOM    842  CA  SER   261      61.674  42.102  68.752  1.00  0.00           C
ATOM    843  HA  SER   261      61.869  41.125  68.309  1.00  0.00           H
ATOM    844  CB  SER   261      60.902  41.748  69.974  1.00  0.00           C
ATOM    845  HB2 SER   261      59.974  41.295  69.626  1.00  0.00           H
ATOM    846  HB3 SER   261      61.412  40.951  70.515  1.00  0.00           H
ATOM    847  OG  SER   261      60.523  42.804  70.801  1.00  0.00           O
ATOM    848  HG  SER   261      61.263  43.242  71.227  1.00  0.00           H
ATOM    849  C   SER   261      60.855  43.070  67.915  1.00  0.00           C
ATOM    850  O   SER   261      60.276  42.663  66.901  1.00  0.00           O
ATOM    851  N   VAL   262      60.894  44.373  68.209  1.00  0.00           N
ATOM    852  H   VAL   262      61.440  44.774  68.958  1.00  0.00           H
ATOM    853  CA  VAL   262      60.397  45.467  67.280  1.00  0.00           C
ATOM    854  HA  VAL   262      59.350  45.211  67.119  1.00  0.00           H
ATOM    855  CB  VAL   262      60.469  46.870  67.921  1.00  0.00           C
ATOM    856  HB  VAL   262      61.415  46.990  68.450  1.00  0.00           H
ATOM    857  CG1 VAL   262      60.106  47.956  66.894  1.00  0.00           C
ATOM    858 HG11 VAL   262      59.154  47.661  66.453  1.00  0.00           H
ATOM    859 HG12 VAL   262      59.990  48.970  67.276  1.00  0.00           H
ATOM    860 HG13 VAL   262      60.763  47.957  66.023  1.00  0.00           H
ATOM    861  CG2 VAL   262      59.397  46.922  68.984  1.00  0.00           C
ATOM    862 HG21 VAL   262      59.359  46.068  69.659  1.00  0.00           H
ATOM    863 HG22 VAL   262      59.533  47.836  69.563  1.00  0.00           H
ATOM    864 HG23 VAL   262      58.404  47.068  68.560  1.00  0.00           H
ATOM    865  C   VAL   262      61.110  45.299  65.920  1.00  0.00           C
ATOM    866  O   VAL   262      60.394  45.126  64.936  1.00  0.00           O
ATOM    867  N   LEU   263      62.463  45.481  65.854  1.00  0.00           N
ATOM    868  H   LEU   263      62.889  45.707  66.741  1.00  0.00           H
ATOM    869  CA  LEU   263      63.212  45.435  64.651  1.00  0.00           C
ATOM    870  HA  LEU   263      62.763  46.217  64.039  1.00  0.00           H
ATOM    871  CB  LEU   263      64.751  45.697  64.887  1.00  0.00           C
ATOM    872  HB2 LEU   263      65.131  45.117  65.728  1.00  0.00           H
ATOM    873  HB3 LEU   263      65.318  45.646  63.957  1.00  0.00           H
ATOM    874  CG  LEU   263      65.078  47.141  65.399  1.00  0.00           C
ATOM    875  HG  LEU   263      64.492  47.360  66.292  1.00  0.00           H
ATOM    876  CD1 LEU   263      66.598  47.363  65.766  1.00  0.00           C
ATOM    877 HD11 LEU   263      66.604  48.341  66.246  1.00  0.00           H
ATOM    878 HD12 LEU   263      66.967  46.651  66.504  1.00  0.00           H
ATOM    879 HD13 LEU   263      67.182  47.263  64.851  1.00  0.00           H
ATOM    880  CD2 LEU   263      64.706  48.224  64.344  1.00  0.00           C
ATOM    881 HD21 LEU   263      65.095  47.974  63.357  1.00  0.00           H
ATOM    882 HD22 LEU   263      63.618  48.291  64.358  1.00  0.00           H
ATOM    883 HD23 LEU   263      65.083  49.205  64.634  1.00  0.00           H
ATOM    884  C   LEU   263      63.036  44.054  63.997  1.00  0.00           C
ATOM    885  O   LEU   263      63.083  43.982  62.773  1.00  0.00           O
ATOM    886  N   CYS   264      62.772  42.919  64.654  1.00  0.00           N
ATOM    887  H   CYS   264      62.722  42.964  65.662  1.00  0.00           H
ATOM    888  CA  CYS   264      62.340  41.614  63.992  1.00  0.00           C
ATOM    889  HA  CYS   264      62.950  41.385  63.119  1.00  0.00           H
ATOM    890  CB  CYS   264      62.400  40.436  64.968  1.00  0.00           C
ATOM    891  HB2 CYS   264      63.452  40.471  65.251  1.00  0.00           H
ATOM    892  HB3 CYS   264      61.764  40.607  65.837  1.00  0.00           H
ATOM    893  SG  CYS   264      61.891  38.828  64.386  1.00  0.00           S
ATOM    894  HG  CYS   264      61.119  39.139  63.341  1.00  0.00           H
ATOM    895  C   CYS   264      60.916  41.694  63.478  1.00  0.00           C
ATOM    896  O   CYS   264      60.673  41.099  62.422  1.00  0.00           O
ATOM    897  N   CYS   265      59.960  42.177  64.276  1.00  0.00           N
ATOM    898  H   CYS   265      60.125  42.743  65.096  1.00  0.00           H
ATOM    899  CA  CYS   265      58.621  42.258  63.854  1.00  0.00           C
ATOM    900  HA  CYS   265      58.224  41.290  63.549  1.00  0.00           H
ATOM    901  CB  CYS   265      57.745  42.775  65.035  1.00  0.00           C
ATOM    902  HB2 CYS   265      58.015  42.458  66.042  1.00  0.00           H
ATOM    903  HB3 CYS   265      57.871  43.858  65.031  1.00  0.00           H
ATOM    904  SG  CYS   265      56.002  42.438  64.595  1.00  0.00           S
ATOM    905  HG  CYS   265      56.006  41.109  64.731  1.00  0.00           H
ATOM    906  C   CYS   265      58.570  43.136  62.647  1.00  0.00           C
ATOM    907  O   CYS   265      57.879  42.729  61.657  1.00  0.00           O
ATOM    908  N   ALA   266      59.166  44.334  62.576  1.00  0.00           N
ATOM    909  H   ALA   266      59.703  44.675  63.360  1.00  0.00           H
ATOM    910  CA  ALA   266      59.074  45.187  61.444  1.00  0.00           C
ATOM    911  HA  ALA   266      58.013  45.381  61.283  1.00  0.00           H
ATOM    912  CB  ALA   266      59.825  46.483  61.884  1.00  0.00           C
ATOM    913  HB1 ALA   266      59.141  47.155  62.403  1.00  0.00           H
ATOM    914  HB2 ALA   266      60.683  46.200  62.495  1.00  0.00           H
ATOM    915  HB3 ALA   266      60.157  47.047  61.013  1.00  0.00           H
ATOM    916  C   ALA   266      59.574  44.599  60.128  1.00  0.00           C
ATOM    917  O   ALA   266      58.863  44.617  59.150  1.00  0.00           O
ATOM    918  N   SER   267      60.798  44.116  60.145  1.00  0.00           N
ATOM    919  H   SER   267      61.283  44.178  61.029  1.00  0.00           H
ATOM    920  CA  SER   267      61.581  43.369  59.122  1.00  0.00           C
ATOM    921  HA  SER   267      61.979  43.928  58.275  1.00  0.00           H
ATOM    922  CB  SER   267      62.715  42.579  59.804  1.00  0.00           C
ATOM    923  HB2 SER   267      63.475  43.262  60.185  1.00  0.00           H
ATOM    924  HB3 SER   267      62.338  41.972  60.627  1.00  0.00           H
ATOM    925  OG  SER   267      63.300  41.760  58.787  1.00  0.00           O
ATOM    926  HG  SER   267      63.500  40.900  59.165  1.00  0.00           H
ATOM    927  C   SER   267      60.660  42.337  58.476  1.00  0.00           C
ATOM    928  O   SER   267      60.323  42.371  57.286  1.00  0.00           O
ATOM    929  N   THR   268      60.072  41.458  59.269  1.00  0.00           N
ATOM    930  H   THR   268      60.231  41.525  60.264  1.00  0.00           H
ATOM    931  CA  THR   268      59.321  40.328  58.665  1.00  0.00           C
ATOM    932  HA  THR   268      59.752  40.119  57.686  1.00  0.00           H
ATOM    933  CB  THR   268      59.355  39.108  59.596  1.00  0.00           C
ATOM    934  HB  THR   268      58.703  38.333  59.192  1.00  0.00           H
ATOM    935  CG2 THR   268      60.743  38.503  59.814  1.00  0.00           C
ATOM    936 HG21 THR   268      60.690  37.655  60.496  1.00  0.00           H
ATOM    937 HG22 THR   268      61.026  38.168  58.816  1.00  0.00           H
ATOM    938 HG23 THR   268      61.500  39.221  60.128  1.00  0.00           H
ATOM    939  OG1 THR   268      58.776  39.480  60.792  1.00  0.00           O
ATOM    940  HG1 THR   268      59.440  39.829  61.391  1.00  0.00           H
ATOM    941  C   THR   268      57.871  40.654  58.303  1.00  0.00           C
ATOM    942  O   THR   268      57.541  40.322  57.148  1.00  0.00           O
ATOM    943  N   LEU   269      57.113  41.448  59.044  1.00  0.00           N
ATOM    944  H   LEU   269      57.423  41.628  59.988  1.00  0.00           H
ATOM    945  CA  LEU   269      55.820  41.889  58.509  1.00  0.00           C
ATOM    946  HA  LEU   269      55.201  40.993  58.511  1.00  0.00           H
ATOM    947  CB  LEU   269      55.309  43.001  59.446  1.00  0.00           C
ATOM    948  HB2 LEU   269      55.066  42.525  60.395  1.00  0.00           H
ATOM    949  HB3 LEU   269      56.078  43.746  59.652  1.00  0.00           H
ATOM    950  CG  LEU   269      54.141  43.815  58.916  1.00  0.00           C
ATOM    951  HG  LEU   269      54.346  44.127  57.891  1.00  0.00           H
ATOM    952  CD1 LEU   269      52.888  42.961  58.825  1.00  0.00           C
ATOM    953 HD11 LEU   269      53.095  42.069  58.233  1.00  0.00           H
ATOM    954 HD12 LEU   269      52.548  42.701  59.827  1.00  0.00           H
ATOM    955 HD13 LEU   269      52.155  43.590  58.319  1.00  0.00           H
ATOM    956  CD2 LEU   269      53.854  45.067  59.711  1.00  0.00           C
ATOM    957 HD21 LEU   269      53.809  44.767  60.758  1.00  0.00           H
ATOM    958 HD22 LEU   269      54.679  45.773  59.608  1.00  0.00           H
ATOM    959 HD23 LEU   269      52.932  45.519  59.345  1.00  0.00           H
ATOM    960  C   LEU   269      55.971  42.462  57.093  1.00  0.00           C
ATOM    961  O   LEU   269      55.272  42.013  56.198  1.00  0.00           O
ATOM    962  N   PHE   270      56.930  43.400  56.900  1.00  0.00           N
ATOM    963  H   PHE   270      57.621  43.514  57.628  1.00  0.00           H
ATOM    964  CA  PHE   270      57.174  44.025  55.580  1.00  0.00           C
ATOM    965  HA  PHE   270      56.227  44.425  55.218  1.00  0.00           H
ATOM    966  CB  PHE   270      58.236  45.189  55.765  1.00  0.00           C
ATOM    967  HB2 PHE   270      57.803  45.931  56.436  1.00  0.00           H
ATOM    968  HB3 PHE   270      59.067  44.757  56.322  1.00  0.00           H
ATOM    969  CG  PHE   270      58.785  45.847  54.462  1.00  0.00           C
ATOM    970  CD1 PHE   270      58.084  46.958  53.942  1.00  0.00           C
ATOM    971  HD1 PHE   270      57.238  47.323  54.505  1.00  0.00           H
ATOM    972  CE1 PHE   270      58.612  47.608  52.817  1.00  0.00           C
ATOM    973  HE1 PHE   270      58.136  48.519  52.487  1.00  0.00           H
ATOM    974  CZ  PHE   270      59.726  47.043  52.229  1.00  0.00           C
ATOM    975  HZ  PHE   270      60.075  47.546  51.340  1.00  0.00           H
ATOM    976  CE2 PHE   270      60.528  46.057  52.799  1.00  0.00           C
ATOM    977  HE2 PHE   270      61.545  45.843  52.504  1.00  0.00           H
ATOM    978  CD2 PHE   270      60.036  45.412  53.984  1.00  0.00           C
ATOM    979  HD2 PHE   270      60.613  44.631  54.455  1.00  0.00           H
ATOM    980  C   PHE   270      57.615  43.020  54.526  1.00  0.00           C
ATOM    981  O   PHE   270      57.267  43.177  53.364  1.00  0.00           O
ATOM    982  N   THR   271      58.422  42.012  54.898  1.00  0.00           N
ATOM    983  H   THR   271      58.686  42.029  55.872  1.00  0.00           H
ATOM    984  CA  THR   271      58.875  41.006  53.995  1.00  0.00           C
ATOM    985  HA  THR   271      59.272  41.443  53.079  1.00  0.00           H
ATOM    986  CB  THR   271      59.920  40.123  54.706  1.00  0.00           C
ATOM    987  HB  THR   271      59.485  39.662  55.593  1.00  0.00           H
ATOM    988  CG2 THR   271      60.506  38.981  53.823  1.00  0.00           C
ATOM    989 HG21 THR   271      61.300  39.322  53.159  1.00  0.00           H
ATOM    990 HG22 THR   271      60.917  38.197  54.459  1.00  0.00           H
ATOM    991 HG23 THR   271      59.798  38.445  53.190  1.00  0.00           H
ATOM    992  OG1 THR   271      60.916  40.935  55.085  1.00  0.00           O
ATOM    993  HG1 THR   271      60.658  41.396  55.886  1.00  0.00           H
ATOM    994  C   THR   271      57.659  40.140  53.502  1.00  0.00           C
ATOM    995  O   THR   271      57.561  39.937  52.330  1.00  0.00           O
ATOM    996  N   VAL   272      56.768  39.743  54.408  1.00  0.00           N
ATOM    997  H   VAL   272      57.113  39.866  55.349  1.00  0.00           H
ATOM    998  CA  VAL   272      55.442  39.149  54.189  1.00  0.00           C
ATOM    999  HA  VAL   272      55.532  38.175  53.707  1.00  0.00           H
ATOM   1000  CB  VAL   272      54.767  38.696  55.498  1.00  0.00           C
ATOM   1001  HB  VAL   272      54.736  39.588  56.124  1.00  0.00           H
ATOM   1002  CG1 VAL   272      53.405  37.977  55.326  1.00  0.00           C
ATOM   1003 HG11 VAL   272      53.664  37.036  54.841  1.00  0.00           H
ATOM   1004 HG12 VAL   272      53.089  37.686  56.328  1.00  0.00           H
ATOM   1005 HG13 VAL   272      52.711  38.608  54.771  1.00  0.00           H
ATOM   1006  CG2 VAL   272      55.739  37.619  56.183  1.00  0.00           C
ATOM   1007 HG21 VAL   272      56.508  38.087  56.798  1.00  0.00           H
ATOM   1008 HG22 VAL   272      55.089  37.048  56.846  1.00  0.00           H
ATOM   1009 HG23 VAL   272      56.132  36.926  55.439  1.00  0.00           H
ATOM   1010  C   VAL   272      54.549  40.035  53.304  1.00  0.00           C
ATOM   1011  O   VAL   272      54.060  39.645  52.267  1.00  0.00           O
ATOM   1012  N   LEU   273      54.254  41.304  53.709  1.00  0.00           N
ATOM   1013  H   LEU   273      54.777  41.590  54.525  1.00  0.00           H
ATOM   1014  CA  LEU   273      53.511  42.327  52.839  1.00  0.00           C
ATOM   1015  HA  LEU   273      52.436  42.152  52.787  1.00  0.00           H
ATOM   1016  CB  LEU   273      53.531  43.678  53.514  1.00  0.00           C
ATOM   1017  HB2 LEU   273      54.603  43.843  53.624  1.00  0.00           H
ATOM   1018  HB3 LEU   273      53.211  44.420  52.782  1.00  0.00           H
ATOM   1019  CG  LEU   273      52.829  44.023  54.826  1.00  0.00           C
ATOM   1020  HG  LEU   273      53.228  43.289  55.527  1.00  0.00           H
ATOM   1021  CD1 LEU   273      53.352  45.377  55.241  1.00  0.00           C
ATOM   1022 HD11 LEU   273      54.344  45.409  55.691  1.00  0.00           H
ATOM   1023 HD12 LEU   273      53.309  46.095  54.422  1.00  0.00           H
ATOM   1024 HD13 LEU   273      52.791  45.880  56.028  1.00  0.00           H
ATOM   1025  CD2 LEU   273      51.339  43.964  54.717  1.00  0.00           C
ATOM   1026 HD21 LEU   273      50.948  44.403  55.634  1.00  0.00           H
ATOM   1027 HD22 LEU   273      51.120  44.534  53.814  1.00  0.00           H
ATOM   1028 HD23 LEU   273      51.053  42.917  54.611  1.00  0.00           H
ATOM   1029  C   LEU   273      54.148  42.409  51.397  1.00  0.00           C
ATOM   1030  O   LEU   273      53.351  42.507  50.506  1.00  0.00           O
ATOM   1031  N   THR   274      55.481  42.284  51.294  1.00  0.00           N
ATOM   1032  H   THR   274      56.050  42.126  52.113  1.00  0.00           H
ATOM   1033  CA  THR   274      56.251  42.349  50.036  1.00  0.00           C
ATOM   1034  HA  THR   274      56.016  43.304  49.565  1.00  0.00           H
ATOM   1035  CB  THR   274      57.808  42.478  50.266  1.00  0.00           C
ATOM   1036  HB  THR   274      58.162  41.804  51.045  1.00  0.00           H
ATOM   1037  CG2 THR   274      58.703  42.450  48.989  1.00  0.00           C
ATOM   1038 HG21 THR   274      59.744  42.656  49.234  1.00  0.00           H
ATOM   1039 HG22 THR   274      58.645  41.496  48.465  1.00  0.00           H
ATOM   1040 HG23 THR   274      58.240  43.197  48.343  1.00  0.00           H
ATOM   1041  OG1 THR   274      57.935  43.767  50.772  1.00  0.00           O
ATOM   1042  HG1 THR   274      57.473  43.759  51.614  1.00  0.00           H
ATOM   1043  C   THR   274      55.850  41.185  49.113  1.00  0.00           C
ATOM   1044  O   THR   274      56.085  41.259  47.917  1.00  0.00           O
ATOM   1045  N   TYR   275      55.299  40.119  49.641  1.00  0.00           N
ATOM   1046  H   TYR   275      55.032  40.184  50.613  1.00  0.00           H
ATOM   1047  CA  TYR   275      54.784  38.972  48.939  1.00  0.00           C
ATOM   1048  HA  TYR   275      55.226  38.992  47.942  1.00  0.00           H
ATOM   1049  CB  TYR   275      55.256  37.731  49.568  1.00  0.00           C
ATOM   1050  HB2 TYR   275      56.145  37.363  49.054  1.00  0.00           H
ATOM   1051  HB3 TYR   275      55.363  37.801  50.650  1.00  0.00           H
ATOM   1052  CG  TYR   275      54.293  36.565  49.414  1.00  0.00           C
ATOM   1053  CD1 TYR   275      54.255  35.881  48.185  1.00  0.00           C
ATOM   1054  HD1 TYR   275      54.801  36.248  47.328  1.00  0.00           H
ATOM   1055  CE1 TYR   275      53.462  34.787  48.080  1.00  0.00           C
ATOM   1056  HE1 TYR   275      53.452  34.239  47.150  1.00  0.00           H
ATOM   1057  CZ  TYR   275      52.697  34.203  49.151  1.00  0.00           C
ATOM   1058  OH  TYR   275      51.966  33.110  49.039  1.00  0.00           O
ATOM   1059  HH  TYR   275      51.838  32.938  48.104  1.00  0.00           H
ATOM   1060  CE2 TYR   275      52.736  34.907  50.402  1.00  0.00           C
ATOM   1061  HE2 TYR   275      52.234  34.509  51.270  1.00  0.00           H
ATOM   1062  CD2 TYR   275      53.542  36.080  50.515  1.00  0.00           C
ATOM   1063  HD2 TYR   275      53.434  36.538  51.486  1.00  0.00           H
ATOM   1064  C   TYR   275      53.218  39.105  48.724  1.00  0.00           C
ATOM   1065  O   TYR   275      52.737  38.889  47.604  1.00  0.00           O
ATOM   1066  N   LEU   276      52.446  39.581  49.721  1.00  0.00           N
ATOM   1067  H   LEU   276      52.956  39.699  50.584  1.00  0.00           H
ATOM   1068  CA  LEU   276      51.018  39.839  49.660  1.00  0.00           C
ATOM   1069  HA  LEU   276      50.533  38.933  49.296  1.00  0.00           H
ATOM   1070  CB  LEU   276      50.395  40.287  51.019  1.00  0.00           C
ATOM   1071  HB2 LEU   276      50.795  41.281  51.220  1.00  0.00           H
ATOM   1072  HB3 LEU   276      49.312  40.343  50.910  1.00  0.00           H
ATOM   1073  CG  LEU   276      50.771  39.392  52.218  1.00  0.00           C
ATOM   1074  HG  LEU   276      51.803  39.629  52.477  1.00  0.00           H
ATOM   1075  CD1 LEU   276      49.775  39.778  53.335  1.00  0.00           C
ATOM   1076 HD11 LEU   276      49.822  40.841  53.571  1.00  0.00           H
ATOM   1077 HD12 LEU   276      48.759  39.491  53.063  1.00  0.00           H
ATOM   1078 HD13 LEU   276      50.103  39.226  54.215  1.00  0.00           H
ATOM   1079  CD2 LEU   276      50.721  37.883  51.846  1.00  0.00           C
ATOM   1080 HD21 LEU   276      51.356  37.531  51.033  1.00  0.00           H
ATOM   1081 HD22 LEU   276      51.103  37.377  52.733  1.00  0.00           H
ATOM   1082 HD23 LEU   276      49.711  37.575  51.579  1.00  0.00           H
ATOM   1083  C   LEU   276      50.630  40.815  48.537  1.00  0.00           C
ATOM   1084  O   LEU   276      49.516  40.697  48.006  1.00  0.00           O
ATOM   1085  N   VAL   277      51.504  41.813  48.162  1.00  0.00           N
ATOM   1086  H   VAL   277      52.413  41.712  48.592  1.00  0.00           H
ATOM   1087  CA  VAL   277      51.353  42.900  47.203  1.00  0.00           C
ATOM   1088  HA  VAL   277      50.365  43.337  47.347  1.00  0.00           H
ATOM   1089  CB  VAL   277      52.386  43.940  47.516  1.00  0.00           C
ATOM   1090  HB  VAL   277      52.107  44.227  48.530  1.00  0.00           H
ATOM   1091  CG1 VAL   277      53.846  43.659  47.373  1.00  0.00           C
ATOM   1092 HG11 VAL   277      54.173  43.585  46.335  1.00  0.00           H
ATOM   1093 HG12 VAL   277      54.407  44.445  47.880  1.00  0.00           H
ATOM   1094 HG13 VAL   277      54.115  42.749  47.909  1.00  0.00           H
ATOM   1095  CG2 VAL   277      52.221  45.254  46.700  1.00  0.00           C
ATOM   1096 HG21 VAL   277      52.500  45.098  45.658  1.00  0.00           H
ATOM   1097 HG22 VAL   277      51.172  45.538  46.782  1.00  0.00           H
ATOM   1098 HG23 VAL   277      52.734  46.129  47.098  1.00  0.00           H
ATOM   1099  C   VAL   277      51.441  42.425  45.798  1.00  0.00           C
ATOM   1100  O   VAL   277      50.881  43.159  44.976  1.00  0.00           O
ATOM   1101  N   ASP   278      52.080  41.294  45.416  1.00  0.00           N
ATOM   1102  H   ASP   278      52.563  40.774  46.134  1.00  0.00           H
ATOM   1103  CA  ASP   278      52.292  40.797  44.060  1.00  0.00           C
ATOM   1104  HA  ASP   278      51.396  40.875  43.444  1.00  0.00           H
ATOM   1105  CB  ASP   278      53.499  41.543  43.416  1.00  0.00           C
ATOM   1106  HB2 ASP   278      53.234  42.596  43.508  1.00  0.00           H
ATOM   1107  HB3 ASP   278      54.367  41.278  44.020  1.00  0.00           H
ATOM   1108  CG  ASP   278      53.638  41.252  41.912  1.00  0.00           C
ATOM   1109  OD1 ASP   278      52.651  40.860  41.248  1.00  0.00           O
ATOM   1110  OD2 ASP   278      54.717  41.497  41.316  1.00  0.00           O
ATOM   1111  C   ASP   278      52.495  39.288  44.090  1.00  0.00           C
ATOM   1112  O   ASP   278      53.331  38.721  43.394  1.00  0.00           O
ATOM   1113  N   MET   279      51.570  38.593  44.759  1.00  0.00           N
ATOM   1114  H   MET   279      50.791  39.045  45.215  1.00  0.00           H
ATOM   1115  CA  MET   279      51.694  37.140  45.050  1.00  0.00           C
ATOM   1116  HA  MET   279      52.520  37.067  45.758  1.00  0.00           H
ATOM   1117  CB  MET   279      50.422  36.774  45.818  1.00  0.00           C
ATOM   1118  HB2 MET   279      50.409  37.334  46.753  1.00  0.00           H
ATOM   1119  HB3 MET   279      49.555  36.940  45.178  1.00  0.00           H
ATOM   1120  CG  MET   279      50.228  35.327  46.294  1.00  0.00           C
ATOM   1121  HG2 MET   279      50.636  34.644  45.549  1.00  0.00           H
ATOM   1122  HG3 MET   279      50.754  35.155  47.234  1.00  0.00           H
ATOM   1123  SD  MET   279      48.449  34.859  46.414  1.00  0.00           S
ATOM   1124  CE  MET   279      48.621  33.472  47.551  1.00  0.00           C
ATOM   1125  HE1 MET   279      47.665  33.354  48.061  1.00  0.00           H
ATOM   1126  HE2 MET   279      48.816  32.547  47.008  1.00  0.00           H
ATOM   1127  HE3 MET   279      49.390  33.584  48.315  1.00  0.00           H
ATOM   1128  C   MET   279      52.087  36.193  43.867  1.00  0.00           C
ATOM   1129  O   MET   279      52.944  35.322  44.088  1.00  0.00           O
ATOM   1130  N   ARG   280      51.586  36.267  42.652  1.00  0.00           N
ATOM   1131  H   ARG   280      50.952  37.040  42.510  1.00  0.00           H
ATOM   1132  CA  ARG   280      51.934  35.457  41.455  1.00  0.00           C
ATOM   1133  HA  ARG   280      51.655  34.434  41.710  1.00  0.00           H
ATOM   1134  CB  ARG   280      51.069  35.887  40.249  1.00  0.00           C
ATOM   1135  HB2 ARG   280      51.372  36.894  39.961  1.00  0.00           H
ATOM   1136  HB3 ARG   280      51.238  35.287  39.355  1.00  0.00           H
ATOM   1137  CG  ARG   280      49.510  35.746  40.532  1.00  0.00           C
ATOM   1138  HG2 ARG   280      49.233  34.692  40.506  1.00  0.00           H
ATOM   1139  HG3 ARG   280      49.290  36.119  41.533  1.00  0.00           H
ATOM   1140  CD  ARG   280      48.724  36.608  39.545  1.00  0.00           C
ATOM   1141  HD2 ARG   280      49.201  37.588  39.562  1.00  0.00           H
ATOM   1142  HD3 ARG   280      48.832  36.186  38.546  1.00  0.00           H
ATOM   1143  NE  ARG   280      47.322  36.659  39.913  1.00  0.00           N
ATOM   1144  HE  ARG   280      46.787  35.898  39.519  1.00  0.00           H
ATOM   1145  CZ  ARG   280      46.712  37.610  40.625  1.00  0.00           C
ATOM   1146  NH1 ARG   280      47.390  38.648  40.931  1.00  0.00           N
ATOM   1147 HH11 ARG   280      48.384  38.684  40.757  1.00  0.00           H
ATOM   1148 HH12 ARG   280      47.006  39.481  41.352  1.00  0.00           H
ATOM   1149  NH2 ARG   280      45.543  37.415  41.142  1.00  0.00           N
ATOM   1150 HH21 ARG   280      45.104  36.540  40.892  1.00  0.00           H
ATOM   1151 HH22 ARG   280      45.066  38.238  41.480  1.00  0.00           H
ATOM   1152  C   ARG   280      53.372  35.511  40.994  1.00  0.00           C
ATOM   1153  O   ARG   280      53.819  34.534  40.368  1.00  0.00           O
ATOM   1154  N   ARG   281      54.066  36.631  41.395  1.00  0.00           N
ATOM   1155  H   ARG   281      53.534  37.284  41.952  1.00  0.00           H
ATOM   1156  CA  ARG   281      55.517  36.757  41.106  1.00  0.00           C
ATOM   1157  HA  ARG   281      55.604  36.820  40.021  1.00  0.00           H
ATOM   1158  CB  ARG   281      56.045  38.028  41.754  1.00  0.00           C
ATOM   1159  HB2 ARG   281      55.223  38.727  41.911  1.00  0.00           H
ATOM   1160  HB3 ARG   281      56.564  37.852  42.696  1.00  0.00           H
ATOM   1161  CG  ARG   281      57.158  38.701  40.887  1.00  0.00           C
ATOM   1162  HG2 ARG   281      57.499  39.581  41.434  1.00  0.00           H
ATOM   1163  HG3 ARG   281      57.969  37.973  40.916  1.00  0.00           H
ATOM   1164  CD  ARG   281      56.679  39.021  39.401  1.00  0.00           C
ATOM   1165  HD2 ARG   281      57.264  39.837  38.976  1.00  0.00           H
ATOM   1166  HD3 ARG   281      56.793  38.168  38.732  1.00  0.00           H
ATOM   1167  NE  ARG   281      55.332  39.560  39.345  1.00  0.00           N
ATOM   1168  HE  ARG   281      55.043  40.225  40.048  1.00  0.00           H
ATOM   1169  CZ  ARG   281      54.356  38.987  38.673  1.00  0.00           C
ATOM   1170  NH1 ARG   281      54.583  38.167  37.702  1.00  0.00           N
ATOM   1171 HH11 ARG   281      55.527  38.132  37.345  1.00  0.00           H
ATOM   1172 HH12 ARG   281      53.757  37.778  37.269  1.00  0.00           H
ATOM   1173  NH2 ARG   281      53.169  39.400  38.931  1.00  0.00           N
ATOM   1174 HH21 ARG   281      52.974  39.934  39.766  1.00  0.00           H
ATOM   1175 HH22 ARG   281      52.357  39.164  38.379  1.00  0.00           H
ATOM   1176  C   ARG   281      56.402  35.582  41.654  1.00  0.00           C
ATOM   1177  O   ARG   281      57.261  35.209  40.873  1.00  0.00           O
ATOM   1178  N   PHE   282      56.102  35.097  42.850  1.00  0.00           N
ATOM   1179  H   PHE   282      55.193  35.243  43.265  1.00  0.00           H
ATOM   1180  CA  PHE   282      56.835  34.088  43.721  1.00  0.00           C
ATOM   1181  HA  PHE   282      57.892  34.278  43.531  1.00  0.00           H
ATOM   1182  CB  PHE   282      56.468  34.421  45.144  1.00  0.00           C
ATOM   1183  HB2 PHE   282      55.397  34.296  45.305  1.00  0.00           H
ATOM   1184  HB3 PHE   282      56.914  33.665  45.790  1.00  0.00           H
ATOM   1185  CG  PHE   282      56.984  35.787  45.644  1.00  0.00           C
ATOM   1186  CD1 PHE   282      56.458  37.056  45.274  1.00  0.00           C
ATOM   1187  HD1 PHE   282      55.550  37.050  44.689  1.00  0.00           H
ATOM   1188  CE1 PHE   282      56.941  38.292  45.716  1.00  0.00           C
ATOM   1189  HE1 PHE   282      56.424  39.183  45.391  1.00  0.00           H
ATOM   1190  CZ  PHE   282      58.023  38.314  46.590  1.00  0.00           C
ATOM   1191  HZ  PHE   282      58.426  39.240  46.973  1.00  0.00           H
ATOM   1192  CE2 PHE   282      58.700  37.066  46.890  1.00  0.00           C
ATOM   1193  HE2 PHE   282      59.574  37.046  47.523  1.00  0.00           H
ATOM   1194  CD2 PHE   282      58.192  35.825  46.477  1.00  0.00           C
ATOM   1195  HD2 PHE   282      58.652  34.910  46.821  1.00  0.00           H
ATOM   1196  C   PHE   282      56.571  32.637  43.219  1.00  0.00           C
ATOM   1197  O   PHE   282      55.535  32.167  43.591  1.00  0.00           O
ATOM   1198  N   SER   283      57.508  31.973  42.550  1.00  0.00           N
ATOM   1199  H   SER   283      58.354  32.487  42.348  1.00  0.00           H
ATOM   1200  CA  SER   283      57.445  30.456  42.327  1.00  0.00           C
ATOM   1201  HA  SER   283      56.422  30.199  42.053  1.00  0.00           H
ATOM   1202  CB  SER   283      58.223  30.094  41.172  1.00  0.00           C
ATOM   1203  HB2 SER   283      57.966  29.059  40.948  1.00  0.00           H
ATOM   1204  HB3 SER   283      58.093  30.792  40.345  1.00  0.00           H
ATOM   1205  OG  SER   283      59.551  30.103  41.643  1.00  0.00           O
ATOM   1206  HG  SER   283      59.933  30.945  41.383  1.00  0.00           H
ATOM   1207  C   SER   283      57.743  29.691  43.641  1.00  0.00           C
ATOM   1208  O   SER   283      58.408  30.192  44.537  1.00  0.00           O
ATOM   1209  N   TYR   284      57.153  28.486  43.768  1.00  0.00           N
ATOM   1210  H   TYR   284      56.693  27.972  43.031  1.00  0.00           H
ATOM   1211  CA  TYR   284      57.148  27.757  45.059  1.00  0.00           C
ATOM   1212  HA  TYR   284      56.396  28.236  45.687  1.00  0.00           H
ATOM   1213  CB  TYR   284      56.442  26.347  44.901  1.00  0.00           C
ATOM   1214  HB2 TYR   284      55.471  26.534  44.443  1.00  0.00           H
ATOM   1215  HB3 TYR   284      57.116  25.724  44.314  1.00  0.00           H
ATOM   1216  CG  TYR   284      56.218  25.625  46.175  1.00  0.00           C
ATOM   1217  CD1 TYR   284      55.134  25.970  46.979  1.00  0.00           C
ATOM   1218  HD1 TYR   284      54.363  26.526  46.466  1.00  0.00           H
ATOM   1219  CE1 TYR   284      55.006  25.460  48.239  1.00  0.00           C
ATOM   1220  HE1 TYR   284      54.125  25.723  48.806  1.00  0.00           H
ATOM   1221  CZ  TYR   284      55.960  24.563  48.750  1.00  0.00           C
ATOM   1222  OH  TYR   284      55.776  23.950  49.984  1.00  0.00           O
ATOM   1223  HH  TYR   284      55.016  24.333  50.428  1.00  0.00           H
ATOM   1224  CE2 TYR   284      57.131  24.214  48.025  1.00  0.00           C
ATOM   1225  HE2 TYR   284      57.834  23.474  48.380  1.00  0.00           H
ATOM   1226  CD2 TYR   284      57.251  24.775  46.733  1.00  0.00           C
ATOM   1227  HD2 TYR   284      58.184  24.682  46.197  1.00  0.00           H
ATOM   1228  C   TYR   284      58.513  27.615  45.741  1.00  0.00           C
ATOM   1229  O   TYR   284      58.518  27.719  46.985  1.00  0.00           O
ATOM   1230  N   PRO   285      59.616  27.477  45.049  1.00  0.00           N
ATOM   1231  CD  PRO   285      59.807  27.040  43.680  1.00  0.00           C
ATOM   1232  HD2 PRO   285      60.145  27.905  43.111  1.00  0.00           H
ATOM   1233  HD3 PRO   285      58.989  26.608  43.103  1.00  0.00           H
ATOM   1234  CG  PRO   285      60.920  26.078  43.704  1.00  0.00           C
ATOM   1235  HG2 PRO   285      61.118  25.785  42.673  1.00  0.00           H
ATOM   1236  HG3 PRO   285      60.632  25.201  44.285  1.00  0.00           H
ATOM   1237  CB  PRO   285      61.895  26.889  44.552  1.00  0.00           C
ATOM   1238  HB2 PRO   285      62.324  27.712  43.981  1.00  0.00           H
ATOM   1239  HB3 PRO   285      62.648  26.326  45.104  1.00  0.00           H
ATOM   1240  CA  PRO   285      60.941  27.347  45.647  1.00  0.00           C
ATOM   1241  HA  PRO   285      61.006  26.564  46.401  1.00  0.00           H
ATOM   1242  C   PRO   285      61.398  28.608  46.434  1.00  0.00           C
ATOM   1243  O   PRO   285      62.225  28.491  47.347  1.00  0.00           O
ATOM   1244  N   GLU   286      60.936  29.816  46.101  1.00  0.00           N
ATOM   1245  H   GLU   286      60.241  29.828  45.367  1.00  0.00           H
ATOM   1246  CA  GLU   286      61.219  31.087  46.889  1.00  0.00           C
ATOM   1247  HA  GLU   286      62.253  31.210  47.210  1.00  0.00           H
ATOM   1248  CB  GLU   286      60.931  32.328  45.864  1.00  0.00           C
ATOM   1249  HB2 GLU   286      59.844  32.387  45.814  1.00  0.00           H
ATOM   1250  HB3 GLU   286      61.174  33.287  46.322  1.00  0.00           H
ATOM   1251  CG  GLU   286      61.564  32.186  44.464  1.00  0.00           C
ATOM   1252  HG2 GLU   286      61.257  31.312  43.890  1.00  0.00           H
ATOM   1253  HG3 GLU   286      61.319  33.111  43.942  1.00  0.00           H
ATOM   1254  CD  GLU   286      63.087  32.341  44.484  1.00  0.00           C
ATOM   1255  OE1 GLU   286      63.726  31.260  44.701  1.00  0.00           O
ATOM   1256  OE2 GLU   286      63.659  33.515  44.411  1.00  0.00           O
ATOM   1257  C   GLU   286      60.236  31.274  48.098  1.00  0.00           C
ATOM   1258  O   GLU   286      60.540  31.947  49.083  1.00  0.00           O
ATOM   1259  N   ARG   287      59.125  30.602  48.027  1.00  0.00           N
ATOM   1260  H   ARG   287      58.888  30.179  47.141  1.00  0.00           H
ATOM   1261  CA  ARG   287      58.113  30.713  49.062  1.00  0.00           C
ATOM   1262  HA  ARG   287      57.909  31.778  49.170  1.00  0.00           H
ATOM   1263  CB  ARG   287      56.703  30.180  48.737  1.00  0.00           C
ATOM   1264  HB2 ARG   287      56.663  29.092  48.699  1.00  0.00           H
ATOM   1265  HB3 ARG   287      56.164  30.509  49.626  1.00  0.00           H
ATOM   1266  CG  ARG   287      56.206  30.779  47.445  1.00  0.00           C
ATOM   1267  HG2 ARG   287      56.353  31.859  47.422  1.00  0.00           H
ATOM   1268  HG3 ARG   287      56.744  30.265  46.648  1.00  0.00           H
ATOM   1269  CD  ARG   287      54.742  30.430  47.156  1.00  0.00           C
ATOM   1270  HD2 ARG   287      54.388  29.445  47.460  1.00  0.00           H
ATOM   1271  HD3 ARG   287      54.143  31.133  47.734  1.00  0.00           H
ATOM   1272  NE  ARG   287      54.439  30.562  45.727  1.00  0.00           N
ATOM   1273  HE  ARG   287      54.926  31.249  45.170  1.00  0.00           H
ATOM   1274  CZ  ARG   287      53.795  29.675  45.032  1.00  0.00           C
ATOM   1275  NH1 ARG   287      53.180  28.548  45.494  1.00  0.00           N
ATOM   1276 HH11 ARG   287      52.889  28.495  46.459  1.00  0.00           H
ATOM   1277 HH12 ARG   287      52.721  27.932  44.838  1.00  0.00           H
ATOM   1278  NH2 ARG   287      53.732  29.737  43.706  1.00  0.00           N
ATOM   1279 HH21 ARG   287      53.899  30.648  43.304  1.00  0.00           H
ATOM   1280 HH22 ARG   287      53.127  29.075  43.240  1.00  0.00           H
ATOM   1281  C   ARG   287      58.510  30.261  50.479  1.00  0.00           C
ATOM   1282  O   ARG   287      58.206  30.853  51.461  1.00  0.00           O
ATOM   1283  N   PRO   288      59.251  29.153  50.690  1.00  0.00           N
ATOM   1284  CD  PRO   288      59.456  28.033  49.770  1.00  0.00           C
ATOM   1285  HD2 PRO   288      59.896  28.350  48.824  1.00  0.00           H
ATOM   1286  HD3 PRO   288      58.477  27.591  49.583  1.00  0.00           H
ATOM   1287  CG  PRO   288      60.316  26.939  50.522  1.00  0.00           C
ATOM   1288  HG2 PRO   288      61.045  26.436  49.886  1.00  0.00           H
ATOM   1289  HG3 PRO   288      59.637  26.151  50.847  1.00  0.00           H
ATOM   1290  CB  PRO   288      60.905  27.773  51.636  1.00  0.00           C
ATOM   1291  HB2 PRO   288      61.862  28.224  51.375  1.00  0.00           H
ATOM   1292  HB3 PRO   288      60.980  27.181  52.548  1.00  0.00           H
ATOM   1293  CA  PRO   288      59.915  28.826  51.969  1.00  0.00           C
ATOM   1294  HA  PRO   288      59.114  28.407  52.578  1.00  0.00           H
ATOM   1295  C   PRO   288      60.664  30.004  52.654  1.00  0.00           C
ATOM   1296  O   PRO   288      60.496  30.049  53.921  1.00  0.00           O
ATOM   1297  N   ILE   289      61.451  30.955  52.040  1.00  0.00           N
ATOM   1298  H   ILE   289      61.527  31.049  51.037  1.00  0.00           H
ATOM   1299  CA  ILE   289      62.042  32.069  52.895  1.00  0.00           C
ATOM   1300  HA  ILE   289      62.428  31.523  53.755  1.00  0.00           H
ATOM   1301  CB  ILE   289      63.283  32.737  52.145  1.00  0.00           C
ATOM   1302  HB  ILE   289      62.847  33.299  51.319  1.00  0.00           H
ATOM   1303  CG2 ILE   289      64.100  33.650  53.119  1.00  0.00           C
ATOM   1304 HG21 ILE   289      63.499  34.502  53.435  1.00  0.00           H
ATOM   1305 HG22 ILE   289      64.379  33.099  54.018  1.00  0.00           H
ATOM   1306 HG23 ILE   289      64.978  33.995  52.574  1.00  0.00           H
ATOM   1307  CG1 ILE   289      64.342  31.828  51.482  1.00  0.00           C
ATOM   1308 HG12 ILE   289      65.303  32.343  51.472  1.00  0.00           H
ATOM   1309 HG13 ILE   289      64.338  30.894  52.043  1.00  0.00           H
ATOM   1310  CD1 ILE   289      64.067  31.574  49.986  1.00  0.00           C
ATOM   1311 HD11 ILE   289      63.385  30.739  49.826  1.00  0.00           H
ATOM   1312 HD12 ILE   289      63.730  32.490  49.502  1.00  0.00           H
ATOM   1313 HD13 ILE   289      64.972  31.294  49.447  1.00  0.00           H
ATOM   1314  C   ILE   289      61.025  33.126  53.325  1.00  0.00           C
ATOM   1315  O   ILE   289      61.171  33.626  54.424  1.00  0.00           O
ATOM   1316  N   ILE   290      59.937  33.251  52.551  1.00  0.00           N
ATOM   1317  H   ILE   290      59.977  32.850  51.625  1.00  0.00           H
ATOM   1318  CA  ILE   290      58.804  34.055  52.876  1.00  0.00           C
ATOM   1319  HA  ILE   290      59.315  34.962  53.201  1.00  0.00           H
ATOM   1320  CB  ILE   290      57.906  34.304  51.658  1.00  0.00           C
ATOM   1321  HB  ILE   290      57.675  33.388  51.113  1.00  0.00           H
ATOM   1322  CG2 ILE   290      56.574  34.978  51.980  1.00  0.00           C
ATOM   1323 HG21 ILE   290      56.767  35.876  52.567  1.00  0.00           H
ATOM   1324 HG22 ILE   290      56.075  35.304  51.067  1.00  0.00           H
ATOM   1325 HG23 ILE   290      55.931  34.293  52.533  1.00  0.00           H
ATOM   1326  CG1 ILE   290      58.501  35.193  50.628  1.00  0.00           C
ATOM   1327 HG12 ILE   290      59.366  34.681  50.208  1.00  0.00           H
ATOM   1328 HG13 ILE   290      57.815  35.371  49.800  1.00  0.00           H
ATOM   1329  CD1 ILE   290      58.936  36.646  50.964  1.00  0.00           C
ATOM   1330 HD11 ILE   290      59.612  36.634  51.819  1.00  0.00           H
ATOM   1331 HD12 ILE   290      59.375  37.123  50.088  1.00  0.00           H
ATOM   1332 HD13 ILE   290      58.045  37.227  51.202  1.00  0.00           H
ATOM   1333  C   ILE   290      58.027  33.442  54.101  1.00  0.00           C
ATOM   1334  O   ILE   290      57.875  34.128  55.126  1.00  0.00           O
ATOM   1335  N   PHE   291      57.475  32.244  54.055  1.00  0.00           N
ATOM   1336  H   PHE   291      57.651  31.722  53.208  1.00  0.00           H
ATOM   1337  CA  PHE   291      56.826  31.422  55.137  1.00  0.00           C
ATOM   1338  HA  PHE   291      55.947  31.951  55.505  1.00  0.00           H
ATOM   1339  CB  PHE   291      56.462  30.041  54.630  1.00  0.00           C
ATOM   1340  HB2 PHE   291      57.287  29.614  54.059  1.00  0.00           H
ATOM   1341  HB3 PHE   291      56.036  29.428  55.425  1.00  0.00           H
ATOM   1342  CG  PHE   291      55.276  30.080  53.498  1.00  0.00           C
ATOM   1343  CD1 PHE   291      54.476  31.248  53.328  1.00  0.00           C
ATOM   1344  HD1 PHE   291      54.556  32.106  53.979  1.00  0.00           H
ATOM   1345  CE1 PHE   291      53.617  31.316  52.252  1.00  0.00           C
ATOM   1346  HE1 PHE   291      52.974  32.181  52.180  1.00  0.00           H
ATOM   1347  CZ  PHE   291      53.674  30.403  51.220  1.00  0.00           C
ATOM   1348  HZ  PHE   291      52.989  30.576  50.404  1.00  0.00           H
ATOM   1349  CE2 PHE   291      54.527  29.260  51.320  1.00  0.00           C
ATOM   1350  HE2 PHE   291      54.601  28.544  50.514  1.00  0.00           H
ATOM   1351  CD2 PHE   291      55.266  29.070  52.540  1.00  0.00           C
ATOM   1352  HD2 PHE   291      55.975  28.255  52.571  1.00  0.00           H
ATOM   1353  C   PHE   291      57.723  31.268  56.409  1.00  0.00           C
ATOM   1354  O   PHE   291      57.207  31.265  57.505  1.00  0.00           O
ATOM   1355  N   LEU   292      59.021  31.072  56.167  1.00  0.00           N
ATOM   1356  H   LEU   292      59.245  30.900  55.197  1.00  0.00           H
ATOM   1357  CA  LEU   292      60.034  31.143  57.299  1.00  0.00           C
ATOM   1358  HA  LEU   292      59.968  30.323  58.014  1.00  0.00           H
ATOM   1359  CB  LEU   292      61.389  30.893  56.718  1.00  0.00           C
ATOM   1360  HB2 LEU   292      61.407  29.880  56.314  1.00  0.00           H
ATOM   1361  HB3 LEU   292      61.432  31.597  55.887  1.00  0.00           H
ATOM   1362  CG  LEU   292      62.704  31.101  57.609  1.00  0.00           C
ATOM   1363  HG  LEU   292      62.776  32.168  57.820  1.00  0.00           H
ATOM   1364  CD1 LEU   292      62.727  30.423  58.938  1.00  0.00           C
ATOM   1365 HD11 LEU   292      63.723  30.549  59.361  1.00  0.00           H
ATOM   1366 HD12 LEU   292      61.909  30.819  59.541  1.00  0.00           H
ATOM   1367 HD13 LEU   292      62.444  29.372  58.880  1.00  0.00           H
ATOM   1368  CD2 LEU   292      63.891  30.720  56.823  1.00  0.00           C
ATOM   1369 HD21 LEU   292      64.816  31.212  57.125  1.00  0.00           H
ATOM   1370 HD22 LEU   292      63.982  29.635  56.885  1.00  0.00           H
ATOM   1371 HD23 LEU   292      63.731  31.009  55.784  1.00  0.00           H
ATOM   1372  C   LEU   292      60.083  32.528  58.113  1.00  0.00           C
ATOM   1373  O   LEU   292      60.036  32.617  59.366  1.00  0.00           O
ATOM   1374  N   SER   293      60.225  33.595  57.345  1.00  0.00           N
ATOM   1375  H   SER   293      60.366  33.404  56.363  1.00  0.00           H
ATOM   1376  CA  SER   293      60.012  34.927  57.723  1.00  0.00           C
ATOM   1377  HA  SER   293      60.735  35.241  58.477  1.00  0.00           H
ATOM   1378  CB  SER   293      59.994  35.955  56.572  1.00  0.00           C
ATOM   1379  HB2 SER   293      59.297  35.678  55.781  1.00  0.00           H
ATOM   1380  HB3 SER   293      59.715  36.921  56.993  1.00  0.00           H
ATOM   1381  OG  SER   293      61.279  35.943  56.030  1.00  0.00           O
ATOM   1382  HG  SER   293      61.217  35.138  55.511  1.00  0.00           H
ATOM   1383  C   SER   293      58.726  35.019  58.568  1.00  0.00           C
ATOM   1384  O   SER   293      58.661  35.672  59.548  1.00  0.00           O
ATOM   1385  N   GLY   294      57.699  34.322  57.997  1.00  0.00           N
ATOM   1386  H   GLY   294      57.890  33.920  57.090  1.00  0.00           H
ATOM   1387  CA  GLY   294      56.398  34.312  58.529  1.00  0.00           C
ATOM   1388  HA2 GLY   294      56.037  35.331  58.395  1.00  0.00           H
ATOM   1389  HA3 GLY   294      55.830  33.642  57.882  1.00  0.00           H
ATOM   1390  C   GLY   294      56.350  33.804  59.988  1.00  0.00           C
ATOM   1391  O   GLY   294      55.628  34.380  60.826  1.00  0.00           O
ATOM   1392  N   CYS   295      57.127  32.785  60.403  1.00  0.00           N
ATOM   1393  H   CYS   295      57.613  32.328  59.645  1.00  0.00           H
ATOM   1394  CA  CYS   295      57.380  32.319  61.777  1.00  0.00           C
ATOM   1395  HA  CYS   295      56.411  32.160  62.249  1.00  0.00           H
ATOM   1396  CB  CYS   295      58.097  30.957  61.771  1.00  0.00           C
ATOM   1397  HB2 CYS   295      59.024  31.082  61.211  1.00  0.00           H
ATOM   1398  HB3 CYS   295      58.179  30.666  62.818  1.00  0.00           H
ATOM   1399  SG  CYS   295      57.040  29.877  60.784  1.00  0.00           S
ATOM   1400  HG  CYS   295      57.218  30.823  59.858  1.00  0.00           H
ATOM   1401  C   CYS   295      58.104  33.329  62.659  1.00  0.00           C
ATOM   1402  O   CYS   295      57.731  33.491  63.808  1.00  0.00           O
ATOM   1403  N   TYR   296      59.161  33.925  62.148  1.00  0.00           N
ATOM   1404  H   TYR   296      59.552  33.586  61.280  1.00  0.00           H
ATOM   1405  CA  TYR   296      59.842  35.028  62.798  1.00  0.00           C
ATOM   1406  HA  TYR   296      60.128  34.775  63.819  1.00  0.00           H
ATOM   1407  CB  TYR   296      61.073  35.426  61.933  1.00  0.00           C
ATOM   1408  HB2 TYR   296      60.920  35.398  60.854  1.00  0.00           H
ATOM   1409  HB3 TYR   296      61.374  36.463  62.080  1.00  0.00           H
ATOM   1410  CG  TYR   296      62.278  34.546  62.273  1.00  0.00           C
ATOM   1411  CD1 TYR   296      62.886  33.801  61.212  1.00  0.00           C
ATOM   1412  HD1 TYR   296      62.632  33.879  60.165  1.00  0.00           H
ATOM   1413  CE1 TYR   296      63.894  32.869  61.588  1.00  0.00           C
ATOM   1414  HE1 TYR   296      64.344  32.175  60.894  1.00  0.00           H
ATOM   1415  CZ  TYR   296      64.273  32.728  62.924  1.00  0.00           C
ATOM   1416  OH  TYR   296      65.298  31.879  63.258  1.00  0.00           O
ATOM   1417  HH  TYR   296      65.295  31.649  64.190  1.00  0.00           H
ATOM   1418  CE2 TYR   296      63.784  33.606  63.850  1.00  0.00           C
ATOM   1419  HE2 TYR   296      64.155  33.614  64.864  1.00  0.00           H
ATOM   1420  CD2 TYR   296      62.646  34.446  63.598  1.00  0.00           C
ATOM   1421  HD2 TYR   296      62.173  34.995  64.399  1.00  0.00           H
ATOM   1422  C   TYR   296      58.894  36.267  62.951  1.00  0.00           C
ATOM   1423  O   TYR   296      58.960  36.887  63.980  1.00  0.00           O
ATOM   1424  N   PHE   297      57.939  36.550  62.052  1.00  0.00           N
ATOM   1425  H   PHE   297      57.963  36.046  61.177  1.00  0.00           H
ATOM   1426  CA  PHE   297      56.842  37.480  62.307  1.00  0.00           C
ATOM   1427  HA  PHE   297      57.270  38.438  62.603  1.00  0.00           H
ATOM   1428  CB  PHE   297      56.082  37.745  61.031  1.00  0.00           C
ATOM   1429  HB2 PHE   297      56.528  38.465  60.345  1.00  0.00           H
ATOM   1430  HB3 PHE   297      56.061  36.764  60.557  1.00  0.00           H
ATOM   1431  CG  PHE   297      54.650  38.029  61.292  1.00  0.00           C
ATOM   1432  CD1 PHE   297      53.663  37.026  61.160  1.00  0.00           C
ATOM   1433  HD1 PHE   297      54.009  36.052  60.847  1.00  0.00           H
ATOM   1434  CE1 PHE   297      52.299  37.288  61.417  1.00  0.00           C
ATOM   1435  HE1 PHE   297      51.639  36.433  61.460  1.00  0.00           H
ATOM   1436  CZ  PHE   297      51.864  38.616  61.676  1.00  0.00           C
ATOM   1437  HZ  PHE   297      50.810  38.794  61.832  1.00  0.00           H
ATOM   1438  CE2 PHE   297      52.813  39.655  61.708  1.00  0.00           C
ATOM   1439  HE2 PHE   297      52.521  40.690  61.810  1.00  0.00           H
ATOM   1440  CD2 PHE   297      54.159  39.330  61.584  1.00  0.00           C
ATOM   1441  HD2 PHE   297      54.887  40.090  61.827  1.00  0.00           H
ATOM   1442  C   PHE   297      56.111  37.071  63.555  1.00  0.00           C
ATOM   1443  O   PHE   297      55.955  37.889  64.512  1.00  0.00           O
ATOM   1444  N   MET   298      55.638  35.824  63.625  1.00  0.00           N
ATOM   1445  H   MET   298      55.771  35.175  62.862  1.00  0.00           H
ATOM   1446  CA  MET   298      54.860  35.353  64.795  1.00  0.00           C
ATOM   1447  HA  MET   298      54.055  36.074  64.939  1.00  0.00           H
ATOM   1448  CB  MET   298      54.068  34.078  64.491  1.00  0.00           C
ATOM   1449  HB2 MET   298      54.746  33.401  63.973  1.00  0.00           H
ATOM   1450  HB3 MET   298      53.684  33.592  65.388  1.00  0.00           H
ATOM   1451  CG  MET   298      52.880  34.408  63.591  1.00  0.00           C
ATOM   1452  HG2 MET   298      52.842  35.444  63.254  1.00  0.00           H
ATOM   1453  HG3 MET   298      53.025  33.856  62.663  1.00  0.00           H
ATOM   1454  SD  MET   298      51.211  34.090  64.196  1.00  0.00           S
ATOM   1455  CE  MET   298      51.109  35.549  65.381  1.00  0.00           C
ATOM   1456  HE1 MET   298      50.179  35.878  65.845  1.00  0.00           H
ATOM   1457  HE2 MET   298      51.767  35.235  66.191  1.00  0.00           H
ATOM   1458  HE3 MET   298      51.702  36.373  64.984  1.00  0.00           H
ATOM   1459  C   MET   298      55.697  35.307  66.121  1.00  0.00           C
ATOM   1460  O   MET   298      55.149  35.627  67.200  1.00  0.00           O
ATOM   1461  N   VAL   299      56.977  34.935  66.072  1.00  0.00           N
ATOM   1462  H   VAL   299      57.368  34.520  65.238  1.00  0.00           H
ATOM   1463  CA  VAL   299      57.855  34.945  67.281  1.00  0.00           C
ATOM   1464  HA  VAL   299      57.309  34.501  68.113  1.00  0.00           H
ATOM   1465  CB  VAL   299      59.124  34.112  66.954  1.00  0.00           C
ATOM   1466  HB  VAL   299      59.668  34.470  66.080  1.00  0.00           H
ATOM   1467  CG1 VAL   299      60.112  34.176  68.078  1.00  0.00           C
ATOM   1468 HG11 VAL   299      59.622  33.949  69.025  1.00  0.00           H
ATOM   1469 HG12 VAL   299      60.921  33.517  67.762  1.00  0.00           H
ATOM   1470 HG13 VAL   299      60.463  35.197  68.229  1.00  0.00           H
ATOM   1471  CG2 VAL   299      58.753  32.647  66.847  1.00  0.00           C
ATOM   1472 HG21 VAL   299      58.428  32.276  67.819  1.00  0.00           H
ATOM   1473 HG22 VAL   299      58.082  32.315  66.055  1.00  0.00           H
ATOM   1474 HG23 VAL   299      59.675  32.104  66.640  1.00  0.00           H
ATOM   1475  C   VAL   299      58.120  36.335  67.707  1.00  0.00           C
ATOM   1476  O   VAL   299      58.198  36.626  68.907  1.00  0.00           O
ATOM   1477  N   ALA   300      58.317  37.311  66.788  1.00  0.00           N
ATOM   1478  H   ALA   300      58.473  36.997  65.840  1.00  0.00           H
ATOM   1479  CA  ALA   300      58.284  38.660  67.083  1.00  0.00           C
ATOM   1480  HA  ALA   300      59.053  38.860  67.830  1.00  0.00           H
ATOM   1481  CB  ALA   300      58.653  39.453  65.909  1.00  0.00           C
ATOM   1482  HB1 ALA   300      57.969  39.257  65.083  1.00  0.00           H
ATOM   1483  HB2 ALA   300      58.632  40.524  66.106  1.00  0.00           H
ATOM   1484  HB3 ALA   300      59.670  39.221  65.591  1.00  0.00           H
ATOM   1485  C   ALA   300      57.022  39.134  67.739  1.00  0.00           C
ATOM   1486  O   ALA   300      57.126  39.863  68.710  1.00  0.00           O
ATOM   1487  N   VAL   301      55.810  38.815  67.276  1.00  0.00           N
ATOM   1488  H   VAL   301      55.790  38.281  66.419  1.00  0.00           H
ATOM   1489  CA  VAL   301      54.558  39.459  67.843  1.00  0.00           C
ATOM   1490  HA  VAL   301      54.685  40.529  67.679  1.00  0.00           H
ATOM   1491  CB  VAL   301      53.327  38.966  67.111  1.00  0.00           C
ATOM   1492  HB  VAL   301      53.413  37.888  66.973  1.00  0.00           H
ATOM   1493  CG1 VAL   301      51.953  39.180  67.821  1.00  0.00           C
ATOM   1494 HG11 VAL   301      52.077  38.895  68.866  1.00  0.00           H
ATOM   1495 HG12 VAL   301      51.638  40.216  67.699  1.00  0.00           H
ATOM   1496 HG13 VAL   301      51.319  38.461  67.302  1.00  0.00           H
ATOM   1497  CG2 VAL   301      53.088  39.496  65.711  1.00  0.00           C
ATOM   1498 HG21 VAL   301      53.094  40.585  65.663  1.00  0.00           H
ATOM   1499 HG22 VAL   301      53.931  39.268  65.059  1.00  0.00           H
ATOM   1500 HG23 VAL   301      52.176  39.045  65.320  1.00  0.00           H
ATOM   1501  C   VAL   301      54.435  39.074  69.311  1.00  0.00           C
ATOM   1502  O   VAL   301      54.383  39.943  70.168  1.00  0.00           O
ATOM   1503  N   ALA   302      54.608  37.806  69.642  1.00  0.00           N
ATOM   1504  H   ALA   302      54.715  37.099  68.929  1.00  0.00           H
ATOM   1505  CA  ALA   302      54.850  37.254  70.985  1.00  0.00           C
ATOM   1506  HA  ALA   302      53.864  37.272  71.449  1.00  0.00           H
ATOM   1507  CB  ALA   302      55.301  35.825  70.747  1.00  0.00           C
ATOM   1508  HB1 ALA   302      56.278  35.708  70.278  1.00  0.00           H
ATOM   1509  HB2 ALA   302      55.269  35.275  71.688  1.00  0.00           H
ATOM   1510  HB3 ALA   302      54.533  35.368  70.123  1.00  0.00           H
ATOM   1511  C   ALA   302      55.820  38.056  71.912  1.00  0.00           C
ATOM   1512  O   ALA   302      55.466  38.448  72.965  1.00  0.00           O
ATOM   1513  N   HIE   303      56.980  38.460  71.398  1.00  0.00           N
ATOM   1514  H   HIE   303      57.170  38.200  70.441  1.00  0.00           H
ATOM   1515  CA  HIE   303      58.052  39.137  72.172  1.00  0.00           C
ATOM   1516  HA  HIE   303      58.000  38.692  73.166  1.00  0.00           H
ATOM   1517  CB  HIE   303      59.354  38.979  71.466  1.00  0.00           C
ATOM   1518  HB2 HIE   303      59.087  39.128  70.420  1.00  0.00           H
ATOM   1519  HB3 HIE   303      60.173  39.554  71.899  1.00  0.00           H
ATOM   1520  CG  HIE   303      59.823  37.508  71.647  1.00  0.00           C
ATOM   1521  ND1 HIE   303      59.591  36.686  72.816  1.00  0.00           N
ATOM   1522  CE1 HIE   303      60.437  35.616  72.650  1.00  0.00           C
ATOM   1523  HE1 HIE   303      60.664  34.803  73.324  1.00  0.00           H
ATOM   1524  NE2 HIE   303      61.107  35.775  71.527  1.00  0.00           N
ATOM   1525  HE2 HIE   303      61.721  35.036  71.216  1.00  0.00           H
ATOM   1526  CD2 HIE   303      60.792  36.900  70.873  1.00  0.00           C
ATOM   1527  HD2 HIE   303      61.354  37.280  70.032  1.00  0.00           H
ATOM   1528  C   HIE   303      57.661  40.613  72.316  1.00  0.00           C
ATOM   1529  O   HIE   303      58.023  41.136  73.331  1.00  0.00           O
ATOM   1530  N   VAL   304      57.127  41.288  71.232  1.00  0.00           N
ATOM   1531  H   VAL   304      56.986  40.843  70.336  1.00  0.00           H
ATOM   1532  CA  VAL   304      56.793  42.784  71.289  1.00  0.00           C
ATOM   1533  HA  VAL   304      57.686  43.309  71.629  1.00  0.00           H
ATOM   1534  CB  VAL   304      56.461  43.365  69.936  1.00  0.00           C
ATOM   1535  HB  VAL   304      55.610  42.802  69.552  1.00  0.00           H
ATOM   1536  CG1 VAL   304      55.914  44.765  70.124  1.00  0.00           C
ATOM   1537 HG11 VAL   304      55.880  45.285  69.167  1.00  0.00           H
ATOM   1538 HG12 VAL   304      54.933  44.914  70.574  1.00  0.00           H
ATOM   1539 HG13 VAL   304      56.641  45.347  70.691  1.00  0.00           H
ATOM   1540  CG2 VAL   304      57.619  43.148  68.891  1.00  0.00           C
ATOM   1541 HG21 VAL   304      57.201  43.385  67.912  1.00  0.00           H
ATOM   1542 HG22 VAL   304      58.398  43.876  69.119  1.00  0.00           H
ATOM   1543 HG23 VAL   304      58.036  42.141  68.848  1.00  0.00           H
ATOM   1544  C   VAL   304      55.638  42.984  72.316  1.00  0.00           C
ATOM   1545  O   VAL   304      55.675  44.003  73.077  1.00  0.00           O
ATOM   1546  N   ALA   305      54.704  42.107  72.435  1.00  0.00           N
ATOM   1547  H   ALA   305      54.758  41.223  71.950  1.00  0.00           H
ATOM   1548  CA  ALA   305      53.777  42.067  73.568  1.00  0.00           C
ATOM   1549  HA  ALA   305      53.287  43.041  73.582  1.00  0.00           H
ATOM   1550  CB  ALA   305      52.656  41.031  73.195  1.00  0.00           C
ATOM   1551  HB1 ALA   305      51.807  41.026  73.878  1.00  0.00           H
ATOM   1552  HB2 ALA   305      52.339  41.118  72.156  1.00  0.00           H
ATOM   1553  HB3 ALA   305      53.033  40.012  73.285  1.00  0.00           H
ATOM   1554  C   ALA   305      54.365  41.716  74.968  1.00  0.00           C
ATOM   1555  O   ALA   305      54.011  42.336  75.960  1.00  0.00           O
ATOM   1556  N   GLY   306      55.391  40.847  75.116  1.00  0.00           N
ATOM   1557  H   GLY   306      55.676  40.265  74.341  1.00  0.00           H
ATOM   1558  CA  GLY   306      56.269  40.746  76.281  1.00  0.00           C
ATOM   1559  HA2 GLY   306      55.802  40.094  77.018  1.00  0.00           H
ATOM   1560  HA3 GLY   306      57.117  40.174  75.903  1.00  0.00           H
ATOM   1561  C   GLY   306      56.922  42.063  76.765  1.00  0.00           C
ATOM   1562  O   GLY   306      56.823  42.416  77.926  1.00  0.00           O
ATOM   1563  N   PHE   307      57.427  42.784  75.770  1.00  0.00           N
ATOM   1564  H   PHE   307      57.454  42.304  74.882  1.00  0.00           H
ATOM   1565  CA  PHE   307      58.119  44.090  75.891  1.00  0.00           C
ATOM   1566  HA  PHE   307      58.844  44.041  76.703  1.00  0.00           H
ATOM   1567  CB  PHE   307      58.730  44.457  74.493  1.00  0.00           C
ATOM   1568  HB2 PHE   307      59.647  43.882  74.358  1.00  0.00           H
ATOM   1569  HB3 PHE   307      58.061  44.194  73.674  1.00  0.00           H
ATOM   1570  CG  PHE   307      59.021  45.945  74.297  1.00  0.00           C
ATOM   1571  CD1 PHE   307      59.791  46.693  75.261  1.00  0.00           C
ATOM   1572  HD1 PHE   307      60.179  46.200  76.140  1.00  0.00           H
ATOM   1573  CE1 PHE   307      60.066  48.086  75.142  1.00  0.00           C
ATOM   1574  HE1 PHE   307      60.643  48.656  75.855  1.00  0.00           H
ATOM   1575  CZ  PHE   307      59.520  48.798  74.057  1.00  0.00           C
ATOM   1576  HZ  PHE   307      59.794  49.834  73.919  1.00  0.00           H
ATOM   1577  CE2 PHE   307      58.686  48.130  73.179  1.00  0.00           C
ATOM   1578  HE2 PHE   307      58.322  48.573  72.265  1.00  0.00           H
ATOM   1579  CD2 PHE   307      58.476  46.698  73.283  1.00  0.00           C
ATOM   1580  HD2 PHE   307      57.855  46.213  72.544  1.00  0.00           H
ATOM   1581  C   PHE   307      57.084  45.175  76.355  1.00  0.00           C
ATOM   1582  O   PHE   307      57.407  46.033  77.157  1.00  0.00           O
ATOM   1583  N   LEU   308      55.866  45.213  75.733  1.00  0.00           N
ATOM   1584  H   LEU   308      55.735  44.614  74.930  1.00  0.00           H
ATOM   1585  CA  LEU   308      54.887  46.272  75.920  1.00  0.00           C
ATOM   1586  HA  LEU   308      55.515  47.149  76.074  1.00  0.00           H
ATOM   1587  CB  LEU   308      54.028  46.442  74.664  1.00  0.00           C
ATOM   1588  HB2 LEU   308      53.564  45.486  74.420  1.00  0.00           H
ATOM   1589  HB3 LEU   308      53.193  47.077  74.959  1.00  0.00           H
ATOM   1590  CG  LEU   308      54.659  46.983  73.379  1.00  0.00           C
ATOM   1591  HG  LEU   308      55.549  46.401  73.138  1.00  0.00           H
ATOM   1592  CD1 LEU   308      53.728  46.733  72.217  1.00  0.00           C
ATOM   1593 HD11 LEU   308      54.076  47.250  71.323  1.00  0.00           H
ATOM   1594 HD12 LEU   308      53.651  45.694  71.896  1.00  0.00           H
ATOM   1595 HD13 LEU   308      52.692  46.956  72.472  1.00  0.00           H
ATOM   1596  CD2 LEU   308      55.016  48.455  73.347  1.00  0.00           C
ATOM   1597 HD21 LEU   308      55.710  48.548  74.182  1.00  0.00           H
ATOM   1598 HD22 LEU   308      55.456  48.737  72.390  1.00  0.00           H
ATOM   1599 HD23 LEU   308      54.211  49.149  73.590  1.00  0.00           H
ATOM   1600  C   LEU   308      54.050  46.153  77.216  1.00  0.00           C
ATOM   1601  O   LEU   308      53.396  47.128  77.627  1.00  0.00           O
ATOM   1602  N   LEU   309      53.950  44.951  77.753  1.00  0.00           N
ATOM   1603  H   LEU   309      54.543  44.195  77.440  1.00  0.00           H
ATOM   1604  CA  LEU   309      52.743  44.480  78.471  1.00  0.00           C
ATOM   1605  HA  LEU   309      52.319  45.239  79.129  1.00  0.00           H
ATOM   1606  CB  LEU   309      51.648  44.127  77.423  1.00  0.00           C
ATOM   1607  HB2 LEU   309      51.754  44.932  76.696  1.00  0.00           H
ATOM   1608  HB3 LEU   309      51.779  43.173  76.912  1.00  0.00           H
ATOM   1609  CG  LEU   309      50.228  44.244  78.061  1.00  0.00           C
ATOM   1610  HG  LEU   309      50.141  43.828  79.065  1.00  0.00           H
ATOM   1611  CD1 LEU   309      49.687  45.637  78.204  1.00  0.00           C
ATOM   1612 HD11 LEU   309      50.269  46.288  78.856  1.00  0.00           H
ATOM   1613 HD12 LEU   309      49.634  45.917  77.152  1.00  0.00           H
ATOM   1614 HD13 LEU   309      48.643  45.621  78.517  1.00  0.00           H
ATOM   1615  CD2 LEU   309      49.211  43.502  77.099  1.00  0.00           C
ATOM   1616 HD21 LEU   309      49.321  43.983  76.127  1.00  0.00           H
ATOM   1617 HD22 LEU   309      49.541  42.465  77.044  1.00  0.00           H
ATOM   1618 HD23 LEU   309      48.172  43.535  77.425  1.00  0.00           H
ATOM   1619  C   LEU   309      53.090  43.316  79.373  1.00  0.00           C
ATOM   1620  O   LEU   309      52.366  42.306  79.403  1.00  0.00           O
ATOM   1621  N   GLU   310      54.199  43.461  80.145  1.00  0.00           N
ATOM   1622  H   GLU   310      54.803  44.242  79.930  1.00  0.00           H
ATOM   1623  CA  GLU   310      54.670  42.485  81.117  1.00  0.00           C
ATOM   1624  HA  GLU   310      54.954  41.597  80.552  1.00  0.00           H
ATOM   1625  CB  GLU   310      55.898  43.056  81.796  1.00  0.00           C
ATOM   1626  HB2 GLU   310      56.626  43.192  80.995  1.00  0.00           H
ATOM   1627  HB3 GLU   310      55.758  44.064  82.185  1.00  0.00           H
ATOM   1628  CG  GLU   310      56.590  42.235  82.948  1.00  0.00           C
ATOM   1629  HG2 GLU   310      55.914  41.475  83.341  1.00  0.00           H
ATOM   1630  HG3 GLU   310      57.454  41.738  82.506  1.00  0.00           H
ATOM   1631  CD  GLU   310      57.214  42.975  84.047  1.00  0.00           C
ATOM   1632  OE1 GLU   310      58.462  43.161  84.085  1.00  0.00           O
ATOM   1633  OE2 GLU   310      56.419  43.239  84.956  1.00  0.00           O
ATOM   1634  C   GLU   310      53.523  41.927  82.101  1.00  0.00           C
ATOM   1635  O   GLU   310      53.331  40.729  82.430  1.00  0.00           O
ATOM   1636  N   ASP   311      52.726  42.908  82.545  1.00  0.00           N
ATOM   1637  H   ASP   311      53.088  43.847  82.454  1.00  0.00           H
ATOM   1638  CA  ASP   311      51.464  42.785  83.377  1.00  0.00           C
ATOM   1639  HA  ASP   311      51.717  42.144  84.221  1.00  0.00           H
ATOM   1640  CB  ASP   311      50.970  44.185  83.886  1.00  0.00           C
ATOM   1641  HB2 ASP   311      50.865  44.823  83.009  1.00  0.00           H
ATOM   1642  HB3 ASP   311      50.053  44.031  84.454  1.00  0.00           H
ATOM   1643  CG  ASP   311      52.083  44.698  84.809  1.00  0.00           C
ATOM   1644  OD1 ASP   311      52.831  45.537  84.298  1.00  0.00           O
ATOM   1645  OD2 ASP   311      52.084  44.216  85.963  1.00  0.00           O
ATOM   1646  C   ASP   311      50.373  41.947  82.837  1.00  0.00           C
ATOM   1647  O   ASP   311      49.407  41.726  83.610  1.00  0.00           O
ATOM   1648  N   ARG   312      50.356  41.536  81.542  1.00  0.00           N
ATOM   1649  H   ARG   312      51.001  42.002  80.920  1.00  0.00           H
ATOM   1650  CA  ARG   312      49.470  40.484  80.936  1.00  0.00           C
ATOM   1651  HA  ARG   312      48.964  39.861  81.673  1.00  0.00           H
ATOM   1652  CB  ARG   312      48.447  41.161  79.987  1.00  0.00           C
ATOM   1653  HB2 ARG   312      47.997  42.003  80.513  1.00  0.00           H
ATOM   1654  HB3 ARG   312      48.996  41.553  79.131  1.00  0.00           H
ATOM   1655  CG  ARG   312      47.416  40.133  79.564  1.00  0.00           C
ATOM   1656  HG2 ARG   312      47.862  39.199  79.220  1.00  0.00           H
ATOM   1657  HG3 ARG   312      46.832  39.885  80.450  1.00  0.00           H
ATOM   1658  CD  ARG   312      46.379  40.736  78.535  1.00  0.00           C
ATOM   1659  HD2 ARG   312      46.860  41.383  77.802  1.00  0.00           H
ATOM   1660  HD3 ARG   312      45.913  39.832  78.143  1.00  0.00           H
ATOM   1661  NE  ARG   312      45.311  41.590  79.251  1.00  0.00           N
ATOM   1662  HE  ARG   312      45.256  42.552  78.948  1.00  0.00           H
ATOM   1663  CZ  ARG   312      44.508  41.180  80.188  1.00  0.00           C
ATOM   1664  NH1 ARG   312      44.486  40.037  80.702  1.00  0.00           N
ATOM   1665 HH11 ARG   312      45.124  39.362  80.305  1.00  0.00           H
ATOM   1666 HH12 ARG   312      43.813  39.726  81.387  1.00  0.00           H
ATOM   1667  NH2 ARG   312      43.699  42.099  80.605  1.00  0.00           N
ATOM   1668 HH21 ARG   312      43.662  42.967  80.090  1.00  0.00           H
ATOM   1669 HH22 ARG   312      42.875  41.888  81.149  1.00  0.00           H
ATOM   1670  C   ARG   312      50.293  39.395  80.230  1.00  0.00           C
ATOM   1671  O   ARG   312      49.905  38.222  80.185  1.00  0.00           O
ATOM   1672  N   ALA   313      51.495  39.730  79.741  1.00  0.00           N
ATOM   1673  H   ALA   313      51.855  40.662  79.892  1.00  0.00           H
ATOM   1674  CA  ALA   313      52.340  38.672  79.135  1.00  0.00           C
ATOM   1675  HA  ALA   313      51.758  38.077  78.432  1.00  0.00           H
ATOM   1676  CB  ALA   313      53.427  39.311  78.195  1.00  0.00           C
ATOM   1677  HB1 ALA   313      54.041  39.988  78.787  1.00  0.00           H
ATOM   1678  HB2 ALA   313      53.993  38.647  77.542  1.00  0.00           H
ATOM   1679  HB3 ALA   313      52.926  39.985  77.500  1.00  0.00           H
ATOM   1680  C   ALA   313      52.881  37.625  80.111  1.00  0.00           C
ATOM   1681  O   ALA   313      53.197  36.466  79.725  1.00  0.00           O
ATOM   1682  N   VAL   314      53.062  37.954  81.392  1.00  0.00           N
ATOM   1683  H   VAL   314      52.946  38.942  81.568  1.00  0.00           H
ATOM   1684  CA  VAL   314      53.814  37.122  82.404  1.00  0.00           C
ATOM   1685  HA  VAL   314      53.692  36.061  82.183  1.00  0.00           H
ATOM   1686  CB  VAL   314      55.364  37.329  82.237  1.00  0.00           C
ATOM   1687  HB  VAL   314      55.618  36.983  81.235  1.00  0.00           H
ATOM   1688  CG1 VAL   314      55.745  38.833  82.313  1.00  0.00           C
ATOM   1689 HG11 VAL   314      55.301  39.352  81.463  1.00  0.00           H
ATOM   1690 HG12 VAL   314      55.169  39.201  83.161  1.00  0.00           H
ATOM   1691 HG13 VAL   314      56.812  39.044  82.236  1.00  0.00           H
ATOM   1692  CG2 VAL   314      56.358  36.645  83.160  1.00  0.00           C
ATOM   1693 HG21 VAL   314      56.265  36.995  84.188  1.00  0.00           H
ATOM   1694 HG22 VAL   314      56.297  35.557  83.188  1.00  0.00           H
ATOM   1695 HG23 VAL   314      57.353  36.933  82.823  1.00  0.00           H
ATOM   1696  C   VAL   314      53.362  37.323  83.867  1.00  0.00           C
ATOM   1697  O   VAL   314      53.356  36.352  84.604  1.00  0.00           O
ATOM   1698  N   CYX   315      52.748  38.424  84.326  1.00  0.00           N
ATOM   1699  H   CYX   315      52.583  39.159  83.653  1.00  0.00           H
ATOM   1700  CA  CYX   315      52.033  38.558  85.594  1.00  0.00           C
ATOM   1701  HA  CYX   315      52.563  37.925  86.306  1.00  0.00           H
ATOM   1702  CB  CYX   315      52.020  40.014  86.107  1.00  0.00           C
ATOM   1703  HB2 CYX   315      52.995  40.429  85.854  1.00  0.00           H
ATOM   1704  HB3 CYX   315      51.248  40.524  85.531  1.00  0.00           H
ATOM   1705  SG  CYX   315      51.530  40.198  87.876  1.00  0.00           S
ATOM   1706  C   CYX   315      50.581  38.090  85.469  1.00  0.00           C
ATOM   1707  O   CYX   315      49.945  38.441  84.456  1.00  0.00           O
ATOM   1708  N   VAL   316      49.998  37.502  86.536  1.00  0.00           N
ATOM   1709  H   VAL   316      50.513  37.106  87.309  1.00  0.00           H
ATOM   1710  CA  VAL   316      48.521  37.340  86.720  1.00  0.00           C
ATOM   1711  HA  VAL   316      48.117  38.027  85.976  1.00  0.00           H
ATOM   1712  CB  VAL   316      47.994  35.905  86.369  1.00  0.00           C
ATOM   1713  HB  VAL   316      47.810  35.275  87.239  1.00  0.00           H
ATOM   1714  CG1 VAL   316      46.586  35.977  85.801  1.00  0.00           C
ATOM   1715 HG11 VAL   316      46.560  36.373  84.785  1.00  0.00           H
ATOM   1716 HG12 VAL   316      46.185  34.987  85.583  1.00  0.00           H
ATOM   1717 HG13 VAL   316      45.921  36.559  86.439  1.00  0.00           H
ATOM   1718  CG2 VAL   316      48.820  35.146  85.340  1.00  0.00           C
ATOM   1719 HG21 VAL   316      48.985  35.678  84.403  1.00  0.00           H
ATOM   1720 HG22 VAL   316      49.765  35.017  85.867  1.00  0.00           H
ATOM   1721 HG23 VAL   316      48.395  34.166  85.119  1.00  0.00           H
ATOM   1722  C   VAL   316      48.060  37.668  88.106  1.00  0.00           C
ATOM   1723  O   VAL   316      48.703  37.308  89.109  1.00  0.00           O
ATOM   1724  N   GLU   317      46.985  38.399  88.169  1.00  0.00           N
ATOM   1725  H   GLU   317      46.466  38.625  87.333  1.00  0.00           H
ATOM   1726  CA  GLU   317      46.307  38.766  89.424  1.00  0.00           C
ATOM   1727  HA  GLU   317      47.016  39.324  90.036  1.00  0.00           H
ATOM   1728  CB  GLU   317      45.167  39.747  89.242  1.00  0.00           C
ATOM   1729  HB2 GLU   317      44.348  39.153  88.837  1.00  0.00           H
ATOM   1730  HB3 GLU   317      44.878  40.107  90.230  1.00  0.00           H
ATOM   1731  CG  GLU   317      45.321  40.869  88.171  1.00  0.00           C
ATOM   1732  HG2 GLU   317      45.407  40.442  87.172  1.00  0.00           H
ATOM   1733  HG3 GLU   317      44.415  41.475  88.170  1.00  0.00           H
ATOM   1734  CD  GLU   317      46.553  41.691  88.533  1.00  0.00           C
ATOM   1735  OE1 GLU   317      46.706  42.117  89.698  1.00  0.00           O
ATOM   1736  OE2 GLU   317      47.461  41.824  87.689  1.00  0.00           O
ATOM   1737  C   GLU   317      45.841  37.679  90.322  1.00  0.00           C
ATOM   1738  O   GLU   317      45.722  36.473  89.946  1.00  0.00           O
ATOM   1739  N   ARG   318      45.399  38.071  91.523  1.00  0.00           N
ATOM   1740  H   ARG   318      45.654  39.016  91.772  1.00  0.00           H
ATOM   1741  CA  ARG   318      44.818  37.179  92.565  1.00  0.00           C
ATOM   1742  HA  ARG   318      45.736  36.655  92.831  1.00  0.00           H
ATOM   1743  CB  ARG   318      44.300  38.011  93.698  1.00  0.00           C
ATOM   1744  HB2 ARG   318      44.317  37.382  94.588  1.00  0.00           H
ATOM   1745  HB3 ARG   318      44.958  38.876  93.777  1.00  0.00           H
ATOM   1746  CG  ARG   318      42.923  38.571  93.542  1.00  0.00           C
ATOM   1747  HG2 ARG   318      43.046  39.178  92.645  1.00  0.00           H
ATOM   1748  HG3 ARG   318      42.249  37.722  93.420  1.00  0.00           H
ATOM   1749  CD  ARG   318      42.642  39.510  94.820  1.00  0.00           C
ATOM   1750  HD2 ARG   318      42.558  38.982  95.770  1.00  0.00           H
ATOM   1751  HD3 ARG   318      43.495  40.155  95.031  1.00  0.00           H
ATOM   1752  NE  ARG   318      41.386  40.230  94.648  1.00  0.00           N
ATOM   1753  HE  ARG   318      40.669  39.842  94.052  1.00  0.00           H
ATOM   1754  CZ  ARG   318      41.165  41.427  95.236  1.00  0.00           C
ATOM   1755  NH1 ARG   318      42.004  42.136  95.931  1.00  0.00           N
ATOM   1756 HH11 ARG   318      42.933  41.766  96.069  1.00  0.00           H
ATOM   1757 HH12 ARG   318      41.668  43.074  96.099  1.00  0.00           H
ATOM   1758  NH2 ARG   318      40.152  42.179  94.878  1.00  0.00           N
ATOM   1759 HH21 ARG   318      39.626  41.866  94.074  1.00  0.00           H
ATOM   1760 HH22 ARG   318      39.959  43.129  95.161  1.00  0.00           H
ATOM   1761  C   ARG   318      43.757  36.189  92.008  1.00  0.00           C
ATOM   1762  O   ARG   318      42.881  36.577  91.199  1.00  0.00           O
ATOM   1763  N   PHE   319      43.755  35.018  92.537  1.00  0.00           N
ATOM   1764  H   PHE   319      44.549  34.853  93.139  1.00  0.00           H
ATOM   1765  CA  PHE   319      42.707  34.035  92.317  1.00  0.00           C
ATOM   1766  HA  PHE   319      41.948  34.253  91.566  1.00  0.00           H
ATOM   1767  CB  PHE   319      43.375  32.741  91.762  1.00  0.00           C
ATOM   1768  HB2 PHE   319      44.212  32.532  92.428  1.00  0.00           H
ATOM   1769  HB3 PHE   319      42.649  31.928  91.777  1.00  0.00           H
ATOM   1770  CG  PHE   319      43.777  32.852  90.301  1.00  0.00           C
ATOM   1771  CD1 PHE   319      42.826  33.028  89.319  1.00  0.00           C
ATOM   1772  HD1 PHE   319      41.823  33.191  89.685  1.00  0.00           H
ATOM   1773  CE1 PHE   319      43.234  33.075  87.930  1.00  0.00           C
ATOM   1774  HE1 PHE   319      42.576  33.201  87.083  1.00  0.00           H
ATOM   1775  CZ  PHE   319      44.551  32.708  87.689  1.00  0.00           C
ATOM   1776  HZ  PHE   319      44.907  32.623  86.673  1.00  0.00           H
ATOM   1777  CE2 PHE   319      45.515  32.484  88.658  1.00  0.00           C
ATOM   1778  HE2 PHE   319      46.567  32.377  88.441  1.00  0.00           H
ATOM   1779  CD2 PHE   319      45.135  32.608  89.964  1.00  0.00           C
ATOM   1780  HD2 PHE   319      45.871  32.555  90.752  1.00  0.00           H
ATOM   1781  C   PHE   319      41.884  33.570  93.582  1.00  0.00           C
ATOM   1782  O   PHE   319      40.890  32.849  93.411  1.00  0.00           O
ATOM   1783  N   SER   320      42.312  33.969  94.798  1.00  0.00           N
ATOM   1784  H   SER   320      43.054  34.655  94.794  1.00  0.00           H
ATOM   1785  CA  SER   320      41.542  34.099  96.031  1.00  0.00           C
ATOM   1786  HA  SER   320      40.573  33.636  95.843  1.00  0.00           H
ATOM   1787  CB  SER   320      42.211  33.196  97.188  1.00  0.00           C
ATOM   1788  HB2 SER   320      42.482  32.202  96.832  1.00  0.00           H
ATOM   1789  HB3 SER   320      43.139  33.658  97.523  1.00  0.00           H
ATOM   1790  OG  SER   320      41.263  32.869  98.193  1.00  0.00           O
ATOM   1791  HG  SER   320      41.477  33.315  99.016  1.00  0.00           H
ATOM   1792  C   SER   320      41.491  35.556  96.347  1.00  0.00           C
ATOM   1793  O   SER   320      42.364  36.374  95.929  1.00  0.00           O
ATOM   1794  N   ASP   321      40.489  35.948  97.146  1.00  0.00           N
ATOM   1795  H   ASP   321      39.729  35.307  97.320  1.00  0.00           H
ATOM   1796  CA  ASP   321      40.441  37.373  97.658  1.00  0.00           C
ATOM   1797  HA  ASP   321      40.539  38.001  96.772  1.00  0.00           H
ATOM   1798  CB  ASP   321      39.120  37.727  98.282  1.00  0.00           C
ATOM   1799  HB2 ASP   321      38.723  36.942  98.926  1.00  0.00           H
ATOM   1800  HB3 ASP   321      39.198  38.635  98.880  1.00  0.00           H
ATOM   1801  CG  ASP   321      38.058  37.946  97.195  1.00  0.00           C
ATOM   1802  OD1 ASP   321      36.851  38.270  97.453  1.00  0.00           O
ATOM   1803  OD2 ASP   321      38.285  37.883  95.951  1.00  0.00           O
ATOM   1804  C   ASP   321      41.630  37.649  98.622  1.00  0.00           C
ATOM   1805  O   ASP   321      42.326  38.700  98.648  1.00  0.00           O
ATOM   1806  N   ASP   322      41.935  36.653  99.438  1.00  0.00           N
ATOM   1807  H   ASP   322      41.391  35.806  99.354  1.00  0.00           H
ATOM   1808  CA  ASP   322      42.989  36.618 100.362  1.00  0.00           C
ATOM   1809  HA  ASP   322      43.087  37.628 100.761  1.00  0.00           H
ATOM   1810  CB  ASP   322      42.504  35.890 101.596  1.00  0.00           C
ATOM   1811  HB2 ASP   322      43.291  35.943 102.348  1.00  0.00           H
ATOM   1812  HB3 ASP   322      41.551  36.314 101.910  1.00  0.00           H
ATOM   1813  CG  ASP   322      42.258  34.439 101.400  1.00  0.00           C
ATOM   1814  OD1 ASP   322      42.698  33.648 102.256  1.00  0.00           O
ATOM   1815  OD2 ASP   322      41.563  33.998 100.431  1.00  0.00           O
ATOM   1816  C   ASP   322      44.368  36.221  99.865  1.00  0.00           C
ATOM   1817  O   ASP   322      45.237  35.713 100.570  1.00  0.00           O
ATOM   1818  N   GLY   323      44.622  36.356  98.560  1.00  0.00           N
ATOM   1819  H   GLY   323      43.911  36.901  98.094  1.00  0.00           H
ATOM   1820  CA  GLY   323      45.931  36.273  97.897  1.00  0.00           C
ATOM   1821  HA2 GLY   323      46.729  36.245  98.639  1.00  0.00           H
ATOM   1822  HA3 GLY   323      45.911  35.418  97.221  1.00  0.00           H
ATOM   1823  C   GLY   323      46.125  37.441  96.968  1.00  0.00           C
ATOM   1824  O   GLY   323      45.376  38.398  96.979  1.00  0.00           O
ATOM   1825  N   TYR   324      47.178  37.560  96.185  1.00  0.00           N
ATOM   1826  H   TYR   324      47.701  36.701  96.085  1.00  0.00           H
ATOM   1827  CA  TYR   324      47.571  38.704  95.378  1.00  0.00           C
ATOM   1828  HA  TYR   324      46.665  39.098  94.917  1.00  0.00           H
ATOM   1829  CB  TYR   324      48.291  39.814  96.243  1.00  0.00           C
ATOM   1830  HB2 TYR   324      47.548  40.085  96.993  1.00  0.00           H
ATOM   1831  HB3 TYR   324      49.123  39.342  96.766  1.00  0.00           H
ATOM   1832  CG  TYR   324      48.766  41.097  95.572  1.00  0.00           C
ATOM   1833  CD1 TYR   324      47.906  42.034  94.907  1.00  0.00           C
ATOM   1834  HD1 TYR   324      46.878  41.814  94.659  1.00  0.00           H
ATOM   1835  CE1 TYR   324      48.501  43.151  94.342  1.00  0.00           C
ATOM   1836  HE1 TYR   324      47.925  43.806  93.705  1.00  0.00           H
ATOM   1837  CZ  TYR   324      49.816  43.523  94.658  1.00  0.00           C
ATOM   1838  OH  TYR   324      50.240  44.712  94.135  1.00  0.00           O
ATOM   1839  HH  TYR   324      51.186  44.677  94.291  1.00  0.00           H
ATOM   1840  CE2 TYR   324      50.681  42.659  95.301  1.00  0.00           C
ATOM   1841  HE2 TYR   324      51.704  42.898  95.550  1.00  0.00           H
ATOM   1842  CD2 TYR   324      50.131  41.441  95.690  1.00  0.00           C
ATOM   1843  HD2 TYR   324      50.783  40.727  96.170  1.00  0.00           H
ATOM   1844  C   TYR   324      48.327  38.224  94.083  1.00  0.00           C
ATOM   1845  O   TYR   324      48.609  36.997  93.980  1.00  0.00           O
ATOM   1846  N   ARG   325      48.669  39.083  93.138  1.00  0.00           N
ATOM   1847  H   ARG   325      48.577  40.069  93.334  1.00  0.00           H
ATOM   1848  CA  ARG   325      49.305  38.717  91.849  1.00  0.00           C
ATOM   1849  HA  ARG   325      48.589  38.072  91.340  1.00  0.00           H
ATOM   1850  CB  ARG   325      49.528  39.920  90.981  1.00  0.00           C
ATOM   1851  HB2 ARG   325      50.047  39.546  90.098  1.00  0.00           H
ATOM   1852  HB3 ARG   325      48.578  40.327  90.634  1.00  0.00           H
ATOM   1853  CG  ARG   325      50.443  41.073  91.452  1.00  0.00           C
ATOM   1854  HG2 ARG   325      50.316  41.063  92.535  1.00  0.00           H
ATOM   1855  HG3 ARG   325      51.492  40.949  91.183  1.00  0.00           H
ATOM   1856  CD  ARG   325      50.030  42.515  90.986  1.00  0.00           C
ATOM   1857  HD2 ARG   325      49.183  42.826  91.597  1.00  0.00           H
ATOM   1858  HD3 ARG   325      50.903  43.114  91.246  1.00  0.00           H
ATOM   1859  NE  ARG   325      49.734  42.557  89.562  1.00  0.00           N
ATOM   1860  HE  ARG   325      48.888  42.149  89.191  1.00  0.00           H
ATOM   1861  CZ  ARG   325      50.375  43.134  88.570  1.00  0.00           C
ATOM   1862  NH1 ARG   325      51.530  43.641  88.668  1.00  0.00           N
ATOM   1863 HH11 ARG   325      52.049  43.631  89.535  1.00  0.00           H
ATOM   1864 HH12 ARG   325      51.904  44.097  87.849  1.00  0.00           H
ATOM   1865  NH2 ARG   325      49.902  43.095  87.324  1.00  0.00           N
ATOM   1866 HH21 ARG   325      49.063  42.562  87.146  1.00  0.00           H
ATOM   1867 HH22 ARG   325      50.380  43.472  86.519  1.00  0.00           H
ATOM   1868  C   ARG   325      50.548  37.933  92.141  1.00  0.00           C
ATOM   1869  O   ARG   325      51.270  38.430  93.055  1.00  0.00           O
ATOM   1870  N   THR   326      50.820  36.942  91.219  1.00  0.00           N
ATOM   1871  H   THR   326      50.116  36.712  90.533  1.00  0.00           H
ATOM   1872  CA  THR   326      52.018  36.159  91.059  1.00  0.00           C
ATOM   1873  HA  THR   326      52.901  36.631  91.490  1.00  0.00           H
ATOM   1874  CB  THR   326      51.820  34.775  91.755  1.00  0.00           C
ATOM   1875  HB  THR   326      52.612  34.063  91.520  1.00  0.00           H
ATOM   1876  CG2 THR   326      51.643  34.905  93.223  1.00  0.00           C
ATOM   1877 HG21 THR   326      51.586  33.942  93.731  1.00  0.00           H
ATOM   1878 HG22 THR   326      52.591  35.343  93.533  1.00  0.00           H
ATOM   1879 HG23 THR   326      50.802  35.537  93.509  1.00  0.00           H
ATOM   1880  OG1 THR   326      50.580  34.171  91.373  1.00  0.00           O
ATOM   1881  HG1 THR   326      50.682  33.867  90.468  1.00  0.00           H
ATOM   1882  C   THR   326      52.351  35.956  89.587  1.00  0.00           C
ATOM   1883  O   THR   326      51.527  36.286  88.737  1.00  0.00           O
ATOM   1884  N   VAL   327      53.528  35.485  89.243  1.00  0.00           N
ATOM   1885  H   VAL   327      54.150  35.461  90.039  1.00  0.00           H
ATOM   1886  CA  VAL   327      54.167  35.130  87.968  1.00  0.00           C
ATOM   1887  HA  VAL   327      53.835  35.872  87.242  1.00  0.00           H
ATOM   1888  CB  VAL   327      55.675  35.199  87.931  1.00  0.00           C
ATOM   1889  HB  VAL   327      56.109  34.568  88.707  1.00  0.00           H
ATOM   1890  CG1 VAL   327      56.227  34.726  86.558  1.00  0.00           C
ATOM   1891 HG11 VAL   327      55.755  35.286  85.750  1.00  0.00           H
ATOM   1892 HG12 VAL   327      57.314  34.699  86.628  1.00  0.00           H
ATOM   1893 HG13 VAL   327      55.989  33.671  86.424  1.00  0.00           H
ATOM   1894  CG2 VAL   327      56.103  36.608  88.166  1.00  0.00           C
ATOM   1895 HG21 VAL   327      55.637  37.249  87.418  1.00  0.00           H
ATOM   1896 HG22 VAL   327      55.711  36.895  89.142  1.00  0.00           H
ATOM   1897 HG23 VAL   327      57.187  36.711  88.198  1.00  0.00           H
ATOM   1898  C   VAL   327      53.566  33.888  87.355  1.00  0.00           C
ATOM   1899  O   VAL   327      53.536  32.804  88.052  1.00  0.00           O
ATOM   1900  N   ALA   328      53.215  33.853  86.090  1.00  0.00           N
ATOM   1901  H   ALA   328      53.399  34.599  85.435  1.00  0.00           H
ATOM   1902  CA  ALA   328      52.521  32.743  85.472  1.00  0.00           C
ATOM   1903  HA  ALA   328      51.534  32.814  85.928  1.00  0.00           H
ATOM   1904  CB  ALA   328      52.270  33.097  84.034  1.00  0.00           C
ATOM   1905  HB1 ALA   328      51.772  32.331  83.439  1.00  0.00           H
ATOM   1906  HB2 ALA   328      51.694  34.023  84.038  1.00  0.00           H
ATOM   1907  HB3 ALA   328      53.176  33.346  83.481  1.00  0.00           H
ATOM   1908  C   ALA   328      53.069  31.314  85.702  1.00  0.00           C
ATOM   1909  O   ALA   328      54.257  31.115  85.537  1.00  0.00           O
ATOM   1910  N   GLN   329      52.173  30.354  86.050  1.00  0.00           N
ATOM   1911  H   GLN   329      51.237  30.632  86.309  1.00  0.00           H
ATOM   1912  CA  GLN   329      52.471  28.961  86.010  1.00  0.00           C
ATOM   1913  HA  GLN   329      53.426  28.735  85.535  1.00  0.00           H
ATOM   1914  CB  GLN   329      52.602  28.354  87.395  1.00  0.00           C
ATOM   1915  HB2 GLN   329      51.723  28.597  87.992  1.00  0.00           H
ATOM   1916  HB3 GLN   329      52.793  27.286  87.292  1.00  0.00           H
ATOM   1917  CG  GLN   329      53.797  28.966  88.135  1.00  0.00           C
ATOM   1918  HG2 GLN   329      54.597  29.163  87.422  1.00  0.00           H
ATOM   1919  HG3 GLN   329      53.604  29.969  88.516  1.00  0.00           H
ATOM   1920  CD  GLN   329      54.442  28.067  89.162  1.00  0.00           C
ATOM   1921  OE1 GLN   329      54.305  26.847  89.257  1.00  0.00           O
ATOM   1922  NE2 GLN   329      55.184  28.645  90.035  1.00  0.00           N
ATOM   1923 HE21 GLN   329      55.682  27.965  90.592  1.00  0.00           H
ATOM   1924 HE22 GLN   329      55.221  29.650  90.121  1.00  0.00           H
ATOM   1925  C   GLN   329      51.377  28.177  85.304  1.00  0.00           C
ATOM   1926  O   GLN   329      50.163  28.374  85.534  1.00  0.00           O
ATOM   1927  N   GLY   330      51.750  27.402  84.243  1.00  0.00           N
ATOM   1928  H   GLY   330      52.706  27.151  84.036  1.00  0.00           H
ATOM   1929  CA  GLY   330      50.752  26.570  83.595  1.00  0.00           C
ATOM   1930  HA2 GLY   330      51.225  25.751  83.053  1.00  0.00           H
ATOM   1931  HA3 GLY   330      50.235  26.125  84.445  1.00  0.00           H
ATOM   1932  C   GLY   330      49.721  27.212  82.642  1.00  0.00           C
ATOM   1933  O   GLY   330      50.054  28.125  81.923  1.00  0.00           O
ATOM   1934  N   THR   331      48.560  26.599  82.454  1.00  0.00           N
ATOM   1935  H   THR   331      48.332  25.764  82.974  1.00  0.00           H
ATOM   1936  CA  THR   331      47.732  26.721  81.223  1.00  0.00           C
ATOM   1937  HA  THR   331      48.198  27.404  80.514  1.00  0.00           H
ATOM   1938  CB  THR   331      47.658  25.422  80.385  1.00  0.00           C
ATOM   1939  HB  THR   331      47.130  25.648  79.459  1.00  0.00           H
ATOM   1940  CG2 THR   331      49.021  25.108  79.823  1.00  0.00           C
ATOM   1941 HG21 THR   331      49.317  25.905  79.141  1.00  0.00           H
ATOM   1942 HG22 THR   331      49.768  24.960  80.603  1.00  0.00           H
ATOM   1943 HG23 THR   331      48.893  24.199  79.237  1.00  0.00           H
ATOM   1944  OG1 THR   331      47.136  24.459  81.252  1.00  0.00           O
ATOM   1945  HG1 THR   331      46.203  24.637  81.389  1.00  0.00           H
ATOM   1946  C   THR   331      46.319  27.312  81.616  1.00  0.00           C
ATOM   1947  O   THR   331      45.363  26.888  80.937  1.00  0.00           O
ATOM   1948  N   LYS   332      46.294  28.221  82.578  1.00  0.00           N
ATOM   1949  H   LYS   332      47.173  28.485  82.999  1.00  0.00           H
ATOM   1950  CA  LYS   332      45.050  28.611  83.289  1.00  0.00           C
ATOM   1951  HA  LYS   332      44.244  27.969  82.935  1.00  0.00           H
ATOM   1952  CB  LYS   332      45.134  28.471  84.833  1.00  0.00           C
ATOM   1953  HB2 LYS   332      45.960  29.094  85.176  1.00  0.00           H
ATOM   1954  HB3 LYS   332      44.206  28.736  85.338  1.00  0.00           H
ATOM   1955  CG  LYS   332      45.520  27.069  85.223  1.00  0.00           C
ATOM   1956  HG2 LYS   332      46.555  26.857  84.956  1.00  0.00           H
ATOM   1957  HG3 LYS   332      45.535  26.882  86.296  1.00  0.00           H
ATOM   1958  CD  LYS   332      44.722  25.798  84.662  1.00  0.00           C
ATOM   1959  HD2 LYS   332      43.681  26.080  84.503  1.00  0.00           H
ATOM   1960  HD3 LYS   332      44.956  25.677  83.604  1.00  0.00           H
ATOM   1961  CE  LYS   332      45.051  24.432  85.315  1.00  0.00           C
ATOM   1962  HE2 LYS   332      46.100  24.134  85.325  1.00  0.00           H
ATOM   1963  HE3 LYS   332      44.628  24.501  86.317  1.00  0.00           H
ATOM   1964  NZ  LYS   332      44.179  23.433  84.693  1.00  0.00           N
ATOM   1965  HZ1 LYS   332      44.200  22.582  85.236  1.00  0.00           H
ATOM   1966  HZ2 LYS   332      43.240  23.790  84.801  1.00  0.00           H
ATOM   1967  HZ3 LYS   332      44.392  23.337  83.711  1.00  0.00           H
ATOM   1968  C   LYS   332      44.574  30.102  82.933  1.00  0.00           C
ATOM   1969  O   LYS   332      43.566  30.567  83.416  1.00  0.00           O
ATOM   1970  N   LYS   333      45.400  30.821  82.146  1.00  0.00           N
ATOM   1971  H   LYS   333      46.284  30.377  81.942  1.00  0.00           H
ATOM   1972  CA  LYS   333      45.145  32.178  81.654  1.00  0.00           C
ATOM   1973  HA  LYS   333      44.081  32.396  81.740  1.00  0.00           H
ATOM   1974  CB  LYS   333      45.943  33.171  82.397  1.00  0.00           C
ATOM   1975  HB2 LYS   333      45.844  32.951  83.459  1.00  0.00           H
ATOM   1976  HB3 LYS   333      46.996  33.077  82.132  1.00  0.00           H
ATOM   1977  CG  LYS   333      45.589  34.602  82.132  1.00  0.00           C
ATOM   1978  HG2 LYS   333      46.267  35.301  82.621  1.00  0.00           H
ATOM   1979  HG3 LYS   333      45.742  34.757  81.064  1.00  0.00           H
ATOM   1980  CD  LYS   333      44.105  34.954  82.401  1.00  0.00           C
ATOM   1981  HD2 LYS   333      43.482  34.354  81.738  1.00  0.00           H
ATOM   1982  HD3 LYS   333      43.809  34.712  83.422  1.00  0.00           H
ATOM   1983  CE  LYS   333      43.751  36.434  82.326  1.00  0.00           C
ATOM   1984  HE2 LYS   333      43.602  36.822  83.334  1.00  0.00           H
ATOM   1985  HE3 LYS   333      44.591  37.020  81.951  1.00  0.00           H
ATOM   1986  NZ  LYS   333      42.517  36.657  81.555  1.00  0.00           N
ATOM   1987  HZ1 LYS   333      41.722  36.257  82.032  1.00  0.00           H
ATOM   1988  HZ2 LYS   333      42.355  37.652  81.494  1.00  0.00           H
ATOM   1989  HZ3 LYS   333      42.600  36.054  80.749  1.00  0.00           H
ATOM   1990  C   LYS   333      45.501  32.202  80.114  1.00  0.00           C
ATOM   1991  O   LYS   333      46.650  31.927  79.684  1.00  0.00           O
ATOM   1992  N   GLU   334      44.472  32.319  79.306  1.00  0.00           N
ATOM   1993  H   GLU   334      43.560  32.453  79.720  1.00  0.00           H
ATOM   1994  CA  GLU   334      44.695  32.328  77.854  1.00  0.00           C
ATOM   1995  HA  GLU   334      44.969  31.316  77.554  1.00  0.00           H
ATOM   1996  CB  GLU   334      43.362  32.642  77.183  1.00  0.00           C
ATOM   1997  HB2 GLU   334      43.554  32.556  76.114  1.00  0.00           H
ATOM   1998  HB3 GLU   334      42.614  31.943  77.558  1.00  0.00           H
ATOM   1999  CG  GLU   334      42.866  34.165  77.390  1.00  0.00           C
ATOM   2000  HG2 GLU   334      43.700  34.736  76.983  1.00  0.00           H
ATOM   2001  HG3 GLU   334      41.988  34.343  76.768  1.00  0.00           H
ATOM   2002  CD  GLU   334      42.759  34.725  78.793  1.00  0.00           C
ATOM   2003  OE1 GLU   334      43.724  35.447  79.194  1.00  0.00           O
ATOM   2004  OE2 GLU   334      41.670  34.629  79.379  1.00  0.00           O
ATOM   2005  C   GLU   334      45.818  33.172  77.289  1.00  0.00           C
ATOM   2006  O   GLU   334      46.647  32.589  76.654  1.00  0.00           O
ATOM   2007  N   GLY   335      46.013  34.443  77.584  1.00  0.00           N
ATOM   2008  H   GLY   335      45.252  34.887  78.077  1.00  0.00           H
ATOM   2009  CA  GLY   335      47.124  35.310  77.249  1.00  0.00           C
ATOM   2010  HA2 GLY   335      47.012  35.662  76.224  1.00  0.00           H
ATOM   2011  HA3 GLY   335      47.004  36.163  77.917  1.00  0.00           H
ATOM   2012  C   GLY   335      48.552  34.700  77.362  1.00  0.00           C
ATOM   2013  O   GLY   335      49.243  34.602  76.322  1.00  0.00           O
ATOM   2014  N   CYX   336      48.949  34.184  78.555  1.00  0.00           N
ATOM   2015  H   CYX   336      48.363  34.467  79.328  1.00  0.00           H
ATOM   2016  CA  CYX   336      50.162  33.368  78.711  1.00  0.00           C
ATOM   2017  HA  CYX   336      50.974  33.995  78.343  1.00  0.00           H
ATOM   2018  CB  CYX   336      50.291  33.149  80.202  1.00  0.00           C
ATOM   2019  HB2 CYX   336      50.509  34.127  80.632  1.00  0.00           H
ATOM   2020  HB3 CYX   336      49.312  32.802  80.532  1.00  0.00           H
ATOM   2021  SG  CYX   336      51.515  31.945  80.823  1.00  0.00           S
ATOM   2022  C   CYX   336      50.138  31.998  77.958  1.00  0.00           C
ATOM   2023  O   CYX   336      51.147  31.565  77.443  1.00  0.00           O
ATOM   2024  N   THR   337      49.044  31.315  77.975  1.00  0.00           N
ATOM   2025  H   THR   337      48.217  31.695  78.412  1.00  0.00           H
ATOM   2026  CA  THR   337      48.886  29.967  77.334  1.00  0.00           C
ATOM   2027  HA  THR   337      49.678  29.344  77.750  1.00  0.00           H
ATOM   2028  CB  THR   337      47.585  29.159  77.680  1.00  0.00           C
ATOM   2029  HB  THR   337      46.699  29.697  77.345  1.00  0.00           H
ATOM   2030  CG2 THR   337      47.456  27.710  77.258  1.00  0.00           C
ATOM   2031 HG21 THR   337      46.940  27.732  76.298  1.00  0.00           H
ATOM   2032 HG22 THR   337      48.412  27.216  77.080  1.00  0.00           H
ATOM   2033 HG23 THR   337      46.830  27.070  77.880  1.00  0.00           H
ATOM   2034  OG1 THR   337      47.521  29.248  79.096  1.00  0.00           O
ATOM   2035  HG1 THR   337      47.443  30.191  79.256  1.00  0.00           H
ATOM   2036  C   THR   337      49.074  30.056  75.855  1.00  0.00           C
ATOM   2037  O   THR   337      49.736  29.149  75.312  1.00  0.00           O
ATOM   2038  N   ILE   338      48.512  31.111  75.275  1.00  0.00           N
ATOM   2039  H   ILE   338      48.105  31.792  75.900  1.00  0.00           H
ATOM   2040  CA  ILE   338      48.678  31.435  73.816  1.00  0.00           C
ATOM   2041  HA  ILE   338      48.373  30.660  73.113  1.00  0.00           H
ATOM   2042  CB  ILE   338      47.646  32.498  73.395  1.00  0.00           C
ATOM   2043  HB  ILE   338      47.738  33.233  74.195  1.00  0.00           H
ATOM   2044  CG2 ILE   338      48.103  33.185  72.079  1.00  0.00           C
ATOM   2045 HG21 ILE   338      48.012  32.515  71.225  1.00  0.00           H
ATOM   2046 HG22 ILE   338      47.397  34.002  71.926  1.00  0.00           H
ATOM   2047 HG23 ILE   338      49.131  33.545  72.116  1.00  0.00           H
ATOM   2048  CG1 ILE   338      46.187  32.090  73.266  1.00  0.00           C
ATOM   2049 HG12 ILE   338      45.862  31.534  72.388  1.00  0.00           H
ATOM   2050 HG13 ILE   338      45.952  31.366  74.046  1.00  0.00           H
ATOM   2051  CD1 ILE   338      45.192  33.244  73.525  1.00  0.00           C
ATOM   2052 HD11 ILE   338      44.888  33.589  72.537  1.00  0.00           H
ATOM   2053 HD12 ILE   338      44.355  32.758  74.026  1.00  0.00           H
ATOM   2054 HD13 ILE   338      45.623  34.062  74.102  1.00  0.00           H
ATOM   2055  C   ILE   338      50.198  31.745  73.557  1.00  0.00           C
ATOM   2056  O   ILE   338      50.671  31.161  72.500  1.00  0.00           O
ATOM   2057  N   LEU   339      50.821  32.668  74.323  1.00  0.00           N
ATOM   2058  H   LEU   339      50.260  33.173  74.993  1.00  0.00           H
ATOM   2059  CA  LEU   339      52.209  33.062  74.180  1.00  0.00           C
ATOM   2060  HA  LEU   339      52.337  33.494  73.187  1.00  0.00           H
ATOM   2061  CB  LEU   339      52.789  34.055  75.241  1.00  0.00           C
ATOM   2062  HB2 LEU   339      52.563  33.666  76.233  1.00  0.00           H
ATOM   2063  HB3 LEU   339      53.868  34.078  75.088  1.00  0.00           H
ATOM   2064  CG  LEU   339      52.377  35.470  75.082  1.00  0.00           C
ATOM   2065  HG  LEU   339      51.312  35.617  74.903  1.00  0.00           H
ATOM   2066  CD1 LEU   339      52.723  36.145  76.425  1.00  0.00           C
ATOM   2067 HD11 LEU   339      52.126  37.057  76.442  1.00  0.00           H
ATOM   2068 HD12 LEU   339      52.438  35.561  77.300  1.00  0.00           H
ATOM   2069 HD13 LEU   339      53.788  36.372  76.469  1.00  0.00           H
ATOM   2070  CD2 LEU   339      53.081  36.145  73.926  1.00  0.00           C
ATOM   2071 HD21 LEU   339      54.143  35.902  73.959  1.00  0.00           H
ATOM   2072 HD22 LEU   339      52.606  35.757  73.025  1.00  0.00           H
ATOM   2073 HD23 LEU   339      53.010  37.226  74.045  1.00  0.00           H
ATOM   2074  C   LEU   339      53.103  31.836  74.141  1.00  0.00           C
ATOM   2075  O   LEU   339      53.942  31.742  73.232  1.00  0.00           O
ATOM   2076  N   PHE   340      52.972  30.891  75.161  1.00  0.00           N
ATOM   2077  H   PHE   340      52.260  30.938  75.876  1.00  0.00           H
ATOM   2078  CA  PHE   340      53.788  29.710  75.054  1.00  0.00           C
ATOM   2079  HA  PHE   340      54.827  30.031  75.134  1.00  0.00           H
ATOM   2080  CB  PHE   340      53.577  28.715  76.270  1.00  0.00           C
ATOM   2081  HB2 PHE   340      54.432  28.829  76.937  1.00  0.00           H
ATOM   2082  HB3 PHE   340      52.627  28.886  76.775  1.00  0.00           H
ATOM   2083  CG  PHE   340      53.439  27.265  75.803  1.00  0.00           C
ATOM   2084  CD1 PHE   340      54.629  26.637  75.342  1.00  0.00           C
ATOM   2085  HD1 PHE   340      55.615  27.076  75.314  1.00  0.00           H
ATOM   2086  CE1 PHE   340      54.548  25.341  74.783  1.00  0.00           C
ATOM   2087  HE1 PHE   340      55.443  24.842  74.440  1.00  0.00           H
ATOM   2088  CZ  PHE   340      53.262  24.729  74.553  1.00  0.00           C
ATOM   2089  HZ  PHE   340      53.093  23.755  74.118  1.00  0.00           H
ATOM   2090  CE2 PHE   340      52.108  25.427  75.010  1.00  0.00           C
ATOM   2091  HE2 PHE   340      51.139  24.986  74.835  1.00  0.00           H
ATOM   2092  CD2 PHE   340      52.133  26.661  75.556  1.00  0.00           C
ATOM   2093  HD2 PHE   340      51.200  27.116  75.855  1.00  0.00           H
ATOM   2094  C   PHE   340      53.585  28.981  73.700  1.00  0.00           C
ATOM   2095  O   PHE   340      54.578  28.581  73.090  1.00  0.00           O
ATOM   2096  N   MET   341      52.294  28.701  73.324  1.00  0.00           N
ATOM   2097  H   MET   341      51.553  29.117  73.870  1.00  0.00           H
ATOM   2098  CA  MET   341      51.892  27.872  72.222  1.00  0.00           C
ATOM   2099  HA  MET   341      52.385  26.906  72.331  1.00  0.00           H
ATOM   2100  CB  MET   341      50.385  27.683  72.384  1.00  0.00           C
ATOM   2101  HB2 MET   341      50.207  27.053  73.256  1.00  0.00           H
ATOM   2102  HB3 MET   341      49.883  28.648  72.449  1.00  0.00           H
ATOM   2103  CG  MET   341      49.802  26.845  71.263  1.00  0.00           C
ATOM   2104  HG2 MET   341      50.424  25.971  71.069  1.00  0.00           H
ATOM   2105  HG3 MET   341      48.795  26.537  71.543  1.00  0.00           H
ATOM   2106  SD  MET   341      49.606  27.690  69.620  1.00  0.00           S
ATOM   2107  CE  MET   341      48.251  28.833  69.937  1.00  0.00           C
ATOM   2108  HE1 MET   341      48.281  29.507  69.081  1.00  0.00           H
ATOM   2109  HE2 MET   341      47.309  28.296  69.827  1.00  0.00           H
ATOM   2110  HE3 MET   341      48.285  29.395  70.870  1.00  0.00           H
ATOM   2111  C   MET   341      52.381  28.333  70.877  1.00  0.00           C
ATOM   2112  O   MET   341      53.153  27.726  70.178  1.00  0.00           O
ATOM   2113  N   VAL   342      52.071  29.638  70.594  1.00  0.00           N
ATOM   2114  H   VAL   342      51.325  30.121  71.074  1.00  0.00           H
ATOM   2115  CA  VAL   342      52.731  30.288  69.443  1.00  0.00           C
ATOM   2116  HA  VAL   342      52.322  29.754  68.585  1.00  0.00           H
ATOM   2117  CB  VAL   342      52.075  31.678  69.468  1.00  0.00           C
ATOM   2118  HB  VAL   342      52.249  32.032  70.484  1.00  0.00           H
ATOM   2119  CG1 VAL   342      52.724  32.592  68.414  1.00  0.00           C
ATOM   2120 HG11 VAL   342      53.782  32.700  68.653  1.00  0.00           H
ATOM   2121 HG12 VAL   342      52.557  32.152  67.431  1.00  0.00           H
ATOM   2122 HG13 VAL   342      52.246  33.572  68.410  1.00  0.00           H
ATOM   2123  CG2 VAL   342      50.522  31.763  69.189  1.00  0.00           C
ATOM   2124 HG21 VAL   342      50.142  31.422  68.226  1.00  0.00           H
ATOM   2125 HG22 VAL   342      49.964  31.212  69.946  1.00  0.00           H
ATOM   2126 HG23 VAL   342      50.127  32.774  69.293  1.00  0.00           H
ATOM   2127  C   VAL   342      54.264  30.287  69.515  1.00  0.00           C
ATOM   2128  O   VAL   342      54.911  29.798  68.602  1.00  0.00           O
ATOM   2129  N   LEU   343      54.926  30.704  70.611  1.00  0.00           N
ATOM   2130  H   LEU   343      54.444  31.084  71.414  1.00  0.00           H
ATOM   2131  CA  LEU   343      56.402  30.602  70.697  1.00  0.00           C
ATOM   2132  HA  LEU   343      56.901  31.205  69.938  1.00  0.00           H
ATOM   2133  CB  LEU   343      56.836  31.247  72.079  1.00  0.00           C
ATOM   2134  HB2 LEU   343      56.190  30.805  72.837  1.00  0.00           H
ATOM   2135  HB3 LEU   343      57.872  31.029  72.335  1.00  0.00           H
ATOM   2136  CG  LEU   343      56.791  32.777  72.117  1.00  0.00           C
ATOM   2137  HG  LEU   343      55.914  33.083  71.547  1.00  0.00           H
ATOM   2138  CD1 LEU   343      56.729  33.517  73.528  1.00  0.00           C
ATOM   2139 HD11 LEU   343      55.754  33.389  74.000  1.00  0.00           H
ATOM   2140 HD12 LEU   343      57.523  33.015  74.080  1.00  0.00           H
ATOM   2141 HD13 LEU   343      56.880  34.594  73.454  1.00  0.00           H
ATOM   2142  CD2 LEU   343      58.004  33.334  71.444  1.00  0.00           C
ATOM   2143 HD21 LEU   343      58.094  34.410  71.592  1.00  0.00           H
ATOM   2144 HD22 LEU   343      58.900  32.806  71.767  1.00  0.00           H
ATOM   2145 HD23 LEU   343      57.949  33.223  70.361  1.00  0.00           H
ATOM   2146  C   LEU   343      57.050  29.232  70.450  1.00  0.00           C
ATOM   2147  O   LEU   343      58.011  29.144  69.657  1.00  0.00           O
ATOM   2148  N   TYR   344      56.452  28.192  71.056  1.00  0.00           N
ATOM   2149  H   TYR   344      55.651  28.300  71.661  1.00  0.00           H
ATOM   2150  CA  TYR   344      56.876  26.796  70.824  1.00  0.00           C
ATOM   2151  HA  TYR   344      57.945  26.752  71.031  1.00  0.00           H
ATOM   2152  CB  TYR   344      56.184  25.877  71.923  1.00  0.00           C
ATOM   2153  HB2 TYR   344      56.350  26.445  72.838  1.00  0.00           H
ATOM   2154  HB3 TYR   344      55.126  25.654  71.786  1.00  0.00           H
ATOM   2155  CG  TYR   344      56.816  24.509  72.001  1.00  0.00           C
ATOM   2156  CD1 TYR   344      58.118  24.365  72.472  1.00  0.00           C
ATOM   2157  HD1 TYR   344      58.604  25.249  72.857  1.00  0.00           H
ATOM   2158  CE1 TYR   344      58.839  23.124  72.357  1.00  0.00           C
ATOM   2159  HE1 TYR   344      59.775  23.002  72.882  1.00  0.00           H
ATOM   2160  CZ  TYR   344      58.076  21.988  72.079  1.00  0.00           C
ATOM   2161  OH  TYR   344      58.609  20.751  72.382  1.00  0.00           O
ATOM   2162  HH  TYR   344      57.952  20.052  72.374  1.00  0.00           H
ATOM   2163  CE2 TYR   344      56.725  22.090  71.590  1.00  0.00           C
ATOM   2164  HE2 TYR   344      56.124  21.209  71.420  1.00  0.00           H
ATOM   2165  CD2 TYR   344      56.185  23.398  71.517  1.00  0.00           C
ATOM   2166  HD2 TYR   344      55.280  23.532  70.943  1.00  0.00           H
ATOM   2167  C   TYR   344      56.628  26.369  69.340  1.00  0.00           C
ATOM   2168  O   TYR   344      57.551  26.223  68.572  1.00  0.00           O
ATOM   2169  N   PHE   345      55.329  26.467  68.932  1.00  0.00           N
ATOM   2170  H   PHE   345      54.562  26.640  69.564  1.00  0.00           H
ATOM   2171  CA  PHE   345      54.837  26.074  67.534  1.00  0.00           C
ATOM   2172  HA  PHE   345      54.908  24.987  67.506  1.00  0.00           H
ATOM   2173  CB  PHE   345      53.314  26.324  67.310  1.00  0.00           C
ATOM   2174  HB2 PHE   345      52.848  25.892  68.196  1.00  0.00           H
ATOM   2175  HB3 PHE   345      53.113  27.395  67.327  1.00  0.00           H
ATOM   2176  CG  PHE   345      52.850  25.797  65.945  1.00  0.00           C
ATOM   2177  CD1 PHE   345      53.014  26.680  64.865  1.00  0.00           C
ATOM   2178  HD1 PHE   345      53.213  27.728  65.034  1.00  0.00           H
ATOM   2179  CE1 PHE   345      52.720  26.286  63.563  1.00  0.00           C
ATOM   2180  HE1 PHE   345      52.716  26.908  62.680  1.00  0.00           H
ATOM   2181  CZ  PHE   345      52.105  25.032  63.402  1.00  0.00           C
ATOM   2182  HZ  PHE   345      51.702  24.737  62.445  1.00  0.00           H
ATOM   2183  CE2 PHE   345      51.846  24.138  64.528  1.00  0.00           C
ATOM   2184  HE2 PHE   345      51.336  23.199  64.372  1.00  0.00           H
ATOM   2185  CD2 PHE   345      52.251  24.539  65.765  1.00  0.00           C
ATOM   2186  HD2 PHE   345      52.032  23.827  66.547  1.00  0.00           H
ATOM   2187  C   PHE   345      55.671  26.766  66.429  1.00  0.00           C
ATOM   2188  O   PHE   345      56.224  26.073  65.550  1.00  0.00           O
ATOM   2189  N   PHE   346      55.789  28.068  66.386  1.00  0.00           N
ATOM   2190  H   PHE   346      55.410  28.592  67.162  1.00  0.00           H
ATOM   2191  CA  PHE   346      56.528  28.702  65.313  1.00  0.00           C
ATOM   2192  HA  PHE   346      56.291  28.180  64.386  1.00  0.00           H
ATOM   2193  CB  PHE   346      56.024  30.138  65.193  1.00  0.00           C
ATOM   2194  HB2 PHE   346      56.168  30.525  66.202  1.00  0.00           H
ATOM   2195  HB3 PHE   346      56.608  30.753  64.509  1.00  0.00           H
ATOM   2196  CG  PHE   346      54.599  30.279  64.684  1.00  0.00           C
ATOM   2197  CD1 PHE   346      54.319  30.052  63.286  1.00  0.00           C
ATOM   2198  HD1 PHE   346      55.077  29.714  62.596  1.00  0.00           H
ATOM   2199  CE1 PHE   346      53.006  30.089  62.796  1.00  0.00           C
ATOM   2200  HE1 PHE   346      52.744  29.838  61.778  1.00  0.00           H
ATOM   2201  CZ  PHE   346      51.960  30.272  63.699  1.00  0.00           C
ATOM   2202  HZ  PHE   346      50.959  30.391  63.312  1.00  0.00           H
ATOM   2203  CE2 PHE   346      52.236  30.628  65.037  1.00  0.00           C
ATOM   2204  HE2 PHE   346      51.436  30.990  65.667  1.00  0.00           H
ATOM   2205  CD2 PHE   346      53.529  30.544  65.549  1.00  0.00           C
ATOM   2206  HD2 PHE   346      53.723  30.761  66.589  1.00  0.00           H
ATOM   2207  C   PHE   346      58.020  28.690  65.418  1.00  0.00           C
ATOM   2208  O   PHE   346      58.730  28.600  64.362  1.00  0.00           O
ATOM   2209  N   GLY   347      58.565  28.486  66.600  1.00  0.00           N
ATOM   2210  H   GLY   347      58.068  28.458  67.478  1.00  0.00           H
ATOM   2211  CA  GLY   347      60.057  28.177  66.770  1.00  0.00           C
ATOM   2212  HA2 GLY   347      60.795  28.767  66.226  1.00  0.00           H
ATOM   2213  HA3 GLY   347      60.265  28.342  67.827  1.00  0.00           H
ATOM   2214  C   GLY   347      60.370  26.670  66.539  1.00  0.00           C
ATOM   2215  O   GLY   347      61.509  26.277  66.513  1.00  0.00           O
ATOM   2216  N   MET   348      59.369  25.845  66.320  1.00  0.00           N
ATOM   2217  H   MET   348      58.451  26.192  66.561  1.00  0.00           H
ATOM   2218  CA  MET   348      59.588  24.591  65.570  1.00  0.00           C
ATOM   2219  HA  MET   348      60.587  24.229  65.816  1.00  0.00           H
ATOM   2220  CB  MET   348      58.632  23.425  65.979  1.00  0.00           C
ATOM   2221  HB2 MET   348      57.651  23.888  66.084  1.00  0.00           H
ATOM   2222  HB3 MET   348      58.636  22.589  65.279  1.00  0.00           H
ATOM   2223  CG  MET   348      58.964  22.746  67.314  1.00  0.00           C
ATOM   2224  HG2 MET   348      59.966  22.336  67.188  1.00  0.00           H
ATOM   2225  HG3 MET   348      59.017  23.583  68.010  1.00  0.00           H
ATOM   2226  SD  MET   348      57.806  21.464  67.908  1.00  0.00           S
ATOM   2227  CE  MET   348      56.349  22.498  68.179  1.00  0.00           C
ATOM   2228  HE1 MET   348      55.788  22.585  67.248  1.00  0.00           H
ATOM   2229  HE2 MET   348      55.667  21.959  68.837  1.00  0.00           H
ATOM   2230  HE3 MET   348      56.600  23.461  68.623  1.00  0.00           H
ATOM   2231  C   MET   348      59.407  24.820  64.021  1.00  0.00           C
ATOM   2232  O   MET   348      60.323  24.415  63.326  1.00  0.00           O
ATOM   2233  N   ALA   349      58.307  25.461  63.606  1.00  0.00           N
ATOM   2234  H   ALA   349      57.684  25.777  64.337  1.00  0.00           H
ATOM   2235  CA  ALA   349      57.999  25.516  62.204  1.00  0.00           C
ATOM   2236  HA  ALA   349      58.046  24.469  61.905  1.00  0.00           H
ATOM   2237  CB  ALA   349      56.562  25.960  61.971  1.00  0.00           C
ATOM   2238  HB1 ALA   349      56.448  25.892  60.889  1.00  0.00           H
ATOM   2239  HB2 ALA   349      55.903  25.179  62.350  1.00  0.00           H
ATOM   2240  HB3 ALA   349      56.397  26.934  62.431  1.00  0.00           H
ATOM   2241  C   ALA   349      58.906  26.372  61.310  1.00  0.00           C
ATOM   2242  O   ALA   349      59.121  25.990  60.191  1.00  0.00           O
ATOM   2243  N   SER   350      59.428  27.515  61.825  1.00  0.00           N
ATOM   2244  H   SER   350      59.187  27.708  62.787  1.00  0.00           H
ATOM   2245  CA  SER   350      60.674  28.121  61.333  1.00  0.00           C
ATOM   2246  HA  SER   350      60.331  28.643  60.439  1.00  0.00           H
ATOM   2247  CB  SER   350      61.207  29.067  62.345  1.00  0.00           C
ATOM   2248  HB2 SER   350      62.148  29.489  61.991  1.00  0.00           H
ATOM   2249  HB3 SER   350      60.494  29.870  62.531  1.00  0.00           H
ATOM   2250  OG  SER   350      61.363  28.500  63.661  1.00  0.00           O
ATOM   2251  HG  SER   350      60.559  28.581  64.178  1.00  0.00           H
ATOM   2252  C   SER   350      61.771  27.095  61.023  1.00  0.00           C
ATOM   2253  O   SER   350      62.324  27.210  59.919  1.00  0.00           O
ATOM   2254  N   SER   351      62.086  26.182  61.927  1.00  0.00           N
ATOM   2255  H   SER   351      61.605  26.217  62.815  1.00  0.00           H
ATOM   2256  CA  SER   351      63.102  25.135  61.687  1.00  0.00           C
ATOM   2257  HA  SER   351      63.950  25.683  61.275  1.00  0.00           H
ATOM   2258  CB  SER   351      63.521  24.515  63.038  1.00  0.00           C
ATOM   2259  HB2 SER   351      62.581  24.276  63.536  1.00  0.00           H
ATOM   2260  HB3 SER   351      64.015  23.563  62.843  1.00  0.00           H
ATOM   2261  OG  SER   351      64.211  25.499  63.837  1.00  0.00           O
ATOM   2262  HG  SER   351      64.189  25.218  64.755  1.00  0.00           H
ATOM   2263  C   SER   351      62.796  24.034  60.668  1.00  0.00           C
ATOM   2264  O   SER   351      63.706  23.512  60.000  1.00  0.00           O
ATOM   2265  N   ILE   352      61.542  23.637  60.548  1.00  0.00           N
ATOM   2266  H   ILE   352      60.986  24.093  61.258  1.00  0.00           H
ATOM   2267  CA  ILE   352      60.984  22.722  59.513  1.00  0.00           C
ATOM   2268  HA  ILE   352      61.743  21.950  59.387  1.00  0.00           H
ATOM   2269  CB  ILE   352      59.632  22.052  59.984  1.00  0.00           C
ATOM   2270  HB  ILE   352      58.988  22.837  60.380  1.00  0.00           H
ATOM   2271  CG2 ILE   352      59.175  21.296  58.751  1.00  0.00           C
ATOM   2272 HG21 ILE   352      58.440  20.533  59.006  1.00  0.00           H
ATOM   2273 HG22 ILE   352      58.717  22.011  58.067  1.00  0.00           H
ATOM   2274 HG23 ILE   352      59.981  20.794  58.216  1.00  0.00           H
ATOM   2275  CG1 ILE   352      59.867  21.133  61.138  1.00  0.00           C
ATOM   2276 HG12 ILE   352      60.567  20.326  60.921  1.00  0.00           H
ATOM   2277 HG13 ILE   352      60.428  21.736  61.852  1.00  0.00           H
ATOM   2278  CD1 ILE   352      58.667  20.615  61.829  1.00  0.00           C
ATOM   2279 HD11 ILE   352      57.941  20.111  61.191  1.00  0.00           H
ATOM   2280 HD12 ILE   352      58.942  19.876  62.582  1.00  0.00           H
ATOM   2281 HD13 ILE   352      58.061  21.401  62.279  1.00  0.00           H
ATOM   2282  C   ILE   352      60.990  23.427  58.121  1.00  0.00           C
ATOM   2283  O   ILE   352      61.426  22.860  57.177  1.00  0.00           O
ATOM   2284  N   TRP   353      60.545  24.684  58.060  1.00  0.00           N
ATOM   2285  H   TRP   353      60.104  25.055  58.889  1.00  0.00           H
ATOM   2286  CA  TRP   353      60.642  25.471  56.852  1.00  0.00           C
ATOM   2287  HA  TRP   353      60.126  24.935  56.056  1.00  0.00           H
ATOM   2288  CB  TRP   353      59.904  26.787  57.031  1.00  0.00           C
ATOM   2289  HB2 TRP   353      59.969  27.093  58.076  1.00  0.00           H
ATOM   2290  HB3 TRP   353      60.324  27.655  56.523  1.00  0.00           H
ATOM   2291  CG  TRP   353      58.482  26.657  56.657  1.00  0.00           C
ATOM   2292  CD1 TRP   353      57.528  26.865  57.532  1.00  0.00           C
ATOM   2293  HD1 TRP   353      57.712  27.117  58.566  1.00  0.00           H
ATOM   2294  NE1 TRP   353      56.298  26.614  56.916  1.00  0.00           N
ATOM   2295  HE1 TRP   353      55.429  26.926  57.324  1.00  0.00           H
ATOM   2296  CE2 TRP   353      56.470  26.163  55.619  1.00  0.00           C
ATOM   2297  CZ2 TRP   353      55.620  25.932  54.558  1.00  0.00           C
ATOM   2298  HZ2 TRP   353      54.548  25.964  54.681  1.00  0.00           H
ATOM   2299  CH2 TRP   353      56.128  25.711  53.299  1.00  0.00           C
ATOM   2300  HH2 TRP   353      55.384  25.696  52.515  1.00  0.00           H
ATOM   2301  CZ3 TRP   353      57.454  25.798  53.008  1.00  0.00           C
ATOM   2302  HZ3 TRP   353      57.786  25.782  51.980  1.00  0.00           H
ATOM   2303  CE3 TRP   353      58.337  26.072  54.055  1.00  0.00           C
ATOM   2304  HE3 TRP   353      59.382  26.131  53.791  1.00  0.00           H
ATOM   2305  CD2 TRP   353      57.849  26.345  55.368  1.00  0.00           C
ATOM   2306  C   TRP   353      62.058  25.680  56.364  1.00  0.00           C
ATOM   2307  O   TRP   353      62.311  25.656  55.138  1.00  0.00           O
ATOM   2308  N   TRP   354      63.046  25.790  57.219  1.00  0.00           N
ATOM   2309  H   TRP   354      62.854  25.747  58.209  1.00  0.00           H
ATOM   2310  CA  TRP   354      64.511  25.809  56.810  1.00  0.00           C
ATOM   2311  HA  TRP   354      64.641  26.661  56.144  1.00  0.00           H
ATOM   2312  CB  TRP   354      65.299  26.213  58.049  1.00  0.00           C
ATOM   2313  HB2 TRP   354      64.851  27.155  58.368  1.00  0.00           H
ATOM   2314  HB3 TRP   354      65.171  25.465  58.831  1.00  0.00           H
ATOM   2315  CG  TRP   354      66.760  26.384  57.850  1.00  0.00           C
ATOM   2316  CD1 TRP   354      67.376  27.446  57.302  1.00  0.00           C
ATOM   2317  HD1 TRP   354      66.867  28.384  57.134  1.00  0.00           H
ATOM   2318  NE1 TRP   354      68.744  27.242  57.132  1.00  0.00           N
ATOM   2319  HE1 TRP   354      69.364  28.030  57.008  1.00  0.00           H
ATOM   2320  CE2 TRP   354      69.093  26.052  57.601  1.00  0.00           C
ATOM   2321  CZ2 TRP   354      70.280  25.303  57.743  1.00  0.00           C
ATOM   2322  HZ2 TRP   354      71.204  25.811  57.513  1.00  0.00           H
ATOM   2323  CH2 TRP   354      70.376  24.038  58.230  1.00  0.00           C
ATOM   2324  HH2 TRP   354      71.321  23.534  58.369  1.00  0.00           H
ATOM   2325  CZ3 TRP   354      69.189  23.389  58.560  1.00  0.00           C
ATOM   2326  HZ3 TRP   354      69.061  22.442  59.063  1.00  0.00           H
ATOM   2327  CE3 TRP   354      67.907  24.035  58.315  1.00  0.00           C
ATOM   2328  HE3 TRP   354      67.005  23.510  58.591  1.00  0.00           H
ATOM   2329  CD2 TRP   354      67.830  25.422  57.936  1.00  0.00           C
ATOM   2330  C   TRP   354      65.052  24.504  56.145  1.00  0.00           C
ATOM   2331  O   TRP   354      65.815  24.564  55.187  1.00  0.00           O
ATOM   2332  N   VAL   355      64.516  23.390  56.726  1.00  0.00           N
ATOM   2333  H   VAL   355      63.871  23.641  57.462  1.00  0.00           H
ATOM   2334  CA  VAL   355      64.683  21.999  56.205  1.00  0.00           C
ATOM   2335  HA  VAL   355      65.717  21.872  55.884  1.00  0.00           H
ATOM   2336  CB  VAL   355      64.172  20.963  57.199  1.00  0.00           C
ATOM   2337  HB  VAL   355      63.195  21.255  57.584  1.00  0.00           H
ATOM   2338  CG1 VAL   355      64.169  19.511  56.636  1.00  0.00           C
ATOM   2339 HG11 VAL   355      63.364  19.356  55.917  1.00  0.00           H
ATOM   2340 HG12 VAL   355      65.087  19.240  56.115  1.00  0.00           H
ATOM   2341 HG13 VAL   355      63.923  18.861  57.476  1.00  0.00           H
ATOM   2342  CG2 VAL   355      65.165  20.906  58.414  1.00  0.00           C
ATOM   2343 HG21 VAL   355      64.956  20.093  59.110  1.00  0.00           H
ATOM   2344 HG22 VAL   355      66.156  20.694  58.013  1.00  0.00           H
ATOM   2345 HG23 VAL   355      65.177  21.876  58.910  1.00  0.00           H
ATOM   2346  C   VAL   355      63.949  21.767  54.846  1.00  0.00           C
ATOM   2347  O   VAL   355      64.547  21.337  53.861  1.00  0.00           O
ATOM   2348  N   ILE   356      62.834  22.461  54.676  1.00  0.00           N
ATOM   2349  H   ILE   356      62.407  22.890  55.484  1.00  0.00           H
ATOM   2350  CA  ILE   356      62.031  22.491  53.423  1.00  0.00           C
ATOM   2351  HA  ILE   356      62.012  21.518  52.930  1.00  0.00           H
ATOM   2352  CB  ILE   356      60.596  22.888  53.797  1.00  0.00           C
ATOM   2353  HB  ILE   356      60.642  23.824  54.354  1.00  0.00           H
ATOM   2354  CG2 ILE   356      59.752  23.238  52.509  1.00  0.00           C
ATOM   2355 HG21 ILE   356      59.682  22.391  51.827  1.00  0.00           H
ATOM   2356 HG22 ILE   356      58.753  23.572  52.793  1.00  0.00           H
ATOM   2357 HG23 ILE   356      60.320  24.022  52.009  1.00  0.00           H
ATOM   2358  CG1 ILE   356      59.875  21.711  54.499  1.00  0.00           C
ATOM   2359 HG12 ILE   356      59.670  20.940  53.757  1.00  0.00           H
ATOM   2360 HG13 ILE   356      60.543  21.260  55.233  1.00  0.00           H
ATOM   2361  CD1 ILE   356      58.552  22.154  55.153  1.00  0.00           C
ATOM   2362 HD11 ILE   356      57.870  22.438  54.351  1.00  0.00           H
ATOM   2363 HD12 ILE   356      58.175  21.271  55.669  1.00  0.00           H
ATOM   2364 HD13 ILE   356      58.754  22.874  55.946  1.00  0.00           H
ATOM   2365  C   ILE   356      62.717  23.405  52.452  1.00  0.00           C
ATOM   2366  O   ILE   356      62.791  23.074  51.295  1.00  0.00           O
ATOM   2367  N   LEU   357      63.249  24.516  52.871  1.00  0.00           N
ATOM   2368  H   LEU   357      63.017  24.733  53.830  1.00  0.00           H
ATOM   2369  CA  LEU   357      64.108  25.462  52.043  1.00  0.00           C
ATOM   2370  HA  LEU   357      63.470  25.818  51.235  1.00  0.00           H
ATOM   2371  CB  LEU   357      64.496  26.675  52.840  1.00  0.00           C
ATOM   2372  HB2 LEU   357      63.606  27.303  52.855  1.00  0.00           H
ATOM   2373  HB3 LEU   357      64.795  26.416  53.856  1.00  0.00           H
ATOM   2374  CG  LEU   357      65.602  27.599  52.176  1.00  0.00           C
ATOM   2375  HG  LEU   357      66.545  27.085  51.986  1.00  0.00           H
ATOM   2376  CD1 LEU   357      65.183  28.217  50.803  1.00  0.00           C
ATOM   2377 HD11 LEU   357      64.190  28.666  50.823  1.00  0.00           H
ATOM   2378 HD12 LEU   357      65.931  28.911  50.419  1.00  0.00           H
ATOM   2379 HD13 LEU   357      65.031  27.475  50.019  1.00  0.00           H
ATOM   2380  CD2 LEU   357      65.854  28.665  53.219  1.00  0.00           C
ATOM   2381 HD21 LEU   357      66.344  28.116  54.023  1.00  0.00           H
ATOM   2382 HD22 LEU   357      66.534  29.406  52.798  1.00  0.00           H
ATOM   2383 HD23 LEU   357      64.901  29.104  53.512  1.00  0.00           H
ATOM   2384  C   LEU   357      65.344  24.725  51.441  1.00  0.00           C
ATOM   2385  O   LEU   357      65.439  24.604  50.218  1.00  0.00           O
ATOM   2386  N   SER   358      66.173  24.109  52.298  1.00  0.00           N
ATOM   2387  H   SER   358      65.936  24.214  53.274  1.00  0.00           H
ATOM   2388  CA  SER   358      67.301  23.338  51.887  1.00  0.00           C
ATOM   2389  HA  SER   358      67.883  23.987  51.234  1.00  0.00           H
ATOM   2390  CB  SER   358      68.255  23.049  53.035  1.00  0.00           C
ATOM   2391  HB2 SER   358      68.986  22.312  52.702  1.00  0.00           H
ATOM   2392  HB3 SER   358      68.764  23.950  53.376  1.00  0.00           H
ATOM   2393  OG  SER   358      67.569  22.537  54.150  1.00  0.00           O
ATOM   2394  HG  SER   358      67.047  23.168  54.651  1.00  0.00           H
ATOM   2395  C   SER   358      66.943  22.089  50.998  1.00  0.00           C
ATOM   2396  O   SER   358      67.543  21.813  49.939  1.00  0.00           O
ATOM   2397  N   LEU   359      65.878  21.312  51.339  1.00  0.00           N
ATOM   2398  H   LEU   359      65.230  21.534  52.082  1.00  0.00           H
ATOM   2399  CA  LEU   359      65.395  20.213  50.469  1.00  0.00           C
ATOM   2400  HA  LEU   359      66.131  19.476  50.149  1.00  0.00           H
ATOM   2401  CB  LEU   359      64.275  19.494  51.173  1.00  0.00           C
ATOM   2402  HB2 LEU   359      64.563  18.949  52.073  1.00  0.00           H
ATOM   2403  HB3 LEU   359      63.511  20.215  51.460  1.00  0.00           H
ATOM   2404  CG  LEU   359      63.582  18.408  50.297  1.00  0.00           C
ATOM   2405  HG  LEU   359      63.031  18.851  49.468  1.00  0.00           H
ATOM   2406  CD1 LEU   359      64.564  17.352  49.894  1.00  0.00           C
ATOM   2407 HD11 LEU   359      64.115  16.472  49.435  1.00  0.00           H
ATOM   2408 HD12 LEU   359      65.314  17.680  49.174  1.00  0.00           H
ATOM   2409 HD13 LEU   359      64.964  17.013  50.849  1.00  0.00           H
ATOM   2410  CD2 LEU   359      62.509  17.672  51.067  1.00  0.00           C
ATOM   2411 HD21 LEU   359      62.915  17.042  51.859  1.00  0.00           H
ATOM   2412 HD22 LEU   359      61.836  18.360  51.579  1.00  0.00           H
ATOM   2413 HD23 LEU   359      61.842  17.117  50.408  1.00  0.00           H
ATOM   2414  C   LEU   359      64.882  20.839  49.132  1.00  0.00           C
ATOM   2415  O   LEU   359      65.196  20.324  48.031  1.00  0.00           O
ATOM   2416  N   THR   360      64.080  21.907  49.184  1.00  0.00           N
ATOM   2417  H   THR   360      63.894  22.299  50.096  1.00  0.00           H
ATOM   2418  CA  THR   360      63.424  22.462  47.952  1.00  0.00           C
ATOM   2419  HA  THR   360      63.062  21.641  47.333  1.00  0.00           H
ATOM   2420  CB  THR   360      62.232  23.480  48.124  1.00  0.00           C
ATOM   2421  HB  THR   360      62.172  23.870  47.108  1.00  0.00           H
ATOM   2422  CG2 THR   360      60.965  22.761  48.459  1.00  0.00           C
ATOM   2423 HG21 THR   360      60.746  21.902  47.825  1.00  0.00           H
ATOM   2424 HG22 THR   360      60.928  22.417  49.493  1.00  0.00           H
ATOM   2425 HG23 THR   360      60.199  23.525  48.320  1.00  0.00           H
ATOM   2426  OG1 THR   360      62.492  24.505  49.074  1.00  0.00           O
ATOM   2427  HG1 THR   360      62.690  24.088  49.916  1.00  0.00           H
ATOM   2428  C   THR   360      64.528  23.032  47.050  1.00  0.00           C
ATOM   2429  O   THR   360      64.481  22.772  45.835  1.00  0.00           O
ATOM   2430  N   TRP   361      65.532  23.690  47.582  1.00  0.00           N
ATOM   2431  H   TRP   361      65.432  23.955  48.551  1.00  0.00           H
ATOM   2432  CA  TRP   361      66.830  24.032  46.854  1.00  0.00           C
ATOM   2433  HA  TRP   361      66.647  24.675  45.993  1.00  0.00           H
ATOM   2434  CB  TRP   361      67.720  24.864  47.801  1.00  0.00           C
ATOM   2435  HB2 TRP   361      67.296  25.851  47.981  1.00  0.00           H
ATOM   2436  HB3 TRP   361      67.728  24.449  48.809  1.00  0.00           H
ATOM   2437  CG  TRP   361      69.179  25.014  47.303  1.00  0.00           C
ATOM   2438  CD1 TRP   361      69.516  25.826  46.234  1.00  0.00           C
ATOM   2439  HD1 TRP   361      68.792  26.500  45.799  1.00  0.00           H
ATOM   2440  NE1 TRP   361      70.887  25.889  46.030  1.00  0.00           N
ATOM   2441  HE1 TRP   361      71.369  26.437  45.332  1.00  0.00           H
ATOM   2442  CE2 TRP   361      71.534  24.988  46.878  1.00  0.00           C
ATOM   2443  CZ2 TRP   361      72.882  24.630  47.049  1.00  0.00           C
ATOM   2444  HZ2 TRP   361      73.699  25.094  46.518  1.00  0.00           H
ATOM   2445  CH2 TRP   361      73.153  23.623  48.028  1.00  0.00           C
ATOM   2446  HH2 TRP   361      74.154  23.236  48.151  1.00  0.00           H
ATOM   2447  CZ3 TRP   361      72.123  23.028  48.734  1.00  0.00           C
ATOM   2448  HZ3 TRP   361      72.358  22.213  49.402  1.00  0.00           H
ATOM   2449  CE3 TRP   361      70.831  23.505  48.736  1.00  0.00           C
ATOM   2450  HE3 TRP   361      70.201  23.003  49.456  1.00  0.00           H
ATOM   2451  CD2 TRP   361      70.457  24.412  47.704  1.00  0.00           C
ATOM   2452  C   TRP   361      67.488  22.800  46.287  1.00  0.00           C
ATOM   2453  O   TRP   361      67.896  22.757  45.140  1.00  0.00           O
ATOM   2454  N   PHE   362      67.740  21.797  47.178  1.00  0.00           N
ATOM   2455  H   PHE   362      67.420  21.894  48.131  1.00  0.00           H
ATOM   2456  CA  PHE   362      68.283  20.508  46.633  1.00  0.00           C
ATOM   2457  HA  PHE   362      69.284  20.741  46.270  1.00  0.00           H
ATOM   2458  CB  PHE   362      68.442  19.490  47.766  1.00  0.00           C
ATOM   2459  HB2 PHE   362      69.128  19.849  48.533  1.00  0.00           H
ATOM   2460  HB3 PHE   362      67.497  19.305  48.277  1.00  0.00           H
ATOM   2461  CG  PHE   362      68.942  18.089  47.309  1.00  0.00           C
ATOM   2462  CD1 PHE   362      70.193  17.946  46.756  1.00  0.00           C
ATOM   2463  HD1 PHE   362      70.804  18.836  46.786  1.00  0.00           H
ATOM   2464  CE1 PHE   362      70.715  16.671  46.292  1.00  0.00           C
ATOM   2465  HE1 PHE   362      71.749  16.540  46.009  1.00  0.00           H
ATOM   2466  CZ  PHE   362      69.786  15.590  46.421  1.00  0.00           C
ATOM   2467  HZ  PHE   362      70.070  14.557  46.285  1.00  0.00           H
ATOM   2468  CE2 PHE   362      68.529  15.741  47.012  1.00  0.00           C
ATOM   2469  HE2 PHE   362      67.939  14.848  47.155  1.00  0.00           H
ATOM   2470  CD2 PHE   362      68.048  17.027  47.350  1.00  0.00           C
ATOM   2471  HD2 PHE   362      67.002  17.146  47.590  1.00  0.00           H
ATOM   2472  C   PHE   362      67.524  19.992  45.378  1.00  0.00           C
ATOM   2473  O   PHE   362      68.126  19.487  44.429  1.00  0.00           O
ATOM   2474  N   LEU   363      66.173  20.038  45.385  1.00  0.00           N
ATOM   2475  H   LEU   363      65.753  20.260  46.277  1.00  0.00           H
ATOM   2476  CA  LEU   363      65.360  19.617  44.243  1.00  0.00           C
ATOM   2477  HA  LEU   363      65.610  18.620  43.880  1.00  0.00           H
ATOM   2478  CB  LEU   363      63.817  19.595  44.773  1.00  0.00           C
ATOM   2479  HB2 LEU   363      63.626  20.519  45.317  1.00  0.00           H
ATOM   2480  HB3 LEU   363      63.159  19.393  43.927  1.00  0.00           H
ATOM   2481  CG  LEU   363      63.525  18.415  45.810  1.00  0.00           C
ATOM   2482  HG  LEU   363      64.142  18.503  46.703  1.00  0.00           H
ATOM   2483  CD1 LEU   363      62.001  18.321  46.222  1.00  0.00           C
ATOM   2484 HD11 LEU   363      61.973  17.631  47.065  1.00  0.00           H
ATOM   2485 HD12 LEU   363      61.615  19.295  46.523  1.00  0.00           H
ATOM   2486 HD13 LEU   363      61.322  17.998  45.432  1.00  0.00           H
ATOM   2487  CD2 LEU   363      63.887  17.080  45.218  1.00  0.00           C
ATOM   2488 HD21 LEU   363      63.569  16.265  45.868  1.00  0.00           H
ATOM   2489 HD22 LEU   363      63.454  16.945  44.227  1.00  0.00           H
ATOM   2490 HD23 LEU   363      64.972  16.997  45.167  1.00  0.00           H
ATOM   2491  C   LEU   363      65.517  20.476  42.998  1.00  0.00           C
ATOM   2492  O   LEU   363      65.915  20.001  41.915  1.00  0.00           O
ATOM   2493  N   ALA   364      65.464  21.799  43.223  1.00  0.00           N
ATOM   2494  H   ALA   364      65.278  22.214  44.125  1.00  0.00           H
ATOM   2495  CA  ALA   364      65.607  22.882  42.168  1.00  0.00           C
ATOM   2496  HA  ALA   364      64.880  22.627  41.397  1.00  0.00           H
ATOM   2497  CB  ALA   364      65.266  24.287  42.673  1.00  0.00           C
ATOM   2498  HB1 ALA   364      65.789  24.571  43.586  1.00  0.00           H
ATOM   2499  HB2 ALA   364      65.537  25.012  41.905  1.00  0.00           H
ATOM   2500  HB3 ALA   364      64.199  24.369  42.879  1.00  0.00           H
ATOM   2501  C   ALA   364      66.889  22.869  41.484  1.00  0.00           C
ATOM   2502  O   ALA   364      66.971  23.008  40.284  1.00  0.00           O
ATOM   2503  N   ALA   365      67.988  22.734  42.194  1.00  0.00           N
ATOM   2504  H   ALA   365      67.883  22.591  43.188  1.00  0.00           H
ATOM   2505  CA  ALA   365      69.392  22.970  41.666  1.00  0.00           C
ATOM   2506  HA  ALA   365      69.253  23.342  40.651  1.00  0.00           H
ATOM   2507  CB  ALA   365      70.203  24.105  42.376  1.00  0.00           C
ATOM   2508  HB1 ALA   365      71.204  24.217  41.961  1.00  0.00           H
ATOM   2509  HB2 ALA   365      69.721  25.080  42.302  1.00  0.00           H
ATOM   2510  HB3 ALA   365      70.450  23.806  43.395  1.00  0.00           H
ATOM   2511  C   ALA   365      70.021  21.602  41.604  1.00  0.00           C
ATOM   2512  O   ALA   365      70.270  21.015  40.536  1.00  0.00           O
ATOM   2513  N   GLY   366      70.255  21.060  42.790  1.00  0.00           N
ATOM   2514  H   GLY   366      69.832  21.572  43.551  1.00  0.00           H
ATOM   2515  CA  GLY   366      70.851  19.731  43.098  1.00  0.00           C
ATOM   2516  HA2 GLY   366      71.922  19.757  42.895  1.00  0.00           H
ATOM   2517  HA3 GLY   366      70.626  19.453  44.127  1.00  0.00           H
ATOM   2518  C   GLY   366      70.243  18.631  42.168  1.00  0.00           C
ATOM   2519  O   GLY   366      71.018  17.807  41.743  1.00  0.00           O
ATOM   2520  N   MET   367      68.889  18.664  41.994  1.00  0.00           N
ATOM   2521  H   MET   367      68.337  19.323  42.525  1.00  0.00           H
ATOM   2522  CA  MET   367      68.185  17.669  41.206  1.00  0.00           C
ATOM   2523  HA  MET   367      68.915  16.897  40.962  1.00  0.00           H
ATOM   2524  CB  MET   367      67.101  16.900  42.009  1.00  0.00           C
ATOM   2525  HB2 MET   367      66.309  17.630  42.177  1.00  0.00           H
ATOM   2526  HB3 MET   367      66.747  16.051  41.424  1.00  0.00           H
ATOM   2527  CG  MET   367      67.644  16.405  43.366  1.00  0.00           C
ATOM   2528  HG2 MET   367      68.472  16.933  43.839  1.00  0.00           H
ATOM   2529  HG3 MET   367      66.818  16.505  44.071  1.00  0.00           H
ATOM   2530  SD  MET   367      68.228  14.650  43.411  1.00  0.00           S
ATOM   2531  CE  MET   367      69.943  14.829  42.947  1.00  0.00           C
ATOM   2532  HE1 MET   367      70.640  14.816  43.785  1.00  0.00           H
ATOM   2533  HE2 MET   367      70.155  14.028  42.239  1.00  0.00           H
ATOM   2534  HE3 MET   367      70.032  15.742  42.358  1.00  0.00           H
ATOM   2535  C   MET   367      67.600  18.239  39.901  1.00  0.00           C
ATOM   2536  O   MET   367      67.019  17.507  39.088  1.00  0.00           O
ATOM   2537  N   LYS   368      67.717  19.556  39.624  1.00  0.00           N
ATOM   2538  H   LYS   368      68.196  20.147  40.288  1.00  0.00           H
ATOM   2539  CA  LYS   368      67.218  20.306  38.431  1.00  0.00           C
ATOM   2540  HA  LYS   368      67.448  21.369  38.497  1.00  0.00           H
ATOM   2541  CB  LYS   368      67.935  19.762  37.223  1.00  0.00           C
ATOM   2542  HB2 LYS   368      67.713  18.747  36.892  1.00  0.00           H
ATOM   2543  HB3 LYS   368      67.717  20.517  36.468  1.00  0.00           H
ATOM   2544  CG  LYS   368      69.499  19.816  37.401  1.00  0.00           C
ATOM   2545  HG2 LYS   368      69.834  20.842  37.558  1.00  0.00           H
ATOM   2546  HG3 LYS   368      69.923  19.238  38.221  1.00  0.00           H
ATOM   2547  CD  LYS   368      70.198  19.267  36.129  1.00  0.00           C
ATOM   2548  HD2 LYS   368      71.281  19.383  36.167  1.00  0.00           H
ATOM   2549  HD3 LYS   368      70.070  18.185  36.085  1.00  0.00           H
ATOM   2550  CE  LYS   368      69.782  20.005  34.825  1.00  0.00           C
ATOM   2551  HE2 LYS   368      68.726  19.889  34.581  1.00  0.00           H
ATOM   2552  HE3 LYS   368      69.921  21.066  35.032  1.00  0.00           H
ATOM   2553  NZ  LYS   368      70.556  19.512  33.549  1.00  0.00           N
ATOM   2554  HZ1 LYS   368      71.529  19.313  33.735  1.00  0.00           H
ATOM   2555  HZ2 LYS   368      70.089  18.645  33.324  1.00  0.00           H
ATOM   2556  HZ3 LYS   368      70.521  20.179  32.792  1.00  0.00           H
ATOM   2557  C   LYS   368      65.663  20.173  38.316  1.00  0.00           C
ATOM   2558  O   LYS   368      65.118  20.388  37.201  1.00  0.00           O
ATOM   2559  N   TRP   369      64.960  19.813  39.366  1.00  0.00           N
ATOM   2560  H   TRP   369      65.406  19.565  40.238  1.00  0.00           H
ATOM   2561  CA  TRP   369      63.521  19.800  39.343  1.00  0.00           C
ATOM   2562  HA  TRP   369      63.205  19.080  38.588  1.00  0.00           H
ATOM   2563  CB  TRP   369      63.006  19.224  40.655  1.00  0.00           C
ATOM   2564  HB2 TRP   369      63.413  19.729  41.532  1.00  0.00           H
ATOM   2565  HB3 TRP   369      61.928  19.363  40.576  1.00  0.00           H
ATOM   2566  CG  TRP   369      63.217  17.730  40.910  1.00  0.00           C
ATOM   2567  CD1 TRP   369      64.095  16.934  40.251  1.00  0.00           C
ATOM   2568  HD1 TRP   369      64.852  17.359  39.608  1.00  0.00           H
ATOM   2569  NE1 TRP   369      64.155  15.687  40.808  1.00  0.00           N
ATOM   2570  HE1 TRP   369      64.725  14.940  40.436  1.00  0.00           H
ATOM   2571  CE2 TRP   369      63.196  15.537  41.800  1.00  0.00           C
ATOM   2572  CZ2 TRP   369      62.780  14.399  42.506  1.00  0.00           C
ATOM   2573  HZ2 TRP   369      63.322  13.478  42.352  1.00  0.00           H
ATOM   2574  CH2 TRP   369      61.622  14.575  43.268  1.00  0.00           C
ATOM   2575  HH2 TRP   369      61.284  13.795  43.933  1.00  0.00           H
ATOM   2576  CZ3 TRP   369      60.834  15.766  43.271  1.00  0.00           C
ATOM   2577  HZ3 TRP   369      59.916  15.831  43.835  1.00  0.00           H
ATOM   2578  CE3 TRP   369      61.283  16.852  42.542  1.00  0.00           C
ATOM   2579  HE3 TRP   369      60.666  17.734  42.448  1.00  0.00           H
ATOM   2580  CD2 TRP   369      62.499  16.803  41.803  1.00  0.00           C
ATOM   2581  C   TRP   369      62.887  21.152  38.992  1.00  0.00           C
ATOM   2582  O   TRP   369      63.187  22.118  39.665  1.00  0.00           O
ATOM   2583  N   GLY   370      62.030  21.152  38.006  1.00  0.00           N
ATOM   2584  H   GLY   370      61.783  20.256  37.612  1.00  0.00           H
ATOM   2585  CA  GLY   370      61.357  22.402  37.568  1.00  0.00           C
ATOM   2586  HA2 GLY   370      62.142  23.105  37.291  1.00  0.00           H
ATOM   2587  HA3 GLY   370      60.583  22.330  36.803  1.00  0.00           H
ATOM   2588  C   GLY   370      60.531  23.063  38.700  1.00  0.00           C
ATOM   2589  O   GLY   370      60.107  22.360  39.610  1.00  0.00           O
ATOM   2590  N   HIP   371      60.285  24.369  38.658  1.00  0.00           N
ATOM   2591  H   HIP   371      60.610  24.893  37.858  1.00  0.00           H
ATOM   2592  CA  HIP   371      59.751  25.029  39.919  1.00  0.00           C
ATOM   2593  HA  HIP   371      60.256  24.651  40.808  1.00  0.00           H
ATOM   2594  CB  HIP   371      59.798  26.581  39.856  1.00  0.00           C
ATOM   2595  HB2 HIP   371      58.873  26.945  39.408  1.00  0.00           H
ATOM   2596  HB3 HIP   371      59.796  26.908  40.895  1.00  0.00           H
ATOM   2597  CG  HIP   371      60.901  27.325  39.102  1.00  0.00           C
ATOM   2598  ND1 HIP   371      62.206  27.101  39.225  1.00  0.00           N
ATOM   2599  HD1 HIP   371      62.707  26.452  39.814  1.00  0.00           H
ATOM   2600  CE1 HIP   371      62.803  27.967  38.398  1.00  0.00           C
ATOM   2601  HE1 HIP   371      63.847  28.187  38.228  1.00  0.00           H
ATOM   2602  NE2 HIP   371      61.868  28.690  37.714  1.00  0.00           N
ATOM   2603  HE2 HIP   371      61.995  29.422  37.029  1.00  0.00           H
ATOM   2604  CD2 HIP   371      60.627  28.365  38.256  1.00  0.00           C
ATOM   2605  HD2 HIP   371      59.651  28.621  37.871  1.00  0.00           H
ATOM   2606  C   HIP   371      58.254  24.612  40.041  1.00  0.00           C
ATOM   2607  O   HIP   371      57.883  24.172  41.142  1.00  0.00           O
ATOM   2608  N   GLU   372      57.464  24.555  39.007  1.00  0.00           N
ATOM   2609  H   GLU   372      57.756  25.000  38.148  1.00  0.00           H
ATOM   2610  CA  GLU   372      56.089  23.920  38.957  1.00  0.00           C
ATOM   2611  HA  GLU   372      55.412  24.523  39.562  1.00  0.00           H
ATOM   2612  CB  GLU   372      55.479  24.052  37.523  1.00  0.00           C
ATOM   2613  HB2 GLU   372      54.416  23.846  37.647  1.00  0.00           H
ATOM   2614  HB3 GLU   372      55.684  25.094  37.275  1.00  0.00           H
ATOM   2615  CG  GLU   372      55.950  23.161  36.398  1.00  0.00           C
ATOM   2616  HG2 GLU   372      55.664  22.140  36.650  1.00  0.00           H
ATOM   2617  HG3 GLU   372      55.298  23.330  35.540  1.00  0.00           H
ATOM   2618  CD  GLU   372      57.477  23.188  36.089  1.00  0.00           C
ATOM   2619  OE1 GLU   372      58.090  24.293  36.123  1.00  0.00           O
ATOM   2620  OE2 GLU   372      58.099  22.133  35.878  1.00  0.00           O
ATOM   2621  C   GLU   372      55.997  22.471  39.441  1.00  0.00           C
ATOM   2622  O   GLU   372      54.952  22.076  40.018  1.00  0.00           O
ATOM   2623  N   ALA   373      56.995  21.660  39.169  1.00  0.00           N
ATOM   2624  H   ALA   373      57.710  22.087  38.598  1.00  0.00           H
ATOM   2625  CA  ALA   373      57.098  20.289  39.581  1.00  0.00           C
ATOM   2626  HA  ALA   373      56.104  19.864  39.446  1.00  0.00           H
ATOM   2627  CB  ALA   373      58.171  19.339  38.911  1.00  0.00           C
ATOM   2628  HB1 ALA   373      58.006  19.334  37.834  1.00  0.00           H
ATOM   2629  HB2 ALA   373      59.171  19.756  39.027  1.00  0.00           H
ATOM   2630  HB3 ALA   373      58.072  18.314  39.271  1.00  0.00           H
ATOM   2631  C   ALA   373      57.259  20.225  41.095  1.00  0.00           C
ATOM   2632  O   ALA   373      56.571  19.449  41.704  1.00  0.00           O
ATOM   2633  N   ILE   374      58.089  21.083  41.757  1.00  0.00           N
ATOM   2634  H   ILE   374      58.551  21.782  41.193  1.00  0.00           H
ATOM   2635  CA  ILE   374      58.159  21.314  43.206  1.00  0.00           C
ATOM   2636  HA  ILE   374      58.375  20.376  43.718  1.00  0.00           H
ATOM   2637  CB  ILE   374      59.417  22.129  43.576  1.00  0.00           C
ATOM   2638  HB  ILE   374      59.073  23.097  43.210  1.00  0.00           H
ATOM   2639  CG2 ILE   374      59.578  22.274  45.086  1.00  0.00           C
ATOM   2640 HG21 ILE   374      60.321  23.042  45.301  1.00  0.00           H
ATOM   2641 HG22 ILE   374      58.700  22.515  45.685  1.00  0.00           H
ATOM   2642 HG23 ILE   374      59.839  21.288  45.470  1.00  0.00           H
ATOM   2643  CG1 ILE   374      60.690  21.643  42.903  1.00  0.00           C
ATOM   2644 HG12 ILE   374      60.990  20.678  43.311  1.00  0.00           H
ATOM   2645 HG13 ILE   374      60.479  21.504  41.843  1.00  0.00           H
ATOM   2646  CD1 ILE   374      61.891  22.515  42.992  1.00  0.00           C
ATOM   2647 HD11 ILE   374      62.204  22.473  44.036  1.00  0.00           H
ATOM   2648 HD12 ILE   374      62.719  22.169  42.373  1.00  0.00           H
ATOM   2649 HD13 ILE   374      61.650  23.549  42.748  1.00  0.00           H
ATOM   2650  C   ILE   374      56.806  21.775  43.774  1.00  0.00           C
ATOM   2651  O   ILE   374      56.322  21.297  44.811  1.00  0.00           O
ATOM   2652  N   GLU   375      56.192  22.860  43.185  1.00  0.00           N
ATOM   2653  H   GLU   375      56.643  23.308  42.401  1.00  0.00           H
ATOM   2654  CA  GLU   375      54.833  23.344  43.479  1.00  0.00           C
ATOM   2655  HA  GLU   375      54.892  23.763  44.484  1.00  0.00           H
ATOM   2656  CB  GLU   375      54.406  24.443  42.426  1.00  0.00           C
ATOM   2657  HB2 GLU   375      55.098  25.280  42.331  1.00  0.00           H
ATOM   2658  HB3 GLU   375      54.327  23.936  41.465  1.00  0.00           H
ATOM   2659  CG  GLU   375      53.092  25.030  42.813  1.00  0.00           C
ATOM   2660  HG2 GLU   375      52.275  24.390  42.482  1.00  0.00           H
ATOM   2661  HG3 GLU   375      53.092  25.089  43.902  1.00  0.00           H
ATOM   2662  CD  GLU   375      52.870  26.442  42.343  1.00  0.00           C
ATOM   2663  OE1 GLU   375      53.077  26.734  41.184  1.00  0.00           O
ATOM   2664  OE2 GLU   375      52.466  27.317  43.178  1.00  0.00           O
ATOM   2665  C   GLU   375      53.798  22.202  43.575  1.00  0.00           C
ATOM   2666  O   GLU   375      53.098  22.128  44.567  1.00  0.00           O
ATOM   2667  N   ALA   376      53.796  21.230  42.670  1.00  0.00           N
ATOM   2668  H   ALA   376      54.292  21.309  41.793  1.00  0.00           H
ATOM   2669  CA  ALA   376      52.970  20.036  42.844  1.00  0.00           C
ATOM   2670  HA  ALA   376      51.939  20.361  42.986  1.00  0.00           H
ATOM   2671  CB  ALA   376      53.081  19.266  41.495  1.00  0.00           C
ATOM   2672  HB1 ALA   376      52.153  19.243  40.924  1.00  0.00           H
ATOM   2673  HB2 ALA   376      53.788  19.798  40.859  1.00  0.00           H
ATOM   2674  HB3 ALA   376      53.442  18.240  41.571  1.00  0.00           H
ATOM   2675  C   ALA   376      53.328  19.060  43.950  1.00  0.00           C
ATOM   2676  O   ALA   376      52.565  18.142  44.177  1.00  0.00           O
ATOM   2677  N   ASN   377      54.541  19.100  44.537  1.00  0.00           N
ATOM   2678  H   ASN   377      55.083  19.911  44.276  1.00  0.00           H
ATOM   2679  CA  ASN   377      54.919  18.282  45.718  1.00  0.00           C
ATOM   2680  HA  ASN   377      54.334  17.364  45.772  1.00  0.00           H
ATOM   2681  CB  ASN   377      56.505  18.034  45.623  1.00  0.00           C
ATOM   2682  HB2 ASN   377      56.957  18.999  45.395  1.00  0.00           H
ATOM   2683  HB3 ASN   377      56.869  17.638  46.571  1.00  0.00           H
ATOM   2684  CG  ASN   377      56.843  16.967  44.647  1.00  0.00           C
ATOM   2685  OD1 ASN   377      57.286  15.868  45.096  1.00  0.00           O
ATOM   2686  ND2 ASN   377      56.948  17.209  43.344  1.00  0.00           N
ATOM   2687 HD21 ASN   377      57.502  16.584  42.776  1.00  0.00           H
ATOM   2688 HD22 ASN   377      56.801  18.118  42.928  1.00  0.00           H
ATOM   2689  C   ASN   377      54.454  18.912  47.017  1.00  0.00           C
ATOM   2690  O   ASN   377      54.542  18.386  48.076  1.00  0.00           O
ATOM   2691  N   SER   378      53.973  20.137  47.068  1.00  0.00           N
ATOM   2692  H   SER   378      53.741  20.505  46.156  1.00  0.00           H
ATOM   2693  CA  SER   378      53.823  21.077  48.226  1.00  0.00           C
ATOM   2694  HA  SER   378      54.798  21.231  48.690  1.00  0.00           H
ATOM   2695  CB  SER   378      53.398  22.476  47.739  1.00  0.00           C
ATOM   2696  HB2 SER   378      53.415  23.051  48.665  1.00  0.00           H
ATOM   2697  HB3 SER   378      54.131  22.919  47.066  1.00  0.00           H
ATOM   2698  OG  SER   378      52.149  22.469  47.081  1.00  0.00           O
ATOM   2699  HG  SER   378      52.352  22.530  46.145  1.00  0.00           H
ATOM   2700  C   SER   378      52.849  20.582  49.286  1.00  0.00           C
ATOM   2701  O   SER   378      53.164  20.885  50.429  1.00  0.00           O
ATOM   2702  N   GLN   379      51.805  19.835  48.884  1.00  0.00           N
ATOM   2703  H   GLN   379      51.581  19.685  47.910  1.00  0.00           H
ATOM   2704  CA  GLN   379      50.894  19.291  49.864  1.00  0.00           C
ATOM   2705  HA  GLN   379      50.499  20.171  50.371  1.00  0.00           H
ATOM   2706  CB  GLN   379      49.698  18.519  49.254  1.00  0.00           C
ATOM   2707  HB2 GLN   379      49.066  18.250  50.100  1.00  0.00           H
ATOM   2708  HB3 GLN   379      49.028  19.187  48.714  1.00  0.00           H
ATOM   2709  CG  GLN   379      50.072  17.306  48.291  1.00  0.00           C
ATOM   2710  HG2 GLN   379      50.771  16.582  48.711  1.00  0.00           H
ATOM   2711  HG3 GLN   379      49.170  16.718  48.121  1.00  0.00           H
ATOM   2712  CD  GLN   379      50.599  17.785  46.896  1.00  0.00           C
ATOM   2713  OE1 GLN   379      50.643  18.945  46.523  1.00  0.00           O
ATOM   2714  NE2 GLN   379      51.094  16.961  46.021  1.00  0.00           N
ATOM   2715 HE21 GLN   379      51.370  17.283  45.104  1.00  0.00           H
ATOM   2716 HE22 GLN   379      51.056  15.966  46.190  1.00  0.00           H
ATOM   2717  C   GLN   379      51.616  18.437  50.865  1.00  0.00           C
ATOM   2718  O   GLN   379      51.219  18.500  51.992  1.00  0.00           O
ATOM   2719  N   TYR   380      52.627  17.652  50.460  1.00  0.00           N
ATOM   2720  H   TYR   380      53.030  17.916  49.572  1.00  0.00           H
ATOM   2721  CA  TYR   380      53.407  16.678  51.331  1.00  0.00           C
ATOM   2722  HA  TYR   380      52.709  15.991  51.809  1.00  0.00           H
ATOM   2723  CB  TYR   380      54.317  15.778  50.471  1.00  0.00           C
ATOM   2724  HB2 TYR   380      55.189  16.359  50.172  1.00  0.00           H
ATOM   2725  HB3 TYR   380      54.656  15.058  51.216  1.00  0.00           H
ATOM   2726  CG  TYR   380      53.598  15.258  49.225  1.00  0.00           C
ATOM   2727  CD1 TYR   380      52.365  14.661  49.374  1.00  0.00           C
ATOM   2728  HD1 TYR   380      51.830  14.560  50.306  1.00  0.00           H
ATOM   2729  CE1 TYR   380      51.743  14.174  48.173  1.00  0.00           C
ATOM   2730  HE1 TYR   380      50.731  13.809  48.266  1.00  0.00           H
ATOM   2731  CZ  TYR   380      52.369  14.316  46.952  1.00  0.00           C
ATOM   2732  OH  TYR   380      51.690  14.047  45.844  1.00  0.00           O
ATOM   2733  HH  TYR   380      52.325  13.616  45.267  1.00  0.00           H
ATOM   2734  CE2 TYR   380      53.668  14.862  46.855  1.00  0.00           C
ATOM   2735  HE2 TYR   380      54.152  15.019  45.902  1.00  0.00           H
ATOM   2736  CD2 TYR   380      54.299  15.268  48.021  1.00  0.00           C
ATOM   2737  HD2 TYR   380      55.297  15.671  47.933  1.00  0.00           H
ATOM   2738  C   TYR   380      54.245  17.401  52.402  1.00  0.00           C
ATOM   2739  O   TYR   380      54.393  17.004  53.622  1.00  0.00           O
ATOM   2740  N   PHE   381      54.826  18.489  51.998  1.00  0.00           N
ATOM   2741  H   PHE   381      54.640  18.908  51.099  1.00  0.00           H
ATOM   2742  CA  PHE   381      55.629  19.328  52.890  1.00  0.00           C
ATOM   2743  HA  PHE   381      56.344  18.805  53.525  1.00  0.00           H
ATOM   2744  CB  PHE   381      56.393  20.279  51.968  1.00  0.00           C
ATOM   2745  HB2 PHE   381      55.684  21.054  51.675  1.00  0.00           H
ATOM   2746  HB3 PHE   381      57.136  20.818  52.556  1.00  0.00           H
ATOM   2747  CG  PHE   381      57.131  19.645  50.772  1.00  0.00           C
ATOM   2748  CD1 PHE   381      57.273  20.283  49.547  1.00  0.00           C
ATOM   2749  HD1 PHE   381      56.803  21.255  49.525  1.00  0.00           H
ATOM   2750  CE1 PHE   381      57.888  19.633  48.451  1.00  0.00           C
ATOM   2751  HE1 PHE   381      57.956  20.203  47.537  1.00  0.00           H
ATOM   2752  CZ  PHE   381      58.541  18.421  48.613  1.00  0.00           C
ATOM   2753  HZ  PHE   381      59.052  17.979  47.770  1.00  0.00           H
ATOM   2754  CE2 PHE   381      58.558  17.880  49.944  1.00  0.00           C
ATOM   2755  HE2 PHE   381      58.918  16.870  50.069  1.00  0.00           H
ATOM   2756  CD2 PHE   381      57.889  18.493  51.004  1.00  0.00           C
ATOM   2757  HD2 PHE   381      57.851  17.938  51.930  1.00  0.00           H
ATOM   2758  C   PHE   381      54.763  20.179  53.893  1.00  0.00           C
ATOM   2759  O   PHE   381      55.044  20.410  55.051  1.00  0.00           O
ATOM   2760  N   HID   382      53.607  20.616  53.392  1.00  0.00           N
ATOM   2761  H   HID   382      53.345  20.522  52.421  1.00  0.00           H
ATOM   2762  CA  HID   382      52.593  21.338  54.132  1.00  0.00           C
ATOM   2763  HA  HID   382      53.048  22.199  54.622  1.00  0.00           H
ATOM   2764  CB  HID   382      51.449  21.925  53.238  1.00  0.00           C
ATOM   2765  HB2 HID   382      51.074  21.109  52.621  1.00  0.00           H
ATOM   2766  HB3 HID   382      50.681  22.395  53.853  1.00  0.00           H
ATOM   2767  CG  HID   382      51.997  22.961  52.269  1.00  0.00           C
ATOM   2768  ND1 HID   382      51.318  23.465  51.162  1.00  0.00           N
ATOM   2769  HD1 HID   382      50.604  23.056  50.577  1.00  0.00           H
ATOM   2770  CE1 HID   382      52.193  24.388  50.626  1.00  0.00           C
ATOM   2771  HE1 HID   382      51.999  24.888  49.688  1.00  0.00           H
ATOM   2772  NE2 HID   382      53.308  24.545  51.295  1.00  0.00           N
ATOM   2773  CD2 HID   382      53.195  23.680  52.336  1.00  0.00           C
ATOM   2774  HD2 HID   382      53.968  23.503  53.069  1.00  0.00           H
ATOM   2775  C   HID   382      52.130  20.404  55.230  1.00  0.00           C
ATOM   2776  O   HID   382      52.004  20.879  56.357  1.00  0.00           O
ATOM   2777  N   LEU   383      51.785  19.116  55.002  1.00  0.00           N
ATOM   2778  H   LEU   383      51.743  18.752  54.061  1.00  0.00           H
ATOM   2779  CA  LEU   383      51.266  18.218  56.003  1.00  0.00           C
ATOM   2780  HA  LEU   383      50.356  18.634  56.435  1.00  0.00           H
ATOM   2781  CB  LEU   383      51.036  16.815  55.303  1.00  0.00           C
ATOM   2782  HB2 LEU   383      51.861  16.552  54.641  1.00  0.00           H
ATOM   2783  HB3 LEU   383      50.967  16.147  56.162  1.00  0.00           H
ATOM   2784  CG  LEU   383      49.725  16.801  54.541  1.00  0.00           C
ATOM   2785  HG  LEU   383      49.518  17.744  54.036  1.00  0.00           H
ATOM   2786  CD1 LEU   383      49.813  15.616  53.558  1.00  0.00           C
ATOM   2787 HD11 LEU   383      50.626  15.778  52.851  1.00  0.00           H
ATOM   2788 HD12 LEU   383      49.997  14.768  54.218  1.00  0.00           H
ATOM   2789 HD13 LEU   383      48.915  15.468  52.958  1.00  0.00           H
ATOM   2790  CD2 LEU   383      48.391  16.712  55.350  1.00  0.00           C
ATOM   2791 HD21 LEU   383      48.595  15.944  56.096  1.00  0.00           H
ATOM   2792 HD22 LEU   383      48.155  17.576  55.971  1.00  0.00           H
ATOM   2793 HD23 LEU   383      47.556  16.495  54.683  1.00  0.00           H
ATOM   2794  C   LEU   383      52.309  18.137  57.159  1.00  0.00           C
ATOM   2795  O   LEU   383      51.990  18.340  58.335  1.00  0.00           O
ATOM   2796  N   ALA   384      53.587  17.998  56.824  1.00  0.00           N
ATOM   2797  H   ALA   384      53.742  18.078  55.829  1.00  0.00           H
ATOM   2798  CA  ALA   384      54.669  17.953  57.845  1.00  0.00           C
ATOM   2799  HA  ALA   384      54.423  17.097  58.474  1.00  0.00           H
ATOM   2800  CB  ALA   384      56.053  17.624  57.217  1.00  0.00           C
ATOM   2801  HB1 ALA   384      55.812  16.675  56.737  1.00  0.00           H
ATOM   2802  HB2 ALA   384      56.392  18.500  56.665  1.00  0.00           H
ATOM   2803  HB3 ALA   384      56.700  17.428  58.072  1.00  0.00           H
ATOM   2804  C   ALA   384      54.790  19.202  58.727  1.00  0.00           C
ATOM   2805  O   ALA   384      54.871  19.091  59.973  1.00  0.00           O
ATOM   2806  N   ALA   385      54.737  20.366  58.053  1.00  0.00           N
ATOM   2807  H   ALA   385      54.696  20.287  57.047  1.00  0.00           H
ATOM   2808  CA  ALA   385      54.890  21.713  58.514  1.00  0.00           C
ATOM   2809  HA  ALA   385      55.870  21.668  58.987  1.00  0.00           H
ATOM   2810  CB  ALA   385      55.201  22.740  57.393  1.00  0.00           C
ATOM   2811  HB1 ALA   385      54.428  22.895  56.641  1.00  0.00           H
ATOM   2812  HB2 ALA   385      55.435  23.715  57.821  1.00  0.00           H
ATOM   2813  HB3 ALA   385      55.997  22.328  56.773  1.00  0.00           H
ATOM   2814  C   ALA   385      53.761  22.094  59.471  1.00  0.00           C
ATOM   2815  O   ALA   385      53.999  22.991  60.250  1.00  0.00           O
ATOM   2816  N   TRP   386      52.630  21.440  59.493  1.00  0.00           N
ATOM   2817  H   TRP   386      52.461  20.853  58.689  1.00  0.00           H
ATOM   2818  CA  TRP   386      51.605  21.599  60.566  1.00  0.00           C
ATOM   2819  HA  TRP   386      51.873  22.453  61.188  1.00  0.00           H
ATOM   2820  CB  TRP   386      50.330  22.194  60.043  1.00  0.00           C
ATOM   2821  HB2 TRP   386      49.760  22.567  60.894  1.00  0.00           H
ATOM   2822  HB3 TRP   386      50.600  23.005  59.367  1.00  0.00           H
ATOM   2823  CG  TRP   386      49.449  21.298  59.323  1.00  0.00           C
ATOM   2824  CD1 TRP   386      49.303  21.305  57.956  1.00  0.00           C
ATOM   2825  HD1 TRP   386      49.759  21.942  57.212  1.00  0.00           H
ATOM   2826  NE1 TRP   386      48.433  20.306  57.623  1.00  0.00           N
ATOM   2827  HE1 TRP   386      48.110  20.090  56.690  1.00  0.00           H
ATOM   2828  CE2 TRP   386      47.965  19.534  58.623  1.00  0.00           C
ATOM   2829  CZ2 TRP   386      47.110  18.412  58.807  1.00  0.00           C
ATOM   2830  HZ2 TRP   386      46.765  17.765  58.014  1.00  0.00           H
ATOM   2831  CH2 TRP   386      46.868  18.002  60.169  1.00  0.00           C
ATOM   2832  HH2 TRP   386      46.154  17.193  60.229  1.00  0.00           H
ATOM   2833  CZ3 TRP   386      47.322  18.762  61.283  1.00  0.00           C
ATOM   2834  HZ3 TRP   386      47.034  18.405  62.261  1.00  0.00           H
ATOM   2835  CE3 TRP   386      48.213  19.846  61.065  1.00  0.00           C
ATOM   2836  HE3 TRP   386      48.610  20.420  61.890  1.00  0.00           H
ATOM   2837  CD2 TRP   386      48.590  20.231  59.752  1.00  0.00           C
ATOM   2838  C   TRP   386      51.591  20.384  61.455  1.00  0.00           C
ATOM   2839  O   TRP   386      51.763  20.558  62.648  1.00  0.00           O
ATOM   2840  N   ALA   387      51.458  19.175  60.937  1.00  0.00           N
ATOM   2841  H   ALA   387      51.374  19.095  59.934  1.00  0.00           H
ATOM   2842  CA  ALA   387      51.014  18.027  61.794  1.00  0.00           C
ATOM   2843  HA  ALA   387      50.207  18.365  62.444  1.00  0.00           H
ATOM   2844  CB  ALA   387      50.297  16.958  60.946  1.00  0.00           C
ATOM   2845  HB1 ALA   387      49.502  17.480  60.413  1.00  0.00           H
ATOM   2846  HB2 ALA   387      50.955  16.450  60.241  1.00  0.00           H
ATOM   2847  HB3 ALA   387      49.958  16.128  61.566  1.00  0.00           H
ATOM   2848  C   ALA   387      52.117  17.448  62.710  1.00  0.00           C
ATOM   2849  O   ALA   387      51.871  16.923  63.807  1.00  0.00           O
ATOM   2850  N   VAL   388      53.405  17.648  62.391  1.00  0.00           N
ATOM   2851  H   VAL   388      53.592  18.128  61.522  1.00  0.00           H
ATOM   2852  CA  VAL   388      54.515  17.363  63.305  1.00  0.00           C
ATOM   2853  HA  VAL   388      54.304  16.433  63.832  1.00  0.00           H
ATOM   2854  CB  VAL   388      55.906  17.070  62.629  1.00  0.00           C
ATOM   2855  HB  VAL   388      56.247  17.945  62.077  1.00  0.00           H
ATOM   2856  CG1 VAL   388      57.080  16.779  63.597  1.00  0.00           C
ATOM   2857 HG11 VAL   388      56.872  16.026  64.358  1.00  0.00           H
ATOM   2858 HG12 VAL   388      57.961  16.565  62.993  1.00  0.00           H
ATOM   2859 HG13 VAL   388      57.267  17.709  64.134  1.00  0.00           H
ATOM   2860  CG2 VAL   388      55.811  15.954  61.515  1.00  0.00           C
ATOM   2861 HG21 VAL   388      56.809  15.781  61.114  1.00  0.00           H
ATOM   2862 HG22 VAL   388      55.463  15.039  61.993  1.00  0.00           H
ATOM   2863 HG23 VAL   388      55.099  16.228  60.736  1.00  0.00           H
ATOM   2864  C   VAL   388      54.463  18.419  64.533  1.00  0.00           C
ATOM   2865  O   VAL   388      54.457  18.046  65.730  1.00  0.00           O
ATOM   2866  N   PRO   389      54.575  19.754  64.302  1.00  0.00           N
ATOM   2867  CD  PRO   389      54.807  20.424  63.025  1.00  0.00           C
ATOM   2868  HD2 PRO   389      54.130  20.131  62.222  1.00  0.00           H
ATOM   2869  HD3 PRO   389      55.832  20.301  62.674  1.00  0.00           H
ATOM   2870  CG  PRO   389      54.592  21.906  63.308  1.00  0.00           C
ATOM   2871  HG2 PRO   389      53.535  22.141  63.186  1.00  0.00           H
ATOM   2872  HG3 PRO   389      55.180  22.509  62.616  1.00  0.00           H
ATOM   2873  CB  PRO   389      54.966  21.979  64.790  1.00  0.00           C
ATOM   2874  HB2 PRO   389      54.379  22.772  65.253  1.00  0.00           H
ATOM   2875  HB3 PRO   389      56.034  22.106  64.968  1.00  0.00           H
ATOM   2876  CA  PRO   389      54.548  20.650  65.387  1.00  0.00           C
ATOM   2877  HA  PRO   389      55.411  20.327  65.968  1.00  0.00           H
ATOM   2878  C   PRO   389      53.150  20.660  66.058  1.00  0.00           C
ATOM   2879  O   PRO   389      53.049  21.146  67.203  1.00  0.00           O
ATOM   2880  N   ALA   390      52.113  20.138  65.429  1.00  0.00           N
ATOM   2881  H   ALA   390      52.032  20.054  64.426  1.00  0.00           H
ATOM   2882  CA  ALA   390      50.823  19.838  66.138  1.00  0.00           C
ATOM   2883  HA  ALA   390      50.599  20.737  66.712  1.00  0.00           H
ATOM   2884  CB  ALA   390      49.798  19.582  65.060  1.00  0.00           C
ATOM   2885  HB1 ALA   390      49.678  20.366  64.312  1.00  0.00           H
ATOM   2886  HB2 ALA   390      50.077  18.691  64.498  1.00  0.00           H
ATOM   2887  HB3 ALA   390      48.799  19.332  65.419  1.00  0.00           H
ATOM   2888  C   ALA   390      50.931  18.729  67.162  1.00  0.00           C
ATOM   2889  O   ALA   390      50.425  18.887  68.278  1.00  0.00           O
ATOM   2890  N   VAL   391      51.578  17.579  66.827  1.00  0.00           N
ATOM   2891  H   VAL   391      51.943  17.566  65.885  1.00  0.00           H
ATOM   2892  CA  VAL   391      51.811  16.470  67.745  1.00  0.00           C
ATOM   2893  HA  VAL   391      50.844  16.160  68.140  1.00  0.00           H
ATOM   2894  CB  VAL   391      52.156  15.280  66.940  1.00  0.00           C
ATOM   2895  HB  VAL   391      53.015  15.393  66.279  1.00  0.00           H
ATOM   2896  CG1 VAL   391      52.451  14.062  67.852  1.00  0.00           C
ATOM   2897 HG11 VAL   391      51.530  13.696  68.306  1.00  0.00           H
ATOM   2898 HG12 VAL   391      52.850  13.268  67.220  1.00  0.00           H
ATOM   2899 HG13 VAL   391      53.222  14.265  68.595  1.00  0.00           H
ATOM   2900  CG2 VAL   391      51.038  14.844  66.016  1.00  0.00           C
ATOM   2901 HG21 VAL   391      50.136  14.469  66.500  1.00  0.00           H
ATOM   2902 HG22 VAL   391      50.628  15.631  65.382  1.00  0.00           H
ATOM   2903 HG23 VAL   391      51.397  13.949  65.507  1.00  0.00           H
ATOM   2904  C   VAL   391      52.677  16.856  68.943  1.00  0.00           C
ATOM   2905  O   VAL   391      52.454  16.532  70.163  1.00  0.00           O
ATOM   2906  N   LYS   392      53.710  17.634  68.588  1.00  0.00           N
ATOM   2907  H   LYS   392      53.845  17.945  67.636  1.00  0.00           H
ATOM   2908  CA  LYS   392      54.554  18.220  69.587  1.00  0.00           C
ATOM   2909  HA  LYS   392      54.969  17.456  70.245  1.00  0.00           H
ATOM   2910  CB  LYS   392      55.779  18.798  68.924  1.00  0.00           C
ATOM   2911  HB2 LYS   392      55.425  19.564  68.233  1.00  0.00           H
ATOM   2912  HB3 LYS   392      56.360  19.261  69.720  1.00  0.00           H
ATOM   2913  CG  LYS   392      56.762  17.754  68.228  1.00  0.00           C
ATOM   2914  HG2 LYS   392      56.071  17.254  67.549  1.00  0.00           H
ATOM   2915  HG3 LYS   392      57.535  18.255  67.647  1.00  0.00           H
ATOM   2916  CD  LYS   392      57.452  16.746  69.240  1.00  0.00           C
ATOM   2917  HD2 LYS   392      58.234  17.303  69.756  1.00  0.00           H
ATOM   2918  HD3 LYS   392      56.739  16.442  70.006  1.00  0.00           H
ATOM   2919  CE  LYS   392      58.132  15.654  68.486  1.00  0.00           C
ATOM   2920  HE2 LYS   392      57.485  15.369  67.656  1.00  0.00           H
ATOM   2921  HE3 LYS   392      59.073  16.040  68.092  1.00  0.00           H
ATOM   2922  NZ  LYS   392      58.516  14.515  69.345  1.00  0.00           N
ATOM   2923  HZ1 LYS   392      57.688  13.967  69.532  1.00  0.00           H
ATOM   2924  HZ2 LYS   392      59.112  13.877  68.837  1.00  0.00           H
ATOM   2925  HZ3 LYS   392      58.865  14.769  70.258  1.00  0.00           H
ATOM   2926  C   LYS   392      53.848  19.206  70.509  1.00  0.00           C
ATOM   2927  O   LYS   392      53.835  19.017  71.745  1.00  0.00           O
ATOM   2928  N   THR   393      53.115  20.118  69.935  1.00  0.00           N
ATOM   2929  H   THR   393      53.230  20.185  68.934  1.00  0.00           H
ATOM   2930  CA  THR   393      52.466  21.219  70.636  1.00  0.00           C
ATOM   2931  HA  THR   393      53.182  21.658  71.331  1.00  0.00           H
ATOM   2932  CB  THR   393      52.087  22.344  69.683  1.00  0.00           C
ATOM   2933  HB  THR   393      51.394  22.037  68.900  1.00  0.00           H
ATOM   2934  CG2 THR   393      51.266  23.523  70.257  1.00  0.00           C
ATOM   2935 HG21 THR   393      51.884  24.050  70.984  1.00  0.00           H
ATOM   2936 HG22 THR   393      50.955  24.167  69.434  1.00  0.00           H
ATOM   2937 HG23 THR   393      50.345  23.160  70.712  1.00  0.00           H
ATOM   2938  OG1 THR   393      53.217  23.038  69.093  1.00  0.00           O
ATOM   2939  HG1 THR   393      53.287  22.456  68.333  1.00  0.00           H
ATOM   2940  C   THR   393      51.374  20.719  71.560  1.00  0.00           C
ATOM   2941  O   THR   393      51.427  21.009  72.756  1.00  0.00           O
ATOM   2942  N   ILE   394      50.370  19.955  70.982  1.00  0.00           N
ATOM   2943  H   ILE   394      50.419  19.714  70.002  1.00  0.00           H
ATOM   2944  CA  ILE   394      49.343  19.269  71.712  1.00  0.00           C
ATOM   2945  HA  ILE   394      48.733  20.058  72.154  1.00  0.00           H
ATOM   2946  CB  ILE   394      48.308  18.653  70.709  1.00  0.00           C
ATOM   2947  HB  ILE   394      48.761  17.903  70.060  1.00  0.00           H
ATOM   2948  CG2 ILE   394      47.153  17.964  71.470  1.00  0.00           C
ATOM   2949 HG21 ILE   394      47.432  16.922  71.622  1.00  0.00           H
ATOM   2950 HG22 ILE   394      46.981  18.451  72.430  1.00  0.00           H
ATOM   2951 HG23 ILE   394      46.309  17.934  70.782  1.00  0.00           H
ATOM   2952  CG1 ILE   394      47.689  19.770  69.794  1.00  0.00           C
ATOM   2953 HG12 ILE   394      47.301  20.538  70.464  1.00  0.00           H
ATOM   2954 HG13 ILE   394      48.500  20.084  69.138  1.00  0.00           H
ATOM   2955  CD1 ILE   394      46.659  19.371  68.798  1.00  0.00           C
ATOM   2956 HD11 ILE   394      47.058  18.476  68.321  1.00  0.00           H
ATOM   2957 HD12 ILE   394      45.698  19.175  69.274  1.00  0.00           H
ATOM   2958 HD13 ILE   394      46.369  20.149  68.092  1.00  0.00           H
ATOM   2959  C   ILE   394      49.922  18.292  72.741  1.00  0.00           C
ATOM   2960  O   ILE   394      49.362  18.245  73.870  1.00  0.00           O
ATOM   2961  N   THR   395      51.115  17.683  72.604  1.00  0.00           N
ATOM   2962  H   THR   395      51.594  17.722  71.716  1.00  0.00           H
ATOM   2963  CA  THR   395      51.664  16.850  73.703  1.00  0.00           C
ATOM   2964  HA  THR   395      50.839  16.213  74.020  1.00  0.00           H
ATOM   2965  CB  THR   395      52.926  16.076  73.531  1.00  0.00           C
ATOM   2966  HB  THR   395      53.753  16.779  73.430  1.00  0.00           H
ATOM   2967  CG2 THR   395      53.379  15.214  74.671  1.00  0.00           C
ATOM   2968 HG21 THR   395      53.794  15.790  75.498  1.00  0.00           H
ATOM   2969 HG22 THR   395      52.549  14.619  75.052  1.00  0.00           H
ATOM   2970 HG23 THR   395      54.208  14.600  74.318  1.00  0.00           H
ATOM   2971  OG1 THR   395      52.900  15.263  72.421  1.00  0.00           O
ATOM   2972  HG1 THR   395      52.810  15.837  71.656  1.00  0.00           H
ATOM   2973  C   THR   395      51.930  17.732  75.005  1.00  0.00           C
ATOM   2974  O   THR   395      51.417  17.334  76.034  1.00  0.00           O
ATOM   2975  N   ILE   396      52.661  18.806  74.856  1.00  0.00           N
ATOM   2976  H   ILE   396      52.978  18.972  73.912  1.00  0.00           H
ATOM   2977  CA  ILE   396      52.947  19.789  75.840  1.00  0.00           C
ATOM   2978  HA  ILE   396      53.436  19.311  76.688  1.00  0.00           H
ATOM   2979  CB  ILE   396      53.849  21.022  75.379  1.00  0.00           C
ATOM   2980  HB  ILE   396      53.205  21.509  74.647  1.00  0.00           H
ATOM   2981  CG2 ILE   396      54.174  22.052  76.449  1.00  0.00           C
ATOM   2982 HG21 ILE   396      54.839  21.627  77.201  1.00  0.00           H
ATOM   2983 HG22 ILE   396      54.604  22.919  75.949  1.00  0.00           H
ATOM   2984 HG23 ILE   396      53.285  22.401  76.975  1.00  0.00           H
ATOM   2985  CG1 ILE   396      55.213  20.530  74.731  1.00  0.00           C
ATOM   2986 HG12 ILE   396      55.063  19.800  73.935  1.00  0.00           H
ATOM   2987 HG13 ILE   396      55.604  21.422  74.242  1.00  0.00           H
ATOM   2988  CD1 ILE   396      56.279  19.817  75.627  1.00  0.00           C
ATOM   2989 HD11 ILE   396      56.839  20.581  76.167  1.00  0.00           H
ATOM   2990 HD12 ILE   396      55.817  18.997  76.177  1.00  0.00           H
ATOM   2991 HD13 ILE   396      57.037  19.364  74.988  1.00  0.00           H
ATOM   2992  C   ILE   396      51.643  20.381  76.436  1.00  0.00           C
ATOM   2993  O   ILE   396      51.465  20.359  77.586  1.00  0.00           O
ATOM   2994  N   LEU   397      50.653  20.746  75.584  1.00  0.00           N
ATOM   2995  H   LEU   397      50.909  20.687  74.609  1.00  0.00           H
ATOM   2996  CA  LEU   397      49.310  21.153  76.146  1.00  0.00           C
ATOM   2997  HA  LEU   397      49.429  22.044  76.764  1.00  0.00           H
ATOM   2998  CB  LEU   397      48.339  21.540  74.989  1.00  0.00           C
ATOM   2999  HB2 LEU   397      48.241  20.710  74.289  1.00  0.00           H
ATOM   3000  HB3 LEU   397      47.346  21.673  75.419  1.00  0.00           H
ATOM   3001  CG  LEU   397      48.702  22.804  74.269  1.00  0.00           C
ATOM   3002  HG  LEU   397      49.755  22.787  73.985  1.00  0.00           H
ATOM   3003  CD1 LEU   397      47.799  22.858  73.051  1.00  0.00           C
ATOM   3004 HD11 LEU   397      48.027  22.034  72.375  1.00  0.00           H
ATOM   3005 HD12 LEU   397      46.758  22.670  73.317  1.00  0.00           H
ATOM   3006 HD13 LEU   397      47.920  23.782  72.486  1.00  0.00           H
ATOM   3007  CD2 LEU   397      48.475  24.058  75.085  1.00  0.00           C
ATOM   3008 HD21 LEU   397      49.068  23.981  75.996  1.00  0.00           H
ATOM   3009 HD22 LEU   397      48.816  24.890  74.468  1.00  0.00           H
ATOM   3010 HD23 LEU   397      47.404  24.139  75.270  1.00  0.00           H
ATOM   3011  C   LEU   397      48.654  20.022  77.023  1.00  0.00           C
ATOM   3012  O   LEU   397      48.109  20.400  78.053  1.00  0.00           O
ATOM   3013  N   ALA   398      48.827  18.740  76.714  1.00  0.00           N
ATOM   3014  H   ALA   398      49.333  18.464  75.885  1.00  0.00           H
ATOM   3015  CA  ALA   398      48.171  17.663  77.542  1.00  0.00           C
ATOM   3016  HA  ALA   398      47.155  17.938  77.824  1.00  0.00           H
ATOM   3017  CB  ALA   398      48.076  16.349  76.728  1.00  0.00           C
ATOM   3018  HB1 ALA   398      49.019  16.128  76.228  1.00  0.00           H
ATOM   3019  HB2 ALA   398      47.680  15.485  77.263  1.00  0.00           H
ATOM   3020  HB3 ALA   398      47.283  16.618  76.030  1.00  0.00           H
ATOM   3021  C   ALA   398      48.959  17.472  78.911  1.00  0.00           C
ATOM   3022  O   ALA   398      48.366  16.875  79.838  1.00  0.00           O
ATOM   3023  N   MET   399      50.223  17.936  78.996  1.00  0.00           N
ATOM   3024  H   MET   399      50.658  18.342  78.180  1.00  0.00           H
ATOM   3025  CA  MET   399      51.020  18.127  80.219  1.00  0.00           C
ATOM   3026  HA  MET   399      50.706  17.416  80.983  1.00  0.00           H
ATOM   3027  CB  MET   399      52.559  17.943  79.914  1.00  0.00           C
ATOM   3028  HB2 MET   399      52.924  18.563  79.095  1.00  0.00           H
ATOM   3029  HB3 MET   399      52.977  18.131  80.903  1.00  0.00           H
ATOM   3030  CG  MET   399      52.861  16.544  79.427  1.00  0.00           C
ATOM   3031  HG2 MET   399      52.364  15.756  79.994  1.00  0.00           H
ATOM   3032  HG3 MET   399      52.493  16.449  78.406  1.00  0.00           H
ATOM   3033  SD  MET   399      54.612  16.093  79.399  1.00  0.00           S
ATOM   3034  CE  MET   399      55.134  17.102  78.081  1.00  0.00           C
ATOM   3035  HE1 MET   399      56.000  16.652  77.597  1.00  0.00           H
ATOM   3036  HE2 MET   399      54.312  17.167  77.367  1.00  0.00           H
ATOM   3037  HE3 MET   399      55.272  18.077  78.548  1.00  0.00           H
ATOM   3038  C   MET   399      50.846  19.492  80.909  1.00  0.00           C
ATOM   3039  O   MET   399      51.292  19.719  81.985  1.00  0.00           O
ATOM   3040  N   GLY   400      50.249  20.477  80.257  1.00  0.00           N
ATOM   3041  H   GLY   400      49.967  20.293  79.304  1.00  0.00           H
ATOM   3042  CA  GLY   400      50.064  21.864  80.763  1.00  0.00           C
ATOM   3043  HA2 GLY   400      49.554  22.431  79.985  1.00  0.00           H
ATOM   3044  HA3 GLY   400      49.537  21.838  81.717  1.00  0.00           H
ATOM   3045  C   GLY   400      51.398  22.593  80.999  1.00  0.00           C
ATOM   3046  O   GLY   400      51.513  23.467  81.821  1.00  0.00           O
ATOM   3047  N   GLN   401      52.542  22.135  80.419  1.00  0.00           N
ATOM   3048  H   GLN   401      52.445  21.671  79.527  1.00  0.00           H
ATOM   3049  CA  GLN   401      53.924  22.315  80.815  1.00  0.00           C
ATOM   3050  HA  GLN   401      54.055  22.288  81.896  1.00  0.00           H
ATOM   3051  CB  GLN   401      54.788  21.194  80.228  1.00  0.00           C
ATOM   3052  HB2 GLN   401      54.604  20.398  80.950  1.00  0.00           H
ATOM   3053  HB3 GLN   401      54.471  20.855  79.242  1.00  0.00           H
ATOM   3054  CG  GLN   401      56.313  21.442  80.313  1.00  0.00           C
ATOM   3055  HG2 GLN   401      56.609  21.970  79.407  1.00  0.00           H
ATOM   3056  HG3 GLN   401      56.539  22.212  81.051  1.00  0.00           H
ATOM   3057  CD  GLN   401      57.147  20.159  80.663  1.00  0.00           C
ATOM   3058  OE1 GLN   401      56.708  19.049  80.581  1.00  0.00           O
ATOM   3059  NE2 GLN   401      58.421  20.330  80.893  1.00  0.00           N
ATOM   3060 HE21 GLN   401      58.868  19.486  81.221  1.00  0.00           H
ATOM   3061 HE22 GLN   401      58.848  21.242  80.963  1.00  0.00           H
ATOM   3062  C   GLN   401      54.521  23.674  80.392  1.00  0.00           C
ATOM   3063  O   GLN   401      55.171  23.768  79.336  1.00  0.00           O
ATOM   3064  N   VAL   402      54.150  24.729  81.088  1.00  0.00           N
ATOM   3065  H   VAL   402      53.572  24.606  81.907  1.00  0.00           H
ATOM   3066  CA  VAL   402      54.404  26.050  80.683  1.00  0.00           C
ATOM   3067  HA  VAL   402      55.156  26.150  79.901  1.00  0.00           H
ATOM   3068  CB  VAL   402      53.000  26.680  80.230  1.00  0.00           C
ATOM   3069  HB  VAL   402      52.232  26.286  80.895  1.00  0.00           H
ATOM   3070  CG1 VAL   402      52.986  28.189  80.200  1.00  0.00           C
ATOM   3071 HG11 VAL   402      53.797  28.523  79.552  1.00  0.00           H
ATOM   3072 HG12 VAL   402      52.043  28.476  79.735  1.00  0.00           H
ATOM   3073 HG13 VAL   402      52.925  28.592  81.210  1.00  0.00           H
ATOM   3074  CG2 VAL   402      52.697  26.123  78.813  1.00  0.00           C
ATOM   3075 HG21 VAL   402      53.427  26.541  78.119  1.00  0.00           H
ATOM   3076 HG22 VAL   402      52.774  25.046  78.967  1.00  0.00           H
ATOM   3077 HG23 VAL   402      51.688  26.377  78.491  1.00  0.00           H
ATOM   3078  C   VAL   402      54.917  26.950  81.810  1.00  0.00           C
ATOM   3079  O   VAL   402      54.373  26.743  82.914  1.00  0.00           O
ATOM   3080  N   ASP   403      55.835  27.891  81.579  1.00  0.00           N
ATOM   3081  H   ASP   403      56.181  27.899  80.630  1.00  0.00           H
ATOM   3082  CA  ASP   403      56.431  28.646  82.737  1.00  0.00           C
ATOM   3083  HA  ASP   403      55.957  28.586  83.716  1.00  0.00           H
ATOM   3084  CB  ASP   403      57.846  28.181  83.064  1.00  0.00           C
ATOM   3085  HB2 ASP   403      57.710  27.143  83.366  1.00  0.00           H
ATOM   3086  HB3 ASP   403      58.371  28.332  82.121  1.00  0.00           H
ATOM   3087  CG  ASP   403      58.522  28.917  84.192  1.00  0.00           C
ATOM   3088  OD1 ASP   403      57.905  29.570  85.038  1.00  0.00           O
ATOM   3089  OD2 ASP   403      59.758  28.843  84.170  1.00  0.00           O
ATOM   3090  C   ASP   403      56.527  30.116  82.325  1.00  0.00           C
ATOM   3091  O   ASP   403      56.881  30.453  81.197  1.00  0.00           O
ATOM   3092  N   GLY   404      56.002  31.035  83.162  1.00  0.00           N
ATOM   3093  H   GLY   404      55.905  30.686  84.105  1.00  0.00           H
ATOM   3094  CA  GLY   404      56.191  32.538  83.026  1.00  0.00           C
ATOM   3095  HA2 GLY   404      56.017  32.678  81.959  1.00  0.00           H
ATOM   3096  HA3 GLY   404      55.538  33.119  83.676  1.00  0.00           H
ATOM   3097  C   GLY   404      57.643  32.895  83.321  1.00  0.00           C
ATOM   3098  O   GLY   404      58.180  32.363  84.224  1.00  0.00           O
ATOM   3099  N   ASP   405      58.269  33.808  82.591  1.00  0.00           N
ATOM   3100  H   ASP   405      57.786  34.384  81.917  1.00  0.00           H
ATOM   3101  CA  ASP   405      59.664  34.257  82.842  1.00  0.00           C
ATOM   3102  HA  ASP   405      59.907  33.829  83.815  1.00  0.00           H
ATOM   3103  CB  ASP   405      60.520  33.647  81.768  1.00  0.00           C
ATOM   3104  HB2 ASP   405      60.622  32.563  81.830  1.00  0.00           H
ATOM   3105  HB3 ASP   405      60.068  33.739  80.780  1.00  0.00           H
ATOM   3106  CG  ASP   405      61.935  34.266  81.702  1.00  0.00           C
ATOM   3107  OD1 ASP   405      62.434  34.561  82.852  1.00  0.00           O
ATOM   3108  OD2 ASP   405      62.605  34.189  80.658  1.00  0.00           O
ATOM   3109  C   ASP   405      59.731  35.792  82.896  1.00  0.00           C
ATOM   3110  O   ASP   405      59.703  36.435  81.865  1.00  0.00           O
ATOM   3111  N   LEU   406      59.967  36.356  84.036  1.00  0.00           N
ATOM   3112  H   LEU   406      59.914  35.794  84.874  1.00  0.00           H
ATOM   3113  CA  LEU   406      60.182  37.805  84.115  1.00  0.00           C
ATOM   3114  HA  LEU   406      59.309  38.258  83.646  1.00  0.00           H
ATOM   3115  CB  LEU   406      60.245  38.300  85.561  1.00  0.00           C
ATOM   3116  HB2 LEU   406      60.996  37.693  86.067  1.00  0.00           H
ATOM   3117  HB3 LEU   406      60.629  39.317  85.481  1.00  0.00           H
ATOM   3118  CG  LEU   406      58.960  38.425  86.323  1.00  0.00           C
ATOM   3119  HG  LEU   406      58.498  37.443  86.424  1.00  0.00           H
ATOM   3120  CD1 LEU   406      59.244  38.868  87.751  1.00  0.00           C
ATOM   3121 HD11 LEU   406      59.737  38.068  88.302  1.00  0.00           H
ATOM   3122 HD12 LEU   406      59.849  39.775  87.762  1.00  0.00           H
ATOM   3123 HD13 LEU   406      58.324  39.023  88.315  1.00  0.00           H
ATOM   3124  CD2 LEU   406      57.950  39.356  85.756  1.00  0.00           C
ATOM   3125 HD21 LEU   406      57.134  39.408  86.476  1.00  0.00           H
ATOM   3126 HD22 LEU   406      58.430  40.324  85.613  1.00  0.00           H
ATOM   3127 HD23 LEU   406      57.550  38.933  84.834  1.00  0.00           H
ATOM   3128  C   LEU   406      61.266  38.338  83.258  1.00  0.00           C
ATOM   3129  O   LEU   406      61.134  39.456  82.829  1.00  0.00           O
ATOM   3130  N   LEU   407      62.361  37.595  83.032  1.00  0.00           N
ATOM   3131  H   LEU   407      62.480  36.663  83.404  1.00  0.00           H
ATOM   3132  CA  LEU   407      63.445  38.101  82.292  1.00  0.00           C
ATOM   3133  HA  LEU   407      63.723  39.050  82.751  1.00  0.00           H
ATOM   3134  CB  LEU   407      64.639  37.154  82.406  1.00  0.00           C
ATOM   3135  HB2 LEU   407      64.750  36.834  83.441  1.00  0.00           H
ATOM   3136  HB3 LEU   407      64.575  36.213  81.859  1.00  0.00           H
ATOM   3137  CG  LEU   407      65.981  37.867  82.074  1.00  0.00           C
ATOM   3138  HG  LEU   407      66.012  38.235  81.048  1.00  0.00           H
ATOM   3139  CD1 LEU   407      66.299  39.036  82.958  1.00  0.00           C
ATOM   3140 HD11 LEU   407      67.285  39.400  82.669  1.00  0.00           H
ATOM   3141 HD12 LEU   407      65.691  39.936  82.868  1.00  0.00           H
ATOM   3142 HD13 LEU   407      66.317  38.792  84.020  1.00  0.00           H
ATOM   3143  CD2 LEU   407      67.098  36.812  82.187  1.00  0.00           C
ATOM   3144 HD21 LEU   407      67.971  37.165  81.637  1.00  0.00           H
ATOM   3145 HD22 LEU   407      67.260  36.631  83.249  1.00  0.00           H
ATOM   3146 HD23 LEU   407      66.853  35.861  81.714  1.00  0.00           H
ATOM   3147  C   LEU   407      63.106  38.378  80.836  1.00  0.00           C
ATOM   3148  O   LEU   407      63.235  39.500  80.371  1.00  0.00           O
ATOM   3149  N   SER   408      62.559  37.409  80.195  1.00  0.00           N
ATOM   3150  H   SER   408      62.404  36.524  80.658  1.00  0.00           H
ATOM   3151  CA  SER   408      62.162  37.492  78.736  1.00  0.00           C
ATOM   3152  HA  SER   408      62.790  38.188  78.179  1.00  0.00           H
ATOM   3153  CB  SER   408      62.079  36.142  77.994  1.00  0.00           C
ATOM   3154  HB2 SER   408      61.719  36.284  76.975  1.00  0.00           H
ATOM   3155  HB3 SER   408      63.078  35.713  77.915  1.00  0.00           H
ATOM   3156  OG  SER   408      61.206  35.236  78.707  1.00  0.00           O
ATOM   3157  HG  SER   408      61.660  34.870  79.470  1.00  0.00           H
ATOM   3158  C   SER   408      60.827  38.202  78.626  1.00  0.00           C
ATOM   3159  O   SER   408      60.434  38.636  77.503  1.00  0.00           O
ATOM   3160  N   GLY   409      60.147  38.366  79.732  1.00  0.00           N
ATOM   3161  H   GLY   409      60.444  37.929  80.592  1.00  0.00           H
ATOM   3162  CA  GLY   409      58.871  39.055  79.905  1.00  0.00           C
ATOM   3163  HA2 GLY   409      58.756  39.345  80.949  1.00  0.00           H
ATOM   3164  HA3 GLY   409      58.901  40.033  79.423  1.00  0.00           H
ATOM   3165  C   GLY   409      57.658  38.274  79.407  1.00  0.00           C
ATOM   3166  O   GLY   409      56.583  38.882  79.399  1.00  0.00           O
ATOM   3167  N   VAL   410      57.773  36.974  78.988  1.00  0.00           N
ATOM   3168  H   VAL   410      58.623  36.450  79.142  1.00  0.00           H
ATOM   3169  CA  VAL   410      56.673  36.240  78.299  1.00  0.00           C
ATOM   3170  HA  VAL   410      55.728  36.765  78.439  1.00  0.00           H
ATOM   3171  CB  VAL   410      56.920  36.139  76.745  1.00  0.00           C
ATOM   3172  HB  VAL   410      56.077  35.630  76.278  1.00  0.00           H
ATOM   3173  CG1 VAL   410      57.031  37.495  76.095  1.00  0.00           C
ATOM   3174 HG11 VAL   410      57.983  37.979  76.311  1.00  0.00           H
ATOM   3175 HG12 VAL   410      56.770  37.308  75.053  1.00  0.00           H
ATOM   3176 HG13 VAL   410      56.310  38.206  76.499  1.00  0.00           H
ATOM   3177  CG2 VAL   410      58.031  35.200  76.362  1.00  0.00           C
ATOM   3178 HG21 VAL   410      58.280  35.301  75.306  1.00  0.00           H
ATOM   3179 HG22 VAL   410      58.905  35.401  76.982  1.00  0.00           H
ATOM   3180 HG23 VAL   410      57.725  34.178  76.586  1.00  0.00           H
ATOM   3181  C   VAL   410      56.458  34.850  78.874  1.00  0.00           C
ATOM   3182  O   VAL   410      57.414  34.373  79.493  1.00  0.00           O
ATOM   3183  N   CYX   411      55.282  34.242  78.736  1.00  0.00           N
ATOM   3184  H   CYX   411      54.514  34.795  78.384  1.00  0.00           H
ATOM   3185  CA  CYX   411      55.167  32.767  78.758  1.00  0.00           C
ATOM   3186  HA  CYX   411      55.703  32.494  79.667  1.00  0.00           H
ATOM   3187  CB  CYX   411      53.717  32.409  78.893  1.00  0.00           C
ATOM   3188  HB2 CYX   411      53.124  33.047  78.238  1.00  0.00           H
ATOM   3189  HB3 CYX   411      53.744  31.321  78.847  1.00  0.00           H
ATOM   3190  SG  CYX   411      53.253  32.894  80.577  1.00  0.00           S
ATOM   3191  C   CYX   411      55.874  31.981  77.601  1.00  0.00           C
ATOM   3192  O   CYX   411      55.683  32.285  76.418  1.00  0.00           O
ATOM   3193  N   TYR   412      56.609  30.952  78.043  1.00  0.00           N
ATOM   3194  H   TYR   412      56.528  30.758  79.031  1.00  0.00           H
ATOM   3195  CA  TYR   412      57.249  29.957  77.170  1.00  0.00           C
ATOM   3196  HA  TYR   412      56.734  30.068  76.216  1.00  0.00           H
ATOM   3197  CB  TYR   412      58.642  30.490  76.827  1.00  0.00           C
ATOM   3198  HB2 TYR   412      58.491  31.461  76.354  1.00  0.00           H
ATOM   3199  HB3 TYR   412      59.272  30.642  77.703  1.00  0.00           H
ATOM   3200  CG  TYR   412      59.390  29.560  75.809  1.00  0.00           C
ATOM   3201  CD1 TYR   412      58.712  29.414  74.603  1.00  0.00           C
ATOM   3202  HD1 TYR   412      57.745  29.867  74.439  1.00  0.00           H
ATOM   3203  CE1 TYR   412      59.274  28.630  73.565  1.00  0.00           C
ATOM   3204  HE1 TYR   412      58.716  28.569  72.643  1.00  0.00           H
ATOM   3205  CZ  TYR   412      60.592  28.059  73.762  1.00  0.00           C
ATOM   3206  OH  TYR   412      61.257  27.486  72.687  1.00  0.00           O
ATOM   3207  HH  TYR   412      60.843  27.364  71.829  1.00  0.00           H
ATOM   3208  CE2 TYR   412      61.212  28.177  75.033  1.00  0.00           C
ATOM   3209  HE2 TYR   412      62.230  27.857  75.197  1.00  0.00           H
ATOM   3210  CD2 TYR   412      60.578  28.849  76.116  1.00  0.00           C
ATOM   3211  HD2 TYR   412      61.088  29.038  77.049  1.00  0.00           H
ATOM   3212  C   TYR   412      57.089  28.533  77.675  1.00  0.00           C
ATOM   3213  O   TYR   412      56.518  28.365  78.752  1.00  0.00           O
ATOM   3214  N   VAL   413      57.602  27.475  76.960  1.00  0.00           N
ATOM   3215  H   VAL   413      57.921  27.596  76.010  1.00  0.00           H
ATOM   3216  CA  VAL   413      57.430  26.030  77.386  1.00  0.00           C
ATOM   3217  HA  VAL   413      56.375  25.849  77.594  1.00  0.00           H
ATOM   3218  CB  VAL   413      57.876  24.982  76.369  1.00  0.00           C
ATOM   3219  HB  VAL   413      57.167  25.052  75.545  1.00  0.00           H
ATOM   3220  CG1 VAL   413      59.319  25.172  75.867  1.00  0.00           C
ATOM   3221 HG11 VAL   413      60.019  25.314  76.690  1.00  0.00           H
ATOM   3222 HG12 VAL   413      59.494  24.265  75.289  1.00  0.00           H
ATOM   3223 HG13 VAL   413      59.250  25.874  75.036  1.00  0.00           H
ATOM   3224  CG2 VAL   413      57.803  23.542  76.945  1.00  0.00           C
ATOM   3225 HG21 VAL   413      58.530  23.270  77.711  1.00  0.00           H
ATOM   3226 HG22 VAL   413      56.832  23.414  77.424  1.00  0.00           H
ATOM   3227 HG23 VAL   413      57.962  22.743  76.221  1.00  0.00           H
ATOM   3228  C   VAL   413      58.165  25.889  78.771  1.00  0.00           C
ATOM   3229  O   VAL   413      59.090  26.565  79.120  1.00  0.00           O
ATOM   3230  N   GLY   414      57.704  25.057  79.689  1.00  0.00           N
ATOM   3231  H   GLY   414      56.925  24.434  79.533  1.00  0.00           H
ATOM   3232  CA  GLY   414      58.193  25.015  81.113  1.00  0.00           C
ATOM   3233  HA2 GLY   414      58.503  26.026  81.375  1.00  0.00           H
ATOM   3234  HA3 GLY   414      57.366  24.804  81.791  1.00  0.00           H
ATOM   3235  C   GLY   414      59.414  24.164  81.345  1.00  0.00           C
ATOM   3236  O   GLY   414      59.359  22.986  81.623  1.00  0.00           O
ATOM   3237  N   LEU   415      60.593  24.830  81.143  1.00  0.00           N
ATOM   3238  H   LEU   415      60.565  25.837  81.071  1.00  0.00           H
ATOM   3239  CA  LEU   415      61.832  24.145  81.178  1.00  0.00           C
ATOM   3240  HA  LEU   415      61.660  23.196  80.670  1.00  0.00           H
ATOM   3241  CB  LEU   415      62.813  24.862  80.227  1.00  0.00           C
ATOM   3242  HB2 LEU   415      62.838  25.931  80.438  1.00  0.00           H
ATOM   3243  HB3 LEU   415      63.758  24.332  80.345  1.00  0.00           H
ATOM   3244  CG  LEU   415      62.387  24.871  78.776  1.00  0.00           C
ATOM   3245  HG  LEU   415      61.405  25.283  78.542  1.00  0.00           H
ATOM   3246  CD1 LEU   415      63.475  25.674  77.969  1.00  0.00           C
ATOM   3247 HD11 LEU   415      63.555  26.695  78.343  1.00  0.00           H
ATOM   3248 HD12 LEU   415      64.429  25.155  78.054  1.00  0.00           H
ATOM   3249 HD13 LEU   415      63.126  25.698  76.937  1.00  0.00           H
ATOM   3250  CD2 LEU   415      62.477  23.463  78.194  1.00  0.00           C
ATOM   3251 HD21 LEU   415      61.613  22.910  78.564  1.00  0.00           H
ATOM   3252 HD22 LEU   415      62.357  23.531  77.113  1.00  0.00           H
ATOM   3253 HD23 LEU   415      63.434  23.008  78.449  1.00  0.00           H
ATOM   3254  C   LEU   415      62.300  23.919  82.593  1.00  0.00           C
ATOM   3255  O   LEU   415      63.082  24.743  83.097  1.00  0.00           O
ATOM   3256  N   SER   416      61.830  22.844  83.260  1.00  0.00           N
ATOM   3257  H   SER   416      61.067  22.443  82.735  1.00  0.00           H
ATOM   3258  CA  SER   416      62.068  22.737  84.738  1.00  0.00           C
ATOM   3259  HA  SER   416      62.211  23.751  85.112  1.00  0.00           H
ATOM   3260  CB  SER   416      60.730  22.306  85.360  1.00  0.00           C
ATOM   3261  HB2 SER   416      60.828  22.254  86.444  1.00  0.00           H
ATOM   3262  HB3 SER   416      59.910  22.989  85.139  1.00  0.00           H
ATOM   3263  OG  SER   416      60.310  20.996  85.129  1.00  0.00           O
ATOM   3264  HG  SER   416      59.402  20.975  84.818  1.00  0.00           H
ATOM   3265  C   SER   416      63.083  21.718  85.136  1.00  0.00           C
ATOM   3266  O   SER   416      63.351  21.506  86.322  1.00  0.00           O
ATOM   3267  N   SER   417      63.862  21.295  84.098  1.00  0.00           N
ATOM   3268  H   SER   417      63.809  21.756  83.200  1.00  0.00           H
ATOM   3269  CA  SER   417      64.822  20.197  84.309  1.00  0.00           C
ATOM   3270  HA  SER   417      65.336  20.337  85.260  1.00  0.00           H
ATOM   3271  CB  SER   417      64.208  18.826  84.566  1.00  0.00           C
ATOM   3272  HB2 SER   417      65.095  18.199  84.657  1.00  0.00           H
ATOM   3273  HB3 SER   417      63.836  18.872  85.590  1.00  0.00           H
ATOM   3274  OG  SER   417      63.528  18.364  83.474  1.00  0.00           O
ATOM   3275  HG  SER   417      62.789  17.767  83.614  1.00  0.00           H
ATOM   3276  C   SER   417      65.849  20.059  83.251  1.00  0.00           C
ATOM   3277  O   SER   417      65.668  20.672  82.171  1.00  0.00           O
ATOM   3278  N   VAL   418      67.005  19.418  83.472  1.00  0.00           N
ATOM   3279  H   VAL   418      67.278  19.163  84.411  1.00  0.00           H
ATOM   3280  CA  VAL   418      67.899  19.004  82.329  1.00  0.00           C
ATOM   3281  HA  VAL   418      68.305  19.856  81.785  1.00  0.00           H
ATOM   3282  CB  VAL   418      69.048  18.073  82.877  1.00  0.00           C
ATOM   3283  HB  VAL   418      68.613  17.488  83.687  1.00  0.00           H
ATOM   3284  CG1 VAL   418      69.621  17.168  81.778  1.00  0.00           C
ATOM   3285 HG11 VAL   418      69.913  17.708  80.878  1.00  0.00           H
ATOM   3286 HG12 VAL   418      70.469  16.591  82.147  1.00  0.00           H
ATOM   3287 HG13 VAL   418      68.855  16.457  81.468  1.00  0.00           H
ATOM   3288  CG2 VAL   418      70.131  18.982  83.343  1.00  0.00           C
ATOM   3289 HG21 VAL   418      69.635  19.742  83.947  1.00  0.00           H
ATOM   3290 HG22 VAL   418      70.906  18.510  83.947  1.00  0.00           H
ATOM   3291 HG23 VAL   418      70.561  19.561  82.526  1.00  0.00           H
ATOM   3292  C   VAL   418      66.990  18.295  81.223  1.00  0.00           C
ATOM   3293  O   VAL   418      67.148  18.647  80.073  1.00  0.00           O
ATOM   3294  N   ASP   419      66.140  17.353  81.589  1.00  0.00           N
ATOM   3295  H   ASP   419      65.999  17.133  82.564  1.00  0.00           H
ATOM   3296  CA  ASP   419      65.565  16.503  80.614  1.00  0.00           C
ATOM   3297  HA  ASP   419      66.323  16.240  79.877  1.00  0.00           H
ATOM   3298  CB  ASP   419      65.085  15.164  81.211  1.00  0.00           C
ATOM   3299  HB2 ASP   419      64.869  15.371  82.259  1.00  0.00           H
ATOM   3300  HB3 ASP   419      64.169  14.858  80.706  1.00  0.00           H
ATOM   3301  CG  ASP   419      66.140  14.027  81.108  1.00  0.00           C
ATOM   3302  OD1 ASP   419      65.801  12.899  81.431  1.00  0.00           O
ATOM   3303  OD2 ASP   419      67.327  14.299  80.787  1.00  0.00           O
ATOM   3304  C   ASP   419      64.473  17.244  79.793  1.00  0.00           C
ATOM   3305  O   ASP   419      64.217  16.894  78.638  1.00  0.00           O
ATOM   3306  N   ALA   420      63.872  18.238  80.375  1.00  0.00           N
ATOM   3307  H   ALA   420      64.003  18.311  81.374  1.00  0.00           H
ATOM   3308  CA  ALA   420      63.043  19.244  79.709  1.00  0.00           C
ATOM   3309  HA  ALA   420      62.238  18.726  79.188  1.00  0.00           H
ATOM   3310  CB  ALA   420      62.353  20.305  80.625  1.00  0.00           C
ATOM   3311  HB1 ALA   420      61.682  19.942  81.403  1.00  0.00           H
ATOM   3312  HB2 ALA   420      63.104  20.902  81.141  1.00  0.00           H
ATOM   3313  HB3 ALA   420      61.814  21.045  80.034  1.00  0.00           H
ATOM   3314  C   ALA   420      63.823  19.979  78.626  1.00  0.00           C
ATOM   3315  O   ALA   420      63.695  19.839  77.437  1.00  0.00           O
ATOM   3316  N   LEU   421      64.904  20.684  79.031  1.00  0.00           N
ATOM   3317  H   LEU   421      65.019  20.818  80.025  1.00  0.00           H
ATOM   3318  CA  LEU   421      65.840  21.443  78.204  1.00  0.00           C
ATOM   3319  HA  LEU   421      65.327  22.273  77.718  1.00  0.00           H
ATOM   3320  CB  LEU   421      66.895  21.993  79.184  1.00  0.00           C
ATOM   3321  HB2 LEU   421      66.366  22.779  79.724  1.00  0.00           H
ATOM   3322  HB3 LEU   421      67.174  21.183  79.858  1.00  0.00           H
ATOM   3323  CG  LEU   421      68.150  22.477  78.414  1.00  0.00           C
ATOM   3324  HG  LEU   421      68.505  21.780  77.655  1.00  0.00           H
ATOM   3325  CD1 LEU   421      67.898  23.838  77.809  1.00  0.00           C
ATOM   3326 HD11 LEU   421      67.028  23.846  77.152  1.00  0.00           H
ATOM   3327 HD12 LEU   421      68.031  24.649  78.525  1.00  0.00           H
ATOM   3328 HD13 LEU   421      68.703  24.002  77.093  1.00  0.00           H
ATOM   3329  CD2 LEU   421      69.369  22.580  79.368  1.00  0.00           C
ATOM   3330 HD21 LEU   421      69.737  21.554  79.396  1.00  0.00           H
ATOM   3331 HD22 LEU   421      70.200  23.142  78.942  1.00  0.00           H
ATOM   3332 HD23 LEU   421      69.122  23.008  80.340  1.00  0.00           H
ATOM   3333  C   LEU   421      66.376  20.611  77.048  1.00  0.00           C
ATOM   3334  O   LEU   421      66.416  20.966  75.863  1.00  0.00           O
ATOM   3335  N   ARG   422      66.777  19.357  77.325  1.00  0.00           N
ATOM   3336  H   ARG   422      66.803  19.076  78.295  1.00  0.00           H
ATOM   3337  CA  ARG   422      67.133  18.338  76.283  1.00  0.00           C
ATOM   3338  HA  ARG   422      67.958  18.744  75.697  1.00  0.00           H
ATOM   3339  CB  ARG   422      67.444  17.021  77.045  1.00  0.00           C
ATOM   3340  HB2 ARG   422      66.727  16.890  77.855  1.00  0.00           H
ATOM   3341  HB3 ARG   422      67.224  16.098  76.508  1.00  0.00           H
ATOM   3342  CG  ARG   422      68.873  17.112  77.479  1.00  0.00           C
ATOM   3343  HG2 ARG   422      69.541  17.188  76.621  1.00  0.00           H
ATOM   3344  HG3 ARG   422      69.081  17.963  78.129  1.00  0.00           H
ATOM   3345  CD  ARG   422      69.291  15.913  78.348  1.00  0.00           C
ATOM   3346  HD2 ARG   422      70.102  16.194  79.020  1.00  0.00           H
ATOM   3347  HD3 ARG   422      68.473  15.662  79.023  1.00  0.00           H
ATOM   3348  NE  ARG   422      69.624  14.739  77.553  1.00  0.00           N
ATOM   3349  HE  ARG   422      70.349  14.811  76.854  1.00  0.00           H
ATOM   3350  CZ  ARG   422      68.956  13.582  77.519  1.00  0.00           C
ATOM   3351  NH1 ARG   422      67.962  13.265  78.288  1.00  0.00           N
ATOM   3352 HH11 ARG   422      67.806  13.803  79.129  1.00  0.00           H
ATOM   3353 HH12 ARG   422      67.536  12.351  78.229  1.00  0.00           H
ATOM   3354  NH2 ARG   422      69.254  12.759  76.655  1.00  0.00           N
ATOM   3355 HH21 ARG   422      69.963  13.057  76.001  1.00  0.00           H
ATOM   3356 HH22 ARG   422      68.968  11.791  76.686  1.00  0.00           H
ATOM   3357  C   ARG   422      65.992  18.065  75.334  1.00  0.00           C
ATOM   3358  O   ARG   422      66.122  18.167  74.137  1.00  0.00           O
ATOM   3359  N   GLY   423      64.797  17.872  75.835  1.00  0.00           N
ATOM   3360  H   GLY   423      64.712  18.005  76.832  1.00  0.00           H
ATOM   3361  CA  GLY   423      63.712  17.244  75.127  1.00  0.00           C
ATOM   3362  HA2 GLY   423      63.971  16.363  74.541  1.00  0.00           H
ATOM   3363  HA3 GLY   423      62.935  16.890  75.805  1.00  0.00           H
ATOM   3364  C   GLY   423      62.936  18.207  74.159  1.00  0.00           C
ATOM   3365  O   GLY   423      62.577  17.859  72.989  1.00  0.00           O
ATOM   3366  N   PHE   424      62.681  19.401  74.660  1.00  0.00           N
ATOM   3367  H   PHE   424      63.024  19.508  75.604  1.00  0.00           H
ATOM   3368  CA  PHE   424      61.848  20.458  74.109  1.00  0.00           C
ATOM   3369  HA  PHE   424      61.161  19.971  73.417  1.00  0.00           H
ATOM   3370  CB  PHE   424      60.954  20.923  75.251  1.00  0.00           C
ATOM   3371  HB2 PHE   424      61.640  21.360  75.977  1.00  0.00           H
ATOM   3372  HB3 PHE   424      60.289  21.711  74.899  1.00  0.00           H
ATOM   3373  CG  PHE   424      60.255  19.842  75.980  1.00  0.00           C
ATOM   3374  CD1 PHE   424      60.132  19.818  77.396  1.00  0.00           C
ATOM   3375  HD1 PHE   424      60.598  20.593  77.987  1.00  0.00           H
ATOM   3376  CE1 PHE   424      59.500  18.698  78.026  1.00  0.00           C
ATOM   3377  HE1 PHE   424      59.369  18.796  79.093  1.00  0.00           H
ATOM   3378  CZ  PHE   424      58.940  17.662  77.327  1.00  0.00           C
ATOM   3379  HZ  PHE   424      58.465  16.861  77.875  1.00  0.00           H
ATOM   3380  CE2 PHE   424      59.071  17.706  75.972  1.00  0.00           C
ATOM   3381  HE2 PHE   424      58.465  17.026  75.393  1.00  0.00           H
ATOM   3382  CD2 PHE   424      59.683  18.743  75.283  1.00  0.00           C
ATOM   3383  HD2 PHE   424      59.655  18.817  74.206  1.00  0.00           H
ATOM   3384  C   PHE   424      62.589  21.573  73.291  1.00  0.00           C
ATOM   3385  O   PHE   424      61.960  22.076  72.426  1.00  0.00           O
ATOM   3386  N   VAL   425      63.894  21.780  73.456  1.00  0.00           N
ATOM   3387  H   VAL   425      64.445  21.098  73.957  1.00  0.00           H
ATOM   3388  CA  VAL   425      64.640  22.900  72.691  1.00  0.00           C
ATOM   3389  HA  VAL   425      64.104  23.115  71.766  1.00  0.00           H
ATOM   3390  CB  VAL   425      64.748  24.266  73.463  1.00  0.00           C
ATOM   3391  HB  VAL   425      65.146  25.018  72.782  1.00  0.00           H
ATOM   3392  CG1 VAL   425      63.287  24.794  73.728  1.00  0.00           C
ATOM   3393 HG11 VAL   425      62.830  25.102  72.788  1.00  0.00           H
ATOM   3394 HG12 VAL   425      62.648  24.137  74.319  1.00  0.00           H
ATOM   3395 HG13 VAL   425      63.412  25.729  74.275  1.00  0.00           H
ATOM   3396  CG2 VAL   425      65.499  24.149  74.829  1.00  0.00           C
ATOM   3397 HG21 VAL   425      65.130  23.329  75.445  1.00  0.00           H
ATOM   3398 HG22 VAL   425      66.560  23.960  74.669  1.00  0.00           H
ATOM   3399 HG23 VAL   425      65.403  25.090  75.371  1.00  0.00           H
ATOM   3400  C   VAL   425      65.952  22.420  72.225  1.00  0.00           C
ATOM   3401  O   VAL   425      66.295  22.594  71.065  1.00  0.00           O
ATOM   3402  N   LEU   426      66.748  21.611  73.000  1.00  0.00           N
ATOM   3403  H   LEU   426      66.601  21.583  73.999  1.00  0.00           H
ATOM   3404  CA  LEU   426      68.066  21.279  72.535  1.00  0.00           C
ATOM   3405  HA  LEU   426      68.465  22.219  72.154  1.00  0.00           H
ATOM   3406  CB  LEU   426      68.954  20.885  73.695  1.00  0.00           C
ATOM   3407  HB2 LEU   426      68.864  21.654  74.462  1.00  0.00           H
ATOM   3408  HB3 LEU   426      68.495  19.975  74.080  1.00  0.00           H
ATOM   3409  CG  LEU   426      70.443  20.661  73.504  1.00  0.00           C
ATOM   3410  HG  LEU   426      70.826  21.582  73.066  1.00  0.00           H
ATOM   3411  CD1 LEU   426      71.166  20.459  74.810  1.00  0.00           C
ATOM   3412 HD11 LEU   426      70.924  21.268  75.500  1.00  0.00           H
ATOM   3413 HD12 LEU   426      70.898  19.506  75.265  1.00  0.00           H
ATOM   3414 HD13 LEU   426      72.216  20.235  74.618  1.00  0.00           H
ATOM   3415  CD2 LEU   426      70.757  19.507  72.521  1.00  0.00           C
ATOM   3416 HD21 LEU   426      71.840  19.436  72.420  1.00  0.00           H
ATOM   3417 HD22 LEU   426      70.471  18.548  72.951  1.00  0.00           H
ATOM   3418 HD23 LEU   426      70.277  19.537  71.543  1.00  0.00           H
ATOM   3419  C   LEU   426      67.980  20.255  71.494  1.00  0.00           C
ATOM   3420  O   LEU   426      68.382  20.574  70.390  1.00  0.00           O
ATOM   3421  N   ALA   427      67.430  19.089  71.718  1.00  0.00           N
ATOM   3422  H   ALA   427      67.266  18.668  72.621  1.00  0.00           H
ATOM   3423  CA  ALA   427      67.380  17.979  70.718  1.00  0.00           C
ATOM   3424  HA  ALA   427      68.368  17.764  70.310  1.00  0.00           H
ATOM   3425  CB  ALA   427      66.933  16.700  71.394  1.00  0.00           C
ATOM   3426  HB1 ALA   427      66.090  16.913  72.052  1.00  0.00           H
ATOM   3427  HB2 ALA   427      66.703  15.839  70.766  1.00  0.00           H
ATOM   3428  HB3 ALA   427      67.743  16.466  72.086  1.00  0.00           H
ATOM   3429  C   ALA   427      66.553  18.384  69.453  1.00  0.00           C
ATOM   3430  O   ALA   427      67.066  18.108  68.392  1.00  0.00           O
ATOM   3431  N   PRO   428      65.336  18.933  69.579  1.00  0.00           N
ATOM   3432  CD  PRO   428      64.674  19.118  70.790  1.00  0.00           C
ATOM   3433  HD2 PRO   428      65.084  20.038  71.208  1.00  0.00           H
ATOM   3434  HD3 PRO   428      64.664  18.248  71.445  1.00  0.00           H
ATOM   3435  CG  PRO   428      63.305  19.558  70.322  1.00  0.00           C
ATOM   3436  HG2 PRO   428      62.844  20.215  71.060  1.00  0.00           H
ATOM   3437  HG3 PRO   428      62.829  18.618  70.042  1.00  0.00           H
ATOM   3438  CB  PRO   428      63.590  20.406  69.098  1.00  0.00           C
ATOM   3439  HB2 PRO   428      63.932  21.384  69.434  1.00  0.00           H
ATOM   3440  HB3 PRO   428      62.637  20.483  68.575  1.00  0.00           H
ATOM   3441  CA  PRO   428      64.581  19.465  68.425  1.00  0.00           C
ATOM   3442  HA  PRO   428      64.219  18.611  67.852  1.00  0.00           H
ATOM   3443  C   PRO   428      65.469  20.320  67.511  1.00  0.00           C
ATOM   3444  O   PRO   428      65.629  19.934  66.336  1.00  0.00           O
ATOM   3445  N   LEU   429      66.124  21.391  67.988  1.00  0.00           N
ATOM   3446  H   LEU   429      66.080  21.699  68.948  1.00  0.00           H
ATOM   3447  CA  LEU   429      66.993  22.187  67.190  1.00  0.00           C
ATOM   3448  HA  LEU   429      66.406  22.552  66.347  1.00  0.00           H
ATOM   3449  CB  LEU   429      67.500  23.346  68.084  1.00  0.00           C
ATOM   3450  HB2 LEU   429      66.622  23.807  68.537  1.00  0.00           H
ATOM   3451  HB3 LEU   429      68.185  23.061  68.883  1.00  0.00           H
ATOM   3452  CG  LEU   429      68.342  24.324  67.285  1.00  0.00           C
ATOM   3453  HG  LEU   429      69.232  23.795  66.945  1.00  0.00           H
ATOM   3454  CD1 LEU   429      67.712  24.876  66.087  1.00  0.00           C
ATOM   3455 HD11 LEU   429      66.628  24.901  66.195  1.00  0.00           H
ATOM   3456 HD12 LEU   429      68.041  25.911  65.985  1.00  0.00           H
ATOM   3457 HD13 LEU   429      68.132  24.361  65.223  1.00  0.00           H
ATOM   3458  CD2 LEU   429      68.734  25.490  68.223  1.00  0.00           C
ATOM   3459 HD21 LEU   429      69.350  25.116  69.041  1.00  0.00           H
ATOM   3460 HD22 LEU   429      69.313  26.231  67.671  1.00  0.00           H
ATOM   3461 HD23 LEU   429      67.865  26.063  68.545  1.00  0.00           H
ATOM   3462  C   LEU   429      68.165  21.368  66.573  1.00  0.00           C
ATOM   3463  O   LEU   429      68.320  21.558  65.382  1.00  0.00           O
ATOM   3464  N   PHE   430      68.795  20.468  67.358  1.00  0.00           N
ATOM   3465  H   PHE   430      68.550  20.280  68.319  1.00  0.00           H
ATOM   3466  CA  PHE   430      69.891  19.595  66.902  1.00  0.00           C
ATOM   3467  HA  PHE   430      70.761  20.103  66.485  1.00  0.00           H
ATOM   3468  CB  PHE   430      70.438  18.760  68.079  1.00  0.00           C
ATOM   3469  HB2 PHE   430      70.436  19.431  68.938  1.00  0.00           H
ATOM   3470  HB3 PHE   430      69.850  17.869  68.298  1.00  0.00           H
ATOM   3471  CG  PHE   430      71.826  18.225  67.925  1.00  0.00           C
ATOM   3472  CD1 PHE   430      72.942  18.913  68.530  1.00  0.00           C
ATOM   3473  HD1 PHE   430      72.697  19.889  68.923  1.00  0.00           H
ATOM   3474  CE1 PHE   430      74.222  18.408  68.533  1.00  0.00           C
ATOM   3475  HE1 PHE   430      75.034  18.994  68.937  1.00  0.00           H
ATOM   3476  CZ  PHE   430      74.460  17.175  67.778  1.00  0.00           C
ATOM   3477  HZ  PHE   430      75.475  16.910  67.523  1.00  0.00           H
ATOM   3478  CE2 PHE   430      73.394  16.672  67.064  1.00  0.00           C
ATOM   3479  HE2 PHE   430      73.621  15.905  66.339  1.00  0.00           H
ATOM   3480  CD2 PHE   430      72.075  17.069  67.197  1.00  0.00           C
ATOM   3481  HD2 PHE   430      71.313  16.526  66.657  1.00  0.00           H
ATOM   3482  C   PHE   430      69.485  18.637  65.755  1.00  0.00           C
ATOM   3483  O   PHE   430      70.164  18.429  64.811  1.00  0.00           O
ATOM   3484  N   VAL   431      68.267  18.126  65.760  1.00  0.00           N
ATOM   3485  H   VAL   431      67.727  18.347  66.584  1.00  0.00           H
ATOM   3486  CA  VAL   431      67.730  17.180  64.724  1.00  0.00           C
ATOM   3487  HA  VAL   431      68.500  16.464  64.436  1.00  0.00           H
ATOM   3488  CB  VAL   431      66.587  16.346  65.375  1.00  0.00           C
ATOM   3489  HB  VAL   431      65.859  16.905  65.965  1.00  0.00           H
ATOM   3490  CG1 VAL   431      65.762  15.477  64.485  1.00  0.00           C
ATOM   3491 HG11 VAL   431      66.381  14.806  63.890  1.00  0.00           H
ATOM   3492 HG12 VAL   431      65.225  14.705  65.036  1.00  0.00           H
ATOM   3493 HG13 VAL   431      65.052  15.962  63.815  1.00  0.00           H
ATOM   3494  CG2 VAL   431      67.167  15.319  66.367  1.00  0.00           C
ATOM   3495 HG21 VAL   431      67.881  15.822  67.019  1.00  0.00           H
ATOM   3496 HG22 VAL   431      66.410  14.840  66.987  1.00  0.00           H
ATOM   3497 HG23 VAL   431      67.790  14.577  65.868  1.00  0.00           H
ATOM   3498  C   VAL   431      67.214  17.890  63.463  1.00  0.00           C
ATOM   3499  O   VAL   431      67.462  17.410  62.361  1.00  0.00           O
ATOM   3500  N   TYR   432      66.518  19.023  63.602  1.00  0.00           N
ATOM   3501  H   TYR   432      66.391  19.435  64.516  1.00  0.00           H
ATOM   3502  CA  TYR   432      66.144  19.838  62.479  1.00  0.00           C
ATOM   3503  HA  TYR   432      65.555  19.257  61.770  1.00  0.00           H
ATOM   3504  CB  TYR   432      65.332  20.992  62.982  1.00  0.00           C
ATOM   3505  HB2 TYR   432      65.850  21.335  63.878  1.00  0.00           H
ATOM   3506  HB3 TYR   432      65.082  21.782  62.274  1.00  0.00           H
ATOM   3507  CG  TYR   432      63.968  20.731  63.642  1.00  0.00           C
ATOM   3508  CD1 TYR   432      63.064  19.799  63.061  1.00  0.00           C
ATOM   3509  HD1 TYR   432      63.347  19.352  62.119  1.00  0.00           H
ATOM   3510  CE1 TYR   432      61.798  19.707  63.603  1.00  0.00           C
ATOM   3511  HE1 TYR   432      61.054  19.074  63.142  1.00  0.00           H
ATOM   3512  CZ  TYR   432      61.370  20.529  64.691  1.00  0.00           C
ATOM   3513  OH  TYR   432      60.079  20.360  65.110  1.00  0.00           O
ATOM   3514  HH  TYR   432      60.053  19.850  65.923  1.00  0.00           H
ATOM   3515  CE2 TYR   432      62.268  21.378  65.357  1.00  0.00           C
ATOM   3516  HE2 TYR   432      61.820  22.001  66.117  1.00  0.00           H
ATOM   3517  CD2 TYR   432      63.605  21.539  64.780  1.00  0.00           C
ATOM   3518  HD2 TYR   432      64.309  22.182  65.286  1.00  0.00           H
ATOM   3519  C   TYR   432      67.434  20.327  61.802  1.00  0.00           C
ATOM   3520  O   TYR   432      67.573  20.183  60.525  1.00  0.00           O
ATOM   3521  N   LEU   433      68.434  20.788  62.618  1.00  0.00           N
ATOM   3522  H   LEU   433      68.175  21.040  63.562  1.00  0.00           H
ATOM   3523  CA  LEU   433      69.757  21.296  62.064  1.00  0.00           C
ATOM   3524  HA  LEU   433      69.444  22.068  61.361  1.00  0.00           H
ATOM   3525  CB  LEU   433      70.569  22.056  63.085  1.00  0.00           C
ATOM   3526  HB2 LEU   433      69.914  22.882  63.362  1.00  0.00           H
ATOM   3527  HB3 LEU   433      70.813  21.362  63.889  1.00  0.00           H
ATOM   3528  CG  LEU   433      71.886  22.816  62.745  1.00  0.00           C
ATOM   3529  HG  LEU   433      72.672  22.158  62.377  1.00  0.00           H
ATOM   3530  CD1 LEU   433      71.586  23.795  61.650  1.00  0.00           C
ATOM   3531 HD11 LEU   433      70.866  24.531  62.009  1.00  0.00           H
ATOM   3532 HD12 LEU   433      72.558  24.263  61.492  1.00  0.00           H
ATOM   3533 HD13 LEU   433      71.282  23.346  60.704  1.00  0.00           H
ATOM   3534  CD2 LEU   433      72.492  23.599  64.019  1.00  0.00           C
ATOM   3535 HD21 LEU   433      71.825  24.361  64.421  1.00  0.00           H
ATOM   3536 HD22 LEU   433      72.511  22.935  64.883  1.00  0.00           H
ATOM   3537 HD23 LEU   433      73.505  23.969  63.860  1.00  0.00           H
ATOM   3538  C   LEU   433      70.556  20.218  61.306  1.00  0.00           C
ATOM   3539  O   LEU   433      70.902  20.411  60.148  1.00  0.00           O
ATOM   3540  N   PHE   434      70.709  19.018  61.880  1.00  0.00           N
ATOM   3541  H   PHE   434      70.440  19.003  62.853  1.00  0.00           H
ATOM   3542  CA  PHE   434      71.261  17.840  61.194  1.00  0.00           C
ATOM   3543  HA  PHE   434      72.328  18.014  61.059  1.00  0.00           H
ATOM   3544  CB  PHE   434      71.272  16.647  62.122  1.00  0.00           C
ATOM   3545  HB2 PHE   434      71.712  16.965  63.067  1.00  0.00           H
ATOM   3546  HB3 PHE   434      70.226  16.443  62.351  1.00  0.00           H
ATOM   3547  CG  PHE   434      72.154  15.482  61.752  1.00  0.00           C
ATOM   3548  CD1 PHE   434      73.462  15.396  62.256  1.00  0.00           C
ATOM   3549  HD1 PHE   434      73.799  16.069  63.031  1.00  0.00           H
ATOM   3550  CE1 PHE   434      74.271  14.256  61.966  1.00  0.00           C
ATOM   3551  HE1 PHE   434      75.245  14.254  62.432  1.00  0.00           H
ATOM   3552  CZ  PHE   434      73.837  13.244  61.032  1.00  0.00           C
ATOM   3553  HZ  PHE   434      74.515  12.420  60.863  1.00  0.00           H
ATOM   3554  CE2 PHE   434      72.584  13.465  60.405  1.00  0.00           C
ATOM   3555  HE2 PHE   434      72.262  12.851  59.576  1.00  0.00           H
ATOM   3556  CD2 PHE   434      71.706  14.446  60.896  1.00  0.00           C
ATOM   3557  HD2 PHE   434      70.726  14.536  60.452  1.00  0.00           H
ATOM   3558  C   PHE   434      70.565  17.499  59.892  1.00  0.00           C
ATOM   3559  O   PHE   434      71.304  17.367  58.972  1.00  0.00           O
ATOM   3560  N   ILE   435      69.233  17.359  59.761  1.00  0.00           N
ATOM   3561  H   ILE   435      68.698  17.845  60.467  1.00  0.00           H
ATOM   3562  CA  ILE   435      68.601  16.983  58.493  1.00  0.00           C
ATOM   3563  HA  ILE   435      69.061  16.098  58.054  1.00  0.00           H
ATOM   3564  CB  ILE   435      67.085  16.706  58.778  1.00  0.00           C
ATOM   3565  HB  ILE   435      66.686  17.511  59.394  1.00  0.00           H
ATOM   3566  CG2 ILE   435      66.216  16.585  57.438  1.00  0.00           C
ATOM   3567 HG21 ILE   435      66.280  17.506  56.858  1.00  0.00           H
ATOM   3568 HG22 ILE   435      66.584  15.781  56.801  1.00  0.00           H
ATOM   3569 HG23 ILE   435      65.153  16.402  57.599  1.00  0.00           H
ATOM   3570  CG1 ILE   435      67.048  15.408  59.504  1.00  0.00           C
ATOM   3571 HG12 ILE   435      67.153  14.602  58.778  1.00  0.00           H
ATOM   3572 HG13 ILE   435      67.851  15.333  60.238  1.00  0.00           H
ATOM   3573  CD1 ILE   435      65.744  15.125  60.193  1.00  0.00           C
ATOM   3574 HD11 ILE   435      65.656  15.563  61.187  1.00  0.00           H
ATOM   3575 HD12 ILE   435      64.891  15.228  59.523  1.00  0.00           H
ATOM   3576 HD13 ILE   435      65.782  14.069  60.457  1.00  0.00           H
ATOM   3577  C   ILE   435      68.799  18.060  57.394  1.00  0.00           C
ATOM   3578  O   ILE   435      69.207  17.745  56.285  1.00  0.00           O
ATOM   3579  N   GLY   436      68.671  19.377  57.722  1.00  0.00           N
ATOM   3580  H   GLY   436      68.498  19.617  58.688  1.00  0.00           H
ATOM   3581  CA  GLY   436      68.983  20.449  56.800  1.00  0.00           C
ATOM   3582  HA2 GLY   436      68.379  20.326  55.901  1.00  0.00           H
ATOM   3583  HA3 GLY   436      68.737  21.484  57.038  1.00  0.00           H
ATOM   3584  C   GLY   436      70.464  20.366  56.287  1.00  0.00           C
ATOM   3585  O   GLY   436      70.676  20.302  55.105  1.00  0.00           O
ATOM   3586  N   THR   437      71.382  20.247  57.304  1.00  0.00           N
ATOM   3587  H   THR   437      71.048  20.133  58.250  1.00  0.00           H
ATOM   3588  CA  THR   437      72.775  20.175  56.950  1.00  0.00           C
ATOM   3589  HA  THR   437      73.054  21.014  56.313  1.00  0.00           H
ATOM   3590  CB  THR   437      73.653  20.373  58.256  1.00  0.00           C
ATOM   3591  HB  THR   437      73.639  19.458  58.849  1.00  0.00           H
ATOM   3592  CG2 THR   437      75.094  20.702  57.845  1.00  0.00           C
ATOM   3593 HG21 THR   437      75.057  21.467  57.069  1.00  0.00           H
ATOM   3594 HG22 THR   437      75.747  21.094  58.625  1.00  0.00           H
ATOM   3595 HG23 THR   437      75.502  19.801  57.387  1.00  0.00           H
ATOM   3596  OG1 THR   437      73.121  21.443  59.009  1.00  0.00           O
ATOM   3597  HG1 THR   437      72.340  21.018  59.369  1.00  0.00           H
ATOM   3598  C   THR   437      73.069  18.947  56.103  1.00  0.00           C
ATOM   3599  O   THR   437      73.946  18.968  55.239  1.00  0.00           O
ATOM   3600  N   SER   438      72.318  17.884  56.276  1.00  0.00           N
ATOM   3601  H   SER   438      71.568  17.960  56.948  1.00  0.00           H
ATOM   3602  CA  SER   438      72.357  16.705  55.341  1.00  0.00           C
ATOM   3603  HA  SER   438      73.397  16.383  55.283  1.00  0.00           H
ATOM   3604  CB  SER   438      71.613  15.472  55.835  1.00  0.00           C
ATOM   3605  HB2 SER   438      70.527  15.523  55.752  1.00  0.00           H
ATOM   3606  HB3 SER   438      71.925  14.619  55.233  1.00  0.00           H
ATOM   3607  OG  SER   438      71.894  15.267  57.274  1.00  0.00           O
ATOM   3608  HG  SER   438      71.598  16.032  57.773  1.00  0.00           H
ATOM   3609  C   SER   438      72.065  16.977  53.890  1.00  0.00           C
ATOM   3610  O   SER   438      72.873  16.875  52.960  1.00  0.00           O
ATOM   3611  N   PHE   439      70.920  17.630  53.682  1.00  0.00           N
ATOM   3612  H   PHE   439      70.266  17.814  54.429  1.00  0.00           H
ATOM   3613  CA  PHE   439      70.535  18.080  52.290  1.00  0.00           C
ATOM   3614  HA  PHE   439      70.624  17.231  51.612  1.00  0.00           H
ATOM   3615  CB  PHE   439      69.092  18.550  52.213  1.00  0.00           C
ATOM   3616  HB2 PHE   439      69.007  19.448  52.825  1.00  0.00           H
ATOM   3617  HB3 PHE   439      68.948  18.791  51.160  1.00  0.00           H
ATOM   3618  CG  PHE   439      68.025  17.512  52.632  1.00  0.00           C
ATOM   3619  CD1 PHE   439      66.893  17.861  53.409  1.00  0.00           C
ATOM   3620  HD1 PHE   439      66.857  18.852  53.837  1.00  0.00           H
ATOM   3621  CE1 PHE   439      65.933  16.885  53.786  1.00  0.00           C
ATOM   3622  HE1 PHE   439      65.150  17.166  54.474  1.00  0.00           H
ATOM   3623  CZ  PHE   439      66.112  15.602  53.296  1.00  0.00           C
ATOM   3624  HZ  PHE   439      65.379  14.842  53.525  1.00  0.00           H
ATOM   3625  CE2 PHE   439      67.215  15.238  52.571  1.00  0.00           C
ATOM   3626  HE2 PHE   439      67.274  14.241  52.159  1.00  0.00           H
ATOM   3627  CD2 PHE   439      68.137  16.211  52.215  1.00  0.00           C
ATOM   3628  HD2 PHE   439      68.935  15.993  51.520  1.00  0.00           H
ATOM   3629  C   PHE   439      71.486  19.110  51.800  1.00  0.00           C
ATOM   3630  O   PHE   439      71.760  19.110  50.592  1.00  0.00           O
ATOM   3631  N   LEU   440      72.000  20.064  52.657  1.00  0.00           N
ATOM   3632  H   LEU   440      71.538  20.146  53.551  1.00  0.00           H
ATOM   3633  CA  LEU   440      73.007  21.079  52.234  1.00  0.00           C
ATOM   3634  HA  LEU   440      72.694  21.616  51.338  1.00  0.00           H
ATOM   3635  CB  LEU   440      73.297  22.061  53.436  1.00  0.00           C
ATOM   3636  HB2 LEU   440      73.576  21.489  54.320  1.00  0.00           H
ATOM   3637  HB3 LEU   440      74.195  22.640  53.218  1.00  0.00           H
ATOM   3638  CG  LEU   440      72.229  23.079  53.792  1.00  0.00           C
ATOM   3639  HG  LEU   440      71.384  22.489  54.148  1.00  0.00           H
ATOM   3640  CD1 LEU   440      72.578  23.831  55.050  1.00  0.00           C
ATOM   3641 HD11 LEU   440      73.400  24.513  54.833  1.00  0.00           H
ATOM   3642 HD12 LEU   440      71.727  24.378  55.457  1.00  0.00           H
ATOM   3643 HD13 LEU   440      72.936  23.114  55.790  1.00  0.00           H
ATOM   3644  CD2 LEU   440      71.766  24.129  52.723  1.00  0.00           C
ATOM   3645 HD21 LEU   440      71.031  24.763  53.218  1.00  0.00           H
ATOM   3646 HD22 LEU   440      72.618  24.726  52.397  1.00  0.00           H
ATOM   3647 HD23 LEU   440      71.339  23.570  51.890  1.00  0.00           H
ATOM   3648  C   LEU   440      74.380  20.495  51.773  1.00  0.00           C
ATOM   3649  O   LEU   440      74.912  20.783  50.735  1.00  0.00           O
ATOM   3650  N   LEU   441      74.963  19.579  52.528  1.00  0.00           N
ATOM   3651  H   LEU   441      74.579  19.421  53.449  1.00  0.00           H
ATOM   3652  CA  LEU   441      76.096  18.784  52.131  1.00  0.00           C
ATOM   3653  HA  LEU   441      76.881  19.499  51.883  1.00  0.00           H
ATOM   3654  CB  LEU   441      76.566  17.861  53.376  1.00  0.00           C
ATOM   3655  HB2 LEU   441      75.775  17.420  53.983  1.00  0.00           H
ATOM   3656  HB3 LEU   441      77.112  17.035  52.921  1.00  0.00           H
ATOM   3657  CG  LEU   441      77.643  18.606  54.226  1.00  0.00           C
ATOM   3658  HG  LEU   441      77.396  19.658  54.375  1.00  0.00           H
ATOM   3659  CD1 LEU   441      77.699  17.941  55.561  1.00  0.00           C
ATOM   3660 HD11 LEU   441      76.764  18.236  56.037  1.00  0.00           H
ATOM   3661 HD12 LEU   441      77.666  16.853  55.500  1.00  0.00           H
ATOM   3662 HD13 LEU   441      78.535  18.326  56.146  1.00  0.00           H
ATOM   3663  CD2 LEU   441      79.015  18.490  53.633  1.00  0.00           C
ATOM   3664 HD21 LEU   441      79.276  17.470  53.351  1.00  0.00           H
ATOM   3665 HD22 LEU   441      79.141  18.902  52.631  1.00  0.00           H
ATOM   3666 HD23 LEU   441      79.762  18.932  54.292  1.00  0.00           H
ATOM   3667  C   LEU   441      75.770  18.065  50.826  1.00  0.00           C
ATOM   3668  O   LEU   441      76.610  17.958  49.917  1.00  0.00           O
ATOM   3669  N   ALA   442      74.630  17.324  50.772  1.00  0.00           N
ATOM   3670  H   ALA   442      74.169  17.300  51.670  1.00  0.00           H
ATOM   3671  CA  ALA   442      74.340  16.460  49.640  1.00  0.00           C
ATOM   3672  HA  ALA   442      75.099  15.698  49.461  1.00  0.00           H
ATOM   3673  CB  ALA   442      72.940  15.755  49.850  1.00  0.00           C
ATOM   3674  HB1 ALA   442      72.700  15.215  48.934  1.00  0.00           H
ATOM   3675  HB2 ALA   442      72.993  15.066  50.692  1.00  0.00           H
ATOM   3676  HB3 ALA   442      72.169  16.506  50.025  1.00  0.00           H
ATOM   3677  C   ALA   442      74.228  17.240  48.370  1.00  0.00           C
ATOM   3678  O   ALA   442      74.773  16.897  47.346  1.00  0.00           O
ATOM   3679  N   GLY   443      73.486  18.384  48.422  1.00  0.00           N
ATOM   3680  H   GLY   443      73.029  18.705  49.263  1.00  0.00           H
ATOM   3681  CA  GLY   443      73.439  19.325  47.404  1.00  0.00           C
ATOM   3682  HA2 GLY   443      72.831  19.039  46.545  1.00  0.00           H
ATOM   3683  HA3 GLY   443      72.876  20.148  47.844  1.00  0.00           H
ATOM   3684  C   GLY   443      74.801  19.817  47.025  1.00  0.00           C
ATOM   3685  O   GLY   443      75.072  19.889  45.793  1.00  0.00           O
ATOM   3686  N   PHE   444      75.696  20.123  48.019  1.00  0.00           N
ATOM   3687  H   PHE   444      75.402  20.119  48.985  1.00  0.00           H
ATOM   3688  CA  PHE   444      77.103  20.555  47.758  1.00  0.00           C
ATOM   3689  HA  PHE   444      77.025  21.328  46.994  1.00  0.00           H
ATOM   3690  CB  PHE   444      77.869  21.085  48.997  1.00  0.00           C
ATOM   3691  HB2 PHE   444      77.419  21.986  49.415  1.00  0.00           H
ATOM   3692  HB3 PHE   444      77.794  20.265  49.710  1.00  0.00           H
ATOM   3693  CG  PHE   444      79.329  21.426  48.690  1.00  0.00           C
ATOM   3694  CD1 PHE   444      80.324  20.576  49.131  1.00  0.00           C
ATOM   3695  HD1 PHE   444      80.051  19.701  49.703  1.00  0.00           H
ATOM   3696  CE1 PHE   444      81.702  20.798  48.911  1.00  0.00           C
ATOM   3697  HE1 PHE   444      82.346  19.988  49.222  1.00  0.00           H
ATOM   3698  CZ  PHE   444      82.087  21.931  48.259  1.00  0.00           C
ATOM   3699  HZ  PHE   444      83.111  22.206  48.053  1.00  0.00           H
ATOM   3700  CE2 PHE   444      81.068  22.895  47.817  1.00  0.00           C
ATOM   3701  HE2 PHE   444      81.420  23.792  47.328  1.00  0.00           H
ATOM   3702  CD2 PHE   444      79.702  22.575  47.910  1.00  0.00           C
ATOM   3703  HD2 PHE   444      78.911  23.246  47.608  1.00  0.00           H
ATOM   3704  C   PHE   444      77.923  19.492  47.023  1.00  0.00           C
ATOM   3705  O   PHE   444      78.448  19.781  45.942  1.00  0.00           O
ATOM   3706  N   VAL   445      77.930  18.254  47.483  1.00  0.00           N
ATOM   3707  H   VAL   445      77.410  18.117  48.338  1.00  0.00           H
ATOM   3708  CA  VAL   445      78.437  17.042  46.824  1.00  0.00           C
ATOM   3709  HA  VAL   445      79.512  17.175  46.700  1.00  0.00           H
ATOM   3710  CB  VAL   445      78.183  15.802  47.642  1.00  0.00           C
ATOM   3711  HB  VAL   445      77.176  15.658  48.035  1.00  0.00           H
ATOM   3712  CG1 VAL   445      78.484  14.458  46.907  1.00  0.00           C
ATOM   3713 HG11 VAL   445      77.561  14.169  46.404  1.00  0.00           H
ATOM   3714 HG12 VAL   445      79.321  14.530  46.212  1.00  0.00           H
ATOM   3715 HG13 VAL   445      78.586  13.603  47.576  1.00  0.00           H
ATOM   3716  CG2 VAL   445      78.954  15.772  48.964  1.00  0.00           C
ATOM   3717 HG21 VAL   445      80.011  15.810  48.702  1.00  0.00           H
ATOM   3718 HG22 VAL   445      78.706  16.641  49.574  1.00  0.00           H
ATOM   3719 HG23 VAL   445      78.800  14.830  49.490  1.00  0.00           H
ATOM   3720  C   VAL   445      77.912  16.883  45.353  1.00  0.00           C
ATOM   3721  O   VAL   445      78.718  16.710  44.442  1.00  0.00           O
ATOM   3722  N   SER   446      76.593  17.252  45.166  1.00  0.00           N
ATOM   3723  H   SER   446      76.011  17.579  45.923  1.00  0.00           H
ATOM   3724  CA  SER   446      76.064  17.131  43.874  1.00  0.00           C
ATOM   3725  HA  SER   446      76.363  16.151  43.502  1.00  0.00           H
ATOM   3726  CB  SER   446      74.545  16.933  43.962  1.00  0.00           C
ATOM   3727  HB2 SER   446      74.118  17.898  44.236  1.00  0.00           H
ATOM   3728  HB3 SER   446      74.224  16.645  42.961  1.00  0.00           H
ATOM   3729  OG  SER   446      74.166  15.884  44.885  1.00  0.00           O
ATOM   3730  HG  SER   446      74.534  16.208  45.710  1.00  0.00           H
ATOM   3731  C   SER   446      76.350  18.172  42.808  1.00  0.00           C
ATOM   3732  O   SER   446      76.928  17.915  41.791  1.00  0.00           O
ATOM   3733  N   LEU   447      76.097  19.391  43.176  1.00  0.00           N
ATOM   3734  H   LEU   447      75.683  19.611  44.070  1.00  0.00           H
ATOM   3735  CA  LEU   447      76.498  20.625  42.497  1.00  0.00           C
ATOM   3736  HA  LEU   447      76.005  20.666  41.526  1.00  0.00           H
ATOM   3737  CB  LEU   447      76.120  21.886  43.270  1.00  0.00           C
ATOM   3738  HB2 LEU   447      76.442  21.810  44.309  1.00  0.00           H
ATOM   3739  HB3 LEU   447      76.746  22.691  42.884  1.00  0.00           H
ATOM   3740  CG  LEU   447      74.619  22.329  43.287  1.00  0.00           C
ATOM   3741  HG  LEU   447      74.026  21.445  43.520  1.00  0.00           H
ATOM   3742  CD1 LEU   447      74.550  23.400  44.405  1.00  0.00           C
ATOM   3743 HD11 LEU   447      75.088  23.181  45.328  1.00  0.00           H
ATOM   3744 HD12 LEU   447      74.805  24.417  44.110  1.00  0.00           H
ATOM   3745 HD13 LEU   447      73.513  23.459  44.733  1.00  0.00           H
ATOM   3746  CD2 LEU   447      74.233  22.913  41.932  1.00  0.00           C
ATOM   3747 HD21 LEU   447      73.228  23.281  42.138  1.00  0.00           H
ATOM   3748 HD22 LEU   447      74.896  23.731  41.648  1.00  0.00           H
ATOM   3749 HD23 LEU   447      74.252  22.183  41.122  1.00  0.00           H
ATOM   3750  C   LEU   447      78.002  20.619  42.125  1.00  0.00           C
ATOM   3751  O   LEU   447      78.396  20.896  40.952  1.00  0.00           O
ATOM   3752  N   PHE   448      78.848  20.321  43.098  1.00  0.00           N
ATOM   3753  H   PHE   448      78.543  19.976  43.996  1.00  0.00           H
ATOM   3754  CA  PHE   448      80.284  20.384  42.831  1.00  0.00           C
ATOM   3755  HA  PHE   448      80.520  21.291  42.273  1.00  0.00           H
ATOM   3756  CB  PHE   448      81.040  20.323  44.191  1.00  0.00           C
ATOM   3757  HB2 PHE   448      80.416  20.684  45.008  1.00  0.00           H
ATOM   3758  HB3 PHE   448      81.095  19.284  44.513  1.00  0.00           H
ATOM   3759  CG  PHE   448      82.364  21.028  44.304  1.00  0.00           C
ATOM   3760  CD1 PHE   448      82.348  22.401  44.432  1.00  0.00           C
ATOM   3761  HD1 PHE   448      81.402  22.921  44.399  1.00  0.00           H
ATOM   3762  CE1 PHE   448      83.527  23.130  44.416  1.00  0.00           C
ATOM   3763  HE1 PHE   448      83.487  24.203  44.533  1.00  0.00           H
ATOM   3764  CZ  PHE   448      84.749  22.431  44.446  1.00  0.00           C
ATOM   3765  HZ  PHE   448      85.709  22.924  44.408  1.00  0.00           H
ATOM   3766  CE2 PHE   448      84.823  21.008  44.378  1.00  0.00           C
ATOM   3767  HE2 PHE   448      85.794  20.575  44.188  1.00  0.00           H
ATOM   3768  CD2 PHE   448      83.607  20.277  44.285  1.00  0.00           C
ATOM   3769  HD2 PHE   448      83.674  19.201  44.220  1.00  0.00           H
ATOM   3770  C   PHE   448      80.749  19.265  41.914  1.00  0.00           C
ATOM   3771  O   PHE   448      81.777  19.246  41.293  1.00  0.00           O
ATOM   3772  N   ARG   449      79.994  18.199  41.815  1.00  0.00           N
ATOM   3773  H   ARG   449      79.197  18.051  42.417  1.00  0.00           H
ATOM   3774  CA  ARG   449      80.266  17.161  40.801  1.00  0.00           C
ATOM   3775  HA  ARG   449      81.314  16.888  40.926  1.00  0.00           H
ATOM   3776  CB  ARG   449      79.410  15.893  41.050  1.00  0.00           C
ATOM   3777  HB2 ARG   449      79.675  15.511  42.036  1.00  0.00           H
ATOM   3778  HB3 ARG   449      78.339  16.093  41.043  1.00  0.00           H
ATOM   3779  CG  ARG   449      79.772  14.740  40.076  1.00  0.00           C
ATOM   3780  HG2 ARG   449      79.315  14.901  39.100  1.00  0.00           H
ATOM   3781  HG3 ARG   449      80.851  14.588  40.060  1.00  0.00           H
ATOM   3782  CD  ARG   449      78.993  13.548  40.585  1.00  0.00           C
ATOM   3783  HD2 ARG   449      79.372  13.397  41.596  1.00  0.00           H
ATOM   3784  HD3 ARG   449      77.974  13.931  40.640  1.00  0.00           H
ATOM   3785  NE  ARG   449      79.178  12.303  39.816  1.00  0.00           N
ATOM   3786  HE  ARG   449      79.749  12.331  38.983  1.00  0.00           H
ATOM   3787  CZ  ARG   449      78.665  11.092  40.026  1.00  0.00           C
ATOM   3788  NH1 ARG   449      77.953  10.805  41.043  1.00  0.00           N
ATOM   3789 HH11 ARG   449      77.358   9.993  40.957  1.00  0.00           H
ATOM   3790 HH12 ARG   449      77.717  11.572  41.656  1.00  0.00           H
ATOM   3791  NH2 ARG   449      78.919  10.135  39.181  1.00  0.00           N
ATOM   3792 HH21 ARG   449      79.324  10.296  38.270  1.00  0.00           H
ATOM   3793 HH22 ARG   449      78.658   9.182  39.391  1.00  0.00           H
ATOM   3794  C   ARG   449      80.247  17.633  39.349  1.00  0.00           C
ATOM   3795  O   ARG   449      81.280  17.628  38.651  1.00  0.00           O
ATOM   3796  N   ILE   450      79.102  18.171  38.909  1.00  0.00           N
ATOM   3797  H   ILE   450      78.303  18.235  39.524  1.00  0.00           H
ATOM   3798  CA  ILE   450      78.988  18.846  37.626  1.00  0.00           C
ATOM   3799  HA  ILE   450      79.435  18.216  36.856  1.00  0.00           H
ATOM   3800  CB  ILE   450      77.499  19.039  37.179  1.00  0.00           C
ATOM   3801  HB  ILE   450      76.991  18.078  37.098  1.00  0.00           H
ATOM   3802  CG2 ILE   450      76.739  19.910  38.183  1.00  0.00           C
ATOM   3803 HG21 ILE   450      76.905  19.369  39.114  1.00  0.00           H
ATOM   3804 HG22 ILE   450      77.140  20.921  38.263  1.00  0.00           H
ATOM   3805 HG23 ILE   450      75.691  19.890  37.885  1.00  0.00           H
ATOM   3806  CG1 ILE   450      77.423  19.744  35.830  1.00  0.00           C
ATOM   3807 HG12 ILE   450      77.538  20.828  35.847  1.00  0.00           H
ATOM   3808 HG13 ILE   450      78.226  19.419  35.169  1.00  0.00           H
ATOM   3809  CD1 ILE   450      76.109  19.370  35.138  1.00  0.00           C
ATOM   3810 HD11 ILE   450      75.321  19.822  35.741  1.00  0.00           H
ATOM   3811 HD12 ILE   450      76.248  19.633  34.090  1.00  0.00           H
ATOM   3812 HD13 ILE   450      75.850  18.315  35.039  1.00  0.00           H
ATOM   3813  C   ILE   450      79.829  20.148  37.527  1.00  0.00           C
ATOM   3814  O   ILE   450      80.397  20.453  36.498  1.00  0.00           O
ATOM   3815  N   ARG   451      80.089  20.876  38.605  1.00  0.00           N
ATOM   3816  H   ARG   451      79.602  20.745  39.480  1.00  0.00           H
ATOM   3817  CA  ARG   451      81.129  21.913  38.573  1.00  0.00           C
ATOM   3818  HA  ARG   451      80.849  22.675  37.847  1.00  0.00           H
ATOM   3819  CB  ARG   451      81.222  22.562  39.957  1.00  0.00           C
ATOM   3820  HB2 ARG   451      80.206  22.865  40.210  1.00  0.00           H
ATOM   3821  HB3 ARG   451      81.714  21.835  40.603  1.00  0.00           H
ATOM   3822  CG  ARG   451      82.106  23.835  39.921  1.00  0.00           C
ATOM   3823  HG2 ARG   451      81.783  24.481  39.105  1.00  0.00           H
ATOM   3824  HG3 ARG   451      81.794  24.260  40.875  1.00  0.00           H
ATOM   3825  CD  ARG   451      83.626  23.642  39.891  1.00  0.00           C
ATOM   3826  HD2 ARG   451      83.903  22.909  40.649  1.00  0.00           H
ATOM   3827  HD3 ARG   451      84.044  23.293  38.947  1.00  0.00           H
ATOM   3828  NE  ARG   451      84.299  24.914  40.189  1.00  0.00           N
ATOM   3829  HE  ARG   451      83.813  25.779  39.999  1.00  0.00           H
ATOM   3830  CZ  ARG   451      85.496  25.136  40.658  1.00  0.00           C
ATOM   3831  NH1 ARG   451      86.418  24.281  40.945  1.00  0.00           N
ATOM   3832 HH11 ARG   451      86.209  23.293  40.960  1.00  0.00           H
ATOM   3833 HH12 ARG   451      87.281  24.688  41.278  1.00  0.00           H
ATOM   3834  NH2 ARG   451      85.945  26.326  40.803  1.00  0.00           N
ATOM   3835 HH21 ARG   451      85.355  27.113  40.573  1.00  0.00           H
ATOM   3836 HH22 ARG   451      86.849  26.444  41.237  1.00  0.00           H
ATOM   3837  C   ARG   451      82.488  21.348  38.158  1.00  0.00           C
ATOM   3838  O   ARG   451      83.173  21.912  37.283  1.00  0.00           O
ATOM   3839  N   THR   452      82.839  20.185  38.643  1.00  0.00           N
ATOM   3840  H   THR   452      82.201  19.654  39.217  1.00  0.00           H
ATOM   3841  CA  THR   452      84.155  19.512  38.340  1.00  0.00           C
ATOM   3842  HA  THR   452      84.990  20.213  38.346  1.00  0.00           H
ATOM   3843  CB  THR   452      84.506  18.503  39.450  1.00  0.00           C
ATOM   3844  HB  THR   452      83.772  17.698  39.484  1.00  0.00           H
ATOM   3845  CG2 THR   452      85.903  18.005  39.302  1.00  0.00           C
ATOM   3846 HG21 THR   452      85.942  17.376  38.412  1.00  0.00           H
ATOM   3847 HG22 THR   452      86.544  18.877  39.171  1.00  0.00           H
ATOM   3848 HG23 THR   452      86.009  17.487  40.255  1.00  0.00           H
ATOM   3849  OG1 THR   452      84.448  19.182  40.668  1.00  0.00           O
ATOM   3850  HG1 THR   452      83.590  19.066  41.084  1.00  0.00           H
ATOM   3851  C   THR   452      84.311  18.947  36.921  1.00  0.00           C
ATOM   3852  O   THR   452      85.374  19.219  36.309  1.00  0.00           O
ATOM   3853  N   ILE   453      83.172  18.478  36.375  1.00  0.00           N
ATOM   3854  H   ILE   453      82.434  18.391  37.060  1.00  0.00           H
ATOM   3855  CA  ILE   453      83.053  17.928  34.973  1.00  0.00           C
ATOM   3856  HA  ILE   453      83.931  17.333  34.721  1.00  0.00           H
ATOM   3857  CB  ILE   453      81.930  16.846  34.874  1.00  0.00           C
ATOM   3858  HB  ILE   453      81.053  17.300  35.336  1.00  0.00           H
ATOM   3859  CG2 ILE   453      81.664  16.364  33.445  1.00  0.00           C
ATOM   3860 HG21 ILE   453      81.489  15.292  33.352  1.00  0.00           H
ATOM   3861 HG22 ILE   453      80.972  16.940  32.832  1.00  0.00           H
ATOM   3862 HG23 ILE   453      82.568  16.509  32.854  1.00  0.00           H
ATOM   3863  CG1 ILE   453      82.380  15.677  35.827  1.00  0.00           C
ATOM   3864 HG12 ILE   453      83.050  15.040  35.248  1.00  0.00           H
ATOM   3865 HG13 ILE   453      82.897  15.892  36.762  1.00  0.00           H
ATOM   3866  CD1 ILE   453      81.213  14.782  36.323  1.00  0.00           C
ATOM   3867 HD11 ILE   453      81.591  13.807  36.627  1.00  0.00           H
ATOM   3868 HD12 ILE   453      80.813  15.315  37.186  1.00  0.00           H
ATOM   3869 HD13 ILE   453      80.499  14.752  35.500  1.00  0.00           H
ATOM   3870  C   ILE   453      82.985  18.942  33.912  1.00  0.00           C
ATOM   3871  O   ILE   453      83.524  18.654  32.820  1.00  0.00           O
ATOM   3872  N   MET   454      82.516  20.143  34.283  1.00  0.00           N
ATOM   3873  H   MET   454      81.981  20.285  35.127  1.00  0.00           H
ATOM   3874  CA  MET   454      82.759  21.306  33.378  1.00  0.00           C
ATOM   3875  HA  MET   454      82.598  21.029  32.336  1.00  0.00           H
ATOM   3876  CB  MET   454      81.705  22.403  33.731  1.00  0.00           C
ATOM   3877  HB2 MET   454      81.798  22.495  34.813  1.00  0.00           H
ATOM   3878  HB3 MET   454      82.027  23.307  33.214  1.00  0.00           H
ATOM   3879  CG  MET   454      80.234  21.943  33.476  1.00  0.00           C
ATOM   3880  HG2 MET   454      80.214  21.533  32.467  1.00  0.00           H
ATOM   3881  HG3 MET   454      79.907  21.218  34.221  1.00  0.00           H
ATOM   3882  SD  MET   454      79.075  23.390  33.652  1.00  0.00           S
ATOM   3883  CE  MET   454      77.450  22.520  33.723  1.00  0.00           C
ATOM   3884  HE1 MET   454      77.029  22.563  34.728  1.00  0.00           H
ATOM   3885  HE2 MET   454      76.804  23.019  33.000  1.00  0.00           H
ATOM   3886  HE3 MET   454      77.557  21.497  33.361  1.00  0.00           H
ATOM   3887  C   MET   454      84.208  21.780  33.368  1.00  0.00           C
ATOM   3888  O   MET   454      84.809  22.149  32.365  1.00  0.00           O
ATOM   3889  N   LYS   455      84.765  22.110  34.531  1.00  0.00           N
ATOM   3890  H   LYS   455      84.179  22.104  35.353  1.00  0.00           H
ATOM   3891  CA  LYS   455      86.105  22.707  34.731  1.00  0.00           C
ATOM   3892  HA  LYS   455      86.259  23.583  34.101  1.00  0.00           H
ATOM   3893  CB  LYS   455      86.260  23.111  36.191  1.00  0.00           C
ATOM   3894  HB2 LYS   455      85.312  23.560  36.485  1.00  0.00           H
ATOM   3895  HB3 LYS   455      86.507  22.211  36.755  1.00  0.00           H
ATOM   3896  CG  LYS   455      87.315  24.156  36.438  1.00  0.00           C
ATOM   3897  HG2 LYS   455      88.261  23.658  36.226  1.00  0.00           H
ATOM   3898  HG3 LYS   455      87.251  24.914  35.658  1.00  0.00           H
ATOM   3899  CD  LYS   455      87.321  24.675  37.890  1.00  0.00           C
ATOM   3900  HD2 LYS   455      86.455  25.273  38.174  1.00  0.00           H
ATOM   3901  HD3 LYS   455      87.212  23.847  38.591  1.00  0.00           H
ATOM   3902  CE  LYS   455      88.514  25.531  38.037  1.00  0.00           C
ATOM   3903  HE2 LYS   455      88.718  25.674  39.098  1.00  0.00           H
ATOM   3904  HE3 LYS   455      89.358  25.092  37.506  1.00  0.00           H
ATOM   3905  NZ  LYS   455      88.395  26.902  37.460  1.00  0.00           N
ATOM   3906  HZ1 LYS   455      87.548  27.335  37.798  1.00  0.00           H
ATOM   3907  HZ2 LYS   455      89.221  27.447  37.661  1.00  0.00           H
ATOM   3908  HZ3 LYS   455      88.203  26.843  36.470  1.00  0.00           H
ATOM   3909  C   LYS   455      87.259  21.866  34.212  1.00  0.00           C
ATOM   3910  O   LYS   455      88.199  22.478  33.624  1.00  0.00           O
ATOM   3911  N   HIP   456      87.237  20.521  34.256  1.00  0.00           N
ATOM   3912  H   HIP   456      86.505  20.076  34.790  1.00  0.00           H
ATOM   3913  CA  HIP   456      88.107  19.617  33.559  1.00  0.00           C
ATOM   3914  HA  HIP   456      89.181  19.800  33.548  1.00  0.00           H
ATOM   3915  CB  HIP   456      87.962  18.232  34.245  1.00  0.00           C
ATOM   3916  HB2 HIP   456      86.949  17.925  34.505  1.00  0.00           H
ATOM   3917  HB3 HIP   456      88.296  17.423  33.595  1.00  0.00           H
ATOM   3918  CG  HIP   456      88.760  17.965  35.463  1.00  0.00           C
ATOM   3919  ND1 HIP   456       9.629  17.324  35.517  1.00  0.00           N
ATOM   3920  HD1 HIP   456      10.201  16.956  34.770  1.00  0.00           H
ATOM   3921  CE1 HIP   456      10.152  17.435  36.742  1.00  0.00           C
ATOM   3922  HE1 HIP   456      11.131  17.165  37.109  1.00  0.00           H
ATOM   3923  NE2 HIP   456      89.494  17.912  37.518  1.00  0.00           N
ATOM   3924  HE2 HIP   456      89.564  18.229  38.474  1.00  0.00           H
ATOM   3925  CD2 HIP   456      88.419  18.327  36.735  1.00  0.00           C
ATOM   3926  HD2 HIP   456      87.555  18.894  37.046  1.00  0.00           H
ATOM   3927  C   HIP   456      87.788  19.412  32.060  1.00  0.00           C
ATOM   3928  O   HIP   456      88.599  18.766  31.481  1.00  0.00           O
ATOM   3929  N   ASP   457      86.765  20.002  31.495  1.00  0.00           N
ATOM   3930  H   ASP   457      86.195  20.596  32.079  1.00  0.00           H
ATOM   3931  CA  ASP   457      86.572  20.100  30.122  1.00  0.00           C
ATOM   3932  HA  ASP   457      87.426  19.734  29.552  1.00  0.00           H
ATOM   3933  CB  ASP   457      85.476  19.094  29.744  1.00  0.00           C
ATOM   3934  HB2 ASP   457      84.723  18.959  30.520  1.00  0.00           H
ATOM   3935  HB3 ASP   457      84.967  19.405  28.832  1.00  0.00           H
ATOM   3936  CG  ASP   457      86.095  17.731  29.444  1.00  0.00           C
ATOM   3937  OD1 ASP   457      86.915  17.644  28.503  1.00  0.00           O
ATOM   3938  OD2 ASP   457      85.708  16.674  30.048  1.00  0.00           O
ATOM   3939  C   ASP   457      86.263  21.545  29.718  1.00  0.00           C
ATOM   3940  O   ASP   457      85.252  21.834  29.092  1.00  0.00           O
ATOM   3941  N   GLY   458      87.154  22.503  29.916  1.00  0.00           N
ATOM   3942  H   GLY   458      88.078  22.272  30.250  1.00  0.00           H
ATOM   3943  CA  GLY   458      87.131  23.809  29.213  1.00  0.00           C
ATOM   3944  HA2 GLY   458      87.990  24.403  29.525  1.00  0.00           H
ATOM   3945  HA3 GLY   458      87.226  23.587  28.150  1.00  0.00           H
ATOM   3946  C   GLY   458      85.859  24.666  29.491  1.00  0.00           C
ATOM   3947  O   GLY   458      85.628  25.580  28.720  1.00  0.00           O
ATOM   3948  N   THR   459      85.054  24.492  30.514  1.00  0.00           N
ATOM   3949  H   THR   459      85.510  23.964  31.245  1.00  0.00           H
ATOM   3950  CA  THR   459      83.686  24.962  30.601  1.00  0.00           C
ATOM   3951  HA  THR   459      83.462  25.567  29.723  1.00  0.00           H
ATOM   3952  CB  THR   459      82.691  23.892  30.620  1.00  0.00           C
ATOM   3953  HB  THR   459      82.879  23.199  31.440  1.00  0.00           H
ATOM   3954  CG2 THR   459      81.257  24.354  30.590  1.00  0.00           C
ATOM   3955 HG21 THR   459      80.529  23.578  30.828  1.00  0.00           H
ATOM   3956 HG22 THR   459      81.132  25.050  31.419  1.00  0.00           H
ATOM   3957 HG23 THR   459      81.000  24.817  29.638  1.00  0.00           H
ATOM   3958  OG1 THR   459      82.910  23.182  29.436  1.00  0.00           O
ATOM   3959  HG1 THR   459      83.642  22.594  29.634  1.00  0.00           H
ATOM   3960  C   THR   459      83.556  25.943  31.836  1.00  0.00           C
ATOM   3961  O   THR   459      83.977  25.551  32.934  1.00  0.00           O
ATOM   3962  N   LYS   460      83.205  27.204  31.594  1.00  0.00           N
ATOM   3963  H   LYS   460      82.807  27.436  30.695  1.00  0.00           H
ATOM   3964  CA  LYS   460      83.010  28.213  32.679  1.00  0.00           C
ATOM   3965  HA  LYS   460      83.950  28.442  33.182  1.00  0.00           H
ATOM   3966  CB  LYS   460      82.629  29.572  32.066  1.00  0.00           C
ATOM   3967  HB2 LYS   460      81.773  29.512  31.395  1.00  0.00           H
ATOM   3968  HB3 LYS   460      82.436  30.242  32.905  1.00  0.00           H
ATOM   3969  CG  LYS   460      83.897  30.061  31.298  1.00  0.00           C
ATOM   3970  HG2 LYS   460      84.758  30.066  31.965  1.00  0.00           H
ATOM   3971  HG3 LYS   460      84.131  29.375  30.483  1.00  0.00           H
ATOM   3972  CD  LYS   460      83.704  31.512  30.896  1.00  0.00           C
ATOM   3973  HD2 LYS   460      83.666  32.098  31.814  1.00  0.00           H
ATOM   3974  HD3 LYS   460      84.512  31.717  30.193  1.00  0.00           H
ATOM   3975  CE  LYS   460      82.449  31.860  30.110  1.00  0.00           C
ATOM   3976  HE2 LYS   460      82.262  31.144  29.309  1.00  0.00           H
ATOM   3977  HE3 LYS   460      81.644  31.835  30.844  1.00  0.00           H
ATOM   3978  NZ  LYS   460      82.577  33.266  29.459  1.00  0.00           N
ATOM   3979  HZ1 LYS   460      83.232  33.192  28.694  1.00  0.00           H
ATOM   3980  HZ2 LYS   460      81.797  33.589  28.905  1.00  0.00           H
ATOM   3981  HZ3 LYS   460      82.977  33.965  30.069  1.00  0.00           H
ATOM   3982  C   LYS   460      82.003  27.739  33.756  1.00  0.00           C
ATOM   3983  O   LYS   460      80.876  27.286  33.461  1.00  0.00           O
ATOM   3984  N   THR   461      82.306  27.961  35.082  1.00  0.00           N
ATOM   3985  H   THR   461      83.273  28.202  35.246  1.00  0.00           H
ATOM   3986  CA  THR   461      81.376  27.678  36.252  1.00  0.00           C
ATOM   3987  HA  THR   461      80.434  27.227  35.938  1.00  0.00           H
ATOM   3988  CB  THR   461      82.021  26.553  37.112  1.00  0.00           C
ATOM   3989  HB  THR   461      81.514  26.394  38.064  1.00  0.00           H
ATOM   3990  CG2 THR   461      82.189  25.174  36.485  1.00  0.00           C
ATOM   3991 HG21 THR   461      82.697  25.354  35.538  1.00  0.00           H
ATOM   3992 HG22 THR   461      82.686  24.477  37.161  1.00  0.00           H
ATOM   3993 HG23 THR   461      81.214  24.788  36.188  1.00  0.00           H
ATOM   3994  OG1 THR   461      83.356  26.749  37.561  1.00  0.00           O
ATOM   3995  HG1 THR   461      83.364  27.349  38.311  1.00  0.00           H
ATOM   3996  C   THR   461      80.967  28.899  37.029  1.00  0.00           C
ATOM   3997  O   THR   461      80.352  28.742  38.107  1.00  0.00           O
ATOM   3998  N   GLU   462      81.268  30.107  36.578  1.00  0.00           N
ATOM   3999  H   GLU   462      81.987  30.081  35.870  1.00  0.00           H
ATOM   4000  CA  GLU   462      81.046  31.333  37.259  1.00  0.00           C
ATOM   4001  HA  GLU   462      81.667  31.208  38.146  1.00  0.00           H
ATOM   4002  CB  GLU   462      81.550  32.560  36.467  1.00  0.00           C
ATOM   4003  HB2 GLU   462      81.560  33.402  37.159  1.00  0.00           H
ATOM   4004  HB3 GLU   462      82.555  32.256  36.173  1.00  0.00           H
ATOM   4005  CG  GLU   462      80.787  32.974  35.277  1.00  0.00           C
ATOM   4006  HG2 GLU   462      80.722  32.172  34.540  1.00  0.00           H
ATOM   4007  HG3 GLU   462      79.796  33.297  35.597  1.00  0.00           H
ATOM   4008  CD  GLU   462      81.510  34.067  34.480  1.00  0.00           C
ATOM   4009  OE1 GLU   462      80.766  34.958  34.041  1.00  0.00           O
ATOM   4010  OE2 GLU   462      82.763  34.170  34.326  1.00  0.00           O
ATOM   4011  C   GLU   462      79.628  31.462  37.723  1.00  0.00           C
ATOM   4012  O   GLU   462      79.415  32.075  38.842  1.00  0.00           O
ATOM   4013  N   LYS   463      78.607  30.998  37.015  1.00  0.00           N
ATOM   4014  H   LYS   463      78.774  30.134  36.519  1.00  0.00           H
ATOM   4015  CA  LYS   463      77.230  31.356  37.338  1.00  0.00           C
ATOM   4016  HA  LYS   463      77.273  32.360  37.759  1.00  0.00           H
ATOM   4017  CB  LYS   463      76.401  31.450  35.988  1.00  0.00           C
ATOM   4018  HB2 LYS   463      76.955  31.968  35.206  1.00  0.00           H
ATOM   4019  HB3 LYS   463      76.162  30.417  35.734  1.00  0.00           H
ATOM   4020  CG  LYS   463      74.997  32.002  36.201  1.00  0.00           C
ATOM   4021  HG2 LYS   463      74.488  31.661  37.102  1.00  0.00           H
ATOM   4022  HG3 LYS   463      75.071  33.084  36.311  1.00  0.00           H
ATOM   4023  CD  LYS   463      74.171  31.694  34.942  1.00  0.00           C
ATOM   4024  HD2 LYS   463      74.641  32.059  34.029  1.00  0.00           H
ATOM   4025  HD3 LYS   463      74.039  30.620  34.812  1.00  0.00           H
ATOM   4026  CE  LYS   463      72.736  32.306  35.212  1.00  0.00           C
ATOM   4027  HE2 LYS   463      72.176  31.702  35.926  1.00  0.00           H
ATOM   4028  HE3 LYS   463      72.841  33.219  35.799  1.00  0.00           H
ATOM   4029  NZ  LYS   463      71.850  32.558  34.037  1.00  0.00           N
ATOM   4030  HZ1 LYS   463      71.330  31.781  33.655  1.00  0.00           H
ATOM   4031  HZ2 LYS   463      71.224  33.313  34.278  1.00  0.00           H
ATOM   4032  HZ3 LYS   463      72.438  32.907  33.294  1.00  0.00           H
ATOM   4033  C   LYS   463      76.602  30.410  38.349  1.00  0.00           C
ATOM   4034  O   LYS   463      76.021  30.864  39.361  1.00  0.00           O
ATOM   4035  N   LEU   464      76.822  29.095  38.121  1.00  0.00           N
ATOM   4036  H   LEU   464      77.273  28.796  37.268  1.00  0.00           H
ATOM   4037  CA  LEU   464      76.660  28.104  39.194  1.00  0.00           C
ATOM   4038  HA  LEU   464      75.610  27.936  39.433  1.00  0.00           H
ATOM   4039  CB  LEU   464      77.111  26.737  38.603  1.00  0.00           C
ATOM   4040  HB2 LEU   464      76.603  26.695  37.640  1.00  0.00           H
ATOM   4041  HB3 LEU   464      78.172  26.741  38.355  1.00  0.00           H
ATOM   4042  CG  LEU   464      76.870  25.467  39.415  1.00  0.00           C
ATOM   4043  HG  LEU   464      75.944  25.336  39.974  1.00  0.00           H
ATOM   4044  CD1 LEU   464      77.108  24.220  38.525  1.00  0.00           C
ATOM   4045 HD11 LEU   464      78.138  24.178  38.170  1.00  0.00           H
ATOM   4046 HD12 LEU   464      76.927  23.352  39.159  1.00  0.00           H
ATOM   4047 HD13 LEU   464      76.323  24.143  37.773  1.00  0.00           H
ATOM   4048  CD2 LEU   464      77.953  25.224  40.524  1.00  0.00           C
ATOM   4049 HD21 LEU   464      77.751  25.926  41.333  1.00  0.00           H
ATOM   4050 HD22 LEU   464      78.036  24.189  40.855  1.00  0.00           H
ATOM   4051 HD23 LEU   464      78.999  25.417  40.282  1.00  0.00           H
ATOM   4052  C   LEU   464      77.413  28.403  40.482  1.00  0.00           C
ATOM   4053  O   LEU   464      76.791  28.686  41.518  1.00  0.00           O
ATOM   4054  N   GLU   465      78.769  28.575  40.473  1.00  0.00           N
ATOM   4055  H   GLU   465      79.254  28.402  39.604  1.00  0.00           H
ATOM   4056  CA  GLU   465      79.553  29.110  41.641  1.00  0.00           C
ATOM   4057  HA  GLU   465      79.838  28.366  42.385  1.00  0.00           H
ATOM   4058  CB  GLU   465      80.878  29.693  41.157  1.00  0.00           C
ATOM   4059  HB2 GLU   465      80.811  30.171  40.179  1.00  0.00           H
ATOM   4060  HB3 GLU   465      81.181  30.380  41.946  1.00  0.00           H
ATOM   4061  CG  GLU   465      81.849  28.558  41.101  1.00  0.00           C
ATOM   4062  HG2 GLU   465      82.058  28.264  42.130  1.00  0.00           H
ATOM   4063  HG3 GLU   465      81.321  27.697  40.690  1.00  0.00           H
ATOM   4064  CD  GLU   465      83.124  28.865  40.370  1.00  0.00           C
ATOM   4065  OE1 GLU   465      83.468  30.057  40.253  1.00  0.00           O
ATOM   4066  OE2 GLU   465      83.746  27.897  39.894  1.00  0.00           O
ATOM   4067  C   GLU   465      78.804  30.301  42.334  1.00  0.00           C
ATOM   4068  O   GLU   465      78.607  30.311  43.555  1.00  0.00           O
ATOM   4069  N   LYS   466      78.373  31.341  41.573  1.00  0.00           N
ATOM   4070  H   LYS   466      78.536  31.330  40.576  1.00  0.00           H
ATOM   4071  CA  LYS   466      77.612  32.534  42.092  1.00  0.00           C
ATOM   4072  HA  LYS   466      78.313  32.883  42.851  1.00  0.00           H
ATOM   4073  CB  LYS   466      77.441  33.599  41.021  1.00  0.00           C
ATOM   4074  HB2 LYS   466      77.313  33.235  40.001  1.00  0.00           H
ATOM   4075  HB3 LYS   466      76.603  34.251  41.267  1.00  0.00           H
ATOM   4076  CG  LYS   466      78.724  34.499  41.023  1.00  0.00           C
ATOM   4077  HG2 LYS   466      78.720  35.139  41.906  1.00  0.00           H
ATOM   4078  HG3 LYS   466      79.502  33.742  41.116  1.00  0.00           H
ATOM   4079  CD  LYS   466      78.856  35.372  39.709  1.00  0.00           C
ATOM   4080  HD2 LYS   466      78.738  34.788  38.795  1.00  0.00           H
ATOM   4081  HD3 LYS   466      78.159  36.204  39.805  1.00  0.00           H
ATOM   4082  CE  LYS   466      80.201  36.111  39.607  1.00  0.00           C
ATOM   4083  HE2 LYS   466      80.512  36.539  40.560  1.00  0.00           H
ATOM   4084  HE3 LYS   466      80.977  35.376  39.396  1.00  0.00           H
ATOM   4085  NZ  LYS   466      80.159  37.215  38.591  1.00  0.00           N
ATOM   4086  HZ1 LYS   466      79.412  37.881  38.730  1.00  0.00           H
ATOM   4087  HZ2 LYS   466      81.050  37.687  38.653  1.00  0.00           H
ATOM   4088  HZ3 LYS   466      80.095  36.972  37.613  1.00  0.00           H
ATOM   4089  C   LYS   466      76.251  32.278  42.771  1.00  0.00           C
ATOM   4090  O   LYS   466      75.882  32.989  43.684  1.00  0.00           O
ATOM   4091  N   LEU   467      75.574  31.213  42.349  1.00  0.00           N
ATOM   4092  H   LEU   467      75.943  30.724  41.546  1.00  0.00           H
ATOM   4093  CA  LEU   467      74.412  30.601  43.042  1.00  0.00           C
ATOM   4094  HA  LEU   467      73.886  31.538  43.226  1.00  0.00           H
ATOM   4095  CB  LEU   467      73.540  29.722  42.106  1.00  0.00           C
ATOM   4096  HB2 LEU   467      73.110  30.375  41.346  1.00  0.00           H
ATOM   4097  HB3 LEU   467      74.163  29.030  41.540  1.00  0.00           H
ATOM   4098  CG  LEU   467      72.543  28.795  42.818  1.00  0.00           C
ATOM   4099  HG  LEU   467      72.887  28.416  43.780  1.00  0.00           H
ATOM   4100  CD1 LEU   467      71.348  29.640  43.249  1.00  0.00           C
ATOM   4101 HD11 LEU   467      71.727  30.479  43.833  1.00  0.00           H
ATOM   4102 HD12 LEU   467      70.925  30.170  42.396  1.00  0.00           H
ATOM   4103 HD13 LEU   467      70.590  29.135  43.848  1.00  0.00           H
ATOM   4104  CD2 LEU   467      72.167  27.601  41.879  1.00  0.00           C
ATOM   4105 HD21 LEU   467      73.050  26.986  41.711  1.00  0.00           H
ATOM   4106 HD22 LEU   467      71.389  27.030  42.387  1.00  0.00           H
ATOM   4107 HD23 LEU   467      71.781  27.978  40.932  1.00  0.00           H
ATOM   4108  C   LEU   467      74.782  29.944  44.346  1.00  0.00           C
ATOM   4109  O   LEU   467      74.192  30.286  45.349  1.00  0.00           O
ATOM   4110  N   MET   468      75.823  29.091  44.431  1.00  0.00           N
ATOM   4111  H   MET   468      76.350  28.988  43.576  1.00  0.00           H
ATOM   4112  CA  MET   468      76.346  28.538  45.656  1.00  0.00           C
ATOM   4113  HA  MET   468      75.469  28.120  46.150  1.00  0.00           H
ATOM   4114  CB  MET   468      77.447  27.609  45.312  1.00  0.00           C
ATOM   4115  HB2 MET   468      78.131  28.072  44.601  1.00  0.00           H
ATOM   4116  HB3 MET   468      78.000  27.314  46.204  1.00  0.00           H
ATOM   4117  CG  MET   468      76.950  26.274  44.896  1.00  0.00           C
ATOM   4118  HG2 MET   468      76.142  26.007  45.576  1.00  0.00           H
ATOM   4119  HG3 MET   468      76.538  26.319  43.888  1.00  0.00           H
ATOM   4120  SD  MET   468      78.123  24.849  44.955  1.00  0.00           S
ATOM   4121  CE  MET   468      79.439  25.450  43.900  1.00  0.00           C
ATOM   4122  HE1 MET   468      79.862  26.361  44.322  1.00  0.00           H
ATOM   4123  HE2 MET   468      80.279  24.762  43.810  1.00  0.00           H
ATOM   4124  HE3 MET   468      79.049  25.672  42.907  1.00  0.00           H
ATOM   4125  C   MET   468      76.863  29.618  46.707  1.00  0.00           C
ATOM   4126  O   MET   468      76.727  29.399  47.949  1.00  0.00           O
ATOM   4127  N   VAL   469      77.343  30.820  46.255  1.00  0.00           N
ATOM   4128  H   VAL   469      77.511  31.013  45.278  1.00  0.00           H
ATOM   4129  CA  VAL   469      77.739  32.019  47.104  1.00  0.00           C
ATOM   4130  HA  VAL   469      78.343  31.666  47.941  1.00  0.00           H
ATOM   4131  CB  VAL   469      78.536  33.023  46.266  1.00  0.00           C
ATOM   4132  HB  VAL   469      78.010  33.260  45.341  1.00  0.00           H
ATOM   4133  CG1 VAL   469      78.787  34.297  47.073  1.00  0.00           C
ATOM   4134 HG11 VAL   469      79.309  34.120  48.014  1.00  0.00           H
ATOM   4135 HG12 VAL   469      79.392  34.982  46.479  1.00  0.00           H
ATOM   4136 HG13 VAL   469      77.846  34.774  47.347  1.00  0.00           H
ATOM   4137  CG2 VAL   469      79.915  32.458  45.908  1.00  0.00           C
ATOM   4138 HG21 VAL   469      79.848  31.530  45.341  1.00  0.00           H
ATOM   4139 HG22 VAL   469      80.497  33.117  45.264  1.00  0.00           H
ATOM   4140 HG23 VAL   469      80.567  32.128  46.717  1.00  0.00           H
ATOM   4141  C   VAL   469      76.523  32.702  47.754  1.00  0.00           C
ATOM   4142  O   VAL   469      76.434  32.637  48.973  1.00  0.00           O
ATOM   4143  N   ARG   470      75.567  33.215  46.920  1.00  0.00           N
ATOM   4144  H   ARG   470      75.568  33.001  45.934  1.00  0.00           H
ATOM   4145  CA  ARG   470      74.336  33.824  47.432  1.00  0.00           C
ATOM   4146  HA  ARG   470      74.649  34.723  47.962  1.00  0.00           H
ATOM   4147  CB  ARG   470      73.292  34.389  46.444  1.00  0.00           C
ATOM   4148  HB2 ARG   470      72.461  34.892  46.937  1.00  0.00           H
ATOM   4149  HB3 ARG   470      73.850  35.087  45.819  1.00  0.00           H
ATOM   4150  CG  ARG   470      72.640  33.365  45.525  1.00  0.00           C
ATOM   4151  HG2 ARG   470      73.465  32.944  44.950  1.00  0.00           H
ATOM   4152  HG3 ARG   470      72.160  32.544  46.057  1.00  0.00           H
ATOM   4153  CD  ARG   470      71.657  34.092  44.547  1.00  0.00           C
ATOM   4154  HD2 ARG   470      71.126  33.360  43.938  1.00  0.00           H
ATOM   4155  HD3 ARG   470      70.968  34.688  45.145  1.00  0.00           H
ATOM   4156  NE  ARG   470      72.373  34.952  43.630  1.00  0.00           N
ATOM   4157  HE  ARG   470      72.666  35.901  43.814  1.00  0.00           H
ATOM   4158  CZ  ARG   470      72.690  34.653  42.382  1.00  0.00           C
ATOM   4159  NH1 ARG   470      72.388  33.511  41.862  1.00  0.00           N
ATOM   4160 HH11 ARG   470      71.618  32.989  42.253  1.00  0.00           H
ATOM   4161 HH12 ARG   470      72.484  33.346  40.870  1.00  0.00           H
ATOM   4162  NH2 ARG   470      73.279  35.523  41.602  1.00  0.00           N
ATOM   4163 HH21 ARG   470      73.771  36.326  41.967  1.00  0.00           H
ATOM   4164 HH22 ARG   470      73.453  35.423  40.612  1.00  0.00           H
ATOM   4165  C   ARG   470      73.624  32.781  48.360  1.00  0.00           C
ATOM   4166  O   ARG   470      73.273  33.240  49.512  1.00  0.00           O
ATOM   4167  N   ILE   471      73.498  31.491  48.054  1.00  0.00           N
ATOM   4168  H   ILE   471      73.677  31.134  47.126  1.00  0.00           H
ATOM   4169  CA  ILE   471      72.936  30.472  49.007  1.00  0.00           C
ATOM   4170  HA  ILE   471      71.983  30.864  49.362  1.00  0.00           H
ATOM   4171  CB  ILE   471      72.768  29.090  48.338  1.00  0.00           C
ATOM   4172  HB  ILE   471      73.751  28.721  48.046  1.00  0.00           H
ATOM   4173  CG2 ILE   471      72.084  28.158  49.433  1.00  0.00           C
ATOM   4174 HG21 ILE   471      71.378  28.722  50.042  1.00  0.00           H
ATOM   4175 HG22 ILE   471      71.612  27.340  48.888  1.00  0.00           H
ATOM   4176 HG23 ILE   471      72.862  27.748  50.077  1.00  0.00           H
ATOM   4177  CG1 ILE   471      71.886  29.088  47.066  1.00  0.00           C
ATOM   4178 HG12 ILE   471      72.283  29.846  46.391  1.00  0.00           H
ATOM   4179 HG13 ILE   471      72.073  28.126  46.588  1.00  0.00           H
ATOM   4180  CD1 ILE   471      70.361  29.256  47.325  1.00  0.00           C
ATOM   4181 HD11 ILE   471      69.898  29.591  46.397  1.00  0.00           H
ATOM   4182 HD12 ILE   471      69.857  28.360  47.687  1.00  0.00           H
ATOM   4183 HD13 ILE   471      70.138  30.052  48.034  1.00  0.00           H
ATOM   4184  C   ILE   471      73.757  30.462  50.300  1.00  0.00           C
ATOM   4185  O   ILE   471      73.220  30.388  51.421  1.00  0.00           O
ATOM   4186  N   GLY   472      75.080  30.338  50.205  1.00  0.00           N
ATOM   4187  H   GLY   472      75.443  30.132  49.284  1.00  0.00           H
ATOM   4188  CA  GLY   472      75.981  30.159  51.364  1.00  0.00           C
ATOM   4189  HA2 GLY   472      75.653  29.259  51.884  1.00  0.00           H
ATOM   4190  HA3 GLY   472      76.984  30.002  50.966  1.00  0.00           H
ATOM   4191  C   GLY   472      76.024  31.285  52.396  1.00  0.00           C
ATOM   4192  O   GLY   472      75.892  30.998  53.584  1.00  0.00           O
ATOM   4193  N   VAL   473      76.007  32.589  51.936  1.00  0.00           N
ATOM   4194  H   VAL   473      76.075  32.577  50.929  1.00  0.00           H
ATOM   4195  CA  VAL   473      75.770  33.851  52.638  1.00  0.00           C
ATOM   4196  HA  VAL   473      76.617  34.186  53.237  1.00  0.00           H
ATOM   4197  CB  VAL   473      75.664  35.046  51.668  1.00  0.00           C
ATOM   4198  HB  VAL   473      74.871  34.913  50.932  1.00  0.00           H
ATOM   4199  CG1 VAL   473      75.413  36.291  52.539  1.00  0.00           C
ATOM   4200 HG11 VAL   473      75.228  37.126  51.863  1.00  0.00           H
ATOM   4201 HG12 VAL   473      74.459  36.120  53.037  1.00  0.00           H
ATOM   4202 HG13 VAL   473      76.217  36.523  53.237  1.00  0.00           H
ATOM   4203  CG2 VAL   473      76.938  35.246  50.857  1.00  0.00           C
ATOM   4204 HG21 VAL   473      76.768  36.118  50.226  1.00  0.00           H
ATOM   4205 HG22 VAL   473      77.753  35.335  51.575  1.00  0.00           H
ATOM   4206 HG23 VAL   473      77.126  34.339  50.281  1.00  0.00           H
ATOM   4207  C   VAL   473      74.595  33.667  53.640  1.00  0.00           C
ATOM   4208  O   VAL   473      74.793  33.673  54.859  1.00  0.00           O
ATOM   4209  N   PHE   474      73.376  33.369  53.055  1.00  0.00           N
ATOM   4210  H   PHE   474      73.384  33.146  52.069  1.00  0.00           H
ATOM   4211  CA  PHE   474      72.152  33.272  53.832  1.00  0.00           C
ATOM   4212  HA  PHE   474      71.979  34.203  54.371  1.00  0.00           H
ATOM   4213  CB  PHE   474      70.883  33.223  52.911  1.00  0.00           C
ATOM   4214  HB2 PHE   474      70.960  33.898  52.058  1.00  0.00           H
ATOM   4215  HB3 PHE   474      70.901  32.323  52.298  1.00  0.00           H
ATOM   4216  CG  PHE   474      69.543  33.396  53.686  1.00  0.00           C
ATOM   4217  CD1 PHE   474      69.300  34.653  54.312  1.00  0.00           C
ATOM   4218  HD1 PHE   474      70.054  35.419  54.210  1.00  0.00           H
ATOM   4219  CE1 PHE   474      68.141  34.909  55.041  1.00  0.00           C
ATOM   4220  HE1 PHE   474      67.998  35.940  55.329  1.00  0.00           H
ATOM   4221  CZ  PHE   474      67.246  33.875  55.308  1.00  0.00           C
ATOM   4222  HZ  PHE   474      66.315  34.174  55.767  1.00  0.00           H
ATOM   4223  CE2 PHE   474      67.462  32.608  54.715  1.00  0.00           C
ATOM   4224  HE2 PHE   474      66.754  31.793  54.727  1.00  0.00           H
ATOM   4225  CD2 PHE   474      68.636  32.346  53.931  1.00  0.00           C
ATOM   4226  HD2 PHE   474      68.863  31.412  53.439  1.00  0.00           H
ATOM   4227  C   PHE   474      72.278  32.134  54.842  1.00  0.00           C
ATOM   4228  O   PHE   474      71.791  32.254  55.930  1.00  0.00           O
ATOM   4229  N   SER   475      72.956  31.032  54.404  1.00  0.00           N
ATOM   4230  H   SER   475      73.366  31.099  53.484  1.00  0.00           H
ATOM   4231  CA  SER   475      73.154  29.858  55.281  1.00  0.00           C
ATOM   4232  HA  SER   475      72.183  29.470  55.591  1.00  0.00           H
ATOM   4233  CB  SER   475      73.956  28.770  54.578  1.00  0.00           C
ATOM   4234  HB2 SER   475      73.744  28.645  53.516  1.00  0.00           H
ATOM   4235  HB3 SER   475      75.023  28.968  54.674  1.00  0.00           H
ATOM   4236  OG  SER   475      73.714  27.516  55.252  1.00  0.00           O
ATOM   4237  HG  SER   475      72.859  27.115  55.079  1.00  0.00           H
ATOM   4238  C   SER   475      73.808  30.146  56.601  1.00  0.00           C
ATOM   4239  O   SER   475      73.416  29.605  57.639  1.00  0.00           O
ATOM   4240  N   VAL   476      74.802  31.002  56.513  1.00  0.00           N
ATOM   4241  H   VAL   476      75.011  31.539  55.683  1.00  0.00           H
ATOM   4242  CA  VAL   476      75.452  31.539  57.800  1.00  0.00           C
ATOM   4243  HA  VAL   476      76.033  30.706  58.194  1.00  0.00           H
ATOM   4244  CB  VAL   476      76.434  32.653  57.497  1.00  0.00           C
ATOM   4245  HB  VAL   476      75.875  33.522  57.150  1.00  0.00           H
ATOM   4246  CG1 VAL   476      77.084  33.226  58.757  1.00  0.00           C
ATOM   4247 HG11 VAL   476      77.729  34.082  58.556  1.00  0.00           H
ATOM   4248 HG12 VAL   476      76.379  33.626  59.485  1.00  0.00           H
ATOM   4249 HG13 VAL   476      77.627  32.389  59.196  1.00  0.00           H
ATOM   4250  CG2 VAL   476      77.515  32.312  56.482  1.00  0.00           C
ATOM   4251 HG21 VAL   476      76.976  32.110  55.557  1.00  0.00           H
ATOM   4252 HG22 VAL   476      78.309  33.016  56.231  1.00  0.00           H
ATOM   4253 HG23 VAL   476      77.967  31.396  56.862  1.00  0.00           H
ATOM   4254  C   VAL   476      74.438  32.024  58.762  1.00  0.00           C
ATOM   4255  O   VAL   476      74.461  31.733  59.945  1.00  0.00           O
ATOM   4256  N   LEU   477      73.527  32.826  58.251  1.00  0.00           N
ATOM   4257  H   LEU   477      73.557  32.857  57.242  1.00  0.00           H
ATOM   4258  CA  LEU   477      72.540  33.658  58.960  1.00  0.00           C
ATOM   4259  HA  LEU   477      73.157  34.386  59.487  1.00  0.00           H
ATOM   4260  CB  LEU   477      71.683  34.496  58.016  1.00  0.00           C
ATOM   4261  HB2 LEU   477      72.265  34.895  57.186  1.00  0.00           H
ATOM   4262  HB3 LEU   477      70.982  33.772  57.599  1.00  0.00           H
ATOM   4263  CG  LEU   477      70.779  35.565  58.679  1.00  0.00           C
ATOM   4264  HG  LEU   477      70.138  35.047  59.392  1.00  0.00           H
ATOM   4265  CD1 LEU   477      71.567  36.585  59.393  1.00  0.00           C
ATOM   4266 HD11 LEU   477      72.305  36.201  60.096  1.00  0.00           H
ATOM   4267 HD12 LEU   477      72.130  37.103  58.616  1.00  0.00           H
ATOM   4268 HD13 LEU   477      70.894  37.245  59.941  1.00  0.00           H
ATOM   4269  CD2 LEU   477      69.862  36.159  57.643  1.00  0.00           C
ATOM   4270 HD21 LEU   477      70.580  36.622  56.966  1.00  0.00           H
ATOM   4271 HD22 LEU   477      69.412  35.296  57.153  1.00  0.00           H
ATOM   4272 HD23 LEU   477      69.104  36.820  58.064  1.00  0.00           H
ATOM   4273  C   LEU   477      71.718  32.844  60.009  1.00  0.00           C
ATOM   4274  O   LEU   477      71.431  33.391  61.105  1.00  0.00           O
ATOM   4275  N   TYR   478      71.278  31.575  59.758  1.00  0.00           N
ATOM   4276  H   TYR   478      71.506  31.200  58.849  1.00  0.00           H
ATOM   4277  CA  TYR   478      70.690  30.606  60.691  1.00  0.00           C
ATOM   4278  HA  TYR   478      70.234  31.218  61.469  1.00  0.00           H
ATOM   4279  CB  TYR   478      69.576  29.762  60.054  1.00  0.00           C
ATOM   4280  HB2 TYR   478      68.788  30.365  59.602  1.00  0.00           H
ATOM   4281  HB3 TYR   478      70.032  29.218  59.227  1.00  0.00           H
ATOM   4282  CG  TYR   478      68.873  28.832  60.990  1.00  0.00           C
ATOM   4283  CD1 TYR   478      69.230  27.476  61.075  1.00  0.00           C
ATOM   4284  HD1 TYR   478      69.946  26.970  60.444  1.00  0.00           H
ATOM   4285  CE1 TYR   478      68.521  26.659  62.032  1.00  0.00           C
ATOM   4286  HE1 TYR   478      68.782  25.618  62.153  1.00  0.00           H
ATOM   4287  CZ  TYR   478      67.579  27.298  62.850  1.00  0.00           C
ATOM   4288  OH  TYR   478      66.988  26.664  63.885  1.00  0.00           O
ATOM   4289  HH  TYR   478      66.530  25.839  63.707  1.00  0.00           H
ATOM   4290  CE2 TYR   478      67.243  28.622  62.815  1.00  0.00           C
ATOM   4291  HE2 TYR   478      66.437  29.029  63.407  1.00  0.00           H
ATOM   4292  CD2 TYR   478      67.900  29.376  61.857  1.00  0.00           C
ATOM   4293  HD2 TYR   478      67.604  30.412  61.791  1.00  0.00           H
ATOM   4294  C   TYR   478      71.789  29.698  61.322  1.00  0.00           C
ATOM   4295  O   TYR   478      71.782  29.582  62.566  1.00  0.00           O
ATOM   4296  N   THR   479      72.686  29.138  60.558  1.00  0.00           N
ATOM   4297  H   THR   479      72.689  29.436  59.593  1.00  0.00           H
ATOM   4298  CA  THR   479      73.549  28.016  61.011  1.00  0.00           C
ATOM   4299  HA  THR   479      72.876  27.269  61.432  1.00  0.00           H
ATOM   4300  CB  THR   479      74.419  27.444  59.880  1.00  0.00           C
ATOM   4301  HB  THR   479      75.052  26.672  60.318  1.00  0.00           H
ATOM   4302  CG2 THR   479      73.498  26.749  58.855  1.00  0.00           C
ATOM   4303 HG21 THR   479      73.236  25.783  59.289  1.00  0.00           H
ATOM   4304 HG22 THR   479      72.588  27.308  58.639  1.00  0.00           H
ATOM   4305 HG23 THR   479      73.997  26.439  57.937  1.00  0.00           H
ATOM   4306  OG1 THR   479      75.331  28.369  59.339  1.00  0.00           O
ATOM   4307  HG1 THR   479      74.876  28.955  58.729  1.00  0.00           H
ATOM   4308  C   THR   479      74.510  28.349  62.150  1.00  0.00           C
ATOM   4309  O   THR   479      74.842  27.509  62.992  1.00  0.00           O
ATOM   4310  N   VAL   480      74.961  29.639  62.219  1.00  0.00           N
ATOM   4311  H   VAL   480      74.614  30.282  61.523  1.00  0.00           H
ATOM   4312  CA  VAL   480      75.788  30.321  63.316  1.00  0.00           C
ATOM   4313  HA  VAL   480      76.501  29.579  63.675  1.00  0.00           H
ATOM   4314  CB  VAL   480      76.606  31.491  62.766  1.00  0.00           C
ATOM   4315  HB  VAL   480      75.969  32.077  62.103  1.00  0.00           H
ATOM   4316  CG1 VAL   480      77.285  32.281  63.852  1.00  0.00           C
ATOM   4317 HG11 VAL   480      77.677  31.654  64.654  1.00  0.00           H
ATOM   4318 HG12 VAL   480      78.071  32.877  63.389  1.00  0.00           H
ATOM   4319 HG13 VAL   480      76.669  33.106  64.208  1.00  0.00           H
ATOM   4320  CG2 VAL   480      77.821  30.988  61.934  1.00  0.00           C
ATOM   4321 HG21 VAL   480      77.525  30.519  60.996  1.00  0.00           H
ATOM   4322 HG22 VAL   480      78.495  31.800  61.662  1.00  0.00           H
ATOM   4323 HG23 VAL   480      78.357  30.251  62.533  1.00  0.00           H
ATOM   4324  C   VAL   480      74.943  30.670  64.524  1.00  0.00           C
ATOM   4325  O   VAL   480      75.190  30.117  65.586  1.00  0.00           O
ATOM   4326  N   PRO   481      73.870  31.460  64.361  1.00  0.00           N
ATOM   4327  CD  PRO   481      73.482  32.397  63.250  1.00  0.00           C
ATOM   4328  HD2 PRO   481      72.857  31.764  62.621  1.00  0.00           H
ATOM   4329  HD3 PRO   481      74.221  32.976  62.698  1.00  0.00           H
ATOM   4330  CG  PRO   481      72.574  33.404  63.905  1.00  0.00           C
ATOM   4331  HG2 PRO   481      72.007  34.063  63.248  1.00  0.00           H
ATOM   4332  HG3 PRO   481      73.117  34.143  64.494  1.00  0.00           H
ATOM   4333  CB  PRO   481      71.737  32.544  64.811  1.00  0.00           C
ATOM   4334  HB2 PRO   481      70.989  32.000  64.234  1.00  0.00           H
ATOM   4335  HB3 PRO   481      71.093  33.132  65.464  1.00  0.00           H
ATOM   4336  CA  PRO   481      72.863  31.672  65.376  1.00  0.00           C
ATOM   4337  HA  PRO   481      73.346  32.268  66.150  1.00  0.00           H
ATOM   4338  C   PRO   481      72.268  30.470  66.106  1.00  0.00           C
ATOM   4339  O   PRO   481      72.427  30.356  67.369  1.00  0.00           O
ATOM   4340  N   ALA   482      71.772  29.509  65.320  1.00  0.00           N
ATOM   4341  H   ALA   482      71.816  29.619  64.317  1.00  0.00           H
ATOM   4342  CA  ALA   482      71.408  28.143  65.762  1.00  0.00           C
ATOM   4343  HA  ALA   482      70.530  28.396  66.356  1.00  0.00           H
ATOM   4344  CB  ALA   482      70.944  27.448  64.448  1.00  0.00           C
ATOM   4345  HB1 ALA   482      71.815  27.141  63.868  1.00  0.00           H
ATOM   4346  HB2 ALA   482      70.314  26.575  64.623  1.00  0.00           H
ATOM   4347  HB3 ALA   482      70.332  28.087  63.811  1.00  0.00           H
ATOM   4348  C   ALA   482      72.496  27.431  66.491  1.00  0.00           C
ATOM   4349  O   ALA   482      72.302  26.971  67.620  1.00  0.00           O
ATOM   4350  N   THR   483      73.799  27.440  66.008  1.00  0.00           N
ATOM   4351  H   THR   483      74.008  28.028  65.214  1.00  0.00           H
ATOM   4352  CA  THR   483      74.896  26.872  66.764  1.00  0.00           C
ATOM   4353  HA  THR   483      74.606  25.870  67.079  1.00  0.00           H
ATOM   4354  CB  THR   483      76.102  26.679  65.896  1.00  0.00           C
ATOM   4355  HB  THR   483      76.642  27.540  65.503  1.00  0.00           H
ATOM   4356  CG2 THR   483      77.208  25.982  66.762  1.00  0.00           C
ATOM   4357 HG21 THR   483      77.570  26.753  67.442  1.00  0.00           H
ATOM   4358 HG22 THR   483      76.719  25.218  67.366  1.00  0.00           H
ATOM   4359 HG23 THR   483      77.961  25.522  66.123  1.00  0.00           H
ATOM   4360  OG1 THR   483      75.821  25.839  64.868  1.00  0.00           O
ATOM   4361  HG1 THR   483      75.282  26.315  64.232  1.00  0.00           H
ATOM   4362  C   THR   483      75.151  27.590  68.147  1.00  0.00           C
ATOM   4363  O   THR   483      75.505  26.955  69.181  1.00  0.00           O
ATOM   4364  N   ILE   484      75.113  28.931  68.135  1.00  0.00           N
ATOM   4365  H   ILE   484      74.878  29.393  67.268  1.00  0.00           H
ATOM   4366  CA  ILE   484      75.318  29.776  69.304  1.00  0.00           C
ATOM   4367  HA  ILE   484      76.207  29.492  69.866  1.00  0.00           H
ATOM   4368  CB  ILE   484      75.491  31.258  68.856  1.00  0.00           C
ATOM   4369  HB  ILE   484      74.681  31.606  68.215  1.00  0.00           H
ATOM   4370  CG2 ILE   484      75.476  32.198  70.070  1.00  0.00           C
ATOM   4371 HG21 ILE   484      74.510  32.190  70.574  1.00  0.00           H
ATOM   4372 HG22 ILE   484      76.276  31.968  70.774  1.00  0.00           H
ATOM   4373 HG23 ILE   484      75.492  33.245  69.769  1.00  0.00           H
ATOM   4374  CG1 ILE   484      76.850  31.259  68.083  1.00  0.00           C
ATOM   4375 HG12 ILE   484      77.685  31.323  68.781  1.00  0.00           H
ATOM   4376 HG13 ILE   484      77.036  30.380  67.466  1.00  0.00           H
ATOM   4377  CD1 ILE   484      76.839  32.524  67.179  1.00  0.00           C
ATOM   4378 HD11 ILE   484      76.025  32.368  66.471  1.00  0.00           H
ATOM   4379 HD12 ILE   484      76.474  33.380  67.746  1.00  0.00           H
ATOM   4380 HD13 ILE   484      77.835  32.574  66.740  1.00  0.00           H
ATOM   4381  C   ILE   484      74.202  29.458  70.320  1.00  0.00           C
ATOM   4382  O   ILE   484      74.475  29.389  71.529  1.00  0.00           O
ATOM   4383  N   VAL   485      72.975  29.183  69.919  1.00  0.00           N
ATOM   4384  H   VAL   485      72.764  29.294  68.937  1.00  0.00           H
ATOM   4385  CA  VAL   485      71.803  28.841  70.767  1.00  0.00           C
ATOM   4386  HA  VAL   485      71.730  29.584  71.561  1.00  0.00           H
ATOM   4387  CB  VAL   485      70.458  28.907  69.945  1.00  0.00           C
ATOM   4388  HB  VAL   485      70.629  28.601  68.913  1.00  0.00           H
ATOM   4389  CG1 VAL   485      69.216  28.221  70.517  1.00  0.00           C
ATOM   4390 HG11 VAL   485      68.339  28.329  69.879  1.00  0.00           H
ATOM   4391 HG12 VAL   485      69.348  27.140  70.570  1.00  0.00           H
ATOM   4392 HG13 VAL   485      69.074  28.513  71.558  1.00  0.00           H
ATOM   4393  CG2 VAL   485      70.127  30.435  69.710  1.00  0.00           C
ATOM   4394 HG21 VAL   485      69.380  30.603  68.934  1.00  0.00           H
ATOM   4395 HG22 VAL   485      69.714  30.827  70.639  1.00  0.00           H
ATOM   4396 HG23 VAL   485      71.020  30.957  69.367  1.00  0.00           H
ATOM   4397  C   VAL   485      71.922  27.409  71.436  1.00  0.00           C
ATOM   4398  O   VAL   485      71.792  27.368  72.645  1.00  0.00           O
ATOM   4399  N   LEU   486      72.351  26.418  70.663  1.00  0.00           N
ATOM   4400  H   LEU   486      72.568  26.756  69.736  1.00  0.00           H
ATOM   4401  CA  LEU   486      72.842  25.128  71.233  1.00  0.00           C
ATOM   4402  HA  LEU   486      72.051  24.693  71.844  1.00  0.00           H
ATOM   4403  CB  LEU   486      73.279  24.125  70.099  1.00  0.00           C
ATOM   4404  HB2 LEU   486      74.031  24.593  69.464  1.00  0.00           H
ATOM   4405  HB3 LEU   486      73.799  23.286  70.563  1.00  0.00           H
ATOM   4406  CG  LEU   486      72.125  23.562  69.227  1.00  0.00           C
ATOM   4407  HG  LEU   486      71.337  24.294  69.050  1.00  0.00           H
ATOM   4408  CD1 LEU   486      72.648  22.983  67.877  1.00  0.00           C
ATOM   4409 HD11 LEU   486      73.447  22.246  67.948  1.00  0.00           H
ATOM   4410 HD12 LEU   486      71.837  22.441  67.391  1.00  0.00           H
ATOM   4411 HD13 LEU   486      72.930  23.860  67.294  1.00  0.00           H
ATOM   4412  CD2 LEU   486      71.424  22.396  69.961  1.00  0.00           C
ATOM   4413 HD21 LEU   486      70.855  22.810  70.793  1.00  0.00           H
ATOM   4414 HD22 LEU   486      70.646  21.941  69.347  1.00  0.00           H
ATOM   4415 HD23 LEU   486      72.098  21.584  70.234  1.00  0.00           H
ATOM   4416  C   LEU   486      74.052  25.213  72.105  1.00  0.00           C
ATOM   4417  O   LEU   486      73.939  24.476  73.111  1.00  0.00           O
ATOM   4418  N   ALA   487      75.117  25.998  71.882  1.00  0.00           N
ATOM   4419  H   ALA   487      75.365  26.279  70.945  1.00  0.00           H
ATOM   4420  CA  ALA   487      76.110  26.337  72.888  1.00  0.00           C
ATOM   4421  HA  ALA   487      76.690  25.449  73.138  1.00  0.00           H
ATOM   4422  CB  ALA   487      77.087  27.357  72.343  1.00  0.00           C
ATOM   4423  HB1 ALA   487      76.592  28.250  71.964  1.00  0.00           H
ATOM   4424  HB2 ALA   487      77.688  27.706  73.183  1.00  0.00           H
ATOM   4425  HB3 ALA   487      77.690  26.944  71.534  1.00  0.00           H
ATOM   4426  C   ALA   487      75.535  26.808  74.195  1.00  0.00           C
ATOM   4427  O   ALA   487      75.978  26.276  75.202  1.00  0.00           O
ATOM   4428  N   CYS   488      74.607  27.758  74.197  1.00  0.00           N
ATOM   4429  H   CYS   488      74.251  28.000  73.283  1.00  0.00           H
ATOM   4430  CA  CYS   488      74.065  28.196  75.477  1.00  0.00           C
ATOM   4431  HA  CYS   488      74.858  28.441  76.183  1.00  0.00           H
ATOM   4432  CB  CYS   488      73.153  29.418  75.161  1.00  0.00           C
ATOM   4433  HB2 CYS   488      72.237  29.157  74.631  1.00  0.00           H
ATOM   4434  HB3 CYS   488      72.824  29.840  76.111  1.00  0.00           H
ATOM   4435  SG  CYS   488      74.005  30.738  74.346  1.00  0.00           S
ATOM   4436  HG  CYS   488      74.265  30.138  73.181  1.00  0.00           H
ATOM   4437  C   CYS   488      73.217  27.141  76.126  1.00  0.00           C
ATOM   4438  O   CYS   488      73.245  27.070  77.349  1.00  0.00           O
ATOM   4439  N   TYR   489      72.460  26.224  75.427  1.00  0.00           N
ATOM   4440  H   TYR   489      72.303  26.295  74.432  1.00  0.00           H
ATOM   4441  CA  TYR   489      71.832  25.049  76.055  1.00  0.00           C
ATOM   4442  HA  TYR   489      71.209  25.434  76.863  1.00  0.00           H
ATOM   4443  CB  TYR   489      70.989  24.337  74.987  1.00  0.00           C
ATOM   4444  HB2 TYR   489      71.740  24.018  74.264  1.00  0.00           H
ATOM   4445  HB3 TYR   489      70.606  23.402  75.395  1.00  0.00           H
ATOM   4446  CG  TYR   489      69.852  25.080  74.347  1.00  0.00           C
ATOM   4447  CD1 TYR   489      69.217  26.136  75.014  1.00  0.00           C
ATOM   4448  HD1 TYR   489      69.524  26.542  75.966  1.00  0.00           H
ATOM   4449  CE1 TYR   489      68.104  26.815  74.398  1.00  0.00           C
ATOM   4450  HE1 TYR   489      67.544  27.600  74.884  1.00  0.00           H
ATOM   4451  CZ  TYR   489      67.689  26.454  73.101  1.00  0.00           C
ATOM   4452  OH  TYR   489      66.662  27.092  72.490  1.00  0.00           O
ATOM   4453  HH  TYR   489      66.449  26.793  71.603  1.00  0.00           H
ATOM   4454  CE2 TYR   489      68.302  25.346  72.467  1.00  0.00           C
ATOM   4455  HE2 TYR   489      67.930  25.136  71.475  1.00  0.00           H
ATOM   4456  CD2 TYR   489      69.382  24.617  73.073  1.00  0.00           C
ATOM   4457  HD2 TYR   489      69.760  23.684  72.679  1.00  0.00           H
ATOM   4458  C   TYR   489      72.809  24.032  76.670  1.00  0.00           C
ATOM   4459  O   TYR   489      72.584  23.554  77.732  1.00  0.00           O
ATOM   4460  N   PHE   490      73.884  23.697  75.991  1.00  0.00           N
ATOM   4461  H   PHE   490      74.079  24.132  75.100  1.00  0.00           H
ATOM   4462  CA  PHE   490      74.991  22.859  76.504  1.00  0.00           C
ATOM   4463  HA  PHE   490      74.528  21.917  76.797  1.00  0.00           H
ATOM   4464  CB  PHE   490      76.018  22.715  75.329  1.00  0.00           C
ATOM   4465  HB2 PHE   490      76.257  23.625  74.779  1.00  0.00           H
ATOM   4466  HB3 PHE   490      76.880  22.258  75.817  1.00  0.00           H
ATOM   4467  CG  PHE   490      75.551  21.593  74.317  1.00  0.00           C
ATOM   4468  CD1 PHE   490      75.547  21.861  72.908  1.00  0.00           C
ATOM   4469  HD1 PHE   490      76.109  22.711  72.549  1.00  0.00           H
ATOM   4470  CE1 PHE   490      75.128  20.909  72.018  1.00  0.00           C
ATOM   4471  HE1 PHE   490      75.334  21.048  70.967  1.00  0.00           H
ATOM   4472  CZ  PHE   490      74.764  19.635  72.512  1.00  0.00           C
ATOM   4473  HZ  PHE   490      74.551  18.819  71.837  1.00  0.00           H
ATOM   4474  CE2 PHE   490      74.853  19.287  73.852  1.00  0.00           C
ATOM   4475  HE2 PHE   490      74.643  18.293  74.218  1.00  0.00           H
ATOM   4476  CD2 PHE   490      75.349  20.282  74.788  1.00  0.00           C
ATOM   4477  HD2 PHE   490      75.549  20.089  75.832  1.00  0.00           H
ATOM   4478  C   PHE   490      75.596  23.458  77.751  1.00  0.00           C
ATOM   4479  O   PHE   490      75.757  22.804  78.700  1.00  0.00           O
ATOM   4480  N   TYR   491      75.914  24.745  77.754  1.00  0.00           N
ATOM   4481  H   TYR   491      75.925  25.208  76.856  1.00  0.00           H
ATOM   4482  CA  TYR   491      76.513  25.478  78.884  1.00  0.00           C
ATOM   4483  HA  TYR   491      77.475  25.109  79.242  1.00  0.00           H
ATOM   4484  CB  TYR   491      76.707  27.004  78.568  1.00  0.00           C
ATOM   4485  HB2 TYR   491      77.514  27.078  77.839  1.00  0.00           H
ATOM   4486  HB3 TYR   491      75.785  27.326  78.083  1.00  0.00           H
ATOM   4487  CG  TYR   491      77.091  27.868  79.741  1.00  0.00           C
ATOM   4488  CD1 TYR   491      78.448  28.124  80.101  1.00  0.00           C
ATOM   4489  HD1 TYR   491      79.222  27.662  79.507  1.00  0.00           H
ATOM   4490  CE1 TYR   491      78.798  29.065  81.114  1.00  0.00           C
ATOM   4491  HE1 TYR   491      79.799  29.264  81.467  1.00  0.00           H
ATOM   4492  CZ  TYR   491      77.811  29.725  81.845  1.00  0.00           C
ATOM   4493  OH  TYR   491      78.176  30.489  82.860  1.00  0.00           O
ATOM   4494  HH  TYR   491      77.370  30.803  83.277  1.00  0.00           H
ATOM   4495  CE2 TYR   491      76.448  29.482  81.572  1.00  0.00           C
ATOM   4496  HE2 TYR   491      75.703  29.993  82.163  1.00  0.00           H
ATOM   4497  CD2 TYR   491      76.131  28.595  80.508  1.00  0.00           C
ATOM   4498  HD2 TYR   491      75.064  28.505  80.368  1.00  0.00           H
ATOM   4499  C   TYR   491      75.598  25.387  80.116  1.00  0.00           C
ATOM   4500  O   TYR   491      76.078  25.335  81.253  1.00  0.00           O
ATOM   4501  N   GLU   492      74.251  25.413  79.870  1.00  0.00           N
ATOM   4502  H   GLU   492      73.869  25.652  78.966  1.00  0.00           H
ATOM   4503  CA  GLU   492      73.177  25.328  80.898  1.00  0.00           C
ATOM   4504  HA  GLU   492      73.552  25.932  81.725  1.00  0.00           H
ATOM   4505  CB  GLU   492      71.931  25.905  80.389  1.00  0.00           C
ATOM   4506  HB2 GLU   492      72.067  26.929  80.041  1.00  0.00           H
ATOM   4507  HB3 GLU   492      71.667  25.344  79.493  1.00  0.00           H
ATOM   4508  CG  GLU   492      70.710  25.900  81.416  1.00  0.00           C
ATOM   4509  HG2 GLU   492      70.599  24.842  81.653  1.00  0.00           H
ATOM   4510  HG3 GLU   492      70.888  26.545  82.276  1.00  0.00           H
ATOM   4511  CD  GLU   492      69.437  26.411  80.783  1.00  0.00           C
ATOM   4512  OE1 GLU   492      68.440  26.264  81.552  1.00  0.00           O
ATOM   4513  OE2 GLU   492      69.448  26.919  79.671  1.00  0.00           O
ATOM   4514  C   GLU   492      73.046  23.930  81.483  1.00  0.00           C
ATOM   4515  O   GLU   492      73.131  23.828  82.730  1.00  0.00           O
ATOM   4516  N   GLN   493      72.908  22.909  80.672  1.00  0.00           N
ATOM   4517  H   GLN   493      72.740  23.140  79.703  1.00  0.00           H
ATOM   4518  CA  GLN   493      72.783  21.479  81.078  1.00  0.00           C
ATOM   4519  HA  GLN   493      71.908  21.289  81.699  1.00  0.00           H
ATOM   4520  CB  GLN   493      72.769  20.680  79.747  1.00  0.00           C
ATOM   4521  HB2 GLN   493      71.848  20.892  79.203  1.00  0.00           H
ATOM   4522  HB3 GLN   493      73.596  20.952  79.092  1.00  0.00           H
ATOM   4523  CG  GLN   493      72.959  19.131  79.925  1.00  0.00           C
ATOM   4524  HG2 GLN   493      73.812  18.975  80.585  1.00  0.00           H
ATOM   4525  HG3 GLN   493      72.039  18.811  80.414  1.00  0.00           H
ATOM   4526  CD  GLN   493      73.099  18.184  78.686  1.00  0.00           C
ATOM   4527  OE1 GLN   493      73.127  18.666  77.531  1.00  0.00           O
ATOM   4528  NE2 GLN   493      72.920  16.872  78.793  1.00  0.00           N
ATOM   4529 HE21 GLN   493      72.899  16.400  77.901  1.00  0.00           H
ATOM   4530 HE22 GLN   493      73.008  16.261  79.593  1.00  0.00           H
ATOM   4531  C   GLN   493      73.952  21.021  81.978  1.00  0.00           C
ATOM   4532  O   GLN   493      73.758  20.109  82.838  1.00  0.00           O
ATOM   4533  N   ALA   494      75.178  21.472  81.813  1.00  0.00           N
ATOM   4534  H   ALA   494      75.328  22.042  80.992  1.00  0.00           H
ATOM   4535  CA  ALA   494      76.244  21.040  82.656  1.00  0.00           C
ATOM   4536  HA  ALA   494      76.290  19.951  82.654  1.00  0.00           H
ATOM   4537  CB  ALA   494      77.659  21.560  82.006  1.00  0.00           C
ATOM   4538  HB1 ALA   494      78.397  21.302  82.766  1.00  0.00           H
ATOM   4539  HB2 ALA   494      77.868  21.025  81.080  1.00  0.00           H
ATOM   4540  HB3 ALA   494      77.546  22.611  81.740  1.00  0.00           H
ATOM   4541  C   ALA   494      76.134  21.489  84.136  1.00  0.00           C
ATOM   4542  O   ALA   494      76.594  20.774  84.992  1.00  0.00           O
ATOM   4543  N   PHE   495      75.336  22.496  84.450  1.00  0.00           N
ATOM   4544  H   PHE   495      74.999  23.036  83.665  1.00  0.00           H
ATOM   4545  CA  PHE   495      75.208  23.105  85.795  1.00  0.00           C
ATOM   4546  HA  PHE   495      75.713  22.423  86.479  1.00  0.00           H
ATOM   4547  CB  PHE   495      75.927  24.438  85.741  1.00  0.00           C
ATOM   4548  HB2 PHE   495      76.864  24.337  85.193  1.00  0.00           H
ATOM   4549  HB3 PHE   495      75.285  25.152  85.226  1.00  0.00           H
ATOM   4550  CG  PHE   495      76.159  25.046  87.074  1.00  0.00           C
ATOM   4551  CD1 PHE   495      76.421  24.267  88.234  1.00  0.00           C
ATOM   4552  HD1 PHE   495      76.569  23.203  88.122  1.00  0.00           H
ATOM   4553  CE1 PHE   495      76.507  24.812  89.519  1.00  0.00           C
ATOM   4554  HE1 PHE   495      76.722  24.245  90.412  1.00  0.00           H
ATOM   4555  CZ  PHE   495      76.252  26.165  89.679  1.00  0.00           C
ATOM   4556  HZ  PHE   495      76.081  26.612  90.647  1.00  0.00           H
ATOM   4557  CE2 PHE   495      76.081  27.018  88.590  1.00  0.00           C
ATOM   4558  HE2 PHE   495      76.084  28.087  88.743  1.00  0.00           H
ATOM   4559  CD2 PHE   495      76.064  26.516  87.292  1.00  0.00           C
ATOM   4560  HD2 PHE   495      75.892  27.125  86.417  1.00  0.00           H
ATOM   4561  C   PHE   495      73.717  23.205  86.241  1.00  0.00           C
ATOM   4562  O   PHE   495      73.546  23.359  87.460  1.00  0.00           O
ATOM   4563  N   ARG   496      72.658  23.045  85.379  1.00  0.00           N
ATOM   4564  H   ARG   496      72.907  22.999  84.402  1.00  0.00           H
ATOM   4565  CA  ARG   496      71.261  23.455  85.647  1.00  0.00           C
ATOM   4566  HA  ARG   496      71.262  24.543  85.718  1.00  0.00           H
ATOM   4567  CB  ARG   496      70.376  22.978  84.489  1.00  0.00           C
ATOM   4568  HB2 ARG   496      70.866  23.186  83.538  1.00  0.00           H
ATOM   4569  HB3 ARG   496      70.254  21.903  84.623  1.00  0.00           H
ATOM   4570  CG  ARG   496      69.002  23.662  84.461  1.00  0.00           C
ATOM   4571  HG2 ARG   496      68.898  24.129  85.441  1.00  0.00           H
ATOM   4572  HG3 ARG   496      69.058  24.429  83.689  1.00  0.00           H
ATOM   4573  CD  ARG   496      67.901  22.595  84.284  1.00  0.00           C
ATOM   4574  HD2 ARG   496      66.972  23.048  83.939  1.00  0.00           H
ATOM   4575  HD3 ARG   496      68.157  21.788  83.597  1.00  0.00           H
ATOM   4576  NE  ARG   496      67.551  21.848  85.587  1.00  0.00           N
ATOM   4577  HE  ARG   496      68.008  20.956  85.714  1.00  0.00           H
ATOM   4578  CZ  ARG   496      66.787  22.364  86.571  1.00  0.00           C
ATOM   4579  NH1 ARG   496      66.243  23.533  86.547  1.00  0.00           N
ATOM   4580 HH11 ARG   496      66.292  24.238  85.825  1.00  0.00           H
ATOM   4581 HH12 ARG   496      65.741  23.829  87.372  1.00  0.00           H
ATOM   4582  NH2 ARG   496      66.454  21.579  87.627  1.00  0.00           N
ATOM   4583 HH21 ARG   496      66.814  20.639  87.704  1.00  0.00           H
ATOM   4584 HH22 ARG   496      65.715  21.914  88.229  1.00  0.00           H
ATOM   4585  C   ARG   496      70.661  22.933  86.998  1.00  0.00           C
ATOM   4586  O   ARG   496      69.836  23.596  87.645  1.00  0.00           O
ATOM   4587  N   GLU   497      71.094  21.804  87.503  1.00  0.00           N
ATOM   4588  H   GLU   497      71.775  21.300  86.953  1.00  0.00           H
ATOM   4589  CA  GLU   497      70.523  21.110  88.709  1.00  0.00           C
ATOM   4590  HA  GLU   497      69.488  21.442  88.784  1.00  0.00           H
ATOM   4591  CB  GLU   497      70.720  19.576  88.565  1.00  0.00           C
ATOM   4592  HB2 GLU   497      71.783  19.346  88.499  1.00  0.00           H
ATOM   4593  HB3 GLU   497      70.396  18.950  89.395  1.00  0.00           H
ATOM   4594  CG  GLU   497      70.031  18.950  87.298  1.00  0.00           C
ATOM   4595  HG2 GLU   497      70.418  19.300  86.341  1.00  0.00           H
ATOM   4596  HG3 GLU   497      70.110  17.872  87.434  1.00  0.00           H
ATOM   4597  CD  GLU   497      68.575  19.168  87.322  1.00  0.00           C
ATOM   4598  OE1 GLU   497      68.053  19.313  88.419  1.00  0.00           O
ATOM   4599  OE2 GLU   497      67.938  19.136  86.237  1.00  0.00           O
ATOM   4600  C   GLU   497      71.210  21.522  90.033  1.00  0.00           C
ATOM   4601  O   GLU   497      70.534  21.801  90.995  1.00  0.00           O
ATOM   4602  N   HIP   498      72.553  21.639  90.111  1.00  0.00           N
ATOM   4603  H   HIP   498      73.095  21.409  89.290  1.00  0.00           H
ATOM   4604  CA  HIP   498      73.195  22.370  91.255  1.00  0.00           C
ATOM   4605  HA  HIP   498      72.713  22.002  92.161  1.00  0.00           H
ATOM   4606  CB  HIP   498      74.716  21.946  91.245  1.00  0.00           C
ATOM   4607  HB2 HIP   498      75.115  22.032  90.234  1.00  0.00           H
ATOM   4608  HB3 HIP   498      75.300  22.556  91.933  1.00  0.00           H
ATOM   4609  CG  HIP   498      74.896  20.528  91.539  1.00  0.00           C
ATOM   4610  ND1 HIP   498      75.040  19.939  92.791  1.00  0.00           N
ATOM   4611  HD1 HIP   498      74.950  20.398  93.686  1.00  0.00           H
ATOM   4612  CE1 HIP   498      75.166  18.629  92.637  1.00  0.00           C
ATOM   4613  HE1 HIP   498      75.064  17.908  93.435  1.00  0.00           H
ATOM   4614  NE2 HIP   498      75.083  18.299  91.330  1.00  0.00           N
ATOM   4615  HE2 HIP   498      75.023  17.342  91.013  1.00  0.00           H
ATOM   4616  CD2 HIP   498      74.880  19.480  90.636  1.00  0.00           C
ATOM   4617  HD2 HIP   498      74.773  19.538  89.563  1.00  0.00           H
ATOM   4618  C   HIP   498      73.131  23.852  91.215  1.00  0.00           C
ATOM   4619  O   HIP   498      73.253  24.506  92.260  1.00  0.00           O
ATOM   4620  N   TRP   499      72.880  24.470  90.061  1.00  0.00           N
ATOM   4621  H   TRP   499      72.945  23.949  89.198  1.00  0.00           H
ATOM   4622  CA  TRP   499      72.431  25.891  89.915  1.00  0.00           C
ATOM   4623  HA  TRP   499      73.161  26.564  90.366  1.00  0.00           H
ATOM   4624  CB  TRP   499      72.249  26.238  88.441  1.00  0.00           C
ATOM   4625  HB2 TRP   499      73.136  26.003  87.853  1.00  0.00           H
ATOM   4626  HB3 TRP   499      71.421  25.605  88.121  1.00  0.00           H
ATOM   4627  CG  TRP   499      71.869  27.719  88.177  1.00  0.00           C
ATOM   4628  CD1 TRP   499      72.736  28.701  87.863  1.00  0.00           C
ATOM   4629  HD1 TRP   499      73.792  28.519  87.736  1.00  0.00           H
ATOM   4630  NE1 TRP   499      72.048  29.846  87.535  1.00  0.00           N
ATOM   4631  HE1 TRP   499      72.474  30.648  87.093  1.00  0.00           H
ATOM   4632  CE2 TRP   499      70.676  29.656  87.614  1.00  0.00           C
ATOM   4633  CZ2 TRP   499      69.598  30.450  87.195  1.00  0.00           C
ATOM   4634  HZ2 TRP   499      69.785  31.430  86.780  1.00  0.00           H
ATOM   4635  CH2 TRP   499      68.318  29.888  87.151  1.00  0.00           C
ATOM   4636  HH2 TRP   499      67.559  30.582  86.820  1.00  0.00           H
ATOM   4637  CZ3 TRP   499      68.127  28.535  87.569  1.00  0.00           C
ATOM   4638  HZ3 TRP   499      67.134  28.116  87.494  1.00  0.00           H
ATOM   4639  CE3 TRP   499      69.199  27.709  87.866  1.00  0.00           C
ATOM   4640  HE3 TRP   499      68.948  26.675  88.053  1.00  0.00           H
ATOM   4641  CD2 TRP   499      70.551  28.205  87.943  1.00  0.00           C
ATOM   4642  C   TRP   499      71.030  26.074  90.591  1.00  0.00           C
ATOM   4643  O   TRP   499      70.992  26.876  91.532  1.00  0.00           O
ATOM   4644  N   GLU   500      69.965  25.397  90.202  1.00  0.00           N
ATOM   4645  H   GLU   500      70.111  24.774  89.420  1.00  0.00           H
ATOM   4646  CA  GLU   500      68.663  25.392  90.933  1.00  0.00           C
ATOM   4647  HA  GLU   500      68.246  26.380  90.739  1.00  0.00           H
ATOM   4648  CB  GLU   500      67.674  24.464  90.222  1.00  0.00           C
ATOM   4649  HB2 GLU   500      67.638  24.779  89.179  1.00  0.00           H
ATOM   4650  HB3 GLU   500      68.094  23.458  90.209  1.00  0.00           H
ATOM   4651  CG  GLU   500      66.325  24.360  90.876  1.00  0.00           C
ATOM   4652  HG2 GLU   500      66.184  23.815  91.809  1.00  0.00           H
ATOM   4653  HG3 GLU   500      65.975  25.362  91.126  1.00  0.00           H
ATOM   4654  CD  GLU   500      65.393  23.755  89.831  1.00  0.00           C
ATOM   4655  OE1 GLU   500      65.141  22.536  89.887  1.00  0.00           O
ATOM   4656  OE2 GLU   500      65.018  24.461  88.890  1.00  0.00           O
ATOM   4657  C   GLU   500      68.799  25.173  92.508  1.00  0.00           C
ATOM   4658  O   GLU   500      68.260  25.937  93.248  1.00  0.00           O
ATOM   4659  N   ARG   501      69.464  24.064  92.966  1.00  0.00           N
ATOM   4660  H   ARG   501      69.887  23.444  92.290  1.00  0.00           H
ATOM   4661  CA  ARG   501      69.458  23.575  94.377  1.00  0.00           C
ATOM   4662  HA  ARG   501      68.475  23.607  94.847  1.00  0.00           H
ATOM   4663  CB  ARG   501      70.034  22.160  94.376  1.00  0.00           C
ATOM   4664  HB2 ARG   501      70.746  21.976  93.572  1.00  0.00           H
ATOM   4665  HB3 ARG   501      70.577  21.917  95.290  1.00  0.00           H
ATOM   4666  CG  ARG   501      68.893  21.215  94.137  1.00  0.00           C
ATOM   4667  HG2 ARG   501      68.296  21.130  95.045  1.00  0.00           H
ATOM   4668  HG3 ARG   501      68.277  21.517  93.290  1.00  0.00           H
ATOM   4669  CD  ARG   501      69.273  19.804  93.899  1.00  0.00           C
ATOM   4670  HD2 ARG   501      68.412  19.220  93.577  1.00  0.00           H
ATOM   4671  HD3 ARG   501      69.884  19.793  92.996  1.00  0.00           H
ATOM   4672  NE  ARG   501      69.886  19.157  95.093  1.00  0.00           N
ATOM   4673  HE  ARG   501      69.250  19.049  95.870  1.00  0.00           H
ATOM   4674  CZ  ARG   501      71.057  18.581  95.212  1.00  0.00           C
ATOM   4675  NH1 ARG   501      71.944  18.538  94.240  1.00  0.00           N
ATOM   4676 HH11 ARG   501      71.775  18.928  93.324  1.00  0.00           H
ATOM   4677 HH12 ARG   501      72.746  17.949  94.413  1.00  0.00           H
ATOM   4678  NH2 ARG   501      71.327  17.871  96.283  1.00  0.00           N
ATOM   4679 HH21 ARG   501      70.690  17.825  97.065  1.00  0.00           H
ATOM   4680 HH22 ARG   501      72.221  17.405  96.344  1.00  0.00           H
ATOM   4681  C   ARG   501      70.111  24.473  95.394  1.00  0.00           C
ATOM   4682  O   ARG   501      69.704  24.477  96.569  1.00  0.00           O
ATOM   4683  N   THR   502      71.173  25.120  94.979  1.00  0.00           N
ATOM   4684  H   THR   502      71.579  25.075  94.055  1.00  0.00           H
ATOM   4685  CA  THR   502      72.061  25.911  95.854  1.00  0.00           C
ATOM   4686  HA  THR   502      71.946  25.620  96.898  1.00  0.00           H
ATOM   4687  CB  THR   502      73.535  25.786  95.484  1.00  0.00           C
ATOM   4688  HB  THR   502      74.009  26.470  96.188  1.00  0.00           H
ATOM   4689  CG2 THR   502      74.020  24.356  95.457  1.00  0.00           C
ATOM   4690 HG21 THR   502      73.390  23.632  94.940  1.00  0.00           H
ATOM   4691 HG22 THR   502      74.928  24.351  94.855  1.00  0.00           H
ATOM   4692 HG23 THR   502      74.173  24.067  96.497  1.00  0.00           H
ATOM   4693  OG1 THR   502      73.701  26.312  94.168  1.00  0.00           O
ATOM   4694  HG1 THR   502      73.458  25.637  93.529  1.00  0.00           H
ATOM   4695  C   THR   502      71.686  27.372  95.826  1.00  0.00           C
ATOM   4696  O   THR   502      71.764  28.023  96.864  1.00  0.00           O
ATOM   4697  N   TRP   503      71.062  27.821  94.755  1.00  0.00           N
ATOM   4698  H   TRP   503      71.100  27.238  93.931  1.00  0.00           H
ATOM   4699  CA  TRP   503      70.239  29.096  94.868  1.00  0.00           C
ATOM   4700  HA  TRP   503      70.836  29.884  95.326  1.00  0.00           H
ATOM   4701  CB  TRP   503      69.948  29.583  93.444  1.00  0.00           C
ATOM   4702  HB2 TRP   503      69.658  28.721  92.843  1.00  0.00           H
ATOM   4703  HB3 TRP   503      69.146  30.314  93.544  1.00  0.00           H
ATOM   4704  CG  TRP   503      71.051  30.336  92.806  1.00  0.00           C
ATOM   4705  CD1 TRP   503      71.643  29.982  91.623  1.00  0.00           C
ATOM   4706  HD1 TRP   503      71.291  29.200  90.966  1.00  0.00           H
ATOM   4707  NE1 TRP   503      72.503  30.998  91.225  1.00  0.00           N
ATOM   4708  HE1 TRP   503      73.112  30.899  90.425  1.00  0.00           H
ATOM   4709  CE2 TRP   503      72.524  32.012  92.155  1.00  0.00           C
ATOM   4710  CZ2 TRP   503      73.162  33.210  92.292  1.00  0.00           C
ATOM   4711  HZ2 TRP   503      73.947  33.486  91.604  1.00  0.00           H
ATOM   4712  CH2 TRP   503      73.005  34.075  93.361  1.00  0.00           C
ATOM   4713  HH2 TRP   503      73.624  34.957  93.428  1.00  0.00           H
ATOM   4714  CZ3 TRP   503      72.099  33.717  94.360  1.00  0.00           C
ATOM   4715  HZ3 TRP   503      71.889  34.355  95.206  1.00  0.00           H
ATOM   4716  CE3 TRP   503      71.355  32.517  94.271  1.00  0.00           C
ATOM   4717  HE3 TRP   503      70.618  32.213  95.000  1.00  0.00           H
ATOM   4718  CD2 TRP   503      71.601  31.614  93.177  1.00  0.00           C
ATOM   4719  C   TRP   503      68.910  28.845  95.667  1.00  0.00           C
ATOM   4720  O   TRP   503      68.580  29.675  96.514  1.00  0.00           O
ATOM   4721  N   LEU   504      68.188  27.762  95.579  1.00  0.00           N
ATOM   4722  H   LEU   504      68.488  27.120  94.859  1.00  0.00           H
ATOM   4723  CA  LEU   504      67.024  27.509  96.404  1.00  0.00           C
ATOM   4724  HA  LEU   504      66.329  28.268  96.042  1.00  0.00           H
ATOM   4725  CB  LEU   504      66.450  26.157  95.864  1.00  0.00           C
ATOM   4726  HB2 LEU   504      66.245  26.371  94.816  1.00  0.00           H
ATOM   4727  HB3 LEU   504      67.178  25.355  95.985  1.00  0.00           H
ATOM   4728  CG  LEU   504      65.136  25.693  96.448  1.00  0.00           C
ATOM   4729  HG  LEU   504      64.518  26.571  96.634  1.00  0.00           H
ATOM   4730  CD1 LEU   504      64.303  24.962  95.336  1.00  0.00           C
ATOM   4731 HD11 LEU   504      64.190  25.739  94.581  1.00  0.00           H
ATOM   4732 HD12 LEU   504      64.910  24.137  94.961  1.00  0.00           H
ATOM   4733 HD13 LEU   504      63.423  24.668  95.909  1.00  0.00           H
ATOM   4734  CD2 LEU   504      65.314  24.775  97.649  1.00  0.00           C
ATOM   4735 HD21 LEU   504      64.455  24.110  97.742  1.00  0.00           H
ATOM   4736 HD22 LEU   504      66.213  24.162  97.589  1.00  0.00           H
ATOM   4737 HD23 LEU   504      65.341  25.318  98.594  1.00  0.00           H
ATOM   4738  C   LEU   504      67.287  27.549  97.918  1.00  0.00           C
ATOM   4739  O   LEU   504      66.633  28.382  98.517  1.00  0.00           O
ATOM   4740  N   LEU   505      68.256  26.780  98.460  1.00  0.00           N
ATOM   4741  H   LEU   505      68.790  26.053  98.005  1.00  0.00           H
ATOM   4742  CA  LEU   505      68.619  26.858  99.888  1.00  0.00           C
ATOM   4743  HA  LEU   505      67.698  26.764 100.464  1.00  0.00           H
ATOM   4744  CB  LEU   505      69.572  25.781 100.326  1.00  0.00           C
ATOM   4745  HB2 LEU   505      70.425  25.851  99.650  1.00  0.00           H
ATOM   4746  HB3 LEU   505      69.948  25.850 101.347  1.00  0.00           H
ATOM   4747  CG  LEU   505      68.967  24.345 100.119  1.00  0.00           C
ATOM   4748  HG  LEU   505      68.613  24.214  99.096  1.00  0.00           H
ATOM   4749  CD1 LEU   505      70.055  23.281 100.309  1.00  0.00           C
ATOM   4750 HD11 LEU   505      70.943  23.505  99.719  1.00  0.00           H
ATOM   4751 HD12 LEU   505      70.416  23.240 101.337  1.00  0.00           H
ATOM   4752 HD13 LEU   505      69.678  22.294 100.041  1.00  0.00           H
ATOM   4753  CD2 LEU   505      67.803  24.065 101.067  1.00  0.00           C
ATOM   4754 HD21 LEU   505      68.209  23.926 102.069  1.00  0.00           H
ATOM   4755 HD22 LEU   505      67.036  24.840 101.074  1.00  0.00           H
ATOM   4756 HD23 LEU   505      67.394  23.114 100.726  1.00  0.00           H
ATOM   4757  C   LEU   505      69.032  28.288 100.242  1.00  0.00           C
ATOM   4758  O   LEU   505      68.618  28.676 101.325  1.00  0.00           O
ATOM   4759  N   GLN   506      69.788  29.076  99.448  1.00  0.00           N
ATOM   4760  H   GLN   506      70.099  28.668  98.578  1.00  0.00           H
ATOM   4761  CA  GLN   506      69.907  30.465  99.705  1.00  0.00           C
ATOM   4762  HA  GLN   506      70.269  30.489 100.733  1.00  0.00           H
ATOM   4763  CB  GLN   506      70.988  30.911  98.706  1.00  0.00           C
ATOM   4764  HB2 GLN   506      71.891  30.405  99.045  1.00  0.00           H
ATOM   4765  HB3 GLN   506      70.725  30.571  97.704  1.00  0.00           H
ATOM   4766  CG  GLN   506      71.424  32.421  98.650  1.00  0.00           C
ATOM   4767  HG2 GLN   506      72.272  32.438  97.966  1.00  0.00           H
ATOM   4768  HG3 GLN   506      70.655  33.053  98.205  1.00  0.00           H
ATOM   4769  CD  GLN   506      71.794  32.938  99.997  1.00  0.00           C
ATOM   4770  OE1 GLN   506      71.825  32.321 101.068  1.00  0.00           O
ATOM   4771  NE2 GLN   506      71.959  34.267 100.027  1.00  0.00           N
ATOM   4772 HE21 GLN   506      72.231  34.676 100.909  1.00  0.00           H
ATOM   4773 HE22 GLN   506      71.691  34.820  99.226  1.00  0.00           H
ATOM   4774  C   GLN   506      68.704  31.457  99.523  1.00  0.00           C
ATOM   4775  O   GLN   506      68.791  32.572 100.020  1.00  0.00           O
ATOM   4776  N   THR   507      67.683  31.064  98.794  1.00  0.00           N
ATOM   4777  H   THR   507      67.703  30.129  98.411  1.00  0.00           H
ATOM   4778  CA  THR   507      66.591  32.049  98.368  1.00  0.00           C
ATOM   4779  HA  THR   507      66.760  33.087  98.657  1.00  0.00           H
ATOM   4780  CB  THR   507      66.647  32.131  96.873  1.00  0.00           C
ATOM   4781  HB  THR   507      66.381  31.143  96.497  1.00  0.00           H
ATOM   4782  CG2 THR   507      65.733  33.219  96.298  1.00  0.00           C
ATOM   4783 HG21 THR   507      64.685  32.969  96.463  1.00  0.00           H
ATOM   4784 HG22 THR   507      65.894  34.247  96.623  1.00  0.00           H
ATOM   4785 HG23 THR   507      65.940  33.112  95.233  1.00  0.00           H
ATOM   4786  OG1 THR   507      67.870  32.533  96.380  1.00  0.00           O
ATOM   4787  HG1 THR   507      68.387  31.728  96.460  1.00  0.00           H
ATOM   4788  C   THR   507      65.245  31.728  98.980  1.00  0.00           C
ATOM   4789  O   THR   507      64.425  32.664  99.109  1.00  0.00           O
ATOM   4790  N   CYX   508      64.943  30.544  99.553  1.00  0.00           N
ATOM   4791  H   CYX   508      65.557  29.816  99.215  1.00  0.00           H
ATOM   4792  CA  CYX   508      63.836  30.260 100.451  1.00  0.00           C
ATOM   4793  HA  CYX   508      62.922  30.403  99.874  1.00  0.00           H
ATOM   4794  CB  CYX   508      64.006  28.864 101.099  1.00  0.00           C
ATOM   4795  HB2 CYX   508      64.955  28.817 101.633  1.00  0.00           H
ATOM   4796  HB3 CYX   508      63.189  28.707 101.803  1.00  0.00           H
ATOM   4797  SG  CYX   508      63.940  27.411  99.980  1.00  0.00           S
ATOM   4798  C   CYX   508      63.530  31.271 101.550  1.00  0.00           C
ATOM   4799  O   CYX   508      62.410  31.758 101.668  1.00  0.00           O
ATOM   4800  N   LYS   509      64.564  31.834 102.245  1.00  0.00           N
ATOM   4801  H   LYS   509      65.513  31.608 101.985  1.00  0.00           H
ATOM   4802  CA  LYS   509      64.518  32.945 103.197  1.00  0.00           C
ATOM   4803  HA  LYS   509      63.829  32.663 103.994  1.00  0.00           H
ATOM   4804  CB  LYS   509      65.868  33.274 103.824  1.00  0.00           C
ATOM   4805  HB2 LYS   509      65.791  34.048 104.587  1.00  0.00           H
ATOM   4806  HB3 LYS   509      66.284  32.399 104.324  1.00  0.00           H
ATOM   4807  CG  LYS   509      66.959  33.815 102.888  1.00  0.00           C
ATOM   4808  HG2 LYS   509      67.049  33.109 102.063  1.00  0.00           H
ATOM   4809  HG3 LYS   509      66.639  34.808 102.572  1.00  0.00           H
ATOM   4810  CD  LYS   509      68.300  33.938 103.618  1.00  0.00           C
ATOM   4811  HD2 LYS   509      68.493  34.962 103.940  1.00  0.00           H
ATOM   4812  HD3 LYS   509      68.300  33.386 104.557  1.00  0.00           H
ATOM   4813  CE  LYS   509      69.447  33.535 102.724  1.00  0.00           C
ATOM   4814  HE2 LYS   509      69.311  32.545 102.287  1.00  0.00           H
ATOM   4815  HE3 LYS   509      69.378  34.203 101.866  1.00  0.00           H
ATOM   4816  NZ  LYS   509      70.612  33.628 103.653  1.00  0.00           N
ATOM   4817  HZ1 LYS   509      70.681  32.865 104.311  1.00  0.00           H
ATOM   4818  HZ2 LYS   509      71.463  33.563 103.112  1.00  0.00           H
ATOM   4819  HZ3 LYS   509      70.602  34.489 104.182  1.00  0.00           H
ATOM   4820  C   LYS   509      63.944  34.279 102.556  1.00  0.00           C
ATOM   4821  O   LYS   509      63.043  34.915 103.150  1.00  0.00           O
ATOM   4822  N   SER   510      64.378  34.613 101.342  1.00  0.00           N
ATOM   4823  H   SER   510      65.049  33.964 100.956  1.00  0.00           H
ATOM   4824  CA  SER   510      64.202  35.895 100.712  1.00  0.00           C
ATOM   4825  HA  SER   510      64.527  36.674 101.402  1.00  0.00           H
ATOM   4826  CB  SER   510      65.205  35.949  99.569  1.00  0.00           C
ATOM   4827  HB2 SER   510      64.928  35.122  98.914  1.00  0.00           H
ATOM   4828  HB3 SER   510      65.071  36.900  99.054  1.00  0.00           H
ATOM   4829  OG  SER   510      66.528  35.879  99.987  1.00  0.00           O
ATOM   4830  HG  SER   510      66.585  36.452 100.755  1.00  0.00           H
ATOM   4831  C   SER   510      62.755  36.242 100.301  1.00  0.00           C
ATOM   4832  O   SER   510      62.383  37.389 100.032  1.00  0.00           O
ATOM   4833  N   TYR   511      61.939  35.237 100.201  1.00  0.00           N
ATOM   4834  H   TYR   511      62.418  34.348 100.197  1.00  0.00           H
ATOM   4835  CA  TYR   511      60.488  35.241 100.026  1.00  0.00           C
ATOM   4836  HA  TYR   511      60.193  36.287  99.936  1.00  0.00           H
ATOM   4837  CB  TYR   511      60.111  34.520  98.753  1.00  0.00           C
ATOM   4838  HB2 TYR   511      60.377  33.471  98.879  1.00  0.00           H
ATOM   4839  HB3 TYR   511      59.038  34.701  98.688  1.00  0.00           H
ATOM   4840  CG  TYR   511      60.778  35.109  97.507  1.00  0.00           C
ATOM   4841  CD1 TYR   511      60.170  36.242  96.920  1.00  0.00           C
ATOM   4842  HD1 TYR   511      59.286  36.657  97.381  1.00  0.00           H
ATOM   4843  CE1 TYR   511      60.725  36.745  95.711  1.00  0.00           C
ATOM   4844  HE1 TYR   511      60.232  37.512  95.133  1.00  0.00           H
ATOM   4845  CZ  TYR   511      61.890  36.128  95.130  1.00  0.00           C
ATOM   4846  OH  TYR   511      62.359  36.583  93.990  1.00  0.00           O
ATOM   4847  HH  TYR   511      63.301  36.446  93.872  1.00  0.00           H
ATOM   4848  CE2 TYR   511      62.556  35.074  95.823  1.00  0.00           C
ATOM   4849  HE2 TYR   511      63.445  34.661  95.369  1.00  0.00           H
ATOM   4850  CD2 TYR   511      61.970  34.637  96.995  1.00  0.00           C
ATOM   4851  HD2 TYR   511      62.485  33.865  97.549  1.00  0.00           H
ATOM   4852  C   TYR   511      59.767  34.782 101.333  1.00  0.00           C
ATOM   4853  O   TYR   511      58.560  34.842 101.448  1.00  0.00           O
ATOM   4854  N   ALA   512      60.544  34.197 102.309  1.00  0.00           N
ATOM   4855  H   ALA   512      61.544  34.244 102.174  1.00  0.00           H
ATOM   4856  CA  ALA   512      60.032  33.461 103.467  1.00  0.00           C
ATOM   4857  HA  ALA   512      60.817  32.819 103.867  1.00  0.00           H
ATOM   4858  CB  ALA   512      59.589  34.543 104.485  1.00  0.00           C
ATOM   4859  HB1 ALA   512      58.908  35.260 104.026  1.00  0.00           H
ATOM   4860  HB2 ALA   512      59.110  34.052 105.333  1.00  0.00           H
ATOM   4861  HB3 ALA   512      60.470  35.076 104.843  1.00  0.00           H
ATOM   4862  C   ALA   512      59.025  32.275 103.104  1.00  0.00           C
ATOM   4863  O   ALA   512      58.031  32.073 103.803  1.00  0.00           O
ATOM   4864  N   VAL   513      59.413  31.515 102.097  1.00  0.00           N
ATOM   4865  H   VAL   513      60.237  31.785 101.580  1.00  0.00           H
ATOM   4866  CA  VAL   513      58.898  30.176 101.877  1.00  0.00           C
ATOM   4867  HA  VAL   513      57.842  30.193 102.144  1.00  0.00           H
ATOM   4868  CB  VAL   513      59.068  29.873 100.317  1.00  0.00           C
ATOM   4869  HB  VAL   513      60.103  29.852  99.976  1.00  0.00           H
ATOM   4870  CG1 VAL   513      58.530  28.489  99.900  1.00  0.00           C
ATOM   4871 HG11 VAL   513      58.611  28.322  98.826  1.00  0.00           H
ATOM   4872 HG12 VAL   513      59.045  27.700 100.449  1.00  0.00           H
ATOM   4873 HG13 VAL   513      57.460  28.421 100.097  1.00  0.00           H
ATOM   4874  CG2 VAL   513      58.316  30.962  99.401  1.00  0.00           C
ATOM   4875 HG21 VAL   513      58.740  31.903  99.752  1.00  0.00           H
ATOM   4876 HG22 VAL   513      58.658  30.887  98.369  1.00  0.00           H
ATOM   4877 HG23 VAL   513      57.270  30.952  99.708  1.00  0.00           H
ATOM   4878  C   VAL   513      59.693  29.161 102.687  1.00  0.00           C
ATOM   4879  O   VAL   513      60.884  29.411 102.835  1.00  0.00           O
ATOM   4880  N   PRO   514      59.050  28.218 103.345  1.00  0.00           N
ATOM   4881  CD  PRO   514      57.674  27.847 103.428  1.00  0.00           C
ATOM   4882  HD2 PRO   514      57.247  27.839 102.425  1.00  0.00           H
ATOM   4883  HD3 PRO   514      57.108  28.602 103.974  1.00  0.00           H
ATOM   4884  CG  PRO   514      57.586  26.524 104.231  1.00  0.00           C
ATOM   4885  HG2 PRO   514      57.556  25.636 103.600  1.00  0.00           H
ATOM   4886  HG3 PRO   514      56.641  26.559 104.773  1.00  0.00           H
ATOM   4887  CB  PRO   514      58.767  26.515 105.107  1.00  0.00           C
ATOM   4888  HB2 PRO   514      59.158  25.604 105.561  1.00  0.00           H
ATOM   4889  HB3 PRO   514      58.640  27.244 105.907  1.00  0.00           H
ATOM   4890  CA  PRO   514      59.792  27.340 104.238  1.00  0.00           C
ATOM   4891  HA  PRO   514      60.368  27.884 104.986  1.00  0.00           H
ATOM   4892  C   PRO   514      60.735  26.275 103.581  1.00  0.00           C
ATOM   4893  O   PRO   514      60.271  25.458 102.766  1.00  0.00           O
ATOM   4894  N   CYX   515      62.006  26.315 103.852  1.00  0.00           N
ATOM   4895  H   CYX   515      62.367  27.095 104.383  1.00  0.00           H
ATOM   4896  CA  CYX   515      63.007  25.333 103.415  1.00  0.00           C
ATOM   4897  HA  CYX   515      62.684  24.365 103.799  1.00  0.00           H
ATOM   4898  CB  CYX   515      63.174  25.242 101.956  1.00  0.00           C
ATOM   4899  HB2 CYX   515      63.165  24.211 101.605  1.00  0.00           H
ATOM   4900  HB3 CYX   515      62.406  25.821 101.442  1.00  0.00           H
ATOM   4901  SG  CYX   515      64.649  25.985 101.245  1.00  0.00           S
ATOM   4902  C   CYX   515      64.331  25.553 104.261  1.00  0.00           C
ATOM   4903  O   CYX   515      64.518  26.662 104.769  1.00  0.00           O
ATOM   4904  N   PRO   516      65.228  24.590 104.416  1.00  0.00           N
ATOM   4905  CD  PRO   516      65.033  23.193 104.060  1.00  0.00           C
ATOM   4906  HD2 PRO   516      65.256  22.903 103.034  1.00  0.00           H
ATOM   4907  HD3 PRO   516      64.000  22.940 104.301  1.00  0.00           H
ATOM   4908  CG  PRO   516      65.864  22.392 105.055  1.00  0.00           C
ATOM   4909  HG2 PRO   516      66.219  21.385 104.833  1.00  0.00           H
ATOM   4910  HG3 PRO   516      65.307  22.434 105.990  1.00  0.00           H
ATOM   4911  CB  PRO   516      67.094  23.298 105.079  1.00  0.00           C
ATOM   4912  HB2 PRO   516      67.729  23.084 104.218  1.00  0.00           H
ATOM   4913  HB3 PRO   516      67.708  23.137 105.965  1.00  0.00           H
ATOM   4914  CA  PRO   516      66.531  24.698 105.145  1.00  0.00           C
ATOM   4915  HA  PRO   516      66.382  24.974 106.189  1.00  0.00           H
ATOM   4916  C   PRO   516      67.511  25.758 104.543  1.00  0.00           C
ATOM   4917  O   PRO   516      67.507  26.019 103.308  1.00  0.00           O
ATOM   4918  N   PRO   517      68.519  26.206 105.357  1.00  0.00           N
ATOM   4919  CD  PRO   517      68.693  25.900 106.758  1.00  0.00           C
ATOM   4920  HD2 PRO   517      68.647  24.822 106.913  1.00  0.00           H
ATOM   4921  HD3 PRO   517      67.908  26.376 107.345  1.00  0.00           H
ATOM   4922  CG  PRO   517      70.044  26.522 107.249  1.00  0.00           C
ATOM   4923  HG2 PRO   517      70.894  25.896 106.979  1.00  0.00           H
ATOM   4924  HG3 PRO   517      69.956  26.722 108.317  1.00  0.00           H
ATOM   4925  CB  PRO   517      70.200  27.698 106.327  1.00  0.00           C
ATOM   4926  HB2 PRO   517      71.231  27.944 106.072  1.00  0.00           H
ATOM   4927  HB3 PRO   517      69.669  28.561 106.729  1.00  0.00           H
ATOM   4928  CA  PRO   517      69.527  27.226 104.972  1.00  0.00           C
ATOM   4929  HA  PRO   517      68.930  28.087 104.670  1.00  0.00           H
ATOM   4930  C   PRO   517      70.600  26.862 103.956  1.00  0.00           C
ATOM   4931  O   PRO   517      71.152  25.748 103.913  1.00  0.00           O
ATOM   4932  N   GLY   518      70.929  27.844 103.134  1.00  0.00           N
ATOM   4933  H   GLY   518      70.224  28.566 103.078  1.00  0.00           H
ATOM   4934  CA  GLY   518      72.127  28.057 102.400  1.00  0.00           C
ATOM   4935  HA2 GLY   518      72.795  27.197 102.448  1.00  0.00           H
ATOM   4936  HA3 GLY   518      71.944  28.187 101.334  1.00  0.00           H
ATOM   4937  C   GLY   518      72.812  29.340 102.835  1.00  0.00           C
ATOM   4938  O   GLY   518      72.790  29.759 103.977  1.00  0.00           O
ATOM   4939  N   HIP   519      73.595  29.917 101.943  1.00  0.00           N
ATOM   4940  H   HIP   519      73.396  29.656 100.988  1.00  0.00           H
ATOM   4941  CA  HIP   519      74.503  31.071 102.189  1.00  0.00           C
ATOM   4942  HA  HIP   519      73.956  31.734 102.861  1.00  0.00           H
ATOM   4943  CB  HIP   519      75.774  30.463 102.891  1.00  0.00           C
ATOM   4944  HB2 HIP   519      76.550  31.225 102.828  1.00  0.00           H
ATOM   4945  HB3 HIP   519      75.629  30.281 103.956  1.00  0.00           H
ATOM   4946  CG  HIP   519      76.243  29.067 102.381  1.00  0.00           C
ATOM   4947  ND1 HIP   519      76.326  27.898 103.046  1.00  0.00           N
ATOM   4948  HD1 HIP   519      75.942  27.754 103.969  1.00  0.00           H
ATOM   4949  CE1 HIP   519      76.795  26.952 102.205  1.00  0.00           C
ATOM   4950  HE1 HIP   519      77.046  25.913 102.363  1.00  0.00           H
ATOM   4951  NE2 HIP   519      77.032  27.554 101.073  1.00  0.00           N
ATOM   4952  HE2 HIP   519      77.519  27.102 100.313  1.00  0.00           H
ATOM   4953  CD2 HIP   519      76.760  28.908 101.146  1.00  0.00           C
ATOM   4954  HD2 HIP   519      76.886  29.581 100.310  1.00  0.00           H
ATOM   4955  C   HIP   519      74.816  31.717 100.813  1.00  0.00           C
ATOM   4956  O   HIP   519      74.850  31.052  99.784  1.00  0.00           O
ATOM   4957  N   PHE   520      74.997  33.004 100.809  1.00  0.00           N
ATOM   4958  H   PHE   520      74.801  33.443 101.697  1.00  0.00           H
ATOM   4959  CA  PHE   520      75.429  33.849  99.638  1.00  0.00           C
ATOM   4960  HA  PHE   520      74.582  33.968  98.961  1.00  0.00           H
ATOM   4961  CB  PHE   520      75.711  35.278 100.227  1.00  0.00           C
ATOM   4962  HB2 PHE   520      74.851  35.646 100.787  1.00  0.00           H
ATOM   4963  HB3 PHE   520      76.473  35.188 101.001  1.00  0.00           H
ATOM   4964  CG  PHE   520      75.981  36.286  99.142  1.00  0.00           C
ATOM   4965  CD1 PHE   520      77.319  36.495  98.666  1.00  0.00           C
ATOM   4966  HD1 PHE   520      78.050  35.785  99.024  1.00  0.00           H
ATOM   4967  CE1 PHE   520      77.610  37.571  97.839  1.00  0.00           C
ATOM   4968  HE1 PHE   520      78.642  37.727  97.563  1.00  0.00           H
ATOM   4969  CZ  PHE   520      76.578  38.450  97.468  1.00  0.00           C
ATOM   4970  HZ  PHE   520      76.683  39.323  96.842  1.00  0.00           H
ATOM   4971  CE2 PHE   520      75.244  38.196  97.851  1.00  0.00           C
ATOM   4972  HE2 PHE   520      74.436  38.771  97.424  1.00  0.00           H
ATOM   4973  CD2 PHE   520      74.950  37.102  98.644  1.00  0.00           C
ATOM   4974  HD2 PHE   520      73.981  36.958  99.098  1.00  0.00           H
ATOM   4975  C   PHE   520      76.672  33.359  98.894  1.00  0.00           C
ATOM   4976  O   PHE   520      77.694  33.194  99.456  1.00  0.00           O
ATOM   4977  N   PRO   521      76.594  33.113  97.527  1.00  0.00           N
ATOM   4978  CD  PRO   521      75.337  33.154  96.801  1.00  0.00           C
ATOM   4979  HD2 PRO   521      75.020  34.156  96.514  1.00  0.00           H
ATOM   4980  HD3 PRO   521      74.572  32.650  97.392  1.00  0.00           H
ATOM   4981  CG  PRO   521      75.627  32.564  95.437  1.00  0.00           C
ATOM   4982  HG2 PRO   521      75.738  33.385  94.730  1.00  0.00           H
ATOM   4983  HG3 PRO   521      74.814  31.878  95.198  1.00  0.00           H
ATOM   4984  CB  PRO   521      77.042  31.896  95.529  1.00  0.00           C
ATOM   4985  HB2 PRO   521      77.676  31.975  94.646  1.00  0.00           H
ATOM   4986  HB3 PRO   521      76.875  30.836  95.721  1.00  0.00           H
ATOM   4987  CA  PRO   521      77.742  32.590  96.696  1.00  0.00           C
ATOM   4988  HA  PRO   521      78.398  31.887  97.209  1.00  0.00           H
ATOM   4989  C   PRO   521      78.522  33.800  96.145  1.00  0.00           C
ATOM   4990  O   PRO   521      77.914  34.514  95.329  1.00  0.00           O
ATOM   4991  N   PRO   522      79.793  33.981  96.533  1.00  0.00           N
ATOM   4992  CD  PRO   522      80.474  33.117  97.426  1.00  0.00           C
ATOM   4993  HD2 PRO   522      80.527  32.111  97.011  1.00  0.00           H
ATOM   4994  HD3 PRO   522      79.970  33.085  98.392  1.00  0.00           H
ATOM   4995  CG  PRO   522      81.905  33.676  97.577  1.00  0.00           C
ATOM   4996  HG2 PRO   522      82.600  33.237  96.861  1.00  0.00           H
ATOM   4997  HG3 PRO   522      82.356  33.491  98.552  1.00  0.00           H
ATOM   4998  CB  PRO   522      81.655  35.148  97.362  1.00  0.00           C
ATOM   4999  HB2 PRO   522      82.560  35.697  97.101  1.00  0.00           H
ATOM   5000  HB3 PRO   522      81.200  35.511  98.284  1.00  0.00           H
ATOM   5001  CA  PRO   522      80.606  35.031  96.235  1.00  0.00           C
ATOM   5002  HA  PRO   522      80.074  35.980  96.297  1.00  0.00           H
ATOM   5003  C   PRO   522      81.237  34.987  94.823  1.00  0.00           C
ATOM   5004  O   PRO   522      82.362  34.537  94.626  1.00  0.00           O
ATOM   5005  N   MET   523      80.517  35.463  93.801  1.00  0.00           N
ATOM   5006  H   MET   523      79.557  35.623  94.071  1.00  0.00           H
ATOM   5007  CA  MET   523      80.847  35.425  92.368  1.00  0.00           C
ATOM   5008  HA  MET   523      81.833  35.858  92.197  1.00  0.00           H
ATOM   5009  CB  MET   523      80.897  34.016  91.713  1.00  0.00           C
ATOM   5010  HB2 MET   523      81.038  34.160  90.642  1.00  0.00           H
ATOM   5011  HB3 MET   523      81.845  33.506  91.883  1.00  0.00           H
ATOM   5012  CG  MET   523      79.735  33.046  91.977  1.00  0.00           C
ATOM   5013  HG2 MET   523      79.231  33.473  92.844  1.00  0.00           H
ATOM   5014  HG3 MET   523      79.072  33.042  91.111  1.00  0.00           H
ATOM   5015  SD  MET   523      80.127  31.268  92.206  1.00  0.00           S
ATOM   5016  CE  MET   523      80.964  31.385  93.780  1.00  0.00           C
ATOM   5017  HE1 MET   523      81.181  30.404  94.203  1.00  0.00           H
ATOM   5018  HE2 MET   523      81.867  31.978  93.640  1.00  0.00           H
ATOM   5019  HE3 MET   523      80.183  31.941  94.301  1.00  0.00           H
ATOM   5020  C   MET   523      79.905  36.332  91.575  1.00  0.00           C
ATOM   5021  O   MET   523      78.727  36.399  91.896  1.00  0.00           O
ATOM   5022  N   SER   524      80.347  37.080  90.554  1.00  0.00           N
ATOM   5023  H   SER   524      81.316  37.052  90.270  1.00  0.00           H
ATOM   5024  CA  SER   524      79.519  37.956  89.759  1.00  0.00           C
ATOM   5025  HA  SER   524      79.034  38.652  90.443  1.00  0.00           H
ATOM   5026  CB  SER   524      80.343  38.812  88.767  1.00  0.00           C
ATOM   5027  HB2 SER   524      80.682  38.122  87.994  1.00  0.00           H
ATOM   5028  HB3 SER   524      79.734  39.605  88.333  1.00  0.00           H
ATOM   5029  OG  SER   524      81.495  39.411  89.290  1.00  0.00           O
ATOM   5030  HG  SER   524      81.116  39.936  89.998  1.00  0.00           H
ATOM   5031  C   SER   524      78.442  37.186  89.019  1.00  0.00           C
ATOM   5032  O   SER   524      78.774  36.171  88.470  1.00  0.00           O
ATOM   5033  N   PRO   525      77.230  37.709  88.772  1.00  0.00           N
ATOM   5034  CD  PRO   525      76.781  39.027  89.147  1.00  0.00           C
ATOM   5035  HD2 PRO   525      77.398  39.806  88.700  1.00  0.00           H
ATOM   5036  HD3 PRO   525      76.841  39.244  90.213  1.00  0.00           H
ATOM   5037  CG  PRO   525      75.363  39.201  88.849  1.00  0.00           C
ATOM   5038  HG2 PRO   525      75.208  39.855  87.991  1.00  0.00           H
ATOM   5039  HG3 PRO   525      74.733  39.479  89.694  1.00  0.00           H
ATOM   5040  CB  PRO   525      74.973  37.754  88.506  1.00  0.00           C
ATOM   5041  HB2 PRO   525      74.300  37.903  87.662  1.00  0.00           H
ATOM   5042  HB3 PRO   525      74.464  37.237  89.319  1.00  0.00           H
ATOM   5043  CA  PRO   525      76.199  36.899  88.156  1.00  0.00           C
ATOM   5044  HA  PRO   525      76.189  35.877  88.537  1.00  0.00           H
ATOM   5045  C   PRO   525      76.282  36.862  86.616  1.00  0.00           C
ATOM   5046  O   PRO   525      76.202  37.953  85.951  1.00  0.00           O
ATOM   5047  N   ASP   526      76.337  35.696  86.008  1.00  0.00           N
ATOM   5048  H   ASP   526      76.301  34.899  86.627  1.00  0.00           H
ATOM   5049  CA  ASP   526      76.357  35.413  84.516  1.00  0.00           C
ATOM   5050  HA  ASP   526      77.117  36.098  84.143  1.00  0.00           H
ATOM   5051  CB  ASP   526      77.083  34.090  84.135  1.00  0.00           C
ATOM   5052  HB2 ASP   526      77.034  34.003  83.049  1.00  0.00           H
ATOM   5053  HB3 ASP   526      78.144  34.222  84.348  1.00  0.00           H
ATOM   5054  CG  ASP   526      76.525  32.878  84.909  1.00  0.00           C
ATOM   5055  OD1 ASP   526      76.038  31.944  84.237  1.00  0.00           O
ATOM   5056  OD2 ASP   526      76.424  32.879  86.121  1.00  0.00           O
ATOM   5057  C   ASP   526      75.093  35.706  83.769  1.00  0.00           C
ATOM   5058  O   ASP   526      74.384  34.764  83.369  1.00  0.00           O
ATOM   5059  N   PHE   527      74.890  37.060  83.534  1.00  0.00           N
ATOM   5060  H   PHE   527      75.616  37.753  83.648  1.00  0.00           H
ATOM   5061  CA  PHE   527      73.674  37.513  82.881  1.00  0.00           C
[truncated: 5,231,945 more chars]
