# Supplementary material for: In silico docking yields small molecule negative allosteric modulators targeting the core of Frizzled 7
Source: Nat Commun. 2025 Dec 14;16:11138. doi: 10.1038/s41467-025-67147-z (PMC12705740; doi:10.1038/s41467-025-67147-z)
Supplement: Supplementary file 7 — Supplementary Data 5 [file 41467_2025_67147_MOESM7_ESM.zip › MD_input/apo-active/apo-active_final-config_prod2.pdb]

TITLE     Title
REMARK    THIS IS A SIMULATION BOX
CRYST1   80.887   80.887  122.482  90.00  90.00  60.00 P 1           1
MODEL        1
ATOM      1  H1  ACE   209      58.327  22.898 103.186  1.00  0.00           H
ATOM      2  CH3 ACE   209      58.108  23.287 102.192  1.00  0.00           C
ATOM      3  H2  ACE   209      57.561  22.606 101.540  1.00  0.00           H
ATOM      4  H3  ACE   209      59.070  23.579 101.771  1.00  0.00           H
ATOM      5  C   ACE   209      57.278  24.544 102.345  1.00  0.00           C
ATOM      6  O   ACE   209      57.036  25.008 103.450  1.00  0.00           O
ATOM      7  N   CYX   210      56.837  24.984 101.198  1.00  0.00           N
ATOM      8  H   CYX   210      57.000  24.505 100.324  1.00  0.00           H
ATOM      9  CA  CYX   210      56.007  26.181 101.011  1.00  0.00           C
ATOM     10  HA  CYX   210      56.545  27.025 101.443  1.00  0.00           H
ATOM     11  CB  CYX   210      55.676  26.234  99.445  1.00  0.00           C
ATOM     12  HB2 CYX   210      55.045  25.409  99.113  1.00  0.00           H
ATOM     13  HB3 CYX   210      55.042  27.112  99.315  1.00  0.00           H
ATOM     14  SG  CYX   210      57.105  26.464  98.369  1.00  0.00           S
ATOM     15  C   CYX   210      54.565  26.147 101.719  1.00  0.00           C
ATOM     16  O   CYX   210      53.936  25.116 101.906  1.00  0.00           O
ATOM     17  N   PRO   211      53.990  27.314 102.087  1.00  0.00           N
ATOM     18  CD  PRO   211      54.600  28.603 101.858  1.00  0.00           C
ATOM     19  HD2 PRO   211      54.962  28.722 100.836  1.00  0.00           H
ATOM     20  HD3 PRO   211      55.368  28.687 102.627  1.00  0.00           H
ATOM     21  CG  PRO   211      53.439  29.621 101.933  1.00  0.00           C
ATOM     22  HG2 PRO   211      52.814  29.596 101.041  1.00  0.00           H
ATOM     23  HG3 PRO   211      53.901  30.580 102.169  1.00  0.00           H
ATOM     24  CB  PRO   211      52.652  28.919 103.091  1.00  0.00           C
ATOM     25  HB2 PRO   211      51.612  29.240 103.028  1.00  0.00           H
ATOM     26  HB3 PRO   211      52.984  29.072 104.119  1.00  0.00           H
ATOM     27  CA  PRO   211      52.733  27.487 102.724  1.00  0.00           C
ATOM     28  HA  PRO   211      52.717  26.798 103.568  1.00  0.00           H
ATOM     29  C   PRO   211      51.510  27.161 101.858  1.00  0.00           C
ATOM     30  O   PRO   211      51.536  27.299 100.625  1.00  0.00           O
ATOM     31  N   ARG   212      50.329  27.015 102.448  1.00  0.00           N
ATOM     32  H   ARG   212      50.318  27.280 103.422  1.00  0.00           H
ATOM     33  CA  ARG   212      49.093  26.457 101.777  1.00  0.00           C
ATOM     34  HA  ARG   212      49.265  25.389 101.650  1.00  0.00           H
ATOM     35  CB  ARG   212      47.868  26.444 102.731  1.00  0.00           C
ATOM     36  HB2 ARG   212      47.595  27.430 103.108  1.00  0.00           H
ATOM     37  HB3 ARG   212      47.100  25.991 102.103  1.00  0.00           H
ATOM     38  CG  ARG   212      48.132  25.586 103.969  1.00  0.00           C
ATOM     39  HG2 ARG   212      48.107  24.521 103.740  1.00  0.00           H
ATOM     40  HG3 ARG   212      49.086  25.809 104.448  1.00  0.00           H
ATOM     41  CD  ARG   212      47.056  25.777 105.079  1.00  0.00           C
ATOM     42  HD2 ARG   212      46.962  26.828 105.352  1.00  0.00           H
ATOM     43  HD3 ARG   212      46.061  25.687 104.643  1.00  0.00           H
ATOM     44  NE  ARG   212      47.285  24.965 106.295  1.00  0.00           N
ATOM     45  HE  ARG   212      47.956  25.306 106.968  1.00  0.00           H
ATOM     46  CZ  ARG   212      46.595  23.974 106.727  1.00  0.00           C
ATOM     47  NH1 ARG   212      45.676  23.431 105.976  1.00  0.00           N
ATOM     48 HH11 ARG   212      45.488  23.865 105.084  1.00  0.00           H
ATOM     49 HH12 ARG   212      45.032  22.785 106.411  1.00  0.00           H
ATOM     50  NH2 ARG   212      46.780  23.493 107.877  1.00  0.00           N
ATOM     51 HH21 ARG   212      47.463  23.919 108.486  1.00  0.00           H
ATOM     52 HH22 ARG   212      46.148  22.765 108.176  1.00  0.00           H
ATOM     53  C   ARG   212      48.683  27.147 100.439  1.00  0.00           C
ATOM     54  O   ARG   212      48.292  26.487  99.453  1.00  0.00           O
ATOM     55  N   GLN   213      48.844  28.483 100.257  1.00  0.00           N
ATOM     56  H   GLN   213      49.238  28.899 101.089  1.00  0.00           H
ATOM     57  CA  GLN   213      48.636  29.300  99.016  1.00  0.00           C
ATOM     58  HA  GLN   213      47.647  29.029  98.646  1.00  0.00           H
ATOM     59  CB  GLN   213      48.618  30.783  99.392  1.00  0.00           C
ATOM     60  HB2 GLN   213      49.594  31.033  99.810  1.00  0.00           H
ATOM     61  HB3 GLN   213      48.450  31.279  98.436  1.00  0.00           H
ATOM     62  CG  GLN   213      47.607  31.188 100.464  1.00  0.00           C
ATOM     63  HG2 GLN   213      46.579  31.013 100.148  1.00  0.00           H
ATOM     64  HG3 GLN   213      47.816  30.669 101.399  1.00  0.00           H
ATOM     65  CD  GLN   213      47.604  32.739 100.679  1.00  0.00           C
ATOM     66  OE1 GLN   213      48.624  33.437 100.624  1.00  0.00           O
ATOM     67  NE2 GLN   213      46.467  33.322 101.039  1.00  0.00           N
ATOM     68 HE21 GLN   213      46.632  34.256 101.385  1.00  0.00           H
ATOM     69 HE22 GLN   213      45.564  32.880 101.127  1.00  0.00           H
ATOM     70  C   GLN   213      49.562  28.998  97.806  1.00  0.00           C
ATOM     71  O   GLN   213      49.183  29.021  96.649  1.00  0.00           O
ATOM     72  N   LEU   214      50.756  28.501  98.106  1.00  0.00           N
ATOM     73  H   LEU   214      50.981  28.509  99.090  1.00  0.00           H
ATOM     74  CA  LEU   214      51.747  28.013  97.227  1.00  0.00           C
ATOM     75  HA  LEU   214      51.643  28.397  96.212  1.00  0.00           H
ATOM     76  CB  LEU   214      53.084  28.625  97.613  1.00  0.00           C
ATOM     77  HB2 LEU   214      53.207  28.358  98.662  1.00  0.00           H
ATOM     78  HB3 LEU   214      53.862  28.022  97.145  1.00  0.00           H
ATOM     79  CG  LEU   214      53.365  30.142  97.280  1.00  0.00           C
ATOM     80  HG  LEU   214      53.134  30.339  96.233  1.00  0.00           H
ATOM     81  CD1 LEU   214      52.710  31.210  98.144  1.00  0.00           C
ATOM     82 HD11 LEU   214      53.028  31.132  99.184  1.00  0.00           H
ATOM     83 HD12 LEU   214      52.918  32.215  97.776  1.00  0.00           H
ATOM     84 HD13 LEU   214      51.640  31.002  98.111  1.00  0.00           H
ATOM     85  CD2 LEU   214      54.894  30.350  97.501  1.00  0.00           C
ATOM     86 HD21 LEU   214      55.234  31.365  97.295  1.00  0.00           H
ATOM     87 HD22 LEU   214      55.086  30.059  98.534  1.00  0.00           H
ATOM     88 HD23 LEU   214      55.500  29.671  96.902  1.00  0.00           H
ATOM     89  C   LEU   214      51.847  26.502  97.105  1.00  0.00           C
ATOM     90  O   LEU   214      52.141  26.020  96.001  1.00  0.00           O
ATOM     91  N   LYS   215      51.688  25.795  98.216  1.00  0.00           N
ATOM     92  H   LYS   215      51.476  26.282  99.075  1.00  0.00           H
ATOM     93  CA  LYS   215      51.731  24.272  98.309  1.00  0.00           C
ATOM     94  HA  LYS   215      52.741  23.878  98.202  1.00  0.00           H
ATOM     95  CB  LYS   215      51.348  23.825  99.773  1.00  0.00           C
ATOM     96  HB2 LYS   215      52.016  24.275 100.508  1.00  0.00           H
ATOM     97  HB3 LYS   215      50.330  24.132 100.009  1.00  0.00           H
ATOM     98  CG  LYS   215      51.475  22.362  99.993  1.00  0.00           C
ATOM     99  HG2 LYS   215      50.895  21.855  99.222  1.00  0.00           H
ATOM    100  HG3 LYS   215      52.493  21.982  99.908  1.00  0.00           H
ATOM    101  CD  LYS   215      50.863  22.050 101.334  1.00  0.00           C
ATOM    102  HD2 LYS   215      51.464  22.473 102.139  1.00  0.00           H
ATOM    103  HD3 LYS   215      49.824  22.377 101.304  1.00  0.00           H
ATOM    104  CE  LYS   215      50.822  20.579 101.463  1.00  0.00           C
ATOM    105  HE2 LYS   215      50.155  20.124 100.731  1.00  0.00           H
ATOM    106  HE3 LYS   215      51.789  20.195 101.138  1.00  0.00           H
ATOM    107  NZ  LYS   215      50.575  20.031 102.800  1.00  0.00           N
ATOM    108  HZ1 LYS   215      51.316  20.177 103.471  1.00  0.00           H
ATOM    109  HZ2 LYS   215      49.657  20.238 103.165  1.00  0.00           H
ATOM    110  HZ3 LYS   215      50.655  19.025 102.749  1.00  0.00           H
ATOM    111  C   LYS   215      50.827  23.647  97.233  1.00  0.00           C
ATOM    112  O   LYS   215      49.751  24.251  97.082  1.00  0.00           O
ATOM    113  N   VAL   216      51.238  22.598  96.554  1.00  0.00           N
ATOM    114  H   VAL   216      52.211  22.336  96.621  1.00  0.00           H
ATOM    115  CA  VAL   216      50.386  22.036  95.495  1.00  0.00           C
ATOM    116  HA  VAL   216      49.369  22.304  95.784  1.00  0.00           H
ATOM    117  CB  VAL   216      50.756  22.554  94.080  1.00  0.00           C
ATOM    118  HB  VAL   216      50.161  22.055  93.315  1.00  0.00           H
ATOM    119  CG1 VAL   216      50.410  24.018  93.809  1.00  0.00           C
ATOM    120 HG11 VAL   216      50.203  24.061  92.740  1.00  0.00           H
ATOM    121 HG12 VAL   216      49.470  24.265  94.304  1.00  0.00           H
ATOM    122 HG13 VAL   216      51.123  24.768  94.148  1.00  0.00           H
ATOM    123  CG2 VAL   216      52.209  22.310  93.666  1.00  0.00           C
ATOM    124 HG21 VAL   216      52.275  22.481  92.591  1.00  0.00           H
ATOM    125 HG22 VAL   216      52.877  23.091  94.028  1.00  0.00           H
ATOM    126 HG23 VAL   216      52.521  21.272  93.788  1.00  0.00           H
ATOM    127  C   VAL   216      50.553  20.547  95.532  1.00  0.00           C
ATOM    128  O   VAL   216      51.625  20.077  95.911  1.00  0.00           O
ATOM    129  N   PRO   217      49.557  19.774  95.048  1.00  0.00           N
ATOM    130  CD  PRO   217      48.189  20.213  94.727  1.00  0.00           C
ATOM    131  HD2 PRO   217      48.193  20.699  93.751  1.00  0.00           H
ATOM    132  HD3 PRO   217      47.748  20.935  95.414  1.00  0.00           H
ATOM    133  CG  PRO   217      47.297  18.906  94.701  1.00  0.00           C
ATOM    134  HG2 PRO   217      46.388  18.954  94.101  1.00  0.00           H
ATOM    135  HG3 PRO   217      47.061  18.564  95.709  1.00  0.00           H
ATOM    136  CB  PRO   217      48.348  17.921  94.166  1.00  0.00           C
ATOM    137  HB2 PRO   217      48.453  18.075  93.092  1.00  0.00           H
ATOM    138  HB3 PRO   217      48.021  16.890  94.296  1.00  0.00           H
ATOM    139  CA  PRO   217      49.576  18.304  95.031  1.00  0.00           C
ATOM    140  HA  PRO   217      49.494  17.949  96.059  1.00  0.00           H
ATOM    141  C   PRO   217      50.808  17.623  94.467  1.00  0.00           C
ATOM    142  O   PRO   217      51.303  17.992  93.337  1.00  0.00           O
ATOM    143  N   PRO   218      51.341  16.559  95.091  1.00  0.00           N
ATOM    144  CD  PRO   218      50.932  15.973  96.419  1.00  0.00           C
ATOM    145  HD2 PRO   218      50.114  15.265  96.282  1.00  0.00           H
ATOM    146  HD3 PRO   218      50.730  16.746  97.159  1.00  0.00           H
ATOM    147  CG  PRO   218      52.172  15.201  96.899  1.00  0.00           C
ATOM    148  HG2 PRO   218      51.970  14.370  97.575  1.00  0.00           H
ATOM    149  HG3 PRO   218      52.853  15.888  97.402  1.00  0.00           H
ATOM    150  CB  PRO   218      52.718  14.688  95.586  1.00  0.00           C
ATOM    151  HB2 PRO   218      52.257  13.796  95.161  1.00  0.00           H
ATOM    152  HB3 PRO   218      53.744  14.351  95.733  1.00  0.00           H
ATOM    153  CA  PRO   218      52.563  15.877  94.653  1.00  0.00           C
ATOM    154  HA  PRO   218      53.486  16.427  94.836  1.00  0.00           H
ATOM    155  C   PRO   218      52.469  15.377  93.134  1.00  0.00           C
ATOM    156  O   PRO   218      53.442  15.439  92.378  1.00  0.00           O
ATOM    157  N   TYR   219      51.310  14.972  92.697  1.00  0.00           N
ATOM    158  H   TYR   219      50.601  14.839  93.404  1.00  0.00           H
ATOM    159  CA  TYR   219      50.915  14.505  91.351  1.00  0.00           C
ATOM    160  HA  TYR   219      51.613  13.696  91.134  1.00  0.00           H
ATOM    161  CB  TYR   219      49.506  13.815  91.226  1.00  0.00           C
ATOM    162  HB2 TYR   219      49.524  13.239  90.301  1.00  0.00           H
ATOM    163  HB3 TYR   219      49.289  13.197  92.097  1.00  0.00           H
ATOM    164  CG  TYR   219      48.398  14.810  90.985  1.00  0.00           C
ATOM    165  CD1 TYR   219      48.085  15.255  89.615  1.00  0.00           C
ATOM    166  HD1 TYR   219      48.609  14.855  88.759  1.00  0.00           H
ATOM    167  CE1 TYR   219      47.095  16.311  89.428  1.00  0.00           C
ATOM    168  HE1 TYR   219      46.861  16.732  88.462  1.00  0.00           H
ATOM    169  CZ  TYR   219      46.268  16.730  90.498  1.00  0.00           C
ATOM    170  OH  TYR   219      45.031  17.291  90.247  1.00  0.00           O
ATOM    171  HH  TYR   219      44.485  17.221  91.033  1.00  0.00           H
ATOM    172  CE2 TYR   219      46.517  16.243  91.765  1.00  0.00           C
ATOM    173  HE2 TYR   219      45.851  16.573  92.549  1.00  0.00           H
ATOM    174  CD2 TYR   219      47.592  15.339  92.034  1.00  0.00           C
ATOM    175  HD2 TYR   219      47.657  14.986  93.053  1.00  0.00           H
ATOM    176  C   TYR   219      51.223  15.526  90.242  1.00  0.00           C
ATOM    177  O   TYR   219      51.423  15.134  89.074  1.00  0.00           O
ATOM    178  N   LEU   220      51.291  16.846  90.505  1.00  0.00           N
ATOM    179  H   LEU   220      51.079  17.019  91.478  1.00  0.00           H
ATOM    180  CA  LEU   220      51.467  17.796  89.391  1.00  0.00           C
ATOM    181  HA  LEU   220      50.864  17.477  88.540  1.00  0.00           H
ATOM    182  CB  LEU   220      51.042  19.216  89.839  1.00  0.00           C
ATOM    183  HB2 LEU   220      51.583  19.403  90.767  1.00  0.00           H
ATOM    184  HB3 LEU   220      51.351  19.966  89.112  1.00  0.00           H
ATOM    185  CG  LEU   220      49.526  19.292  90.104  1.00  0.00           C
ATOM    186  HG  LEU   220      49.041  18.347  90.345  1.00  0.00           H
ATOM    187  CD1 LEU   220      49.248  20.338  91.202  1.00  0.00           C
ATOM    188 HD11 LEU   220      49.667  19.976  92.140  1.00  0.00           H
ATOM    189 HD12 LEU   220      49.748  21.266  90.926  1.00  0.00           H
ATOM    190 HD13 LEU   220      48.184  20.442  91.414  1.00  0.00           H
ATOM    191  CD2 LEU   220      48.768  19.782  88.863  1.00  0.00           C
ATOM    192 HD21 LEU   220      49.068  19.173  88.010  1.00  0.00           H
ATOM    193 HD22 LEU   220      47.696  19.649  89.012  1.00  0.00           H
ATOM    194 HD23 LEU   220      48.904  20.773  88.430  1.00  0.00           H
ATOM    195  C   LEU   220      52.897  17.805  88.858  1.00  0.00           C
ATOM    196  O   LEU   220      53.078  18.148  87.684  1.00  0.00           O
ATOM    197  N   GLY   221      53.923  17.491  89.630  1.00  0.00           N
ATOM    198  H   GLY   221      53.765  17.143  90.565  1.00  0.00           H
ATOM    199  CA  GLY   221      55.349  17.638  89.136  1.00  0.00           C
ATOM    200  HA2 GLY   221      56.038  17.078  89.769  1.00  0.00           H
ATOM    201  HA3 GLY   221      55.579  17.226  88.154  1.00  0.00           H
ATOM    202  C   GLY   221      55.845  19.094  89.170  1.00  0.00           C
ATOM    203  O   GLY   221      56.716  19.451  88.316  1.00  0.00           O
ATOM    204  N   TYR   222      55.111  20.001  89.813  1.00  0.00           N
ATOM    205  H   TYR   222      54.379  19.735  90.457  1.00  0.00           H
ATOM    206  CA  TYR   222      55.523  21.412  90.008  1.00  0.00           C
ATOM    207  HA  TYR   222      55.775  21.921  89.078  1.00  0.00           H
ATOM    208  CB  TYR   222      54.344  22.142  90.578  1.00  0.00           C
ATOM    209  HB2 TYR   222      53.890  21.463  91.299  1.00  0.00           H
ATOM    210  HB3 TYR   222      54.820  22.942  91.145  1.00  0.00           H
ATOM    211  CG  TYR   222      53.238  22.652  89.679  1.00  0.00           C
ATOM    212  CD1 TYR   222      52.800  21.997  88.539  1.00  0.00           C
ATOM    213  HD1 TYR   222      53.253  21.068  88.226  1.00  0.00           H
ATOM    214  CE1 TYR   222      51.696  22.520  87.844  1.00  0.00           C
ATOM    215  HE1 TYR   222      51.409  21.982  86.952  1.00  0.00           H
ATOM    216  CZ  TYR   222      51.164  23.778  88.148  1.00  0.00           C
ATOM    217  OH  TYR   222      50.149  24.361  87.333  1.00  0.00           O
ATOM    218  HH  TYR   222      49.998  25.246  87.671  1.00  0.00           H
ATOM    219  CE2 TYR   222      51.697  24.448  89.262  1.00  0.00           C
ATOM    220  HE2 TYR   222      51.312  25.439  89.451  1.00  0.00           H
ATOM    221  CD2 TYR   222      52.590  23.816  90.120  1.00  0.00           C
ATOM    222  HD2 TYR   222      52.910  24.244  91.058  1.00  0.00           H
ATOM    223  C   TYR   222      56.664  21.522  91.035  1.00  0.00           C
ATOM    224  O   TYR   222      56.768  20.817  92.049  1.00  0.00           O
ATOM    225  N   ARG   223      57.472  22.642  90.843  1.00  0.00           N
ATOM    226  H   ARG   223      57.303  23.262  90.063  1.00  0.00           H
ATOM    227  CA  ARG   223      58.358  23.244  91.881  1.00  0.00           C
ATOM    228  HA  ARG   223      57.851  23.159  92.842  1.00  0.00           H
ATOM    229  CB  ARG   223      59.800  22.555  91.717  1.00  0.00           C
ATOM    230  HB2 ARG   223      60.454  23.042  92.441  1.00  0.00           H
ATOM    231  HB3 ARG   223      59.707  21.534  92.086  1.00  0.00           H
ATOM    232  CG  ARG   223      60.238  22.494  90.266  1.00  0.00           C
ATOM    233  HG2 ARG   223      59.900  21.643  89.673  1.00  0.00           H
ATOM    234  HG3 ARG   223      59.908  23.376  89.717  1.00  0.00           H
ATOM    235  CD  ARG   223      61.774  22.580  90.138  1.00  0.00           C
ATOM    236  HD2 ARG   223      62.162  23.448  90.670  1.00  0.00           H
ATOM    237  HD3 ARG   223      62.206  21.671  90.557  1.00  0.00           H
ATOM    238  NE  ARG   223      62.200  22.651  88.726  1.00  0.00           N
ATOM    239  HE  ARG   223      61.586  23.116  88.072  1.00  0.00           H
ATOM    240  CZ  ARG   223      63.280  22.233  88.171  1.00  0.00           C
ATOM    241  NH1 ARG   223      64.270  21.680  88.790  1.00  0.00           N
ATOM    242 HH11 ARG   223      64.079  21.313  89.711  1.00  0.00           H
ATOM    243 HH12 ARG   223      65.180  21.625  88.355  1.00  0.00           H
ATOM    244  NH2 ARG   223      63.350  22.309  86.866  1.00  0.00           N
ATOM    245 HH21 ARG   223      62.571  22.721  86.373  1.00  0.00           H
ATOM    246 HH22 ARG   223      64.016  21.712  86.397  1.00  0.00           H
ATOM    247  C   ARG   223      58.529  24.755  91.708  1.00  0.00           C
ATOM    248  O   ARG   223      58.248  25.392  90.682  1.00  0.00           O
ATOM    249  N   PHE   224      58.941  25.440  92.800  1.00  0.00           N
ATOM    250  H   PHE   224      59.082  24.909  93.648  1.00  0.00           H
ATOM    251  CA  PHE   224      59.089  26.910  93.059  1.00  0.00           C
ATOM    252  HA  PHE   224      59.649  27.315  92.216  1.00  0.00           H
ATOM    253  CB  PHE   224      57.718  27.539  92.918  1.00  0.00           C
ATOM    254  HB2 PHE   224      57.264  27.362  91.943  1.00  0.00           H
ATOM    255  HB3 PHE   224      57.071  27.118  93.688  1.00  0.00           H
ATOM    256  CG  PHE   224      57.742  29.088  93.029  1.00  0.00           C
ATOM    257  CD1 PHE   224      58.318  29.868  92.006  1.00  0.00           C
ATOM    258  HD1 PHE   224      58.930  29.426  91.233  1.00  0.00           H
ATOM    259  CE1 PHE   224      58.459  31.274  92.189  1.00  0.00           C
ATOM    260  HE1 PHE   224      59.147  31.852  91.589  1.00  0.00           H
ATOM    261  CZ  PHE   224      57.849  31.921  93.287  1.00  0.00           C
ATOM    262  HZ  PHE   224      57.900  33.000  93.297  1.00  0.00           H
ATOM    263  CE2 PHE   224      57.191  31.211  94.261  1.00  0.00           C
ATOM    264  HE2 PHE   224      56.761  31.732  95.104  1.00  0.00           H
ATOM    265  CD2 PHE   224      57.079  29.756  94.150  1.00  0.00           C
ATOM    266  HD2 PHE   224      56.505  29.267  94.924  1.00  0.00           H
ATOM    267  C   PHE   224      59.763  27.114  94.414  1.00  0.00           C
ATOM    268  O   PHE   224      59.709  26.256  95.251  1.00  0.00           O
ATOM    269  N   LEU   225      60.461  28.276  94.480  1.00  0.00           N
ATOM    270  H   LEU   225      60.539  28.742  93.588  1.00  0.00           H
ATOM    271  CA  LEU   225      61.364  28.607  95.591  1.00  0.00           C
ATOM    272  HA  LEU   225      61.918  29.470  95.223  1.00  0.00           H
ATOM    273  CB  LEU   225      60.511  29.019  96.794  1.00  0.00           C
ATOM    274  HB2 LEU   225      59.957  28.120  97.063  1.00  0.00           H
ATOM    275  HB3 LEU   225      61.077  29.280  97.688  1.00  0.00           H
ATOM    276  CG  LEU   225      59.453  30.210  96.646  1.00  0.00           C
ATOM    277  HG  LEU   225      58.892  29.970  95.743  1.00  0.00           H
ATOM    278  CD1 LEU   225      58.442  30.373  97.765  1.00  0.00           C
ATOM    279 HD11 LEU   225      57.902  29.435  97.898  1.00  0.00           H
ATOM    280 HD12 LEU   225      58.966  30.633  98.685  1.00  0.00           H
ATOM    281 HD13 LEU   225      57.722  31.144  97.492  1.00  0.00           H
ATOM    282  CD2 LEU   225      60.351  31.472  96.387  1.00  0.00           C
ATOM    283 HD21 LEU   225      60.719  31.387  95.364  1.00  0.00           H
ATOM    284 HD22 LEU   225      59.739  32.368  96.495  1.00  0.00           H
ATOM    285 HD23 LEU   225      61.169  31.478  97.107  1.00  0.00           H
ATOM    286  C   LEU   225      62.448  27.579  95.888  1.00  0.00           C
ATOM    287  O   LEU   225      62.934  27.357  97.043  1.00  0.00           O
ATOM    288  N   GLY   226      62.867  26.803  94.890  1.00  0.00           N
ATOM    289  H   GLY   226      62.391  26.886  94.004  1.00  0.00           H
ATOM    290  CA  GLY   226      63.797  25.736  95.020  1.00  0.00           C
ATOM    291  HA2 GLY   226      64.086  25.495  93.997  1.00  0.00           H
ATOM    292  HA3 GLY   226      64.663  26.097  95.575  1.00  0.00           H
ATOM    293  C   GLY   226      63.267  24.469  95.620  1.00  0.00           C
ATOM    294  O   GLY   226      64.065  23.738  96.170  1.00  0.00           O
ATOM    295  N   GLU   227      61.945  24.235  95.574  1.00  0.00           N
ATOM    296  H   GLU   227      61.361  24.921  95.118  1.00  0.00           H
ATOM    297  CA  GLU   227      61.238  23.178  96.242  1.00  0.00           C
ATOM    298  HA  GLU   227      61.900  22.333  96.429  1.00  0.00           H
ATOM    299  CB  GLU   227      60.789  23.699  97.658  1.00  0.00           C
ATOM    300  HB2 GLU   227      61.619  24.076  98.256  1.00  0.00           H
ATOM    301  HB3 GLU   227      60.285  24.656  97.519  1.00  0.00           H
ATOM    302  CG  GLU   227      60.132  22.653  98.492  1.00  0.00           C
ATOM    303  HG2 GLU   227      59.811  23.026  99.465  1.00  0.00           H
ATOM    304  HG3 GLU   227      59.237  22.428  97.914  1.00  0.00           H
ATOM    305  CD  GLU   227      61.020  21.477  98.689  1.00  0.00           C
ATOM    306  OE1 GLU   227      62.282  21.602  98.757  1.00  0.00           O
ATOM    307  OE2 GLU   227      60.410  20.355  98.809  1.00  0.00           O
ATOM    308  C   GLU   227      60.094  22.563  95.440  1.00  0.00           C
ATOM    309  O   GLU   227      59.366  23.253  94.751  1.00  0.00           O
ATOM    310  N   ARG   228      59.950  21.243  95.415  1.00  0.00           N
ATOM    311  H   ARG   228      60.655  20.745  95.940  1.00  0.00           H
ATOM    312  CA  ARG   228      58.902  20.464  94.824  1.00  0.00           C
ATOM    313  HA  ARG   228      58.735  20.747  93.784  1.00  0.00           H
ATOM    314  CB  ARG   228      59.214  18.927  94.852  1.00  0.00           C
ATOM    315  HB2 ARG   228      58.392  18.382  94.388  1.00  0.00           H
ATOM    316  HB3 ARG   228      60.004  18.701  94.136  1.00  0.00           H
ATOM    317  CG  ARG   228      59.507  18.288  96.235  1.00  0.00           C
ATOM    318  HG2 ARG   228      60.562  18.473  96.437  1.00  0.00           H
ATOM    319  HG3 ARG   228      58.949  18.805  97.016  1.00  0.00           H
ATOM    320  CD  ARG   228      59.283  16.812  96.459  1.00  0.00           C
ATOM    321  HD2 ARG   228      59.768  16.287  95.635  1.00  0.00           H
ATOM    322  HD3 ARG   228      59.728  16.455  97.388  1.00  0.00           H
ATOM    323  NE  ARG   228      57.879  16.389  96.464  1.00  0.00           N
ATOM    324  HE  ARG   228      57.252  17.172  96.350  1.00  0.00           H
ATOM    325  CZ  ARG   228      57.345  15.210  96.578  1.00  0.00           C
ATOM    326  NH1 ARG   228      58.017  14.122  96.684  1.00  0.00           N
ATOM    327 HH11 ARG   228      59.021  14.163  96.586  1.00  0.00           H
ATOM    328 HH12 ARG   228      57.521  13.261  96.867  1.00  0.00           H
ATOM    329  NH2 ARG   228      56.054  15.199  96.672  1.00  0.00           N
ATOM    330 HH21 ARG   228      55.465  16.020  96.650  1.00  0.00           H
ATOM    331 HH22 ARG   228      55.634  14.365  97.057  1.00  0.00           H
ATOM    332  C   ARG   228      57.583  20.697  95.554  1.00  0.00           C
ATOM    333  O   ARG   228      57.551  21.363  96.597  1.00  0.00           O
ATOM    334  N   ASP   229      56.445  20.393  94.961  1.00  0.00           N
ATOM    335  H   ASP   229      56.464  20.096  93.995  1.00  0.00           H
ATOM    336  CA  ASP   229      55.132  20.664  95.633  1.00  0.00           C
ATOM    337  HA  ASP   229      54.365  20.290  94.955  1.00  0.00           H
ATOM    338  CB  ASP   229      54.949  19.863  96.909  1.00  0.00           C
ATOM    339  HB2 ASP   229      55.452  20.246  97.797  1.00  0.00           H
ATOM    340  HB3 ASP   229      53.907  19.998  97.197  1.00  0.00           H
ATOM    341  CG  ASP   229      55.033  18.282  96.936  1.00  0.00           C
ATOM    342  OD1 ASP   229      55.570  17.705  95.936  1.00  0.00           O
ATOM    343  OD2 ASP   229      54.622  17.701  97.939  1.00  0.00           O
ATOM    344  C   ASP   229      54.843  22.125  95.848  1.00  0.00           C
ATOM    345  O   ASP   229      54.101  22.441  96.782  1.00  0.00           O
ATOM    346  N   CYX   230      55.341  23.016  94.999  1.00  0.00           N
ATOM    347  H   CYX   230      55.992  22.754  94.273  1.00  0.00           H
ATOM    348  CA  CYX   230      55.153  24.420  95.118  1.00  0.00           C
ATOM    349  HA  CYX   230      54.277  24.572  95.748  1.00  0.00           H
ATOM    350  CB  CYX   230      56.328  24.942  95.891  1.00  0.00           C
ATOM    351  HB2 CYX   230      56.460  24.321  96.777  1.00  0.00           H
ATOM    352  HB3 CYX   230      57.226  24.976  95.273  1.00  0.00           H
ATOM    353  SG  CYX   230      56.087  26.643  96.567  1.00  0.00           S
ATOM    354  C   CYX   230      54.892  25.149  93.773  1.00  0.00           C
ATOM    355  O   CYX   230      55.577  24.943  92.776  1.00  0.00           O
ATOM    356  N   GLY   231      53.871  26.070  93.678  1.00  0.00           N
ATOM    357  H   GLY   231      53.318  26.233  94.507  1.00  0.00           H
ATOM    358  CA  GLY   231      53.625  26.989  92.524  1.00  0.00           C
ATOM    359  HA2 GLY   231      54.451  26.834  91.829  1.00  0.00           H
ATOM    360  HA3 GLY   231      52.704  26.730  92.003  1.00  0.00           H
ATOM    361  C   GLY   231      53.686  28.428  93.055  1.00  0.00           C
ATOM    362  O   GLY   231      53.587  28.742  94.255  1.00  0.00           O
ATOM    363  N   ALA   232      53.846  29.367  92.157  1.00  0.00           N
ATOM    364  H   ALA   232      53.876  29.082  91.188  1.00  0.00           H
ATOM    365  CA  ALA   232      54.026  30.799  92.445  1.00  0.00           C
ATOM    366  HA  ALA   232      54.523  30.896  93.410  1.00  0.00           H
ATOM    367  CB  ALA   232      54.794  31.407  91.292  1.00  0.00           C
ATOM    368  HB1 ALA   232      55.697  30.814  91.151  1.00  0.00           H
ATOM    369  HB2 ALA   232      54.183  31.358  90.390  1.00  0.00           H
ATOM    370  HB3 ALA   232      55.006  32.445  91.548  1.00  0.00           H
ATOM    371  C   ALA   232      52.666  31.483  92.480  1.00  0.00           C
ATOM    372  O   ALA   232      51.745  31.150  91.767  1.00  0.00           O
ATOM    373  N   PRO   233      52.464  32.537  93.335  1.00  0.00           N
ATOM    374  CD  PRO   233      53.352  32.925  94.403  1.00  0.00           C
ATOM    375  HD2 PRO   233      54.164  33.505  93.964  1.00  0.00           H
ATOM    376  HD3 PRO   233      53.832  32.093  94.919  1.00  0.00           H
ATOM    377  CG  PRO   233      52.585  33.874  95.284  1.00  0.00           C
ATOM    378  HG2 PRO   233      53.178  34.702  95.672  1.00  0.00           H
ATOM    379  HG3 PRO   233      52.181  33.252  96.083  1.00  0.00           H
ATOM    380  CB  PRO   233      51.544  34.485  94.393  1.00  0.00           C
ATOM    381  HB2 PRO   233      52.128  35.240  93.867  1.00  0.00           H
ATOM    382  HB3 PRO   233      50.688  34.878  94.940  1.00  0.00           H
ATOM    383  CA  PRO   233      51.247  33.361  93.362  1.00  0.00           C
ATOM    384  HA  PRO   233      50.391  32.746  93.639  1.00  0.00           H
ATOM    385  C   PRO   233      50.947  34.027  92.008  1.00  0.00           C
ATOM    386  O   PRO   233      51.857  34.472  91.385  1.00  0.00           O
ATOM    387  N   CYX   234      49.687  34.265  91.653  1.00  0.00           N
ATOM    388  H   CYX   234      48.926  33.847  92.170  1.00  0.00           H
ATOM    389  CA  CYX   234      49.363  35.186  90.479  1.00  0.00           C
ATOM    390  HA  CYX   234      50.166  35.068  89.751  1.00  0.00           H
ATOM    391  CB  CYX   234      48.096  34.554  89.803  1.00  0.00           C
ATOM    392  HB2 CYX   234      47.214  34.670  90.433  1.00  0.00           H
ATOM    393  HB3 CYX   234      47.852  35.117  88.902  1.00  0.00           H
ATOM    394  SG  CYX   234      48.375  32.785  89.455  1.00  0.00           S
ATOM    395  C   CYX   234      49.065  36.639  90.838  1.00  0.00           C
ATOM    396  O   CYX   234      49.042  37.499  89.955  1.00  0.00           O
ATOM    397  N   GLU   235      48.702  37.051  92.083  1.00  0.00           N
ATOM    398  H   GLU   235      48.818  36.286  92.732  1.00  0.00           H
ATOM    399  CA  GLU   235      48.465  38.487  92.497  1.00  0.00           C
ATOM    400  HA  GLU   235      47.748  38.831  91.752  1.00  0.00           H
ATOM    401  CB  GLU   235      47.822  38.670  93.872  1.00  0.00           C
ATOM    402  HB2 GLU   235      48.632  38.546  94.592  1.00  0.00           H
ATOM    403  HB3 GLU   235      47.534  39.719  93.944  1.00  0.00           H
ATOM    404  CG  GLU   235      46.571  37.903  94.247  1.00  0.00           C
ATOM    405  HG2 GLU   235      47.007  36.988  94.647  1.00  0.00           H
ATOM    406  HG3 GLU   235      46.176  38.425  95.119  1.00  0.00           H
ATOM    407  CD  GLU   235      45.615  37.551  93.067  1.00  0.00           C
ATOM    408  OE1 GLU   235      45.255  36.379  92.839  1.00  0.00           O
ATOM    409  OE2 GLU   235      45.287  38.404  92.252  1.00  0.00           O
ATOM    410  C   GLU   235      49.733  39.356  92.336  1.00  0.00           C
ATOM    411  O   GLU   235      50.848  38.911  92.667  1.00  0.00           O
ATOM    412  N   PRO   236      49.618  40.576  91.852  1.00  0.00           N
ATOM    413  CD  PRO   236      48.424  41.141  91.292  1.00  0.00           C
ATOM    414  HD2 PRO   236      47.491  40.973  91.829  1.00  0.00           H
ATOM    415  HD3 PRO   236      48.398  40.696  90.297  1.00  0.00           H
ATOM    416  CG  PRO   236      48.652  42.609  91.099  1.00  0.00           C
ATOM    417  HG2 PRO   236      48.269  43.091  91.999  1.00  0.00           H
ATOM    418  HG3 PRO   236      48.213  42.962  90.166  1.00  0.00           H
ATOM    419  CB  PRO   236      50.170  42.718  91.031  1.00  0.00           C
ATOM    420  HB2 PRO   236      50.510  43.697  91.366  1.00  0.00           H
ATOM    421  HB3 PRO   236      50.422  42.515  89.990  1.00  0.00           H
ATOM    422  CA  PRO   236      50.687  41.546  91.855  1.00  0.00           C
ATOM    423  HA  PRO   236      51.564  41.114  91.374  1.00  0.00           H
ATOM    424  C   PRO   236      51.216  42.035  93.188  1.00  0.00           C
ATOM    425  O   PRO   236      50.499  42.066  94.222  1.00  0.00           O
ATOM    426  N   GLY   237      52.514  42.478  93.253  1.00  0.00           N
ATOM    427  H   GLY   237      53.058  42.577  92.408  1.00  0.00           H
ATOM    428  CA  GLY   237      53.136  42.796  94.579  1.00  0.00           C
ATOM    429  HA2 GLY   237      54.057  43.332  94.351  1.00  0.00           H
ATOM    430  HA3 GLY   237      52.416  43.490  95.012  1.00  0.00           H
ATOM    431  C   GLY   237      53.400  41.698  95.606  1.00  0.00           C
ATOM    432  O   GLY   237      53.768  41.941  96.736  1.00  0.00           O
ATOM    433  N   ARG   238      53.178  40.432  95.291  1.00  0.00           N
ATOM    434  H   ARG   238      53.021  40.246  94.311  1.00  0.00           H
ATOM    435  CA  ARG   238      53.296  39.197  96.122  1.00  0.00           C
ATOM    436  HA  ARG   238      53.311  39.574  97.145  1.00  0.00           H
ATOM    437  CB  ARG   238      51.945  38.444  95.925  1.00  0.00           C
ATOM    438  HB2 ARG   238      51.135  39.168  95.839  1.00  0.00           H
ATOM    439  HB3 ARG   238      51.915  37.817  95.034  1.00  0.00           H
ATOM    440  CG  ARG   238      51.782  37.516  97.146  1.00  0.00           C
ATOM    441  HG2 ARG   238      52.343  36.603  96.948  1.00  0.00           H
ATOM    442  HG3 ARG   238      52.226  37.859  98.080  1.00  0.00           H
ATOM    443  CD  ARG   238      50.317  37.172  97.401  1.00  0.00           C
ATOM    444  HD2 ARG   238      49.808  36.884  96.481  1.00  0.00           H
ATOM    445  HD3 ARG   238      50.307  36.415  98.185  1.00  0.00           H
ATOM    446  NE  ARG   238      49.534  38.406  97.764  1.00  0.00           N
ATOM    447  HE  ARG   238      50.079  39.249  97.882  1.00  0.00           H
ATOM    448  CZ  ARG   238      48.202  38.461  97.942  1.00  0.00           C
ATOM    449  NH1 ARG   238      47.452  37.409  97.966  1.00  0.00           N
ATOM    450 HH11 ARG   238      47.789  36.458  97.917  1.00  0.00           H
ATOM    451 HH12 ARG   238      46.471  37.560  98.148  1.00  0.00           H
ATOM    452  NH2 ARG   238      47.617  39.580  97.953  1.00  0.00           N
ATOM    453 HH21 ARG   238      48.145  40.379  97.633  1.00  0.00           H
ATOM    454 HH22 ARG   238      46.615  39.576  97.823  1.00  0.00           H
ATOM    455  C   ARG   238      54.561  38.296  96.017  1.00  0.00           C
ATOM    456  O   ARG   238      55.010  37.760  96.997  1.00  0.00           O
ATOM    457  N   ALA   239      55.090  38.163  94.763  1.00  0.00           N
ATOM    458  H   ALA   239      54.589  38.514  93.959  1.00  0.00           H
ATOM    459  CA  ALA   239      56.259  37.439  94.364  1.00  0.00           C
ATOM    460  HA  ALA   239      56.873  37.273  95.249  1.00  0.00           H
ATOM    461  CB  ALA   239      55.721  36.131  93.809  1.00  0.00           C
ATOM    462  HB1 ALA   239      56.554  35.507  93.486  1.00  0.00           H
ATOM    463  HB2 ALA   239      55.121  35.603  94.551  1.00  0.00           H
ATOM    464  HB3 ALA   239      55.129  36.374  92.926  1.00  0.00           H
ATOM    465  C   ALA   239      57.098  38.191  93.334  1.00  0.00           C
ATOM    466  O   ALA   239      56.662  38.671  92.259  1.00  0.00           O
ATOM    467  N   ASN   240      58.331  38.396  93.664  1.00  0.00           N
ATOM    468  H   ASN   240      58.702  38.084  94.550  1.00  0.00           H
ATOM    469  CA  ASN   240      59.365  39.087  92.830  1.00  0.00           C
ATOM    470  HA  ASN   240      59.264  40.172  92.862  1.00  0.00           H
ATOM    471  CB  ASN   240      60.788  38.876  93.408  1.00  0.00           C
ATOM    472  HB2 ASN   240      60.880  37.831  93.704  1.00  0.00           H
ATOM    473  HB3 ASN   240      61.618  39.028  92.717  1.00  0.00           H
ATOM    474  CG  ASN   240      61.083  39.633  94.675  1.00  0.00           C
ATOM    475  OD1 ASN   240      60.451  39.549  95.695  1.00  0.00           O
ATOM    476  ND2 ASN   240      62.066  40.440  94.641  1.00  0.00           N
ATOM    477 HD21 ASN   240      62.419  40.845  95.495  1.00  0.00           H
ATOM    478 HD22 ASN   240      62.430  40.759  93.754  1.00  0.00           H
ATOM    479  C   ASN   240      59.504  38.604  91.384  1.00  0.00           C
ATOM    480  O   ASN   240      59.639  37.357  91.099  1.00  0.00           O
ATOM    481  N   GLY   241      59.525  39.496  90.415  1.00  0.00           N
ATOM    482  H   GLY   241      59.203  40.443  90.556  1.00  0.00           H
ATOM    483  CA  GLY   241      60.216  39.228  89.180  1.00  0.00           C
ATOM    484  HA2 GLY   241      60.905  38.411  89.396  1.00  0.00           H
ATOM    485  HA3 GLY   241      59.466  38.821  88.501  1.00  0.00           H
ATOM    486  C   GLY   241      60.886  40.447  88.647  1.00  0.00           C
ATOM    487  O   GLY   241      61.236  41.357  89.400  1.00  0.00           O
ATOM    488  N   LEU   242      61.004  40.492  87.292  1.00  0.00           N
ATOM    489  H   LEU   242      60.879  39.601  86.834  1.00  0.00           H
ATOM    490  CA  LEU   242      61.465  41.653  86.548  1.00  0.00           C
ATOM    491  HA  LEU   242      62.464  41.804  86.957  1.00  0.00           H
ATOM    492  CB  LEU   242      61.625  41.255  85.073  1.00  0.00           C
ATOM    493  HB2 LEU   242      62.506  40.621  84.975  1.00  0.00           H
ATOM    494  HB3 LEU   242      60.763  40.626  84.850  1.00  0.00           H
ATOM    495  CG  LEU   242      61.685  42.425  84.019  1.00  0.00           C
ATOM    496  HG  LEU   242      60.683  42.843  83.924  1.00  0.00           H
ATOM    497  CD1 LEU   242      62.566  43.549  84.530  1.00  0.00           C
ATOM    498 HD11 LEU   242      63.061  44.114  83.740  1.00  0.00           H
ATOM    499 HD12 LEU   242      62.143  44.344  85.143  1.00  0.00           H
ATOM    500 HD13 LEU   242      63.335  43.027  85.099  1.00  0.00           H
ATOM    501  CD2 LEU   242      62.206  41.788  82.737  1.00  0.00           C
ATOM    502 HD21 LEU   242      62.018  42.500  81.933  1.00  0.00           H
ATOM    503 HD22 LEU   242      63.266  41.546  82.808  1.00  0.00           H
ATOM    504 HD23 LEU   242      61.638  40.881  82.528  1.00  0.00           H
ATOM    505  C   LEU   242      60.564  42.838  86.837  1.00  0.00           C
ATOM    506  O   LEU   242      61.052  43.862  87.383  1.00  0.00           O
ATOM    507  N   MET   243      59.288  42.660  86.539  1.00  0.00           N
ATOM    508  H   MET   243      58.936  41.734  86.344  1.00  0.00           H
ATOM    509  CA  MET   243      58.218  43.736  86.675  1.00  0.00           C
ATOM    510  HA  MET   243      58.633  44.479  87.356  1.00  0.00           H
ATOM    511  CB  MET   243      57.945  44.411  85.340  1.00  0.00           C
ATOM    512  HB2 MET   243      58.008  43.655  84.558  1.00  0.00           H
ATOM    513  HB3 MET   243      57.011  44.973  85.357  1.00  0.00           H
ATOM    514  CG  MET   243      59.089  45.451  85.174  1.00  0.00           C
ATOM    515  HG2 MET   243      59.128  46.052  86.082  1.00  0.00           H
ATOM    516  HG3 MET   243      60.025  44.917  85.012  1.00  0.00           H
ATOM    517  SD  MET   243      58.901  46.878  84.040  1.00  0.00           S
ATOM    518  CE  MET   243      60.639  47.223  83.777  1.00  0.00           C
ATOM    519  HE1 MET   243      60.890  48.072  83.140  1.00  0.00           H
ATOM    520  HE2 MET   243      61.174  47.303  84.724  1.00  0.00           H
ATOM    521  HE3 MET   243      61.139  46.432  83.218  1.00  0.00           H
ATOM    522  C   MET   243      56.940  43.099  87.164  1.00  0.00           C
ATOM    523  O   MET   243      56.388  42.281  86.443  1.00  0.00           O
ATOM    524  N   TYR   244      56.485  43.366  88.400  1.00  0.00           N
ATOM    525  H   TYR   244      56.839  44.191  88.863  1.00  0.00           H
ATOM    526  CA  TYR   244      55.374  42.615  89.124  1.00  0.00           C
ATOM    527  HA  TYR   244      54.762  42.121  88.370  1.00  0.00           H
ATOM    528  CB  TYR   244      56.100  41.489  89.925  1.00  0.00           C
ATOM    529  HB2 TYR   244      55.456  40.631  90.120  1.00  0.00           H
ATOM    530  HB3 TYR   244      56.902  41.010  89.364  1.00  0.00           H
ATOM    531  CG  TYR   244      56.675  41.885  91.203  1.00  0.00           C
ATOM    532  CD1 TYR   244      56.016  41.545  92.440  1.00  0.00           C
ATOM    533  HD1 TYR   244      55.031  41.113  92.344  1.00  0.00           H
ATOM    534  CE1 TYR   244      56.633  41.683  93.667  1.00  0.00           C
ATOM    535  HE1 TYR   244      56.157  41.266  94.542  1.00  0.00           H
ATOM    536  CZ  TYR   244      57.932  42.300  93.682  1.00  0.00           C
ATOM    537  OH  TYR   244      58.551  42.443  94.947  1.00  0.00           O
ATOM    538  HH  TYR   244      57.940  42.349  95.682  1.00  0.00           H
ATOM    539  CE2 TYR   244      58.641  42.577  92.498  1.00  0.00           C
ATOM    540  HE2 TYR   244      59.690  42.801  92.623  1.00  0.00           H
ATOM    541  CD2 TYR   244      57.970  42.396  91.261  1.00  0.00           C
ATOM    542  HD2 TYR   244      58.532  42.593  90.359  1.00  0.00           H
ATOM    543  C   TYR   244      54.475  43.458  90.078  1.00  0.00           C
ATOM    544  O   TYR   244      53.472  42.909  90.536  1.00  0.00           O
ATOM    545  N   PHE   245      54.745  44.710  90.342  1.00  0.00           N
ATOM    546  H   PHE   245      55.680  45.082  90.251  1.00  0.00           H
ATOM    547  CA  PHE   245      53.667  45.622  90.788  1.00  0.00           C
ATOM    548  HA  PHE   245      53.020  45.109  91.499  1.00  0.00           H
ATOM    549  CB  PHE   245      54.234  46.774  91.588  1.00  0.00           C
ATOM    550  HB2 PHE   245      55.109  47.240  91.133  1.00  0.00           H
ATOM    551  HB3 PHE   245      53.391  47.464  91.552  1.00  0.00           H
ATOM    552  CG  PHE   245      54.703  46.384  92.988  1.00  0.00           C
ATOM    553  CD1 PHE   245      55.941  45.736  93.237  1.00  0.00           C
ATOM    554  HD1 PHE   245      56.536  45.404  92.400  1.00  0.00           H
ATOM    555  CE1 PHE   245      56.239  45.228  94.529  1.00  0.00           C
ATOM    556  HE1 PHE   245      57.085  44.584  94.722  1.00  0.00           H
ATOM    557  CZ  PHE   245      55.376  45.425  95.584  1.00  0.00           C
ATOM    558  HZ  PHE   245      55.485  44.947  96.546  1.00  0.00           H
ATOM    559  CE2 PHE   245      54.218  46.237  95.389  1.00  0.00           C
ATOM    560  HE2 PHE   245      53.637  46.485  96.265  1.00  0.00           H
ATOM    561  CD2 PHE   245      53.888  46.679  94.054  1.00  0.00           C
ATOM    562  HD2 PHE   245      53.054  47.351  93.913  1.00  0.00           H
ATOM    563  C   PHE   245      52.723  45.997  89.604  1.00  0.00           C
ATOM    564  O   PHE   245      53.209  46.025  88.494  1.00  0.00           O
ATOM    565  N   LYS   246      51.418  46.233  89.840  1.00  0.00           N
ATOM    566  H   LYS   246      51.077  46.137  90.786  1.00  0.00           H
ATOM    567  CA  LYS   246      50.429  46.300  88.785  1.00  0.00           C
ATOM    568  HA  LYS   246      50.506  45.424  88.142  1.00  0.00           H
ATOM    569  CB  LYS   246      48.972  46.185  89.347  1.00  0.00           C
ATOM    570  HB2 LYS   246      48.933  45.416  90.119  1.00  0.00           H
ATOM    571  HB3 LYS   246      48.550  47.120  89.715  1.00  0.00           H
ATOM    572  CG  LYS   246      48.054  45.644  88.249  1.00  0.00           C
ATOM    573  HG2 LYS   246      47.966  46.506  87.587  1.00  0.00           H
ATOM    574  HG3 LYS   246      48.513  44.761  87.804  1.00  0.00           H
ATOM    575  CD  LYS   246      46.625  45.481  88.744  1.00  0.00           C
ATOM    576  HD2 LYS   246      46.709  44.781  89.575  1.00  0.00           H
ATOM    577  HD3 LYS   246      46.367  46.504  89.021  1.00  0.00           H
ATOM    578  CE  LYS   246      45.759  44.871  87.714  1.00  0.00           C
ATOM    579  HE2 LYS   246      45.931  45.264  86.712  1.00  0.00           H
ATOM    580  HE3 LYS   246      45.920  43.793  87.680  1.00  0.00           H
ATOM    581  NZ  LYS   246      44.328  45.222  87.828  1.00  0.00           N
ATOM    582  HZ1 LYS   246      43.901  44.984  88.712  1.00  0.00           H
ATOM    583  HZ2 LYS   246      44.223  46.226  87.866  1.00  0.00           H
ATOM    584  HZ3 LYS   246      43.787  44.807  87.083  1.00  0.00           H
ATOM    585  C   LYS   246      50.530  47.426  87.828  1.00  0.00           C
ATOM    586  O   LYS   246      50.977  47.222  86.697  1.00  0.00           O
ATOM    587  N   GLU   247      50.010  48.627  88.217  1.00  0.00           N
ATOM    588  H   GLU   247      49.634  48.771  89.144  1.00  0.00           H
ATOM    589  CA  GLU   247      50.040  49.826  87.375  1.00  0.00           C
ATOM    590  HA  GLU   247      49.917  49.395  86.381  1.00  0.00           H
ATOM    591  CB  GLU   247      48.847  50.672  87.665  1.00  0.00           C
ATOM    592  HB2 GLU   247      48.876  51.061  88.683  1.00  0.00           H
ATOM    593  HB3 GLU   247      48.722  51.538  87.015  1.00  0.00           H
ATOM    594  CG  GLU   247      47.556  49.863  87.533  1.00  0.00           C
ATOM    595  HG2 GLU   247      47.354  48.982  88.141  1.00  0.00           H
ATOM    596  HG3 GLU   247      46.724  50.528  87.765  1.00  0.00           H
ATOM    597  CD  GLU   247      47.434  49.278  86.143  1.00  0.00           C
ATOM    598  OE1 GLU   247      47.807  49.912  85.125  1.00  0.00           O
ATOM    599  OE2 GLU   247      46.811  48.170  86.010  1.00  0.00           O
ATOM    600  C   GLU   247      51.305  50.734  87.533  1.00  0.00           C
ATOM    601  O   GLU   247      51.597  51.496  86.605  1.00  0.00           O
ATOM    602  N   GLU   248      52.101  50.560  88.571  1.00  0.00           N
ATOM    603  H   GLU   248      51.836  49.978  89.352  1.00  0.00           H
ATOM    604  CA  GLU   248      53.480  51.154  88.511  1.00  0.00           C
ATOM    605  HA  GLU   248      53.444  52.147  88.062  1.00  0.00           H
ATOM    606  CB  GLU   248      54.003  51.284  89.939  1.00  0.00           C
ATOM    607  HB2 GLU   248      53.336  52.023  90.382  1.00  0.00           H
ATOM    608  HB3 GLU   248      53.823  50.331  90.436  1.00  0.00           H
ATOM    609  CG  GLU   248      55.473  51.838  89.988  1.00  0.00           C
ATOM    610  HG2 GLU   248      55.869  51.433  90.919  1.00  0.00           H
ATOM    611  HG3 GLU   248      56.091  51.350  89.235  1.00  0.00           H
ATOM    612  CD  GLU   248      55.689  53.328  89.907  1.00  0.00           C
ATOM    613  OE1 GLU   248      54.895  54.036  89.357  1.00  0.00           O
ATOM    614  OE2 GLU   248      56.801  53.683  90.296  1.00  0.00           O
ATOM    615  C   GLU   248      54.496  50.333  87.686  1.00  0.00           C
ATOM    616  O   GLU   248      55.169  50.913  86.874  1.00  0.00           O
ATOM    617  N   GLU   249      54.544  48.989  87.728  1.00  0.00           N
ATOM    618  H   GLU   249      53.839  48.508  88.267  1.00  0.00           H
ATOM    619  CA  GLU   249      55.593  48.164  87.031  1.00  0.00           C
ATOM    620  HA  GLU   249      56.292  48.841  86.541  1.00  0.00           H
ATOM    621  CB  GLU   249      56.282  47.146  87.948  1.00  0.00           C
ATOM    622  HB2 GLU   249      55.480  46.620  88.466  1.00  0.00           H
ATOM    623  HB3 GLU   249      56.917  46.478  87.366  1.00  0.00           H
ATOM    624  CG  GLU   249      57.193  47.933  88.947  1.00  0.00           C
ATOM    625  HG2 GLU   249      57.883  48.604  88.436  1.00  0.00           H
ATOM    626  HG3 GLU   249      56.640  48.564  89.643  1.00  0.00           H
ATOM    627  CD  GLU   249      57.972  46.775  89.653  1.00  0.00           C
ATOM    628  OE1 GLU   249      57.298  45.825  90.094  1.00  0.00           O
ATOM    629  OE2 GLU   249      59.237  46.859  89.714  1.00  0.00           O
ATOM    630  C   GLU   249      55.025  47.330  85.871  1.00  0.00           C
ATOM    631  O   GLU   249      55.214  47.684  84.709  1.00  0.00           O
ATOM    632  N   ARG   250      54.237  46.286  86.093  1.00  0.00           N
ATOM    633  H   ARG   250      53.938  46.143  87.047  1.00  0.00           H
ATOM    634  CA  ARG   250      53.769  45.254  85.179  1.00  0.00           C
ATOM    635  HA  ARG   250      54.670  44.827  84.740  1.00  0.00           H
ATOM    636  CB  ARG   250      52.964  44.203  85.966  1.00  0.00           C
ATOM    637  HB2 ARG   250      53.323  43.985  86.972  1.00  0.00           H
ATOM    638  HB3 ARG   250      51.961  44.577  86.172  1.00  0.00           H
ATOM    639  CG  ARG   250      52.842  42.835  85.320  1.00  0.00           C
ATOM    640  HG2 ARG   250      52.164  43.005  84.484  1.00  0.00           H
ATOM    641  HG3 ARG   250      53.772  42.373  84.989  1.00  0.00           H
ATOM    642  CD  ARG   250      52.245  41.788  86.261  1.00  0.00           C
ATOM    643  HD2 ARG   250      52.396  40.824  85.775  1.00  0.00           H
ATOM    644  HD3 ARG   250      52.799  41.709  87.197  1.00  0.00           H
ATOM    645  NE  ARG   250      50.826  42.044  86.573  1.00  0.00           N
ATOM    646  HE  ARG   250      50.401  42.769  86.013  1.00  0.00           H
ATOM    647  CZ  ARG   250      50.070  41.295  87.360  1.00  0.00           C
ATOM    648  NH1 ARG   250      50.607  40.415  88.176  1.00  0.00           N
ATOM    649 HH11 ARG   250      51.602  40.240  88.189  1.00  0.00           H
ATOM    650 HH12 ARG   250      50.008  39.764  88.664  1.00  0.00           H
ATOM    651  NH2 ARG   250      48.786  41.441  87.455  1.00  0.00           N
ATOM    652 HH21 ARG   250      48.282  42.055  86.831  1.00  0.00           H
ATOM    653 HH22 ARG   250      48.216  40.720  87.873  1.00  0.00           H
ATOM    654  C   ARG   250      52.930  45.788  84.029  1.00  0.00           C
ATOM    655  O   ARG   250      53.184  45.308  82.889  1.00  0.00           O
ATOM    656  N   ARG   251      52.153  46.845  84.275  1.00  0.00           N
ATOM    657  H   ARG   251      52.057  47.090  85.250  1.00  0.00           H
ATOM    658  CA  ARG   251      51.501  47.519  83.207  1.00  0.00           C
ATOM    659  HA  ARG   251      50.801  46.857  82.697  1.00  0.00           H
ATOM    660  CB  ARG   251      50.588  48.717  83.597  1.00  0.00           C
ATOM    661  HB2 ARG   251      49.882  48.232  84.271  1.00  0.00           H
ATOM    662  HB3 ARG   251      51.070  49.534  84.134  1.00  0.00           H
ATOM    663  CG  ARG   251      49.708  49.360  82.496  1.00  0.00           C
ATOM    664  HG2 ARG   251      49.341  50.335  82.816  1.00  0.00           H
ATOM    665  HG3 ARG   251      50.354  49.647  81.667  1.00  0.00           H
ATOM    666  CD  ARG   251      48.632  48.374  82.015  1.00  0.00           C
ATOM    667  HD2 ARG   251      47.922  48.979  81.452  1.00  0.00           H
ATOM    668  HD3 ARG   251      49.088  47.603  81.395  1.00  0.00           H
ATOM    669  NE  ARG   251      47.966  47.651  83.119  1.00  0.00           N
ATOM    670  HE  ARG   251      47.712  48.281  83.867  1.00  0.00           H
ATOM    671  CZ  ARG   251      47.623  46.397  83.224  1.00  0.00           C
ATOM    672  NH1 ARG   251      47.917  45.490  82.321  1.00  0.00           N
ATOM    673 HH11 ARG   251      48.226  45.786  81.406  1.00  0.00           H
ATOM    674 HH12 ARG   251      47.735  44.541  82.614  1.00  0.00           H
ATOM    675  NH2 ARG   251      47.060  46.053  84.344  1.00  0.00           N
ATOM    676 HH21 ARG   251      46.926  46.617  85.172  1.00  0.00           H
ATOM    677 HH22 ARG   251      46.734  45.097  84.334  1.00  0.00           H
ATOM    678  C   ARG   251      52.566  47.947  82.182  1.00  0.00           C
ATOM    679  O   ARG   251      52.307  47.755  81.029  1.00  0.00           O
ATOM    680  N   PHE   252      53.649  48.611  82.595  1.00  0.00           N
ATOM    681  H   PHE   252      53.678  48.772  83.591  1.00  0.00           H
ATOM    682  CA  PHE   252      54.665  49.134  81.636  1.00  0.00           C
ATOM    683  HA  PHE   252      54.117  49.855  81.029  1.00  0.00           H
ATOM    684  CB  PHE   252      55.868  49.792  82.428  1.00  0.00           C
ATOM    685  HB2 PHE   252      55.395  50.456  83.152  1.00  0.00           H
ATOM    686  HB3 PHE   252      56.387  48.999  82.967  1.00  0.00           H
ATOM    687  CG  PHE   252      56.866  50.545  81.595  1.00  0.00           C
ATOM    688  CD1 PHE   252      56.574  51.804  81.055  1.00  0.00           C
ATOM    689  HD1 PHE   252      55.586  52.218  81.190  1.00  0.00           H
ATOM    690  CE1 PHE   252      57.493  52.485  80.275  1.00  0.00           C
ATOM    691  HE1 PHE   252      57.328  53.488  79.909  1.00  0.00           H
ATOM    692  CZ  PHE   252      58.782  51.906  79.990  1.00  0.00           C
ATOM    693  HZ  PHE   252      59.538  52.411  79.407  1.00  0.00           H
ATOM    694  CE2 PHE   252      59.069  50.602  80.581  1.00  0.00           C
ATOM    695  HE2 PHE   252      59.974  50.097  80.275  1.00  0.00           H
ATOM    696  CD2 PHE   252      58.023  49.898  81.235  1.00  0.00           C
ATOM    697  HD2 PHE   252      58.231  48.861  81.455  1.00  0.00           H
ATOM    698  C   PHE   252      55.188  48.041  80.736  1.00  0.00           C
ATOM    699  O   PHE   252      55.142  48.173  79.527  1.00  0.00           O
ATOM    700  N   ALA   253      55.752  47.021  81.372  1.00  0.00           N
ATOM    701  H   ALA   253      55.832  46.975  82.378  1.00  0.00           H
ATOM    702  CA  ALA   253      56.230  45.842  80.577  1.00  0.00           C
ATOM    703  HA  ALA   253      57.047  46.063  79.889  1.00  0.00           H
ATOM    704  CB  ALA   253      56.938  44.814  81.503  1.00  0.00           C
ATOM    705  HB1 ALA   253      57.800  45.289  81.972  1.00  0.00           H
ATOM    706  HB2 ALA   253      56.260  44.524  82.306  1.00  0.00           H
ATOM    707  HB3 ALA   253      57.309  44.020  80.855  1.00  0.00           H
ATOM    708  C   ALA   253      55.181  45.104  79.759  1.00  0.00           C
ATOM    709  O   ALA   253      55.464  44.636  78.650  1.00  0.00           O
ATOM    710  N   ARG   254      53.905  45.033  80.233  1.00  0.00           N
ATOM    711  H   ARG   254      53.572  45.394  81.115  1.00  0.00           H
ATOM    712  CA  ARG   254      52.811  44.338  79.510  1.00  0.00           C
ATOM    713  HA  ARG   254      53.205  43.373  79.188  1.00  0.00           H
ATOM    714  CB  ARG   254      51.634  44.141  80.445  1.00  0.00           C
ATOM    715  HB2 ARG   254      51.885  43.404  81.208  1.00  0.00           H
ATOM    716  HB3 ARG   254      51.362  45.071  80.945  1.00  0.00           H
ATOM    717  CG  ARG   254      50.257  43.514  79.903  1.00  0.00           C
ATOM    718  HG2 ARG   254      49.511  43.647  80.687  1.00  0.00           H
ATOM    719  HG3 ARG   254      49.954  44.149  79.070  1.00  0.00           H
ATOM    720  CD  ARG   254      50.408  42.058  79.351  1.00  0.00           C
ATOM    721  HD2 ARG   254      49.486  41.818  78.822  1.00  0.00           H
ATOM    722  HD3 ARG   254      51.327  41.974  78.772  1.00  0.00           H
ATOM    723  NE  ARG   254      50.559  41.169  80.455  1.00  0.00           N
ATOM    724  HE  ARG   254      51.468  41.147  80.895  1.00  0.00           H
ATOM    725  CZ  ARG   254      49.621  40.388  80.933  1.00  0.00           C
ATOM    726  NH1 ARG   254      48.465  40.142  80.405  1.00  0.00           N
ATOM    727 HH11 ARG   254      48.304  40.656  79.551  1.00  0.00           H
ATOM    728 HH12 ARG   254      47.949  39.277  80.486  1.00  0.00           H
ATOM    729  NH2 ARG   254      49.867  39.632  81.928  1.00  0.00           N
ATOM    730 HH21 ARG   254      50.715  39.734  82.467  1.00  0.00           H
ATOM    731 HH22 ARG   254      49.114  39.158  82.407  1.00  0.00           H
ATOM    732  C   ARG   254      52.382  45.146  78.286  1.00  0.00           C
ATOM    733  O   ARG   254      52.214  44.544  77.226  1.00  0.00           O
ATOM    734  N   LEU   255      52.396  46.533  78.330  1.00  0.00           N
ATOM    735  H   LEU   255      52.493  46.950  79.245  1.00  0.00           H
ATOM    736  CA  LEU   255      52.185  47.276  77.096  1.00  0.00           C
ATOM    737  HA  LEU   255      51.283  46.889  76.622  1.00  0.00           H
ATOM    738  CB  LEU   255      51.982  48.701  77.540  1.00  0.00           C
ATOM    739  HB2 LEU   255      52.714  48.964  78.304  1.00  0.00           H
ATOM    740  HB3 LEU   255      52.081  49.185  76.569  1.00  0.00           H
ATOM    741  CG  LEU   255      50.551  49.011  78.055  1.00  0.00           C
ATOM    742  HG  LEU   255      50.271  48.227  78.758  1.00  0.00           H
ATOM    743  CD1 LEU   255      50.572  50.378  78.704  1.00  0.00           C
ATOM    744 HD11 LEU   255      49.605  50.545  79.177  1.00  0.00           H
ATOM    745 HD12 LEU   255      51.330  50.363  79.487  1.00  0.00           H
ATOM    746 HD13 LEU   255      50.867  51.225  78.085  1.00  0.00           H
ATOM    747  CD2 LEU   255      49.484  48.990  76.980  1.00  0.00           C
ATOM    748 HD21 LEU   255      49.294  47.941  76.753  1.00  0.00           H
ATOM    749 HD22 LEU   255      48.560  49.398  77.388  1.00  0.00           H
ATOM    750 HD23 LEU   255      49.827  49.650  76.183  1.00  0.00           H
ATOM    751  C   LEU   255      53.350  47.146  76.137  1.00  0.00           C
ATOM    752  O   LEU   255      53.130  46.823  74.964  1.00  0.00           O
ATOM    753  N   TRP   256      54.651  47.118  76.648  1.00  0.00           N
ATOM    754  H   TRP   256      54.790  47.231  77.642  1.00  0.00           H
ATOM    755  CA  TRP   256      55.896  46.857  75.884  1.00  0.00           C
ATOM    756  HA  TRP   256      55.889  47.509  75.011  1.00  0.00           H
ATOM    757  CB  TRP   256      57.173  47.300  76.634  1.00  0.00           C
ATOM    758  HB2 TRP   256      56.891  47.154  77.677  1.00  0.00           H
ATOM    759  HB3 TRP   256      58.080  46.739  76.410  1.00  0.00           H
ATOM    760  CG  TRP   256      57.675  48.678  76.446  1.00  0.00           C
ATOM    761  CD1 TRP   256      57.525  49.711  77.281  1.00  0.00           C
ATOM    762  HD1 TRP   256      57.062  49.590  78.249  1.00  0.00           H
ATOM    763  NE1 TRP   256      57.866  50.909  76.743  1.00  0.00           N
ATOM    764  HE1 TRP   256      57.720  51.820  77.153  1.00  0.00           H
ATOM    765  CE2 TRP   256      58.258  50.755  75.407  1.00  0.00           C
ATOM    766  CZ2 TRP   256      58.826  51.555  74.410  1.00  0.00           C
ATOM    767  HZ2 TRP   256      59.007  52.595  74.639  1.00  0.00           H
ATOM    768  CH2 TRP   256      59.266  50.999  73.211  1.00  0.00           C
ATOM    769  HH2 TRP   256      59.630  51.679  72.455  1.00  0.00           H
ATOM    770  CZ3 TRP   256      59.339  49.586  73.068  1.00  0.00           C
ATOM    771  HZ3 TRP   256      59.836  49.224  72.180  1.00  0.00           H
ATOM    772  CE3 TRP   256      58.714  48.822  73.974  1.00  0.00           C
ATOM    773  HE3 TRP   256      58.651  47.777  73.706  1.00  0.00           H
ATOM    774  CD2 TRP   256      58.202  49.299  75.212  1.00  0.00           C
ATOM    775  C   TRP   256      55.986  45.482  75.271  1.00  0.00           C
ATOM    776  O   TRP   256      56.731  45.314  74.316  1.00  0.00           O
ATOM    777  N   VAL   257      55.202  44.452  75.710  1.00  0.00           N
ATOM    778  H   VAL   257      54.704  44.602  76.576  1.00  0.00           H
ATOM    779  CA  VAL   257      55.249  43.091  75.116  1.00  0.00           C
ATOM    780  HA  VAL   257      56.119  43.131  74.461  1.00  0.00           H
ATOM    781  CB  VAL   257      55.489  41.976  76.147  1.00  0.00           C
ATOM    782  HB  VAL   257      56.239  42.390  76.821  1.00  0.00           H
ATOM    783  CG1 VAL   257      54.242  41.732  77.007  1.00  0.00           C
ATOM    784 HG11 VAL   257      54.509  41.490  78.035  1.00  0.00           H
ATOM    785 HG12 VAL   257      53.626  42.627  77.096  1.00  0.00           H
ATOM    786 HG13 VAL   257      53.576  40.982  76.583  1.00  0.00           H
ATOM    787  CG2 VAL   257      56.061  40.659  75.563  1.00  0.00           C
ATOM    788 HG21 VAL   257      56.842  40.823  74.821  1.00  0.00           H
ATOM    789 HG22 VAL   257      56.457  40.013  76.347  1.00  0.00           H
ATOM    790 HG23 VAL   257      55.254  40.133  75.054  1.00  0.00           H
ATOM    791  C   VAL   257      54.147  42.891  74.078  1.00  0.00           C
ATOM    792  O   VAL   257      54.336  42.295  73.010  1.00  0.00           O
ATOM    793  N   GLY   258      52.972  43.355  74.463  1.00  0.00           N
ATOM    794  H   GLY   258      52.845  43.896  75.307  1.00  0.00           H
ATOM    795  CA  GLY   258      51.762  43.147  73.706  1.00  0.00           C
ATOM    796  HA2 GLY   258      51.642  42.118  73.366  1.00  0.00           H
ATOM    797  HA3 GLY   258      50.929  43.426  74.351  1.00  0.00           H
ATOM    798  C   GLY   258      51.683  44.020  72.403  1.00  0.00           C
ATOM    799  O   GLY   258      51.389  43.599  71.291  1.00  0.00           O
ATOM    800  N   VAL   259      52.113  45.299  72.428  1.00  0.00           N
ATOM    801  H   VAL   259      52.404  45.652  73.329  1.00  0.00           H
ATOM    802  CA  VAL   259      52.149  46.250  71.334  1.00  0.00           C
ATOM    803  HA  VAL   259      51.122  46.507  71.074  1.00  0.00           H
ATOM    804  CB  VAL   259      52.844  47.594  71.734  1.00  0.00           C
ATOM    805  HB  VAL   259      53.734  47.399  72.331  1.00  0.00           H
ATOM    806  CG1 VAL   259      53.195  48.462  70.454  1.00  0.00           C
ATOM    807 HG11 VAL   259      53.465  49.480  70.732  1.00  0.00           H
ATOM    808 HG12 VAL   259      54.122  48.082  70.025  1.00  0.00           H
ATOM    809 HG13 VAL   259      52.300  48.486  69.831  1.00  0.00           H
ATOM    810  CG2 VAL   259      51.854  48.388  72.535  1.00  0.00           C
ATOM    811 HG21 VAL   259      51.443  47.734  73.305  1.00  0.00           H
ATOM    812 HG22 VAL   259      52.223  49.276  73.048  1.00  0.00           H
ATOM    813 HG23 VAL   259      51.172  48.902  71.858  1.00  0.00           H
ATOM    814  C   VAL   259      52.665  45.759  69.977  1.00  0.00           C
ATOM    815  O   VAL   259      52.019  45.888  68.906  1.00  0.00           O
ATOM    816  N   TRP   260      53.811  45.070  69.965  1.00  0.00           N
ATOM    817  H   TRP   260      54.315  45.067  70.841  1.00  0.00           H
ATOM    818  CA  TRP   260      54.471  44.474  68.745  1.00  0.00           C
ATOM    819  HA  TRP   260      54.558  45.200  67.936  1.00  0.00           H
ATOM    820  CB  TRP   260      55.957  44.224  69.046  1.00  0.00           C
ATOM    821  HB2 TRP   260      56.174  43.415  69.744  1.00  0.00           H
ATOM    822  HB3 TRP   260      56.568  44.103  68.152  1.00  0.00           H
ATOM    823  CG  TRP   260      56.590  45.467  69.735  1.00  0.00           C
ATOM    824  CD1 TRP   260      57.004  45.600  71.012  1.00  0.00           C
ATOM    825  HD1 TRP   260      57.010  44.812  71.750  1.00  0.00           H
ATOM    826  NE1 TRP   260      57.427  46.916  71.225  1.00  0.00           N
ATOM    827  HE1 TRP   260      57.878  47.208  72.081  1.00  0.00           H
ATOM    828  CE2 TRP   260      57.591  47.608  70.040  1.00  0.00           C
ATOM    829  CZ2 TRP   260      58.042  48.874  69.706  1.00  0.00           C
ATOM    830  HZ2 TRP   260      58.503  49.548  70.413  1.00  0.00           H
ATOM    831  CH2 TRP   260      57.908  49.340  68.376  1.00  0.00           C
ATOM    832  HH2 TRP   260      58.449  50.235  68.105  1.00  0.00           H
ATOM    833  CZ3 TRP   260      57.406  48.506  67.388  1.00  0.00           C
ATOM    834  HZ3 TRP   260      57.439  48.871  66.372  1.00  0.00           H
ATOM    835  CE3 TRP   260      57.000  47.275  67.739  1.00  0.00           C
ATOM    836  HE3 TRP   260      56.690  46.741  66.853  1.00  0.00           H
ATOM    837  CD2 TRP   260      56.973  46.720  69.059  1.00  0.00           C
ATOM    838  C   TRP   260      53.596  43.278  68.281  1.00  0.00           C
ATOM    839  O   TRP   260      53.583  42.936  67.102  1.00  0.00           O
ATOM    840  N   SER   261      52.974  42.474  69.153  1.00  0.00           N
ATOM    841  H   SER   261      52.874  42.823  70.096  1.00  0.00           H
ATOM    842  CA  SER   261      51.951  41.418  68.777  1.00  0.00           C
ATOM    843  HA  SER   261      52.383  40.689  68.091  1.00  0.00           H
ATOM    844  CB  SER   261      51.492  40.702  70.025  1.00  0.00           C
ATOM    845  HB2 SER   261      50.840  41.381  70.574  1.00  0.00           H
ATOM    846  HB3 SER   261      50.934  39.785  69.839  1.00  0.00           H
ATOM    847  OG  SER   261      52.647  40.347  70.763  1.00  0.00           O
ATOM    848  HG  SER   261      52.401  39.880  71.565  1.00  0.00           H
ATOM    849  C   SER   261      50.727  41.999  68.091  1.00  0.00           C
ATOM    850  O   SER   261      50.379  41.433  67.043  1.00  0.00           O
ATOM    851  N   VAL   262      50.156  43.082  68.601  1.00  0.00           N
ATOM    852  H   VAL   262      50.607  43.608  69.335  1.00  0.00           H
ATOM    853  CA  VAL   262      48.956  43.747  68.008  1.00  0.00           C
ATOM    854  HA  VAL   262      48.118  43.076  67.820  1.00  0.00           H
ATOM    855  CB  VAL   262      48.382  44.788  69.002  1.00  0.00           C
ATOM    856  HB  VAL   262      49.114  45.577  69.171  1.00  0.00           H
ATOM    857  CG1 VAL   262      47.224  45.435  68.253  1.00  0.00           C
ATOM    858 HG11 VAL   262      46.794  46.304  68.750  1.00  0.00           H
ATOM    859 HG12 VAL   262      47.500  45.833  67.277  1.00  0.00           H
ATOM    860 HG13 VAL   262      46.386  44.747  68.138  1.00  0.00           H
ATOM    861  CG2 VAL   262      47.827  44.303  70.366  1.00  0.00           C
ATOM    862 HG21 VAL   262      47.143  45.089  70.686  1.00  0.00           H
ATOM    863 HG22 VAL   262      47.195  43.441  70.150  1.00  0.00           H
ATOM    864 HG23 VAL   262      48.683  44.073  71.001  1.00  0.00           H
ATOM    865  C   VAL   262      49.397  44.411  66.663  1.00  0.00           C
ATOM    866  O   VAL   262      48.744  44.122  65.617  1.00  0.00           O
ATOM    867  N   LEU   263      50.611  45.067  66.570  1.00  0.00           N
ATOM    868  H   LEU   263      51.188  45.192  67.389  1.00  0.00           H
ATOM    869  CA  LEU   263      51.186  45.541  65.322  1.00  0.00           C
ATOM    870  HA  LEU   263      50.475  46.211  64.838  1.00  0.00           H
ATOM    871  CB  LEU   263      52.495  46.368  65.613  1.00  0.00           C
ATOM    872  HB2 LEU   263      53.022  45.897  66.443  1.00  0.00           H
ATOM    873  HB3 LEU   263      53.155  46.341  64.746  1.00  0.00           H
ATOM    874  CG  LEU   263      52.312  47.785  66.107  1.00  0.00           C
ATOM    875  HG  LEU   263      51.526  47.743  66.860  1.00  0.00           H
ATOM    876  CD1 LEU   263      53.640  48.329  66.759  1.00  0.00           C
ATOM    877 HD11 LEU   263      53.905  47.780  67.663  1.00  0.00           H
ATOM    878 HD12 LEU   263      54.382  48.145  65.982  1.00  0.00           H
ATOM    879 HD13 LEU   263      53.534  49.396  66.955  1.00  0.00           H
ATOM    880  CD2 LEU   263      52.003  48.758  64.966  1.00  0.00           C
ATOM    881 HD21 LEU   263      52.830  49.051  64.319  1.00  0.00           H
ATOM    882 HD22 LEU   263      51.235  48.326  64.324  1.00  0.00           H
ATOM    883 HD23 LEU   263      51.590  49.586  65.542  1.00  0.00           H
ATOM    884  C   LEU   263      51.423  44.405  64.271  1.00  0.00           C
ATOM    885  O   LEU   263      50.985  44.561  63.101  1.00  0.00           O
ATOM    886  N   CYS   264      51.897  43.231  64.731  1.00  0.00           N
ATOM    887  H   CYS   264      52.424  43.120  65.585  1.00  0.00           H
ATOM    888  CA  CYS   264      52.057  42.077  63.810  1.00  0.00           C
ATOM    889  HA  CYS   264      52.519  42.407  62.880  1.00  0.00           H
ATOM    890  CB  CYS   264      53.099  41.062  64.407  1.00  0.00           C
ATOM    891  HB2 CYS   264      54.128  41.423  64.426  1.00  0.00           H
ATOM    892  HB3 CYS   264      52.815  40.731  65.405  1.00  0.00           H
ATOM    893  SG  CYS   264      53.144  39.487  63.510  1.00  0.00           S
ATOM    894  HG  CYS   264      54.199  38.975  64.151  1.00  0.00           H
ATOM    895  C   CYS   264      50.723  41.552  63.352  1.00  0.00           C
ATOM    896  O   CYS   264      50.618  41.270  62.171  1.00  0.00           O
ATOM    897  N   CYS   265      49.707  41.515  64.233  1.00  0.00           N
ATOM    898  H   CYS   265      49.918  41.885  65.148  1.00  0.00           H
ATOM    899  CA  CYS   265      48.330  41.058  63.933  1.00  0.00           C
ATOM    900  HA  CYS   265      48.342  40.067  63.479  1.00  0.00           H
ATOM    901  CB  CYS   265      47.598  41.086  65.292  1.00  0.00           C
ATOM    902  HB2 CYS   265      48.109  40.438  66.003  1.00  0.00           H
ATOM    903  HB3 CYS   265      47.333  42.095  65.607  1.00  0.00           H
ATOM    904  SG  CYS   265      46.102  39.992  65.019  1.00  0.00           S
ATOM    905  HG  CYS   265      46.855  39.041  64.460  1.00  0.00           H
ATOM    906  C   CYS   265      47.652  42.044  62.931  1.00  0.00           C
ATOM    907  O   CYS   265      47.096  41.561  61.962  1.00  0.00           O
ATOM    908  N   ALA   266      47.926  43.347  63.066  1.00  0.00           N
ATOM    909  H   ALA   266      48.401  43.698  63.886  1.00  0.00           H
ATOM    910  CA  ALA   266      47.532  44.266  61.979  1.00  0.00           C
ATOM    911  HA  ALA   266      46.469  44.042  61.894  1.00  0.00           H
ATOM    912  CB  ALA   266      47.743  45.694  62.543  1.00  0.00           C
ATOM    913  HB1 ALA   266      47.703  45.758  63.631  1.00  0.00           H
ATOM    914  HB2 ALA   266      48.797  45.798  62.288  1.00  0.00           H
ATOM    915  HB3 ALA   266      47.170  46.436  61.987  1.00  0.00           H
ATOM    916  C   ALA   266      48.185  44.035  60.569  1.00  0.00           C
ATOM    917  O   ALA   266      47.535  44.112  59.525  1.00  0.00           O
ATOM    918  N   SER   267      49.476  43.761  60.602  1.00  0.00           N
ATOM    919  H   SER   267      49.956  43.814  61.489  1.00  0.00           H
ATOM    920  CA  SER   267      50.274  43.614  59.329  1.00  0.00           C
ATOM    921  HA  SER   267      49.947  44.430  58.685  1.00  0.00           H
ATOM    922  CB  SER   267      51.750  43.812  59.742  1.00  0.00           C
ATOM    923  HB2 SER   267      51.856  44.702  60.363  1.00  0.00           H
ATOM    924  HB3 SER   267      52.035  42.912  60.287  1.00  0.00           H
ATOM    925  OG  SER   267      52.522  43.927  58.584  1.00  0.00           O
ATOM    926  HG  SER   267      53.281  44.448  58.855  1.00  0.00           H
ATOM    927  C   SER   267      50.023  42.343  58.565  1.00  0.00           C
ATOM    928  O   SER   267      49.774  42.309  57.320  1.00  0.00           O
ATOM    929  N   THR   268      49.988  41.251  59.354  1.00  0.00           N
ATOM    930  H   THR   268      50.267  41.329  60.322  1.00  0.00           H
ATOM    931  CA  THR   268      49.734  39.897  58.756  1.00  0.00           C
ATOM    932  HA  THR   268      50.286  39.725  57.832  1.00  0.00           H
ATOM    933  CB  THR   268      50.234  38.867  59.743  1.00  0.00           C
ATOM    934  HB  THR   268      49.964  37.879  59.370  1.00  0.00           H
ATOM    935  CG2 THR   268      51.754  38.696  59.922  1.00  0.00           C
ATOM    936 HG21 THR   268      52.141  38.131  59.073  1.00  0.00           H
ATOM    937 HG22 THR   268      52.175  39.700  59.974  1.00  0.00           H
ATOM    938 HG23 THR   268      51.923  38.204  60.879  1.00  0.00           H
ATOM    939  OG1 THR   268      49.693  39.060  61.005  1.00  0.00           O
ATOM    940  HG1 THR   268      50.301  39.651  61.455  1.00  0.00           H
ATOM    941  C   THR   268      48.250  39.682  58.466  1.00  0.00           C
ATOM    942  O   THR   268      47.914  39.112  57.433  1.00  0.00           O
ATOM    943  N   LEU   269      47.401  40.174  59.305  1.00  0.00           N
ATOM    944  H   LEU   269      47.698  40.788  60.050  1.00  0.00           H
ATOM    945  CA  LEU   269      45.944  39.987  59.073  1.00  0.00           C
ATOM    946  HA  LEU   269      45.815  38.909  58.973  1.00  0.00           H
ATOM    947  CB  LEU   269      45.056  40.466  60.188  1.00  0.00           C
ATOM    948  HB2 LEU   269      45.298  39.860  61.061  1.00  0.00           H
ATOM    949  HB3 LEU   269      45.322  41.499  60.410  1.00  0.00           H
ATOM    950  CG  LEU   269      43.546  40.302  59.867  1.00  0.00           C
ATOM    951  HG  LEU   269      43.288  40.978  59.051  1.00  0.00           H
ATOM    952  CD1 LEU   269      42.978  38.881  59.595  1.00  0.00           C
ATOM    953 HD11 LEU   269      43.089  38.189  60.430  1.00  0.00           H
ATOM    954 HD12 LEU   269      41.928  38.894  59.302  1.00  0.00           H
ATOM    955 HD13 LEU   269      43.554  38.492  58.756  1.00  0.00           H
ATOM    956  CD2 LEU   269      42.765  40.888  61.081  1.00  0.00           C
ATOM    957 HD21 LEU   269      42.993  41.951  61.164  1.00  0.00           H
ATOM    958 HD22 LEU   269      41.687  40.881  60.917  1.00  0.00           H
ATOM    959 HD23 LEU   269      43.024  40.376  62.008  1.00  0.00           H
ATOM    960  C   LEU   269      45.546  40.639  57.724  1.00  0.00           C
ATOM    961  O   LEU   269      44.924  39.974  56.993  1.00  0.00           O
ATOM    962  N   PHE   270      45.848  41.919  57.531  1.00  0.00           N
ATOM    963  H   PHE   270      46.184  42.423  58.338  1.00  0.00           H
ATOM    964  CA  PHE   270      45.843  42.624  56.178  1.00  0.00           C
ATOM    965  HA  PHE   270      44.842  42.766  55.770  1.00  0.00           H
ATOM    966  CB  PHE   270      46.463  44.016  56.265  1.00  0.00           C
ATOM    967  HB2 PHE   270      45.810  44.704  56.802  1.00  0.00           H
ATOM    968  HB3 PHE   270      47.395  44.019  56.830  1.00  0.00           H
ATOM    969  CG  PHE   270      46.772  44.539  54.870  1.00  0.00           C
ATOM    970  CD1 PHE   270      48.094  44.497  54.470  1.00  0.00           C
ATOM    971  HD1 PHE   270      48.863  44.098  55.115  1.00  0.00           H
ATOM    972  CE1 PHE   270      48.428  44.898  53.157  1.00  0.00           C
ATOM    973  HE1 PHE   270      49.462  44.734  52.892  1.00  0.00           H
ATOM    974  CZ  PHE   270      47.431  45.564  52.380  1.00  0.00           C
ATOM    975  HZ  PHE   270      47.589  46.138  51.480  1.00  0.00           H
ATOM    976  CE2 PHE   270      46.018  45.543  52.786  1.00  0.00           C
ATOM    977  HE2 PHE   270      45.277  45.987  52.139  1.00  0.00           H
ATOM    978  CD2 PHE   270      45.731  45.000  54.026  1.00  0.00           C
ATOM    979  HD2 PHE   270      44.699  44.939  54.336  1.00  0.00           H
ATOM    980  C   PHE   270      46.492  41.645  55.094  1.00  0.00           C
ATOM    981  O   PHE   270      45.790  41.358  54.129  1.00  0.00           O
ATOM    982  N   THR   271      47.743  41.212  55.250  1.00  0.00           N
ATOM    983  H   THR   271      48.274  41.561  56.034  1.00  0.00           H
ATOM    984  CA  THR   271      48.401  40.359  54.246  1.00  0.00           C
ATOM    985  HA  THR   271      48.381  40.950  53.331  1.00  0.00           H
ATOM    986  CB  THR   271      49.840  40.168  54.791  1.00  0.00           C
ATOM    987  HB  THR   271      49.805  39.717  55.782  1.00  0.00           H
ATOM    988  CG2 THR   271      50.660  39.242  53.911  1.00  0.00           C
ATOM    989 HG21 THR   271      50.255  39.346  52.905  1.00  0.00           H
ATOM    990 HG22 THR   271      51.744  39.321  53.996  1.00  0.00           H
ATOM    991 HG23 THR   271      50.384  38.238  54.233  1.00  0.00           H
ATOM    992  OG1 THR   271      50.663  41.292  54.919  1.00  0.00           O
ATOM    993  HG1 THR   271      50.326  41.695  55.723  1.00  0.00           H
ATOM    994  C   THR   271      47.735  38.982  53.855  1.00  0.00           C
ATOM    995  O   THR   271      47.447  38.680  52.669  1.00  0.00           O
ATOM    996  N   VAL   272      47.301  38.218  54.878  1.00  0.00           N
ATOM    997  H   VAL   272      47.369  38.559  55.826  1.00  0.00           H
ATOM    998  CA  VAL   272      46.387  36.952  54.673  1.00  0.00           C
ATOM    999  HA  VAL   272      46.860  36.153  54.101  1.00  0.00           H
ATOM   1000  CB  VAL   272      46.016  36.249  55.957  1.00  0.00           C
ATOM   1001  HB  VAL   272      45.530  36.955  56.630  1.00  0.00           H
ATOM   1002  CG1 VAL   272      45.100  35.051  55.675  1.00  0.00           C
ATOM   1003 HG11 VAL   272      44.112  35.344  55.322  1.00  0.00           H
ATOM   1004 HG12 VAL   272      45.506  34.406  54.896  1.00  0.00           H
ATOM   1005 HG13 VAL   272      45.062  34.527  56.630  1.00  0.00           H
ATOM   1006  CG2 VAL   272      47.314  35.717  56.619  1.00  0.00           C
ATOM   1007 HG21 VAL   272      47.930  36.568  56.911  1.00  0.00           H
ATOM   1008 HG22 VAL   272      47.097  35.423  57.646  1.00  0.00           H
ATOM   1009 HG23 VAL   272      47.877  35.007  56.011  1.00  0.00           H
ATOM   1010  C   VAL   272      45.020  37.307  54.015  1.00  0.00           C
ATOM   1011  O   VAL   272      44.645  36.573  53.108  1.00  0.00           O
ATOM   1012  N   LEU   273      44.411  38.430  54.294  1.00  0.00           N
ATOM   1013  H   LEU   273      44.870  39.157  54.824  1.00  0.00           H
ATOM   1014  CA  LEU   273      43.200  38.941  53.538  1.00  0.00           C
ATOM   1015  HA  LEU   273      42.612  38.051  53.314  1.00  0.00           H
ATOM   1016  CB  LEU   273      42.419  40.069  54.194  1.00  0.00           C
ATOM   1017  HB2 LEU   273      43.096  40.887  54.441  1.00  0.00           H
ATOM   1018  HB3 LEU   273      41.614  40.292  53.494  1.00  0.00           H
ATOM   1019  CG  LEU   273      41.806  39.698  55.559  1.00  0.00           C
ATOM   1020  HG  LEU   273      42.474  39.088  56.167  1.00  0.00           H
ATOM   1021  CD1 LEU   273      41.418  40.899  56.474  1.00  0.00           C
ATOM   1022 HD11 LEU   273      41.066  40.466  57.411  1.00  0.00           H
ATOM   1023 HD12 LEU   273      42.316  41.505  56.590  1.00  0.00           H
ATOM   1024 HD13 LEU   273      40.635  41.562  56.105  1.00  0.00           H
ATOM   1025  CD2 LEU   273      40.537  38.817  55.302  1.00  0.00           C
ATOM   1026 HD21 LEU   273      39.656  39.377  54.989  1.00  0.00           H
ATOM   1027 HD22 LEU   273      40.717  38.137  54.469  1.00  0.00           H
ATOM   1028 HD23 LEU   273      40.305  38.224  56.186  1.00  0.00           H
ATOM   1029  C   LEU   273      43.493  39.433  52.136  1.00  0.00           C
ATOM   1030  O   LEU   273      42.779  39.130  51.223  1.00  0.00           O
ATOM   1031  N   THR   274      44.665  40.023  51.904  1.00  0.00           N
ATOM   1032  H   THR   274      45.227  40.240  52.715  1.00  0.00           H
ATOM   1033  CA  THR   274      45.161  40.435  50.566  1.00  0.00           C
ATOM   1034  HA  THR   274      44.460  41.148  50.133  1.00  0.00           H
ATOM   1035  CB  THR   274      46.520  41.279  50.619  1.00  0.00           C
ATOM   1036  HB  THR   274      47.266  40.600  51.032  1.00  0.00           H
ATOM   1037  CG2 THR   274      47.017  41.930  49.265  1.00  0.00           C
ATOM   1038 HG21 THR   274      47.276  41.015  48.732  1.00  0.00           H
ATOM   1039 HG22 THR   274      46.175  42.355  48.719  1.00  0.00           H
ATOM   1040 HG23 THR   274      47.909  42.549  49.363  1.00  0.00           H
ATOM   1041  OG1 THR   274      46.289  42.340  51.517  1.00  0.00           O
ATOM   1042  HG1 THR   274      46.176  41.879  52.352  1.00  0.00           H
ATOM   1043  C   THR   274      45.256  39.285  49.621  1.00  0.00           C
ATOM   1044  O   THR   274      45.159  39.388  48.418  1.00  0.00           O
ATOM   1045  N   TYR   275      45.670  38.125  50.110  1.00  0.00           N
ATOM   1046  H   TYR   275      45.905  38.152  51.092  1.00  0.00           H
ATOM   1047  CA  TYR   275      45.743  36.867  49.373  1.00  0.00           C
ATOM   1048  HA  TYR   275      46.321  37.002  48.459  1.00  0.00           H
ATOM   1049  CB  TYR   275      46.510  35.846  50.193  1.00  0.00           C
ATOM   1050  HB2 TYR   275      47.501  36.300  50.196  1.00  0.00           H
ATOM   1051  HB3 TYR   275      46.089  35.881  51.198  1.00  0.00           H
ATOM   1052  CG  TYR   275      46.596  34.410  49.605  1.00  0.00           C
ATOM   1053  CD1 TYR   275      47.562  34.308  48.613  1.00  0.00           C
ATOM   1054  HD1 TYR   275      48.030  35.239  48.331  1.00  0.00           H
ATOM   1055  CE1 TYR   275      47.893  33.083  47.968  1.00  0.00           C
ATOM   1056  HE1 TYR   275      48.806  33.032  47.393  1.00  0.00           H
ATOM   1057  CZ  TYR   275      47.101  31.936  48.351  1.00  0.00           C
ATOM   1058  OH  TYR   275      47.315  30.728  47.761  1.00  0.00           O
ATOM   1059  HH  TYR   275      47.886  30.878  47.004  1.00  0.00           H
ATOM   1060  CE2 TYR   275      46.065  32.047  49.328  1.00  0.00           C
ATOM   1061  HE2 TYR   275      45.469  31.152  49.430  1.00  0.00           H
ATOM   1062  CD2 TYR   275      45.805  33.296  50.007  1.00  0.00           C
ATOM   1063  HD2 TYR   275      45.224  33.322  50.918  1.00  0.00           H
ATOM   1064  C   TYR   275      44.311  36.321  49.055  1.00  0.00           C
ATOM   1065  O   TYR   275      43.898  36.282  47.894  1.00  0.00           O
ATOM   1066  N   LEU   276      43.608  36.000  50.106  1.00  0.00           N
ATOM   1067  H   LEU   276      44.109  36.044  50.982  1.00  0.00           H
ATOM   1068  CA  LEU   276      42.367  35.239  50.154  1.00  0.00           C
ATOM   1069  HA  LEU   276      42.578  34.194  49.925  1.00  0.00           H
ATOM   1070  CB  LEU   276      41.810  35.248  51.561  1.00  0.00           C
ATOM   1071  HB2 LEU   276      42.667  35.077  52.213  1.00  0.00           H
ATOM   1072  HB3 LEU   276      41.379  36.245  51.654  1.00  0.00           H
ATOM   1073  CG  LEU   276      40.745  34.211  51.847  1.00  0.00           C
ATOM   1074  HG  LEU   276      39.862  34.331  51.219  1.00  0.00           H
ATOM   1075  CD1 LEU   276      41.277  32.729  51.570  1.00  0.00           C
ATOM   1076 HD11 LEU   276      41.135  32.468  50.521  1.00  0.00           H
ATOM   1077 HD12 LEU   276      42.351  32.741  51.760  1.00  0.00           H
ATOM   1078 HD13 LEU   276      40.740  32.016  52.195  1.00  0.00           H
ATOM   1079  CD2 LEU   276      40.165  34.264  53.332  1.00  0.00           C
ATOM   1080 HD21 LEU   276      39.263  33.653  53.293  1.00  0.00           H
ATOM   1081 HD22 LEU   276      40.860  33.867  54.072  1.00  0.00           H
ATOM   1082 HD23 LEU   276      39.863  35.290  53.543  1.00  0.00           H
ATOM   1083  C   LEU   276      41.304  35.721  49.167  1.00  0.00           C
ATOM   1084  O   LEU   276      40.777  34.906  48.452  1.00  0.00           O
ATOM   1085  N   VAL   277      41.115  37.046  48.970  1.00  0.00           N
ATOM   1086  H   VAL   277      41.594  37.652  49.620  1.00  0.00           H
ATOM   1087  CA  VAL   277      40.076  37.603  48.084  1.00  0.00           C
ATOM   1088  HA  VAL   277      39.176  37.048  48.348  1.00  0.00           H
ATOM   1089  CB  VAL   277      39.779  39.062  48.348  1.00  0.00           C
ATOM   1090  HB  VAL   277      38.874  39.349  47.813  1.00  0.00           H
ATOM   1091  CG1 VAL   277      39.539  39.320  49.856  1.00  0.00           C
ATOM   1092 HG11 VAL   277      38.941  40.190  50.131  1.00  0.00           H
ATOM   1093 HG12 VAL   277      38.882  38.525  50.209  1.00  0.00           H
ATOM   1094 HG13 VAL   277      40.453  39.191  50.436  1.00  0.00           H
ATOM   1095  CG2 VAL   277      40.891  40.030  47.785  1.00  0.00           C
ATOM   1096 HG21 VAL   277      40.885  39.962  46.698  1.00  0.00           H
ATOM   1097 HG22 VAL   277      40.696  41.084  47.983  1.00  0.00           H
ATOM   1098 HG23 VAL   277      41.882  39.660  48.048  1.00  0.00           H
ATOM   1099  C   VAL   277      40.299  37.357  46.646  1.00  0.00           C
ATOM   1100  O   VAL   277      39.324  37.396  45.885  1.00  0.00           O
ATOM   1101  N   ASP   278      41.510  37.111  46.189  1.00  0.00           N
ATOM   1102  H   ASP   278      42.320  37.074  46.792  1.00  0.00           H
ATOM   1103  CA  ASP   278      41.820  36.707  44.772  1.00  0.00           C
ATOM   1104  HA  ASP   278      40.953  36.292  44.258  1.00  0.00           H
ATOM   1105  CB  ASP   278      42.213  38.052  44.020  1.00  0.00           C
ATOM   1106  HB2 ASP   278      41.340  38.682  44.186  1.00  0.00           H
ATOM   1107  HB3 ASP   278      43.116  38.548  44.375  1.00  0.00           H
ATOM   1108  CG  ASP   278      42.295  37.919  42.473  1.00  0.00           C
ATOM   1109  OD1 ASP   278      41.443  37.327  41.876  1.00  0.00           O
ATOM   1110  OD2 ASP   278      43.306  38.421  41.886  1.00  0.00           O
ATOM   1111  C   ASP   278      42.930  35.670  44.684  1.00  0.00           C
ATOM   1112  O   ASP   278      43.781  35.768  43.859  1.00  0.00           O
ATOM   1113  N   MET   279      42.996  34.665  45.552  1.00  0.00           N
ATOM   1114  H   MET   279      42.362  34.633  46.338  1.00  0.00           H
ATOM   1115  CA  MET   279      44.058  33.683  45.737  1.00  0.00           C
ATOM   1116  HA  MET   279      45.005  34.135  46.031  1.00  0.00           H
ATOM   1117  CB  MET   279      43.527  32.737  46.866  1.00  0.00           C
ATOM   1118  HB2 MET   279      44.347  32.067  47.127  1.00  0.00           H
ATOM   1119  HB3 MET   279      43.405  33.367  47.747  1.00  0.00           H
ATOM   1120  CG  MET   279      42.264  31.915  46.723  1.00  0.00           C
ATOM   1121  HG2 MET   279      41.449  32.574  46.425  1.00  0.00           H
ATOM   1122  HG3 MET   279      42.441  31.287  45.850  1.00  0.00           H
ATOM   1123  SD  MET   279      41.763  31.070  48.237  1.00  0.00           S
ATOM   1124  CE  MET   279      42.644  29.530  47.961  1.00  0.00           C
ATOM   1125  HE1 MET   279      43.624  29.634  47.494  1.00  0.00           H
ATOM   1126  HE2 MET   279      42.741  29.076  48.947  1.00  0.00           H
ATOM   1127  HE3 MET   279      41.987  28.834  47.440  1.00  0.00           H
ATOM   1128  C   MET   279      44.410  32.855  44.517  1.00  0.00           C
ATOM   1129  O   MET   279      45.524  32.370  44.305  1.00  0.00           O
ATOM   1130  N   ARG   280      43.435  32.653  43.603  1.00  0.00           N
ATOM   1131  H   ARG   280      42.496  32.876  43.900  1.00  0.00           H
ATOM   1132  CA  ARG   280      43.656  31.684  42.464  1.00  0.00           C
ATOM   1133  HA  ARG   280      44.275  30.881  42.864  1.00  0.00           H
ATOM   1134  CB  ARG   280      42.330  31.194  41.883  1.00  0.00           C
ATOM   1135  HB2 ARG   280      41.683  31.047  42.748  1.00  0.00           H
ATOM   1136  HB3 ARG   280      41.946  32.015  41.278  1.00  0.00           H
ATOM   1137  CG  ARG   280      42.387  29.963  41.048  1.00  0.00           C
ATOM   1138  HG2 ARG   280      42.799  30.316  40.103  1.00  0.00           H
ATOM   1139  HG3 ARG   280      43.120  29.254  41.434  1.00  0.00           H
ATOM   1140  CD  ARG   280      41.003  29.323  40.715  1.00  0.00           C
ATOM   1141  HD2 ARG   280      40.377  30.109  40.293  1.00  0.00           H
ATOM   1142  HD3 ARG   280      41.135  28.590  39.919  1.00  0.00           H
ATOM   1143  NE  ARG   280      40.316  28.777  41.815  1.00  0.00           N
ATOM   1144  HE  ARG   280      39.383  29.117  42.000  1.00  0.00           H
ATOM   1145  CZ  ARG   280      40.443  27.555  42.258  1.00  0.00           C
ATOM   1146  NH1 ARG   280      41.525  26.844  42.089  1.00  0.00           N
ATOM   1147 HH11 ARG   280      42.333  27.144  41.561  1.00  0.00           H
ATOM   1148 HH12 ARG   280      41.498  25.907  42.463  1.00  0.00           H
ATOM   1149  NH2 ARG   280      39.509  27.022  42.941  1.00  0.00           N
ATOM   1150 HH21 ARG   280      38.609  27.480  42.909  1.00  0.00           H
ATOM   1151 HH22 ARG   280      39.616  26.103  43.345  1.00  0.00           H
ATOM   1152  C   ARG   280      44.572  32.297  41.446  1.00  0.00           C
ATOM   1153  O   ARG   280      45.288  31.553  40.736  1.00  0.00           O
ATOM   1154  N   ARG   281      44.803  33.599  41.490  1.00  0.00           N
ATOM   1155  H   ARG   281      44.155  34.045  42.124  1.00  0.00           H
ATOM   1156  CA  ARG   281      45.716  34.372  40.575  1.00  0.00           C
ATOM   1157  HA  ARG   281      46.205  33.643  39.929  1.00  0.00           H
ATOM   1158  CB  ARG   281      44.843  35.235  39.642  1.00  0.00           C
ATOM   1159  HB2 ARG   281      44.275  35.978  40.202  1.00  0.00           H
ATOM   1160  HB3 ARG   281      45.554  35.712  38.968  1.00  0.00           H
ATOM   1161  CG  ARG   281      43.862  34.439  38.714  1.00  0.00           C
ATOM   1162  HG2 ARG   281      44.384  33.895  37.926  1.00  0.00           H
ATOM   1163  HG3 ARG   281      43.223  33.701  39.198  1.00  0.00           H
ATOM   1164  CD  ARG   281      42.918  35.485  38.010  1.00  0.00           C
ATOM   1165  HD2 ARG   281      43.600  35.981  37.320  1.00  0.00           H
ATOM   1166  HD3 ARG   281      42.211  34.935  37.390  1.00  0.00           H
ATOM   1167  NE  ARG   281      42.235  36.514  38.836  1.00  0.00           N
ATOM   1168  HE  ARG   281      42.175  36.216  39.799  1.00  0.00           H
ATOM   1169  CZ  ARG   281      41.340  37.438  38.568  1.00  0.00           C
ATOM   1170  NH1 ARG   281      41.002  37.706  37.310  1.00  0.00           N
ATOM   1171 HH11 ARG   281      41.597  37.514  36.517  1.00  0.00           H
ATOM   1172 HH12 ARG   281      40.419  38.521  37.190  1.00  0.00           H
ATOM   1173  NH2 ARG   281      40.721  38.093  39.494  1.00  0.00           N
ATOM   1174 HH21 ARG   281      40.879  37.908  40.474  1.00  0.00           H
ATOM   1175 HH22 ARG   281      39.847  38.545  39.262  1.00  0.00           H
ATOM   1176  C   ARG   281      46.815  35.197  41.215  1.00  0.00           C
ATOM   1177  O   ARG   281      47.522  35.879  40.482  1.00  0.00           O
ATOM   1178  N   PHE   282      47.005  34.974  42.496  1.00  0.00           N
ATOM   1179  H   PHE   282      46.451  34.225  42.886  1.00  0.00           H
ATOM   1180  CA  PHE   282      48.074  35.614  43.290  1.00  0.00           C
ATOM   1181  HA  PHE   282      48.099  36.703  43.298  1.00  0.00           H
ATOM   1182  CB  PHE   282      47.753  35.195  44.754  1.00  0.00           C
ATOM   1183  HB2 PHE   282      46.700  35.247  45.033  1.00  0.00           H
ATOM   1184  HB3 PHE   282      48.036  34.166  44.971  1.00  0.00           H
ATOM   1185  CG  PHE   282      48.425  36.083  45.819  1.00  0.00           C
ATOM   1186  CD1 PHE   282      49.698  35.694  46.230  1.00  0.00           C
ATOM   1187  HD1 PHE   282      50.136  34.738  45.982  1.00  0.00           H
ATOM   1188  CE1 PHE   282      50.418  36.560  47.074  1.00  0.00           C
ATOM   1189  HE1 PHE   282      51.367  36.238  47.476  1.00  0.00           H
ATOM   1190  CZ  PHE   282      49.927  37.848  47.426  1.00  0.00           C
ATOM   1191  HZ  PHE   282      50.489  38.484  48.093  1.00  0.00           H
ATOM   1192  CE2 PHE   282      48.681  38.191  46.925  1.00  0.00           C
ATOM   1193  HE2 PHE   282      48.151  39.117  47.094  1.00  0.00           H
ATOM   1194  CD2 PHE   282      47.887  37.376  46.137  1.00  0.00           C
ATOM   1195  HD2 PHE   282      46.943  37.694  45.719  1.00  0.00           H
ATOM   1196  C   PHE   282      49.496  35.256  42.833  1.00  0.00           C
ATOM   1197  O   PHE   282      49.758  34.113  42.407  1.00  0.00           O
ATOM   1198  N   SER   283      50.474  36.082  42.862  1.00  0.00           N
ATOM   1199  H   SER   283      50.201  36.978  43.238  1.00  0.00           H
ATOM   1200  CA  SER   283      51.853  35.881  42.253  1.00  0.00           C
ATOM   1201  HA  SER   283      51.812  35.666  41.185  1.00  0.00           H
ATOM   1202  CB  SER   283      52.728  37.107  42.429  1.00  0.00           C
ATOM   1203  HB2 SER   283      52.278  37.839  41.759  1.00  0.00           H
ATOM   1204  HB3 SER   283      52.628  37.419  43.468  1.00  0.00           H
ATOM   1205  OG  SER   283      54.104  37.013  42.004  1.00  0.00           O
ATOM   1206  HG  SER   283      54.551  36.946  42.851  1.00  0.00           H
ATOM   1207  C   SER   283      52.605  34.678  42.903  1.00  0.00           C
ATOM   1208  O   SER   283      52.672  34.577  44.092  1.00  0.00           O
ATOM   1209  N   TYR   284      53.178  33.793  42.078  1.00  0.00           N
ATOM   1210  H   TYR   284      53.238  34.070  41.108  1.00  0.00           H
ATOM   1211  CA  TYR   284      53.510  32.403  42.543  1.00  0.00           C
ATOM   1212  HA  TYR   284      52.603  31.952  42.947  1.00  0.00           H
ATOM   1213  CB  TYR   284      53.701  31.469  41.309  1.00  0.00           C
ATOM   1214  HB2 TYR   284      52.766  31.415  40.752  1.00  0.00           H
ATOM   1215  HB3 TYR   284      54.452  31.963  40.692  1.00  0.00           H
ATOM   1216  CG  TYR   284      54.010  30.068  41.724  1.00  0.00           C
ATOM   1217  CD1 TYR   284      52.964  29.202  41.909  1.00  0.00           C
ATOM   1218  HD1 TYR   284      51.924  29.478  41.813  1.00  0.00           H
ATOM   1219  CE1 TYR   284      53.235  27.815  42.292  1.00  0.00           C
ATOM   1220  HE1 TYR   284      52.377  27.176  42.443  1.00  0.00           H
ATOM   1221  CZ  TYR   284      54.515  27.335  42.436  1.00  0.00           C
ATOM   1222  OH  TYR   284      54.756  26.154  43.019  1.00  0.00           O
ATOM   1223  HH  TYR   284      54.054  25.565  42.734  1.00  0.00           H
ATOM   1224  CE2 TYR   284      55.548  28.251  42.257  1.00  0.00           C
ATOM   1225  HE2 TYR   284      56.562  27.950  42.477  1.00  0.00           H
ATOM   1226  CD2 TYR   284      55.305  29.567  41.822  1.00  0.00           C
ATOM   1227  HD2 TYR   284      56.096  30.282  41.654  1.00  0.00           H
ATOM   1228  C   TYR   284      54.614  32.385  43.636  1.00  0.00           C
ATOM   1229  O   TYR   284      54.515  31.540  44.576  1.00  0.00           O
ATOM   1230  N   PRO   285      55.761  33.143  43.541  1.00  0.00           N
ATOM   1231  CD  PRO   285      56.165  33.782  42.302  1.00  0.00           C
ATOM   1232  HD2 PRO   285      55.596  34.708  42.222  1.00  0.00           H
ATOM   1233  HD3 PRO   285      55.930  33.153  41.444  1.00  0.00           H
ATOM   1234  CG  PRO   285      57.695  33.924  42.281  1.00  0.00           C
ATOM   1235  HG2 PRO   285      57.998  34.739  41.625  1.00  0.00           H
ATOM   1236  HG3 PRO   285      58.102  33.003  41.864  1.00  0.00           H
ATOM   1237  CB  PRO   285      57.986  34.128  43.787  1.00  0.00           C
ATOM   1238  HB2 PRO   285      58.018  35.176  44.087  1.00  0.00           H
ATOM   1239  HB3 PRO   285      58.939  33.688  44.081  1.00  0.00           H
ATOM   1240  CA  PRO   285      56.802  33.371  44.508  1.00  0.00           C
ATOM   1241  HA  PRO   285      57.133  32.351  44.701  1.00  0.00           H
ATOM   1242  C   PRO   285      56.431  34.007  45.836  1.00  0.00           C
ATOM   1243  O   PRO   285      57.174  33.858  46.788  1.00  0.00           O
ATOM   1244  N   GLU   286      55.381  34.774  45.892  1.00  0.00           N
ATOM   1245  H   GLU   286      55.055  35.193  45.032  1.00  0.00           H
ATOM   1246  CA  GLU   286      54.815  35.338  47.153  1.00  0.00           C
ATOM   1247  HA  GLU   286      55.604  35.419  47.900  1.00  0.00           H
ATOM   1248  CB  GLU   286      54.252  36.724  46.842  1.00  0.00           C
ATOM   1249  HB2 GLU   286      53.601  36.639  45.972  1.00  0.00           H
ATOM   1250  HB3 GLU   286      53.631  37.088  47.661  1.00  0.00           H
ATOM   1251  CG  GLU   286      55.330  37.820  46.549  1.00  0.00           C
ATOM   1252  HG2 GLU   286      54.807  38.774  46.615  1.00  0.00           H
ATOM   1253  HG3 GLU   286      56.019  37.892  47.390  1.00  0.00           H
ATOM   1254  CD  GLU   286      56.010  37.732  45.220  1.00  0.00           C
ATOM   1255  OE1 GLU   286      57.053  38.450  45.011  1.00  0.00           O
ATOM   1256  OE2 GLU   286      55.514  37.080  44.281  1.00  0.00           O
ATOM   1257  C   GLU   286      53.745  34.476  47.849  1.00  0.00           C
ATOM   1258  O   GLU   286      53.458  34.653  48.998  1.00  0.00           O
ATOM   1259  N   ARG   287      53.325  33.429  47.153  1.00  0.00           N
ATOM   1260  H   ARG   287      53.624  33.299  46.197  1.00  0.00           H
ATOM   1261  CA  ARG   287      52.462  32.314  47.698  1.00  0.00           C
ATOM   1262  HA  ARG   287      51.517  32.813  47.911  1.00  0.00           H
ATOM   1263  CB  ARG   287      52.260  31.258  46.526  1.00  0.00           C
ATOM   1264  HB2 ARG   287      52.194  31.841  45.607  1.00  0.00           H
ATOM   1265  HB3 ARG   287      53.137  30.628  46.377  1.00  0.00           H
ATOM   1266  CG  ARG   287      50.954  30.464  46.539  1.00  0.00           C
ATOM   1267  HG2 ARG   287      50.737  29.903  47.448  1.00  0.00           H
ATOM   1268  HG3 ARG   287      50.166  31.210  46.431  1.00  0.00           H
ATOM   1269  CD  ARG   287      50.897  29.457  45.380  1.00  0.00           C
ATOM   1270  HD2 ARG   287      49.863  29.321  45.063  1.00  0.00           H
ATOM   1271  HD3 ARG   287      51.424  29.817  44.496  1.00  0.00           H
ATOM   1272  NE  ARG   287      51.404  28.126  45.716  1.00  0.00           N
ATOM   1273  HE  ARG   287      52.412  28.074  45.759  1.00  0.00           H
ATOM   1274  CZ  ARG   287      50.724  26.982  45.932  1.00  0.00           C
ATOM   1275  NH1 ARG   287      49.458  26.876  46.026  1.00  0.00           N
ATOM   1276 HH11 ARG   287      48.835  27.648  45.838  1.00  0.00           H
ATOM   1277 HH12 ARG   287      49.031  25.973  46.172  1.00  0.00           H
ATOM   1278  NH2 ARG   287      51.501  25.945  46.069  1.00  0.00           N
ATOM   1279 HH21 ARG   287      52.511  25.959  46.064  1.00  0.00           H
ATOM   1280 HH22 ARG   287      51.026  25.085  46.305  1.00  0.00           H
ATOM   1281  C   ARG   287      52.957  31.749  48.968  1.00  0.00           C
ATOM   1282  O   ARG   287      52.252  31.846  49.928  1.00  0.00           O
ATOM   1283  N   PRO   288      54.251  31.312  49.079  1.00  0.00           N
ATOM   1284  CD  PRO   288      55.185  31.101  47.949  1.00  0.00           C
ATOM   1285  HD2 PRO   288      55.261  31.987  47.318  1.00  0.00           H
ATOM   1286  HD3 PRO   288      54.914  30.237  47.343  1.00  0.00           H
ATOM   1287  CG  PRO   288      56.540  30.990  48.664  1.00  0.00           C
ATOM   1288  HG2 PRO   288      56.892  31.988  48.925  1.00  0.00           H
ATOM   1289  HG3 PRO   288      57.301  30.530  48.033  1.00  0.00           H
ATOM   1290  CB  PRO   288      56.163  30.132  49.913  1.00  0.00           C
ATOM   1291  HB2 PRO   288      56.869  30.011  50.735  1.00  0.00           H
ATOM   1292  HB3 PRO   288      55.939  29.138  49.526  1.00  0.00           H
ATOM   1293  CA  PRO   288      54.894  30.871  50.388  1.00  0.00           C
ATOM   1294  HA  PRO   288      54.189  30.208  50.888  1.00  0.00           H
ATOM   1295  C   PRO   288      55.181  32.027  51.434  1.00  0.00           C
ATOM   1296  O   PRO   288      55.149  31.749  52.594  1.00  0.00           O
ATOM   1297  N   ILE   289      55.200  33.278  51.020  1.00  0.00           N
ATOM   1298  H   ILE   289      55.135  33.474  50.032  1.00  0.00           H
ATOM   1299  CA  ILE   289      55.278  34.483  51.852  1.00  0.00           C
ATOM   1300  HA  ILE   289      55.932  34.264  52.696  1.00  0.00           H
ATOM   1301  CB  ILE   289      55.861  35.699  51.013  1.00  0.00           C
ATOM   1302  HB  ILE   289      55.308  35.809  50.081  1.00  0.00           H
ATOM   1303  CG2 ILE   289      55.679  36.975  51.763  1.00  0.00           C
ATOM   1304 HG21 ILE   289      56.218  37.010  52.710  1.00  0.00           H
ATOM   1305 HG22 ILE   289      56.074  37.840  51.231  1.00  0.00           H
ATOM   1306 HG23 ILE   289      54.625  37.213  51.899  1.00  0.00           H
ATOM   1307  CG1 ILE   289      57.409  35.362  50.803  1.00  0.00           C
ATOM   1308 HG12 ILE   289      57.927  35.519  51.750  1.00  0.00           H
ATOM   1309 HG13 ILE   289      57.574  34.303  50.604  1.00  0.00           H
ATOM   1310  CD1 ILE   289      58.147  36.141  49.746  1.00  0.00           C
ATOM   1311 HD11 ILE   289      59.187  35.832  49.646  1.00  0.00           H
ATOM   1312 HD12 ILE   289      57.588  35.974  48.825  1.00  0.00           H
ATOM   1313 HD13 ILE   289      58.008  37.201  49.958  1.00  0.00           H
ATOM   1314  C   ILE   289      53.939  34.763  52.466  1.00  0.00           C
ATOM   1315  O   ILE   289      53.869  35.307  53.550  1.00  0.00           O
ATOM   1316  N   ILE   290      52.835  34.508  51.777  1.00  0.00           N
ATOM   1317  H   ILE   290      52.942  34.375  50.782  1.00  0.00           H
ATOM   1318  CA  ILE   290      51.556  34.447  52.444  1.00  0.00           C
ATOM   1319  HA  ILE   290      51.511  35.360  53.039  1.00  0.00           H
ATOM   1320  CB  ILE   290      50.400  34.378  51.411  1.00  0.00           C
ATOM   1321  HB  ILE   290      50.577  33.494  50.799  1.00  0.00           H
ATOM   1322  CG2 ILE   290      49.051  34.109  52.106  1.00  0.00           C
ATOM   1323 HG21 ILE   290      49.060  33.193  52.696  1.00  0.00           H
ATOM   1324 HG22 ILE   290      48.819  34.848  52.873  1.00  0.00           H
ATOM   1325 HG23 ILE   290      48.250  34.154  51.368  1.00  0.00           H
ATOM   1326  CG1 ILE   290      50.346  35.617  50.543  1.00  0.00           C
ATOM   1327 HG12 ILE   290      51.221  35.726  49.901  1.00  0.00           H
ATOM   1328 HG13 ILE   290      49.445  35.537  49.934  1.00  0.00           H
ATOM   1329  CD1 ILE   290      50.004  36.933  51.219  1.00  0.00           C
ATOM   1330 HD11 ILE   290      50.036  37.772  50.524  1.00  0.00           H
ATOM   1331 HD12 ILE   290      49.072  36.933  51.784  1.00  0.00           H
ATOM   1332 HD13 ILE   290      50.908  37.068  51.812  1.00  0.00           H
ATOM   1333  C   ILE   290      51.390  33.324  53.480  1.00  0.00           C
ATOM   1334  O   ILE   290      50.935  33.593  54.596  1.00  0.00           O
ATOM   1335  N   PHE   291      51.919  32.088  53.250  1.00  0.00           N
ATOM   1336  H   PHE   291      52.216  31.842  52.317  1.00  0.00           H
ATOM   1337  CA  PHE   291      51.781  31.023  54.232  1.00  0.00           C
ATOM   1338  HA  PHE   291      50.733  31.143  54.510  1.00  0.00           H
ATOM   1339  CB  PHE   291      51.966  29.635  53.637  1.00  0.00           C
ATOM   1340  HB2 PHE   291      53.044  29.483  53.574  1.00  0.00           H
ATOM   1341  HB3 PHE   291      51.509  28.989  54.387  1.00  0.00           H
ATOM   1342  CG  PHE   291      51.260  29.319  52.335  1.00  0.00           C
ATOM   1343  CD1 PHE   291      51.849  28.369  51.444  1.00  0.00           C
ATOM   1344  HD1 PHE   291      52.843  28.047  51.716  1.00  0.00           H
ATOM   1345  CE1 PHE   291      51.183  28.028  50.226  1.00  0.00           C
ATOM   1346  HE1 PHE   291      51.648  27.356  49.521  1.00  0.00           H
ATOM   1347  CZ  PHE   291      49.968  28.632  49.867  1.00  0.00           C
ATOM   1348  HZ  PHE   291      49.588  28.484  48.867  1.00  0.00           H
ATOM   1349  CE2 PHE   291      49.499  29.659  50.706  1.00  0.00           C
ATOM   1350  HE2 PHE   291      48.615  30.161  50.343  1.00  0.00           H
ATOM   1351  CD2 PHE   291      50.074  29.879  51.968  1.00  0.00           C
ATOM   1352  HD2 PHE   291      49.624  30.581  52.654  1.00  0.00           H
ATOM   1353  C   PHE   291      52.688  31.253  55.440  1.00  0.00           C
ATOM   1354  O   PHE   291      52.267  30.866  56.546  1.00  0.00           O
ATOM   1355  N   LEU   292      53.903  31.748  55.223  1.00  0.00           N
ATOM   1356  H   LEU   292      54.292  31.833  54.295  1.00  0.00           H
ATOM   1357  CA  LEU   292      54.715  32.381  56.329  1.00  0.00           C
ATOM   1358  HA  LEU   292      54.953  31.597  57.048  1.00  0.00           H
ATOM   1359  CB  LEU   292      56.055  32.994  55.805  1.00  0.00           C
ATOM   1360  HB2 LEU   292      56.715  32.240  55.373  1.00  0.00           H
ATOM   1361  HB3 LEU   292      55.807  33.650  54.971  1.00  0.00           H
ATOM   1362  CG  LEU   292      56.918  33.841  56.800  1.00  0.00           C
ATOM   1363  HG  LEU   292      56.278  34.458  57.430  1.00  0.00           H
ATOM   1364  CD1 LEU   292      57.658  33.018  57.764  1.00  0.00           C
ATOM   1365 HD11 LEU   292      58.349  32.347  57.254  1.00  0.00           H
ATOM   1366 HD12 LEU   292      58.306  33.610  58.411  1.00  0.00           H
ATOM   1367 HD13 LEU   292      56.973  32.336  58.267  1.00  0.00           H
ATOM   1368  CD2 LEU   292      57.912  34.614  56.020  1.00  0.00           C
ATOM   1369 HD21 LEU   292      58.520  33.967  55.387  1.00  0.00           H
ATOM   1370 HD22 LEU   292      57.429  35.365  55.395  1.00  0.00           H
ATOM   1371 HD23 LEU   292      58.618  35.057  56.722  1.00  0.00           H
ATOM   1372  C   LEU   292      53.962  33.390  57.148  1.00  0.00           C
ATOM   1373  O   LEU   292      54.045  33.415  58.388  1.00  0.00           O
ATOM   1374  N   SER   293      53.344  34.391  56.451  1.00  0.00           N
ATOM   1375  H   SER   293      53.430  34.424  55.446  1.00  0.00           H
ATOM   1376  CA  SER   293      52.448  35.308  57.176  1.00  0.00           C
ATOM   1377  HA  SER   293      52.991  35.847  57.952  1.00  0.00           H
ATOM   1378  CB  SER   293      51.873  36.338  56.123  1.00  0.00           C
ATOM   1379  HB2 SER   293      51.205  35.899  55.381  1.00  0.00           H
ATOM   1380  HB3 SER   293      51.061  36.823  56.666  1.00  0.00           H
ATOM   1381  OG  SER   293      52.807  37.174  55.445  1.00  0.00           O
ATOM   1382  HG  SER   293      53.349  36.753  54.773  1.00  0.00           H
ATOM   1383  C   SER   293      51.238  34.676  57.804  1.00  0.00           C
ATOM   1384  O   SER   293      50.665  35.342  58.662  1.00  0.00           O
ATOM   1385  N   GLY   294      50.786  33.517  57.351  1.00  0.00           N
ATOM   1386  H   GLY   294      51.264  33.118  56.556  1.00  0.00           H
ATOM   1387  CA  GLY   294      49.664  32.773  57.915  1.00  0.00           C
ATOM   1388  HA2 GLY   294      48.766  33.384  58.006  1.00  0.00           H
ATOM   1389  HA3 GLY   294      49.635  31.846  57.343  1.00  0.00           H
ATOM   1390  C   GLY   294      50.102  32.264  59.310  1.00  0.00           C
ATOM   1391  O   GLY   294      49.422  32.328  60.353  1.00  0.00           O
ATOM   1392  N   CYS   295      51.285  31.648  59.412  1.00  0.00           N
ATOM   1393  H   CYS   295      51.744  31.345  58.565  1.00  0.00           H
ATOM   1394  CA  CYS   295      51.932  31.288  60.686  1.00  0.00           C
ATOM   1395  HA  CYS   295      51.291  30.619  61.260  1.00  0.00           H
ATOM   1396  CB  CYS   295      53.317  30.594  60.291  1.00  0.00           C
ATOM   1397  HB2 CYS   295      53.975  31.351  59.865  1.00  0.00           H
ATOM   1398  HB3 CYS   295      53.783  30.173  61.182  1.00  0.00           H
ATOM   1399  SG  CYS   295      53.182  29.261  59.142  1.00  0.00           S
ATOM   1400  HG  CYS   295      53.055  29.951  58.005  1.00  0.00           H
ATOM   1401  C   CYS   295      52.148  32.579  61.649  1.00  0.00           C
ATOM   1402  O   CYS   295      51.698  32.505  62.743  1.00  0.00           O
ATOM   1403  N   TYR   296      52.760  33.656  61.135  1.00  0.00           N
ATOM   1404  H   TYR   296      53.177  33.646  60.215  1.00  0.00           H
ATOM   1405  CA  TYR   296      52.935  34.756  62.086  1.00  0.00           C
ATOM   1406  HA  TYR   296      53.434  34.370  62.975  1.00  0.00           H
ATOM   1407  CB  TYR   296      53.748  35.831  61.413  1.00  0.00           C
ATOM   1408  HB2 TYR   296      53.385  36.237  60.468  1.00  0.00           H
ATOM   1409  HB3 TYR   296      53.734  36.614  62.171  1.00  0.00           H
ATOM   1410  CG  TYR   296      55.255  35.601  61.383  1.00  0.00           C
ATOM   1411  CD1 TYR   296      55.830  35.853  60.162  1.00  0.00           C
ATOM   1412  HD1 TYR   296      55.224  35.968  59.275  1.00  0.00           H
ATOM   1413  CE1 TYR   296      57.256  36.010  60.054  1.00  0.00           C
ATOM   1414  HE1 TYR   296      57.691  36.111  59.070  1.00  0.00           H
ATOM   1415  CZ  TYR   296      58.047  35.860  61.205  1.00  0.00           C
ATOM   1416  OH  TYR   296      59.379  35.987  61.155  1.00  0.00           O
ATOM   1417  HH  TYR   296      59.816  35.758  61.979  1.00  0.00           H
ATOM   1418  CE2 TYR   296      57.392  35.576  62.435  1.00  0.00           C
ATOM   1419  HE2 TYR   296      57.929  35.560  63.372  1.00  0.00           H
ATOM   1420  CD2 TYR   296      56.004  35.336  62.546  1.00  0.00           C
ATOM   1421  HD2 TYR   296      55.521  35.111  63.485  1.00  0.00           H
ATOM   1422  C   TYR   296      51.560  35.378  62.424  1.00  0.00           C
ATOM   1423  O   TYR   296      51.479  35.857  63.580  1.00  0.00           O
ATOM   1424  N   PHE   297      50.574  35.407  61.511  1.00  0.00           N
ATOM   1425  H   PHE   297      50.654  35.019  60.581  1.00  0.00           H
ATOM   1426  CA  PHE   297      49.193  35.806  61.959  1.00  0.00           C
ATOM   1427  HA  PHE   297      49.231  36.850  62.268  1.00  0.00           H
ATOM   1428  CB  PHE   297      48.193  35.706  60.756  1.00  0.00           C
ATOM   1429  HB2 PHE   297      48.460  36.318  59.894  1.00  0.00           H
ATOM   1430  HB3 PHE   297      48.290  34.738  60.264  1.00  0.00           H
ATOM   1431  CG  PHE   297      46.805  35.886  61.203  1.00  0.00           C
ATOM   1432  CD1 PHE   297      46.329  37.167  61.582  1.00  0.00           C
ATOM   1433  HD1 PHE   297      46.941  38.030  61.364  1.00  0.00           H
ATOM   1434  CE1 PHE   297      45.103  37.216  62.259  1.00  0.00           C
ATOM   1435  HE1 PHE   297      44.683  38.167  62.553  1.00  0.00           H
ATOM   1436  CZ  PHE   297      44.347  36.150  62.620  1.00  0.00           C
ATOM   1437  HZ  PHE   297      43.503  36.188  63.293  1.00  0.00           H
ATOM   1438  CE2 PHE   297      44.869  34.904  62.376  1.00  0.00           C
ATOM   1439  HE2 PHE   297      44.303  34.030  62.661  1.00  0.00           H
ATOM   1440  CD2 PHE   297      46.036  34.800  61.639  1.00  0.00           C
ATOM   1441  HD2 PHE   297      46.421  33.818  61.408  1.00  0.00           H
ATOM   1442  C   PHE   297      48.699  35.012  63.090  1.00  0.00           C
ATOM   1443  O   PHE   297      48.311  35.579  64.152  1.00  0.00           O
ATOM   1444  N   MET   298      48.916  33.651  63.040  1.00  0.00           N
ATOM   1445  H   MET   298      49.201  33.184  62.192  1.00  0.00           H
ATOM   1446  CA  MET   298      48.519  32.774  64.127  1.00  0.00           C
ATOM   1447  HA  MET   298      47.473  33.012  64.316  1.00  0.00           H
ATOM   1448  CB  MET   298      48.540  31.345  63.605  1.00  0.00           C
ATOM   1449  HB2 MET   298      49.485  31.236  63.074  1.00  0.00           H
ATOM   1450  HB3 MET   298      48.510  30.603  64.404  1.00  0.00           H
ATOM   1451  CG  MET   298      47.357  31.089  62.678  1.00  0.00           C
ATOM   1452  HG2 MET   298      47.357  31.691  61.770  1.00  0.00           H
ATOM   1453  HG3 MET   298      47.557  30.091  62.289  1.00  0.00           H
ATOM   1454  SD  MET   298      45.634  31.118  63.301  1.00  0.00           S
ATOM   1455  CE  MET   298      45.521  30.265  64.911  1.00  0.00           C
ATOM   1456  HE1 MET   298      45.747  29.212  64.740  1.00  0.00           H
ATOM   1457  HE2 MET   298      46.283  30.737  65.530  1.00  0.00           H
ATOM   1458  HE3 MET   298      44.565  30.332  65.431  1.00  0.00           H
ATOM   1459  C   MET   298      49.329  32.948  65.436  1.00  0.00           C
ATOM   1460  O   MET   298      48.748  32.930  66.523  1.00  0.00           O
ATOM   1461  N   VAL   299      50.666  33.044  65.240  1.00  0.00           N
ATOM   1462  H   VAL   299      51.010  33.017  64.291  1.00  0.00           H
ATOM   1463  CA  VAL   299      51.577  33.590  66.261  1.00  0.00           C
ATOM   1464  HA  VAL   299      51.621  32.806  67.017  1.00  0.00           H
ATOM   1465  CB  VAL   299      53.038  33.827  65.859  1.00  0.00           C
ATOM   1466  HB  VAL   299      53.045  34.541  65.036  1.00  0.00           H
ATOM   1467  CG1 VAL   299      53.843  34.637  66.922  1.00  0.00           C
ATOM   1468 HG11 VAL   299      53.592  35.696  66.980  1.00  0.00           H
ATOM   1469 HG12 VAL   299      53.605  34.321  67.938  1.00  0.00           H
ATOM   1470 HG13 VAL   299      54.921  34.533  66.796  1.00  0.00           H
ATOM   1471  CG2 VAL   299      53.816  32.505  65.658  1.00  0.00           C
ATOM   1472 HG21 VAL   299      53.371  31.951  64.832  1.00  0.00           H
ATOM   1473 HG22 VAL   299      54.841  32.763  65.388  1.00  0.00           H
ATOM   1474 HG23 VAL   299      53.737  31.842  66.520  1.00  0.00           H
ATOM   1475  C   VAL   299      51.044  34.783  66.992  1.00  0.00           C
ATOM   1476  O   VAL   299      51.032  34.851  68.223  1.00  0.00           O
ATOM   1477  N   ALA   300      50.625  35.794  66.250  1.00  0.00           N
ATOM   1478  H   ALA   300      50.621  35.664  65.249  1.00  0.00           H
ATOM   1479  CA  ALA   300      50.214  37.058  66.720  1.00  0.00           C
ATOM   1480  HA  ALA   300      50.976  37.481  67.375  1.00  0.00           H
ATOM   1481  CB  ALA   300      50.116  37.993  65.565  1.00  0.00           C
ATOM   1482  HB1 ALA   300      51.136  38.287  65.320  1.00  0.00           H
ATOM   1483  HB2 ALA   300      49.736  37.593  64.625  1.00  0.00           H
ATOM   1484  HB3 ALA   300      49.555  38.911  65.742  1.00  0.00           H
ATOM   1485  C   ALA   300      48.851  36.962  67.435  1.00  0.00           C
ATOM   1486  O   ALA   300      48.636  37.485  68.548  1.00  0.00           O
ATOM   1487  N   VAL   301      47.903  36.194  66.902  1.00  0.00           N
ATOM   1488  H   VAL   301      48.073  35.912  65.948  1.00  0.00           H
ATOM   1489  CA  VAL   301      46.578  36.188  67.440  1.00  0.00           C
ATOM   1490  HA  VAL   301      46.330  37.220  67.690  1.00  0.00           H
ATOM   1491  CB  VAL   301      45.578  35.661  66.411  1.00  0.00           C
ATOM   1492  HB  VAL   301      45.689  36.189  65.464  1.00  0.00           H
ATOM   1493  CG1 VAL   301      45.443  34.191  66.123  1.00  0.00           C
ATOM   1494 HG11 VAL   301      44.618  34.079  65.420  1.00  0.00           H
ATOM   1495 HG12 VAL   301      46.365  33.906  65.616  1.00  0.00           H
ATOM   1496 HG13 VAL   301      45.437  33.649  67.068  1.00  0.00           H
ATOM   1497  CG2 VAL   301      44.182  36.075  66.710  1.00  0.00           C
ATOM   1498 HG21 VAL   301      43.509  36.198  65.861  1.00  0.00           H
ATOM   1499 HG22 VAL   301      43.659  35.328  67.307  1.00  0.00           H
ATOM   1500 HG23 VAL   301      44.132  37.032  67.229  1.00  0.00           H
ATOM   1501  C   VAL   301      46.579  35.353  68.731  1.00  0.00           C
ATOM   1502  O   VAL   301      46.028  35.812  69.762  1.00  0.00           O
ATOM   1503  N   ALA   302      47.350  34.301  68.810  1.00  0.00           N
ATOM   1504  H   ALA   302      47.871  34.004  67.998  1.00  0.00           H
ATOM   1505  CA  ALA   302      47.593  33.605  70.072  1.00  0.00           C
ATOM   1506  HA  ALA   302      46.592  33.324  70.401  1.00  0.00           H
ATOM   1507  CB  ALA   302      48.355  32.285  69.852  1.00  0.00           C
ATOM   1508  HB1 ALA   302      49.391  32.462  69.562  1.00  0.00           H
ATOM   1509  HB2 ALA   302      48.427  31.650  70.735  1.00  0.00           H
ATOM   1510  HB3 ALA   302      47.914  31.735  69.020  1.00  0.00           H
ATOM   1511  C   ALA   302      48.241  34.553  71.157  1.00  0.00           C
ATOM   1512  O   ALA   302      47.545  34.591  72.210  1.00  0.00           O
ATOM   1513  N   HIE   303      49.441  35.171  70.885  1.00  0.00           N
ATOM   1514  H   HIE   303      49.917  35.027  70.006  1.00  0.00           H
ATOM   1515  CA  HIE   303      50.020  36.161  71.762  1.00  0.00           C
ATOM   1516  HA  HIE   303      50.330  35.665  72.682  1.00  0.00           H
ATOM   1517  CB  HIE   303      51.357  36.602  71.256  1.00  0.00           C
ATOM   1518  HB2 HIE   303      51.873  35.740  70.832  1.00  0.00           H
ATOM   1519  HB3 HIE   303      51.181  37.153  70.333  1.00  0.00           H
ATOM   1520  CG  HIE   303      52.228  37.329  72.286  1.00  0.00           C
ATOM   1521  ND1 HIE   303      51.876  38.590  72.913  1.00  0.00           N
ATOM   1522  CE1 HIE   303      52.950  38.875  73.740  1.00  0.00           C
ATOM   1523  HE1 HIE   303      52.946  39.607  74.535  1.00  0.00           H
ATOM   1524  NE2 HIE   303      53.887  37.938  73.550  1.00  0.00           N
ATOM   1525  HE2 HIE   303      54.753  37.855  74.062  1.00  0.00           H
ATOM   1526  CD2 HIE   303      53.456  36.971  72.726  1.00  0.00           C
ATOM   1527  HD2 HIE   303      54.008  36.104  72.395  1.00  0.00           H
ATOM   1528  C   HIE   303      49.052  37.254  72.247  1.00  0.00           C
ATOM   1529  O   HIE   303      48.919  37.224  73.460  1.00  0.00           O
ATOM   1530  N   VAL   304      48.474  38.055  71.364  1.00  0.00           N
ATOM   1531  H   VAL   304      48.683  37.905  70.388  1.00  0.00           H
ATOM   1532  CA  VAL   304      47.429  39.045  71.628  1.00  0.00           C
ATOM   1533  HA  VAL   304      48.015  39.869  72.033  1.00  0.00           H
ATOM   1534  CB  VAL   304      46.832  39.508  70.295  1.00  0.00           C
ATOM   1535  HB  VAL   304      46.552  38.656  69.675  1.00  0.00           H
ATOM   1536  CG1 VAL   304      45.568  40.419  70.523  1.00  0.00           C
ATOM   1537 HG11 VAL   304      45.025  40.690  69.618  1.00  0.00           H
ATOM   1538 HG12 VAL   304      44.889  39.818  71.128  1.00  0.00           H
ATOM   1539 HG13 VAL   304      45.782  41.284  71.151  1.00  0.00           H
ATOM   1540  CG2 VAL   304      47.852  40.328  69.439  1.00  0.00           C
ATOM   1541 HG21 VAL   304      48.731  39.722  69.219  1.00  0.00           H
ATOM   1542 HG22 VAL   304      47.356  40.738  68.559  1.00  0.00           H
ATOM   1543 HG23 VAL   304      48.148  41.212  70.004  1.00  0.00           H
ATOM   1544  C   VAL   304      46.399  38.604  72.615  1.00  0.00           C
ATOM   1545  O   VAL   304      46.141  39.284  73.529  1.00  0.00           O
ATOM   1546  N   ALA   305      45.825  37.427  72.515  1.00  0.00           N
ATOM   1547  H   ALA   305      46.146  36.845  71.754  1.00  0.00           H
ATOM   1548  CA  ALA   305      44.842  36.883  73.479  1.00  0.00           C
ATOM   1549  HA  ALA   305      44.034  37.614  73.519  1.00  0.00           H
ATOM   1550  CB  ALA   305      44.037  35.591  72.987  1.00  0.00           C
ATOM   1551  HB1 ALA   305      44.832  34.854  72.869  1.00  0.00           H
ATOM   1552  HB2 ALA   305      43.347  35.196  73.732  1.00  0.00           H
ATOM   1553  HB3 ALA   305      43.593  35.774  72.009  1.00  0.00           H
ATOM   1554  C   ALA   305      45.369  36.764  74.891  1.00  0.00           C
ATOM   1555  O   ALA   305      44.726  37.039  75.907  1.00  0.00           O
ATOM   1556  N   GLY   306      46.659  36.271  74.994  1.00  0.00           N
ATOM   1557  H   GLY   306      47.210  36.047  74.177  1.00  0.00           H
ATOM   1558  CA  GLY   306      47.310  36.149  76.322  1.00  0.00           C
ATOM   1559  HA2 GLY   306      46.636  35.638  77.009  1.00  0.00           H
ATOM   1560  HA3 GLY   306      48.151  35.462  76.228  1.00  0.00           H
ATOM   1561  C   GLY   306      47.586  37.493  76.974  1.00  0.00           C
ATOM   1562  O   GLY   306      47.254  37.642  78.123  1.00  0.00           O
ATOM   1563  N   PHE   307      48.054  38.413  76.184  1.00  0.00           N
ATOM   1564  H   PHE   307      48.183  38.082  75.238  1.00  0.00           H
ATOM   1565  CA  PHE   307      48.405  39.814  76.539  1.00  0.00           C
ATOM   1566  HA  PHE   307      49.150  39.936  77.326  1.00  0.00           H
ATOM   1567  CB  PHE   307      49.097  40.464  75.315  1.00  0.00           C
ATOM   1568  HB2 PHE   307      50.172  40.333  75.439  1.00  0.00           H
ATOM   1569  HB3 PHE   307      48.911  39.921  74.389  1.00  0.00           H
ATOM   1570  CG  PHE   307      48.695  41.917  75.127  1.00  0.00           C
ATOM   1571  CD1 PHE   307      47.841  42.181  74.007  1.00  0.00           C
ATOM   1572  HD1 PHE   307      47.424  41.368  73.431  1.00  0.00           H
ATOM   1573  CE1 PHE   307      47.427  43.519  73.694  1.00  0.00           C
ATOM   1574  HE1 PHE   307      46.714  43.699  72.902  1.00  0.00           H
ATOM   1575  CZ  PHE   307      47.742  44.523  74.556  1.00  0.00           C
ATOM   1576  HZ  PHE   307      47.360  45.532  74.503  1.00  0.00           H
ATOM   1577  CE2 PHE   307      48.563  44.208  75.689  1.00  0.00           C
ATOM   1578  HE2 PHE   307      48.828  45.052  76.309  1.00  0.00           H
ATOM   1579  CD2 PHE   307      49.070  42.948  76.014  1.00  0.00           C
ATOM   1580  HD2 PHE   307      49.743  42.800  76.846  1.00  0.00           H
ATOM   1581  C   PHE   307      47.179  40.573  76.987  1.00  0.00           C
ATOM   1582  O   PHE   307      47.258  41.353  77.959  1.00  0.00           O
ATOM   1583  N   LEU   308      46.047  40.320  76.348  1.00  0.00           N
ATOM   1584  H   LEU   308      46.218  39.634  75.627  1.00  0.00           H
ATOM   1585  CA  LEU   308      44.715  40.861  76.509  1.00  0.00           C
ATOM   1586  HA  LEU   308      44.740  41.948  76.423  1.00  0.00           H
ATOM   1587  CB  LEU   308      43.734  40.255  75.438  1.00  0.00           C
ATOM   1588  HB2 LEU   308      44.322  40.411  74.533  1.00  0.00           H
ATOM   1589  HB3 LEU   308      43.535  39.228  75.745  1.00  0.00           H
ATOM   1590  CG  LEU   308      42.357  40.944  75.310  1.00  0.00           C
ATOM   1591  HG  LEU   308      41.825  41.039  76.256  1.00  0.00           H
ATOM   1592  CD1 LEU   308      42.475  42.233  74.531  1.00  0.00           C
ATOM   1593 HD11 LEU   308      43.118  42.074  73.665  1.00  0.00           H
ATOM   1594 HD12 LEU   308      41.483  42.449  74.134  1.00  0.00           H
ATOM   1595 HD13 LEU   308      42.921  42.914  75.256  1.00  0.00           H
ATOM   1596  CD2 LEU   308      41.519  39.941  74.592  1.00  0.00           C
ATOM   1597 HD21 LEU   308      41.748  39.858  73.530  1.00  0.00           H
ATOM   1598 HD22 LEU   308      41.608  39.004  75.142  1.00  0.00           H
ATOM   1599 HD23 LEU   308      40.510  40.309  74.780  1.00  0.00           H
ATOM   1600  C   LEU   308      44.248  40.568  77.963  1.00  0.00           C
ATOM   1601  O   LEU   308      43.422  41.308  78.499  1.00  0.00           O
ATOM   1602  N   LEU   309      44.775  39.543  78.647  1.00  0.00           N
ATOM   1603  H   LEU   309      45.535  39.034  78.220  1.00  0.00           H
ATOM   1604  CA  LEU   309      44.172  38.938  79.926  1.00  0.00           C
ATOM   1605  HA  LEU   309      43.303  39.441  80.349  1.00  0.00           H
ATOM   1606  CB  LEU   309      43.673  37.481  79.632  1.00  0.00           C
ATOM   1607  HB2 LEU   309      44.559  36.964  79.264  1.00  0.00           H
ATOM   1608  HB3 LEU   309      43.472  36.957  80.567  1.00  0.00           H
ATOM   1609  CG  LEU   309      42.583  37.341  78.633  1.00  0.00           C
ATOM   1610  HG  LEU   309      42.744  37.915  77.720  1.00  0.00           H
ATOM   1611  CD1 LEU   309      42.399  35.854  78.207  1.00  0.00           C
ATOM   1612 HD11 LEU   309      43.088  35.728  77.372  1.00  0.00           H
ATOM   1613 HD12 LEU   309      42.739  35.215  79.022  1.00  0.00           H
ATOM   1614 HD13 LEU   309      41.382  35.744  77.830  1.00  0.00           H
ATOM   1615  CD2 LEU   309      41.268  37.752  79.316  1.00  0.00           C
ATOM   1616 HD21 LEU   309      41.065  37.018  80.095  1.00  0.00           H
ATOM   1617 HD22 LEU   309      41.275  38.733  79.791  1.00  0.00           H
ATOM   1618 HD23 LEU   309      40.475  37.729  78.568  1.00  0.00           H
ATOM   1619  C   LEU   309      45.222  38.936  80.999  1.00  0.00           C
ATOM   1620  O   LEU   309      46.212  38.210  80.938  1.00  0.00           O
ATOM   1621  N   GLU   310      45.067  39.841  82.041  1.00  0.00           N
ATOM   1622  H   GLU   310      44.197  40.348  81.971  1.00  0.00           H
ATOM   1623  CA  GLU   310      45.892  40.080  83.261  1.00  0.00           C
ATOM   1624  HA  GLU   310      46.577  40.888  83.003  1.00  0.00           H
ATOM   1625  CB  GLU   310      44.922  40.485  84.453  1.00  0.00           C
ATOM   1626  HB2 GLU   310      44.402  41.355  84.050  1.00  0.00           H
ATOM   1627  HB3 GLU   310      44.278  39.728  84.900  1.00  0.00           H
ATOM   1628  CG  GLU   310      45.674  41.214  85.575  1.00  0.00           C
ATOM   1629  HG2 GLU   310      45.016  41.471  86.405  1.00  0.00           H
ATOM   1630  HG3 GLU   310      46.341  40.506  86.066  1.00  0.00           H
ATOM   1631  CD  GLU   310      46.374  42.577  85.149  1.00  0.00           C
ATOM   1632  OE1 GLU   310      45.778  43.368  84.364  1.00  0.00           O
ATOM   1633  OE2 GLU   310      47.521  42.824  85.575  1.00  0.00           O
ATOM   1634  C   GLU   310      46.681  38.804  83.692  1.00  0.00           C
ATOM   1635  O   GLU   310      47.852  38.947  83.848  1.00  0.00           O
ATOM   1636  N   ASP   311      46.007  37.653  83.868  1.00  0.00           N
ATOM   1637  H   ASP   311      44.998  37.672  83.920  1.00  0.00           H
ATOM   1638  CA  ASP   311      46.636  36.384  84.320  1.00  0.00           C
ATOM   1639  HA  ASP   311      47.641  36.285  83.911  1.00  0.00           H
ATOM   1640  CB  ASP   311      46.700  36.288  85.845  1.00  0.00           C
ATOM   1641  HB2 ASP   311      46.769  35.241  86.139  1.00  0.00           H
ATOM   1642  HB3 ASP   311      47.621  36.812  86.100  1.00  0.00           H
ATOM   1643  CG  ASP   311      45.426  36.857  86.554  1.00  0.00           C
ATOM   1644  OD1 ASP   311      45.554  37.524  87.591  1.00  0.00           O
ATOM   1645  OD2 ASP   311      44.279  36.444  86.304  1.00  0.00           O
ATOM   1646  C   ASP   311      45.862  35.092  83.885  1.00  0.00           C
ATOM   1647  O   ASP   311      46.340  34.018  84.142  1.00  0.00           O
ATOM   1648  N   ARG   312      44.668  35.213  83.310  1.00  0.00           N
ATOM   1649  H   ARG   312      44.270  36.136  83.207  1.00  0.00           H
ATOM   1650  CA  ARG   312      43.837  33.983  83.087  1.00  0.00           C
ATOM   1651  HA  ARG   312      43.806  33.406  84.011  1.00  0.00           H
ATOM   1652  CB  ARG   312      42.455  34.412  82.624  1.00  0.00           C
ATOM   1653  HB2 ARG   312      41.984  35.033  83.386  1.00  0.00           H
ATOM   1654  HB3 ARG   312      42.503  34.953  81.679  1.00  0.00           H
ATOM   1655  CG  ARG   312      41.385  33.329  82.327  1.00  0.00           C
ATOM   1656  HG2 ARG   312      41.672  32.709  81.478  1.00  0.00           H
ATOM   1657  HG3 ARG   312      41.378  32.677  83.200  1.00  0.00           H
ATOM   1658  CD  ARG   312      39.931  33.790  82.290  1.00  0.00           C
ATOM   1659  HD2 ARG   312      39.805  34.413  83.176  1.00  0.00           H
ATOM   1660  HD3 ARG   312      39.782  34.411  81.407  1.00  0.00           H
ATOM   1661  NE  ARG   312      39.079  32.574  82.183  1.00  0.00           N
ATOM   1662  HE  ARG   312      39.548  31.722  81.912  1.00  0.00           H
ATOM   1663  CZ  ARG   312      37.789  32.602  82.337  1.00  0.00           C
ATOM   1664  NH1 ARG   312      37.090  33.776  82.220  1.00  0.00           N
ATOM   1665 HH11 ARG   312      37.508  34.481  82.810  1.00  0.00           H
ATOM   1666 HH12 ARG   312      36.080  33.795  82.189  1.00  0.00           H
ATOM   1667  NH2 ARG   312      37.104  31.490  82.352  1.00  0.00           N
ATOM   1668 HH21 ARG   312      37.583  30.612  82.489  1.00  0.00           H
ATOM   1669 HH22 ARG   312      36.116  31.416  82.158  1.00  0.00           H
ATOM   1670  C   ARG   312      44.381  33.032  82.017  1.00  0.00           C
ATOM   1671  O   ARG   312      44.168  31.842  82.166  1.00  0.00           O
ATOM   1672  N   ALA   313      45.175  33.494  81.063  1.00  0.00           N
ATOM   1673  H   ALA   313      45.670  34.374  81.102  1.00  0.00           H
ATOM   1674  CA  ALA   313      45.864  32.582  80.149  1.00  0.00           C
ATOM   1675  HA  ALA   313      45.149  31.812  79.859  1.00  0.00           H
ATOM   1676  CB  ALA   313      46.122  33.341  78.836  1.00  0.00           C
ATOM   1677  HB1 ALA   313      45.900  32.603  78.065  1.00  0.00           H
ATOM   1678  HB2 ALA   313      45.300  34.046  78.713  1.00  0.00           H
ATOM   1679  HB3 ALA   313      47.123  33.762  78.742  1.00  0.00           H
ATOM   1680  C   ALA   313      47.206  31.934  80.736  1.00  0.00           C
ATOM   1681  O   ALA   313      47.755  31.087  80.028  1.00  0.00           O
ATOM   1682  N   VAL   314      47.641  32.241  81.991  1.00  0.00           N
ATOM   1683  H   VAL   314      47.165  33.043  82.379  1.00  0.00           H
ATOM   1684  CA  VAL   314      48.935  31.902  82.734  1.00  0.00           C
ATOM   1685  HA  VAL   314      49.281  30.930  82.381  1.00  0.00           H
ATOM   1686  CB  VAL   314      49.991  32.985  82.645  1.00  0.00           C
ATOM   1687  HB  VAL   314      50.882  32.612  83.149  1.00  0.00           H
ATOM   1688  CG1 VAL   314      50.481  33.211  81.244  1.00  0.00           C
ATOM   1689 HG11 VAL   314      50.861  32.239  80.928  1.00  0.00           H
ATOM   1690 HG12 VAL   314      49.641  33.435  80.586  1.00  0.00           H
ATOM   1691 HG13 VAL   314      51.110  34.100  81.291  1.00  0.00           H
ATOM   1692  CG2 VAL   314      49.589  34.301  83.303  1.00  0.00           C
ATOM   1693 HG21 VAL   314      50.412  34.989  83.113  1.00  0.00           H
ATOM   1694 HG22 VAL   314      48.721  34.708  82.785  1.00  0.00           H
ATOM   1695 HG23 VAL   314      49.359  34.178  84.362  1.00  0.00           H
ATOM   1696  C   VAL   314      48.794  31.632  84.214  1.00  0.00           C
ATOM   1697  O   VAL   314      49.781  31.321  84.899  1.00  0.00           O
ATOM   1698  N   CYX   315      47.632  31.662  84.806  1.00  0.00           N
ATOM   1699  H   CYX   315      46.917  32.085  84.232  1.00  0.00           H
ATOM   1700  CA  CYX   315      47.253  31.254  86.160  1.00  0.00           C
ATOM   1701  HA  CYX   315      48.148  30.835  86.619  1.00  0.00           H
ATOM   1702  CB  CYX   315      46.933  32.437  86.995  1.00  0.00           C
ATOM   1703  HB2 CYX   315      47.890  32.960  87.001  1.00  0.00           H
ATOM   1704  HB3 CYX   315      46.138  33.092  86.638  1.00  0.00           H
ATOM   1705  SG  CYX   315      46.602  32.174  88.740  1.00  0.00           S
ATOM   1706  C   CYX   315      46.093  30.260  86.138  1.00  0.00           C
ATOM   1707  O   CYX   315      45.135  30.458  85.424  1.00  0.00           O
ATOM   1708  N   VAL   316      46.170  29.291  87.071  1.00  0.00           N
ATOM   1709  H   VAL   316      46.898  29.313  87.771  1.00  0.00           H
ATOM   1710  CA  VAL   316      45.342  28.058  87.194  1.00  0.00           C
ATOM   1711  HA  VAL   316      44.564  27.989  86.434  1.00  0.00           H
ATOM   1712  CB  VAL   316      46.304  26.867  87.001  1.00  0.00           C
ATOM   1713  HB  VAL   316      47.034  26.813  87.809  1.00  0.00           H
ATOM   1714  CG1 VAL   316      45.477  25.497  87.054  1.00  0.00           C
ATOM   1715 HG11 VAL   316      46.122  24.651  86.816  1.00  0.00           H
ATOM   1716 HG12 VAL   316      44.997  25.334  88.019  1.00  0.00           H
ATOM   1717 HG13 VAL   316      44.696  25.540  86.295  1.00  0.00           H
ATOM   1718  CG2 VAL   316      47.172  27.007  85.718  1.00  0.00           C
ATOM   1719 HG21 VAL   316      46.599  27.472  84.916  1.00  0.00           H
ATOM   1720 HG22 VAL   316      48.056  27.599  85.954  1.00  0.00           H
ATOM   1721 HG23 VAL   316      47.540  26.016  85.449  1.00  0.00           H
ATOM   1722  C   VAL   316      44.704  28.043  88.613  1.00  0.00           C
ATOM   1723  O   VAL   316      45.445  27.964  89.566  1.00  0.00           O
ATOM   1724  N   GLU   317      43.365  28.136  88.626  1.00  0.00           N
ATOM   1725  H   GLU   317      42.783  28.154  87.801  1.00  0.00           H
ATOM   1726  CA  GLU   317      42.603  27.992  89.930  1.00  0.00           C
ATOM   1727  HA  GLU   317      42.691  28.903  90.523  1.00  0.00           H
ATOM   1728  CB  GLU   317      41.113  27.771  89.491  1.00  0.00           C
ATOM   1729  HB2 GLU   317      40.496  27.843  90.387  1.00  0.00           H
ATOM   1730  HB3 GLU   317      40.830  28.569  88.804  1.00  0.00           H
ATOM   1731  CG  GLU   317      40.780  26.374  89.037  1.00  0.00           C
ATOM   1732  HG2 GLU   317      41.126  25.525  89.626  1.00  0.00           H
ATOM   1733  HG3 GLU   317      39.699  26.285  89.149  1.00  0.00           H
ATOM   1734  CD  GLU   317      41.184  26.176  87.556  1.00  0.00           C
ATOM   1735  OE1 GLU   317      41.108  25.028  87.028  1.00  0.00           O
ATOM   1736  OE2 GLU   317      41.434  27.147  86.880  1.00  0.00           O
ATOM   1737  C   GLU   317      43.021  26.854  90.818  1.00  0.00           C
ATOM   1738  O   GLU   317      43.652  25.908  90.452  1.00  0.00           O
ATOM   1739  N   ARG   318      42.589  26.899  92.060  1.00  0.00           N
ATOM   1740  H   ARG   318      41.950  27.655  92.261  1.00  0.00           H
ATOM   1741  CA  ARG   318      43.086  26.072  93.189  1.00  0.00           C
ATOM   1742  HA  ARG   318      44.159  26.208  93.052  1.00  0.00           H
ATOM   1743  CB  ARG   318      42.734  26.628  94.606  1.00  0.00           C
ATOM   1744  HB2 ARG   318      43.362  26.072  95.302  1.00  0.00           H
ATOM   1745  HB3 ARG   318      43.043  27.660  94.776  1.00  0.00           H
ATOM   1746  CG  ARG   318      41.222  26.485  94.978  1.00  0.00           C
ATOM   1747  HG2 ARG   318      40.676  27.113  94.274  1.00  0.00           H
ATOM   1748  HG3 ARG   318      40.899  25.451  94.858  1.00  0.00           H
ATOM   1749  CD  ARG   318      41.110  27.044  96.411  1.00  0.00           C
ATOM   1750  HD2 ARG   318      40.145  26.795  96.853  1.00  0.00           H
ATOM   1751  HD3 ARG   318      41.947  26.651  96.988  1.00  0.00           H
ATOM   1752  NE  ARG   318      41.161  28.479  96.469  1.00  0.00           N
ATOM   1753  HE  ARG   318      41.354  28.954  95.599  1.00  0.00           H
ATOM   1754  CZ  ARG   318      40.942  29.214  97.580  1.00  0.00           C
ATOM   1755  NH1 ARG   318      40.431  28.724  98.699  1.00  0.00           N
ATOM   1756 HH11 ARG   318      40.195  27.742  98.720  1.00  0.00           H
ATOM   1757 HH12 ARG   318      40.290  29.321  99.501  1.00  0.00           H
ATOM   1758  NH2 ARG   318      41.095  30.468  97.572  1.00  0.00           N
ATOM   1759 HH21 ARG   318      41.438  30.997  96.783  1.00  0.00           H
ATOM   1760 HH22 ARG   318      40.740  31.091  98.283  1.00  0.00           H
ATOM   1761  C   ARG   318      42.887  24.575  93.025  1.00  0.00           C
ATOM   1762  O   ARG   318      41.802  24.185  92.703  1.00  0.00           O
ATOM   1763  N   PHE   319      43.936  23.793  93.282  1.00  0.00           N
ATOM   1764  H   PHE   319      44.749  24.310  93.584  1.00  0.00           H
ATOM   1765  CA  PHE   319      44.011  22.353  93.284  1.00  0.00           C
ATOM   1766  HA  PHE   319      43.302  21.903  92.588  1.00  0.00           H
ATOM   1767  CB  PHE   319      45.461  21.936  92.995  1.00  0.00           C
ATOM   1768  HB2 PHE   319      45.999  22.241  93.893  1.00  0.00           H
ATOM   1769  HB3 PHE   319      45.581  20.855  92.927  1.00  0.00           H
ATOM   1770  CG  PHE   319      46.091  22.495  91.751  1.00  0.00           C
ATOM   1771  CD1 PHE   319      45.549  22.198  90.499  1.00  0.00           C
ATOM   1772  HD1 PHE   319      44.604  21.676  90.451  1.00  0.00           H
ATOM   1773  CE1 PHE   319      46.196  22.532  89.269  1.00  0.00           C
ATOM   1774  HE1 PHE   319      45.738  22.286  88.321  1.00  0.00           H
ATOM   1775  CZ  PHE   319      47.449  23.178  89.326  1.00  0.00           C
ATOM   1776  HZ  PHE   319      47.999  23.437  88.433  1.00  0.00           H
ATOM   1777  CE2 PHE   319      47.958  23.566  90.568  1.00  0.00           C
ATOM   1778  HE2 PHE   319      48.798  24.245  90.549  1.00  0.00           H
ATOM   1779  CD2 PHE   319      47.330  23.239  91.771  1.00  0.00           C
ATOM   1780  HD2 PHE   319      47.829  23.524  92.686  1.00  0.00           H
ATOM   1781  C   PHE   319      43.612  21.661  94.616  1.00  0.00           C
ATOM   1782  O   PHE   319      43.147  20.494  94.571  1.00  0.00           O
ATOM   1783  N   SER   320      43.655  22.355  95.718  1.00  0.00           N
ATOM   1784  H   SER   320      44.146  23.235  95.649  1.00  0.00           H
ATOM   1785  CA  SER   320      43.082  21.946  97.007  1.00  0.00           C
ATOM   1786  HA  SER   320      42.439  21.067  96.962  1.00  0.00           H
ATOM   1787  CB  SER   320      44.186  21.833  98.078  1.00  0.00           C
ATOM   1788  HB2 SER   320      44.900  21.064  97.784  1.00  0.00           H
ATOM   1789  HB3 SER   320      44.743  22.765  98.171  1.00  0.00           H
ATOM   1790  OG  SER   320      43.708  21.426  99.334  1.00  0.00           O
ATOM   1791  HG  SER   320      44.164  21.876 100.050  1.00  0.00           H
ATOM   1792  C   SER   320      42.131  23.075  97.555  1.00  0.00           C
ATOM   1793  O   SER   320      42.284  24.244  97.201  1.00  0.00           O
ATOM   1794  N   ASP   321      41.131  22.734  98.385  1.00  0.00           N
ATOM   1795  H   ASP   321      41.005  21.793  98.731  1.00  0.00           H
ATOM   1796  CA  ASP   321      40.213  23.716  98.979  1.00  0.00           C
ATOM   1797  HA  ASP   321      39.865  24.269  98.106  1.00  0.00           H
ATOM   1798  CB  ASP   321      39.021  22.994  99.634  1.00  0.00           C
ATOM   1799  HB2 ASP   321      38.281  23.743  99.917  1.00  0.00           H
ATOM   1800  HB3 ASP   321      38.521  22.345  98.915  1.00  0.00           H
ATOM   1801  CG  ASP   321      39.473  22.168 100.859  1.00  0.00           C
ATOM   1802  OD1 ASP   321      38.663  22.094 101.834  1.00  0.00           O
ATOM   1803  OD2 ASP   321      40.484  21.458 100.655  1.00  0.00           O
ATOM   1804  C   ASP   321      40.820  24.666 100.012  1.00  0.00           C
ATOM   1805  O   ASP   321      40.502  25.843 100.146  1.00  0.00           O
ATOM   1806  N   ASP   322      41.874  24.218 100.739  1.00  0.00           N
ATOM   1807  H   ASP   322      42.200  23.285 100.531  1.00  0.00           H
ATOM   1808  CA  ASP   322      42.741  25.016 101.594  1.00  0.00           C
ATOM   1809  HA  ASP   322      42.073  25.735 102.069  1.00  0.00           H
ATOM   1810  CB  ASP   322      43.416  24.254 102.721  1.00  0.00           C
ATOM   1811  HB2 ASP   322      43.807  25.019 103.392  1.00  0.00           H
ATOM   1812  HB3 ASP   322      42.626  23.747 103.275  1.00  0.00           H
ATOM   1813  CG  ASP   322      44.677  23.409 102.303  1.00  0.00           C
ATOM   1814  OD1 ASP   322      44.799  23.095 101.106  1.00  0.00           O
ATOM   1815  OD2 ASP   322      45.597  23.212 103.171  1.00  0.00           O
ATOM   1816  C   ASP   322      43.767  25.858 100.755  1.00  0.00           C
ATOM   1817  O   ASP   322      44.636  26.395 101.440  1.00  0.00           O
ATOM   1818  N   GLY   323      43.805  25.784  99.416  1.00  0.00           N
ATOM   1819  H   GLY   323      43.064  25.393  98.853  1.00  0.00           H
ATOM   1820  CA  GLY   323      44.945  26.124  98.571  1.00  0.00           C
ATOM   1821  HA2 GLY   323      45.922  25.976  99.031  1.00  0.00           H
ATOM   1822  HA3 GLY   323      44.911  25.466  97.703  1.00  0.00           H
ATOM   1823  C   GLY   323      44.835  27.615  98.050  1.00  0.00           C
ATOM   1824  O   GLY   323      44.030  28.410  98.490  1.00  0.00           O
ATOM   1825  N   TYR   324      45.584  27.903  96.992  1.00  0.00           N
ATOM   1826  H   TYR   324      46.193  27.191  96.616  1.00  0.00           H
ATOM   1827  CA  TYR   324      45.286  29.099  96.127  1.00  0.00           C
ATOM   1828  HA  TYR   324      44.237  29.387  96.196  1.00  0.00           H
ATOM   1829  CB  TYR   324      45.994  30.273  96.792  1.00  0.00           C
ATOM   1830  HB2 TYR   324      46.071  30.153  97.873  1.00  0.00           H
ATOM   1831  HB3 TYR   324      47.017  30.266  96.415  1.00  0.00           H
ATOM   1832  CG  TYR   324      45.317  31.597  96.606  1.00  0.00           C
ATOM   1833  CD1 TYR   324      44.199  31.882  97.469  1.00  0.00           C
ATOM   1834  HD1 TYR   324      43.877  31.173  98.217  1.00  0.00           H
ATOM   1835  CE1 TYR   324      43.494  33.046  97.433  1.00  0.00           C
ATOM   1836  HE1 TYR   324      42.754  33.377  98.147  1.00  0.00           H
ATOM   1837  CZ  TYR   324      43.789  33.888  96.327  1.00  0.00           C
ATOM   1838  OH  TYR   324      43.053  35.035  96.195  1.00  0.00           O
ATOM   1839  HH  TYR   324      43.066  35.450  95.329  1.00  0.00           H
ATOM   1840  CE2 TYR   324      44.781  33.623  95.406  1.00  0.00           C
ATOM   1841  HE2 TYR   324      45.048  34.331  94.636  1.00  0.00           H
ATOM   1842  CD2 TYR   324      45.631  32.485  95.602  1.00  0.00           C
ATOM   1843  HD2 TYR   324      46.446  32.310  94.915  1.00  0.00           H
ATOM   1844  C   TYR   324      45.675  28.848  94.686  1.00  0.00           C
ATOM   1845  O   TYR   324      46.314  27.839  94.342  1.00  0.00           O
ATOM   1846  N   ARG   325      45.284  29.737  93.775  1.00  0.00           N
ATOM   1847  H   ARG   325      44.774  30.554  94.077  1.00  0.00           H
ATOM   1848  CA  ARG   325      45.583  29.770  92.344  1.00  0.00           C
ATOM   1849  HA  ARG   325      45.461  28.751  91.976  1.00  0.00           H
ATOM   1850  CB  ARG   325      44.756  30.710  91.515  1.00  0.00           C
ATOM   1851  HB2 ARG   325      44.920  30.532  90.452  1.00  0.00           H
ATOM   1852  HB3 ARG   325      43.700  30.644  91.778  1.00  0.00           H
ATOM   1853  CG  ARG   325      45.001  32.211  91.765  1.00  0.00           C
ATOM   1854  HG2 ARG   325      44.904  32.506  92.810  1.00  0.00           H
ATOM   1855  HG3 ARG   325      45.985  32.553  91.447  1.00  0.00           H
ATOM   1856  CD  ARG   325      43.989  33.018  90.990  1.00  0.00           C
ATOM   1857  HD2 ARG   325      43.956  32.673  89.956  1.00  0.00           H
ATOM   1858  HD3 ARG   325      43.001  32.911  91.439  1.00  0.00           H
ATOM   1859  NE  ARG   325      44.341  34.460  90.881  1.00  0.00           N
ATOM   1860  HE  ARG   325      44.699  34.837  91.747  1.00  0.00           H
ATOM   1861  CZ  ARG   325      44.333  35.213  89.819  1.00  0.00           C
ATOM   1862  NH1 ARG   325      43.775  34.959  88.662  1.00  0.00           N
ATOM   1863 HH11 ARG   325      43.423  34.057  88.375  1.00  0.00           H
ATOM   1864 HH12 ARG   325      43.784  35.682  87.957  1.00  0.00           H
ATOM   1865  NH2 ARG   325      44.912  36.364  89.984  1.00  0.00           N
ATOM   1866 HH21 ARG   325      45.105  36.705  90.915  1.00  0.00           H
ATOM   1867 HH22 ARG   325      44.987  36.990  89.195  1.00  0.00           H
ATOM   1868  C   ARG   325      47.093  30.047  92.146  1.00  0.00           C
ATOM   1869  O   ARG   325      47.664  30.895  92.826  1.00  0.00           O
ATOM   1870  N   THR   326      47.730  29.349  91.192  1.00  0.00           N
ATOM   1871  H   THR   326      47.122  28.768  90.633  1.00  0.00           H
ATOM   1872  CA  THR   326      49.133  29.387  90.883  1.00  0.00           C
ATOM   1873  HA  THR   326      49.537  30.305  91.311  1.00  0.00           H
ATOM   1874  CB  THR   326      49.859  28.170  91.570  1.00  0.00           C
ATOM   1875  HB  THR   326      50.878  28.196  91.185  1.00  0.00           H
ATOM   1876  CG2 THR   326      49.901  28.330  93.053  1.00  0.00           C
ATOM   1877 HG21 THR   326      50.510  27.554  93.515  1.00  0.00           H
ATOM   1878 HG22 THR   326      50.222  29.322  93.370  1.00  0.00           H
ATOM   1879 HG23 THR   326      48.868  28.312  93.400  1.00  0.00           H
ATOM   1880  OG1 THR   326      49.306  26.923  91.309  1.00  0.00           O
ATOM   1881  HG1 THR   326      48.402  26.952  91.631  1.00  0.00           H
ATOM   1882  C   THR   326      49.460  29.562  89.411  1.00  0.00           C
ATOM   1883  O   THR   326      48.574  29.286  88.587  1.00  0.00           O
ATOM   1884  N   VAL   327      50.636  30.147  89.250  1.00  0.00           N
ATOM   1885  H   VAL   327      51.028  30.528  90.099  1.00  0.00           H
ATOM   1886  CA  VAL   327      51.176  30.413  87.937  1.00  0.00           C
ATOM   1887  HA  VAL   327      50.364  30.908  87.405  1.00  0.00           H
ATOM   1888  CB  VAL   327      52.446  31.255  87.982  1.00  0.00           C
ATOM   1889  HB  VAL   327      53.212  30.682  88.504  1.00  0.00           H
ATOM   1890  CG1 VAL   327      53.031  31.640  86.608  1.00  0.00           C
ATOM   1891 HG11 VAL   327      53.908  32.252  86.820  1.00  0.00           H
ATOM   1892 HG12 VAL   327      53.284  30.736  86.054  1.00  0.00           H
ATOM   1893 HG13 VAL   327      52.316  32.152  85.965  1.00  0.00           H
ATOM   1894  CG2 VAL   327      52.133  32.584  88.682  1.00  0.00           C
ATOM   1895 HG21 VAL   327      51.347  33.085  88.116  1.00  0.00           H
ATOM   1896 HG22 VAL   327      51.607  32.539  89.636  1.00  0.00           H
ATOM   1897 HG23 VAL   327      53.079  33.124  88.715  1.00  0.00           H
ATOM   1898  C   VAL   327      51.376  29.052  87.234  1.00  0.00           C
ATOM   1899  O   VAL   327      51.883  28.081  87.873  1.00  0.00           O
ATOM   1900  N   ALA   328      50.950  28.965  85.969  1.00  0.00           N
ATOM   1901  H   ALA   328      50.374  29.750  85.700  1.00  0.00           H
ATOM   1902  CA  ALA   328      50.871  27.782  85.159  1.00  0.00           C
ATOM   1903  HA  ALA   328      50.276  27.035  85.683  1.00  0.00           H
ATOM   1904  CB  ALA   328      50.232  28.125  83.734  1.00  0.00           C
ATOM   1905  HB1 ALA   328      50.802  28.868  83.176  1.00  0.00           H
ATOM   1906  HB2 ALA   328      49.988  27.214  83.188  1.00  0.00           H
ATOM   1907  HB3 ALA   328      49.285  28.623  83.941  1.00  0.00           H
ATOM   1908  C   ALA   328      52.241  27.141  84.947  1.00  0.00           C
ATOM   1909  O   ALA   328      53.255  27.826  84.779  1.00  0.00           O
ATOM   1910  N   GLN   329      52.347  25.849  85.170  1.00  0.00           N
ATOM   1911  H   GLN   329      51.455  25.474  85.459  1.00  0.00           H
ATOM   1912  CA  GLN   329      53.548  25.003  84.972  1.00  0.00           C
ATOM   1913  HA  GLN   329      54.126  25.399  84.137  1.00  0.00           H
ATOM   1914  CB  GLN   329      54.351  24.860  86.231  1.00  0.00           C
ATOM   1915  HB2 GLN   329      54.498  25.884  86.575  1.00  0.00           H
ATOM   1916  HB3 GLN   329      53.799  24.259  86.953  1.00  0.00           H
ATOM   1917  CG  GLN   329      55.704  24.150  86.065  1.00  0.00           C
ATOM   1918  HG2 GLN   329      55.565  23.070  86.002  1.00  0.00           H
ATOM   1919  HG3 GLN   329      56.100  24.458  85.097  1.00  0.00           H
ATOM   1920  CD  GLN   329      56.753  24.531  87.120  1.00  0.00           C
ATOM   1921  OE1 GLN   329      57.030  23.840  88.160  1.00  0.00           O
ATOM   1922  NE2 GLN   329      57.453  25.575  86.884  1.00  0.00           N
ATOM   1923 HE21 GLN   329      58.207  25.832  87.504  1.00  0.00           H
ATOM   1924 HE22 GLN   329      57.317  26.129  86.050  1.00  0.00           H
ATOM   1925  C   GLN   329      53.075  23.626  84.482  1.00  0.00           C
ATOM   1926  O   GLN   329      52.059  23.152  84.955  1.00  0.00           O
ATOM   1927  N   GLY   330      53.753  22.892  83.564  1.00  0.00           N
ATOM   1928  H   GLY   330      54.509  23.412  83.143  1.00  0.00           H
ATOM   1929  CA  GLY   330      53.312  21.675  82.980  1.00  0.00           C
ATOM   1930  HA2 GLY   330      54.066  21.300  82.288  1.00  0.00           H
ATOM   1931  HA3 GLY   330      53.112  20.960  83.778  1.00  0.00           H
ATOM   1932  C   GLY   330      52.033  21.807  82.112  1.00  0.00           C
ATOM   1933  O   GLY   330      51.464  22.891  81.938  1.00  0.00           O
ATOM   1934  N   THR   331      51.510  20.676  81.687  1.00  0.00           N
ATOM   1935  H   THR   331      51.832  19.782  82.029  1.00  0.00           H
ATOM   1936  CA  THR   331      50.347  20.501  80.753  1.00  0.00           C
ATOM   1937  HA  THR   331      50.165  21.426  80.205  1.00  0.00           H
ATOM   1938  CB  THR   331      50.663  19.341  79.746  1.00  0.00           C
ATOM   1939  HB  THR   331      49.742  19.069  79.230  1.00  0.00           H
ATOM   1940  CG2 THR   331      51.755  19.605  78.763  1.00  0.00           C
ATOM   1941 HG21 THR   331      51.864  18.797  78.039  1.00  0.00           H
ATOM   1942 HG22 THR   331      51.469  20.486  78.188  1.00  0.00           H
ATOM   1943 HG23 THR   331      52.650  20.051  79.197  1.00  0.00           H
ATOM   1944  OG1 THR   331      51.145  18.146  80.394  1.00  0.00           O
ATOM   1945  HG1 THR   331      51.994  18.310  80.812  1.00  0.00           H
ATOM   1946  C   THR   331      49.084  20.302  81.554  1.00  0.00           C
ATOM   1947  O   THR   331      48.406  19.252  81.514  1.00  0.00           O
ATOM   1948  N   LYS   332      48.785  21.312  82.447  1.00  0.00           N
ATOM   1949  H   LYS   332      49.204  22.216  82.278  1.00  0.00           H
ATOM   1950  CA  LYS   332      47.783  21.167  83.540  1.00  0.00           C
ATOM   1951  HA  LYS   332      47.285  20.206  83.410  1.00  0.00           H
ATOM   1952  CB  LYS   332      48.559  21.302  84.898  1.00  0.00           C
ATOM   1953  HB2 LYS   332      49.121  22.235  84.927  1.00  0.00           H
ATOM   1954  HB3 LYS   332      47.808  21.192  85.681  1.00  0.00           H
ATOM   1955  CG  LYS   332      49.620  20.211  85.081  1.00  0.00           C
ATOM   1956  HG2 LYS   332      50.393  20.346  84.325  1.00  0.00           H
ATOM   1957  HG3 LYS   332      50.167  20.424  86.000  1.00  0.00           H
ATOM   1958  CD  LYS   332      49.188  18.733  85.029  1.00  0.00           C
ATOM   1959  HD2 LYS   332      48.395  18.448  85.721  1.00  0.00           H
ATOM   1960  HD3 LYS   332      48.856  18.515  84.014  1.00  0.00           H
ATOM   1961  CE  LYS   332      50.414  17.900  85.167  1.00  0.00           C
ATOM   1962  HE2 LYS   332      50.994  17.933  84.245  1.00  0.00           H
ATOM   1963  HE3 LYS   332      50.956  18.240  86.050  1.00  0.00           H
ATOM   1964  NZ  LYS   332      50.052  16.513  85.334  1.00  0.00           N
ATOM   1965  HZ1 LYS   332      49.820  16.098  84.443  1.00  0.00           H
ATOM   1966  HZ2 LYS   332      50.790  15.967  85.754  1.00  0.00           H
ATOM   1967  HZ3 LYS   332      49.236  16.307  85.893  1.00  0.00           H
ATOM   1968  C   LYS   332      46.485  22.034  83.539  1.00  0.00           C
ATOM   1969  O   LYS   332      45.596  21.808  84.343  1.00  0.00           O
ATOM   1970  N   LYS   333      46.393  23.009  82.613  1.00  0.00           N
ATOM   1971  H   LYS   333      47.077  22.946  81.873  1.00  0.00           H
ATOM   1972  CA  LYS   333      45.215  23.766  82.370  1.00  0.00           C
ATOM   1973  HA  LYS   333      44.442  23.107  82.764  1.00  0.00           H
ATOM   1974  CB  LYS   333      45.271  25.100  83.079  1.00  0.00           C
ATOM   1975  HB2 LYS   333      45.673  24.933  84.078  1.00  0.00           H
ATOM   1976  HB3 LYS   333      46.062  25.706  82.638  1.00  0.00           H
ATOM   1977  CG  LYS   333      44.071  25.952  83.024  1.00  0.00           C
ATOM   1978  HG2 LYS   333      44.350  26.830  83.607  1.00  0.00           H
ATOM   1979  HG3 LYS   333      43.949  26.275  81.990  1.00  0.00           H
ATOM   1980  CD  LYS   333      42.831  25.301  83.630  1.00  0.00           C
ATOM   1981  HD2 LYS   333      42.455  24.457  83.052  1.00  0.00           H
ATOM   1982  HD3 LYS   333      43.086  24.946  84.629  1.00  0.00           H
ATOM   1983  CE  LYS   333      41.709  26.306  83.846  1.00  0.00           C
ATOM   1984  HE2 LYS   333      42.025  27.141  84.473  1.00  0.00           H
ATOM   1985  HE3 LYS   333      41.523  26.626  82.821  1.00  0.00           H
ATOM   1986  NZ  LYS   333      40.510  25.549  84.342  1.00  0.00           N
ATOM   1987  HZ1 LYS   333      39.659  26.091  84.384  1.00  0.00           H
ATOM   1988  HZ2 LYS   333      40.402  24.676  83.845  1.00  0.00           H
ATOM   1989  HZ3 LYS   333      40.748  25.397  85.312  1.00  0.00           H
ATOM   1990  C   LYS   333      44.956  23.849  80.816  1.00  0.00           C
ATOM   1991  O   LYS   333      45.849  24.232  80.075  1.00  0.00           O
ATOM   1992  N   GLU   334      43.768  23.582  80.334  1.00  0.00           N
ATOM   1993  H   GLU   334      43.191  23.138  81.034  1.00  0.00           H
ATOM   1994  CA  GLU   334      43.389  23.654  78.940  1.00  0.00           C
ATOM   1995  HA  GLU   334      44.030  22.866  78.543  1.00  0.00           H
ATOM   1996  CB  GLU   334      41.905  23.226  78.703  1.00  0.00           C
ATOM   1997  HB2 GLU   334      41.959  22.911  77.661  1.00  0.00           H
ATOM   1998  HB3 GLU   334      41.661  22.330  79.275  1.00  0.00           H
ATOM   1999  CG  GLU   334      40.861  24.275  78.851  1.00  0.00           C
ATOM   2000  HG2 GLU   334      40.979  25.092  78.140  1.00  0.00           H
ATOM   2001  HG3 GLU   334      39.895  23.808  78.659  1.00  0.00           H
ATOM   2002  CD  GLU   334      40.854  24.825  80.278  1.00  0.00           C
ATOM   2003  OE1 GLU   334      40.466  24.180  81.303  1.00  0.00           O
ATOM   2004  OE2 GLU   334      41.269  25.990  80.382  1.00  0.00           O
ATOM   2005  C   GLU   334      43.765  24.979  78.192  1.00  0.00           C
ATOM   2006  O   GLU   334      44.477  24.800  77.207  1.00  0.00           O
ATOM   2007  N   GLY   335      43.430  26.163  78.631  1.00  0.00           N
ATOM   2008  H   GLY   335      42.677  26.218  79.301  1.00  0.00           H
ATOM   2009  CA  GLY   335      43.731  27.351  77.812  1.00  0.00           C
ATOM   2010  HA2 GLY   335      43.217  27.197  76.863  1.00  0.00           H
ATOM   2011  HA3 GLY   335      43.275  28.186  78.343  1.00  0.00           H
ATOM   2012  C   GLY   335      45.198  27.742  77.666  1.00  0.00           C
ATOM   2013  O   GLY   335      45.621  28.171  76.620  1.00  0.00           O
ATOM   2014  N   CYX   336      45.979  27.501  78.709  1.00  0.00           N
ATOM   2015  H   CYX   336      45.502  27.358  79.588  1.00  0.00           H
ATOM   2016  CA  CYX   336      47.443  27.612  78.763  1.00  0.00           C
ATOM   2017  HA  CYX   336      47.786  28.525  78.277  1.00  0.00           H
ATOM   2018  CB  CYX   336      48.051  27.541  80.187  1.00  0.00           C
ATOM   2019  HB2 CYX   336      47.582  28.294  80.820  1.00  0.00           H
ATOM   2020  HB3 CYX   336      47.681  26.576  80.533  1.00  0.00           H
ATOM   2021  SG  CYX   336      49.826  27.467  80.484  1.00  0.00           S
ATOM   2022  C   CYX   336      48.130  26.532  77.909  1.00  0.00           C
ATOM   2023  O   CYX   336      48.907  26.874  77.034  1.00  0.00           O
ATOM   2024  N   THR   337      47.788  25.256  77.998  1.00  0.00           N
ATOM   2025  H   THR   337      47.143  24.977  78.723  1.00  0.00           H
ATOM   2026  CA  THR   337      48.131  24.228  77.041  1.00  0.00           C
ATOM   2027  HA  THR   337      49.220  24.177  77.062  1.00  0.00           H
ATOM   2028  CB  THR   337      47.551  22.848  77.416  1.00  0.00           C
ATOM   2029  HB  THR   337      46.560  22.764  76.969  1.00  0.00           H
ATOM   2030  CG2 THR   337      48.338  21.691  76.709  1.00  0.00           C
ATOM   2031 HG21 THR   337      49.331  21.780  77.151  1.00  0.00           H
ATOM   2032 HG22 THR   337      47.873  20.735  76.947  1.00  0.00           H
ATOM   2033 HG23 THR   337      48.447  21.871  75.639  1.00  0.00           H
ATOM   2034  OG1 THR   337      47.654  22.545  78.714  1.00  0.00           O
ATOM   2035  HG1 THR   337      47.146  23.224  79.165  1.00  0.00           H
ATOM   2036  C   THR   337      47.783  24.520  75.571  1.00  0.00           C
ATOM   2037  O   THR   337      48.648  24.482  74.669  1.00  0.00           O
ATOM   2038  N   ILE   338      46.574  24.912  75.197  1.00  0.00           N
ATOM   2039  H   ILE   338      45.883  24.873  75.933  1.00  0.00           H
ATOM   2040  CA  ILE   338      46.135  25.199  73.824  1.00  0.00           C
ATOM   2041  HA  ILE   338      46.330  24.335  73.189  1.00  0.00           H
ATOM   2042  CB  ILE   338      44.605  25.500  73.798  1.00  0.00           C
ATOM   2043  HB  ILE   338      44.305  26.074  74.675  1.00  0.00           H
ATOM   2044  CG2 ILE   338      44.195  26.315  72.571  1.00  0.00           C
ATOM   2045 HG21 ILE   338      43.136  26.573  72.569  1.00  0.00           H
ATOM   2046 HG22 ILE   338      44.701  27.280  72.565  1.00  0.00           H
ATOM   2047 HG23 ILE   338      44.500  25.834  71.642  1.00  0.00           H
ATOM   2048  CG1 ILE   338      43.841  24.181  73.807  1.00  0.00           C
ATOM   2049 HG12 ILE   338      43.842  23.730  72.815  1.00  0.00           H
ATOM   2050 HG13 ILE   338      44.349  23.484  74.473  1.00  0.00           H
ATOM   2051  CD1 ILE   338      42.449  24.447  74.320  1.00  0.00           C
ATOM   2052 HD11 ILE   338      42.474  24.956  75.284  1.00  0.00           H
ATOM   2053 HD12 ILE   338      41.857  25.172  73.762  1.00  0.00           H
ATOM   2054 HD13 ILE   338      41.890  23.512  74.353  1.00  0.00           H
ATOM   2055  C   ILE   338      47.086  26.340  73.253  1.00  0.00           C
ATOM   2056  O   ILE   338      47.633  26.279  72.156  1.00  0.00           O
ATOM   2057  N   LEU   339      47.108  27.475  74.065  1.00  0.00           N
ATOM   2058  H   LEU   339      46.750  27.434  75.008  1.00  0.00           H
ATOM   2059  CA  LEU   339      47.872  28.676  73.792  1.00  0.00           C
ATOM   2060  HA  LEU   339      47.358  29.217  72.998  1.00  0.00           H
ATOM   2061  CB  LEU   339      47.759  29.583  75.000  1.00  0.00           C
ATOM   2062  HB2 LEU   339      46.752  30.001  75.026  1.00  0.00           H
ATOM   2063  HB3 LEU   339      47.941  28.999  75.902  1.00  0.00           H
ATOM   2064  CG  LEU   339      48.715  30.825  75.103  1.00  0.00           C
ATOM   2065  HG  LEU   339      49.741  30.468  75.193  1.00  0.00           H
ATOM   2066  CD1 LEU   339      48.579  31.719  73.931  1.00  0.00           C
ATOM   2067 HD11 LEU   339      47.564  32.112  73.871  1.00  0.00           H
ATOM   2068 HD12 LEU   339      49.195  32.607  74.067  1.00  0.00           H
ATOM   2069 HD13 LEU   339      48.799  31.246  72.974  1.00  0.00           H
ATOM   2070  CD2 LEU   339      48.316  31.564  76.326  1.00  0.00           C
ATOM   2071 HD21 LEU   339      47.249  31.769  76.241  1.00  0.00           H
ATOM   2072 HD22 LEU   339      48.501  30.955  77.211  1.00  0.00           H
ATOM   2073 HD23 LEU   339      48.881  32.492  76.245  1.00  0.00           H
ATOM   2074  C   LEU   339      49.381  28.442  73.468  1.00  0.00           C
ATOM   2075  O   LEU   339      49.815  29.073  72.487  1.00  0.00           O
ATOM   2076  N   PHE   340      50.089  27.599  74.281  1.00  0.00           N
ATOM   2077  H   PHE   340      49.645  27.145  75.066  1.00  0.00           H
ATOM   2078  CA  PHE   340      51.482  27.142  73.995  1.00  0.00           C
ATOM   2079  HA  PHE   340      52.098  28.039  74.059  1.00  0.00           H
ATOM   2080  CB  PHE   340      51.965  26.065  75.042  1.00  0.00           C
ATOM   2081  HB2 PHE   340      52.404  26.632  75.863  1.00  0.00           H
ATOM   2082  HB3 PHE   340      51.151  25.472  75.461  1.00  0.00           H
ATOM   2083  CG  PHE   340      53.040  25.129  74.538  1.00  0.00           C
ATOM   2084  CD1 PHE   340      54.343  25.599  74.326  1.00  0.00           C
ATOM   2085  HD1 PHE   340      54.612  26.576  74.701  1.00  0.00           H
ATOM   2086  CE1 PHE   340      55.290  24.769  73.718  1.00  0.00           C
ATOM   2087  HE1 PHE   340      56.321  25.048  73.559  1.00  0.00           H
ATOM   2088  CZ  PHE   340      54.997  23.474  73.231  1.00  0.00           C
ATOM   2089  HZ  PHE   340      55.667  22.844  72.664  1.00  0.00           H
ATOM   2090  CE2 PHE   340      53.704  23.007  73.439  1.00  0.00           C
ATOM   2091  HE2 PHE   340      53.503  22.077  72.928  1.00  0.00           H
ATOM   2092  CD2 PHE   340      52.719  23.816  74.069  1.00  0.00           C
ATOM   2093  HD2 PHE   340      51.682  23.512  74.052  1.00  0.00           H
ATOM   2094  C   PHE   340      51.615  26.398  72.679  1.00  0.00           C
ATOM   2095  O   PHE   340      52.546  26.651  71.938  1.00  0.00           O
ATOM   2096  N   MET   341      50.690  25.524  72.428  1.00  0.00           N
ATOM   2097  H   MET   341      50.045  25.380  73.192  1.00  0.00           H
ATOM   2098  CA  MET   341      50.690  24.704  71.237  1.00  0.00           C
ATOM   2099  HA  MET   341      51.650  24.194  71.145  1.00  0.00           H
ATOM   2100  CB  MET   341      49.585  23.642  71.240  1.00  0.00           C
ATOM   2101  HB2 MET   341      48.604  23.986  71.566  1.00  0.00           H
ATOM   2102  HB3 MET   341      49.553  23.144  70.271  1.00  0.00           H
ATOM   2103  CG  MET   341      49.976  22.515  72.199  1.00  0.00           C
ATOM   2104  HG2 MET   341      51.034  22.260  72.267  1.00  0.00           H
ATOM   2105  HG3 MET   341      49.701  22.916  73.174  1.00  0.00           H
ATOM   2106  SD  MET   341      48.947  21.051  71.775  1.00  0.00           S
ATOM   2107  CE  MET   341      47.423  21.546  72.486  1.00  0.00           C
ATOM   2108  HE1 MET   341      46.552  21.387  71.851  1.00  0.00           H
ATOM   2109  HE2 MET   341      47.332  20.970  73.407  1.00  0.00           H
ATOM   2110  HE3 MET   341      47.420  22.604  72.747  1.00  0.00           H
ATOM   2111  C   MET   341      50.523  25.610  70.028  1.00  0.00           C
ATOM   2112  O   MET   341      51.399  25.663  69.197  1.00  0.00           O
ATOM   2113  N   VAL   342      49.415  26.338  69.894  1.00  0.00           N
ATOM   2114  H   VAL   342      48.729  26.272  70.633  1.00  0.00           H
ATOM   2115  CA  VAL   342      49.214  27.234  68.759  1.00  0.00           C
ATOM   2116  HA  VAL   342      49.153  26.561  67.904  1.00  0.00           H
ATOM   2117  CB  VAL   342      47.915  28.000  68.699  1.00  0.00           C
ATOM   2118  HB  VAL   342      47.807  28.672  69.551  1.00  0.00           H
ATOM   2119  CG1 VAL   342      47.657  28.796  67.387  1.00  0.00           C
ATOM   2120 HG11 VAL   342      46.784  29.448  67.419  1.00  0.00           H
ATOM   2121 HG12 VAL   342      48.521  29.353  67.024  1.00  0.00           H
ATOM   2122 HG13 VAL   342      47.579  28.088  66.562  1.00  0.00           H
ATOM   2123  CG2 VAL   342      46.650  27.111  68.890  1.00  0.00           C
ATOM   2124 HG21 VAL   342      45.818  27.791  68.708  1.00  0.00           H
ATOM   2125 HG22 VAL   342      46.675  26.258  68.211  1.00  0.00           H
ATOM   2126 HG23 VAL   342      46.583  26.822  69.939  1.00  0.00           H
ATOM   2127  C   VAL   342      50.375  28.190  68.447  1.00  0.00           C
ATOM   2128  O   VAL   342      50.881  28.375  67.319  1.00  0.00           O
ATOM   2129  N   LEU   343      50.919  28.733  69.503  1.00  0.00           N
ATOM   2130  H   LEU   343      50.422  28.586  70.369  1.00  0.00           H
ATOM   2131  CA  LEU   343      52.138  29.549  69.514  1.00  0.00           C
ATOM   2132  HA  LEU   343      52.137  30.385  68.815  1.00  0.00           H
ATOM   2133  CB  LEU   343      52.235  30.296  70.885  1.00  0.00           C
ATOM   2134  HB2 LEU   343      51.543  31.133  70.981  1.00  0.00           H
ATOM   2135  HB3 LEU   343      52.062  29.616  71.719  1.00  0.00           H
ATOM   2136  CG  LEU   343      53.593  30.994  71.040  1.00  0.00           C
ATOM   2137  HG  LEU   343      54.430  30.319  70.858  1.00  0.00           H
ATOM   2138  CD1 LEU   343      53.663  32.207  70.060  1.00  0.00           C
ATOM   2139 HD11 LEU   343      54.555  32.831  70.101  1.00  0.00           H
ATOM   2140 HD12 LEU   343      53.602  31.802  69.050  1.00  0.00           H
ATOM   2141 HD13 LEU   343      52.768  32.808  70.226  1.00  0.00           H
ATOM   2142  CD2 LEU   343      53.774  31.583  72.469  1.00  0.00           C
ATOM   2143 HD21 LEU   343      54.756  32.024  72.642  1.00  0.00           H
ATOM   2144 HD22 LEU   343      53.104  32.441  72.510  1.00  0.00           H
ATOM   2145 HD23 LEU   343      53.589  30.864  73.267  1.00  0.00           H
ATOM   2146  C   LEU   343      53.375  28.797  68.979  1.00  0.00           C
ATOM   2147  O   LEU   343      53.854  29.202  67.902  1.00  0.00           O
ATOM   2148  N   TYR   344      53.957  27.689  69.566  1.00  0.00           N
ATOM   2149  H   TYR   344      53.397  27.283  70.301  1.00  0.00           H
ATOM   2150  CA  TYR   344      55.279  27.121  69.054  1.00  0.00           C
ATOM   2151  HA  TYR   344      55.959  27.946  68.842  1.00  0.00           H
ATOM   2152  CB  TYR   344      55.863  26.246  70.197  1.00  0.00           C
ATOM   2153  HB2 TYR   344      55.914  26.946  71.031  1.00  0.00           H
ATOM   2154  HB3 TYR   344      55.233  25.447  70.586  1.00  0.00           H
ATOM   2155  CG  TYR   344      57.202  25.568  69.970  1.00  0.00           C
ATOM   2156  CD1 TYR   344      58.337  26.231  70.451  1.00  0.00           C
ATOM   2157  HD1 TYR   344      58.238  27.228  70.855  1.00  0.00           H
ATOM   2158  CE1 TYR   344      59.576  25.609  70.291  1.00  0.00           C
ATOM   2159  HE1 TYR   344      60.438  26.228  70.493  1.00  0.00           H
ATOM   2160  CZ  TYR   344      59.731  24.310  69.799  1.00  0.00           C
ATOM   2161  OH  TYR   344      60.961  23.764  69.560  1.00  0.00           O
ATOM   2162  HH  TYR   344      61.607  24.321  70.001  1.00  0.00           H
ATOM   2163  CE2 TYR   344      58.559  23.634  69.397  1.00  0.00           C
ATOM   2164  HE2 TYR   344      58.606  22.637  68.984  1.00  0.00           H
ATOM   2165  CD2 TYR   344      57.284  24.261  69.542  1.00  0.00           C
ATOM   2166  HD2 TYR   344      56.404  23.733  69.204  1.00  0.00           H
ATOM   2167  C   TYR   344      55.290  26.403  67.733  1.00  0.00           C
ATOM   2168  O   TYR   344      56.337  26.464  66.972  1.00  0.00           O
ATOM   2169  N   PHE   345      54.234  25.584  67.490  1.00  0.00           N
ATOM   2170  H   PHE   345      53.503  25.528  68.185  1.00  0.00           H
ATOM   2171  CA  PHE   345      54.029  24.837  66.260  1.00  0.00           C
ATOM   2172  HA  PHE   345      54.746  24.020  66.182  1.00  0.00           H
ATOM   2173  CB  PHE   345      52.754  24.054  66.286  1.00  0.00           C
ATOM   2174  HB2 PHE   345      52.769  23.254  67.026  1.00  0.00           H
ATOM   2175  HB3 PHE   345      51.986  24.787  66.532  1.00  0.00           H
ATOM   2176  CG  PHE   345      52.371  23.333  64.980  1.00  0.00           C
ATOM   2177  CD1 PHE   345      51.331  23.778  64.160  1.00  0.00           C
ATOM   2178  HD1 PHE   345      50.690  24.594  64.457  1.00  0.00           H
ATOM   2179  CE1 PHE   345      51.017  23.086  63.001  1.00  0.00           C
ATOM   2180  HE1 PHE   345      50.206  23.406  62.364  1.00  0.00           H
ATOM   2181  CZ  PHE   345      51.800  21.962  62.619  1.00  0.00           C
ATOM   2182  HZ  PHE   345      51.616  21.376  61.731  1.00  0.00           H
ATOM   2183  CE2 PHE   345      52.927  21.591  63.383  1.00  0.00           C
ATOM   2184  HE2 PHE   345      53.534  20.748  63.086  1.00  0.00           H
ATOM   2185  CD2 PHE   345      53.169  22.214  64.577  1.00  0.00           C
ATOM   2186  HD2 PHE   345      54.037  21.917  65.148  1.00  0.00           H
ATOM   2187  C   PHE   345      54.100  25.654  64.949  1.00  0.00           C
ATOM   2188  O   PHE   345      54.755  25.228  64.064  1.00  0.00           O
ATOM   2189  N   PHE   346      53.341  26.781  64.808  1.00  0.00           N
ATOM   2190  H   PHE   346      52.711  27.020  65.560  1.00  0.00           H
ATOM   2191  CA  PHE   346      53.401  27.800  63.752  1.00  0.00           C
ATOM   2192  HA  PHE   346      53.564  27.385  62.757  1.00  0.00           H
ATOM   2193  CB  PHE   346      52.065  28.539  63.701  1.00  0.00           C
ATOM   2194  HB2 PHE   346      52.008  28.844  64.746  1.00  0.00           H
ATOM   2195  HB3 PHE   346      52.119  29.401  63.035  1.00  0.00           H
ATOM   2196  CG  PHE   346      50.887  27.832  63.231  1.00  0.00           C
ATOM   2197  CD1 PHE   346      50.834  27.297  61.918  1.00  0.00           C
ATOM   2198  HD1 PHE   346      51.710  27.289  61.286  1.00  0.00           H
ATOM   2199  CE1 PHE   346      49.655  26.660  61.383  1.00  0.00           C
ATOM   2200  HE1 PHE   346      49.564  26.220  60.401  1.00  0.00           H
ATOM   2201  CZ  PHE   346      48.503  26.636  62.189  1.00  0.00           C
ATOM   2202  HZ  PHE   346      47.561  26.339  61.752  1.00  0.00           H
ATOM   2203  CE2 PHE   346      48.562  27.063  63.525  1.00  0.00           C
ATOM   2204  HE2 PHE   346      47.720  26.981  64.196  1.00  0.00           H
ATOM   2205  CD2 PHE   346      49.723  27.681  64.017  1.00  0.00           C
ATOM   2206  HD2 PHE   346      49.648  28.052  65.028  1.00  0.00           H
ATOM   2207  C   PHE   346      54.634  28.800  63.944  1.00  0.00           C
ATOM   2208  O   PHE   346      55.260  29.182  63.013  1.00  0.00           O
ATOM   2209  N   GLY   347      54.982  29.227  65.193  1.00  0.00           N
ATOM   2210  H   GLY   347      54.584  28.759  65.995  1.00  0.00           H
ATOM   2211  CA  GLY   347      56.218  30.012  65.351  1.00  0.00           C
ATOM   2212  HA2 GLY   347      56.127  30.872  64.687  1.00  0.00           H
ATOM   2213  HA3 GLY   347      56.374  30.288  66.394  1.00  0.00           H
ATOM   2214  C   GLY   347      57.517  29.253  64.928  1.00  0.00           C
ATOM   2215  O   GLY   347      58.301  29.792  64.171  1.00  0.00           O
ATOM   2216  N   MET   348      57.908  28.127  65.508  1.00  0.00           N
ATOM   2217  H   MET   348      57.256  27.661  66.123  1.00  0.00           H
ATOM   2218  CA  MET   348      59.137  27.410  65.158  1.00  0.00           C
ATOM   2219  HA  MET   348      59.963  28.121  65.156  1.00  0.00           H
ATOM   2220  CB  MET   348      59.506  26.301  66.115  1.00  0.00           C
ATOM   2221  HB2 MET   348      59.399  26.615  67.153  1.00  0.00           H
ATOM   2222  HB3 MET   348      58.938  25.390  65.928  1.00  0.00           H
ATOM   2223  CG  MET   348      60.945  25.948  65.902  1.00  0.00           C
ATOM   2224  HG2 MET   348      61.172  25.063  66.497  1.00  0.00           H
ATOM   2225  HG3 MET   348      61.000  25.606  64.869  1.00  0.00           H
ATOM   2226  SD  MET   348      62.176  27.218  66.088  1.00  0.00           S
ATOM   2227  CE  MET   348      62.171  27.215  67.966  1.00  0.00           C
ATOM   2228  HE1 MET   348      61.306  27.703  68.417  1.00  0.00           H
ATOM   2229  HE2 MET   348      62.101  26.186  68.318  1.00  0.00           H
ATOM   2230  HE3 MET   348      63.020  27.771  68.363  1.00  0.00           H
ATOM   2231  C   MET   348      59.080  27.029  63.665  1.00  0.00           C
ATOM   2232  O   MET   348      60.146  27.184  62.989  1.00  0.00           O
ATOM   2233  N   ALA   349      57.945  26.540  63.051  1.00  0.00           N
ATOM   2234  H   ALA   349      57.235  26.169  63.667  1.00  0.00           H
ATOM   2235  CA  ALA   349      57.852  26.366  61.599  1.00  0.00           C
ATOM   2236  HA  ALA   349      58.670  25.693  61.344  1.00  0.00           H
ATOM   2237  CB  ALA   349      56.462  25.812  61.335  1.00  0.00           C
ATOM   2238  HB1 ALA   349      56.376  24.871  61.879  1.00  0.00           H
ATOM   2239  HB2 ALA   349      55.718  26.546  61.644  1.00  0.00           H
ATOM   2240  HB3 ALA   349      56.379  25.599  60.269  1.00  0.00           H
ATOM   2241  C   ALA   349      58.034  27.731  60.888  1.00  0.00           C
ATOM   2242  O   ALA   349      58.362  27.762  59.692  1.00  0.00           O
ATOM   2243  N   SER   350      57.713  28.875  61.537  1.00  0.00           N
ATOM   2244  H   SER   350      57.328  28.924  62.469  1.00  0.00           H
ATOM   2245  CA  SER   350      57.805  30.125  60.845  1.00  0.00           C
ATOM   2246  HA  SER   350      57.298  30.027  59.885  1.00  0.00           H
ATOM   2247  CB  SER   350      57.019  31.310  61.422  1.00  0.00           C
ATOM   2248  HB2 SER   350      56.990  32.043  60.616  1.00  0.00           H
ATOM   2249  HB3 SER   350      55.965  31.041  61.489  1.00  0.00           H
ATOM   2250  OG  SER   350      57.717  31.899  62.461  1.00  0.00           O
ATOM   2251  HG  SER   350      58.109  31.189  62.975  1.00  0.00           H
ATOM   2252  C   SER   350      59.232  30.508  60.570  1.00  0.00           C
ATOM   2253  O   SER   350      59.592  31.044  59.513  1.00  0.00           O
ATOM   2254  N   SER   351      60.139  30.158  61.502  1.00  0.00           N
ATOM   2255  H   SER   351      59.833  29.485  62.190  1.00  0.00           H
ATOM   2256  CA  SER   351      61.600  30.231  61.341  1.00  0.00           C
ATOM   2257  HA  SER   351      61.871  31.257  61.092  1.00  0.00           H
ATOM   2258  CB  SER   351      62.238  29.760  62.636  1.00  0.00           C
ATOM   2259  HB2 SER   351      61.775  30.187  63.525  1.00  0.00           H
ATOM   2260  HB3 SER   351      62.245  28.686  62.823  1.00  0.00           H
ATOM   2261  OG  SER   351      63.556  30.305  62.567  1.00  0.00           O
ATOM   2262  HG  SER   351      63.431  31.216  62.844  1.00  0.00           H
ATOM   2263  C   SER   351      62.027  29.354  60.163  1.00  0.00           C
ATOM   2264  O   SER   351      62.562  29.882  59.196  1.00  0.00           O
ATOM   2265  N   ILE   352      61.698  28.059  60.143  1.00  0.00           N
ATOM   2266  H   ILE   352      61.044  27.739  60.843  1.00  0.00           H
ATOM   2267  CA  ILE   352      61.878  27.165  59.026  1.00  0.00           C
ATOM   2268  HA  ILE   352      62.957  27.048  58.922  1.00  0.00           H
ATOM   2269  CB  ILE   352      61.331  25.704  59.304  1.00  0.00           C
ATOM   2270  HB  ILE   352      60.273  25.777  59.554  1.00  0.00           H
ATOM   2271  CG2 ILE   352      61.520  24.793  58.138  1.00  0.00           C
ATOM   2272 HG21 ILE   352      62.588  24.650  57.969  1.00  0.00           H
ATOM   2273 HG22 ILE   352      60.995  23.852  58.302  1.00  0.00           H
ATOM   2274 HG23 ILE   352      61.013  25.224  57.274  1.00  0.00           H
ATOM   2275  CG1 ILE   352      62.061  25.021  60.480  1.00  0.00           C
ATOM   2276 HG12 ILE   352      63.105  24.808  60.249  1.00  0.00           H
ATOM   2277 HG13 ILE   352      62.027  25.630  61.383  1.00  0.00           H
ATOM   2278  CD1 ILE   352      61.426  23.689  60.837  1.00  0.00           C
ATOM   2279 HD11 ILE   352      61.681  22.920  60.109  1.00  0.00           H
ATOM   2280 HD12 ILE   352      61.826  23.509  61.835  1.00  0.00           H
ATOM   2281 HD13 ILE   352      60.339  23.756  60.880  1.00  0.00           H
ATOM   2282  C   ILE   352      61.372  27.732  57.648  1.00  0.00           C
ATOM   2283  O   ILE   352      61.935  27.458  56.588  1.00  0.00           O
ATOM   2284  N   TRP   353      60.270  28.504  57.619  1.00  0.00           N
ATOM   2285  H   TRP   353      59.777  28.757  58.464  1.00  0.00           H
ATOM   2286  CA  TRP   353      59.792  29.107  56.408  1.00  0.00           C
ATOM   2287  HA  TRP   353      59.712  28.292  55.688  1.00  0.00           H
ATOM   2288  CB  TRP   353      58.458  29.824  56.465  1.00  0.00           C
ATOM   2289  HB2 TRP   353      58.236  30.172  57.474  1.00  0.00           H
ATOM   2290  HB3 TRP   353      58.409  30.662  55.770  1.00  0.00           H
ATOM   2291  CG  TRP   353      57.321  28.977  56.066  1.00  0.00           C
ATOM   2292  CD1 TRP   353      56.345  28.510  56.908  1.00  0.00           C
ATOM   2293  HD1 TRP   353      56.182  28.766  57.945  1.00  0.00           H
ATOM   2294  NE1 TRP   353      55.442  27.743  56.192  1.00  0.00           N
ATOM   2295  HE1 TRP   353      54.802  27.132  56.679  1.00  0.00           H
ATOM   2296  CE2 TRP   353      55.904  27.492  54.898  1.00  0.00           C
ATOM   2297  CZ2 TRP   353      55.489  26.687  53.790  1.00  0.00           C
ATOM   2298  HZ2 TRP   353      54.567  26.132  53.874  1.00  0.00           H
ATOM   2299  CH2 TRP   353      56.137  26.730  52.558  1.00  0.00           C
ATOM   2300  HH2 TRP   353      55.624  26.129  51.822  1.00  0.00           H
ATOM   2301  CZ3 TRP   353      57.251  27.549  52.364  1.00  0.00           C
ATOM   2302  HZ3 TRP   353      57.821  27.545  51.447  1.00  0.00           H
ATOM   2303  CE3 TRP   353      57.730  28.378  53.434  1.00  0.00           C
ATOM   2304  HE3 TRP   353      58.544  29.086  53.386  1.00  0.00           H
ATOM   2305  CD2 TRP   353      57.077  28.334  54.734  1.00  0.00           C
ATOM   2306  C   TRP   353      60.881  30.056  55.808  1.00  0.00           C
ATOM   2307  O   TRP   353      61.255  29.919  54.680  1.00  0.00           O
ATOM   2308  N   TRP   354      61.517  30.931  56.643  1.00  0.00           N
ATOM   2309  H   TRP   354      61.331  30.909  57.635  1.00  0.00           H
ATOM   2310  CA  TRP   354      62.646  31.778  56.156  1.00  0.00           C
ATOM   2311  HA  TRP   354      62.207  32.369  55.353  1.00  0.00           H
ATOM   2312  CB  TRP   354      63.015  32.731  57.292  1.00  0.00           C
ATOM   2313  HB2 TRP   354      62.751  32.336  58.274  1.00  0.00           H
ATOM   2314  HB3 TRP   354      64.089  32.867  57.421  1.00  0.00           H
ATOM   2315  CG  TRP   354      62.472  34.062  57.085  1.00  0.00           C
ATOM   2316  CD1 TRP   354      61.508  34.765  57.737  1.00  0.00           C
ATOM   2317  HD1 TRP   354      60.942  34.461  58.606  1.00  0.00           H
ATOM   2318  NE1 TRP   354      61.424  36.009  57.182  1.00  0.00           N
ATOM   2319  HE1 TRP   354      60.702  36.660  57.458  1.00  0.00           H
ATOM   2320  CE2 TRP   354      62.121  36.084  56.004  1.00  0.00           C
ATOM   2321  CZ2 TRP   354      62.299  37.094  55.054  1.00  0.00           C
ATOM   2322  HZ2 TRP   354      61.687  37.983  55.033  1.00  0.00           H
ATOM   2323  CH2 TRP   354      63.258  36.918  54.038  1.00  0.00           C
ATOM   2324  HH2 TRP   354      63.235  37.617  53.215  1.00  0.00           H
ATOM   2325  CZ3 TRP   354      64.120  35.827  54.012  1.00  0.00           C
ATOM   2326  HZ3 TRP   354      64.948  35.674  53.336  1.00  0.00           H
ATOM   2327  CE3 TRP   354      64.019  34.926  55.058  1.00  0.00           C
ATOM   2328  HE3 TRP   354      64.686  34.077  55.090  1.00  0.00           H
ATOM   2329  CD2 TRP   354      62.975  34.969  56.053  1.00  0.00           C
ATOM   2330  C   TRP   354      63.870  30.952  55.729  1.00  0.00           C
ATOM   2331  O   TRP   354      64.452  31.331  54.733  1.00  0.00           O
ATOM   2332  N   VAL   355      64.244  29.758  56.354  1.00  0.00           N
ATOM   2333  H   VAL   355      63.623  29.457  57.091  1.00  0.00           H
ATOM   2334  CA  VAL   355      65.196  28.767  55.753  1.00  0.00           C
ATOM   2335  HA  VAL   355      66.181  29.229  55.682  1.00  0.00           H
ATOM   2336  CB  VAL   355      65.266  27.551  56.703  1.00  0.00           C
ATOM   2337  HB  VAL   355      64.371  26.931  56.646  1.00  0.00           H
ATOM   2338  CG1 VAL   355      66.495  26.677  56.225  1.00  0.00           C
ATOM   2339 HG11 VAL   355      66.200  26.159  55.312  1.00  0.00           H
ATOM   2340 HG12 VAL   355      67.384  27.268  56.006  1.00  0.00           H
ATOM   2341 HG13 VAL   355      66.752  26.009  57.047  1.00  0.00           H
ATOM   2342  CG2 VAL   355      65.612  28.045  58.129  1.00  0.00           C
ATOM   2343 HG21 VAL   355      66.464  28.711  57.992  1.00  0.00           H
ATOM   2344 HG22 VAL   355      64.761  28.629  58.480  1.00  0.00           H
ATOM   2345 HG23 VAL   355      65.785  27.275  58.880  1.00  0.00           H
ATOM   2346  C   VAL   355      64.773  28.270  54.329  1.00  0.00           C
ATOM   2347  O   VAL   355      65.423  28.577  53.307  1.00  0.00           O
ATOM   2348  N   ILE   356      63.563  27.729  54.238  1.00  0.00           N
ATOM   2349  H   ILE   356      63.039  27.521  55.075  1.00  0.00           H
ATOM   2350  CA  ILE   356      62.987  27.274  52.989  1.00  0.00           C
ATOM   2351  HA  ILE   356      63.658  26.532  52.556  1.00  0.00           H
ATOM   2352  CB  ILE   356      61.613  26.529  53.183  1.00  0.00           C
ATOM   2353  HB  ILE   356      61.037  27.080  53.926  1.00  0.00           H
ATOM   2354  CG2 ILE   356      60.776  26.415  51.962  1.00  0.00           C
ATOM   2355 HG21 ILE   356      59.956  25.699  51.910  1.00  0.00           H
ATOM   2356 HG22 ILE   356      60.241  27.320  51.676  1.00  0.00           H
ATOM   2357 HG23 ILE   356      61.483  26.114  51.188  1.00  0.00           H
ATOM   2358  CG1 ILE   356      62.064  25.134  53.769  1.00  0.00           C
ATOM   2359 HG12 ILE   356      62.535  24.562  52.969  1.00  0.00           H
ATOM   2360 HG13 ILE   356      62.673  25.210  54.670  1.00  0.00           H
ATOM   2361  CD1 ILE   356      60.904  24.261  54.276  1.00  0.00           C
ATOM   2362 HD11 ILE   356      60.358  23.867  53.419  1.00  0.00           H
ATOM   2363 HD12 ILE   356      61.197  23.447  54.939  1.00  0.00           H
ATOM   2364 HD13 ILE   356      60.160  24.821  54.842  1.00  0.00           H
ATOM   2365  C   ILE   356      62.852  28.432  51.964  1.00  0.00           C
ATOM   2366  O   ILE   356      63.225  28.251  50.812  1.00  0.00           O
ATOM   2367  N   LEU   357      62.722  29.681  52.394  1.00  0.00           N
ATOM   2368  H   LEU   357      62.472  29.919  53.343  1.00  0.00           H
ATOM   2369  CA  LEU   357      62.622  30.796  51.480  1.00  0.00           C
ATOM   2370  HA  LEU   357      61.994  30.429  50.668  1.00  0.00           H
ATOM   2371  CB  LEU   357      61.880  31.887  52.188  1.00  0.00           C
ATOM   2372  HB2 LEU   357      60.909  31.481  52.470  1.00  0.00           H
ATOM   2373  HB3 LEU   357      62.409  32.052  53.126  1.00  0.00           H
ATOM   2374  CG  LEU   357      61.587  33.171  51.408  1.00  0.00           C
ATOM   2375  HG  LEU   357      62.507  33.716  51.196  1.00  0.00           H
ATOM   2376  CD1 LEU   357      60.853  32.906  50.062  1.00  0.00           C
ATOM   2377 HD11 LEU   357      59.979  32.255  50.044  1.00  0.00           H
ATOM   2378 HD12 LEU   357      60.386  33.871  49.865  1.00  0.00           H
ATOM   2379 HD13 LEU   357      61.555  32.766  49.240  1.00  0.00           H
ATOM   2380  CD2 LEU   357      60.673  34.049  52.201  1.00  0.00           C
ATOM   2381 HD21 LEU   357      60.427  34.989  51.707  1.00  0.00           H
ATOM   2382 HD22 LEU   357      59.803  33.442  52.450  1.00  0.00           H
ATOM   2383 HD23 LEU   357      61.185  34.230  53.146  1.00  0.00           H
ATOM   2384  C   LEU   357      63.990  31.249  50.921  1.00  0.00           C
ATOM   2385  O   LEU   357      64.180  31.631  49.803  1.00  0.00           O
ATOM   2386  N   SER   358      64.995  30.955  51.699  1.00  0.00           N
ATOM   2387  H   SER   358      64.830  30.829  52.688  1.00  0.00           H
ATOM   2388  CA  SER   358      66.358  31.143  51.333  1.00  0.00           C
ATOM   2389  HA  SER   358      66.406  32.058  50.742  1.00  0.00           H
ATOM   2390  CB  SER   358      67.205  31.511  52.550  1.00  0.00           C
ATOM   2391  HB2 SER   358      67.429  30.762  53.309  1.00  0.00           H
ATOM   2392  HB3 SER   358      68.165  31.870  52.179  1.00  0.00           H
ATOM   2393  OG  SER   358      66.598  32.560  53.231  1.00  0.00           O
ATOM   2394  HG  SER   358      65.729  32.404  53.608  1.00  0.00           H
ATOM   2395  C   SER   358      66.971  30.044  50.472  1.00  0.00           C
ATOM   2396  O   SER   358      67.574  30.379  49.417  1.00  0.00           O
ATOM   2397  N   LEU   359      66.423  28.827  50.642  1.00  0.00           N
ATOM   2398  H   LEU   359      65.842  28.733  51.462  1.00  0.00           H
ATOM   2399  CA  LEU   359      66.616  27.736  49.646  1.00  0.00           C
ATOM   2400  HA  LEU   359      67.692  27.582  49.569  1.00  0.00           H
ATOM   2401  CB  LEU   359      66.054  26.353  50.099  1.00  0.00           C
ATOM   2402  HB2 LEU   359      66.526  26.107  51.050  1.00  0.00           H
ATOM   2403  HB3 LEU   359      64.981  26.436  50.273  1.00  0.00           H
ATOM   2404  CG  LEU   359      66.169  25.208  49.068  1.00  0.00           C
ATOM   2405  HG  LEU   359      65.684  25.441  48.120  1.00  0.00           H
ATOM   2406  CD1 LEU   359      67.607  24.791  48.718  1.00  0.00           C
ATOM   2407 HD11 LEU   359      68.174  25.690  48.478  1.00  0.00           H
ATOM   2408 HD12 LEU   359      68.159  24.272  49.502  1.00  0.00           H
ATOM   2409 HD13 LEU   359      67.566  24.155  47.834  1.00  0.00           H
ATOM   2410  CD2 LEU   359      65.459  23.978  49.725  1.00  0.00           C
ATOM   2411 HD21 LEU   359      64.443  24.289  49.970  1.00  0.00           H
ATOM   2412 HD22 LEU   359      65.315  23.260  48.917  1.00  0.00           H
ATOM   2413 HD23 LEU   359      65.993  23.467  50.526  1.00  0.00           H
ATOM   2414  C   LEU   359      65.972  28.012  48.246  1.00  0.00           C
ATOM   2415  O   LEU   359      66.648  27.934  47.234  1.00  0.00           O
ATOM   2416  N   THR   360      64.638  28.201  48.207  1.00  0.00           N
ATOM   2417  H   THR   360      64.085  28.218  49.052  1.00  0.00           H
ATOM   2418  CA  THR   360      63.892  28.416  47.003  1.00  0.00           C
ATOM   2419  HA  THR   360      63.896  27.538  46.356  1.00  0.00           H
ATOM   2420  CB  THR   360      62.476  28.593  47.440  1.00  0.00           C
ATOM   2421  HB  THR   360      62.495  29.465  48.093  1.00  0.00           H
ATOM   2422  CG2 THR   360      61.418  28.823  46.244  1.00  0.00           C
ATOM   2423 HG21 THR   360      61.871  29.311  45.381  1.00  0.00           H
ATOM   2424 HG22 THR   360      61.027  27.877  45.871  1.00  0.00           H
ATOM   2425 HG23 THR   360      60.611  29.445  46.632  1.00  0.00           H
ATOM   2426  OG1 THR   360      62.032  27.467  48.144  1.00  0.00           O
ATOM   2427  HG1 THR   360      62.001  27.678  49.080  1.00  0.00           H
ATOM   2428  C   THR   360      64.463  29.618  46.244  1.00  0.00           C
ATOM   2429  O   THR   360      64.430  29.627  45.021  1.00  0.00           O
ATOM   2430  N   TRP   361      65.021  30.701  46.842  1.00  0.00           N
ATOM   2431  H   TRP   361      65.018  30.760  47.850  1.00  0.00           H
ATOM   2432  CA  TRP   361      65.674  31.770  46.150  1.00  0.00           C
ATOM   2433  HA  TRP   361      65.105  32.097  45.280  1.00  0.00           H
ATOM   2434  CB  TRP   361      65.669  32.967  47.147  1.00  0.00           C
ATOM   2435  HB2 TRP   361      64.641  33.060  47.497  1.00  0.00           H
ATOM   2436  HB3 TRP   361      66.322  32.732  47.987  1.00  0.00           H
ATOM   2437  CG  TRP   361      66.116  34.324  46.608  1.00  0.00           C
ATOM   2438  CD1 TRP   361      65.349  35.221  45.940  1.00  0.00           C
ATOM   2439  HD1 TRP   361      64.336  35.020  45.624  1.00  0.00           H
ATOM   2440  NE1 TRP   361      66.174  36.277  45.554  1.00  0.00           N
ATOM   2441  HE1 TRP   361      65.765  36.894  44.867  1.00  0.00           H
ATOM   2442  CE2 TRP   361      67.497  36.163  45.844  1.00  0.00           C
ATOM   2443  CZ2 TRP   361      68.629  36.856  45.531  1.00  0.00           C
ATOM   2444  HZ2 TRP   361      68.566  37.753  44.933  1.00  0.00           H
ATOM   2445  CH2 TRP   361      69.835  36.418  46.132  1.00  0.00           C
ATOM   2446  HH2 TRP   361      70.774  36.932  45.993  1.00  0.00           H
ATOM   2447  CZ3 TRP   361      69.841  35.188  46.849  1.00  0.00           C
ATOM   2448  HZ3 TRP   361      70.690  34.801  47.394  1.00  0.00           H
ATOM   2449  CE3 TRP   361      68.695  34.418  46.914  1.00  0.00           C
ATOM   2450  HE3 TRP   361      68.766  33.474  47.434  1.00  0.00           H
ATOM   2451  CD2 TRP   361      67.444  34.881  46.473  1.00  0.00           C
ATOM   2452  C   TRP   361      67.050  31.298  45.668  1.00  0.00           C
ATOM   2453  O   TRP   361      67.267  31.486  44.412  1.00  0.00           O
ATOM   2454  N   PHE   362      67.793  30.416  46.422  1.00  0.00           N
ATOM   2455  H   PHE   362      67.440  30.120  47.321  1.00  0.00           H
ATOM   2456  CA  PHE   362      69.118  29.895  45.957  1.00  0.00           C
ATOM   2457  HA  PHE   362      69.744  30.750  45.701  1.00  0.00           H
ATOM   2458  CB  PHE   362      69.769  29.119  47.125  1.00  0.00           C
ATOM   2459  HB2 PHE   362      70.130  29.806  47.891  1.00  0.00           H
ATOM   2460  HB3 PHE   362      69.024  28.507  47.634  1.00  0.00           H
ATOM   2461  CG  PHE   362      70.801  28.132  46.645  1.00  0.00           C
ATOM   2462  CD1 PHE   362      70.419  26.751  46.341  1.00  0.00           C
ATOM   2463  HD1 PHE   362      69.385  26.494  46.521  1.00  0.00           H
ATOM   2464  CE1 PHE   362      71.387  25.866  45.899  1.00  0.00           C
ATOM   2465  HE1 PHE   362      71.120  24.836  45.710  1.00  0.00           H
ATOM   2466  CZ  PHE   362      72.695  26.266  45.683  1.00  0.00           C
ATOM   2467  HZ  PHE   362      73.368  25.693  45.062  1.00  0.00           H
ATOM   2468  CE2 PHE   362      73.095  27.566  45.975  1.00  0.00           C
ATOM   2469  HE2 PHE   362      74.111  27.923  45.890  1.00  0.00           H
ATOM   2470  CD2 PHE   362      72.145  28.516  46.405  1.00  0.00           C
ATOM   2471  HD2 PHE   362      72.525  29.495  46.656  1.00  0.00           H
ATOM   2472  C   PHE   362      68.964  29.063  44.688  1.00  0.00           C
ATOM   2473  O   PHE   362      69.808  29.000  43.834  1.00  0.00           O
ATOM   2474  N   LEU   363      67.952  28.238  44.635  1.00  0.00           N
ATOM   2475  H   LEU   363      67.215  28.255  45.326  1.00  0.00           H
ATOM   2476  CA  LEU   363      67.577  27.508  43.500  1.00  0.00           C
ATOM   2477  HA  LEU   363      68.380  26.810  43.262  1.00  0.00           H
ATOM   2478  CB  LEU   363      66.259  26.688  43.714  1.00  0.00           C
ATOM   2479  HB2 LEU   363      65.481  27.393  44.010  1.00  0.00           H
ATOM   2480  HB3 LEU   363      65.899  26.152  42.837  1.00  0.00           H
ATOM   2481  CG  LEU   363      66.345  25.694  44.886  1.00  0.00           C
ATOM   2482  HG  LEU   363      66.625  26.167  45.827  1.00  0.00           H
ATOM   2483  CD1 LEU   363      64.957  25.004  45.018  1.00  0.00           C
ATOM   2484 HD11 LEU   363      64.591  24.487  44.131  1.00  0.00           H
ATOM   2485 HD12 LEU   363      64.990  24.308  45.856  1.00  0.00           H
ATOM   2486 HD13 LEU   363      64.174  25.735  45.219  1.00  0.00           H
ATOM   2487  CD2 LEU   363      67.450  24.664  44.699  1.00  0.00           C
ATOM   2488 HD21 LEU   363      67.411  24.069  45.611  1.00  0.00           H
ATOM   2489 HD22 LEU   363      67.333  23.921  43.909  1.00  0.00           H
ATOM   2490 HD23 LEU   363      68.444  25.084  44.546  1.00  0.00           H
ATOM   2491  C   LEU   363      67.286  28.260  42.153  1.00  0.00           C
ATOM   2492  O   LEU   363      67.694  27.790  41.109  1.00  0.00           O
ATOM   2493  N   ALA   364      66.674  29.431  42.343  1.00  0.00           N
ATOM   2494  H   ALA   364      66.510  29.790  43.272  1.00  0.00           H
ATOM   2495  CA  ALA   364      66.712  30.448  41.299  1.00  0.00           C
ATOM   2496  HA  ALA   364      66.332  30.066  40.352  1.00  0.00           H
ATOM   2497  CB  ALA   364      65.790  31.577  41.715  1.00  0.00           C
ATOM   2498  HB1 ALA   364      64.821  31.128  41.935  1.00  0.00           H
ATOM   2499  HB2 ALA   364      66.208  32.087  42.582  1.00  0.00           H
ATOM   2500  HB3 ALA   364      65.601  32.330  40.950  1.00  0.00           H
ATOM   2501  C   ALA   364      68.178  31.000  41.074  1.00  0.00           C
ATOM   2502  O   ALA   364      68.780  30.770  39.994  1.00  0.00           O
ATOM   2503  N   ALA   365      68.746  31.632  42.065  1.00  0.00           N
ATOM   2504  H   ALA   365      68.306  31.461  42.958  1.00  0.00           H
ATOM   2505  CA  ALA   365      69.937  32.444  41.988  1.00  0.00           C
ATOM   2506  HA  ALA   365      69.749  33.324  41.374  1.00  0.00           H
ATOM   2507  CB  ALA   365      70.110  33.032  43.363  1.00  0.00           C
ATOM   2508  HB1 ALA   365      69.268  33.688  43.586  1.00  0.00           H
ATOM   2509  HB2 ALA   365      70.110  32.119  43.959  1.00  0.00           H
ATOM   2510  HB3 ALA   365      70.942  33.730  43.462  1.00  0.00           H
ATOM   2511  C   ALA   365      71.246  31.757  41.574  1.00  0.00           C
ATOM   2512  O   ALA   365      72.009  32.297  40.760  1.00  0.00           O
ATOM   2513  N   GLY   366      71.473  30.540  42.072  1.00  0.00           N
ATOM   2514  H   GLY   366      70.756  30.256  42.724  1.00  0.00           H
ATOM   2515  CA  GLY   366      72.583  29.614  41.718  1.00  0.00           C
ATOM   2516  HA2 GLY   366      73.423  30.236  41.408  1.00  0.00           H
ATOM   2517  HA3 GLY   366      72.849  29.084  42.633  1.00  0.00           H
ATOM   2518  C   GLY   366      72.221  28.533  40.718  1.00  0.00           C
ATOM   2519  O   GLY   366      72.822  28.472  39.636  1.00  0.00           O
ATOM   2520  N   MET   367      71.124  27.807  41.086  1.00  0.00           N
ATOM   2521  H   MET   367      70.694  27.998  41.980  1.00  0.00           H
ATOM   2522  CA  MET   367      70.790  26.543  40.301  1.00  0.00           C
ATOM   2523  HA  MET   367      71.719  26.042  40.031  1.00  0.00           H
ATOM   2524  CB  MET   367      70.003  25.439  41.063  1.00  0.00           C
ATOM   2525  HB2 MET   367      68.986  25.728  41.329  1.00  0.00           H
ATOM   2526  HB3 MET   367      70.132  24.562  40.429  1.00  0.00           H
ATOM   2527  CG  MET   367      70.689  25.100  42.434  1.00  0.00           C
ATOM   2528  HG2 MET   367      71.743  25.326  42.272  1.00  0.00           H
ATOM   2529  HG3 MET   367      70.404  25.806  43.214  1.00  0.00           H
ATOM   2530  SD  MET   367      70.537  23.453  43.179  1.00  0.00           S
ATOM   2531  CE  MET   367      71.486  22.617  41.944  1.00  0.00           C
ATOM   2532  HE1 MET   367      71.057  22.748  40.951  1.00  0.00           H
ATOM   2533  HE2 MET   367      72.452  23.098  41.787  1.00  0.00           H
ATOM   2534  HE3 MET   367      71.620  21.568  42.211  1.00  0.00           H
ATOM   2535  C   MET   367      70.077  26.905  38.956  1.00  0.00           C
ATOM   2536  O   MET   367      69.677  25.980  38.212  1.00  0.00           O
ATOM   2537  N   LYS   368      69.607  28.106  38.805  1.00  0.00           N
ATOM   2538  H   LYS   368      69.898  28.733  39.541  1.00  0.00           H
ATOM   2539  CA  LYS   368      68.772  28.615  37.670  1.00  0.00           C
ATOM   2540  HA  LYS   368      68.506  29.652  37.872  1.00  0.00           H
ATOM   2541  CB  LYS   368      69.710  28.709  36.441  1.00  0.00           C
ATOM   2542  HB2 LYS   368      69.808  27.714  36.007  1.00  0.00           H
ATOM   2543  HB3 LYS   368      69.225  29.307  35.669  1.00  0.00           H
ATOM   2544  CG  LYS   368      71.038  29.424  36.674  1.00  0.00           C
ATOM   2545  HG2 LYS   368      70.823  30.238  37.367  1.00  0.00           H
ATOM   2546  HG3 LYS   368      71.781  28.777  37.141  1.00  0.00           H
ATOM   2547  CD  LYS   368      71.665  29.908  35.408  1.00  0.00           C
ATOM   2548  HD2 LYS   368      71.058  30.710  34.988  1.00  0.00           H
ATOM   2549  HD3 LYS   368      72.680  30.238  35.627  1.00  0.00           H
ATOM   2550  CE  LYS   368      71.886  28.872  34.325  1.00  0.00           C
ATOM   2551  HE2 LYS   368      72.014  27.860  34.711  1.00  0.00           H
ATOM   2552  HE3 LYS   368      70.931  28.790  33.807  1.00  0.00           H
ATOM   2553  NZ  LYS   368      72.985  29.128  33.405  1.00  0.00           N
ATOM   2554  HZ1 LYS   368      73.800  29.290  33.980  1.00  0.00           H
ATOM   2555  HZ2 LYS   368      73.211  28.319  32.846  1.00  0.00           H
ATOM   2556  HZ3 LYS   368      72.825  29.990  32.904  1.00  0.00           H
ATOM   2557  C   LYS   368      67.406  27.897  37.470  1.00  0.00           C
ATOM   2558  O   LYS   368      66.880  28.000  36.361  1.00  0.00           O
ATOM   2559  N   TRP   369      66.820  27.266  38.493  1.00  0.00           N
ATOM   2560  H   TRP   369      67.330  27.346  39.361  1.00  0.00           H
ATOM   2561  CA  TRP   369      65.522  26.618  38.512  1.00  0.00           C
ATOM   2562  HA  TRP   369      65.405  25.924  37.680  1.00  0.00           H
ATOM   2563  CB  TRP   369      65.238  25.610  39.686  1.00  0.00           C
ATOM   2564  HB2 TRP   369      65.490  26.014  40.667  1.00  0.00           H
ATOM   2565  HB3 TRP   369      64.175  25.375  39.737  1.00  0.00           H
ATOM   2566  CG  TRP   369      65.944  24.365  39.632  1.00  0.00           C
ATOM   2567  CD1 TRP   369      67.067  24.149  38.851  1.00  0.00           C
ATOM   2568  HD1 TRP   369      67.508  24.865  38.174  1.00  0.00           H
ATOM   2569  NE1 TRP   369      67.605  22.897  39.100  1.00  0.00           N
ATOM   2570  HE1 TRP   369      68.365  22.512  38.559  1.00  0.00           H
ATOM   2571  CE2 TRP   369      66.834  22.233  40.036  1.00  0.00           C
ATOM   2572  CZ2 TRP   369      66.965  21.000  40.635  1.00  0.00           C
ATOM   2573  HZ2 TRP   369      67.686  20.329  40.194  1.00  0.00           H
ATOM   2574  CH2 TRP   369      66.124  20.618  41.678  1.00  0.00           C
ATOM   2575  HH2 TRP   369      66.393  19.748  42.258  1.00  0.00           H
ATOM   2576  CZ3 TRP   369      65.068  21.469  41.990  1.00  0.00           C
ATOM   2577  HZ3 TRP   369      64.366  21.146  42.745  1.00  0.00           H
ATOM   2578  CE3 TRP   369      64.856  22.700  41.371  1.00  0.00           C
ATOM   2579  HE3 TRP   369      64.011  23.283  41.706  1.00  0.00           H
ATOM   2580  CD2 TRP   369      65.828  23.160  40.417  1.00  0.00           C
ATOM   2581  C   TRP   369      64.354  27.616  38.485  1.00  0.00           C
ATOM   2582  O   TRP   369      64.160  28.397  39.421  1.00  0.00           O
ATOM   2583  N   GLY   370      63.597  27.548  37.375  1.00  0.00           N
ATOM   2584  H   GLY   370      63.965  26.843  36.753  1.00  0.00           H
ATOM   2585  CA  GLY   370      62.287  28.150  37.205  1.00  0.00           C
ATOM   2586  HA2 GLY   370      62.347  29.175  37.571  1.00  0.00           H
ATOM   2587  HA3 GLY   370      62.022  28.329  36.163  1.00  0.00           H
ATOM   2588  C   GLY   370      61.137  27.378  37.879  1.00  0.00           C
ATOM   2589  O   GLY   370      61.311  26.450  38.644  1.00  0.00           O
ATOM   2590  N   HIP   371      59.865  27.776  37.517  1.00  0.00           N
ATOM   2591  H   HIP   371      59.867  28.446  36.761  1.00  0.00           H
ATOM   2592  CA  HIP   371      58.618  27.561  38.165  1.00  0.00           C
ATOM   2593  HA  HIP   371      58.644  27.847  39.216  1.00  0.00           H
ATOM   2594  CB  HIP   371      57.560  28.299  37.337  1.00  0.00           C
ATOM   2595  HB2 HIP   371      57.701  29.379  37.377  1.00  0.00           H
ATOM   2596  HB3 HIP   371      57.734  28.019  36.298  1.00  0.00           H
ATOM   2597  CG  HIP   371      56.169  27.991  37.785  1.00  0.00           C
ATOM   2598  ND1 HIP   371      55.368  27.012  37.218  1.00  0.00           N
ATOM   2599  HD1 HIP   371      55.521  26.404  36.426  1.00  0.00           H
ATOM   2600  CE1 HIP   371      54.209  26.989  37.902  1.00  0.00           C
ATOM   2601  HE1 HIP   371      53.371  26.335  37.711  1.00  0.00           H
ATOM   2602  NE2 HIP   371      54.232  27.994  38.802  1.00  0.00           N
ATOM   2603  HE2 HIP   371      53.395  28.242  39.311  1.00  0.00           H
ATOM   2604  CD2 HIP   371      55.394  28.591  38.767  1.00  0.00           C
ATOM   2605  HD2 HIP   371      55.655  29.502  39.285  1.00  0.00           H
ATOM   2606  C   HIP   371      58.307  26.035  38.275  1.00  0.00           C
ATOM   2607  O   HIP   371      57.980  25.574  39.334  1.00  0.00           O
ATOM   2608  N   GLU   372      58.349  25.274  37.244  1.00  0.00           N
ATOM   2609  H   GLU   372      58.887  25.652  36.478  1.00  0.00           H
ATOM   2610  CA  GLU   372      58.072  23.813  37.132  1.00  0.00           C
ATOM   2611  HA  GLU   372      57.067  23.661  37.526  1.00  0.00           H
ATOM   2612  CB  GLU   372      58.268  23.331  35.702  1.00  0.00           C
ATOM   2613  HB2 GLU   372      59.334  23.209  35.509  1.00  0.00           H
ATOM   2614  HB3 GLU   372      57.929  22.295  35.700  1.00  0.00           H
ATOM   2615  CG  GLU   372      57.427  24.044  34.655  1.00  0.00           C
ATOM   2616  HG2 GLU   372      57.966  24.943  34.357  1.00  0.00           H
ATOM   2617  HG3 GLU   372      57.322  23.444  33.751  1.00  0.00           H
ATOM   2618  CD  GLU   372      56.021  24.468  35.100  1.00  0.00           C
ATOM   2619  OE1 GLU   372      55.274  23.635  35.657  1.00  0.00           O
ATOM   2620  OE2 GLU   372      55.550  25.628  34.909  1.00  0.00           O
ATOM   2621  C   GLU   372      58.989  23.045  38.063  1.00  0.00           C
ATOM   2622  O   GLU   372      58.447  22.214  38.814  1.00  0.00           O
ATOM   2623  N   ALA   373      60.278  23.350  38.033  1.00  0.00           N
ATOM   2624  H   ALA   373      60.501  24.150  37.457  1.00  0.00           H
ATOM   2625  CA  ALA   373      61.281  22.609  38.866  1.00  0.00           C
ATOM   2626  HA  ALA   373      61.299  21.541  38.647  1.00  0.00           H
ATOM   2627  CB  ALA   373      62.654  23.132  38.405  1.00  0.00           C
ATOM   2628  HB1 ALA   373      63.407  22.872  39.149  1.00  0.00           H
ATOM   2629  HB2 ALA   373      62.923  22.787  37.407  1.00  0.00           H
ATOM   2630  HB3 ALA   373      62.590  24.205  38.221  1.00  0.00           H
ATOM   2631  C   ALA   373      60.981  22.779  40.408  1.00  0.00           C
ATOM   2632  O   ALA   373      61.114  21.870  41.252  1.00  0.00           O
ATOM   2633  N   ILE   374      60.456  23.918  40.785  1.00  0.00           N
ATOM   2634  H   ILE   374      60.336  24.534  39.994  1.00  0.00           H
ATOM   2635  CA  ILE   374      59.889  24.263  42.065  1.00  0.00           C
ATOM   2636  HA  ILE   374      60.525  23.909  42.876  1.00  0.00           H
ATOM   2637  CB  ILE   374      59.894  25.819  42.187  1.00  0.00           C
ATOM   2638  HB  ILE   374      59.471  26.120  41.229  1.00  0.00           H
ATOM   2639  CG2 ILE   374      58.885  26.235  43.296  1.00  0.00           C
ATOM   2640 HG21 ILE   374      57.848  25.935  43.143  1.00  0.00           H
ATOM   2641 HG22 ILE   374      59.166  25.779  44.246  1.00  0.00           H
ATOM   2642 HG23 ILE   374      58.961  27.319  43.386  1.00  0.00           H
ATOM   2643  CG1 ILE   374      61.277  26.481  42.502  1.00  0.00           C
ATOM   2644 HG12 ILE   374      61.427  26.578  43.578  1.00  0.00           H
ATOM   2645 HG13 ILE   374      62.071  25.818  42.158  1.00  0.00           H
ATOM   2646  CD1 ILE   374      61.428  27.864  41.815  1.00  0.00           C
ATOM   2647 HD11 ILE   374      60.557  28.457  42.093  1.00  0.00           H
ATOM   2648 HD12 ILE   374      62.375  28.302  42.132  1.00  0.00           H
ATOM   2649 HD13 ILE   374      61.357  27.638  40.751  1.00  0.00           H
ATOM   2650  C   ILE   374      58.520  23.545  42.304  1.00  0.00           C
ATOM   2651  O   ILE   374      58.402  22.826  43.319  1.00  0.00           O
ATOM   2652  N   GLU   375      57.585  23.703  41.326  1.00  0.00           N
ATOM   2653  H   GLU   375      57.784  24.281  40.522  1.00  0.00           H
ATOM   2654  CA  GLU   375      56.237  23.093  41.480  1.00  0.00           C
ATOM   2655  HA  GLU   375      55.814  23.416  42.431  1.00  0.00           H
ATOM   2656  CB  GLU   375      55.256  23.669  40.435  1.00  0.00           C
ATOM   2657  HB2 GLU   375      55.048  24.735  40.520  1.00  0.00           H
ATOM   2658  HB3 GLU   375      55.720  23.590  39.452  1.00  0.00           H
ATOM   2659  CG  GLU   375      53.971  22.965  40.419  1.00  0.00           C
ATOM   2660  HG2 GLU   375      53.392  23.366  39.588  1.00  0.00           H
ATOM   2661  HG3 GLU   375      54.098  21.895  40.258  1.00  0.00           H
ATOM   2662  CD  GLU   375      53.138  23.292  41.653  1.00  0.00           C
ATOM   2663  OE1 GLU   375      52.315  22.448  42.104  1.00  0.00           O
ATOM   2664  OE2 GLU   375      52.995  24.468  42.079  1.00  0.00           O
ATOM   2665  C   GLU   375      56.171  21.606  41.562  1.00  0.00           C
ATOM   2666  O   GLU   375      55.373  21.065  42.347  1.00  0.00           O
ATOM   2667  N   ALA   376      57.064  20.870  40.970  1.00  0.00           N
ATOM   2668  H   ALA   376      57.805  21.334  40.462  1.00  0.00           H
ATOM   2669  CA  ALA   376      57.133  19.431  41.089  1.00  0.00           C
ATOM   2670  HA  ALA   376      56.267  18.906  40.686  1.00  0.00           H
ATOM   2671  CB  ALA   376      58.236  19.070  40.145  1.00  0.00           C
ATOM   2672  HB1 ALA   376      59.220  19.387  40.492  1.00  0.00           H
ATOM   2673  HB2 ALA   376      58.333  17.994  40.001  1.00  0.00           H
ATOM   2674  HB3 ALA   376      58.018  19.593  39.214  1.00  0.00           H
ATOM   2675  C   ALA   376      57.343  18.870  42.526  1.00  0.00           C
ATOM   2676  O   ALA   376      57.158  17.715  42.806  1.00  0.00           O
ATOM   2677  N   ASN   377      57.883  19.783  43.351  1.00  0.00           N
ATOM   2678  H   ASN   377      58.051  20.697  42.956  1.00  0.00           H
ATOM   2679  CA  ASN   377      58.363  19.588  44.684  1.00  0.00           C
ATOM   2680  HA  ASN   377      58.289  18.527  44.924  1.00  0.00           H
ATOM   2681  CB  ASN   377      59.809  20.094  44.756  1.00  0.00           C
ATOM   2682  HB2 ASN   377      59.873  21.107  44.360  1.00  0.00           H
ATOM   2683  HB3 ASN   377      60.161  20.204  45.782  1.00  0.00           H
ATOM   2684  CG  ASN   377      60.847  19.289  44.011  1.00  0.00           C
ATOM   2685  OD1 ASN   377      61.006  18.122  44.357  1.00  0.00           O
ATOM   2686  ND2 ASN   377      61.710  19.865  43.191  1.00  0.00           N
ATOM   2687 HD21 ASN   377      62.427  19.314  42.741  1.00  0.00           H
ATOM   2688 HD22 ASN   377      61.379  20.675  42.686  1.00  0.00           H
ATOM   2689  C   ASN   377      57.443  20.317  45.707  1.00  0.00           C
ATOM   2690  O   ASN   377      57.793  20.443  46.866  1.00  0.00           O
ATOM   2691  N   SER   378      56.245  20.940  45.213  1.00  0.00           N
ATOM   2692  H   SER   378      56.049  21.000  44.224  1.00  0.00           H
ATOM   2693  CA  SER   378      55.454  21.688  46.152  1.00  0.00           C
ATOM   2694  HA  SER   378      55.913  22.671  46.260  1.00  0.00           H
ATOM   2695  CB  SER   378      54.052  21.865  45.496  1.00  0.00           C
ATOM   2696  HB2 SER   378      54.150  22.168  44.454  1.00  0.00           H
ATOM   2697  HB3 SER   378      53.618  20.868  45.422  1.00  0.00           H
ATOM   2698  OG  SER   378      53.171  22.818  46.055  1.00  0.00           O
ATOM   2699  HG  SER   378      52.467  22.998  45.427  1.00  0.00           H
ATOM   2700  C   SER   378      55.228  21.161  47.564  1.00  0.00           C
ATOM   2701  O   SER   378      55.346  21.899  48.526  1.00  0.00           O
ATOM   2702  N   GLN   379      54.684  19.903  47.619  1.00  0.00           N
ATOM   2703  H   GLN   379      54.586  19.410  46.743  1.00  0.00           H
ATOM   2704  CA  GLN   379      54.277  19.234  48.843  1.00  0.00           C
ATOM   2705  HA  GLN   379      53.656  19.877  49.468  1.00  0.00           H
ATOM   2706  CB  GLN   379      53.688  17.797  48.523  1.00  0.00           C
ATOM   2707  HB2 GLN   379      53.460  17.309  49.471  1.00  0.00           H
ATOM   2708  HB3 GLN   379      52.733  17.864  48.003  1.00  0.00           H
ATOM   2709  CG  GLN   379      54.684  16.881  47.774  1.00  0.00           C
ATOM   2710  HG2 GLN   379      55.717  17.198  47.916  1.00  0.00           H
ATOM   2711  HG3 GLN   379      54.588  15.842  48.091  1.00  0.00           H
ATOM   2712  CD  GLN   379      54.482  16.860  46.319  1.00  0.00           C
ATOM   2713  OE1 GLN   379      54.670  17.869  45.673  1.00  0.00           O
ATOM   2714  NE2 GLN   379      54.033  15.755  45.799  1.00  0.00           N
ATOM   2715 HE21 GLN   379      53.946  15.658  44.797  1.00  0.00           H
ATOM   2716 HE22 GLN   379      53.914  15.023  46.484  1.00  0.00           H
ATOM   2717  C   GLN   379      55.458  19.071  49.816  1.00  0.00           C
ATOM   2718  O   GLN   379      55.396  19.381  50.983  1.00  0.00           O
ATOM   2719  N   TYR   380      56.630  18.843  49.239  1.00  0.00           N
ATOM   2720  H   TYR   380      56.770  18.727  48.246  1.00  0.00           H
ATOM   2721  CA  TYR   380      57.868  18.573  49.924  1.00  0.00           C
ATOM   2722  HA  TYR   380      57.596  17.784  50.626  1.00  0.00           H
ATOM   2723  CB  TYR   380      58.996  18.017  49.048  1.00  0.00           C
ATOM   2724  HB2 TYR   380      59.462  18.843  48.512  1.00  0.00           H
ATOM   2725  HB3 TYR   380      59.679  17.541  49.751  1.00  0.00           H
ATOM   2726  CG  TYR   380      58.619  16.922  48.170  1.00  0.00           C
ATOM   2727  CD1 TYR   380      57.983  15.780  48.738  1.00  0.00           C
ATOM   2728  HD1 TYR   380      57.732  15.787  49.788  1.00  0.00           H
ATOM   2729  CE1 TYR   380      57.710  14.660  47.954  1.00  0.00           C
ATOM   2730  HE1 TYR   380      57.099  13.853  48.329  1.00  0.00           H
ATOM   2731  CZ  TYR   380      58.054  14.662  46.547  1.00  0.00           C
ATOM   2732  OH  TYR   380      57.810  13.702  45.690  1.00  0.00           O
ATOM   2733  HH  TYR   380      57.611  14.250  44.927  1.00  0.00           H
ATOM   2734  CE2 TYR   380      58.876  15.706  46.035  1.00  0.00           C
ATOM   2735  HE2 TYR   380      59.370  15.664  45.076  1.00  0.00           H
ATOM   2736  CD2 TYR   380      59.161  16.823  46.876  1.00  0.00           C
ATOM   2737  HD2 TYR   380      59.850  17.528  46.434  1.00  0.00           H
ATOM   2738  C   TYR   380      58.344  19.747  50.667  1.00  0.00           C
ATOM   2739  O   TYR   380      58.799  19.553  51.805  1.00  0.00           O
ATOM   2740  N   PHE   381      58.293  20.952  50.118  1.00  0.00           N
ATOM   2741  H   PHE   381      57.887  20.978  49.193  1.00  0.00           H
ATOM   2742  CA  PHE   381      58.647  22.184  50.880  1.00  0.00           C
ATOM   2743  HA  PHE   381      59.683  22.246  51.212  1.00  0.00           H
ATOM   2744  CB  PHE   381      58.350  23.457  50.052  1.00  0.00           C
ATOM   2745  HB2 PHE   381      57.312  23.339  49.740  1.00  0.00           H
ATOM   2746  HB3 PHE   381      58.517  24.311  50.709  1.00  0.00           H
ATOM   2747  CG  PHE   381      59.275  23.683  48.912  1.00  0.00           C
ATOM   2748  CD1 PHE   381      58.873  23.469  47.596  1.00  0.00           C
ATOM   2749  HD1 PHE   381      57.848  23.150  47.474  1.00  0.00           H
ATOM   2750  CE1 PHE   381      59.794  23.598  46.547  1.00  0.00           C
ATOM   2751  HE1 PHE   381      59.528  23.319  45.538  1.00  0.00           H
ATOM   2752  CZ  PHE   381      61.082  23.991  46.888  1.00  0.00           C
ATOM   2753  HZ  PHE   381      61.805  24.114  46.096  1.00  0.00           H
ATOM   2754  CE2 PHE   381      61.532  24.107  48.195  1.00  0.00           C
ATOM   2755  HE2 PHE   381      62.552  24.366  48.440  1.00  0.00           H
ATOM   2756  CD2 PHE   381      60.624  23.988  49.244  1.00  0.00           C
ATOM   2757  HD2 PHE   381      60.859  23.999  50.298  1.00  0.00           H
ATOM   2758  C   PHE   381      57.816  22.318  52.171  1.00  0.00           C
ATOM   2759  O   PHE   381      58.307  22.577  53.293  1.00  0.00           O
ATOM   2760  N   HID   382      56.482  22.161  52.003  1.00  0.00           N
ATOM   2761  H   HID   382      56.142  21.968  51.072  1.00  0.00           H
ATOM   2762  CA  HID   382      55.487  22.305  53.177  1.00  0.00           C
ATOM   2763  HA  HID   382      55.664  23.262  53.669  1.00  0.00           H
ATOM   2764  CB  HID   382      54.098  22.260  52.626  1.00  0.00           C
ATOM   2765  HB2 HID   382      53.942  21.331  52.078  1.00  0.00           H
ATOM   2766  HB3 HID   382      53.501  22.310  53.537  1.00  0.00           H
ATOM   2767  CG  HID   382      53.728  23.438  51.768  1.00  0.00           C
ATOM   2768  ND1 HID   382      53.893  23.499  50.395  1.00  0.00           N
ATOM   2769  HD1 HID   382      54.272  22.772  49.805  1.00  0.00           H
ATOM   2770  CE1 HID   382      53.113  24.512  49.956  1.00  0.00           C
ATOM   2771  HE1 HID   382      53.024  24.823  48.926  1.00  0.00           H
ATOM   2772  NE2 HID   382      52.696  25.288  50.971  1.00  0.00           N
ATOM   2773  CD2 HID   382      52.972  24.540  52.096  1.00  0.00           C
ATOM   2774  HD2 HID   382      52.712  24.791  53.114  1.00  0.00           H
ATOM   2775  C   HID   382      55.739  21.263  54.244  1.00  0.00           C
ATOM   2776  O   HID   382      55.821  21.567  55.440  1.00  0.00           O
ATOM   2777  N   LEU   383      55.833  19.981  53.888  1.00  0.00           N
ATOM   2778  H   LEU   383      55.786  19.769  52.902  1.00  0.00           H
ATOM   2779  CA  LEU   383      56.193  18.975  54.791  1.00  0.00           C
ATOM   2780  HA  LEU   383      55.445  18.847  55.573  1.00  0.00           H
ATOM   2781  CB  LEU   383      56.342  17.613  53.943  1.00  0.00           C
ATOM   2782  HB2 LEU   383      57.088  17.731  53.158  1.00  0.00           H
ATOM   2783  HB3 LEU   383      56.711  16.944  54.721  1.00  0.00           H
ATOM   2784  CG  LEU   383      55.082  17.023  53.272  1.00  0.00           C
ATOM   2785  HG  LEU   383      54.577  17.787  52.680  1.00  0.00           H
ATOM   2786  CD1 LEU   383      55.518  15.920  52.333  1.00  0.00           C
ATOM   2787 HD11 LEU   383      54.615  15.439  51.956  1.00  0.00           H
ATOM   2788 HD12 LEU   383      56.103  16.315  51.502  1.00  0.00           H
ATOM   2789 HD13 LEU   383      55.943  15.102  52.914  1.00  0.00           H
ATOM   2790  CD2 LEU   383      54.136  16.446  54.291  1.00  0.00           C
ATOM   2791 HD21 LEU   383      53.913  17.179  55.066  1.00  0.00           H
ATOM   2792 HD22 LEU   383      53.195  16.025  53.937  1.00  0.00           H
ATOM   2793 HD23 LEU   383      54.721  15.728  54.865  1.00  0.00           H
ATOM   2794  C   LEU   383      57.497  19.251  55.563  1.00  0.00           C
ATOM   2795  O   LEU   383      57.499  19.282  56.747  1.00  0.00           O
ATOM   2796  N   ALA   384      58.597  19.562  54.909  1.00  0.00           N
ATOM   2797  H   ALA   384      58.624  19.610  53.900  1.00  0.00           H
ATOM   2798  CA  ALA   384      59.815  20.032  55.610  1.00  0.00           C
ATOM   2799  HA  ALA   384      60.138  19.262  56.310  1.00  0.00           H
ATOM   2800  CB  ALA   384      60.918  20.270  54.598  1.00  0.00           C
ATOM   2801  HB1 ALA   384      60.607  20.941  53.798  1.00  0.00           H
ATOM   2802  HB2 ALA   384      61.780  20.618  55.166  1.00  0.00           H
ATOM   2803  HB3 ALA   384      61.249  19.357  54.103  1.00  0.00           H
ATOM   2804  C   ALA   384      59.640  21.421  56.436  1.00  0.00           C
ATOM   2805  O   ALA   384      60.461  21.744  57.343  1.00  0.00           O
ATOM   2806  N   ALA   385      58.583  22.255  56.226  1.00  0.00           N
ATOM   2807  H   ALA   385      57.946  22.084  55.462  1.00  0.00           H
ATOM   2808  CA  ALA   385      58.348  23.445  57.041  1.00  0.00           C
ATOM   2809  HA  ALA   385      59.264  24.036  57.048  1.00  0.00           H
ATOM   2810  CB  ALA   385      57.355  24.466  56.392  1.00  0.00           C
ATOM   2811  HB1 ALA   385      57.838  25.040  55.601  1.00  0.00           H
ATOM   2812  HB2 ALA   385      56.461  24.008  55.969  1.00  0.00           H
ATOM   2813  HB3 ALA   385      56.997  25.129  57.180  1.00  0.00           H
ATOM   2814  C   ALA   385      57.871  23.151  58.512  1.00  0.00           C
ATOM   2815  O   ALA   385      58.205  23.758  59.533  1.00  0.00           O
ATOM   2816  N   TRP   386      56.936  22.195  58.693  1.00  0.00           N
ATOM   2817  H   TRP   386      56.550  21.714  57.893  1.00  0.00           H
ATOM   2818  CA  TRP   386      56.308  21.857  60.019  1.00  0.00           C
ATOM   2819  HA  TRP   386      56.594  22.659  60.699  1.00  0.00           H
ATOM   2820  CB  TRP   386      54.808  21.775  59.758  1.00  0.00           C
ATOM   2821  HB2 TRP   386      54.569  21.240  58.839  1.00  0.00           H
ATOM   2822  HB3 TRP   386      54.230  21.271  60.533  1.00  0.00           H
ATOM   2823  CG  TRP   386      54.153  23.120  59.687  1.00  0.00           C
ATOM   2824  CD1 TRP   386      53.878  23.941  60.765  1.00  0.00           C
ATOM   2825  HD1 TRP   386      54.156  23.737  61.789  1.00  0.00           H
ATOM   2826  NE1 TRP   386      53.372  25.101  60.256  1.00  0.00           N
ATOM   2827  HE1 TRP   386      52.958  25.823  60.828  1.00  0.00           H
ATOM   2828  CE2 TRP   386      53.170  25.103  58.879  1.00  0.00           C
ATOM   2829  CZ2 TRP   386      52.520  25.982  57.993  1.00  0.00           C
ATOM   2830  HZ2 TRP   386      52.115  26.902  58.388  1.00  0.00           H
ATOM   2831  CH2 TRP   386      52.562  25.749  56.631  1.00  0.00           C
ATOM   2832  HH2 TRP   386      52.028  26.444  55.999  1.00  0.00           H
ATOM   2833  CZ3 TRP   386      53.202  24.582  56.171  1.00  0.00           C
ATOM   2834  HZ3 TRP   386      53.224  24.425  55.103  1.00  0.00           H
ATOM   2835  CE3 TRP   386      53.763  23.724  57.134  1.00  0.00           C
ATOM   2836  HE3 TRP   386      54.317  22.844  56.841  1.00  0.00           H
ATOM   2837  CD2 TRP   386      53.808  23.905  58.512  1.00  0.00           C
ATOM   2838  C   TRP   386      56.730  20.550  60.683  1.00  0.00           C
ATOM   2839  O   TRP   386      56.520  20.336  61.869  1.00  0.00           O
ATOM   2840  N   ALA   387      57.346  19.641  59.981  1.00  0.00           N
ATOM   2841  H   ALA   387      57.350  19.766  58.978  1.00  0.00           H
ATOM   2842  CA  ALA   387      57.612  18.368  60.476  1.00  0.00           C
ATOM   2843  HA  ALA   387      56.661  17.965  60.823  1.00  0.00           H
ATOM   2844  CB  ALA   387      58.146  17.480  59.370  1.00  0.00           C
ATOM   2845  HB1 ALA   387      58.963  17.993  58.863  1.00  0.00           H
ATOM   2846  HB2 ALA   387      58.434  16.539  59.838  1.00  0.00           H
ATOM   2847  HB3 ALA   387      57.313  17.328  58.683  1.00  0.00           H
ATOM   2848  C   ALA   387      58.426  18.278  61.775  1.00  0.00           C
ATOM   2849  O   ALA   387      58.012  17.615  62.729  1.00  0.00           O
ATOM   2850  N   VAL   388      59.593  18.943  61.840  1.00  0.00           N
ATOM   2851  H   VAL   388      59.865  19.475  61.025  1.00  0.00           H
ATOM   2852  CA  VAL   388      60.324  19.207  63.151  1.00  0.00           C
ATOM   2853  HA  VAL   388      60.495  18.246  63.638  1.00  0.00           H
ATOM   2854  CB  VAL   388      61.805  19.733  62.861  1.00  0.00           C
ATOM   2855  HB  VAL   388      61.794  20.695  62.349  1.00  0.00           H
ATOM   2856  CG1 VAL   388      62.625  19.948  64.197  1.00  0.00           C
ATOM   2857 HG11 VAL   388      62.739  19.037  64.785  1.00  0.00           H
ATOM   2858 HG12 VAL   388      63.587  20.394  63.946  1.00  0.00           H
ATOM   2859 HG13 VAL   388      62.151  20.591  64.938  1.00  0.00           H
ATOM   2860  CG2 VAL   388      62.637  18.631  62.099  1.00  0.00           C
ATOM   2861 HG21 VAL   388      62.453  17.630  62.490  1.00  0.00           H
ATOM   2862 HG22 VAL   388      62.432  18.695  61.031  1.00  0.00           H
ATOM   2863 HG23 VAL   388      63.681  18.851  62.324  1.00  0.00           H
ATOM   2864  C   VAL   388      59.498  19.928  64.141  1.00  0.00           C
ATOM   2865  O   VAL   388      59.451  19.463  65.242  1.00  0.00           O
ATOM   2866  N   PRO   389      58.922  21.086  63.855  1.00  0.00           N
ATOM   2867  CD  PRO   389      59.258  22.018  62.721  1.00  0.00           C
ATOM   2868  HD2 PRO   389      58.834  21.682  61.775  1.00  0.00           H
ATOM   2869  HD3 PRO   389      60.346  22.045  62.664  1.00  0.00           H
ATOM   2870  CG  PRO   389      58.584  23.266  63.142  1.00  0.00           C
ATOM   2871  HG2 PRO   389      58.292  23.763  62.217  1.00  0.00           H
ATOM   2872  HG3 PRO   389      59.245  23.935  63.693  1.00  0.00           H
ATOM   2873  CB  PRO   389      57.361  22.830  63.923  1.00  0.00           C
ATOM   2874  HB2 PRO   389      56.622  22.482  63.200  1.00  0.00           H
ATOM   2875  HB3 PRO   389      56.941  23.608  64.560  1.00  0.00           H
ATOM   2876  CA  PRO   389      57.978  21.700  64.780  1.00  0.00           C
ATOM   2877  HA  PRO   389      58.504  22.177  65.607  1.00  0.00           H
ATOM   2878  C   PRO   389      56.958  20.708  65.436  1.00  0.00           C
ATOM   2879  O   PRO   389      56.716  20.805  66.635  1.00  0.00           O
ATOM   2880  N   ALA   390      56.393  19.755  64.693  1.00  0.00           N
ATOM   2881  H   ALA   390      56.681  19.592  63.738  1.00  0.00           H
ATOM   2882  CA  ALA   390      55.393  18.763  65.106  1.00  0.00           C
ATOM   2883  HA  ALA   390      54.564  19.371  65.468  1.00  0.00           H
ATOM   2884  CB  ALA   390      54.920  17.968  63.876  1.00  0.00           C
ATOM   2885  HB1 ALA   390      53.883  17.669  64.033  1.00  0.00           H
ATOM   2886  HB2 ALA   390      54.981  18.618  63.004  1.00  0.00           H
ATOM   2887  HB3 ALA   390      55.518  17.085  63.650  1.00  0.00           H
ATOM   2888  C   ALA   390      55.992  17.840  66.208  1.00  0.00           C
ATOM   2889  O   ALA   390      55.467  17.805  67.301  1.00  0.00           O
ATOM   2890  N   VAL   391      57.076  17.221  65.841  1.00  0.00           N
ATOM   2891  H   VAL   391      57.431  17.522  64.944  1.00  0.00           H
ATOM   2892  CA  VAL   391      57.970  16.468  66.723  1.00  0.00           C
ATOM   2893  HA  VAL   391      57.436  15.630  67.172  1.00  0.00           H
ATOM   2894  CB  VAL   391      59.289  15.991  66.031  1.00  0.00           C
ATOM   2895  HB  VAL   391      59.699  16.944  65.695  1.00  0.00           H
ATOM   2896  CG1 VAL   391      60.320  15.292  66.899  1.00  0.00           C
ATOM   2897 HG11 VAL   391      60.095  14.235  67.040  1.00  0.00           H
ATOM   2898 HG12 VAL   391      61.266  15.256  66.360  1.00  0.00           H
ATOM   2899 HG13 VAL   391      60.379  15.701  67.908  1.00  0.00           H
ATOM   2900  CG2 VAL   391      59.024  15.166  64.808  1.00  0.00           C
ATOM   2901 HG21 VAL   391      59.937  15.096  64.217  1.00  0.00           H
ATOM   2902 HG22 VAL   391      58.661  14.191  65.133  1.00  0.00           H
ATOM   2903 HG23 VAL   391      58.165  15.525  64.242  1.00  0.00           H
ATOM   2904  C   VAL   391      58.372  17.195  67.905  1.00  0.00           C
ATOM   2905  O   VAL   391      58.304  16.657  69.010  1.00  0.00           O
ATOM   2906  N   LYS   392      58.888  18.408  67.812  1.00  0.00           N
ATOM   2907  H   LYS   392      58.992  18.864  66.917  1.00  0.00           H
ATOM   2908  CA  LYS   392      59.326  19.150  69.017  1.00  0.00           C
ATOM   2909  HA  LYS   392      59.988  18.519  69.610  1.00  0.00           H
ATOM   2910  CB  LYS   392      60.186  20.323  68.547  1.00  0.00           C
ATOM   2911  HB2 LYS   392      59.638  20.978  67.870  1.00  0.00           H
ATOM   2912  HB3 LYS   392      60.461  20.993  69.361  1.00  0.00           H
ATOM   2913  CG  LYS   392      61.443  19.872  67.862  1.00  0.00           C
ATOM   2914  HG2 LYS   392      61.187  19.140  67.097  1.00  0.00           H
ATOM   2915  HG3 LYS   392      61.853  20.810  67.486  1.00  0.00           H
ATOM   2916  CD  LYS   392      62.484  19.294  68.785  1.00  0.00           C
ATOM   2917  HD2 LYS   392      63.035  20.020  69.383  1.00  0.00           H
ATOM   2918  HD3 LYS   392      62.015  18.614  69.496  1.00  0.00           H
ATOM   2919  CE  LYS   392      63.531  18.508  67.981  1.00  0.00           C
ATOM   2920  HE2 LYS   392      63.002  17.778  67.370  1.00  0.00           H
ATOM   2921  HE3 LYS   392      64.080  19.260  67.414  1.00  0.00           H
ATOM   2922  NZ  LYS   392      64.419  17.829  68.909  1.00  0.00           N
ATOM   2923  HZ1 LYS   392      64.056  17.051  69.441  1.00  0.00           H
ATOM   2924  HZ2 LYS   392      65.302  17.590  68.481  1.00  0.00           H
ATOM   2925  HZ3 LYS   392      64.704  18.516  69.593  1.00  0.00           H
ATOM   2926  C   LYS   392      58.154  19.569  69.869  1.00  0.00           C
ATOM   2927  O   LYS   392      58.196  19.297  71.047  1.00  0.00           O
ATOM   2928  N   THR   393      57.050  20.150  69.326  1.00  0.00           N
ATOM   2929  H   THR   393      57.032  20.284  68.325  1.00  0.00           H
ATOM   2930  CA  THR   393      55.803  20.184  70.084  1.00  0.00           C
ATOM   2931  HA  THR   393      55.837  20.994  70.812  1.00  0.00           H
ATOM   2932  CB  THR   393      54.592  20.607  69.138  1.00  0.00           C
ATOM   2933  HB  THR   393      54.537  19.836  68.369  1.00  0.00           H
ATOM   2934  CG2 THR   393      53.223  20.865  69.776  1.00  0.00           C
ATOM   2935 HG21 THR   393      52.469  21.158  69.046  1.00  0.00           H
ATOM   2936 HG22 THR   393      52.897  19.954  70.279  1.00  0.00           H
ATOM   2937 HG23 THR   393      53.308  21.722  70.444  1.00  0.00           H
ATOM   2938  OG1 THR   393      54.951  21.833  68.519  1.00  0.00           O
ATOM   2939  HG1 THR   393      55.743  21.545  68.058  1.00  0.00           H
ATOM   2940  C   THR   393      55.376  19.003  70.904  1.00  0.00           C
ATOM   2941  O   THR   393      55.075  19.120  72.094  1.00  0.00           O
ATOM   2942  N   ILE   394      55.345  17.741  70.411  1.00  0.00           N
ATOM   2943  H   ILE   394      55.546  17.600  69.431  1.00  0.00           H
ATOM   2944  CA  ILE   394      54.935  16.578  71.214  1.00  0.00           C
ATOM   2945  HA  ILE   394      54.028  16.727  71.800  1.00  0.00           H
ATOM   2946  CB  ILE   394      54.652  15.388  70.219  1.00  0.00           C
ATOM   2947  HB  ILE   394      55.594  15.227  69.695  1.00  0.00           H
ATOM   2948  CG2 ILE   394      54.333  14.066  70.974  1.00  0.00           C
ATOM   2949 HG21 ILE   394      55.249  13.810  71.507  1.00  0.00           H
ATOM   2950 HG22 ILE   394      53.461  14.142  71.623  1.00  0.00           H
ATOM   2951 HG23 ILE   394      54.035  13.235  70.334  1.00  0.00           H
ATOM   2952  CG1 ILE   394      53.406  15.694  69.347  1.00  0.00           C
ATOM   2953 HG12 ILE   394      52.470  15.534  69.882  1.00  0.00           H
ATOM   2954 HG13 ILE   394      53.424  16.687  68.899  1.00  0.00           H
ATOM   2955  CD1 ILE   394      53.398  14.832  67.998  1.00  0.00           C
ATOM   2956 HD11 ILE   394      54.353  14.933  67.483  1.00  0.00           H
ATOM   2957 HD12 ILE   394      53.375  13.761  68.198  1.00  0.00           H
ATOM   2958 HD13 ILE   394      52.634  15.180  67.302  1.00  0.00           H
ATOM   2959  C   ILE   394      55.964  16.202  72.273  1.00  0.00           C
ATOM   2960  O   ILE   394      55.501  15.831  73.360  1.00  0.00           O
ATOM   2961  N   THR   395      57.236  16.440  72.026  1.00  0.00           N
ATOM   2962  H   THR   395      57.366  16.818  71.099  1.00  0.00           H
ATOM   2963  CA  THR   395      58.285  16.275  72.951  1.00  0.00           C
ATOM   2964  HA  THR   395      58.279  15.219  73.223  1.00  0.00           H
ATOM   2965  CB  THR   395      59.634  16.560  72.325  1.00  0.00           C
ATOM   2966  HB  THR   395      59.611  17.601  72.004  1.00  0.00           H
ATOM   2967  CG2 THR   395      60.716  16.233  73.301  1.00  0.00           C
ATOM   2968 HG21 THR   395      60.656  15.212  73.680  1.00  0.00           H
ATOM   2969 HG22 THR   395      61.637  16.448  72.758  1.00  0.00           H
ATOM   2970 HG23 THR   395      60.655  16.787  74.237  1.00  0.00           H
ATOM   2971  OG1 THR   395      59.633  15.786  71.157  1.00  0.00           O
ATOM   2972  HG1 THR   395      58.946  16.100  70.564  1.00  0.00           H
ATOM   2973  C   THR   395      57.986  17.135  74.153  1.00  0.00           C
ATOM   2974  O   THR   395      57.960  16.673  75.250  1.00  0.00           O
ATOM   2975  N   ILE   396      57.858  18.480  73.915  1.00  0.00           N
ATOM   2976  H   ILE   396      58.112  18.883  73.025  1.00  0.00           H
ATOM   2977  CA  ILE   396      57.537  19.469  74.964  1.00  0.00           C
ATOM   2978  HA  ILE   396      58.385  19.525  75.646  1.00  0.00           H
ATOM   2979  CB  ILE   396      57.293  20.917  74.375  1.00  0.00           C
ATOM   2980  HB  ILE   396      56.525  20.965  73.602  1.00  0.00           H
ATOM   2981  CG2 ILE   396      56.794  21.830  75.539  1.00  0.00           C
ATOM   2982 HG21 ILE   396      57.471  21.870  76.392  1.00  0.00           H
ATOM   2983 HG22 ILE   396      56.776  22.864  75.193  1.00  0.00           H
ATOM   2984 HG23 ILE   396      55.822  21.583  75.965  1.00  0.00           H
ATOM   2985  CG1 ILE   396      58.655  21.427  73.705  1.00  0.00           C
ATOM   2986 HG12 ILE   396      59.334  21.755  74.493  1.00  0.00           H
ATOM   2987 HG13 ILE   396      59.096  20.618  73.123  1.00  0.00           H
ATOM   2988  CD1 ILE   396      58.492  22.533  72.604  1.00  0.00           C
ATOM   2989 HD11 ILE   396      59.438  22.906  72.211  1.00  0.00           H
ATOM   2990 HD12 ILE   396      57.827  22.220  71.798  1.00  0.00           H
ATOM   2991 HD13 ILE   396      58.070  23.399  73.114  1.00  0.00           H
ATOM   2992  C   ILE   396      56.386  19.047  75.811  1.00  0.00           C
ATOM   2993  O   ILE   396      56.521  19.189  77.023  1.00  0.00           O
ATOM   2994  N   LEU   397      55.261  18.631  75.244  1.00  0.00           N
ATOM   2995  H   LEU   397      55.271  18.669  74.235  1.00  0.00           H
ATOM   2996  CA  LEU   397      54.052  18.291  76.005  1.00  0.00           C
ATOM   2997  HA  LEU   397      53.729  19.087  76.676  1.00  0.00           H
ATOM   2998  CB  LEU   397      52.936  18.012  74.979  1.00  0.00           C
ATOM   2999  HB2 LEU   397      53.328  17.346  74.210  1.00  0.00           H
ATOM   3000  HB3 LEU   397      52.117  17.558  75.537  1.00  0.00           H
ATOM   3001  CG  LEU   397      52.375  19.119  74.099  1.00  0.00           C
ATOM   3002  HG  LEU   397      53.178  19.740  73.702  1.00  0.00           H
ATOM   3003  CD1 LEU   397      51.589  18.551  72.929  1.00  0.00           C
ATOM   3004 HD11 LEU   397      52.111  18.368  71.990  1.00  0.00           H
ATOM   3005 HD12 LEU   397      51.096  17.634  73.253  1.00  0.00           H
ATOM   3006 HD13 LEU   397      50.754  19.219  72.718  1.00  0.00           H
ATOM   3007  CD2 LEU   397      51.443  20.047  74.890  1.00  0.00           C
ATOM   3008 HD21 LEU   397      50.501  19.611  75.223  1.00  0.00           H
ATOM   3009 HD22 LEU   397      51.986  20.312  75.797  1.00  0.00           H
ATOM   3010 HD23 LEU   397      51.293  20.847  74.165  1.00  0.00           H
ATOM   3011  C   LEU   397      54.427  17.027  76.885  1.00  0.00           C
ATOM   3012  O   LEU   397      54.075  16.961  78.059  1.00  0.00           O
ATOM   3013  N   ALA   398      55.107  16.048  76.324  1.00  0.00           N
ATOM   3014  H   ALA   398      55.486  16.311  75.426  1.00  0.00           H
ATOM   3015  CA  ALA   398      55.393  14.770  76.983  1.00  0.00           C
ATOM   3016  HA  ALA   398      54.432  14.323  77.234  1.00  0.00           H
ATOM   3017  CB  ALA   398      56.114  13.810  75.988  1.00  0.00           C
ATOM   3018  HB1 ALA   398      56.108  12.837  76.480  1.00  0.00           H
ATOM   3019  HB2 ALA   398      55.408  13.712  75.164  1.00  0.00           H
ATOM   3020  HB3 ALA   398      57.128  14.137  75.758  1.00  0.00           H
ATOM   3021  C   ALA   398      56.161  14.885  78.340  1.00  0.00           C
ATOM   3022  O   ALA   398      55.973  14.276  79.379  1.00  0.00           O
ATOM   3023  N   MET   399      57.255  15.628  78.215  1.00  0.00           N
ATOM   3024  H   MET   399      57.404  15.953  77.270  1.00  0.00           H
ATOM   3025  CA  MET   399      58.202  16.053  79.332  1.00  0.00           C
ATOM   3026  HA  MET   399      58.463  15.170  79.915  1.00  0.00           H
ATOM   3027  CB  MET   399      59.479  16.566  78.663  1.00  0.00           C
ATOM   3028  HB2 MET   399      60.269  16.693  79.403  1.00  0.00           H
ATOM   3029  HB3 MET   399      59.790  15.792  77.962  1.00  0.00           H
ATOM   3030  CG  MET   399      59.469  17.915  77.984  1.00  0.00           C
ATOM   3031  HG2 MET   399      58.610  17.991  77.316  1.00  0.00           H
ATOM   3032  HG3 MET   399      59.517  18.681  78.758  1.00  0.00           H
ATOM   3033  SD  MET   399      60.797  18.321  76.950  1.00  0.00           S
ATOM   3034  CE  MET   399      62.197  18.264  78.066  1.00  0.00           C
ATOM   3035  HE1 MET   399      63.148  18.656  77.704  1.00  0.00           H
ATOM   3036  HE2 MET   399      61.869  18.643  79.034  1.00  0.00           H
ATOM   3037  HE3 MET   399      62.413  17.200  78.161  1.00  0.00           H
ATOM   3038  C   MET   399      57.556  17.165  80.112  1.00  0.00           C
ATOM   3039  O   MET   399      57.896  17.217  81.290  1.00  0.00           O
ATOM   3040  N   GLY   400      56.746  18.063  79.569  1.00  0.00           N
ATOM   3041  H   GLY   400      56.675  18.144  78.565  1.00  0.00           H
ATOM   3042  CA  GLY   400      56.006  19.040  80.329  1.00  0.00           C
ATOM   3043  HA2 GLY   400      54.967  19.111  80.008  1.00  0.00           H
ATOM   3044  HA3 GLY   400      55.864  18.554  81.294  1.00  0.00           H
ATOM   3045  C   GLY   400      56.648  20.367  80.604  1.00  0.00           C
ATOM   3046  O   GLY   400      56.273  21.033  81.557  1.00  0.00           O
ATOM   3047  N   GLN   401      57.573  20.844  79.768  1.00  0.00           N
ATOM   3048  H   GLN   401      57.853  20.229  79.018  1.00  0.00           H
ATOM   3049  CA  GLN   401      58.329  22.082  79.799  1.00  0.00           C
ATOM   3050  HA  GLN   401      58.445  22.342  80.851  1.00  0.00           H
ATOM   3051  CB  GLN   401      59.723  21.999  79.056  1.00  0.00           C
ATOM   3052  HB2 GLN   401      59.505  21.364  78.197  1.00  0.00           H
ATOM   3053  HB3 GLN   401      60.086  22.951  78.667  1.00  0.00           H
ATOM   3054  CG  GLN   401      60.733  21.326  80.025  1.00  0.00           C
ATOM   3055  HG2 GLN   401      60.301  20.368  80.316  1.00  0.00           H
ATOM   3056  HG3 GLN   401      61.672  21.128  79.508  1.00  0.00           H
ATOM   3057  CD  GLN   401      61.034  22.128  81.285  1.00  0.00           C
ATOM   3058  OE1 GLN   401      61.099  23.321  81.274  1.00  0.00           O
ATOM   3059  NE2 GLN   401      61.104  21.573  82.494  1.00  0.00           N
ATOM   3060 HE21 GLN   401      61.367  22.192  83.247  1.00  0.00           H
ATOM   3061 HE22 GLN   401      60.631  20.713  82.732  1.00  0.00           H
ATOM   3062  C   GLN   401      57.447  23.243  79.280  1.00  0.00           C
ATOM   3063  O   GLN   401      57.690  23.726  78.161  1.00  0.00           O
ATOM   3064  N   VAL   402      56.448  23.558  80.053  1.00  0.00           N
ATOM   3065  H   VAL   402      56.330  23.003  80.889  1.00  0.00           H
ATOM   3066  CA  VAL   402      55.422  24.513  79.792  1.00  0.00           C
ATOM   3067  HA  VAL   402      55.745  25.272  79.079  1.00  0.00           H
ATOM   3068  CB  VAL   402      54.162  23.863  79.163  1.00  0.00           C
ATOM   3069  HB  VAL   402      53.653  23.313  79.954  1.00  0.00           H
ATOM   3070  CG1 VAL   402      53.135  24.892  78.576  1.00  0.00           C
ATOM   3071 HG11 VAL   402      52.892  25.538  79.420  1.00  0.00           H
ATOM   3072 HG12 VAL   402      53.519  25.517  77.770  1.00  0.00           H
ATOM   3073 HG13 VAL   402      52.245  24.347  78.261  1.00  0.00           H
ATOM   3074  CG2 VAL   402      54.496  22.981  77.922  1.00  0.00           C
ATOM   3075 HG21 VAL   402      54.871  23.578  77.091  1.00  0.00           H
ATOM   3076 HG22 VAL   402      55.236  22.206  78.121  1.00  0.00           H
ATOM   3077 HG23 VAL   402      53.614  22.435  77.586  1.00  0.00           H
ATOM   3078  C   VAL   402      55.175  25.338  81.051  1.00  0.00           C
ATOM   3079  O   VAL   402      55.185  24.838  82.104  1.00  0.00           O
ATOM   3080  N   ASP   403      55.233  26.704  80.843  1.00  0.00           N
ATOM   3081  H   ASP   403      55.278  27.105  79.917  1.00  0.00           H
ATOM   3082  CA  ASP   403      55.131  27.640  81.990  1.00  0.00           C
ATOM   3083  HA  ASP   403      54.602  27.092  82.769  1.00  0.00           H
ATOM   3084  CB  ASP   403      56.500  28.195  82.436  1.00  0.00           C
ATOM   3085  HB2 ASP   403      57.031  28.463  81.523  1.00  0.00           H
ATOM   3086  HB3 ASP   403      56.431  29.160  82.939  1.00  0.00           H
ATOM   3087  CG  ASP   403      57.374  27.259  83.249  1.00  0.00           C
ATOM   3088  OD1 ASP   403      58.255  26.675  82.607  1.00  0.00           O
ATOM   3089  OD2 ASP   403      57.360  27.373  84.467  1.00  0.00           O
ATOM   3090  C   ASP   403      54.271  28.811  81.535  1.00  0.00           C
ATOM   3091  O   ASP   403      54.431  29.226  80.376  1.00  0.00           O
ATOM   3092  N   GLY   404      53.404  29.383  82.398  1.00  0.00           N
ATOM   3093  H   GLY   404      53.500  29.073  83.355  1.00  0.00           H
ATOM   3094  CA  GLY   404      52.873  30.743  82.127  1.00  0.00           C
ATOM   3095  HA2 GLY   404      52.890  30.895  81.048  1.00  0.00           H
ATOM   3096  HA3 GLY   404      51.882  30.837  82.572  1.00  0.00           H
ATOM   3097  C   GLY   404      53.655  31.863  82.782  1.00  0.00           C
ATOM   3098  O   GLY   404      54.485  31.528  83.574  1.00  0.00           O
ATOM   3099  N   ASP   405      53.477  33.153  82.462  1.00  0.00           N
ATOM   3100  H   ASP   405      52.793  33.315  81.737  1.00  0.00           H
ATOM   3101  CA  ASP   405      54.207  34.373  82.702  1.00  0.00           C
ATOM   3102  HA  ASP   405      54.758  34.194  83.625  1.00  0.00           H
ATOM   3103  CB  ASP   405      55.086  34.660  81.474  1.00  0.00           C
ATOM   3104  HB2 ASP   405      55.730  33.785  81.379  1.00  0.00           H
ATOM   3105  HB3 ASP   405      54.532  34.671  80.535  1.00  0.00           H
ATOM   3106  CG  ASP   405      55.877  35.952  81.661  1.00  0.00           C
ATOM   3107  OD1 ASP   405      56.339  36.424  80.613  1.00  0.00           O
ATOM   3108  OD2 ASP   405      56.001  36.438  82.814  1.00  0.00           O
ATOM   3109  C   ASP   405      53.346  35.613  82.928  1.00  0.00           C
ATOM   3110  O   ASP   405      52.649  35.997  81.966  1.00  0.00           O
ATOM   3111  N   LEU   406      53.295  36.158  84.126  1.00  0.00           N
ATOM   3112  H   LEU   406      53.963  35.786  84.787  1.00  0.00           H
ATOM   3113  CA  LEU   406      52.429  37.330  84.436  1.00  0.00           C
ATOM   3114  HA  LEU   406      51.440  37.159  84.012  1.00  0.00           H
ATOM   3115  CB  LEU   406      52.420  37.302  85.924  1.00  0.00           C
ATOM   3116  HB2 LEU   406      53.460  37.450  86.213  1.00  0.00           H
ATOM   3117  HB3 LEU   406      51.837  38.169  86.238  1.00  0.00           H
ATOM   3118  CG  LEU   406      51.857  36.146  86.693  1.00  0.00           C
ATOM   3119  HG  LEU   406      52.200  35.202  86.270  1.00  0.00           H
ATOM   3120  CD1 LEU   406      52.253  36.199  88.153  1.00  0.00           C
ATOM   3121 HD11 LEU   406      52.037  35.279  88.697  1.00  0.00           H
ATOM   3122 HD12 LEU   406      53.300  36.479  88.268  1.00  0.00           H
ATOM   3123 HD13 LEU   406      51.761  37.001  88.703  1.00  0.00           H
ATOM   3124  CD2 LEU   406      50.305  36.133  86.557  1.00  0.00           C
ATOM   3125 HD21 LEU   406      49.948  37.155  86.684  1.00  0.00           H
ATOM   3126 HD22 LEU   406      50.078  35.875  85.522  1.00  0.00           H
ATOM   3127 HD23 LEU   406      49.778  35.436  87.209  1.00  0.00           H
ATOM   3128  C   LEU   406      52.976  38.616  83.870  1.00  0.00           C
ATOM   3129  O   LEU   406      52.098  39.520  83.648  1.00  0.00           O
ATOM   3130  N   LEU   407      54.193  38.688  83.376  1.00  0.00           N
ATOM   3131  H   LEU   407      54.634  37.779  83.388  1.00  0.00           H
ATOM   3132  CA  LEU   407      54.715  39.845  82.523  1.00  0.00           C
ATOM   3133  HA  LEU   407      54.487  40.814  82.968  1.00  0.00           H
ATOM   3134  CB  LEU   407      56.218  39.698  82.375  1.00  0.00           C
ATOM   3135  HB2 LEU   407      56.574  39.534  83.392  1.00  0.00           H
ATOM   3136  HB3 LEU   407      56.505  38.867  81.731  1.00  0.00           H
ATOM   3137  CG  LEU   407      56.750  40.985  81.772  1.00  0.00           C
ATOM   3138  HG  LEU   407      56.005  41.772  81.897  1.00  0.00           H
ATOM   3139  CD1 LEU   407      58.027  41.435  82.492  1.00  0.00           C
ATOM   3140 HD11 LEU   407      57.814  41.671  83.534  1.00  0.00           H
ATOM   3141 HD12 LEU   407      58.772  40.639  82.518  1.00  0.00           H
ATOM   3142 HD13 LEU   407      58.523  42.286  82.024  1.00  0.00           H
ATOM   3143  CD2 LEU   407      57.072  40.746  80.296  1.00  0.00           C
ATOM   3144 HD21 LEU   407      57.598  41.641  79.963  1.00  0.00           H
ATOM   3145 HD22 LEU   407      57.645  39.826  80.183  1.00  0.00           H
ATOM   3146 HD23 LEU   407      56.101  40.629  79.815  1.00  0.00           H
ATOM   3147  C   LEU   407      53.990  39.896  81.243  1.00  0.00           C
ATOM   3148  O   LEU   407      53.257  40.881  81.004  1.00  0.00           O
ATOM   3149  N   SER   408      54.083  38.866  80.446  1.00  0.00           N
ATOM   3150  H   SER   408      54.675  38.103  80.740  1.00  0.00           H
ATOM   3151  CA  SER   408      53.690  38.797  79.064  1.00  0.00           C
ATOM   3152  HA  SER   408      53.745  39.828  78.713  1.00  0.00           H
ATOM   3153  CB  SER   408      54.746  37.986  78.312  1.00  0.00           C
ATOM   3154  HB2 SER   408      54.518  38.186  77.265  1.00  0.00           H
ATOM   3155  HB3 SER   408      55.717  38.452  78.482  1.00  0.00           H
ATOM   3156  OG  SER   408      54.709  36.615  78.596  1.00  0.00           O
ATOM   3157  HG  SER   408      55.185  36.437  79.410  1.00  0.00           H
ATOM   3158  C   SER   408      52.227  38.343  78.921  1.00  0.00           C
ATOM   3159  O   SER   408      51.658  38.735  77.960  1.00  0.00           O
ATOM   3160  N   GLY   409      51.643  37.609  79.871  1.00  0.00           N
ATOM   3161  H   GLY   409      52.254  37.231  80.580  1.00  0.00           H
ATOM   3162  CA  GLY   409      50.316  37.078  79.785  1.00  0.00           C
ATOM   3163  HA2 GLY   409      50.015  36.777  80.788  1.00  0.00           H
ATOM   3164  HA3 GLY   409      49.656  37.763  79.251  1.00  0.00           H
ATOM   3165  C   GLY   409      50.137  35.789  78.876  1.00  0.00           C
ATOM   3166  O   GLY   409      49.006  35.418  78.548  1.00  0.00           O
ATOM   3167  N   VAL   410      51.231  35.087  78.504  1.00  0.00           N
ATOM   3168  H   VAL   410      52.134  35.478  78.730  1.00  0.00           H
ATOM   3169  CA  VAL   410      51.318  34.013  77.573  1.00  0.00           C
ATOM   3170  HA  VAL   410      50.310  33.656  77.361  1.00  0.00           H
ATOM   3171  CB  VAL   410      52.019  34.499  76.284  1.00  0.00           C
ATOM   3172  HB  VAL   410      52.931  34.997  76.614  1.00  0.00           H
ATOM   3173  CG1 VAL   410      52.399  33.351  75.356  1.00  0.00           C
ATOM   3174 HG11 VAL   410      51.532  32.792  75.002  1.00  0.00           H
ATOM   3175 HG12 VAL   410      52.701  33.795  74.408  1.00  0.00           H
ATOM   3176 HG13 VAL   410      53.124  32.737  75.890  1.00  0.00           H
ATOM   3177  CG2 VAL   410      51.092  35.398  75.485  1.00  0.00           C
ATOM   3178 HG21 VAL   410      50.844  36.237  76.135  1.00  0.00           H
ATOM   3179 HG22 VAL   410      51.588  35.686  74.558  1.00  0.00           H
ATOM   3180 HG23 VAL   410      50.158  34.880  75.264  1.00  0.00           H
ATOM   3181  C   VAL   410      52.098  32.863  78.145  1.00  0.00           C
ATOM   3182  O   VAL   410      53.199  33.017  78.755  1.00  0.00           O
ATOM   3183  N   CYX   411      51.528  31.630  78.055  1.00  0.00           N
ATOM   3184  H   CYX   411      50.650  31.651  77.556  1.00  0.00           H
ATOM   3185  CA  CYX   411      52.186  30.306  78.190  1.00  0.00           C
ATOM   3186  HA  CYX   411      52.686  30.349  79.158  1.00  0.00           H
ATOM   3187  CB  CYX   411      51.164  29.238  78.377  1.00  0.00           C
ATOM   3188  HB2 CYX   411      50.350  29.241  77.652  1.00  0.00           H
ATOM   3189  HB3 CYX   411      51.601  28.245  78.266  1.00  0.00           H
ATOM   3190  SG  CYX   411      50.423  29.350  80.069  1.00  0.00           S
ATOM   3191  C   CYX   411      53.211  29.991  77.105  1.00  0.00           C
ATOM   3192  O   CYX   411      52.896  30.154  75.932  1.00  0.00           O
ATOM   3193  N   TYR   412      54.322  29.382  77.411  1.00  0.00           N
ATOM   3194  H   TYR   412      54.506  29.162  78.380  1.00  0.00           H
ATOM   3195  CA  TYR   412      55.372  29.031  76.450  1.00  0.00           C
ATOM   3196  HA  TYR   412      54.820  28.510  75.667  1.00  0.00           H
ATOM   3197  CB  TYR   412      56.010  30.309  75.843  1.00  0.00           C
ATOM   3198  HB2 TYR   412      55.181  30.940  75.521  1.00  0.00           H
ATOM   3199  HB3 TYR   412      56.524  30.916  76.589  1.00  0.00           H
ATOM   3200  CG  TYR   412      56.896  30.152  74.624  1.00  0.00           C
ATOM   3201  CD1 TYR   412      56.433  29.514  73.455  1.00  0.00           C
ATOM   3202  HD1 TYR   412      55.426  29.123  73.470  1.00  0.00           H
ATOM   3203  CE1 TYR   412      57.245  29.315  72.335  1.00  0.00           C
ATOM   3204  HE1 TYR   412      56.855  28.721  71.522  1.00  0.00           H
ATOM   3205  CZ  TYR   412      58.498  29.967  72.294  1.00  0.00           C
ATOM   3206  OH  TYR   412      59.141  30.008  71.132  1.00  0.00           O
ATOM   3207  HH  TYR   412      59.918  30.568  71.187  1.00  0.00           H
ATOM   3208  CE2 TYR   412      58.966  30.692  73.416  1.00  0.00           C
ATOM   3209  HE2 TYR   412      59.954  31.127  73.387  1.00  0.00           H
ATOM   3210  CD2 TYR   412      58.197  30.658  74.652  1.00  0.00           C
ATOM   3211  HD2 TYR   412      58.565  31.059  75.585  1.00  0.00           H
ATOM   3212  C   TYR   412      56.431  28.179  77.147  1.00  0.00           C
ATOM   3213  O   TYR   412      56.561  28.047  78.378  1.00  0.00           O
ATOM   3214  N   VAL   413      57.320  27.582  76.288  1.00  0.00           N
ATOM   3215  H   VAL   413      57.156  27.737  75.303  1.00  0.00           H
ATOM   3216  CA  VAL   413      58.535  26.818  76.614  1.00  0.00           C
ATOM   3217  HA  VAL   413      58.286  26.262  77.518  1.00  0.00           H
ATOM   3218  CB  VAL   413      58.812  25.819  75.448  1.00  0.00           C
ATOM   3219  HB  VAL   413      57.948  25.165  75.329  1.00  0.00           H
ATOM   3220  CG1 VAL   413      59.037  26.495  74.085  1.00  0.00           C
ATOM   3221 HG11 VAL   413      59.992  27.021  74.086  1.00  0.00           H
ATOM   3222 HG12 VAL   413      58.970  25.681  73.364  1.00  0.00           H
ATOM   3223 HG13 VAL   413      58.223  27.185  73.864  1.00  0.00           H
ATOM   3224  CG2 VAL   413      59.992  24.887  75.737  1.00  0.00           C
ATOM   3225 HG21 VAL   413      60.936  25.401  75.555  1.00  0.00           H
ATOM   3226 HG22 VAL   413      59.961  24.532  76.767  1.00  0.00           H
ATOM   3227 HG23 VAL   413      60.089  24.108  74.981  1.00  0.00           H
ATOM   3228  C   VAL   413      59.808  27.638  76.829  1.00  0.00           C
ATOM   3229  O   VAL   413      60.020  28.762  76.316  1.00  0.00           O
ATOM   3230  N   GLY   414      60.719  27.167  77.691  1.00  0.00           N
ATOM   3231  H   GLY   414      60.605  26.215  78.010  1.00  0.00           H
ATOM   3232  CA  GLY   414      62.019  27.832  78.019  1.00  0.00           C
ATOM   3233  HA2 GLY   414      62.837  27.115  77.956  1.00  0.00           H
ATOM   3234  HA3 GLY   414      62.275  28.636  77.329  1.00  0.00           H
ATOM   3235  C   GLY   414      62.038  28.570  79.272  1.00  0.00           C
ATOM   3236  O   GLY   414      63.145  28.939  79.759  1.00  0.00           O
ATOM   3237  N   LEU   415      60.932  28.955  79.802  1.00  0.00           N
ATOM   3238  H   LEU   415      60.065  28.787  79.314  1.00  0.00           H
ATOM   3239  CA  LEU   415      60.837  29.930  80.888  1.00  0.00           C
ATOM   3240  HA  LEU   415      61.408  30.850  80.766  1.00  0.00           H
ATOM   3241  CB  LEU   415      59.324  30.295  81.120  1.00  0.00           C
ATOM   3242  HB2 LEU   415      58.753  29.373  81.015  1.00  0.00           H
ATOM   3243  HB3 LEU   415      59.191  30.479  82.186  1.00  0.00           H
ATOM   3244  CG  LEU   415      58.772  31.462  80.283  1.00  0.00           C
ATOM   3245  HG  LEU   415      59.318  32.379  80.509  1.00  0.00           H
ATOM   3246  CD1 LEU   415      58.916  31.175  78.863  1.00  0.00           C
ATOM   3247 HD11 LEU   415      58.428  31.892  78.203  1.00  0.00           H
ATOM   3248 HD12 LEU   415      59.981  31.292  78.663  1.00  0.00           H
ATOM   3249 HD13 LEU   415      58.625  30.160  78.593  1.00  0.00           H
ATOM   3250  CD2 LEU   415      57.298  31.456  80.476  1.00  0.00           C
ATOM   3251 HD21 LEU   415      56.836  30.525  80.148  1.00  0.00           H
ATOM   3252 HD22 LEU   415      57.139  31.586  81.547  1.00  0.00           H
ATOM   3253 HD23 LEU   415      56.861  32.292  79.931  1.00  0.00           H
ATOM   3254  C   LEU   415      61.426  29.452  82.219  1.00  0.00           C
ATOM   3255  O   LEU   415      61.925  30.276  82.994  1.00  0.00           O
ATOM   3256  N   SER   416      61.365  28.121  82.506  1.00  0.00           N
ATOM   3257  H   SER   416      60.834  27.525  81.888  1.00  0.00           H
ATOM   3258  CA  SER   416      61.934  27.588  83.755  1.00  0.00           C
ATOM   3259  HA  SER   416      62.245  28.466  84.321  1.00  0.00           H
ATOM   3260  CB  SER   416      60.919  26.885  84.664  1.00  0.00           C
ATOM   3261  HB2 SER   416      61.435  26.614  85.586  1.00  0.00           H
ATOM   3262  HB3 SER   416      60.103  27.521  85.007  1.00  0.00           H
ATOM   3263  OG  SER   416      60.326  25.794  84.065  1.00  0.00           O
ATOM   3264  HG  SER   416      59.422  26.114  84.019  1.00  0.00           H
ATOM   3265  C   SER   416      63.252  26.854  83.639  1.00  0.00           C
ATOM   3266  O   SER   416      64.017  26.920  84.592  1.00  0.00           O
ATOM   3267  N   SER   417      63.642  26.329  82.512  1.00  0.00           N
ATOM   3268  H   SER   417      63.016  26.298  81.720  1.00  0.00           H
ATOM   3269  CA  SER   417      64.725  25.390  82.354  1.00  0.00           C
ATOM   3270  HA  SER   417      65.318  25.232  83.254  1.00  0.00           H
ATOM   3271  CB  SER   417      64.172  24.060  81.976  1.00  0.00           C
ATOM   3272  HB2 SER   417      63.640  23.663  82.841  1.00  0.00           H
ATOM   3273  HB3 SER   417      63.574  24.046  81.065  1.00  0.00           H
ATOM   3274  OG  SER   417      65.327  23.266  81.787  1.00  0.00           O
ATOM   3275  HG  SER   417      65.425  22.867  82.655  1.00  0.00           H
ATOM   3276  C   SER   417      65.700  25.919  81.307  1.00  0.00           C
ATOM   3277  O   SER   417      65.390  26.029  80.087  1.00  0.00           O
ATOM   3278  N   VAL   418      66.876  26.298  81.783  1.00  0.00           N
ATOM   3279  H   VAL   418      67.118  26.076  82.738  1.00  0.00           H
ATOM   3280  CA  VAL   418      68.070  26.424  80.934  1.00  0.00           C
ATOM   3281  HA  VAL   418      67.935  27.357  80.386  1.00  0.00           H
ATOM   3282  CB  VAL   418      69.308  26.700  81.727  1.00  0.00           C
ATOM   3283  HB  VAL   418      69.613  25.795  82.252  1.00  0.00           H
ATOM   3284  CG1 VAL   418      70.558  27.055  80.894  1.00  0.00           C
ATOM   3285 HG11 VAL   418      70.478  27.970  80.308  1.00  0.00           H
ATOM   3286 HG12 VAL   418      71.400  27.146  81.580  1.00  0.00           H
ATOM   3287 HG13 VAL   418      70.902  26.183  80.336  1.00  0.00           H
ATOM   3288  CG2 VAL   418      69.241  27.854  82.695  1.00  0.00           C
ATOM   3289 HG21 VAL   418      70.051  27.796  83.421  1.00  0.00           H
ATOM   3290 HG22 VAL   418      69.376  28.821  82.210  1.00  0.00           H
ATOM   3291 HG23 VAL   418      68.272  27.793  83.190  1.00  0.00           H
ATOM   3292  C   VAL   418      68.169  25.341  79.907  1.00  0.00           C
ATOM   3293  O   VAL   418      68.358  25.512  78.721  1.00  0.00           O
ATOM   3294  N   ASP   419      68.027  24.067  80.332  1.00  0.00           N
ATOM   3295  H   ASP   419      67.876  23.974  81.327  1.00  0.00           H
ATOM   3296  CA  ASP   419      68.054  22.864  79.395  1.00  0.00           C
ATOM   3297  HA  ASP   419      69.005  22.987  78.876  1.00  0.00           H
ATOM   3298  CB  ASP   419      67.979  21.472  80.119  1.00  0.00           C
ATOM   3299  HB2 ASP   419      66.951  21.192  80.351  1.00  0.00           H
ATOM   3300  HB3 ASP   419      68.181  20.642  79.443  1.00  0.00           H
ATOM   3301  CG  ASP   419      68.853  21.399  81.365  1.00  0.00           C
ATOM   3302  OD1 ASP   419      70.043  21.763  81.277  1.00  0.00           O
ATOM   3303  OD2 ASP   419      68.469  20.630  82.352  1.00  0.00           O
ATOM   3304  C   ASP   419      66.938  22.877  78.353  1.00  0.00           C
ATOM   3305  O   ASP   419      67.290  22.645  77.207  1.00  0.00           O
ATOM   3306  N   ALA   420      65.693  23.252  78.693  1.00  0.00           N
ATOM   3307  H   ALA   420      65.540  23.439  79.674  1.00  0.00           H
ATOM   3308  CA  ALA   420      64.639  23.400  77.704  1.00  0.00           C
ATOM   3309  HA  ALA   420      64.603  22.491  77.103  1.00  0.00           H
ATOM   3310  CB  ALA   420      63.334  23.517  78.477  1.00  0.00           C
ATOM   3311  HB1 ALA   420      63.185  24.505  78.913  1.00  0.00           H
ATOM   3312  HB2 ALA   420      62.460  23.345  77.849  1.00  0.00           H
ATOM   3313  HB3 ALA   420      63.284  22.816  79.310  1.00  0.00           H
ATOM   3314  C   ALA   420      64.906  24.612  76.757  1.00  0.00           C
ATOM   3315  O   ALA   420      64.970  24.445  75.505  1.00  0.00           O
ATOM   3316  N   LEU   421      65.197  25.819  77.252  1.00  0.00           N
ATOM   3317  H   LEU   421      65.179  25.864  78.261  1.00  0.00           H
ATOM   3318  CA  LEU   421      65.593  26.995  76.430  1.00  0.00           C
ATOM   3319  HA  LEU   421      64.822  27.377  75.761  1.00  0.00           H
ATOM   3320  CB  LEU   421      66.033  28.089  77.403  1.00  0.00           C
ATOM   3321  HB2 LEU   421      65.191  28.398  78.023  1.00  0.00           H
ATOM   3322  HB3 LEU   421      66.760  27.554  78.014  1.00  0.00           H
ATOM   3323  CG  LEU   421      66.598  29.423  76.879  1.00  0.00           C
ATOM   3324  HG  LEU   421      66.128  29.661  75.925  1.00  0.00           H
ATOM   3325  CD1 LEU   421      66.239  30.506  77.796  1.00  0.00           C
ATOM   3326 HD11 LEU   421      65.154  30.610  77.776  1.00  0.00           H
ATOM   3327 HD12 LEU   421      66.521  30.194  78.802  1.00  0.00           H
ATOM   3328 HD13 LEU   421      66.657  31.471  77.508  1.00  0.00           H
ATOM   3329  CD2 LEU   421      68.147  29.417  76.715  1.00  0.00           C
ATOM   3330 HD21 LEU   421      68.728  29.189  77.608  1.00  0.00           H
ATOM   3331 HD22 LEU   421      68.421  28.626  76.016  1.00  0.00           H
ATOM   3332 HD23 LEU   421      68.550  30.350  76.321  1.00  0.00           H
ATOM   3333  C   LEU   421      66.701  26.624  75.367  1.00  0.00           C
ATOM   3334  O   LEU   421      66.573  26.877  74.170  1.00  0.00           O
ATOM   3335  N   ARG   422      67.820  26.020  75.784  1.00  0.00           N
ATOM   3336  H   ARG   422      67.957  25.938  76.781  1.00  0.00           H
ATOM   3337  CA  ARG   422      68.981  25.568  74.992  1.00  0.00           C
ATOM   3338  HA  ARG   422      69.305  26.513  74.555  1.00  0.00           H
ATOM   3339  CB  ARG   422      70.106  24.906  75.871  1.00  0.00           C
ATOM   3340  HB2 ARG   422      69.713  24.176  76.579  1.00  0.00           H
ATOM   3341  HB3 ARG   422      70.831  24.360  75.268  1.00  0.00           H
ATOM   3342  CG  ARG   422      70.973  25.970  76.573  1.00  0.00           C
ATOM   3343  HG2 ARG   422      71.427  26.643  75.845  1.00  0.00           H
ATOM   3344  HG3 ARG   422      70.328  26.445  77.313  1.00  0.00           H
ATOM   3345  CD  ARG   422      72.063  25.442  77.449  1.00  0.00           C
ATOM   3346  HD2 ARG   422      72.384  26.208  78.156  1.00  0.00           H
ATOM   3347  HD3 ARG   422      71.665  24.593  78.006  1.00  0.00           H
ATOM   3348  NE  ARG   422      73.264  25.097  76.739  1.00  0.00           N
ATOM   3349  HE  ARG   422      73.876  25.891  76.620  1.00  0.00           H
ATOM   3350  CZ  ARG   422      73.685  23.887  76.504  1.00  0.00           C
ATOM   3351  NH1 ARG   422      72.994  22.785  76.715  1.00  0.00           N
ATOM   3352 HH11 ARG   422      72.217  22.770  77.361  1.00  0.00           H
ATOM   3353 HH12 ARG   422      73.407  21.901  76.455  1.00  0.00           H
ATOM   3354  NH2 ARG   422      74.855  23.700  76.060  1.00  0.00           N
ATOM   3355 HH21 ARG   422      75.378  24.494  75.718  1.00  0.00           H
ATOM   3356 HH22 ARG   422      75.161  22.797  75.727  1.00  0.00           H
ATOM   3357  C   ARG   422      68.373  24.726  73.892  1.00  0.00           C
ATOM   3358  O   ARG   422      68.592  24.976  72.671  1.00  0.00           O
ATOM   3359  N   GLY   423      67.710  23.665  74.318  1.00  0.00           N
ATOM   3360  H   GLY   423      67.553  23.487  75.299  1.00  0.00           H
ATOM   3361  CA  GLY   423      67.302  22.606  73.395  1.00  0.00           C
ATOM   3362  HA2 GLY   423      68.209  22.378  72.835  1.00  0.00           H
ATOM   3363  HA3 GLY   423      67.082  21.820  74.117  1.00  0.00           H
ATOM   3364  C   GLY   423      66.234  22.882  72.360  1.00  0.00           C
ATOM   3365  O   GLY   423      66.191  22.172  71.365  1.00  0.00           O
ATOM   3366  N   PHE   424      65.287  23.728  72.743  1.00  0.00           N
ATOM   3367  H   PHE   424      65.360  24.062  73.693  1.00  0.00           H
ATOM   3368  CA  PHE   424      64.024  23.806  71.996  1.00  0.00           C
ATOM   3369  HA  PHE   424      63.954  23.185  71.102  1.00  0.00           H
ATOM   3370  CB  PHE   424      62.888  23.264  72.867  1.00  0.00           C
ATOM   3371  HB2 PHE   424      62.721  23.962  73.687  1.00  0.00           H
ATOM   3372  HB3 PHE   424      61.963  23.252  72.290  1.00  0.00           H
ATOM   3373  CG  PHE   424      63.057  21.831  73.343  1.00  0.00           C
ATOM   3374  CD1 PHE   424      62.755  20.746  72.520  1.00  0.00           C
ATOM   3375  HD1 PHE   424      62.448  20.982  71.511  1.00  0.00           H
ATOM   3376  CE1 PHE   424      62.808  19.421  73.021  1.00  0.00           C
ATOM   3377  HE1 PHE   424      62.484  18.679  72.307  1.00  0.00           H
ATOM   3378  CZ  PHE   424      63.176  19.170  74.358  1.00  0.00           C
ATOM   3379  HZ  PHE   424      63.138  18.177  74.782  1.00  0.00           H
ATOM   3380  CE2 PHE   424      63.495  20.258  75.139  1.00  0.00           C
ATOM   3381  HE2 PHE   424      63.559  20.042  76.195  1.00  0.00           H
ATOM   3382  CD2 PHE   424      63.486  21.589  74.656  1.00  0.00           C
ATOM   3383  HD2 PHE   424      63.504  22.453  75.303  1.00  0.00           H
ATOM   3384  C   PHE   424      63.785  25.255  71.527  1.00  0.00           C
ATOM   3385  O   PHE   424      62.810  25.461  70.759  1.00  0.00           O
ATOM   3386  N   VAL   425      64.561  26.196  72.034  1.00  0.00           N
ATOM   3387  H   VAL   425      65.288  26.000  72.708  1.00  0.00           H
ATOM   3388  CA  VAL   425      64.409  27.671  71.642  1.00  0.00           C
ATOM   3389  HA  VAL   425      63.577  27.682  70.938  1.00  0.00           H
ATOM   3390  CB  VAL   425      63.909  28.441  72.894  1.00  0.00           C
ATOM   3391  HB  VAL   425      64.621  28.379  73.717  1.00  0.00           H
ATOM   3392  CG1 VAL   425      63.772  29.974  72.654  1.00  0.00           C
ATOM   3393 HG11 VAL   425      64.660  30.481  72.278  1.00  0.00           H
ATOM   3394 HG12 VAL   425      62.968  30.226  71.962  1.00  0.00           H
ATOM   3395 HG13 VAL   425      63.432  30.425  73.586  1.00  0.00           H
ATOM   3396  CG2 VAL   425      62.602  27.888  73.463  1.00  0.00           C
ATOM   3397 HG21 VAL   425      62.741  26.859  73.795  1.00  0.00           H
ATOM   3398 HG22 VAL   425      62.340  28.433  74.370  1.00  0.00           H
ATOM   3399 HG23 VAL   425      61.754  27.879  72.778  1.00  0.00           H
ATOM   3400  C   VAL   425      65.582  28.348  70.998  1.00  0.00           C
ATOM   3401  O   VAL   425      65.426  29.227  70.192  1.00  0.00           O
ATOM   3402  N   LEU   426      66.814  27.913  71.370  1.00  0.00           N
ATOM   3403  H   LEU   426      66.802  27.157  72.039  1.00  0.00           H
ATOM   3404  CA  LEU   426      68.090  28.434  70.968  1.00  0.00           C
ATOM   3405  HA  LEU   426      67.965  29.460  70.622  1.00  0.00           H
ATOM   3406  CB  LEU   426      68.966  28.497  72.225  1.00  0.00           C
ATOM   3407  HB2 LEU   426      68.387  28.976  73.014  1.00  0.00           H
ATOM   3408  HB3 LEU   426      69.158  27.508  72.642  1.00  0.00           H
ATOM   3409  CG  LEU   426      70.303  29.269  72.086  1.00  0.00           C
ATOM   3410  HG  LEU   426      70.846  29.068  71.162  1.00  0.00           H
ATOM   3411  CD1 LEU   426      70.006  30.800  72.044  1.00  0.00           C
ATOM   3412 HD11 LEU   426      69.031  31.007  71.602  1.00  0.00           H
ATOM   3413 HD12 LEU   426      69.928  31.193  73.057  1.00  0.00           H
ATOM   3414 HD13 LEU   426      70.831  31.296  71.533  1.00  0.00           H
ATOM   3415  CD2 LEU   426      71.167  28.962  73.316  1.00  0.00           C
ATOM   3416 HD21 LEU   426      70.734  29.511  74.153  1.00  0.00           H
ATOM   3417 HD22 LEU   426      71.139  27.896  73.541  1.00  0.00           H
ATOM   3418 HD23 LEU   426      72.190  29.316  73.191  1.00  0.00           H
ATOM   3419  C   LEU   426      68.694  27.609  69.814  1.00  0.00           C
ATOM   3420  O   LEU   426      68.775  28.066  68.670  1.00  0.00           O
ATOM   3421  N   ALA   427      68.899  26.341  70.133  1.00  0.00           N
ATOM   3422  H   ALA   427      68.729  26.061  71.088  1.00  0.00           H
ATOM   3423  CA  ALA   427      69.490  25.284  69.340  1.00  0.00           C
ATOM   3424  HA  ALA   427      70.491  25.666  69.140  1.00  0.00           H
ATOM   3425  CB  ALA   427      69.551  23.917  70.002  1.00  0.00           C
ATOM   3426  HB1 ALA   427      70.193  24.034  70.875  1.00  0.00           H
ATOM   3427  HB2 ALA   427      68.559  23.553  70.268  1.00  0.00           H
ATOM   3428  HB3 ALA   427      69.991  23.154  69.359  1.00  0.00           H
ATOM   3429  C   ALA   427      68.865  25.148  67.969  1.00  0.00           C
ATOM   3430  O   ALA   427      69.575  25.235  66.978  1.00  0.00           O
ATOM   3431  N   PRO   428      67.526  25.135  67.842  1.00  0.00           N
ATOM   3432  CD  PRO   428      66.516  24.946  68.918  1.00  0.00           C
ATOM   3433  HD2 PRO   428      66.652  25.623  69.761  1.00  0.00           H
ATOM   3434  HD3 PRO   428      66.572  23.890  69.182  1.00  0.00           H
ATOM   3435  CG  PRO   428      65.188  25.309  68.292  1.00  0.00           C
ATOM   3436  HG2 PRO   428      65.034  26.388  68.307  1.00  0.00           H
ATOM   3437  HG3 PRO   428      64.396  24.752  68.791  1.00  0.00           H
ATOM   3438  CB  PRO   428      65.362  24.964  66.794  1.00  0.00           C
ATOM   3439  HB2 PRO   428      64.734  25.519  66.098  1.00  0.00           H
ATOM   3440  HB3 PRO   428      65.228  23.888  66.677  1.00  0.00           H
ATOM   3441  CA  PRO   428      66.793  25.138  66.566  1.00  0.00           C
ATOM   3442  HA  PRO   428      67.177  24.367  65.898  1.00  0.00           H
ATOM   3443  C   PRO   428      67.048  26.432  65.760  1.00  0.00           C
ATOM   3444  O   PRO   428      67.660  26.368  64.682  1.00  0.00           O
ATOM   3445  N   LEU   429      66.728  27.641  66.304  1.00  0.00           N
ATOM   3446  H   LEU   429      66.284  27.714  67.208  1.00  0.00           H
ATOM   3447  CA  LEU   429      66.945  28.889  65.657  1.00  0.00           C
ATOM   3448  HA  LEU   429      66.464  28.808  64.682  1.00  0.00           H
ATOM   3449  CB  LEU   429      66.451  30.024  66.535  1.00  0.00           C
ATOM   3450  HB2 LEU   429      65.395  29.885  66.768  1.00  0.00           H
ATOM   3451  HB3 LEU   429      66.949  30.031  67.504  1.00  0.00           H
ATOM   3452  CG  LEU   429      66.574  31.539  66.060  1.00  0.00           C
ATOM   3453  HG  LEU   429      67.616  31.836  65.945  1.00  0.00           H
ATOM   3454  CD1 LEU   429      65.806  31.811  64.780  1.00  0.00           C
ATOM   3455 HD11 LEU   429      65.752  32.867  64.513  1.00  0.00           H
ATOM   3456 HD12 LEU   429      66.388  31.314  64.005  1.00  0.00           H
ATOM   3457 HD13 LEU   429      64.801  31.398  64.872  1.00  0.00           H
ATOM   3458  CD2 LEU   429      66.172  32.377  67.341  1.00  0.00           C
ATOM   3459 HD21 LEU   429      66.448  31.821  68.237  1.00  0.00           H
ATOM   3460 HD22 LEU   429      66.641  33.361  67.336  1.00  0.00           H
ATOM   3461 HD23 LEU   429      65.107  32.601  67.399  1.00  0.00           H
ATOM   3462  C   LEU   429      68.376  29.247  65.223  1.00  0.00           C
ATOM   3463  O   LEU   429      68.615  29.940  64.265  1.00  0.00           O
ATOM   3464  N   PHE   430      69.380  28.784  66.003  1.00  0.00           N
ATOM   3465  H   PHE   430      69.251  28.313  66.886  1.00  0.00           H
ATOM   3466  CA  PHE   430      70.801  28.961  65.587  1.00  0.00           C
ATOM   3467  HA  PHE   430      70.937  29.985  65.239  1.00  0.00           H
ATOM   3468  CB  PHE   430      71.879  28.768  66.697  1.00  0.00           C
ATOM   3469  HB2 PHE   430      71.393  29.119  67.608  1.00  0.00           H
ATOM   3470  HB3 PHE   430      72.103  27.730  66.943  1.00  0.00           H
ATOM   3471  CG  PHE   430      73.229  29.571  66.593  1.00  0.00           C
ATOM   3472  CD1 PHE   430      73.547  30.458  65.555  1.00  0.00           C
ATOM   3473  HD1 PHE   430      72.946  30.588  64.667  1.00  0.00           H
ATOM   3474  CE1 PHE   430      74.825  31.086  65.565  1.00  0.00           C
ATOM   3475  HE1 PHE   430      75.188  31.644  64.714  1.00  0.00           H
ATOM   3476  CZ  PHE   430      75.639  30.978  66.720  1.00  0.00           C
ATOM   3477  HZ  PHE   430      76.609  31.448  66.662  1.00  0.00           H
ATOM   3478  CE2 PHE   430      75.284  30.205  67.804  1.00  0.00           C
ATOM   3479  HE2 PHE   430      75.890  29.955  68.663  1.00  0.00           H
ATOM   3480  CD2 PHE   430      74.073  29.485  67.691  1.00  0.00           C
ATOM   3481  HD2 PHE   430      73.922  28.881  68.574  1.00  0.00           H
ATOM   3482  C   PHE   430      71.199  28.102  64.381  1.00  0.00           C
ATOM   3483  O   PHE   430      71.686  28.649  63.413  1.00  0.00           O
ATOM   3484  N   VAL   431      70.837  26.848  64.273  1.00  0.00           N
ATOM   3485  H   VAL   431      70.307  26.416  65.017  1.00  0.00           H
ATOM   3486  CA  VAL   431      71.090  26.014  63.045  1.00  0.00           C
ATOM   3487  HA  VAL   431      72.123  26.262  62.802  1.00  0.00           H
ATOM   3488  CB  VAL   431      70.812  24.572  63.425  1.00  0.00           C
ATOM   3489  HB  VAL   431      69.913  24.379  64.009  1.00  0.00           H
ATOM   3490  CG1 VAL   431      70.552  23.611  62.299  1.00  0.00           C
ATOM   3491 HG11 VAL   431      71.415  23.611  61.633  1.00  0.00           H
ATOM   3492 HG12 VAL   431      70.324  22.569  62.524  1.00  0.00           H
ATOM   3493 HG13 VAL   431      69.671  23.896  61.724  1.00  0.00           H
ATOM   3494  CG2 VAL   431      71.994  24.001  64.142  1.00  0.00           C
ATOM   3495 HG21 VAL   431      72.224  24.546  65.058  1.00  0.00           H
ATOM   3496 HG22 VAL   431      71.733  22.987  64.444  1.00  0.00           H
ATOM   3497 HG23 VAL   431      72.820  24.022  63.430  1.00  0.00           H
ATOM   3498  C   VAL   431      70.222  26.447  61.880  1.00  0.00           C
ATOM   3499  O   VAL   431      70.622  26.396  60.721  1.00  0.00           O
ATOM   3500  N   TYR   432      69.002  26.793  62.110  1.00  0.00           N
ATOM   3501  H   TYR   432      68.593  26.575  63.007  1.00  0.00           H
ATOM   3502  CA  TYR   432      68.067  27.374  61.103  1.00  0.00           C
ATOM   3503  HA  TYR   432      67.976  26.718  60.238  1.00  0.00           H
ATOM   3504  CB  TYR   432      66.644  27.591  61.713  1.00  0.00           C
ATOM   3505  HB2 TYR   432      66.767  28.254  62.570  1.00  0.00           H
ATOM   3506  HB3 TYR   432      66.112  28.165  60.954  1.00  0.00           H
ATOM   3507  CG  TYR   432      65.843  26.379  62.221  1.00  0.00           C
ATOM   3508  CD1 TYR   432      66.262  25.024  62.035  1.00  0.00           C
ATOM   3509  HD1 TYR   432      67.189  24.819  61.520  1.00  0.00           H
ATOM   3510  CE1 TYR   432      65.492  23.968  62.510  1.00  0.00           C
ATOM   3511  HE1 TYR   432      65.816  22.939  62.452  1.00  0.00           H
ATOM   3512  CZ  TYR   432      64.325  24.213  63.215  1.00  0.00           C
ATOM   3513  OH  TYR   432      63.702  23.195  63.876  1.00  0.00           O
ATOM   3514  HH  TYR   432      64.361  22.594  64.233  1.00  0.00           H
ATOM   3515  CE2 TYR   432      63.862  25.560  63.407  1.00  0.00           C
ATOM   3516  HE2 TYR   432      63.011  25.771  64.037  1.00  0.00           H
ATOM   3517  CD2 TYR   432      64.599  26.637  62.853  1.00  0.00           C
ATOM   3518  HD2 TYR   432      64.327  27.671  63.004  1.00  0.00           H
ATOM   3519  C   TYR   432      68.639  28.657  60.470  1.00  0.00           C
ATOM   3520  O   TYR   432      68.883  28.713  59.239  1.00  0.00           O
ATOM   3521  N   LEU   433      69.145  29.591  61.275  1.00  0.00           N
ATOM   3522  H   LEU   433      68.972  29.536  62.269  1.00  0.00           H
ATOM   3523  CA  LEU   433      69.785  30.798  60.885  1.00  0.00           C
ATOM   3524  HA  LEU   433      69.158  31.228  60.104  1.00  0.00           H
ATOM   3525  CB  LEU   433      69.917  31.713  62.056  1.00  0.00           C
ATOM   3526  HB2 LEU   433      68.874  31.947  62.272  1.00  0.00           H
ATOM   3527  HB3 LEU   433      70.257  31.243  62.979  1.00  0.00           H
ATOM   3528  CG  LEU   433      70.766  32.971  61.771  1.00  0.00           C
ATOM   3529  HG  LEU   433      71.733  32.559  61.482  1.00  0.00           H
ATOM   3530  CD1 LEU   433      70.148  33.820  60.726  1.00  0.00           C
ATOM   3531 HD11 LEU   433      70.569  34.823  60.652  1.00  0.00           H
ATOM   3532 HD12 LEU   433      70.247  33.469  59.699  1.00  0.00           H
ATOM   3533 HD13 LEU   433      69.081  33.899  60.934  1.00  0.00           H
ATOM   3534  CD2 LEU   433      70.940  33.701  63.111  1.00  0.00           C
ATOM   3535 HD21 LEU   433      71.227  33.011  63.904  1.00  0.00           H
ATOM   3536 HD22 LEU   433      71.666  34.510  63.028  1.00  0.00           H
ATOM   3537 HD23 LEU   433      70.009  34.241  63.287  1.00  0.00           H
ATOM   3538  C   LEU   433      71.094  30.507  60.170  1.00  0.00           C
ATOM   3539  O   LEU   433      71.363  31.142  59.137  1.00  0.00           O
ATOM   3540  N   PHE   434      71.930  29.592  60.619  1.00  0.00           N
ATOM   3541  H   PHE   434      71.797  29.199  61.539  1.00  0.00           H
ATOM   3542  CA  PHE   434      73.152  29.168  59.844  1.00  0.00           C
ATOM   3543  HA  PHE   434      73.816  30.022  59.714  1.00  0.00           H
ATOM   3544  CB  PHE   434      73.892  28.194  60.794  1.00  0.00           C
ATOM   3545  HB2 PHE   434      73.861  28.564  61.819  1.00  0.00           H
ATOM   3546  HB3 PHE   434      73.378  27.233  60.839  1.00  0.00           H
ATOM   3547  CG  PHE   434      75.350  27.932  60.396  1.00  0.00           C
ATOM   3548  CD1 PHE   434      75.697  27.089  59.350  1.00  0.00           C
ATOM   3549  HD1 PHE   434      74.911  26.742  58.696  1.00  0.00           H
ATOM   3550  CE1 PHE   434      77.014  26.738  59.042  1.00  0.00           C
ATOM   3551  HE1 PHE   434      77.138  25.998  58.265  1.00  0.00           H
ATOM   3552  CZ  PHE   434      78.051  27.258  59.852  1.00  0.00           C
ATOM   3553  HZ  PHE   434      79.047  26.915  59.616  1.00  0.00           H
ATOM   3554  CE2 PHE   434      77.766  28.059  60.926  1.00  0.00           C
ATOM   3555  HE2 PHE   434      78.514  28.570  61.514  1.00  0.00           H
ATOM   3556  CD2 PHE   434      76.431  28.349  61.211  1.00  0.00           C
ATOM   3557  HD2 PHE   434      76.217  29.010  62.038  1.00  0.00           H
ATOM   3558  C   PHE   434      72.872  28.566  58.525  1.00  0.00           C
ATOM   3559  O   PHE   434      73.406  29.070  57.602  1.00  0.00           O
ATOM   3560  N   ILE   435      71.960  27.621  58.369  1.00  0.00           N
ATOM   3561  H   ILE   435      71.334  27.351  59.114  1.00  0.00           H
ATOM   3562  CA  ILE   435      71.682  27.049  57.020  1.00  0.00           C
ATOM   3563  HA  ILE   435      72.655  26.924  56.545  1.00  0.00           H
ATOM   3564  CB  ILE   435      71.025  25.605  57.075  1.00  0.00           C
ATOM   3565  HB  ILE   435      71.071  25.210  56.060  1.00  0.00           H
ATOM   3566  CG2 ILE   435      72.005  24.809  58.000  1.00  0.00           C
ATOM   3567 HG21 ILE   435      71.960  25.191  59.020  1.00  0.00           H
ATOM   3568 HG22 ILE   435      71.692  23.768  58.069  1.00  0.00           H
ATOM   3569 HG23 ILE   435      73.021  24.847  57.607  1.00  0.00           H
ATOM   3570  CG1 ILE   435      69.605  25.571  57.698  1.00  0.00           C
ATOM   3571 HG12 ILE   435      69.449  26.467  58.298  1.00  0.00           H
ATOM   3572 HG13 ILE   435      68.986  25.514  56.803  1.00  0.00           H
ATOM   3573  CD1 ILE   435      69.149  24.326  58.418  1.00  0.00           C
ATOM   3574 HD11 ILE   435      69.738  24.224  59.330  1.00  0.00           H
ATOM   3575 HD12 ILE   435      68.131  24.514  58.760  1.00  0.00           H
ATOM   3576 HD13 ILE   435      69.276  23.398  57.860  1.00  0.00           H
ATOM   3577  C   ILE   435      70.905  27.962  56.079  1.00  0.00           C
ATOM   3578  O   ILE   435      71.171  28.041  54.868  1.00  0.00           O
ATOM   3579  N   GLY   436      69.904  28.698  56.539  1.00  0.00           N
ATOM   3580  H   GLY   436      69.547  28.509  57.465  1.00  0.00           H
ATOM   3581  CA  GLY   436      69.245  29.733  55.734  1.00  0.00           C
ATOM   3582  HA2 GLY   436      68.739  29.341  54.852  1.00  0.00           H
ATOM   3583  HA3 GLY   436      68.435  30.153  56.330  1.00  0.00           H
ATOM   3584  C   GLY   436      70.140  30.833  55.243  1.00  0.00           C
ATOM   3585  O   GLY   436      70.074  31.187  54.089  1.00  0.00           O
ATOM   3586  N   THR   437      71.104  31.341  56.052  1.00  0.00           N
ATOM   3587  H   THR   437      71.137  31.025  57.011  1.00  0.00           H
ATOM   3588  CA  THR   437      72.141  32.303  55.636  1.00  0.00           C
ATOM   3589  HA  THR   437      71.627  33.092  55.087  1.00  0.00           H
ATOM   3590  CB  THR   437      72.965  32.848  56.857  1.00  0.00           C
ATOM   3591  HB  THR   437      73.402  31.973  57.339  1.00  0.00           H
ATOM   3592  CG2 THR   437      74.020  33.881  56.537  1.00  0.00           C
ATOM   3593 HG21 THR   437      74.698  33.585  55.737  1.00  0.00           H
ATOM   3594 HG22 THR   437      73.518  34.807  56.257  1.00  0.00           H
ATOM   3595 HG23 THR   437      74.717  34.251  57.290  1.00  0.00           H
ATOM   3596  OG1 THR   437      72.097  33.344  57.941  1.00  0.00           O
ATOM   3597  HG1 THR   437      71.748  32.570  58.389  1.00  0.00           H
ATOM   3598  C   THR   437      73.147  31.623  54.673  1.00  0.00           C
ATOM   3599  O   THR   437      73.429  32.233  53.622  1.00  0.00           O
ATOM   3600  N   SER   438      73.540  30.364  54.857  1.00  0.00           N
ATOM   3601  H   SER   438      73.181  29.867  55.660  1.00  0.00           H
ATOM   3602  CA  SER   438      74.324  29.607  53.878  1.00  0.00           C
ATOM   3603  HA  SER   438      75.293  30.093  53.767  1.00  0.00           H
ATOM   3604  CB  SER   438      74.542  28.174  54.423  1.00  0.00           C
ATOM   3605  HB2 SER   438      73.615  27.601  54.383  1.00  0.00           H
ATOM   3606  HB3 SER   438      75.236  27.559  53.850  1.00  0.00           H
ATOM   3607  OG  SER   438      75.120  28.208  55.753  1.00  0.00           O
ATOM   3608  HG  SER   438      74.563  28.717  56.347  1.00  0.00           H
ATOM   3609  C   SER   438      73.660  29.521  52.491  1.00  0.00           C
ATOM   3610  O   SER   438      74.379  29.793  51.563  1.00  0.00           O
ATOM   3611  N   PHE   439      72.352  29.104  52.317  1.00  0.00           N
ATOM   3612  H   PHE   439      71.799  28.839  53.120  1.00  0.00           H
ATOM   3613  CA  PHE   439      71.633  29.273  51.044  1.00  0.00           C
ATOM   3614  HA  PHE   439      72.137  28.668  50.291  1.00  0.00           H
ATOM   3615  CB  PHE   439      70.139  28.830  51.044  1.00  0.00           C
ATOM   3616  HB2 PHE   439      69.543  29.527  51.632  1.00  0.00           H
ATOM   3617  HB3 PHE   439      69.765  28.983  50.031  1.00  0.00           H
ATOM   3618  CG  PHE   439      69.822  27.432  51.424  1.00  0.00           C
ATOM   3619  CD1 PHE   439      70.420  26.489  50.704  1.00  0.00           C
ATOM   3620  HD1 PHE   439      70.919  26.792  49.796  1.00  0.00           H
ATOM   3621  CE1 PHE   439      70.239  25.129  51.038  1.00  0.00           C
ATOM   3622  HE1 PHE   439      70.766  24.417  50.420  1.00  0.00           H
ATOM   3623  CZ  PHE   439      69.440  24.798  52.077  1.00  0.00           C
ATOM   3624  HZ  PHE   439      69.326  23.782  52.426  1.00  0.00           H
ATOM   3625  CE2 PHE   439      68.856  25.830  52.841  1.00  0.00           C
ATOM   3626  HE2 PHE   439      68.180  25.552  53.636  1.00  0.00           H
ATOM   3627  CD2 PHE   439      69.004  27.164  52.470  1.00  0.00           C
ATOM   3628  HD2 PHE   439      68.433  27.863  53.063  1.00  0.00           H
ATOM   3629  C   PHE   439      71.691  30.702  50.503  1.00  0.00           C
ATOM   3630  O   PHE   439      72.116  30.840  49.323  1.00  0.00           O
ATOM   3631  N   LEU   440      71.254  31.674  51.239  1.00  0.00           N
ATOM   3632  H   LEU   440      70.793  31.452  52.110  1.00  0.00           H
ATOM   3633  CA  LEU   440      71.154  33.080  50.778  1.00  0.00           C
ATOM   3634  HA  LEU   440      70.454  33.123  49.944  1.00  0.00           H
ATOM   3635  CB  LEU   440      70.678  33.959  51.935  1.00  0.00           C
ATOM   3636  HB2 LEU   440      69.617  33.729  52.035  1.00  0.00           H
ATOM   3637  HB3 LEU   440      71.166  33.543  52.816  1.00  0.00           H
ATOM   3638  CG  LEU   440      70.831  35.499  51.877  1.00  0.00           C
ATOM   3639  HG  LEU   440      71.844  35.706  51.533  1.00  0.00           H
ATOM   3640  CD1 LEU   440      69.840  36.150  50.903  1.00  0.00           C
ATOM   3641 HD11 LEU   440      69.845  35.672  49.923  1.00  0.00           H
ATOM   3642 HD12 LEU   440      68.898  36.122  51.451  1.00  0.00           H
ATOM   3643 HD13 LEU   440      70.102  37.194  50.737  1.00  0.00           H
ATOM   3644  CD2 LEU   440      70.748  36.132  53.255  1.00  0.00           C
ATOM   3645 HD21 LEU   440      70.564  37.184  53.040  1.00  0.00           H
ATOM   3646 HD22 LEU   440      69.933  35.725  53.853  1.00  0.00           H
ATOM   3647 HD23 LEU   440      71.700  35.933  53.747  1.00  0.00           H
ATOM   3648  C   LEU   440      72.594  33.508  50.279  1.00  0.00           C
ATOM   3649  O   LEU   440      72.697  34.079  49.214  1.00  0.00           O
ATOM   3650  N   LEU   441      73.634  33.320  51.143  1.00  0.00           N
ATOM   3651  H   LEU   441      73.501  32.813  52.006  1.00  0.00           H
ATOM   3652  CA  LEU   441      75.001  33.653  50.889  1.00  0.00           C
ATOM   3653  HA  LEU   441      74.939  34.704  50.607  1.00  0.00           H
ATOM   3654  CB  LEU   441      75.857  33.357  52.199  1.00  0.00           C
ATOM   3655  HB2 LEU   441      75.649  34.141  52.926  1.00  0.00           H
ATOM   3656  HB3 LEU   441      75.618  32.408  52.680  1.00  0.00           H
ATOM   3657  CG  LEU   441      77.380  33.337  52.077  1.00  0.00           C
ATOM   3658  HG  LEU   441      77.620  32.476  51.453  1.00  0.00           H
ATOM   3659  CD1 LEU   441      77.891  34.728  51.562  1.00  0.00           C
ATOM   3660 HD11 LEU   441      77.306  34.993  50.681  1.00  0.00           H
ATOM   3661 HD12 LEU   441      77.711  35.530  52.278  1.00  0.00           H
ATOM   3662 HD13 LEU   441      78.930  34.625  51.250  1.00  0.00           H
ATOM   3663  CD2 LEU   441      77.959  33.126  53.413  1.00  0.00           C
ATOM   3664 HD21 LEU   441      77.629  33.839  54.168  1.00  0.00           H
ATOM   3665 HD22 LEU   441      77.649  32.093  53.570  1.00  0.00           H
ATOM   3666 HD23 LEU   441      79.040  33.266  53.383  1.00  0.00           H
ATOM   3667  C   LEU   441      75.523  33.069  49.580  1.00  0.00           C
ATOM   3668  O   LEU   441      76.105  33.825  48.793  1.00  0.00           O
ATOM   3669  N   ALA   442      75.414  31.779  49.370  1.00  0.00           N
ATOM   3670  H   ALA   442      74.959  31.229  50.084  1.00  0.00           H
ATOM   3671  CA  ALA   442      75.787  31.059  48.099  1.00  0.00           C
ATOM   3672  HA  ALA   442      76.841  31.161  47.837  1.00  0.00           H
ATOM   3673  CB  ALA   442      75.477  29.579  48.429  1.00  0.00           C
ATOM   3674  HB1 ALA   442      74.394  29.555  48.550  1.00  0.00           H
ATOM   3675  HB2 ALA   442      75.624  28.966  47.540  1.00  0.00           H
ATOM   3676  HB3 ALA   442      76.008  29.243  49.320  1.00  0.00           H
ATOM   3677  C   ALA   442      75.076  31.748  46.924  1.00  0.00           C
ATOM   3678  O   ALA   442      75.768  32.195  46.057  1.00  0.00           O
ATOM   3679  N   GLY   443      73.776  32.006  47.070  1.00  0.00           N
ATOM   3680  H   GLY   443      73.359  31.694  47.935  1.00  0.00           H
ATOM   3681  CA  GLY   443      72.964  32.693  46.104  1.00  0.00           C
ATOM   3682  HA2 GLY   443      72.749  31.916  45.370  1.00  0.00           H
ATOM   3683  HA3 GLY   443      72.044  32.829  46.672  1.00  0.00           H
ATOM   3684  C   GLY   443      73.445  33.955  45.504  1.00  0.00           C
ATOM   3685  O   GLY   443      73.713  34.013  44.292  1.00  0.00           O
ATOM   3686  N   PHE   444      73.723  34.950  46.397  1.00  0.00           N
ATOM   3687  H   PHE   444      73.714  34.761  47.389  1.00  0.00           H
ATOM   3688  CA  PHE   444      74.353  36.240  45.919  1.00  0.00           C
ATOM   3689  HA  PHE   444      73.679  36.653  45.170  1.00  0.00           H
ATOM   3690  CB  PHE   444      74.565  37.139  47.113  1.00  0.00           C
ATOM   3691  HB2 PHE   444      74.593  36.650  48.087  1.00  0.00           H
ATOM   3692  HB3 PHE   444      75.470  37.741  47.027  1.00  0.00           H
ATOM   3693  CG  PHE   444      73.453  38.165  47.174  1.00  0.00           C
ATOM   3694  CD1 PHE   444      73.492  39.321  46.374  1.00  0.00           C
ATOM   3695  HD1 PHE   444      74.314  39.367  45.676  1.00  0.00           H
ATOM   3696  CE1 PHE   444      72.390  40.178  46.438  1.00  0.00           C
ATOM   3697  HE1 PHE   444      72.329  40.997  45.737  1.00  0.00           H
ATOM   3698  CZ  PHE   444      71.255  39.731  47.216  1.00  0.00           C
ATOM   3699  HZ  PHE   444      70.409  40.403  47.213  1.00  0.00           H
ATOM   3700  CE2 PHE   444      71.175  38.585  48.023  1.00  0.00           C
ATOM   3701  HE2 PHE   444      70.310  38.384  48.637  1.00  0.00           H
ATOM   3702  CD2 PHE   444      72.375  37.827  48.028  1.00  0.00           C
ATOM   3703  HD2 PHE   444      72.431  36.991  48.708  1.00  0.00           H
ATOM   3704  C   PHE   444      75.687  36.135  45.282  1.00  0.00           C
ATOM   3705  O   PHE   444      75.874  36.655  44.258  1.00  0.00           O
ATOM   3706  N   VAL   445      76.561  35.330  45.964  1.00  0.00           N
ATOM   3707  H   VAL   445      76.256  34.978  46.860  1.00  0.00           H
ATOM   3708  CA  VAL   445      77.884  34.874  45.420  1.00  0.00           C
ATOM   3709  HA  VAL   445      78.493  35.757  45.226  1.00  0.00           H
ATOM   3710  CB  VAL   445      78.591  33.885  46.435  1.00  0.00           C
ATOM   3711  HB  VAL   445      77.921  33.069  46.704  1.00  0.00           H
ATOM   3712  CG1 VAL   445      79.768  33.136  45.784  1.00  0.00           C
ATOM   3713 HG11 VAL   445      80.421  33.857  45.292  1.00  0.00           H
ATOM   3714 HG12 VAL   445      80.223  32.501  46.545  1.00  0.00           H
ATOM   3715 HG13 VAL   445      79.405  32.503  44.974  1.00  0.00           H
ATOM   3716  CG2 VAL   445      79.067  34.577  47.690  1.00  0.00           C
ATOM   3717 HG21 VAL   445      78.219  35.193  47.990  1.00  0.00           H
ATOM   3718 HG22 VAL   445      79.332  33.858  48.465  1.00  0.00           H
ATOM   3719 HG23 VAL   445      79.896  35.261  47.510  1.00  0.00           H
ATOM   3720  C   VAL   445      77.705  34.246  43.954  1.00  0.00           C
ATOM   3721  O   VAL   445      78.577  34.429  43.115  1.00  0.00           O
ATOM   3722  N   SER   446      76.621  33.452  43.729  1.00  0.00           N
ATOM   3723  H   SER   446      75.996  33.378  44.519  1.00  0.00           H
ATOM   3724  CA  SER   446      76.196  32.947  42.407  1.00  0.00           C
ATOM   3725  HA  SER   446      77.027  32.376  41.993  1.00  0.00           H
ATOM   3726  CB  SER   446      75.040  31.975  42.439  1.00  0.00           C
ATOM   3727  HB2 SER   446      74.074  32.476  42.499  1.00  0.00           H
ATOM   3728  HB3 SER   446      75.135  31.391  41.523  1.00  0.00           H
ATOM   3729  OG  SER   446      75.038  31.179  43.641  1.00  0.00           O
ATOM   3730  HG  SER   446      75.439  31.707  44.335  1.00  0.00           H
ATOM   3731  C   SER   446      75.832  34.107  41.482  1.00  0.00           C
ATOM   3732  O   SER   446      76.414  34.310  40.438  1.00  0.00           O
ATOM   3733  N   LEU   447      74.820  34.890  41.901  1.00  0.00           N
ATOM   3734  H   LEU   447      74.517  34.840  42.863  1.00  0.00           H
ATOM   3735  CA  LEU   447      74.564  36.081  41.111  1.00  0.00           C
ATOM   3736  HA  LEU   447      74.146  35.807  40.143  1.00  0.00           H
ATOM   3737  CB  LEU   447      73.404  36.993  41.677  1.00  0.00           C
ATOM   3738  HB2 LEU   447      73.649  37.377  42.668  1.00  0.00           H
ATOM   3739  HB3 LEU   447      73.225  37.805  40.973  1.00  0.00           H
ATOM   3740  CG  LEU   447      72.050  36.260  41.869  1.00  0.00           C
ATOM   3741  HG  LEU   447      72.168  35.406  42.536  1.00  0.00           H
ATOM   3742  CD1 LEU   447      71.104  37.171  42.626  1.00  0.00           C
ATOM   3743 HD11 LEU   447      71.455  37.449  43.619  1.00  0.00           H
ATOM   3744 HD12 LEU   447      70.712  38.005  42.043  1.00  0.00           H
ATOM   3745 HD13 LEU   447      70.307  36.540  43.019  1.00  0.00           H
ATOM   3746  CD2 LEU   447      71.378  35.825  40.589  1.00  0.00           C
ATOM   3747 HD21 LEU   447      72.078  35.676  39.767  1.00  0.00           H
ATOM   3748 HD22 LEU   447      70.846  34.893  40.783  1.00  0.00           H
ATOM   3749 HD23 LEU   447      70.640  36.563  40.275  1.00  0.00           H
ATOM   3750  C   LEU   447      75.779  36.958  40.733  1.00  0.00           C
ATOM   3751  O   LEU   447      75.931  37.275  39.587  1.00  0.00           O
ATOM   3752  N   PHE   448      76.661  37.324  41.672  1.00  0.00           N
ATOM   3753  H   PHE   448      76.430  37.113  42.633  1.00  0.00           H
ATOM   3754  CA  PHE   448      77.872  38.088  41.425  1.00  0.00           C
ATOM   3755  HA  PHE   448      77.598  39.040  40.972  1.00  0.00           H
ATOM   3756  CB  PHE   448      78.660  38.252  42.728  1.00  0.00           C
ATOM   3757  HB2 PHE   448      78.944  37.268  43.100  1.00  0.00           H
ATOM   3758  HB3 PHE   448      79.514  38.911  42.573  1.00  0.00           H
ATOM   3759  CG  PHE   448      77.875  38.944  43.882  1.00  0.00           C
ATOM   3760  CD1 PHE   448      77.086  40.083  43.614  1.00  0.00           C
ATOM   3761  HD1 PHE   448      77.026  40.488  42.615  1.00  0.00           H
ATOM   3762  CE1 PHE   448      76.605  40.854  44.680  1.00  0.00           C
ATOM   3763  HE1 PHE   448      76.060  41.754  44.434  1.00  0.00           H
ATOM   3764  CZ  PHE   448      76.848  40.518  46.002  1.00  0.00           C
ATOM   3765  HZ  PHE   448      76.548  41.211  46.774  1.00  0.00           H
ATOM   3766  CE2 PHE   448      77.568  39.333  46.235  1.00  0.00           C
ATOM   3767  HE2 PHE   448      77.733  39.109  47.278  1.00  0.00           H
ATOM   3768  CD2 PHE   448      78.123  38.572  45.195  1.00  0.00           C
ATOM   3769  HD2 PHE   448      78.948  37.925  45.455  1.00  0.00           H
ATOM   3770  C   PHE   448      78.853  37.475  40.373  1.00  0.00           C
ATOM   3771  O   PHE   448      79.475  38.195  39.570  1.00  0.00           O
ATOM   3772  N   ARG   449      78.947  36.143  40.420  1.00  0.00           N
ATOM   3773  H   ARG   449      78.360  35.611  41.046  1.00  0.00           H
ATOM   3774  CA  ARG   449      79.863  35.447  39.453  1.00  0.00           C
ATOM   3775  HA  ARG   449      80.749  36.081  39.442  1.00  0.00           H
ATOM   3776  CB  ARG   449      80.243  34.048  39.898  1.00  0.00           C
ATOM   3777  HB2 ARG   449      80.524  34.194  40.941  1.00  0.00           H
ATOM   3778  HB3 ARG   449      79.378  33.386  39.937  1.00  0.00           H
ATOM   3779  CG  ARG   449      81.249  33.341  38.975  1.00  0.00           C
ATOM   3780  HG2 ARG   449      81.429  32.368  39.433  1.00  0.00           H
ATOM   3781  HG3 ARG   449      80.997  33.236  37.920  1.00  0.00           H
ATOM   3782  CD  ARG   449      82.667  34.017  39.193  1.00  0.00           C
ATOM   3783  HD2 ARG   449      82.618  35.028  38.787  1.00  0.00           H
ATOM   3784  HD3 ARG   449      82.903  33.956  40.255  1.00  0.00           H
ATOM   3785  NE  ARG   449      83.745  33.346  38.519  1.00  0.00           N
ATOM   3786  HE  ARG   449      83.591  32.349  38.474  1.00  0.00           H
ATOM   3787  CZ  ARG   449      84.975  33.834  38.349  1.00  0.00           C
ATOM   3788  NH1 ARG   449      85.338  34.981  38.804  1.00  0.00           N
ATOM   3789 HH11 ARG   449      86.237  35.379  38.575  1.00  0.00           H
ATOM   3790 HH12 ARG   449      84.723  35.516  39.401  1.00  0.00           H
ATOM   3791  NH2 ARG   449      85.799  33.114  37.599  1.00  0.00           N
ATOM   3792 HH21 ARG   449      85.498  32.349  37.012  1.00  0.00           H
ATOM   3793 HH22 ARG   449      86.737  33.467  37.473  1.00  0.00           H
ATOM   3794  C   ARG   449      79.303  35.566  38.090  1.00  0.00           C
ATOM   3795  O   ARG   449      79.983  35.996  37.147  1.00  0.00           O
ATOM   3796  N   ILE   450      78.003  35.226  37.960  1.00  0.00           N
ATOM   3797  H   ILE   450      77.441  35.002  38.769  1.00  0.00           H
ATOM   3798  CA  ILE   450      77.296  35.395  36.705  1.00  0.00           C
ATOM   3799  HA  ILE   450      77.786  34.778  35.952  1.00  0.00           H
ATOM   3800  CB  ILE   450      75.806  34.860  36.782  1.00  0.00           C
ATOM   3801  HB  ILE   450      75.179  35.349  37.527  1.00  0.00           H
ATOM   3802  CG2 ILE   450      75.087  35.002  35.457  1.00  0.00           C
ATOM   3803 HG21 ILE   450      75.600  34.519  34.625  1.00  0.00           H
ATOM   3804 HG22 ILE   450      74.067  34.628  35.554  1.00  0.00           H
ATOM   3805 HG23 ILE   450      75.118  36.046  35.146  1.00  0.00           H
ATOM   3806  CG1 ILE   450      75.978  33.259  36.963  1.00  0.00           C
ATOM   3807 HG12 ILE   450      76.119  32.727  36.022  1.00  0.00           H
ATOM   3808 HG13 ILE   450      76.901  32.986  37.474  1.00  0.00           H
ATOM   3809  CD1 ILE   450      74.831  32.651  37.769  1.00  0.00           C
ATOM   3810 HD11 ILE   450      75.176  31.677  38.115  1.00  0.00           H
ATOM   3811 HD12 ILE   450      74.531  33.277  38.610  1.00  0.00           H
ATOM   3812 HD13 ILE   450      73.993  32.457  37.099  1.00  0.00           H
ATOM   3813  C   ILE   450      77.256  36.829  36.130  1.00  0.00           C
ATOM   3814  O   ILE   450      77.718  37.046  34.997  1.00  0.00           O
ATOM   3815  N   ARG   451      76.799  37.766  36.970  1.00  0.00           N
ATOM   3816  H   ARG   451      76.482  37.416  37.863  1.00  0.00           H
ATOM   3817  CA  ARG   451      76.887  39.201  36.731  1.00  0.00           C
ATOM   3818  HA  ARG   451      76.117  39.443  35.999  1.00  0.00           H
ATOM   3819  CB  ARG   451      76.295  39.938  38.013  1.00  0.00           C
ATOM   3820  HB2 ARG   451      75.244  39.678  38.144  1.00  0.00           H
ATOM   3821  HB3 ARG   451      76.811  39.587  38.906  1.00  0.00           H
ATOM   3822  CG  ARG   451      76.361  41.460  37.991  1.00  0.00           C
ATOM   3823  HG2 ARG   451      77.375  41.861  37.981  1.00  0.00           H
ATOM   3824  HG3 ARG   451      75.789  41.905  37.176  1.00  0.00           H
ATOM   3825  CD  ARG   451      75.696  41.871  39.335  1.00  0.00           C
ATOM   3826  HD2 ARG   451      74.724  41.379  39.356  1.00  0.00           H
ATOM   3827  HD3 ARG   451      76.219  41.372  40.151  1.00  0.00           H
ATOM   3828  NE  ARG   451      75.585  43.355  39.500  1.00  0.00           N
ATOM   3829  HE  ARG   451      74.754  43.782  39.118  1.00  0.00           H
ATOM   3830  CZ  ARG   451      76.376  44.134  40.126  1.00  0.00           C
ATOM   3831  NH1 ARG   451      77.375  43.668  40.804  1.00  0.00           N
ATOM   3832 HH11 ARG   451      77.527  42.681  40.958  1.00  0.00           H
ATOM   3833 HH12 ARG   451      77.950  44.356  41.268  1.00  0.00           H
ATOM   3834  NH2 ARG   451      76.227  45.403  40.060  1.00  0.00           N
ATOM   3835 HH21 ARG   451      75.560  45.835  39.437  1.00  0.00           H
ATOM   3836 HH22 ARG   451      76.814  46.028  40.592  1.00  0.00           H
ATOM   3837  C   ARG   451      78.253  39.763  36.235  1.00  0.00           C
ATOM   3838  O   ARG   451      78.259  40.449  35.265  1.00  0.00           O
ATOM   3839  N   THR   452      79.326  39.351  36.887  1.00  0.00           N
ATOM   3840  H   THR   452      79.135  38.848  37.741  1.00  0.00           H
ATOM   3841  CA  THR   452      80.737  39.520  36.490  1.00  0.00           C
ATOM   3842  HA  THR   452      80.888  40.589  36.342  1.00  0.00           H
ATOM   3843  CB  THR   452      81.750  38.912  37.516  1.00  0.00           C
ATOM   3844  HB  THR   452      81.433  37.890  37.719  1.00  0.00           H
ATOM   3845  CG2 THR   452      83.231  39.166  37.087  1.00  0.00           C
ATOM   3846 HG21 THR   452      83.278  40.125  36.571  1.00  0.00           H
ATOM   3847 HG22 THR   452      83.825  39.286  37.993  1.00  0.00           H
ATOM   3848 HG23 THR   452      83.520  38.320  36.464  1.00  0.00           H
ATOM   3849  OG1 THR   452      81.654  39.577  38.718  1.00  0.00           O
ATOM   3850  HG1 THR   452      80.821  39.311  39.115  1.00  0.00           H
ATOM   3851  C   THR   452      81.041  38.891  35.082  1.00  0.00           C
ATOM   3852  O   THR   452      81.538  39.596  34.248  1.00  0.00           O
ATOM   3853  N   ILE   453      80.646  37.668  34.717  1.00  0.00           N
ATOM   3854  H   ILE   453      80.232  37.143  35.474  1.00  0.00           H
ATOM   3855  CA  ILE   453      80.975  36.965  33.443  1.00  0.00           C
ATOM   3856  HA  ILE   453      81.951  37.387  33.202  1.00  0.00           H
ATOM   3857  CB  ILE   453      81.166  35.449  33.678  1.00  0.00           C
ATOM   3858  HB  ILE   453      80.186  35.187  34.079  1.00  0.00           H
ATOM   3859  CG2 ILE   453      81.198  34.615  32.434  1.00  0.00           C
ATOM   3860 HG21 ILE   453      80.956  33.570  32.629  1.00  0.00           H
ATOM   3861 HG22 ILE   453      80.573  35.093  31.680  1.00  0.00           H
ATOM   3862 HG23 ILE   453      82.162  34.738  31.939  1.00  0.00           H
ATOM   3863  CG1 ILE   453      82.172  35.079  34.832  1.00  0.00           C
ATOM   3864 HG12 ILE   453      81.845  35.640  35.708  1.00  0.00           H
ATOM   3865 HG13 ILE   453      82.114  34.016  35.065  1.00  0.00           H
ATOM   3866  CD1 ILE   453      83.635  35.622  34.505  1.00  0.00           C
ATOM   3867 HD11 ILE   453      83.664  36.707  34.608  1.00  0.00           H
ATOM   3868 HD12 ILE   453      84.244  35.196  35.302  1.00  0.00           H
ATOM   3869 HD13 ILE   453      84.065  35.365  33.537  1.00  0.00           H
ATOM   3870  C   ILE   453      80.084  37.585  32.278  1.00  0.00           C
ATOM   3871  O   ILE   453      80.616  38.051  31.266  1.00  0.00           O
ATOM   3872  N   MET   454      78.793  37.799  32.450  1.00  0.00           N
ATOM   3873  H   MET   454      78.448  37.560  33.369  1.00  0.00           H
ATOM   3874  CA  MET   454      77.947  38.520  31.534  1.00  0.00           C
ATOM   3875  HA  MET   454      77.881  38.064  30.545  1.00  0.00           H
ATOM   3876  CB  MET   454      76.462  38.498  32.051  1.00  0.00           C
ATOM   3877  HB2 MET   454      76.529  38.890  33.066  1.00  0.00           H
ATOM   3878  HB3 MET   454      75.838  39.071  31.365  1.00  0.00           H
ATOM   3879  CG  MET   454      75.776  37.148  32.164  1.00  0.00           C
ATOM   3880  HG2 MET   454      75.563  36.774  31.163  1.00  0.00           H
ATOM   3881  HG3 MET   454      76.351  36.404  32.716  1.00  0.00           H
ATOM   3882  SD  MET   454      74.242  37.239  33.129  1.00  0.00           S
ATOM   3883  CE  MET   454      73.349  35.870  32.388  1.00  0.00           C
ATOM   3884  HE1 MET   454      73.876  34.931  32.557  1.00  0.00           H
ATOM   3885  HE2 MET   454      72.354  35.773  32.823  1.00  0.00           H
ATOM   3886  HE3 MET   454      73.053  35.990  31.346  1.00  0.00           H
ATOM   3887  C   MET   454      78.460  39.938  31.245  1.00  0.00           C
ATOM   3888  O   MET   454      78.346  40.411  30.131  1.00  0.00           O
ATOM   3889  N   LYS   455      79.092  40.643  32.181  1.00  0.00           N
ATOM   3890  H   LYS   455      78.956  40.353  33.139  1.00  0.00           H
ATOM   3891  CA  LYS   455      79.902  41.825  31.920  1.00  0.00           C
ATOM   3892  HA  LYS   455      79.270  42.460  31.299  1.00  0.00           H
ATOM   3893  CB  LYS   455      80.238  42.685  33.184  1.00  0.00           C
ATOM   3894  HB2 LYS   455      79.338  43.028  33.693  1.00  0.00           H
ATOM   3895  HB3 LYS   455      80.790  42.148  33.956  1.00  0.00           H
ATOM   3896  CG  LYS   455      81.080  43.991  33.031  1.00  0.00           C
ATOM   3897  HG2 LYS   455      81.319  44.368  34.026  1.00  0.00           H
ATOM   3898  HG3 LYS   455      82.043  43.727  32.594  1.00  0.00           H
ATOM   3899  CD  LYS   455      80.411  45.116  32.280  1.00  0.00           C
ATOM   3900  HD2 LYS   455      81.081  45.975  32.249  1.00  0.00           H
ATOM   3901  HD3 LYS   455      80.204  44.708  31.291  1.00  0.00           H
ATOM   3902  CE  LYS   455      79.064  45.626  32.934  1.00  0.00           C
ATOM   3903  HE2 LYS   455      78.404  44.761  32.875  1.00  0.00           H
ATOM   3904  HE3 LYS   455      79.112  45.680  34.022  1.00  0.00           H
ATOM   3905  NZ  LYS   455      78.477  46.731  32.245  1.00  0.00           N
ATOM   3906  HZ1 LYS   455      78.387  46.528  31.260  1.00  0.00           H
ATOM   3907  HZ2 LYS   455      77.537  46.867  32.588  1.00  0.00           H
ATOM   3908  HZ3 LYS   455      79.065  47.547  32.334  1.00  0.00           H
ATOM   3909  C   LYS   455      81.097  41.602  31.053  1.00  0.00           C
ATOM   3910  O   LYS   455      81.382  42.478  30.237  1.00  0.00           O
ATOM   3911  N   HIP   456      81.876  40.503  31.216  1.00  0.00           N
ATOM   3912  H   HIP   456      81.579  39.808  31.886  1.00  0.00           H
ATOM   3913  CA  HIP   456      83.059  40.152  30.337  1.00  0.00           C
ATOM   3914  HA  HIP   456      83.758  40.988  30.327  1.00  0.00           H
ATOM   3915  CB  HIP   456      83.866  38.913  30.759  1.00  0.00           C
ATOM   3916  HB2 HIP   456      83.131  38.114  30.856  1.00  0.00           H
ATOM   3917  HB3 HIP   456      84.578  38.645  29.978  1.00  0.00           H
ATOM   3918  CG  HIP   456      84.620  39.045  32.090  1.00  0.00           C
ATOM   3919  ND1 HIP   456      85.640  38.249  32.536  1.00  0.00           N
ATOM   3920  HD1 HIP   456      85.989  37.444  32.036  1.00  0.00           H
ATOM   3921  CE1 HIP   456      86.043  38.695  33.762  1.00  0.00           C
ATOM   3922  HE1 HIP   456      86.762  38.251  34.435  1.00  0.00           H
ATOM   3923  NE2 HIP   456      85.282  39.742  34.127  1.00  0.00           N
ATOM   3924  HE2 HIP   456      85.386  40.291  34.969  1.00  0.00           H
ATOM   3925  CD2 HIP   456      84.337  39.852  33.160  1.00  0.00           C
ATOM   3926  HD2 HIP   456      83.587  40.630  33.172  1.00  0.00           H
ATOM   3927  C   HIP   456      82.538  40.072  28.861  1.00  0.00           C
ATOM   3928  O   HIP   456      83.238  40.538  27.987  1.00  0.00           O
ATOM   3929  N   ASP   457      81.425  39.351  28.612  1.00  0.00           N
ATOM   3930  H   ASP   457      81.046  38.896  29.431  1.00  0.00           H
ATOM   3931  CA  ASP   457      80.775  39.097  27.268  1.00  0.00           C
ATOM   3932  HA  ASP   457      81.517  38.708  26.571  1.00  0.00           H
ATOM   3933  CB  ASP   457      79.686  38.019  27.470  1.00  0.00           C
ATOM   3934  HB2 ASP   457      78.953  38.352  28.205  1.00  0.00           H
ATOM   3935  HB3 ASP   457      79.128  38.004  26.534  1.00  0.00           H
ATOM   3936  CG  ASP   457      80.098  36.616  27.825  1.00  0.00           C
ATOM   3937  OD1 ASP   457      81.244  36.182  27.548  1.00  0.00           O
ATOM   3938  OD2 ASP   457      79.191  35.949  28.322  1.00  0.00           O
ATOM   3939  C   ASP   457      80.155  40.357  26.641  1.00  0.00           C
ATOM   3940  O   ASP   457      80.048  40.429  25.399  1.00  0.00           O
ATOM   3941  N   GLY   458      79.647  41.285  27.434  1.00  0.00           N
ATOM   3942  H   GLY   458      79.542  41.036  28.407  1.00  0.00           H
ATOM   3943  CA  GLY   458      78.761  42.338  26.942  1.00  0.00           C
ATOM   3944  HA2 GLY   458      78.796  43.104  27.716  1.00  0.00           H
ATOM   3945  HA3 GLY   458      79.141  42.773  26.017  1.00  0.00           H
ATOM   3946  C   GLY   458      77.357  42.042  26.644  1.00  0.00           C
ATOM   3947  O   GLY   458      76.967  42.334  25.509  1.00  0.00           O
ATOM   3948  N   THR   459      76.580  41.530  27.613  1.00  0.00           N
ATOM   3949  H   THR   459      77.037  41.353  28.497  1.00  0.00           H
ATOM   3950  CA  THR   459      75.099  41.399  27.528  1.00  0.00           C
ATOM   3951  HA  THR   459      74.652  42.051  26.777  1.00  0.00           H
ATOM   3952  CB  THR   459      74.741  40.020  27.120  1.00  0.00           C
ATOM   3953  HB  THR   459      75.358  39.628  26.311  1.00  0.00           H
ATOM   3954  CG2 THR   459      74.831  39.005  28.259  1.00  0.00           C
ATOM   3955 HG21 THR   459      75.859  39.042  28.620  1.00  0.00           H
ATOM   3956 HG22 THR   459      74.101  39.197  29.046  1.00  0.00           H
ATOM   3957 HG23 THR   459      74.546  38.026  27.873  1.00  0.00           H
ATOM   3958  OG1 THR   459      73.427  40.080  26.622  1.00  0.00           O
ATOM   3959  HG1 THR   459      73.470  40.440  25.734  1.00  0.00           H
ATOM   3960  C   THR   459      74.418  41.850  28.827  1.00  0.00           C
ATOM   3961  O   THR   459      75.135  41.811  29.852  1.00  0.00           O
ATOM   3962  N   LYS   460      73.152  42.241  28.801  1.00  0.00           N
ATOM   3963  H   LYS   460      72.787  42.266  27.860  1.00  0.00           H
ATOM   3964  CA  LYS   460      72.300  42.535  29.927  1.00  0.00           C
ATOM   3965  HA  LYS   460      72.551  43.569  30.164  1.00  0.00           H
ATOM   3966  CB  LYS   460      70.791  42.605  29.476  1.00  0.00           C
ATOM   3967  HB2 LYS   460      70.291  42.842  30.415  1.00  0.00           H
ATOM   3968  HB3 LYS   460      70.593  43.488  28.868  1.00  0.00           H
ATOM   3969  CG  LYS   460      70.242  41.456  28.669  1.00  0.00           C
ATOM   3970  HG2 LYS   460      70.686  41.390  27.676  1.00  0.00           H
ATOM   3971  HG3 LYS   460      70.454  40.495  29.138  1.00  0.00           H
ATOM   3972  CD  LYS   460      68.730  41.363  28.662  1.00  0.00           C
ATOM   3973  HD2 LYS   460      68.262  41.342  29.647  1.00  0.00           H
ATOM   3974  HD3 LYS   460      68.448  42.278  28.141  1.00  0.00           H
ATOM   3975  CE  LYS   460      68.257  40.121  27.925  1.00  0.00           C
ATOM   3976  HE2 LYS   460      68.881  39.865  27.069  1.00  0.00           H
ATOM   3977  HE3 LYS   460      68.326  39.381  28.722  1.00  0.00           H
ATOM   3978  NZ  LYS   460      66.884  40.355  27.521  1.00  0.00           N
ATOM   3979  HZ1 LYS   460      66.436  39.590  27.037  1.00  0.00           H
ATOM   3980  HZ2 LYS   460      66.276  40.602  28.288  1.00  0.00           H
ATOM   3981  HZ3 LYS   460      66.819  41.226  27.014  1.00  0.00           H
ATOM   3982  C   LYS   460      72.380  41.565  31.156  1.00  0.00           C
ATOM   3983  O   LYS   460      72.369  40.373  30.982  1.00  0.00           O
ATOM   3984  N   THR   461      72.205  42.122  32.365  1.00  0.00           N
ATOM   3985  H   THR   461      72.213  43.131  32.398  1.00  0.00           H
ATOM   3986  CA  THR   461      72.165  41.491  33.645  1.00  0.00           C
ATOM   3987  HA  THR   461      72.187  40.410  33.506  1.00  0.00           H
ATOM   3988  CB  THR   461      73.375  42.036  34.488  1.00  0.00           C
ATOM   3989  HB  THR   461      73.303  41.550  35.461  1.00  0.00           H
ATOM   3990  CG2 THR   461      74.707  41.539  33.834  1.00  0.00           C
ATOM   3991 HG21 THR   461      74.629  40.468  33.647  1.00  0.00           H
ATOM   3992 HG22 THR   461      74.846  42.120  32.922  1.00  0.00           H
ATOM   3993 HG23 THR   461      75.507  41.653  34.566  1.00  0.00           H
ATOM   3994  OG1 THR   461      73.273  43.372  34.478  1.00  0.00           O
ATOM   3995  HG1 THR   461      73.885  43.800  35.082  1.00  0.00           H
ATOM   3996  C   THR   461      70.976  41.803  34.525  1.00  0.00           C
ATOM   3997  O   THR   461      70.949  41.444  35.733  1.00  0.00           O
ATOM   3998  N   GLU   462      69.928  42.527  34.082  1.00  0.00           N
ATOM   3999  H   GLU   462      69.981  42.838  33.122  1.00  0.00           H
ATOM   4000  CA  GLU   462      68.871  43.060  34.843  1.00  0.00           C
ATOM   4001  HA  GLU   462      69.272  43.499  35.756  1.00  0.00           H
ATOM   4002  CB  GLU   462      68.029  44.185  34.130  1.00  0.00           C
ATOM   4003  HB2 GLU   462      67.267  44.366  34.888  1.00  0.00           H
ATOM   4004  HB3 GLU   462      68.708  45.032  34.028  1.00  0.00           H
ATOM   4005  CG  GLU   462      67.484  43.799  32.709  1.00  0.00           C
ATOM   4006  HG2 GLU   462      67.125  44.715  32.239  1.00  0.00           H
ATOM   4007  HG3 GLU   462      68.306  43.406  32.110  1.00  0.00           H
ATOM   4008  CD  GLU   462      66.230  42.787  32.648  1.00  0.00           C
ATOM   4009  OE1 GLU   462      66.277  42.060  31.624  1.00  0.00           O
ATOM   4010  OE2 GLU   462      65.407  42.596  33.583  1.00  0.00           O
ATOM   4011  C   GLU   462      68.021  41.974  35.485  1.00  0.00           C
ATOM   4012  O   GLU   462      67.520  42.321  36.545  1.00  0.00           O
ATOM   4013  N   LYS   463      67.794  40.858  34.899  1.00  0.00           N
ATOM   4014  H   LYS   463      68.275  40.650  34.036  1.00  0.00           H
ATOM   4015  CA  LYS   463      66.988  39.811  35.525  1.00  0.00           C
ATOM   4016  HA  LYS   463      66.044  40.324  35.711  1.00  0.00           H
ATOM   4017  CB  LYS   463      66.687  38.637  34.632  1.00  0.00           C
ATOM   4018  HB2 LYS   463      66.339  38.889  33.630  1.00  0.00           H
ATOM   4019  HB3 LYS   463      67.676  38.220  34.446  1.00  0.00           H
ATOM   4020  CG  LYS   463      65.796  37.584  35.251  1.00  0.00           C
ATOM   4021  HG2 LYS   463      66.432  37.058  35.963  1.00  0.00           H
ATOM   4022  HG3 LYS   463      64.929  38.015  35.752  1.00  0.00           H
ATOM   4023  CD  LYS   463      65.173  36.515  34.301  1.00  0.00           C
ATOM   4024  HD2 LYS   463      65.847  36.152  33.525  1.00  0.00           H
ATOM   4025  HD3 LYS   463      64.794  35.669  34.874  1.00  0.00           H
ATOM   4026  CE  LYS   463      64.007  37.196  33.579  1.00  0.00           C
ATOM   4027  HE2 LYS   463      63.174  37.262  34.279  1.00  0.00           H
ATOM   4028  HE3 LYS   463      64.243  38.190  33.199  1.00  0.00           H
ATOM   4029  NZ  LYS   463      63.619  36.417  32.441  1.00  0.00           N
ATOM   4030  HZ1 LYS   463      64.291  36.657  31.726  1.00  0.00           H
ATOM   4031  HZ2 LYS   463      63.624  35.436  32.679  1.00  0.00           H
ATOM   4032  HZ3 LYS   463      62.732  36.622  32.002  1.00  0.00           H
ATOM   4033  C   LYS   463      67.528  39.329  36.891  1.00  0.00           C
ATOM   4034  O   LYS   463      66.775  39.049  37.836  1.00  0.00           O
ATOM   4035  N   LEU   464      68.862  39.342  36.972  1.00  0.00           N
ATOM   4036  H   LEU   464      69.464  39.660  36.226  1.00  0.00           H
ATOM   4037  CA  LEU   464      69.542  38.918  38.192  1.00  0.00           C
ATOM   4038  HA  LEU   464      69.048  38.009  38.537  1.00  0.00           H
ATOM   4039  CB  LEU   464      70.985  38.585  37.950  1.00  0.00           C
ATOM   4040  HB2 LEU   464      71.498  39.443  37.515  1.00  0.00           H
ATOM   4041  HB3 LEU   464      71.484  38.525  38.918  1.00  0.00           H
ATOM   4042  CG  LEU   464      71.427  37.536  36.955  1.00  0.00           C
ATOM   4043  HG  LEU   464      70.853  36.658  37.251  1.00  0.00           H
ATOM   4044  CD1 LEU   464      71.177  37.833  35.475  1.00  0.00           C
ATOM   4045 HD11 LEU   464      71.838  37.126  34.974  1.00  0.00           H
ATOM   4046 HD12 LEU   464      70.109  37.735  35.281  1.00  0.00           H
ATOM   4047 HD13 LEU   464      71.574  38.828  35.271  1.00  0.00           H
ATOM   4048  CD2 LEU   464      72.877  37.218  37.229  1.00  0.00           C
ATOM   4049 HD21 LEU   464      73.158  37.074  38.272  1.00  0.00           H
ATOM   4050 HD22 LEU   464      73.275  36.361  36.686  1.00  0.00           H
ATOM   4051 HD23 LEU   464      73.520  38.049  36.937  1.00  0.00           H
ATOM   4052  C   LEU   464      69.439  40.109  39.169  1.00  0.00           C
ATOM   4053  O   LEU   464      69.111  39.963  40.368  1.00  0.00           O
ATOM   4054  N   GLU   465      69.715  41.363  38.688  1.00  0.00           N
ATOM   4055  H   GLU   465      70.052  41.434  37.739  1.00  0.00           H
ATOM   4056  CA  GLU   465      69.510  42.549  39.459  1.00  0.00           C
ATOM   4057  HA  GLU   465      70.078  42.461  40.385  1.00  0.00           H
ATOM   4058  CB  GLU   465      70.193  43.738  38.794  1.00  0.00           C
ATOM   4059  HB2 GLU   465      69.546  44.023  37.964  1.00  0.00           H
ATOM   4060  HB3 GLU   465      70.152  44.496  39.577  1.00  0.00           H
ATOM   4061  CG  GLU   465      71.664  43.541  38.315  1.00  0.00           C
ATOM   4062  HG2 GLU   465      72.240  42.948  39.025  1.00  0.00           H
ATOM   4063  HG3 GLU   465      71.582  43.021  37.361  1.00  0.00           H
ATOM   4064  CD  GLU   465      72.393  44.940  38.071  1.00  0.00           C
ATOM   4065  OE1 GLU   465      73.584  45.052  38.437  1.00  0.00           O
ATOM   4066  OE2 GLU   465      71.791  45.900  37.551  1.00  0.00           O
ATOM   4067  C   GLU   465      68.062  42.860  39.857  1.00  0.00           C
ATOM   4068  O   GLU   465      67.983  43.470  40.917  1.00  0.00           O
ATOM   4069  N   LYS   466      67.025  42.427  39.162  1.00  0.00           N
ATOM   4070  H   LYS   466      67.167  42.084  38.223  1.00  0.00           H
ATOM   4071  CA  LYS   466      65.656  42.202  39.754  1.00  0.00           C
ATOM   4072  HA  LYS   466      65.364  43.151  40.205  1.00  0.00           H
ATOM   4073  CB  LYS   466      64.670  41.925  38.595  1.00  0.00           C
ATOM   4074  HB2 LYS   466      64.967  41.108  37.936  1.00  0.00           H
ATOM   4075  HB3 LYS   466      63.727  41.570  39.010  1.00  0.00           H
ATOM   4076  CG  LYS   466      64.376  43.187  37.769  1.00  0.00           C
ATOM   4077  HG2 LYS   466      63.822  43.961  38.301  1.00  0.00           H
ATOM   4078  HG3 LYS   466      65.345  43.608  37.500  1.00  0.00           H
ATOM   4079  CD  LYS   466      63.404  42.893  36.648  1.00  0.00           C
ATOM   4080  HD2 LYS   466      63.789  42.254  35.854  1.00  0.00           H
ATOM   4081  HD3 LYS   466      62.493  42.355  36.912  1.00  0.00           H
ATOM   4082  CE  LYS   466      63.040  44.137  35.855  1.00  0.00           C
ATOM   4083  HE2 LYS   466      62.144  43.888  35.288  1.00  0.00           H
ATOM   4084  HE3 LYS   466      62.808  44.998  36.482  1.00  0.00           H
ATOM   4085  NZ  LYS   466      64.125  44.553  34.928  1.00  0.00           N
ATOM   4086  HZ1 LYS   466      64.469  43.756  34.411  1.00  0.00           H
ATOM   4087  HZ2 LYS   466      63.827  45.228  34.238  1.00  0.00           H
ATOM   4088  HZ3 LYS   466      64.817  45.063  35.459  1.00  0.00           H
ATOM   4089  C   LYS   466      65.584  41.062  40.781  1.00  0.00           C
ATOM   4090  O   LYS   466      64.917  41.284  41.812  1.00  0.00           O
ATOM   4091  N   LEU   467      66.250  39.923  40.604  1.00  0.00           N
ATOM   4092  H   LEU   467      66.854  39.719  39.821  1.00  0.00           H
ATOM   4093  CA  LEU   467      66.275  38.866  41.579  1.00  0.00           C
ATOM   4094  HA  LEU   467      65.258  38.686  41.926  1.00  0.00           H
ATOM   4095  CB  LEU   467      66.838  37.564  40.983  1.00  0.00           C
ATOM   4096  HB2 LEU   467      66.424  37.408  39.986  1.00  0.00           H
ATOM   4097  HB3 LEU   467      67.906  37.726  40.842  1.00  0.00           H
ATOM   4098  CG  LEU   467      66.498  36.267  41.786  1.00  0.00           C
ATOM   4099  HG  LEU   467      66.906  36.492  42.771  1.00  0.00           H
ATOM   4100  CD1 LEU   467      65.006  35.849  41.867  1.00  0.00           C
ATOM   4101 HD11 LEU   467      64.904  34.886  42.368  1.00  0.00           H
ATOM   4102 HD12 LEU   467      64.431  36.547  42.476  1.00  0.00           H
ATOM   4103 HD13 LEU   467      64.651  35.757  40.841  1.00  0.00           H
ATOM   4104  CD2 LEU   467      67.378  35.122  41.341  1.00  0.00           C
ATOM   4105 HD21 LEU   467      67.088  34.756  40.356  1.00  0.00           H
ATOM   4106 HD22 LEU   467      68.389  35.528  41.332  1.00  0.00           H
ATOM   4107 HD23 LEU   467      67.328  34.348  42.106  1.00  0.00           H
ATOM   4108  C   LEU   467      67.023  39.192  42.892  1.00  0.00           C
ATOM   4109  O   LEU   467      66.600  38.858  43.980  1.00  0.00           O
ATOM   4110  N   MET   468      68.015  40.050  42.816  1.00  0.00           N
ATOM   4111  H   MET   468      68.506  40.207  41.947  1.00  0.00           H
ATOM   4112  CA  MET   468      68.573  40.697  44.025  1.00  0.00           C
ATOM   4113  HA  MET   468      68.927  39.977  44.763  1.00  0.00           H
ATOM   4114  CB  MET   468      69.707  41.550  43.557  1.00  0.00           C
ATOM   4115  HB2 MET   468      69.314  42.030  42.661  1.00  0.00           H
ATOM   4116  HB3 MET   468      69.978  42.286  44.314  1.00  0.00           H
ATOM   4117  CG  MET   468      70.920  40.785  43.019  1.00  0.00           C
ATOM   4118  HG2 MET   468      71.426  40.403  43.906  1.00  0.00           H
ATOM   4119  HG3 MET   468      70.632  39.901  42.450  1.00  0.00           H
ATOM   4120  SD  MET   468      72.162  41.823  42.124  1.00  0.00           S
ATOM   4121  CE  MET   468      73.636  40.747  42.069  1.00  0.00           C
ATOM   4122  HE1 MET   468      73.803  40.265  43.032  1.00  0.00           H
ATOM   4123  HE2 MET   468      73.511  40.050  41.241  1.00  0.00           H
ATOM   4124  HE3 MET   468      74.411  41.482  41.849  1.00  0.00           H
ATOM   4125  C   MET   468      67.534  41.539  44.794  1.00  0.00           C
ATOM   4126  O   MET   468      67.382  41.449  46.043  1.00  0.00           O
ATOM   4127  N   VAL   469      66.737  42.321  44.078  1.00  0.00           N
ATOM   4128  H   VAL   469      66.925  42.348  43.086  1.00  0.00           H
ATOM   4129  CA  VAL   469      65.533  42.983  44.634  1.00  0.00           C
ATOM   4130  HA  VAL   469      65.880  43.693  45.385  1.00  0.00           H
ATOM   4131  CB  VAL   469      64.891  43.904  43.545  1.00  0.00           C
ATOM   4132  HB  VAL   469      64.674  43.530  42.544  1.00  0.00           H
ATOM   4133  CG1 VAL   469      63.523  44.468  44.128  1.00  0.00           C
ATOM   4134 HG11 VAL   469      63.658  44.627  45.198  1.00  0.00           H
ATOM   4135 HG12 VAL   469      63.359  45.332  43.483  1.00  0.00           H
ATOM   4136 HG13 VAL   469      62.792  43.686  43.923  1.00  0.00           H
ATOM   4137  CG2 VAL   469      65.783  45.195  43.453  1.00  0.00           C
ATOM   4138 HG21 VAL   469      66.114  45.632  44.395  1.00  0.00           H
ATOM   4139 HG22 VAL   469      66.711  44.927  42.946  1.00  0.00           H
ATOM   4140 HG23 VAL   469      65.261  45.925  42.835  1.00  0.00           H
ATOM   4141  C   VAL   469      64.546  42.002  45.211  1.00  0.00           C
ATOM   4142  O   VAL   469      63.793  42.370  46.138  1.00  0.00           O
ATOM   4143  N   ARG   470      64.487  40.821  44.706  1.00  0.00           N
ATOM   4144  H   ARG   470      65.157  40.462  44.042  1.00  0.00           H
ATOM   4145  CA  ARG   470      63.376  39.903  45.096  1.00  0.00           C
ATOM   4146  HA  ARG   470      62.471  40.511  45.079  1.00  0.00           H
ATOM   4147  CB  ARG   470      63.209  38.758  44.066  1.00  0.00           C
ATOM   4148  HB2 ARG   470      63.515  39.140  43.092  1.00  0.00           H
ATOM   4149  HB3 ARG   470      63.861  37.936  44.360  1.00  0.00           H
ATOM   4150  CG  ARG   470      61.837  38.037  43.950  1.00  0.00           C
ATOM   4151  HG2 ARG   470      61.777  37.555  42.974  1.00  0.00           H
ATOM   4152  HG3 ARG   470      61.830  37.279  44.733  1.00  0.00           H
ATOM   4153  CD  ARG   470      60.683  39.022  44.135  1.00  0.00           C
ATOM   4154  HD2 ARG   470      60.664  39.328  45.181  1.00  0.00           H
ATOM   4155  HD3 ARG   470      60.894  39.905  43.532  1.00  0.00           H
ATOM   4156  NE  ARG   470      59.393  38.534  43.688  1.00  0.00           N
ATOM   4157  HE  ARG   470      58.728  38.232  44.386  1.00  0.00           H
ATOM   4158  CZ  ARG   470      58.943  38.305  42.467  1.00  0.00           C
ATOM   4159  NH1 ARG   470      59.455  38.667  41.374  1.00  0.00           N
ATOM   4160 HH11 ARG   470      60.380  39.073  41.349  1.00  0.00           H
ATOM   4161 HH12 ARG   470      59.079  38.443  40.464  1.00  0.00           H
ATOM   4162  NH2 ARG   470      57.789  37.689  42.420  1.00  0.00           N
ATOM   4163 HH21 ARG   470      57.266  37.579  43.277  1.00  0.00           H
ATOM   4164 HH22 ARG   470      57.273  37.728  41.552  1.00  0.00           H
ATOM   4165  C   ARG   470      63.547  39.320  46.475  1.00  0.00           C
ATOM   4166  O   ARG   470      62.555  38.737  47.022  1.00  0.00           O
ATOM   4167  N   ILE   471      64.724  39.377  47.043  1.00  0.00           N
ATOM   4168  H   ILE   471      65.388  40.016  46.628  1.00  0.00           H
ATOM   4169  CA  ILE   471      64.895  38.984  48.418  1.00  0.00           C
ATOM   4170  HA  ILE   471      63.900  38.779  48.811  1.00  0.00           H
ATOM   4171  CB  ILE   471      65.810  37.712  48.716  1.00  0.00           C
ATOM   4172  HB  ILE   471      65.580  36.936  47.987  1.00  0.00           H
ATOM   4173  CG2 ILE   471      67.239  38.206  48.659  1.00  0.00           C
ATOM   4174 HG21 ILE   471      67.848  37.310  48.774  1.00  0.00           H
ATOM   4175 HG22 ILE   471      67.466  38.555  47.652  1.00  0.00           H
ATOM   4176 HG23 ILE   471      67.453  38.938  49.439  1.00  0.00           H
ATOM   4177  CG1 ILE   471      65.483  37.064  50.117  1.00  0.00           C
ATOM   4178 HG12 ILE   471      66.371  36.583  50.528  1.00  0.00           H
ATOM   4179 HG13 ILE   471      65.329  37.853  50.852  1.00  0.00           H
ATOM   4180  CD1 ILE   471      64.338  36.086  49.907  1.00  0.00           C
ATOM   4181 HD11 ILE   471      63.513  36.688  49.526  1.00  0.00           H
ATOM   4182 HD12 ILE   471      64.589  35.305  49.189  1.00  0.00           H
ATOM   4183 HD13 ILE   471      64.043  35.569  50.820  1.00  0.00           H
ATOM   4184  C   ILE   471      65.273  40.226  49.243  1.00  0.00           C
ATOM   4185  O   ILE   471      64.861  40.445  50.387  1.00  0.00           O
ATOM   4186  N   GLY   472      65.958  41.268  48.706  1.00  0.00           N
ATOM   4187  H   GLY   472      66.429  41.016  47.849  1.00  0.00           H
ATOM   4188  CA  GLY   472      66.162  42.564  49.265  1.00  0.00           C
ATOM   4189  HA2 GLY   472      66.909  43.121  48.699  1.00  0.00           H
ATOM   4190  HA3 GLY   472      65.224  43.044  48.988  1.00  0.00           H
ATOM   4191  C   GLY   472      66.446  42.685  50.764  1.00  0.00           C
ATOM   4192  O   GLY   472      67.189  41.874  51.389  1.00  0.00           O
ATOM   4193  N   VAL   473      65.939  43.745  51.369  1.00  0.00           N
ATOM   4194  H   VAL   473      65.483  44.433  50.787  1.00  0.00           H
ATOM   4195  CA  VAL   473      65.977  44.039  52.759  1.00  0.00           C
ATOM   4196  HA  VAL   473      67.029  43.870  52.990  1.00  0.00           H
ATOM   4197  CB  VAL   473      65.689  45.523  53.058  1.00  0.00           C
ATOM   4198  HB  VAL   473      66.164  46.160  52.312  1.00  0.00           H
ATOM   4199  CG1 VAL   473      64.186  45.831  53.048  1.00  0.00           C
ATOM   4200 HG11 VAL   473      63.520  45.099  53.505  1.00  0.00           H
ATOM   4201 HG12 VAL   473      64.044  46.707  53.681  1.00  0.00           H
ATOM   4202 HG13 VAL   473      63.900  46.095  52.030  1.00  0.00           H
ATOM   4203  CG2 VAL   473      66.329  45.862  54.402  1.00  0.00           C
ATOM   4204 HG21 VAL   473      66.376  46.949  54.334  1.00  0.00           H
ATOM   4205 HG22 VAL   473      65.714  45.518  55.233  1.00  0.00           H
ATOM   4206 HG23 VAL   473      67.365  45.523  54.377  1.00  0.00           H
ATOM   4207  C   VAL   473      65.116  43.086  53.606  1.00  0.00           C
ATOM   4208  O   VAL   473      65.273  43.032  54.834  1.00  0.00           O
ATOM   4209  N   PHE   474      64.228  42.312  52.983  1.00  0.00           N
ATOM   4210  H   PHE   474      63.947  42.385  52.015  1.00  0.00           H
ATOM   4211  CA  PHE   474      63.531  41.250  53.785  1.00  0.00           C
ATOM   4212  HA  PHE   474      62.995  41.720  54.610  1.00  0.00           H
ATOM   4213  CB  PHE   474      62.377  40.720  52.816  1.00  0.00           C
ATOM   4214  HB2 PHE   474      62.874  40.126  52.049  1.00  0.00           H
ATOM   4215  HB3 PHE   474      61.705  40.099  53.408  1.00  0.00           H
ATOM   4216  CG  PHE   474      61.621  41.823  52.093  1.00  0.00           C
ATOM   4217  CD1 PHE   474      61.846  42.047  50.724  1.00  0.00           C
ATOM   4218  HD1 PHE   474      62.548  41.363  50.270  1.00  0.00           H
ATOM   4219  CE1 PHE   474      61.224  43.146  50.098  1.00  0.00           C
ATOM   4220  HE1 PHE   474      61.434  43.433  49.078  1.00  0.00           H
ATOM   4221  CZ  PHE   474      60.114  43.799  50.780  1.00  0.00           C
ATOM   4222  HZ  PHE   474      59.561  44.607  50.325  1.00  0.00           H
ATOM   4223  CE2 PHE   474      60.048  43.659  52.196  1.00  0.00           C
ATOM   4224  HE2 PHE   474      59.429  44.305  52.800  1.00  0.00           H
ATOM   4225  CD2 PHE   474      60.722  42.691  52.860  1.00  0.00           C
ATOM   4226  HD2 PHE   474      60.450  42.624  53.903  1.00  0.00           H
ATOM   4227  C   PHE   474      64.433  40.170  54.323  1.00  0.00           C
ATOM   4228  O   PHE   474      64.338  39.674  55.435  1.00  0.00           O
ATOM   4229  N   SER   475      65.522  39.889  53.597  1.00  0.00           N
ATOM   4230  H   SER   475      65.460  40.155  52.624  1.00  0.00           H
ATOM   4231  CA  SER   475      66.689  39.138  54.075  1.00  0.00           C
ATOM   4232  HA  SER   475      66.329  38.266  54.621  1.00  0.00           H
ATOM   4233  CB  SER   475      67.645  38.562  52.984  1.00  0.00           C
ATOM   4234  HB2 SER   475      68.402  37.926  53.443  1.00  0.00           H
ATOM   4235  HB3 SER   475      67.145  37.910  52.268  1.00  0.00           H
ATOM   4236  OG  SER   475      68.356  39.555  52.248  1.00  0.00           O
ATOM   4237  HG  SER   475      67.746  40.240  51.964  1.00  0.00           H
ATOM   4238  C   SER   475      67.573  39.868  55.154  1.00  0.00           C
ATOM   4239  O   SER   475      68.147  39.137  56.029  1.00  0.00           O
ATOM   4240  N   VAL   476      67.735  41.199  55.182  1.00  0.00           N
ATOM   4241  H   VAL   476      67.095  41.732  54.610  1.00  0.00           H
ATOM   4242  CA  VAL   476      68.411  41.770  56.400  1.00  0.00           C
ATOM   4243  HA  VAL   476      69.321  41.217  56.637  1.00  0.00           H
ATOM   4244  CB  VAL   476      68.876  43.228  56.210  1.00  0.00           C
ATOM   4245  HB  VAL   476      67.975  43.814  56.029  1.00  0.00           H
ATOM   4246  CG1 VAL   476      69.577  43.784  57.489  1.00  0.00           C
ATOM   4247 HG11 VAL   476      69.948  44.782  57.257  1.00  0.00           H
ATOM   4248 HG12 VAL   476      68.922  43.753  58.360  1.00  0.00           H
ATOM   4249 HG13 VAL   476      70.315  43.023  57.742  1.00  0.00           H
ATOM   4250  CG2 VAL   476      69.704  43.360  55.011  1.00  0.00           C
ATOM   4251 HG21 VAL   476      69.769  44.440  54.878  1.00  0.00           H
ATOM   4252 HG22 VAL   476      70.661  42.895  55.246  1.00  0.00           H
ATOM   4253 HG23 VAL   476      69.307  42.823  54.149  1.00  0.00           H
ATOM   4254  C   VAL   476      67.476  41.647  57.555  1.00  0.00           C
ATOM   4255  O   VAL   476      67.893  41.222  58.634  1.00  0.00           O
ATOM   4256  N   LEU   477      66.174  41.891  57.387  1.00  0.00           N
ATOM   4257  H   LEU   477      65.871  42.307  56.518  1.00  0.00           H
ATOM   4258  CA  LEU   477      65.097  41.643  58.392  1.00  0.00           C
ATOM   4259  HA  LEU   477      65.357  42.079  59.357  1.00  0.00           H
ATOM   4260  CB  LEU   477      63.762  42.316  57.989  1.00  0.00           C
ATOM   4261  HB2 LEU   477      63.567  41.784  57.059  1.00  0.00           H
ATOM   4262  HB3 LEU   477      62.999  42.121  58.742  1.00  0.00           H
ATOM   4263  CG  LEU   477      63.875  43.878  57.731  1.00  0.00           C
ATOM   4264  HG  LEU   477      64.771  44.010  57.125  1.00  0.00           H
ATOM   4265  CD1 LEU   477      62.681  44.612  57.053  1.00  0.00           C
ATOM   4266 HD11 LEU   477      62.983  45.602  56.711  1.00  0.00           H
ATOM   4267 HD12 LEU   477      62.398  43.959  56.227  1.00  0.00           H
ATOM   4268 HD13 LEU   477      61.875  44.647  57.785  1.00  0.00           H
ATOM   4269  CD2 LEU   477      64.028  44.591  59.112  1.00  0.00           C
ATOM   4270 HD21 LEU   477      63.126  44.239  59.613  1.00  0.00           H
ATOM   4271 HD22 LEU   477      64.865  44.196  59.688  1.00  0.00           H
ATOM   4272 HD23 LEU   477      64.059  45.678  59.186  1.00  0.00           H
ATOM   4273  C   LEU   477      64.935  40.161  58.870  1.00  0.00           C
ATOM   4274  O   LEU   477      64.575  39.921  60.021  1.00  0.00           O
ATOM   4275  N   TYR   478      65.353  39.127  58.080  1.00  0.00           N
ATOM   4276  H   TYR   478      65.445  39.336  57.097  1.00  0.00           H
ATOM   4277  CA  TYR   478      65.746  37.799  58.574  1.00  0.00           C
ATOM   4278  HA  TYR   478      65.011  37.445  59.296  1.00  0.00           H
ATOM   4279  CB  TYR   478      65.792  36.790  57.350  1.00  0.00           C
ATOM   4280  HB2 TYR   478      64.842  36.681  56.825  1.00  0.00           H
ATOM   4281  HB3 TYR   478      66.485  37.144  56.587  1.00  0.00           H
ATOM   4282  CG  TYR   478      66.362  35.387  57.718  1.00  0.00           C
ATOM   4283  CD1 TYR   478      66.905  34.585  56.698  1.00  0.00           C
ATOM   4284  HD1 TYR   478      67.031  35.047  55.730  1.00  0.00           H
ATOM   4285  CE1 TYR   478      67.169  33.206  56.936  1.00  0.00           C
ATOM   4286  HE1 TYR   478      67.617  32.642  56.131  1.00  0.00           H
ATOM   4287  CZ  TYR   478      67.056  32.716  58.247  1.00  0.00           C
ATOM   4288  OH  TYR   478      67.512  31.477  58.542  1.00  0.00           O
ATOM   4289  HH  TYR   478      67.101  31.166  59.352  1.00  0.00           H
ATOM   4290  CE2 TYR   478      66.559  33.568  59.248  1.00  0.00           C
ATOM   4291  HE2 TYR   478      66.558  33.181  60.256  1.00  0.00           H
ATOM   4292  CD2 TYR   478      66.185  34.876  58.996  1.00  0.00           C
ATOM   4293  HD2 TYR   478      65.759  35.497  59.770  1.00  0.00           H
ATOM   4294  C   TYR   478      67.036  37.870  59.456  1.00  0.00           C
ATOM   4295  O   TYR   478      67.088  37.612  60.634  1.00  0.00           O
ATOM   4296  N   THR   479      68.229  38.163  58.853  1.00  0.00           N
ATOM   4297  H   THR   479      68.215  38.417  57.876  1.00  0.00           H
ATOM   4298  CA  THR   479      69.496  37.608  59.279  1.00  0.00           C
ATOM   4299  HA  THR   479      69.229  36.590  59.561  1.00  0.00           H
ATOM   4300  CB  THR   479      70.561  37.396  58.217  1.00  0.00           C
ATOM   4301  HB  THR   479      71.449  36.895  58.602  1.00  0.00           H
ATOM   4302  CG2 THR   479      70.031  36.512  57.126  1.00  0.00           C
ATOM   4303 HG21 THR   479      70.752  36.293  56.339  1.00  0.00           H
ATOM   4304 HG22 THR   479      69.822  35.567  57.628  1.00  0.00           H
ATOM   4305 HG23 THR   479      69.057  36.847  56.769  1.00  0.00           H
ATOM   4306  OG1 THR   479      70.968  38.560  57.569  1.00  0.00           O
ATOM   4307  HG1 THR   479      70.338  38.782  56.880  1.00  0.00           H
ATOM   4308  C   THR   479      70.137  38.261  60.500  1.00  0.00           C
ATOM   4309  O   THR   479      70.632  37.617  61.423  1.00  0.00           O
ATOM   4310  N   VAL   480      69.966  39.613  60.490  1.00  0.00           N
ATOM   4311  H   VAL   480      69.431  40.052  59.755  1.00  0.00           H
ATOM   4312  CA  VAL   480      70.277  40.623  61.551  1.00  0.00           C
ATOM   4313  HA  VAL   480      71.284  40.416  61.913  1.00  0.00           H
ATOM   4314  CB  VAL   480      70.348  42.038  60.904  1.00  0.00           C
ATOM   4315  HB  VAL   480      69.498  42.204  60.243  1.00  0.00           H
ATOM   4316  CG1 VAL   480      70.361  43.174  61.905  1.00  0.00           C
ATOM   4317 HG11 VAL   480      70.341  44.122  61.367  1.00  0.00           H
ATOM   4318 HG12 VAL   480      69.477  43.092  62.537  1.00  0.00           H
ATOM   4319 HG13 VAL   480      71.217  43.091  62.575  1.00  0.00           H
ATOM   4320  CG2 VAL   480      71.614  42.106  60.104  1.00  0.00           C
ATOM   4321 HG21 VAL   480      71.530  41.489  59.209  1.00  0.00           H
ATOM   4322 HG22 VAL   480      71.874  43.131  59.839  1.00  0.00           H
ATOM   4323 HG23 VAL   480      72.560  41.938  60.620  1.00  0.00           H
ATOM   4324  C   VAL   480      69.355  40.431  62.739  1.00  0.00           C
ATOM   4325  O   VAL   480      69.874  40.125  63.790  1.00  0.00           O
ATOM   4326  N   PRO   481      67.968  40.407  62.667  1.00  0.00           N
ATOM   4327  CD  PRO   481      67.145  41.007  61.608  1.00  0.00           C
ATOM   4328  HD2 PRO   481      66.873  40.198  60.929  1.00  0.00           H
ATOM   4329  HD3 PRO   481      67.685  41.909  61.318  1.00  0.00           H
ATOM   4330  CG  PRO   481      65.899  41.626  62.337  1.00  0.00           C
ATOM   4331  HG2 PRO   481      65.024  41.795  61.710  1.00  0.00           H
ATOM   4332  HG3 PRO   481      66.152  42.648  62.617  1.00  0.00           H
ATOM   4333  CB  PRO   481      65.689  40.753  63.551  1.00  0.00           C
ATOM   4334  HB2 PRO   481      65.082  39.865  63.378  1.00  0.00           H
ATOM   4335  HB3 PRO   481      65.345  41.378  64.376  1.00  0.00           H
ATOM   4336  CA  PRO   481      67.087  40.274  63.881  1.00  0.00           C
ATOM   4337  HA  PRO   481      67.426  40.906  64.702  1.00  0.00           H
ATOM   4338  C   PRO   481      67.133  38.892  64.438  1.00  0.00           C
ATOM   4339  O   PRO   481      67.268  38.760  65.641  1.00  0.00           O
ATOM   4340  N   ALA   482      67.083  37.849  63.581  1.00  0.00           N
ATOM   4341  H   ALA   482      67.023  37.980  62.581  1.00  0.00           H
ATOM   4342  CA  ALA   482      67.355  36.491  64.132  1.00  0.00           C
ATOM   4343  HA  ALA   482      66.483  36.377  64.777  1.00  0.00           H
ATOM   4344  CB  ALA   482      67.289  35.471  63.000  1.00  0.00           C
ATOM   4345  HB1 ALA   482      66.356  35.647  62.464  1.00  0.00           H
ATOM   4346  HB2 ALA   482      68.199  35.552  62.406  1.00  0.00           H
ATOM   4347  HB3 ALA   482      67.376  34.476  63.436  1.00  0.00           H
ATOM   4348  C   ALA   482      68.643  36.328  64.905  1.00  0.00           C
ATOM   4349  O   ALA   482      68.740  35.558  65.847  1.00  0.00           O
ATOM   4350  N   THR   483      69.742  37.082  64.618  1.00  0.00           N
ATOM   4351  H   THR   483      69.624  37.781  63.898  1.00  0.00           H
ATOM   4352  CA  THR   483      70.944  37.101  65.489  1.00  0.00           C
ATOM   4353  HA  THR   483      71.098  36.068  65.802  1.00  0.00           H
ATOM   4354  CB  THR   483      72.202  37.628  64.795  1.00  0.00           C
ATOM   4355  HB  THR   483      71.976  38.660  64.528  1.00  0.00           H
ATOM   4356  CG2 THR   483      73.384  37.508  65.707  1.00  0.00           C
ATOM   4357 HG21 THR   483      73.596  36.443  65.801  1.00  0.00           H
ATOM   4358 HG22 THR   483      74.253  37.932  65.205  1.00  0.00           H
ATOM   4359 HG23 THR   483      73.174  37.996  66.659  1.00  0.00           H
ATOM   4360  OG1 THR   483      72.477  36.800  63.733  1.00  0.00           O
ATOM   4361  HG1 THR   483      71.914  37.081  63.007  1.00  0.00           H
ATOM   4362  C   THR   483      70.670  37.740  66.855  1.00  0.00           C
ATOM   4363  O   THR   483      71.071  37.205  67.933  1.00  0.00           O
ATOM   4364  N   ILE   484      70.078  38.938  66.834  1.00  0.00           N
ATOM   4365  H   ILE   484      69.686  39.213  65.944  1.00  0.00           H
ATOM   4366  CA  ILE   484      69.783  39.803  68.040  1.00  0.00           C
ATOM   4367  HA  ILE   484      70.812  39.980  68.355  1.00  0.00           H
ATOM   4368  CB  ILE   484      69.081  41.115  67.691  1.00  0.00           C
ATOM   4369  HB  ILE   484      68.068  40.898  67.353  1.00  0.00           H
ATOM   4370  CG2 ILE   484      68.937  41.960  68.976  1.00  0.00           C
ATOM   4371 HG21 ILE   484      68.276  41.475  69.695  1.00  0.00           H
ATOM   4372 HG22 ILE   484      69.894  42.018  69.495  1.00  0.00           H
ATOM   4373 HG23 ILE   484      68.466  42.912  68.731  1.00  0.00           H
ATOM   4374  CG1 ILE   484      69.901  41.886  66.586  1.00  0.00           C
ATOM   4375 HG12 ILE   484      70.822  42.253  67.040  1.00  0.00           H
ATOM   4376 HG13 ILE   484      70.304  41.336  65.736  1.00  0.00           H
ATOM   4377  CD1 ILE   484      69.212  43.148  66.028  1.00  0.00           C
ATOM   4378 HD11 ILE   484      69.157  43.986  66.723  1.00  0.00           H
ATOM   4379 HD12 ILE   484      69.817  43.660  65.279  1.00  0.00           H
ATOM   4380 HD13 ILE   484      68.213  42.909  65.664  1.00  0.00           H
ATOM   4381  C   ILE   484      68.961  38.973  69.044  1.00  0.00           C
ATOM   4382  O   ILE   484      69.207  39.033  70.254  1.00  0.00           O
ATOM   4383  N   VAL   485      67.995  38.109  68.574  1.00  0.00           N
ATOM   4384  H   VAL   485      67.922  38.062  67.568  1.00  0.00           H
ATOM   4385  CA  VAL   485      67.135  37.302  69.418  1.00  0.00           C
ATOM   4386  HA  VAL   485      66.778  37.934  70.232  1.00  0.00           H
ATOM   4387  CB  VAL   485      65.858  36.896  68.632  1.00  0.00           C
ATOM   4388  HB  VAL   485      66.239  36.546  67.672  1.00  0.00           H
ATOM   4389  CG1 VAL   485      65.133  35.726  69.367  1.00  0.00           C
ATOM   4390 HG11 VAL   485      65.711  34.802  69.400  1.00  0.00           H
ATOM   4391 HG12 VAL   485      64.890  36.077  70.370  1.00  0.00           H
ATOM   4392 HG13 VAL   485      64.193  35.639  68.823  1.00  0.00           H
ATOM   4393  CG2 VAL   485      64.840  38.060  68.453  1.00  0.00           C
ATOM   4394 HG21 VAL   485      65.370  38.892  67.991  1.00  0.00           H
ATOM   4395 HG22 VAL   485      64.036  37.791  67.768  1.00  0.00           H
ATOM   4396 HG23 VAL   485      64.379  38.229  69.427  1.00  0.00           H
ATOM   4397  C   VAL   485      67.984  36.159  70.037  1.00  0.00           C
ATOM   4398  O   VAL   485      67.824  35.966  71.250  1.00  0.00           O
ATOM   4399  N   LEU   486      68.809  35.473  69.264  1.00  0.00           N
ATOM   4400  H   LEU   486      68.714  35.580  68.265  1.00  0.00           H
ATOM   4401  CA  LEU   486      69.746  34.576  69.843  1.00  0.00           C
ATOM   4402  HA  LEU   486      69.249  33.833  70.466  1.00  0.00           H
ATOM   4403  CB  LEU   486      70.644  33.800  68.787  1.00  0.00           C
ATOM   4404  HB2 LEU   486      71.118  34.523  68.123  1.00  0.00           H
ATOM   4405  HB3 LEU   486      71.468  33.276  69.272  1.00  0.00           H
ATOM   4406  CG  LEU   486      69.912  32.828  67.893  1.00  0.00           C
ATOM   4407  HG  LEU   486      69.099  33.437  67.498  1.00  0.00           H
ATOM   4408  CD1 LEU   486      70.917  32.348  66.795  1.00  0.00           C
ATOM   4409 HD11 LEU   486      71.569  31.650  67.319  1.00  0.00           H
ATOM   4410 HD12 LEU   486      70.271  31.990  65.993  1.00  0.00           H
ATOM   4411 HD13 LEU   486      71.508  33.168  66.389  1.00  0.00           H
ATOM   4412  CD2 LEU   486      69.396  31.578  68.550  1.00  0.00           C
ATOM   4413 HD21 LEU   486      68.546  31.866  69.168  1.00  0.00           H
ATOM   4414 HD22 LEU   486      68.972  30.941  67.774  1.00  0.00           H
ATOM   4415 HD23 LEU   486      70.188  31.188  69.190  1.00  0.00           H
ATOM   4416  C   LEU   486      70.573  35.276  70.958  1.00  0.00           C
ATOM   4417  O   LEU   486      70.778  34.608  72.017  1.00  0.00           O
ATOM   4418  N   ALA   487      71.119  36.420  70.779  1.00  0.00           N
ATOM   4419  H   ALA   487      71.009  36.887  69.890  1.00  0.00           H
ATOM   4420  CA  ALA   487      71.973  37.186  71.709  1.00  0.00           C
ATOM   4421  HA  ALA   487      72.761  36.484  71.980  1.00  0.00           H
ATOM   4422  CB  ALA   487      72.607  38.360  70.886  1.00  0.00           C
ATOM   4423  HB1 ALA   487      71.826  38.953  70.411  1.00  0.00           H
ATOM   4424  HB2 ALA   487      73.281  38.996  71.461  1.00  0.00           H
ATOM   4425  HB3 ALA   487      73.255  37.813  70.200  1.00  0.00           H
ATOM   4426  C   ALA   487      71.216  37.496  73.029  1.00  0.00           C
ATOM   4427  O   ALA   487      71.796  37.507  74.069  1.00  0.00           O
ATOM   4428  N   CYS   488      69.908  37.928  73.013  1.00  0.00           N
ATOM   4429  H   CYS   488      69.497  38.009  72.094  1.00  0.00           H
ATOM   4430  CA  CYS   488      68.987  38.089  74.157  1.00  0.00           C
ATOM   4431  HA  CYS   488      69.518  38.659  74.920  1.00  0.00           H
ATOM   4432  CB  CYS   488      67.738  38.755  73.696  1.00  0.00           C
ATOM   4433  HB2 CYS   488      67.106  38.095  73.103  1.00  0.00           H
ATOM   4434  HB3 CYS   488      67.008  39.021  74.461  1.00  0.00           H
ATOM   4435  SG  CYS   488      68.164  40.270  72.807  1.00  0.00           S
ATOM   4436  HG  CYS   488      68.670  39.738  71.691  1.00  0.00           H
ATOM   4437  C   CYS   488      68.717  36.757  74.820  1.00  0.00           C
ATOM   4438  O   CYS   488      68.619  36.655  76.049  1.00  0.00           O
ATOM   4439  N   TYR   489      68.647  35.610  74.092  1.00  0.00           N
ATOM   4440  H   TYR   489      68.744  35.647  73.088  1.00  0.00           H
ATOM   4441  CA  TYR   489      68.398  34.275  74.743  1.00  0.00           C
ATOM   4442  HA  TYR   489      67.706  34.377  75.580  1.00  0.00           H
ATOM   4443  CB  TYR   489      67.689  33.299  73.763  1.00  0.00           C
ATOM   4444  HB2 TYR   489      68.178  33.258  72.790  1.00  0.00           H
ATOM   4445  HB3 TYR   489      67.766  32.290  74.169  1.00  0.00           H
ATOM   4446  CG  TYR   489      66.167  33.406  73.608  1.00  0.00           C
ATOM   4447  CD1 TYR   489      65.338  33.096  74.646  1.00  0.00           C
ATOM   4448  HD1 TYR   489      65.744  32.859  75.619  1.00  0.00           H
ATOM   4449  CE1 TYR   489      63.940  33.035  74.511  1.00  0.00           C
ATOM   4450  HE1 TYR   489      63.349  32.782  75.378  1.00  0.00           H
ATOM   4451  CZ  TYR   489      63.356  33.353  73.283  1.00  0.00           C
ATOM   4452  OH  TYR   489      62.046  33.305  73.106  1.00  0.00           O
ATOM   4453  HH  TYR   489      61.479  33.687  73.779  1.00  0.00           H
ATOM   4454  CE2 TYR   489      64.184  33.704  72.182  1.00  0.00           C
ATOM   4455  HE2 TYR   489      63.786  33.803  71.183  1.00  0.00           H
ATOM   4456  CD2 TYR   489      65.598  33.681  72.357  1.00  0.00           C
ATOM   4457  HD2 TYR   489      66.351  33.954  71.632  1.00  0.00           H
ATOM   4458  C   TYR   489      69.684  33.773  75.359  1.00  0.00           C
ATOM   4459  O   TYR   489      69.617  33.312  76.497  1.00  0.00           O
ATOM   4460  N   PHE   490      70.891  34.003  74.810  1.00  0.00           N
ATOM   4461  H   PHE   490      70.821  34.453  73.909  1.00  0.00           H
ATOM   4462  CA  PHE   490      72.227  33.686  75.380  1.00  0.00           C
ATOM   4463  HA  PHE   490      72.297  32.660  75.741  1.00  0.00           H
ATOM   4464  CB  PHE   490      73.419  33.852  74.439  1.00  0.00           C
ATOM   4465  HB2 PHE   490      73.259  34.737  73.823  1.00  0.00           H
ATOM   4466  HB3 PHE   490      74.371  33.976  74.954  1.00  0.00           H
ATOM   4467  CG  PHE   490      73.567  32.640  73.549  1.00  0.00           C
ATOM   4468  CD1 PHE   490      73.426  32.729  72.166  1.00  0.00           C
ATOM   4469  HD1 PHE   490      72.943  33.642  71.851  1.00  0.00           H
ATOM   4470  CE1 PHE   490      73.891  31.701  71.336  1.00  0.00           C
ATOM   4471  HE1 PHE   490      73.752  31.886  70.281  1.00  0.00           H
ATOM   4472  CZ  PHE   490      74.392  30.518  71.895  1.00  0.00           C
ATOM   4473  HZ  PHE   490      74.786  29.695  71.318  1.00  0.00           H
ATOM   4474  CE2 PHE   490      74.639  30.470  73.216  1.00  0.00           C
ATOM   4475  HE2 PHE   490      75.177  29.628  73.625  1.00  0.00           H
ATOM   4476  CD2 PHE   490      74.223  31.524  74.044  1.00  0.00           C
ATOM   4477  HD2 PHE   490      74.605  31.535  75.054  1.00  0.00           H
ATOM   4478  C   PHE   490      72.452  34.556  76.609  1.00  0.00           C
ATOM   4479  O   PHE   490      73.126  34.123  77.586  1.00  0.00           O
ATOM   4480  N   TYR   491      71.940  35.794  76.715  1.00  0.00           N
ATOM   4481  H   TYR   491      71.539  36.210  75.886  1.00  0.00           H
ATOM   4482  CA  TYR   491      71.789  36.614  77.927  1.00  0.00           C
ATOM   4483  HA  TYR   491      72.838  36.559  78.217  1.00  0.00           H
ATOM   4484  CB  TYR   491      71.350  38.058  77.531  1.00  0.00           C
ATOM   4485  HB2 TYR   491      72.149  38.476  76.919  1.00  0.00           H
ATOM   4486  HB3 TYR   491      70.534  37.806  76.855  1.00  0.00           H
ATOM   4487  CG  TYR   491      70.863  39.035  78.623  1.00  0.00           C
ATOM   4488  CD1 TYR   491      69.513  38.976  79.022  1.00  0.00           C
ATOM   4489  HD1 TYR   491      68.864  38.254  78.548  1.00  0.00           H
ATOM   4490  CE1 TYR   491      69.042  39.848  79.971  1.00  0.00           C
ATOM   4491  HE1 TYR   491      68.021  39.869  80.324  1.00  0.00           H
ATOM   4492  CZ  TYR   491      69.775  40.903  80.467  1.00  0.00           C
ATOM   4493  OH  TYR   491      69.278  41.717  81.334  1.00  0.00           O
ATOM   4494  HH  TYR   491      69.974  42.278  81.684  1.00  0.00           H
ATOM   4495  CE2 TYR   491      71.076  41.000  80.007  1.00  0.00           C
ATOM   4496  HE2 TYR   491      71.452  41.961  80.323  1.00  0.00           H
ATOM   4497  CD2 TYR   491      71.663  40.150  79.056  1.00  0.00           C
ATOM   4498  HD2 TYR   491      72.633  40.321  78.614  1.00  0.00           H
ATOM   4499  C   TYR   491      70.916  35.911  79.039  1.00  0.00           C
ATOM   4500  O   TYR   491      71.212  36.041  80.250  1.00  0.00           O
ATOM   4501  N   GLU   492      69.747  35.295  78.715  1.00  0.00           N
ATOM   4502  H   GLU   492      69.418  35.312  77.760  1.00  0.00           H
ATOM   4503  CA  GLU   492      69.176  34.378  79.716  1.00  0.00           C
ATOM   4504  HA  GLU   492      68.950  35.009  80.576  1.00  0.00           H
ATOM   4505  CB  GLU   492      67.821  33.652  79.342  1.00  0.00           C
ATOM   4506  HB2 GLU   492      67.974  32.824  78.650  1.00  0.00           H
ATOM   4507  HB3 GLU   492      67.456  33.317  80.313  1.00  0.00           H
ATOM   4508  CG  GLU   492      66.852  34.647  78.812  1.00  0.00           C
ATOM   4509  HG2 GLU   492      66.935  35.603  79.328  1.00  0.00           H
ATOM   4510  HG3 GLU   492      67.158  34.886  77.793  1.00  0.00           H
ATOM   4511  CD  GLU   492      65.473  34.134  78.864  1.00  0.00           C
ATOM   4512  OE1 GLU   492      64.928  33.893  77.753  1.00  0.00           O
ATOM   4513  OE2 GLU   492      64.773  34.104  79.922  1.00  0.00           O
ATOM   4514  C   GLU   492      70.156  33.271  80.147  1.00  0.00           C
ATOM   4515  O   GLU   492      70.449  33.026  81.321  1.00  0.00           O
ATOM   4516  N   GLN   493      70.677  32.495  79.209  1.00  0.00           N
ATOM   4517  H   GLN   493      70.556  32.828  78.263  1.00  0.00           H
ATOM   4518  CA  GLN   493      71.630  31.416  79.457  1.00  0.00           C
ATOM   4519  HA  GLN   493      71.154  30.590  79.984  1.00  0.00           H
ATOM   4520  CB  GLN   493      72.048  30.845  78.109  1.00  0.00           C
ATOM   4521  HB2 GLN   493      71.138  30.499  77.619  1.00  0.00           H
ATOM   4522  HB3 GLN   493      72.566  31.565  77.476  1.00  0.00           H
ATOM   4523  CG  GLN   493      73.025  29.659  78.434  1.00  0.00           C
ATOM   4524  HG2 GLN   493      73.898  30.047  78.957  1.00  0.00           H
ATOM   4525  HG3 GLN   493      72.587  28.877  79.054  1.00  0.00           H
ATOM   4526  CD  GLN   493      73.622  28.977  77.176  1.00  0.00           C
ATOM   4527  OE1 GLN   493      73.111  29.131  76.067  1.00  0.00           O
ATOM   4528  NE2 GLN   493      74.571  28.070  77.390  1.00  0.00           N
ATOM   4529 HE21 GLN   493      74.999  27.610  76.599  1.00  0.00           H
ATOM   4530 HE22 GLN   493      74.882  27.832  78.321  1.00  0.00           H
ATOM   4531  C   GLN   493      72.726  31.781  80.351  1.00  0.00           C
ATOM   4532  O   GLN   493      73.200  30.998  81.167  1.00  0.00           O
ATOM   4533  N   ALA   494      73.289  32.963  80.177  1.00  0.00           N
ATOM   4534  H   ALA   494      72.900  33.554  79.456  1.00  0.00           H
ATOM   4535  CA  ALA   494      74.290  33.629  81.057  1.00  0.00           C
ATOM   4536  HA  ALA   494      75.074  32.897  81.254  1.00  0.00           H
ATOM   4537  CB  ALA   494      74.966  34.720  80.228  1.00  0.00           C
ATOM   4538  HB1 ALA   494      74.348  35.607  80.085  1.00  0.00           H
ATOM   4539  HB2 ALA   494      75.851  35.094  80.743  1.00  0.00           H
ATOM   4540  HB3 ALA   494      75.213  34.269  79.267  1.00  0.00           H
ATOM   4541  C   ALA   494      73.880  34.018  82.479  1.00  0.00           C
ATOM   4542  O   ALA   494      74.614  33.852  83.418  1.00  0.00           O
ATOM   4543  N   PHE   495      72.784  34.685  82.616  1.00  0.00           N
ATOM   4544  H   PHE   495      72.134  34.839  81.858  1.00  0.00           H
ATOM   4545  CA  PHE   495      72.433  35.396  83.909  1.00  0.00           C
ATOM   4546  HA  PHE   495      73.053  34.943  84.683  1.00  0.00           H
ATOM   4547  CB  PHE   495      72.714  36.825  83.680  1.00  0.00           C
ATOM   4548  HB2 PHE   495      71.825  37.347  83.323  1.00  0.00           H
ATOM   4549  HB3 PHE   495      73.024  37.222  84.646  1.00  0.00           H
ATOM   4550  CG  PHE   495      73.948  37.170  82.823  1.00  0.00           C
ATOM   4551  CD1 PHE   495      73.751  37.879  81.644  1.00  0.00           C
ATOM   4552  HD1 PHE   495      72.758  38.136  81.304  1.00  0.00           H
ATOM   4553  CE1 PHE   495      74.845  38.312  80.937  1.00  0.00           C
ATOM   4554  HE1 PHE   495      74.731  38.869  80.019  1.00  0.00           H
ATOM   4555  CZ  PHE   495      76.136  37.939  81.309  1.00  0.00           C
ATOM   4556  HZ  PHE   495      76.984  38.213  80.698  1.00  0.00           H
ATOM   4557  CE2 PHE   495      76.380  37.161  82.433  1.00  0.00           C
ATOM   4558  HE2 PHE   495      77.391  36.859  82.663  1.00  0.00           H
ATOM   4559  CD2 PHE   495      75.256  36.836  83.223  1.00  0.00           C
ATOM   4560  HD2 PHE   495      75.408  36.120  84.018  1.00  0.00           H
ATOM   4561  C   PHE   495      71.057  35.187  84.485  1.00  0.00           C
ATOM   4562  O   PHE   495      70.823  35.553  85.646  1.00  0.00           O
ATOM   4563  N   ARG   496      70.150  34.303  83.896  1.00  0.00           N
ATOM   4564  H   ARG   496      70.355  33.934  82.979  1.00  0.00           H
ATOM   4565  CA  ARG   496      68.805  34.059  84.503  1.00  0.00           C
ATOM   4566  HA  ARG   496      68.395  35.018  84.818  1.00  0.00           H
ATOM   4567  CB  ARG   496      67.851  33.340  83.546  1.00  0.00           C
ATOM   4568  HB2 ARG   496      67.769  33.892  82.610  1.00  0.00           H
ATOM   4569  HB3 ARG   496      68.262  32.386  83.215  1.00  0.00           H
ATOM   4570  CG  ARG   496      66.395  33.156  84.094  1.00  0.00           C
ATOM   4571  HG2 ARG   496      66.328  32.474  84.941  1.00  0.00           H
ATOM   4572  HG3 ARG   496      66.106  34.121  84.510  1.00  0.00           H
ATOM   4573  CD  ARG   496      65.489  32.712  82.981  1.00  0.00           C
ATOM   4574  HD2 ARG   496      64.458  32.911  83.274  1.00  0.00           H
ATOM   4575  HD3 ARG   496      65.805  33.344  82.151  1.00  0.00           H
ATOM   4576  NE  ARG   496      65.825  31.329  82.584  1.00  0.00           N
ATOM   4577  HE  ARG   496      66.208  30.649  83.225  1.00  0.00           H
ATOM   4578  CZ  ARG   496      65.192  30.669  81.638  1.00  0.00           C
ATOM   4579  NH1 ARG   496      64.496  31.249  80.703  1.00  0.00           N
ATOM   4580 HH11 ARG   496      64.439  32.257  80.719  1.00  0.00           H
ATOM   4581 HH12 ARG   496      63.843  30.636  80.237  1.00  0.00           H
ATOM   4582  NH2 ARG   496      65.268  29.398  81.566  1.00  0.00           N
ATOM   4583 HH21 ARG   496      65.615  28.948  82.401  1.00  0.00           H
ATOM   4584 HH22 ARG   496      64.617  28.961  80.930  1.00  0.00           H
ATOM   4585  C   ARG   496      68.920  33.434  85.905  1.00  0.00           C
ATOM   4586  O   ARG   496      68.235  33.879  86.875  1.00  0.00           O
ATOM   4587  N   GLU   497      69.730  32.454  86.089  1.00  0.00           N
ATOM   4588  H   GLU   497      70.147  32.080  85.248  1.00  0.00           H
ATOM   4589  CA  GLU   497      69.969  31.820  87.352  1.00  0.00           C
ATOM   4590  HA  GLU   497      68.971  31.490  87.641  1.00  0.00           H
ATOM   4591  CB  GLU   497      70.941  30.646  87.244  1.00  0.00           C
ATOM   4592  HB2 GLU   497      70.684  30.186  86.290  1.00  0.00           H
ATOM   4593  HB3 GLU   497      71.944  31.061  87.149  1.00  0.00           H
ATOM   4594  CG  GLU   497      70.763  29.703  88.499  1.00  0.00           C
ATOM   4595  HG2 GLU   497      71.624  29.034  88.507  1.00  0.00           H
ATOM   4596  HG3 GLU   497      70.943  30.213  89.445  1.00  0.00           H
ATOM   4597  CD  GLU   497      69.431  28.962  88.462  1.00  0.00           C
ATOM   4598  OE1 GLU   497      69.079  28.374  89.534  1.00  0.00           O
ATOM   4599  OE2 GLU   497      68.737  28.984  87.392  1.00  0.00           O
ATOM   4600  C   GLU   497      70.419  32.772  88.446  1.00  0.00           C
ATOM   4601  O   GLU   497      69.823  32.820  89.539  1.00  0.00           O
ATOM   4602  N   HIP   498      71.271  33.707  88.131  1.00  0.00           N
ATOM   4603  H   HIP   498      71.468  33.766  87.142  1.00  0.00           H
ATOM   4604  CA  HIP   498      71.774  34.780  89.078  1.00  0.00           C
ATOM   4605  HA  HIP   498      72.043  34.172  89.941  1.00  0.00           H
ATOM   4606  CB  HIP   498      72.931  35.592  88.472  1.00  0.00           C
ATOM   4607  HB2 HIP   498      72.577  36.047  87.547  1.00  0.00           H
ATOM   4608  HB3 HIP   498      73.200  36.426  89.119  1.00  0.00           H
ATOM   4609  CG  HIP   498      74.236  34.769  88.121  1.00  0.00           C
ATOM   4610  ND1 HIP   498      74.487  33.433  88.284  1.00  0.00           N
ATOM   4611  HD1 HIP   498      73.959  32.851  88.918  1.00  0.00           H
ATOM   4612  CE1 HIP   498      75.607  33.100  87.709  1.00  0.00           C
ATOM   4613  HE1 HIP   498      75.995  32.120  87.475  1.00  0.00           H
ATOM   4614  NE2 HIP   498      75.992  34.151  86.930  1.00  0.00           N
ATOM   4615  HE2 HIP   498      76.760  34.257  86.283  1.00  0.00           H
ATOM   4616  CD2 HIP   498      75.203  35.258  87.275  1.00  0.00           C
ATOM   4617  HD2 HIP   498      75.181  36.269  86.896  1.00  0.00           H
ATOM   4618  C   HIP   498      70.698  35.806  89.389  1.00  0.00           C
ATOM   4619  O   HIP   498      70.646  36.222  90.547  1.00  0.00           O
ATOM   4620  N   TRP   499      69.879  36.166  88.445  1.00  0.00           N
ATOM   4621  H   TRP   499      70.041  35.835  87.505  1.00  0.00           H
ATOM   4622  CA  TRP   499      68.646  37.066  88.854  1.00  0.00           C
ATOM   4623  HA  TRP   499      68.944  37.820  89.582  1.00  0.00           H
ATOM   4624  CB  TRP   499      68.225  37.989  87.764  1.00  0.00           C
ATOM   4625  HB2 TRP   499      67.626  38.731  88.292  1.00  0.00           H
ATOM   4626  HB3 TRP   499      69.106  38.532  87.420  1.00  0.00           H
ATOM   4627  CG  TRP   499      67.469  37.405  86.562  1.00  0.00           C
ATOM   4628  CD1 TRP   499      66.236  36.789  86.566  1.00  0.00           C
ATOM   4629  HD1 TRP   499      65.595  36.516  87.392  1.00  0.00           H
ATOM   4630  NE1 TRP   499      65.852  36.519  85.298  1.00  0.00           N
ATOM   4631  HE1 TRP   499      64.960  36.094  85.092  1.00  0.00           H
ATOM   4632  CE2 TRP   499      66.813  36.800  84.358  1.00  0.00           C
ATOM   4633  CZ2 TRP   499      66.962  36.605  82.899  1.00  0.00           C
ATOM   4634  HZ2 TRP   499      66.286  35.990  82.323  1.00  0.00           H
ATOM   4635  CH2 TRP   499      67.947  37.306  82.213  1.00  0.00           C
ATOM   4636  HH2 TRP   499      68.052  37.243  81.140  1.00  0.00           H
ATOM   4637  CZ3 TRP   499      68.897  37.948  83.066  1.00  0.00           C
ATOM   4638  HZ3 TRP   499      69.736  38.355  82.520  1.00  0.00           H
ATOM   4639  CE3 TRP   499      68.875  38.107  84.431  1.00  0.00           C
ATOM   4640  HE3 TRP   499      69.728  38.502  84.963  1.00  0.00           H
ATOM   4641  CD2 TRP   499      67.749  37.589  85.132  1.00  0.00           C
ATOM   4642  C   TRP   499      67.441  36.372  89.534  1.00  0.00           C
ATOM   4643  O   TRP   499      66.901  36.857  90.518  1.00  0.00           O
ATOM   4644  N   GLU   500      67.122  35.117  89.103  1.00  0.00           N
ATOM   4645  H   GLU   500      67.674  34.742  88.345  1.00  0.00           H
ATOM   4646  CA  GLU   500      66.149  34.174  89.836  1.00  0.00           C
ATOM   4647  HA  GLU   500      65.173  34.656  89.777  1.00  0.00           H
ATOM   4648  CB  GLU   500      66.100  32.761  89.187  1.00  0.00           C
ATOM   4649  HB2 GLU   500      67.102  32.552  88.812  1.00  0.00           H
ATOM   4650  HB3 GLU   500      65.803  31.877  89.752  1.00  0.00           H
ATOM   4651  CG  GLU   500      65.315  32.642  87.935  1.00  0.00           C
ATOM   4652  HG2 GLU   500      65.758  33.351  87.235  1.00  0.00           H
ATOM   4653  HG3 GLU   500      65.509  31.760  87.324  1.00  0.00           H
ATOM   4654  CD  GLU   500      63.775  32.806  88.086  1.00  0.00           C
ATOM   4655  OE1 GLU   500      63.157  32.920  87.021  1.00  0.00           O
ATOM   4656  OE2 GLU   500      63.260  32.617  89.185  1.00  0.00           O
ATOM   4657  C   GLU   500      66.613  33.922  91.230  1.00  0.00           C
ATOM   4658  O   GLU   500      65.827  33.980  92.183  1.00  0.00           O
ATOM   4659  N   ARG   501      67.912  33.735  91.457  1.00  0.00           N
ATOM   4660  H   ARG   501      68.560  33.545  90.706  1.00  0.00           H
ATOM   4661  CA  ARG   501      68.448  33.732  92.822  1.00  0.00           C
ATOM   4662  HA  ARG   501      67.754  33.230  93.496  1.00  0.00           H
ATOM   4663  CB  ARG   501      69.728  32.893  92.904  1.00  0.00           C
ATOM   4664  HB2 ARG   501      70.446  33.341  92.217  1.00  0.00           H
ATOM   4665  HB3 ARG   501      70.135  32.948  93.914  1.00  0.00           H
ATOM   4666  CG  ARG   501      69.425  31.428  92.595  1.00  0.00           C
ATOM   4667  HG2 ARG   501      68.644  31.066  93.263  1.00  0.00           H
ATOM   4668  HG3 ARG   501      68.997  31.356  91.596  1.00  0.00           H
ATOM   4669  CD  ARG   501      70.658  30.546  92.655  1.00  0.00           C
ATOM   4670  HD2 ARG   501      71.450  30.933  92.014  1.00  0.00           H
ATOM   4671  HD3 ARG   501      70.814  30.540  93.734  1.00  0.00           H
ATOM   4672  NE  ARG   501      70.284  29.216  92.216  1.00  0.00           N
ATOM   4673  HE  ARG   501      69.423  29.089  91.704  1.00  0.00           H
ATOM   4674  CZ  ARG   501      70.970  28.111  92.392  1.00  0.00           C
ATOM   4675  NH1 ARG   501      71.993  28.041  93.179  1.00  0.00           N
ATOM   4676 HH11 ARG   501      72.275  28.853  93.709  1.00  0.00           H
ATOM   4677 HH12 ARG   501      72.482  27.167  93.316  1.00  0.00           H
ATOM   4678  NH2 ARG   501      70.595  27.101  91.668  1.00  0.00           N
ATOM   4679 HH21 ARG   501      69.966  27.319  90.909  1.00  0.00           H
ATOM   4680 HH22 ARG   501      70.911  26.153  91.817  1.00  0.00           H
ATOM   4681  C   ARG   501      68.617  35.025  93.548  1.00  0.00           C
ATOM   4682  O   ARG   501      68.537  35.071  94.789  1.00  0.00           O
ATOM   4683  N   THR   502      68.663  36.179  92.867  1.00  0.00           N
ATOM   4684  H   THR   502      68.688  36.128  91.859  1.00  0.00           H
ATOM   4685  CA  THR   502      68.498  37.552  93.442  1.00  0.00           C
ATOM   4686  HA  THR   502      69.015  37.627  94.399  1.00  0.00           H
ATOM   4687  CB  THR   502      68.924  38.702  92.481  1.00  0.00           C
ATOM   4688  HB  THR   502      68.150  38.805  91.720  1.00  0.00           H
ATOM   4689  CG2 THR   502      69.077  40.036  93.201  1.00  0.00           C
ATOM   4690 HG21 THR   502      69.474  40.766  92.496  1.00  0.00           H
ATOM   4691 HG22 THR   502      68.035  40.308  93.372  1.00  0.00           H
ATOM   4692 HG23 THR   502      69.636  39.982  94.135  1.00  0.00           H
ATOM   4693  OG1 THR   502      70.145  38.384  91.865  1.00  0.00           O
ATOM   4694  HG1 THR   502      70.086  37.485  91.532  1.00  0.00           H
ATOM   4695  C   THR   502      67.060  37.708  93.896  1.00  0.00           C
ATOM   4696  O   THR   502      66.862  38.310  94.952  1.00  0.00           O
ATOM   4697  N   TRP   503      66.069  37.191  93.133  1.00  0.00           N
ATOM   4698  H   TRP   503      66.284  36.884  92.195  1.00  0.00           H
ATOM   4699  CA  TRP   503      64.645  37.150  93.637  1.00  0.00           C
ATOM   4700  HA  TRP   503      64.348  38.132  94.006  1.00  0.00           H
ATOM   4701  CB  TRP   503      63.732  36.816  92.384  1.00  0.00           C
ATOM   4702  HB2 TRP   503      63.885  35.822  91.964  1.00  0.00           H
ATOM   4703  HB3 TRP   503      62.694  36.868  92.713  1.00  0.00           H
ATOM   4704  CG  TRP   503      63.868  37.708  91.192  1.00  0.00           C
ATOM   4705  CD1 TRP   503      64.371  38.997  91.141  1.00  0.00           C
ATOM   4706  HD1 TRP   503      64.849  39.556  91.932  1.00  0.00           H
ATOM   4707  NE1 TRP   503      64.137  39.456  89.907  1.00  0.00           N
ATOM   4708  HE1 TRP   503      64.378  40.407  89.667  1.00  0.00           H
ATOM   4709  CE2 TRP   503      63.603  38.535  88.995  1.00  0.00           C
ATOM   4710  CZ2 TRP   503      63.390  38.412  87.611  1.00  0.00           C
ATOM   4711  HZ2 TRP   503      63.787  39.168  86.950  1.00  0.00           H
ATOM   4712  CH2 TRP   503      62.830  37.255  87.097  1.00  0.00           C
ATOM   4713  HH2 TRP   503      62.811  37.105  86.027  1.00  0.00           H
ATOM   4714  CZ3 TRP   503      62.643  36.117  87.886  1.00  0.00           C
ATOM   4715  HZ3 TRP   503      62.276  35.139  87.610  1.00  0.00           H
ATOM   4716  CE3 TRP   503      62.954  36.227  89.246  1.00  0.00           C
ATOM   4717  HE3 TRP   503      62.775  35.338  89.834  1.00  0.00           H
ATOM   4718  CD2 TRP   503      63.421  37.404  89.873  1.00  0.00           C
ATOM   4719  C   TRP   503      64.528  36.224  94.847  1.00  0.00           C
ATOM   4720  O   TRP   503      64.067  36.660  95.884  1.00  0.00           O
ATOM   4721  N   LEU   504      65.112  35.017  94.749  1.00  0.00           N
ATOM   4722  H   LEU   504      65.490  34.678  93.877  1.00  0.00           H
ATOM   4723  CA  LEU   504      65.064  34.095  95.905  1.00  0.00           C
ATOM   4724  HA  LEU   504      63.999  34.078  96.139  1.00  0.00           H
ATOM   4725  CB  LEU   504      65.560  32.683  95.477  1.00  0.00           C
ATOM   4726  HB2 LEU   504      65.141  32.255  94.567  1.00  0.00           H
ATOM   4727  HB3 LEU   504      66.627  32.809  95.292  1.00  0.00           H
ATOM   4728  CG  LEU   504      65.365  31.634  96.535  1.00  0.00           C
ATOM   4729  HG  LEU   504      65.728  31.932  97.518  1.00  0.00           H
ATOM   4730  CD1 LEU   504      63.983  31.186  96.783  1.00  0.00           C
ATOM   4731 HD11 LEU   504      64.014  30.252  97.344  1.00  0.00           H
ATOM   4732 HD12 LEU   504      63.397  31.893  97.370  1.00  0.00           H
ATOM   4733 HD13 LEU   504      63.478  30.919  95.854  1.00  0.00           H
ATOM   4734  CD2 LEU   504      66.220  30.408  96.145  1.00  0.00           C
ATOM   4735 HD21 LEU   504      65.644  29.795  95.453  1.00  0.00           H
ATOM   4736 HD22 LEU   504      67.254  30.563  95.837  1.00  0.00           H
ATOM   4737 HD23 LEU   504      66.144  29.742  97.004  1.00  0.00           H
ATOM   4738  C   LEU   504      65.716  34.668  97.203  1.00  0.00           C
ATOM   4739  O   LEU   504      65.136  34.445  98.224  1.00  0.00           O
ATOM   4740  N   LEU   505      66.804  35.480  97.109  1.00  0.00           N
ATOM   4741  H   LEU   505      67.295  35.552  96.230  1.00  0.00           H
ATOM   4742  CA  LEU   505      67.363  36.284  98.205  1.00  0.00           C
ATOM   4743  HA  LEU   505      67.646  35.524  98.933  1.00  0.00           H
ATOM   4744  CB  LEU   505      68.597  37.102  97.593  1.00  0.00           C
ATOM   4745  HB2 LEU   505      69.265  36.417  97.072  1.00  0.00           H
ATOM   4746  HB3 LEU   505      68.225  37.763  96.810  1.00  0.00           H
ATOM   4747  CG  LEU   505      69.546  37.992  98.409  1.00  0.00           C
ATOM   4748  HG  LEU   505      68.959  38.826  98.794  1.00  0.00           H
ATOM   4749  CD1 LEU   505      70.172  37.129  99.558  1.00  0.00           C
ATOM   4750 HD11 LEU   505      70.538  36.213  99.095  1.00  0.00           H
ATOM   4751 HD12 LEU   505      70.996  37.642 100.053  1.00  0.00           H
ATOM   4752 HD13 LEU   505      69.421  36.794 100.274  1.00  0.00           H
ATOM   4753  CD2 LEU   505      70.655  38.649  97.549  1.00  0.00           C
ATOM   4754 HD21 LEU   505      71.453  39.140  98.107  1.00  0.00           H
ATOM   4755 HD22 LEU   505      71.188  38.007  96.848  1.00  0.00           H
ATOM   4756 HD23 LEU   505      70.173  39.401  96.925  1.00  0.00           H
ATOM   4757  C   LEU   505      66.382  37.167  98.911  1.00  0.00           C
ATOM   4758  O   LEU   505      66.510  37.578 100.067  1.00  0.00           O
ATOM   4759  N   GLN   506      65.300  37.560  98.207  1.00  0.00           N
ATOM   4760  H   GLN   506      65.170  37.279  97.246  1.00  0.00           H
ATOM   4761  CA  GLN   506      64.274  38.468  98.718  1.00  0.00           C
ATOM   4762  HA  GLN   506      64.535  38.978  99.646  1.00  0.00           H
ATOM   4763  CB  GLN   506      64.049  39.607  97.709  1.00  0.00           C
ATOM   4764  HB2 GLN   506      63.582  39.176  96.824  1.00  0.00           H
ATOM   4765  HB3 GLN   506      63.258  40.270  98.059  1.00  0.00           H
ATOM   4766  CG  GLN   506      65.288  40.383  97.272  1.00  0.00           C
ATOM   4767  HG2 GLN   506      65.625  41.079  98.041  1.00  0.00           H
ATOM   4768  HG3 GLN   506      66.051  39.674  96.953  1.00  0.00           H
ATOM   4769  CD  GLN   506      65.009  41.233  96.017  1.00  0.00           C
ATOM   4770  OE1 GLN   506      64.226  42.204  96.028  1.00  0.00           O
ATOM   4771  NE2 GLN   506      65.505  40.891  94.867  1.00  0.00           N
ATOM   4772 HE21 GLN   506      65.343  41.418  94.021  1.00  0.00           H
ATOM   4773 HE22 GLN   506      66.120  40.090  94.901  1.00  0.00           H
ATOM   4774  C   GLN   506      62.970  37.683  99.040  1.00  0.00           C
ATOM   4775  O   GLN   506      61.973  38.375  99.371  1.00  0.00           O
ATOM   4776  N   THR   507      62.838  36.370  98.905  1.00  0.00           N
ATOM   4777  H   THR   507      63.584  35.841  98.476  1.00  0.00           H
ATOM   4778  CA  THR   507      61.613  35.605  99.165  1.00  0.00           C
ATOM   4779  HA  THR   507      60.919  36.221  99.738  1.00  0.00           H
ATOM   4780  CB  THR   507      60.949  35.201  97.884  1.00  0.00           C
ATOM   4781  HB  THR   507      59.998  34.717  98.107  1.00  0.00           H
ATOM   4782  CG2 THR   507      60.786  36.356  96.845  1.00  0.00           C
ATOM   4783 HG21 THR   507      60.180  37.125  97.323  1.00  0.00           H
ATOM   4784 HG22 THR   507      61.684  36.875  96.508  1.00  0.00           H
ATOM   4785 HG23 THR   507      60.302  35.859  96.005  1.00  0.00           H
ATOM   4786  OG1 THR   507      61.669  34.195  97.263  1.00  0.00           O
ATOM   4787  HG1 THR   507      61.611  34.410  96.329  1.00  0.00           H
ATOM   4788  C   THR   507      61.766  34.391 100.095  1.00  0.00           C
ATOM   4789  O   THR   507      60.885  34.212 100.929  1.00  0.00           O
ATOM   4790  N   CYX   508      62.838  33.557  99.991  1.00  0.00           N
ATOM   4791  H   CYX   508      63.406  33.653  99.161  1.00  0.00           H
ATOM   4792  CA  CYX   508      63.041  32.341 100.832  1.00  0.00           C
ATOM   4793  HA  CYX   508      62.291  31.618 100.512  1.00  0.00           H
ATOM   4794  CB  CYX   508      64.470  31.678 100.482  1.00  0.00           C
ATOM   4795  HB2 CYX   508      64.487  30.725 101.010  1.00  0.00           H
ATOM   4796  HB3 CYX   508      64.539  31.410  99.428  1.00  0.00           H
ATOM   4797  SG  CYX   508      65.885  32.668 101.019  1.00  0.00           S
ATOM   4798  C   CYX   508      62.877  32.442 102.378  1.00  0.00           C
ATOM   4799  O   CYX   508      62.062  31.728 102.946  1.00  0.00           O
ATOM   4800  N   LYS   509      63.543  33.404 103.007  1.00  0.00           N
ATOM   4801  H   LYS   509      63.957  34.086 102.388  1.00  0.00           H
ATOM   4802  CA  LYS   509      63.281  33.775 104.396  1.00  0.00           C
ATOM   4803  HA  LYS   509      63.431  32.885 105.006  1.00  0.00           H
ATOM   4804  CB  LYS   509      64.212  34.914 104.896  1.00  0.00           C
ATOM   4805  HB2 LYS   509      63.937  35.839 104.389  1.00  0.00           H
ATOM   4806  HB3 LYS   509      63.958  35.104 105.939  1.00  0.00           H
ATOM   4807  CG  LYS   509      65.753  34.567 104.821  1.00  0.00           C
ATOM   4808  HG2 LYS   509      66.128  34.539 103.798  1.00  0.00           H
ATOM   4809  HG3 LYS   509      66.363  35.371 105.233  1.00  0.00           H
ATOM   4810  CD  LYS   509      66.162  33.240 105.574  1.00  0.00           C
ATOM   4811  HD2 LYS   509      65.928  33.386 106.628  1.00  0.00           H
ATOM   4812  HD3 LYS   509      65.686  32.391 105.084  1.00  0.00           H
ATOM   4813  CE  LYS   509      67.755  33.147 105.563  1.00  0.00           C
ATOM   4814  HE2 LYS   509      68.041  33.057 104.516  1.00  0.00           H
ATOM   4815  HE3 LYS   509      68.251  34.075 105.846  1.00  0.00           H
ATOM   4816  NZ  LYS   509      68.261  32.070 106.368  1.00  0.00           N
ATOM   4817  HZ1 LYS   509      68.905  32.442 107.052  1.00  0.00           H
ATOM   4818  HZ2 LYS   509      67.546  31.539 106.845  1.00  0.00           H
ATOM   4819  HZ3 LYS   509      68.822  31.390 105.874  1.00  0.00           H
ATOM   4820  C   LYS   509      61.812  34.006 104.692  1.00  0.00           C
ATOM   4821  O   LYS   509      61.263  33.308 105.540  1.00  0.00           O
ATOM   4822  N   SER   510      61.075  34.849 103.935  1.00  0.00           N
ATOM   4823  H   SER   510      61.529  35.325 103.168  1.00  0.00           H
ATOM   4824  CA  SER   510      59.673  35.191 104.084  1.00  0.00           C
ATOM   4825  HA  SER   510      59.400  35.505 105.092  1.00  0.00           H
ATOM   4826  CB  SER   510      59.289  36.335 103.141  1.00  0.00           C
ATOM   4827  HB2 SER   510      59.434  35.906 102.150  1.00  0.00           H
ATOM   4828  HB3 SER   510      58.239  36.625 103.171  1.00  0.00           H
ATOM   4829  OG  SER   510      60.165  37.441 103.374  1.00  0.00           O
ATOM   4830  HG  SER   510      59.857  38.167 102.826  1.00  0.00           H
ATOM   4831  C   SER   510      58.619  34.038 103.936  1.00  0.00           C
ATOM   4832  O   SER   510      57.515  34.026 104.441  1.00  0.00           O
ATOM   4833  N   TYR   511      58.957  33.024 103.093  1.00  0.00           N
ATOM   4834  H   TYR   511      59.876  33.087 102.679  1.00  0.00           H
ATOM   4835  CA  TYR   511      57.991  31.914 102.772  1.00  0.00           C
ATOM   4836  HA  TYR   511      57.000  32.249 103.077  1.00  0.00           H
ATOM   4837  CB  TYR   511      57.979  31.731 101.290  1.00  0.00           C
ATOM   4838  HB2 TYR   511      58.956  31.631 100.816  1.00  0.00           H
ATOM   4839  HB3 TYR   511      57.539  30.744 101.148  1.00  0.00           H
ATOM   4840  CG  TYR   511      57.113  32.789 100.577  1.00  0.00           C
ATOM   4841  CD1 TYR   511      55.687  32.691 100.554  1.00  0.00           C
ATOM   4842  HD1 TYR   511      55.156  31.889 101.045  1.00  0.00           H
ATOM   4843  CE1 TYR   511      54.919  33.582  99.852  1.00  0.00           C
ATOM   4844  HE1 TYR   511      53.842  33.517  99.888  1.00  0.00           H
ATOM   4845  CZ  TYR   511      55.556  34.554  99.057  1.00  0.00           C
ATOM   4846  OH  TYR   511      54.780  35.398  98.340  1.00  0.00           O
ATOM   4847  HH  TYR   511      55.234  36.194  98.054  1.00  0.00           H
ATOM   4848  CE2 TYR   511      56.948  34.535  98.918  1.00  0.00           C
ATOM   4849  HE2 TYR   511      57.425  35.170  98.185  1.00  0.00           H
ATOM   4850  CD2 TYR   511      57.701  33.678  99.686  1.00  0.00           C
ATOM   4851  HD2 TYR   511      58.777  33.648  99.601  1.00  0.00           H
ATOM   4852  C   TYR   511      58.376  30.681 103.583  1.00  0.00           C
ATOM   4853  O   TYR   511      57.776  29.603 103.334  1.00  0.00           O
ATOM   4854  N   ALA   512      59.420  30.780 104.481  1.00  0.00           N
ATOM   4855  H   ALA   512      59.856  31.692 104.485  1.00  0.00           H
ATOM   4856  CA  ALA   512      59.956  29.713 105.226  1.00  0.00           C
ATOM   4857  HA  ALA   512      60.831  30.173 105.684  1.00  0.00           H
ATOM   4858  CB  ALA   512      59.021  29.195 106.286  1.00  0.00           C
ATOM   4859  HB1 ALA   512      58.717  30.077 106.850  1.00  0.00           H
ATOM   4860  HB2 ALA   512      58.170  28.690 105.831  1.00  0.00           H
ATOM   4861  HB3 ALA   512      59.437  28.468 106.984  1.00  0.00           H
ATOM   4862  C   ALA   512      60.548  28.544 104.386  1.00  0.00           C
ATOM   4863  O   ALA   512      60.382  27.370 104.768  1.00  0.00           O
ATOM   4864  N   VAL   513      61.153  28.817 103.202  1.00  0.00           N
ATOM   4865  H   VAL   513      61.204  29.798 102.967  1.00  0.00           H
ATOM   4866  CA  VAL   513      61.709  27.801 102.216  1.00  0.00           C
ATOM   4867  HA  VAL   513      61.512  26.786 102.562  1.00  0.00           H
ATOM   4868  CB  VAL   513      61.075  27.958 100.813  1.00  0.00           C
ATOM   4869  HB  VAL   513      61.418  28.864 100.314  1.00  0.00           H
ATOM   4870  CG1 VAL   513      61.356  26.795  99.903  1.00  0.00           C
ATOM   4871 HG11 VAL   513      62.356  26.679  99.486  1.00  0.00           H
ATOM   4872 HG12 VAL   513      61.115  25.836 100.360  1.00  0.00           H
ATOM   4873 HG13 VAL   513      60.684  26.894  99.050  1.00  0.00           H
ATOM   4874  CG2 VAL   513      59.547  28.074 100.812  1.00  0.00           C
ATOM   4875 HG21 VAL   513      58.985  27.197 101.135  1.00  0.00           H
ATOM   4876 HG22 VAL   513      59.245  28.957 101.375  1.00  0.00           H
ATOM   4877 HG23 VAL   513      59.325  28.314  99.772  1.00  0.00           H
ATOM   4878  C   VAL   513      63.256  27.911 102.173  1.00  0.00           C
ATOM   4879  O   VAL   513      63.768  29.009 102.341  1.00  0.00           O
ATOM   4880  N   PRO   514      64.065  26.819 102.076  1.00  0.00           N
ATOM   4881  CD  PRO   514      63.690  25.435 102.112  1.00  0.00           C
ATOM   4882  HD2 PRO   514      63.365  25.059 101.142  1.00  0.00           H
ATOM   4883  HD3 PRO   514      62.984  25.188 102.905  1.00  0.00           H
ATOM   4884  CG  PRO   514      64.933  24.680 102.551  1.00  0.00           C
ATOM   4885  HG2 PRO   514      64.904  23.644 102.214  1.00  0.00           H
ATOM   4886  HG3 PRO   514      64.910  24.784 103.636  1.00  0.00           H
ATOM   4887  CB  PRO   514      66.060  25.425 101.884  1.00  0.00           C
ATOM   4888  HB2 PRO   514      65.909  25.236 100.822  1.00  0.00           H
ATOM   4889  HB3 PRO   514      67.016  25.187 102.351  1.00  0.00           H
ATOM   4890  CA  PRO   514      65.532  26.849 102.199  1.00  0.00           C
ATOM   4891  HA  PRO   514      65.846  27.131 103.204  1.00  0.00           H
ATOM   4892  C   PRO   514      66.122  27.873 101.194  1.00  0.00           C
ATOM   4893  O   PRO   514      66.045  27.547 100.001  1.00  0.00           O
ATOM   4894  N   CYX   515      66.891  28.780 101.631  1.00  0.00           N
ATOM   4895  H   CYX   515      67.050  28.896 102.621  1.00  0.00           H
ATOM   4896  CA  CYX   515      67.695  29.636 100.838  1.00  0.00           C
ATOM   4897  HA  CYX   515      67.095  30.060 100.033  1.00  0.00           H
ATOM   4898  CB  CYX   515      68.187  30.717 101.726  1.00  0.00           C
ATOM   4899  HB2 CYX   515      68.874  30.439 102.525  1.00  0.00           H
ATOM   4900  HB3 CYX   515      68.839  31.389 101.169  1.00  0.00           H
ATOM   4901  SG  CYX   515      66.895  31.751 102.529  1.00  0.00           S
ATOM   4902  C   CYX   515      68.895  28.837 100.138  1.00  0.00           C
ATOM   4903  O   CYX   515      69.239  27.709 100.530  1.00  0.00           O
ATOM   4904  N   PRO   516      69.432  29.444  99.025  1.00  0.00           N
ATOM   4905  CD  PRO   516      68.956  30.652  98.393  1.00  0.00           C
ATOM   4906  HD2 PRO   516      69.003  31.475  99.107  1.00  0.00           H
ATOM   4907  HD3 PRO   516      67.915  30.424  98.163  1.00  0.00           H
ATOM   4908  CG  PRO   516      69.901  30.954  97.232  1.00  0.00           C
ATOM   4909  HG2 PRO   516      70.715  31.607  97.546  1.00  0.00           H
ATOM   4910  HG3 PRO   516      69.375  31.435  96.407  1.00  0.00           H
ATOM   4911  CB  PRO   516      70.277  29.501  96.927  1.00  0.00           C
ATOM   4912  HB2 PRO   516      71.186  29.450  96.328  1.00  0.00           H
ATOM   4913  HB3 PRO   516      69.409  28.959  96.551  1.00  0.00           H
ATOM   4914  CA  PRO   516      70.472  28.832  98.251  1.00  0.00           C
ATOM   4915  HA  PRO   516      70.226  27.770  98.214  1.00  0.00           H
ATOM   4916  C   PRO   516      71.807  29.105  98.884  1.00  0.00           C
ATOM   4917  O   PRO   516      71.900  29.930  99.742  1.00  0.00           O
ATOM   4918  N   PRO   517      72.845  28.314  98.520  1.00  0.00           N
ATOM   4919  CD  PRO   517      72.882  27.210  97.553  1.00  0.00           C
ATOM   4920  HD2 PRO   517      72.304  27.492  96.673  1.00  0.00           H
ATOM   4921  HD3 PRO   517      72.528  26.273  97.984  1.00  0.00           H
ATOM   4922  CG  PRO   517      74.304  27.104  97.167  1.00  0.00           C
ATOM   4923  HG2 PRO   517      74.619  27.694  96.306  1.00  0.00           H
ATOM   4924  HG3 PRO   517      74.566  26.048  97.107  1.00  0.00           H
ATOM   4925  CB  PRO   517      75.099  27.533  98.387  1.00  0.00           C
ATOM   4926  HB2 PRO   517      76.068  27.961  98.128  1.00  0.00           H
ATOM   4927  HB3 PRO   517      75.185  26.882  99.257  1.00  0.00           H
ATOM   4928  CA  PRO   517      74.229  28.662  98.828  1.00  0.00           C
ATOM   4929  HA  PRO   517      74.375  28.770  99.903  1.00  0.00           H
ATOM   4930  C   PRO   517      74.550  30.011  98.180  1.00  0.00           C
ATOM   4931  O   PRO   517      74.030  30.293  97.086  1.00  0.00           O
ATOM   4932  N   GLY   518      75.390  30.824  98.833  1.00  0.00           N
ATOM   4933  H   GLY   518      75.898  30.526  99.653  1.00  0.00           H
ATOM   4934  CA  GLY   518      75.571  32.262  98.680  1.00  0.00           C
ATOM   4935  HA2 GLY   518      74.645  32.633  98.243  1.00  0.00           H
ATOM   4936  HA3 GLY   518      75.777  32.861  99.567  1.00  0.00           H
ATOM   4937  C   GLY   518      76.685  32.621  97.640  1.00  0.00           C
ATOM   4938  O   GLY   518      76.944  33.830  97.401  1.00  0.00           O
ATOM   4939  N   HIP   519      77.297  31.661  96.927  1.00  0.00           N
ATOM   4940  H   HIP   519      77.113  30.700  97.178  1.00  0.00           H
ATOM   4941  CA  HIP   519      78.145  31.837  95.761  1.00  0.00           C
ATOM   4942  HA  HIP   519      78.819  32.688  95.858  1.00  0.00           H
ATOM   4943  CB  HIP   519      78.987  30.603  95.578  1.00  0.00           C
ATOM   4944  HB2 HIP   519      79.301  30.098  96.492  1.00  0.00           H
ATOM   4945  HB3 HIP   519      78.292  29.788  95.379  1.00  0.00           H
ATOM   4946  CG  HIP   519      80.019  30.542  94.487  1.00  0.00           C
ATOM   4947  ND1 HIP   519      79.784  29.982  93.251  1.00  0.00           N
ATOM   4948  HD1 HIP   519      78.883  29.595  93.008  1.00  0.00           H
ATOM   4949  CE1 HIP   519      80.865  30.216  92.528  1.00  0.00           C
ATOM   4950  HE1 HIP   519      80.951  29.760  91.552  1.00  0.00           H
ATOM   4951  NE2 HIP   519      81.785  30.881  93.265  1.00  0.00           N
ATOM   4952  HE2 HIP   519      82.720  31.216  93.076  1.00  0.00           H
ATOM   4953  CD2 HIP   519      81.244  31.087  94.524  1.00  0.00           C
ATOM   4954  HD2 HIP   519      81.718  31.562  95.370  1.00  0.00           H
ATOM   4955  C   HIP   519      77.400  32.143  94.452  1.00  0.00           C
ATOM   4956  O   HIP   519      77.102  31.232  93.643  1.00  0.00           O
ATOM   4957  N   PHE   520      76.956  33.406  94.212  1.00  0.00           N
ATOM   4958  H   PHE   520      77.153  34.093  94.925  1.00  0.00           H
ATOM   4959  CA  PHE   520      76.409  33.922  92.973  1.00  0.00           C
ATOM   4960  HA  PHE   520      77.007  33.632  92.109  1.00  0.00           H
ATOM   4961  CB  PHE   520      74.986  33.409  92.736  1.00  0.00           C
ATOM   4962  HB2 PHE   520      74.743  33.546  91.683  1.00  0.00           H
ATOM   4963  HB3 PHE   520      74.935  32.331  92.893  1.00  0.00           H
ATOM   4964  CG  PHE   520      74.039  34.116  93.618  1.00  0.00           C
ATOM   4965  CD1 PHE   520      73.083  34.908  92.976  1.00  0.00           C
ATOM   4966  HD1 PHE   520      73.221  35.232  91.955  1.00  0.00           H
ATOM   4967  CE1 PHE   520      72.019  35.512  93.695  1.00  0.00           C
ATOM   4968  HE1 PHE   520      71.392  36.128  93.067  1.00  0.00           H
ATOM   4969  CZ  PHE   520      71.901  35.300  95.101  1.00  0.00           C
ATOM   4970  HZ  PHE   520      71.169  35.917  95.601  1.00  0.00           H
ATOM   4971  CE2 PHE   520      72.978  34.685  95.746  1.00  0.00           C
ATOM   4972  HE2 PHE   520      73.143  34.907  96.790  1.00  0.00           H
ATOM   4973  CD2 PHE   520      73.943  33.989  94.992  1.00  0.00           C
ATOM   4974  HD2 PHE   520      74.735  33.483  95.525  1.00  0.00           H
ATOM   4975  C   PHE   520      76.395  35.506  93.087  1.00  0.00           C
ATOM   4976  O   PHE   520      76.525  35.976  94.209  1.00  0.00           O
ATOM   4977  N   PRO   521      76.344  36.197  91.965  1.00  0.00           N
ATOM   4978  CD  PRO   521      76.473  35.703  90.601  1.00  0.00           C
ATOM   4979  HD2 PRO   521      75.594  35.129  90.308  1.00  0.00           H
ATOM   4980  HD3 PRO   521      77.323  35.020  90.590  1.00  0.00           H
ATOM   4981  CG  PRO   521      76.735  36.958  89.718  1.00  0.00           C
ATOM   4982  HG2 PRO   521      75.803  37.209  89.212  1.00  0.00           H
ATOM   4983  HG3 PRO   521      77.527  36.782  88.990  1.00  0.00           H
ATOM   4984  CB  PRO   521      77.106  38.039  90.711  1.00  0.00           C
ATOM   4985  HB2 PRO   521      76.821  39.038  90.381  1.00  0.00           H
ATOM   4986  HB3 PRO   521      78.172  38.039  90.938  1.00  0.00           H
ATOM   4987  CA  PRO   521      76.291  37.641  91.955  1.00  0.00           C
ATOM   4988  HA  PRO   521      76.836  38.003  92.827  1.00  0.00           H
ATOM   4989  C   PRO   521      74.862  38.250  91.909  1.00  0.00           C
ATOM   4990  O   PRO   521      74.056  37.927  91.009  1.00  0.00           O
ATOM   4991  N   PRO   522      74.539  39.246  92.776  1.00  0.00           N
ATOM   4992  CD  PRO   522      75.107  39.542  94.050  1.00  0.00           C
ATOM   4993  HD2 PRO   522      75.772  40.401  93.962  1.00  0.00           H
ATOM   4994  HD3 PRO   522      75.795  38.752  94.350  1.00  0.00           H
ATOM   4995  CG  PRO   522      73.985  39.968  94.973  1.00  0.00           C
ATOM   4996  HG2 PRO   522      74.361  40.729  95.656  1.00  0.00           H
ATOM   4997  HG3 PRO   522      73.604  39.079  95.476  1.00  0.00           H
ATOM   4998  CB  PRO   522      72.927  40.633  94.021  1.00  0.00           C
ATOM   4999  HB2 PRO   522      73.084  41.708  93.937  1.00  0.00           H
ATOM   5000  HB3 PRO   522      71.912  40.377  94.326  1.00  0.00           H
ATOM   5001  CA  PRO   522      73.201  39.856  92.684  1.00  0.00           C
ATOM   5002  HA  PRO   522      72.558  38.986  92.543  1.00  0.00           H
ATOM   5003  C   PRO   522      72.980  40.845  91.515  1.00  0.00           C
ATOM   5004  O   PRO   522      73.864  41.606  91.264  1.00  0.00           O
ATOM   5005  N   MET   523      71.858  40.753  90.695  1.00  0.00           N
ATOM   5006  H   MET   523      71.152  40.048  90.852  1.00  0.00           H
ATOM   5007  CA  MET   523      71.656  41.604  89.568  1.00  0.00           C
ATOM   5008  HA  MET   523      71.939  42.625  89.824  1.00  0.00           H
ATOM   5009  CB  MET   523      72.521  41.111  88.390  1.00  0.00           C
ATOM   5010  HB2 MET   523      72.226  41.694  87.517  1.00  0.00           H
ATOM   5011  HB3 MET   523      73.585  41.227  88.598  1.00  0.00           H
ATOM   5012  CG  MET   523      72.373  39.616  88.007  1.00  0.00           C
ATOM   5013  HG2 MET   523      72.405  39.032  88.927  1.00  0.00           H
ATOM   5014  HG3 MET   523      71.392  39.435  87.568  1.00  0.00           H
ATOM   5015  SD  MET   523      73.559  38.869  86.899  1.00  0.00           S
ATOM   5016  CE  MET   523      75.085  39.306  87.747  1.00  0.00           C
ATOM   5017  HE1 MET   523      74.829  39.423  88.800  1.00  0.00           H
ATOM   5018  HE2 MET   523      75.862  38.602  87.448  1.00  0.00           H
ATOM   5019  HE3 MET   523      75.457  40.267  87.391  1.00  0.00           H
ATOM   5020  C   MET   523      70.214  41.588  89.071  1.00  0.00           C
ATOM   5021  O   MET   523      69.467  40.548  89.239  1.00  0.00           O
ATOM   5022  N   SER   524      69.927  42.711  88.413  1.00  0.00           N
ATOM   5023  H   SER   524      70.588  43.473  88.365  1.00  0.00           H
ATOM   5024  CA  SER   524      68.584  42.989  88.056  1.00  0.00           C
ATOM   5025  HA  SER   524      67.872  42.197  88.288  1.00  0.00           H
ATOM   5026  CB  SER   524      68.188  44.282  88.811  1.00  0.00           C
ATOM   5027  HB2 SER   524      68.900  45.096  88.680  1.00  0.00           H
ATOM   5028  HB3 SER   524      67.195  44.456  88.398  1.00  0.00           H
ATOM   5029  OG  SER   524      68.118  44.033  90.216  1.00  0.00           O
ATOM   5030  HG  SER   524      68.906  44.390  90.633  1.00  0.00           H
ATOM   5031  C   SER   524      68.624  43.230  86.567  1.00  0.00           C
ATOM   5032  O   SER   524      69.403  44.058  86.082  1.00  0.00           O
ATOM   5033  N   PRO   525      67.865  42.484  85.713  1.00  0.00           N
ATOM   5034  CD  PRO   525      66.894  41.524  86.073  1.00  0.00           C
ATOM   5035  HD2 PRO   525      66.091  41.990  86.643  1.00  0.00           H
ATOM   5036  HD3 PRO   525      67.354  40.723  86.653  1.00  0.00           H
ATOM   5037  CG  PRO   525      66.248  41.026  84.779  1.00  0.00           C
ATOM   5038  HG2 PRO   525      65.357  41.637  84.632  1.00  0.00           H
ATOM   5039  HG3 PRO   525      65.983  39.971  84.839  1.00  0.00           H
ATOM   5040  CB  PRO   525      67.227  41.407  83.594  1.00  0.00           C
ATOM   5041  HB2 PRO   525      66.662  41.677  82.702  1.00  0.00           H
ATOM   5042  HB3 PRO   525      67.789  40.497  83.387  1.00  0.00           H
ATOM   5043  CA  PRO   525      68.049  42.549  84.230  1.00  0.00           C
ATOM   5044  HA  PRO   525      69.088  42.394  83.940  1.00  0.00           H
ATOM   5045  C   PRO   525      67.554  43.895  83.634  1.00  0.00           C
ATOM   5046  O   PRO   525      66.433  44.362  83.968  1.00  0.00           O
ATOM   5047  N   ASP   526      68.411  44.523  82.801  1.00  0.00           N
ATOM   5048  H   ASP   526      69.249  44.069  82.466  1.00  0.00           H
ATOM   5049  CA  ASP   526      68.067  45.791  82.182  1.00  0.00           C
ATOM   5050  HA  ASP   526      67.746  46.470  82.972  1.00  0.00           H
ATOM   5051  CB  ASP   526      69.238  46.395  81.365  1.00  0.00           C
ATOM   5052  HB2 ASP   526      70.149  46.078  81.872  1.00  0.00           H
ATOM   5053  HB3 ASP   526      69.329  45.861  80.419  1.00  0.00           H
ATOM   5054  CG  ASP   526      69.087  47.858  80.884  1.00  0.00           C
ATOM   5055  OD1 ASP   526      67.878  48.249  80.758  1.00  0.00           O
ATOM   5056  OD2 ASP   526      70.107  48.621  80.651  1.00  0.00           O
ATOM   5057  C   ASP   526      66.837  45.521  81.251  1.00  0.00           C
ATOM   5058  O   ASP   526      66.817  44.672  80.308  1.00  0.00           O
ATOM   5059  N   PHE   527      65.780  46.248  81.476  1.00  0.00           N
ATOM   5060  H   PHE   527      65.759  46.950  82.202  1.00  0.00           H
ATOM   5061  CA  PHE   527      64.547  46.066  80.739  1.00  0.00           C
[truncated: 5,231,945 more chars]
