# Supplementary material for: In silico docking yields small molecule negative allosteric modulators targeting the core of Frizzled 7
Source: Nat Commun. 2025 Dec 14;16:11138. doi: 10.1038/s41467-025-67147-z (PMC12705740; doi:10.1038/s41467-025-67147-z)
Supplement: Supplementary file 7 — Supplementary Data 5 [file 41467_2025_67147_MOESM7_ESM.zip › MD_input/apo-active/apo-active_final-config_prod3.pdb]

TITLE     Title
REMARK    THIS IS A SIMULATION BOX
CRYST1   81.088   81.088  122.211  90.00  90.00  60.00 P 1           1
MODEL        1
ATOM      1  H1  ACE   209      59.510  24.786 100.610  1.00  0.00           H
ATOM      2  CH3 ACE   209      60.363  25.066  99.992  1.00  0.00           C
ATOM      3  H2  ACE   209      60.347  24.436  99.102  1.00  0.00           H
ATOM      4  H3  ACE   209      61.306  24.895 100.511  1.00  0.00           H
ATOM      5  C   ACE   209      60.231  26.504  99.562  1.00  0.00           C
ATOM      6  O   ACE   209      60.869  27.398 100.051  1.00  0.00           O
ATOM      7  N   CYX   210      59.250  26.764  98.708  1.00  0.00           N
ATOM      8  H   CYX   210      58.714  25.992  98.338  1.00  0.00           H
ATOM      9  CA  CYX   210      58.858  28.120  98.304  1.00  0.00           C
ATOM     10  HA  CYX   210      59.803  28.621  98.097  1.00  0.00           H
ATOM     11  CB  CYX   210      58.059  28.017  97.059  1.00  0.00           C
ATOM     12  HB2 CYX   210      57.375  27.169  97.015  1.00  0.00           H
ATOM     13  HB3 CYX   210      57.471  28.935  97.064  1.00  0.00           H
ATOM     14  SG  CYX   210      58.928  28.183  95.499  1.00  0.00           S
ATOM     15  C   CYX   210      58.070  28.874  99.467  1.00  0.00           C
ATOM     16  O   CYX   210      57.212  28.364 100.146  1.00  0.00           O
ATOM     17  N   PRO   211      58.463  30.163  99.669  1.00  0.00           N
ATOM     18  CD  PRO   211      59.446  30.955  98.980  1.00  0.00           C
ATOM     19  HD2 PRO   211      59.228  31.126  97.926  1.00  0.00           H
ATOM     20  HD3 PRO   211      60.440  30.538  99.141  1.00  0.00           H
ATOM     21  CG  PRO   211      59.427  32.385  99.498  1.00  0.00           C
ATOM     22  HG2 PRO   211      59.606  33.142  98.734  1.00  0.00           H
ATOM     23  HG3 PRO   211      60.098  32.536 100.344  1.00  0.00           H
ATOM     24  CB  PRO   211      58.031  32.474 100.150  1.00  0.00           C
ATOM     25  HB2 PRO   211      57.340  33.046  99.531  1.00  0.00           H
ATOM     26  HB3 PRO   211      58.027  33.034 101.085  1.00  0.00           H
ATOM     27  CA  PRO   211      57.573  31.005 100.452  1.00  0.00           C
ATOM     28  HA  PRO   211      57.610  30.740 101.509  1.00  0.00           H
ATOM     29  C   PRO   211      56.129  30.807  99.977  1.00  0.00           C
ATOM     30  O   PRO   211      55.882  30.578  98.748  1.00  0.00           O
ATOM     31  N   ARG   212      55.170  30.943 100.884  1.00  0.00           N
ATOM     32  H   ARG   212      55.525  31.112 101.815  1.00  0.00           H
ATOM     33  CA  ARG   212      53.735  30.613 100.699  1.00  0.00           C
ATOM     34  HA  ARG   212      53.745  29.614 100.263  1.00  0.00           H
ATOM     35  CB  ARG   212      53.049  30.688 102.044  1.00  0.00           C
ATOM     36  HB2 ARG   212      53.568  30.315 102.927  1.00  0.00           H
ATOM     37  HB3 ARG   212      52.862  31.752 102.187  1.00  0.00           H
ATOM     38  CG  ARG   212      51.734  29.974 102.136  1.00  0.00           C
ATOM     39  HG2 ARG   212      51.163  30.183 101.231  1.00  0.00           H
ATOM     40  HG3 ARG   212      51.763  28.884 102.169  1.00  0.00           H
ATOM     41  CD  ARG   212      50.962  30.438 103.319  1.00  0.00           C
ATOM     42  HD2 ARG   212      50.003  29.930 103.424  1.00  0.00           H
ATOM     43  HD3 ARG   212      51.543  30.183 104.205  1.00  0.00           H
ATOM     44  NE  ARG   212      50.611  31.899 103.306  1.00  0.00           N
ATOM     45  HE  ARG   212      50.082  32.241 102.517  1.00  0.00           H
ATOM     46  CZ  ARG   212      50.544  32.738 104.316  1.00  0.00           C
ATOM     47  NH1 ARG   212      51.119  32.546 105.475  1.00  0.00           N
ATOM     48 HH11 ARG   212      51.543  31.659 105.704  1.00  0.00           H
ATOM     49 HH12 ARG   212      51.196  33.325 106.113  1.00  0.00           H
ATOM     50  NH2 ARG   212      49.863  33.879 104.218  1.00  0.00           N
ATOM     51 HH21 ARG   212      49.364  34.108 103.370  1.00  0.00           H
ATOM     52 HH22 ARG   212      49.657  34.343 105.090  1.00  0.00           H
ATOM     53  C   ARG   212      53.064  31.582  99.651  1.00  0.00           C
ATOM     54  O   ARG   212      52.466  31.162  98.711  1.00  0.00           O
ATOM     55  N   GLN   213      53.627  32.836  99.621  1.00  0.00           N
ATOM     56  H   GLN   213      54.366  33.051 100.275  1.00  0.00           H
ATOM     57  CA  GLN   213      53.516  33.804  98.546  1.00  0.00           C
ATOM     58  HA  GLN   213      52.518  34.232  98.642  1.00  0.00           H
ATOM     59  CB  GLN   213      54.441  35.090  98.744  1.00  0.00           C
ATOM     60  HB2 GLN   213      55.511  34.884  98.766  1.00  0.00           H
ATOM     61  HB3 GLN   213      54.337  35.780  97.907  1.00  0.00           H
ATOM     62  CG  GLN   213      53.972  35.907  99.969  1.00  0.00           C
ATOM     63  HG2 GLN   213      54.276  36.949  99.870  1.00  0.00           H
ATOM     64  HG3 GLN   213      52.890  35.808 100.055  1.00  0.00           H
ATOM     65  CD  GLN   213      54.633  35.538 101.298  1.00  0.00           C
ATOM     66  OE1 GLN   213      55.147  34.445 101.536  1.00  0.00           O
ATOM     67  NE2 GLN   213      54.820  36.491 102.245  1.00  0.00           N
ATOM     68 HE21 GLN   213      55.162  36.188 103.146  1.00  0.00           H
ATOM     69 HE22 GLN   213      54.485  37.428 102.070  1.00  0.00           H
ATOM     70  C   GLN   213      53.587  33.300  97.105  1.00  0.00           C
ATOM     71  O   GLN   213      52.869  33.704  96.147  1.00  0.00           O
ATOM     72  N   LEU   214      54.600  32.429  96.858  1.00  0.00           N
ATOM     73  H   LEU   214      55.161  32.063  97.613  1.00  0.00           H
ATOM     74  CA  LEU   214      54.944  32.105  95.454  1.00  0.00           C
ATOM     75  HA  LEU   214      54.513  32.878  94.819  1.00  0.00           H
ATOM     76  CB  LEU   214      56.479  32.068  95.262  1.00  0.00           C
ATOM     77  HB2 LEU   214      56.724  31.069  95.622  1.00  0.00           H
ATOM     78  HB3 LEU   214      56.691  31.972  94.197  1.00  0.00           H
ATOM     79  CG  LEU   214      57.325  33.175  96.058  1.00  0.00           C
ATOM     80  HG  LEU   214      57.202  32.929  97.113  1.00  0.00           H
ATOM     81  CD1 LEU   214      58.777  32.942  95.563  1.00  0.00           C
ATOM     82 HD11 LEU   214      58.885  32.952  94.479  1.00  0.00           H
ATOM     83 HD12 LEU   214      59.532  33.589  96.011  1.00  0.00           H
ATOM     84 HD13 LEU   214      59.135  31.958  95.868  1.00  0.00           H
ATOM     85  CD2 LEU   214      56.792  34.561  95.787  1.00  0.00           C
ATOM     86 HD21 LEU   214      57.566  35.270  96.080  1.00  0.00           H
ATOM     87 HD22 LEU   214      56.569  34.721  94.733  1.00  0.00           H
ATOM     88 HD23 LEU   214      55.977  34.705  96.497  1.00  0.00           H
ATOM     89  C   LEU   214      54.324  30.794  95.058  1.00  0.00           C
ATOM     90  O   LEU   214      54.269  30.588  93.828  1.00  0.00           O
ATOM     91  N   LYS   215      53.892  29.962  95.994  1.00  0.00           N
ATOM     92  H   LYS   215      53.981  30.163  96.980  1.00  0.00           H
ATOM     93  CA  LYS   215      53.189  28.784  95.681  1.00  0.00           C
ATOM     94  HA  LYS   215      53.764  28.206  94.958  1.00  0.00           H
ATOM     95  CB  LYS   215      53.008  27.860  96.950  1.00  0.00           C
ATOM     96  HB2 LYS   215      52.369  28.158  97.781  1.00  0.00           H
ATOM     97  HB3 LYS   215      52.475  26.993  96.559  1.00  0.00           H
ATOM     98  CG  LYS   215      54.459  27.423  97.379  1.00  0.00           C
ATOM     99  HG2 LYS   215      55.173  27.635  96.583  1.00  0.00           H
ATOM    100  HG3 LYS   215      54.766  27.941  98.287  1.00  0.00           H
ATOM    101  CD  LYS   215      54.446  25.916  97.615  1.00  0.00           C
ATOM    102  HD2 LYS   215      55.421  25.689  98.046  1.00  0.00           H
ATOM    103  HD3 LYS   215      53.694  25.674  98.365  1.00  0.00           H
ATOM    104  CE  LYS   215      54.260  25.022  96.353  1.00  0.00           C
ATOM    105  HE2 LYS   215      53.238  25.251  96.051  1.00  0.00           H
ATOM    106  HE3 LYS   215      54.919  25.391  95.567  1.00  0.00           H
ATOM    107  NZ  LYS   215      54.590  23.637  96.671  1.00  0.00           N
ATOM    108  HZ1 LYS   215      54.083  23.256  97.457  1.00  0.00           H
ATOM    109  HZ2 LYS   215      54.556  23.078  95.830  1.00  0.00           H
ATOM    110  HZ3 LYS   215      55.529  23.633  97.044  1.00  0.00           H
ATOM    111  C   LYS   215      51.796  28.909  95.007  1.00  0.00           C
ATOM    112  O   LYS   215      51.222  29.982  95.098  1.00  0.00           O
ATOM    113  N   VAL   216      51.364  27.938  94.262  1.00  0.00           N
ATOM    114  H   VAL   216      51.961  27.124  94.308  1.00  0.00           H
ATOM    115  CA  VAL   216      50.270  28.053  93.373  1.00  0.00           C
ATOM    116  HA  VAL   216      49.630  28.896  93.635  1.00  0.00           H
ATOM    117  CB  VAL   216      50.813  28.277  91.972  1.00  0.00           C
ATOM    118  HB  VAL   216      49.883  28.451  91.431  1.00  0.00           H
ATOM    119  CG1 VAL   216      51.760  29.471  91.866  1.00  0.00           C
ATOM    120 HG11 VAL   216      52.220  29.487  90.878  1.00  0.00           H
ATOM    121 HG12 VAL   216      51.311  30.409  92.195  1.00  0.00           H
ATOM    122 HG13 VAL   216      52.583  29.177  92.517  1.00  0.00           H
ATOM    123  CG2 VAL   216      51.460  27.128  91.160  1.00  0.00           C
ATOM    124 HG21 VAL   216      51.473  27.360  90.095  1.00  0.00           H
ATOM    125 HG22 VAL   216      52.450  26.925  91.567  1.00  0.00           H
ATOM    126 HG23 VAL   216      50.949  26.177  91.308  1.00  0.00           H
ATOM    127  C   VAL   216      49.408  26.774  93.562  1.00  0.00           C
ATOM    128  O   VAL   216      49.777  25.821  94.184  1.00  0.00           O
ATOM    129  N   PRO   217      48.206  26.701  92.937  1.00  0.00           N
ATOM    130  CD  PRO   217      47.434  27.715  92.257  1.00  0.00           C
ATOM    131  HD2 PRO   217      47.694  27.730  91.199  1.00  0.00           H
ATOM    132  HD3 PRO   217      47.532  28.621  92.856  1.00  0.00           H
ATOM    133  CG  PRO   217      45.972  27.324  92.356  1.00  0.00           C
ATOM    134  HG2 PRO   217      45.432  27.748  91.509  1.00  0.00           H
ATOM    135  HG3 PRO   217      45.571  27.678  93.306  1.00  0.00           H
ATOM    136  CB  PRO   217      46.052  25.788  92.356  1.00  0.00           C
ATOM    137  HB2 PRO   217      46.075  25.567  91.289  1.00  0.00           H
ATOM    138  HB3 PRO   217      45.201  25.355  92.882  1.00  0.00           H
ATOM    139  CA  PRO   217      47.371  25.514  93.123  1.00  0.00           C
ATOM    140  HA  PRO   217      47.225  25.331  94.187  1.00  0.00           H
ATOM    141  C   PRO   217      48.067  24.240  92.627  1.00  0.00           C
ATOM    142  O   PRO   217      48.620  24.198  91.560  1.00  0.00           O
ATOM    143  N   PRO   218      48.031  23.150  93.448  1.00  0.00           N
ATOM    144  CD  PRO   218      47.596  23.060  94.788  1.00  0.00           C
ATOM    145  HD2 PRO   218      46.508  23.128  94.805  1.00  0.00           H
ATOM    146  HD3 PRO   218      48.129  23.799  95.387  1.00  0.00           H
ATOM    147  CG  PRO   218      47.998  21.690  95.225  1.00  0.00           C
ATOM    148  HG2 PRO   218      47.200  20.988  94.982  1.00  0.00           H
ATOM    149  HG3 PRO   218      48.059  21.608  96.310  1.00  0.00           H
ATOM    150  CB  PRO   218      49.227  21.248  94.415  1.00  0.00           C
ATOM    151  HB2 PRO   218      49.266  20.160  94.469  1.00  0.00           H
ATOM    152  HB3 PRO   218      50.125  21.732  94.799  1.00  0.00           H
ATOM    153  CA  PRO   218      48.761  21.894  93.111  1.00  0.00           C
ATOM    154  HA  PRO   218      49.645  22.172  92.537  1.00  0.00           H
ATOM    155  C   PRO   218      47.944  20.858  92.235  1.00  0.00           C
ATOM    156  O   PRO   218      47.552  19.768  92.701  1.00  0.00           O
ATOM    157  N   TYR   219      47.642  21.354  91.024  1.00  0.00           N
ATOM    158  H   TYR   219      47.849  22.335  90.902  1.00  0.00           H
ATOM    159  CA  TYR   219      47.015  20.610  89.855  1.00  0.00           C
ATOM    160  HA  TYR   219      47.369  19.579  89.880  1.00  0.00           H
ATOM    161  CB  TYR   219      45.541  20.496  90.143  1.00  0.00           C
ATOM    162  HB2 TYR   219      45.110  20.158  89.201  1.00  0.00           H
ATOM    163  HB3 TYR   219      45.506  19.814  90.992  1.00  0.00           H
ATOM    164  CG  TYR   219      44.890  21.783  90.542  1.00  0.00           C
ATOM    165  CD1 TYR   219      44.856  22.832  89.561  1.00  0.00           C
ATOM    166  HD1 TYR   219      45.314  22.664  88.598  1.00  0.00           H
ATOM    167  CE1 TYR   219      44.331  24.092  89.941  1.00  0.00           C
ATOM    168  HE1 TYR   219      44.165  24.903  89.247  1.00  0.00           H
ATOM    169  CZ  TYR   219      43.630  24.214  91.186  1.00  0.00           C
ATOM    170  OH  TYR   219      42.902  25.337  91.423  1.00  0.00           O
ATOM    171  HH  TYR   219      42.369  25.202  92.210  1.00  0.00           H
ATOM    172  CE2 TYR   219      43.710  23.209  92.144  1.00  0.00           C
ATOM    173  HE2 TYR   219      43.428  23.520  93.139  1.00  0.00           H
ATOM    174  CD2 TYR   219      44.367  21.986  91.903  1.00  0.00           C
ATOM    175  HD2 TYR   219      44.420  21.296  92.732  1.00  0.00           H
ATOM    176  C   TYR   219      47.415  21.189  88.451  1.00  0.00           C
ATOM    177  O   TYR   219      47.272  20.690  87.348  1.00  0.00           O
ATOM    178  N   LEU   220      48.110  22.313  88.437  1.00  0.00           N
ATOM    179  H   LEU   220      48.169  22.790  89.325  1.00  0.00           H
ATOM    180  CA  LEU   220      48.633  23.071  87.282  1.00  0.00           C
ATOM    181  HA  LEU   220      47.894  22.930  86.493  1.00  0.00           H
ATOM    182  CB  LEU   220      48.695  24.589  87.465  1.00  0.00           C
ATOM    183  HB2 LEU   220      49.528  24.715  88.156  1.00  0.00           H
ATOM    184  HB3 LEU   220      48.849  25.153  86.545  1.00  0.00           H
ATOM    185  CG  LEU   220      47.539  25.374  88.087  1.00  0.00           C
ATOM    186  HG  LEU   220      47.294  24.837  89.004  1.00  0.00           H
ATOM    187  CD1 LEU   220      48.079  26.685  88.515  1.00  0.00           C
ATOM    188 HD11 LEU   220      48.806  26.528  89.312  1.00  0.00           H
ATOM    189 HD12 LEU   220      48.614  27.105  87.663  1.00  0.00           H
ATOM    190 HD13 LEU   220      47.323  27.382  88.876  1.00  0.00           H
ATOM    191  CD2 LEU   220      46.326  25.453  87.142  1.00  0.00           C
ATOM    192 HD21 LEU   220      46.539  26.072  86.270  1.00  0.00           H
ATOM    193 HD22 LEU   220      46.040  24.424  86.928  1.00  0.00           H
ATOM    194 HD23 LEU   220      45.418  25.867  87.581  1.00  0.00           H
ATOM    195  C   LEU   220      49.968  22.512  86.662  1.00  0.00           C
ATOM    196  O   LEU   220      50.452  22.963  85.672  1.00  0.00           O
ATOM    197  N   GLY   221      50.622  21.604  87.339  1.00  0.00           N
ATOM    198  H   GLY   221      50.188  21.341  88.213  1.00  0.00           H
ATOM    199  CA  GLY   221      51.975  21.061  87.049  1.00  0.00           C
ATOM    200  HA2 GLY   221      52.139  20.239  87.746  1.00  0.00           H
ATOM    201  HA3 GLY   221      51.986  20.697  86.022  1.00  0.00           H
ATOM    202  C   GLY   221      53.218  21.934  87.227  1.00  0.00           C
ATOM    203  O   GLY   221      54.267  21.674  86.689  1.00  0.00           O
ATOM    204  N   TYR   222      53.087  22.950  88.043  1.00  0.00           N
ATOM    205  H   TYR   222      52.196  22.982  88.518  1.00  0.00           H
ATOM    206  CA  TYR   222      54.042  24.077  88.033  1.00  0.00           C
ATOM    207  HA  TYR   222      54.318  24.355  87.016  1.00  0.00           H
ATOM    208  CB  TYR   222      53.566  25.383  88.641  1.00  0.00           C
ATOM    209  HB2 TYR   222      52.728  25.163  89.302  1.00  0.00           H
ATOM    210  HB3 TYR   222      54.248  25.716  89.423  1.00  0.00           H
ATOM    211  CG  TYR   222      52.917  26.451  87.687  1.00  0.00           C
ATOM    212  CD1 TYR   222      51.890  25.989  86.795  1.00  0.00           C
ATOM    213  HD1 TYR   222      51.547  24.965  86.793  1.00  0.00           H
ATOM    214  CE1 TYR   222      51.394  26.886  85.812  1.00  0.00           C
ATOM    215  HE1 TYR   222      50.515  26.574  85.268  1.00  0.00           H
ATOM    216  CZ  TYR   222      51.781  28.248  85.814  1.00  0.00           C
ATOM    217  OH  TYR   222      51.196  29.170  85.045  1.00  0.00           O
ATOM    218  HH  TYR   222      50.250  29.008  85.036  1.00  0.00           H
ATOM    219  CE2 TYR   222      52.761  28.705  86.742  1.00  0.00           C
ATOM    220  HE2 TYR   222      52.997  29.754  86.641  1.00  0.00           H
ATOM    221  CD2 TYR   222      53.405  27.781  87.581  1.00  0.00           C
ATOM    222  HD2 TYR   222      54.242  28.097  88.186  1.00  0.00           H
ATOM    223  C   TYR   222      55.368  23.623  88.687  1.00  0.00           C
ATOM    224  O   TYR   222      55.457  22.632  89.437  1.00  0.00           O
ATOM    225  N   ARG   223      56.454  24.365  88.466  1.00  0.00           N
ATOM    226  H   ARG   223      56.481  25.105  87.778  1.00  0.00           H
ATOM    227  CA  ARG   223      57.711  24.319  89.209  1.00  0.00           C
ATOM    228  HA  ARG   223      57.499  23.969  90.219  1.00  0.00           H
ATOM    229  CB  ARG   223      58.629  23.240  88.544  1.00  0.00           C
ATOM    230  HB2 ARG   223      57.890  22.610  88.049  1.00  0.00           H
ATOM    231  HB3 ARG   223      59.272  23.669  87.776  1.00  0.00           H
ATOM    232  CG  ARG   223      59.494  22.433  89.543  1.00  0.00           C
ATOM    233  HG2 ARG   223      60.252  23.132  89.896  1.00  0.00           H
ATOM    234  HG3 ARG   223      58.862  22.136  90.381  1.00  0.00           H
ATOM    235  CD  ARG   223      60.177  21.155  88.973  1.00  0.00           C
ATOM    236  HD2 ARG   223      59.492  20.415  88.558  1.00  0.00           H
ATOM    237  HD3 ARG   223      60.831  21.400  88.136  1.00  0.00           H
ATOM    238  NE  ARG   223      60.955  20.477  90.028  1.00  0.00           N
ATOM    239  HE  ARG   223      61.958  20.580  89.974  1.00  0.00           H
ATOM    240  CZ  ARG   223      60.546  19.528  90.845  1.00  0.00           C
ATOM    241  NH1 ARG   223      59.319  19.136  90.897  1.00  0.00           N
ATOM    242 HH11 ARG   223      58.542  19.585  90.435  1.00  0.00           H
ATOM    243 HH12 ARG   223      59.139  18.346  91.500  1.00  0.00           H
ATOM    244  NH2 ARG   223      61.385  18.928  91.592  1.00  0.00           N
ATOM    245 HH21 ARG   223      62.343  19.221  91.722  1.00  0.00           H
ATOM    246 HH22 ARG   223      60.959  18.165  92.098  1.00  0.00           H
ATOM    247  C   ARG   223      58.464  25.661  89.288  1.00  0.00           C
ATOM    248  O   ARG   223      58.323  26.492  88.369  1.00  0.00           O
ATOM    249  N   PHE   224      59.284  25.870  90.321  1.00  0.00           N
ATOM    250  H   PHE   224      59.238  25.183  91.060  1.00  0.00           H
ATOM    251  CA  PHE   224      60.217  27.031  90.532  1.00  0.00           C
ATOM    252  HA  PHE   224      60.854  26.925  89.654  1.00  0.00           H
ATOM    253  CB  PHE   224      59.353  28.373  90.427  1.00  0.00           C
ATOM    254  HB2 PHE   224      58.630  28.462  89.616  1.00  0.00           H
ATOM    255  HB3 PHE   224      58.630  28.427  91.241  1.00  0.00           H
ATOM    256  CG  PHE   224      60.239  29.609  90.400  1.00  0.00           C
ATOM    257  CD1 PHE   224      61.105  29.792  89.375  1.00  0.00           C
ATOM    258  HD1 PHE   224      61.333  28.982  88.698  1.00  0.00           H
ATOM    259  CE1 PHE   224      61.750  30.971  89.147  1.00  0.00           C
ATOM    260  HE1 PHE   224      62.482  31.050  88.357  1.00  0.00           H
ATOM    261  CZ  PHE   224      61.522  32.088  90.009  1.00  0.00           C
ATOM    262  HZ  PHE   224      62.008  33.038  89.840  1.00  0.00           H
ATOM    263  CE2 PHE   224      60.673  31.944  91.126  1.00  0.00           C
ATOM    264  HE2 PHE   224      60.495  32.722  91.855  1.00  0.00           H
ATOM    265  CD2 PHE   224      59.991  30.709  91.298  1.00  0.00           C
ATOM    266  HD2 PHE   224      59.381  30.573  92.179  1.00  0.00           H
ATOM    267  C   PHE   224      61.122  27.019  91.752  1.00  0.00           C
ATOM    268  O   PHE   224      60.793  26.587  92.842  1.00  0.00           O
ATOM    269  N   LEU   225      62.409  27.369  91.552  1.00  0.00           N
ATOM    270  H   LEU   225      62.686  27.693  90.636  1.00  0.00           H
ATOM    271  CA  LEU   225      63.603  27.226  92.448  1.00  0.00           C
ATOM    272  HA  LEU   225      64.535  27.181  91.885  1.00  0.00           H
ATOM    273  CB  LEU   225      63.695  28.420  93.395  1.00  0.00           C
ATOM    274  HB2 LEU   225      63.029  28.206  94.231  1.00  0.00           H
ATOM    275  HB3 LEU   225      64.690  28.479  93.836  1.00  0.00           H
ATOM    276  CG  LEU   225      63.338  29.797  92.737  1.00  0.00           C
ATOM    277  HG  LEU   225      62.268  29.842  92.534  1.00  0.00           H
ATOM    278  CD1 LEU   225      63.371  30.850  93.875  1.00  0.00           C
ATOM    279 HD11 LEU   225      62.855  31.773  93.614  1.00  0.00           H
ATOM    280 HD12 LEU   225      62.787  30.415  94.686  1.00  0.00           H
ATOM    281 HD13 LEU   225      64.420  30.968  94.149  1.00  0.00           H
ATOM    282  CD2 LEU   225      64.213  30.182  91.560  1.00  0.00           C
ATOM    283 HD21 LEU   225      65.212  29.898  91.890  1.00  0.00           H
ATOM    284 HD22 LEU   225      63.932  29.500  90.758  1.00  0.00           H
ATOM    285 HD23 LEU   225      63.999  31.218  91.296  1.00  0.00           H
ATOM    286  C   LEU   225      63.592  25.771  93.042  1.00  0.00           C
ATOM    287  O   LEU   225      63.833  25.465  94.219  1.00  0.00           O
ATOM    288  N   GLY   226      63.402  24.707  92.221  1.00  0.00           N
ATOM    289  H   GLY   226      63.451  24.893  91.229  1.00  0.00           H
ATOM    290  CA  GLY   226      63.307  23.282  92.588  1.00  0.00           C
ATOM    291  HA2 GLY   226      63.501  22.687  91.696  1.00  0.00           H
ATOM    292  HA3 GLY   226      64.084  23.124  93.335  1.00  0.00           H
ATOM    293  C   GLY   226      62.051  22.735  93.233  1.00  0.00           C
ATOM    294  O   GLY   226      61.862  21.496  93.374  1.00  0.00           O
ATOM    295  N   GLU   227      61.083  23.499  93.578  1.00  0.00           N
ATOM    296  H   GLU   227      61.278  24.488  93.523  1.00  0.00           H
ATOM    297  CA  GLU   227      59.825  23.176  94.190  1.00  0.00           C
ATOM    298  HA  GLU   227      59.939  22.235  94.729  1.00  0.00           H
ATOM    299  CB  GLU   227      59.462  24.390  95.097  1.00  0.00           C
ATOM    300  HB2 GLU   227      60.230  24.481  95.865  1.00  0.00           H
ATOM    301  HB3 GLU   227      59.523  25.278  94.467  1.00  0.00           H
ATOM    302  CG  GLU   227      58.119  24.347  95.757  1.00  0.00           C
ATOM    303  HG2 GLU   227      57.757  25.295  96.157  1.00  0.00           H
ATOM    304  HG3 GLU   227      57.324  24.063  95.067  1.00  0.00           H
ATOM    305  CD  GLU   227      58.062  23.376  96.944  1.00  0.00           C
ATOM    306  OE1 GLU   227      58.888  22.446  97.059  1.00  0.00           O
ATOM    307  OE2 GLU   227      57.141  23.564  97.763  1.00  0.00           O
ATOM    308  C   GLU   227      58.711  23.029  93.199  1.00  0.00           C
ATOM    309  O   GLU   227      58.478  23.950  92.410  1.00  0.00           O
ATOM    310  N   ARG   228      58.086  21.856  93.176  1.00  0.00           N
ATOM    311  H   ARG   228      58.592  21.240  93.797  1.00  0.00           H
ATOM    312  CA  ARG   228      56.818  21.488  92.528  1.00  0.00           C
ATOM    313  HA  ARG   228      56.924  21.548  91.445  1.00  0.00           H
ATOM    314  CB  ARG   228      56.432  20.086  92.870  1.00  0.00           C
ATOM    315  HB2 ARG   228      57.298  19.429  92.948  1.00  0.00           H
ATOM    316  HB3 ARG   228      56.027  20.149  93.880  1.00  0.00           H
ATOM    317  CG  ARG   228      55.487  19.392  91.871  1.00  0.00           C
ATOM    318  HG2 ARG   228      54.747  20.067  91.442  1.00  0.00           H
ATOM    319  HG3 ARG   228      56.069  19.027  91.025  1.00  0.00           H
ATOM    320  CD  ARG   228      54.849  18.195  92.442  1.00  0.00           C
ATOM    321  HD2 ARG   228      54.382  17.665  91.612  1.00  0.00           H
ATOM    322  HD3 ARG   228      55.597  17.525  92.865  1.00  0.00           H
ATOM    323  NE  ARG   228      53.852  18.560  93.474  1.00  0.00           N
ATOM    324  HE  ARG   228      53.372  19.414  93.228  1.00  0.00           H
ATOM    325  CZ  ARG   228      53.186  17.877  94.391  1.00  0.00           C
ATOM    326  NH1 ARG   228      53.347  16.633  94.630  1.00  0.00           N
ATOM    327 HH11 ARG   228      54.056  16.155  94.093  1.00  0.00           H
ATOM    328 HH12 ARG   228      52.924  16.238  95.458  1.00  0.00           H
ATOM    329  NH2 ARG   228      52.214  18.442  94.995  1.00  0.00           N
ATOM    330 HH21 ARG   228      51.973  19.402  94.794  1.00  0.00           H
ATOM    331 HH22 ARG   228      51.499  17.828  95.359  1.00  0.00           H
ATOM    332  C   ARG   228      55.651  22.414  92.970  1.00  0.00           C
ATOM    333  O   ARG   228      55.493  22.658  94.199  1.00  0.00           O
ATOM    334  N   ASP   229      54.829  22.919  92.095  1.00  0.00           N
ATOM    335  H   ASP   229      54.973  22.571  91.157  1.00  0.00           H
ATOM    336  CA  ASP   229      53.619  23.728  92.371  1.00  0.00           C
ATOM    337  HA  ASP   229      53.102  23.839  91.418  1.00  0.00           H
ATOM    338  CB  ASP   229      52.628  23.030  93.338  1.00  0.00           C
ATOM    339  HB2 ASP   229      52.891  23.195  94.383  1.00  0.00           H
ATOM    340  HB3 ASP   229      51.692  23.581  93.239  1.00  0.00           H
ATOM    341  CG  ASP   229      52.463  21.586  92.997  1.00  0.00           C
ATOM    342  OD1 ASP   229      52.052  21.200  91.869  1.00  0.00           O
ATOM    343  OD2 ASP   229      52.511  20.834  93.969  1.00  0.00           O
ATOM    344  C   ASP   229      53.946  25.252  92.786  1.00  0.00           C
ATOM    345  O   ASP   229      53.302  25.922  93.597  1.00  0.00           O
ATOM    346  N   CYX   230      55.037  25.839  92.246  1.00  0.00           N
ATOM    347  H   CYX   230      55.449  25.443  91.414  1.00  0.00           H
ATOM    348  CA  CYX   230      55.462  27.233  92.584  1.00  0.00           C
ATOM    349  HA  CYX   230      54.736  27.887  93.069  1.00  0.00           H
ATOM    350  CB  CYX   230      56.626  27.137  93.575  1.00  0.00           C
ATOM    351  HB2 CYX   230      56.331  26.478  94.392  1.00  0.00           H
ATOM    352  HB3 CYX   230      57.417  26.560  93.095  1.00  0.00           H
ATOM    353  SG  CYX   230      57.463  28.731  94.138  1.00  0.00           S
ATOM    354  C   CYX   230      55.794  27.994  91.274  1.00  0.00           C
ATOM    355  O   CYX   230      56.220  27.305  90.321  1.00  0.00           O
ATOM    356  N   GLY   231      55.634  29.285  91.262  1.00  0.00           N
ATOM    357  H   GLY   231      55.295  29.861  92.019  1.00  0.00           H
ATOM    358  CA  GLY   231      55.991  30.086  90.078  1.00  0.00           C
ATOM    359  HA2 GLY   231      56.652  29.485  89.453  1.00  0.00           H
ATOM    360  HA3 GLY   231      55.079  30.269  89.510  1.00  0.00           H
ATOM    361  C   GLY   231      56.659  31.408  90.328  1.00  0.00           C
ATOM    362  O   GLY   231      56.442  31.993  91.420  1.00  0.00           O
ATOM    363  N   ALA   232      57.378  31.884  89.261  1.00  0.00           N
ATOM    364  H   ALA   232      57.442  31.274  88.458  1.00  0.00           H
ATOM    365  CA  ALA   232      57.990  33.194  89.307  1.00  0.00           C
ATOM    366  HA  ALA   232      58.514  33.312  90.255  1.00  0.00           H
ATOM    367  CB  ALA   232      58.883  33.318  88.033  1.00  0.00           C
ATOM    368  HB1 ALA   232      59.425  32.413  87.757  1.00  0.00           H
ATOM    369  HB2 ALA   232      58.198  33.485  87.201  1.00  0.00           H
ATOM    370  HB3 ALA   232      59.583  34.149  88.118  1.00  0.00           H
ATOM    371  C   ALA   232      56.848  34.240  89.187  1.00  0.00           C
ATOM    372  O   ALA   232      56.012  34.129  88.297  1.00  0.00           O
ATOM    373  N   PRO   233      56.787  35.245  90.034  1.00  0.00           N
ATOM    374  CD  PRO   233      57.670  35.414  91.218  1.00  0.00           C
ATOM    375  HD2 PRO   233      58.707  35.633  90.965  1.00  0.00           H
ATOM    376  HD3 PRO   233      57.567  34.582  91.914  1.00  0.00           H
ATOM    377  CG  PRO   233      57.129  36.630  92.013  1.00  0.00           C
ATOM    378  HG2 PRO   233      57.870  37.300  92.449  1.00  0.00           H
ATOM    379  HG3 PRO   233      56.458  36.264  92.790  1.00  0.00           H
ATOM    380  CB  PRO   233      56.266  37.401  91.020  1.00  0.00           C
ATOM    381  HB2 PRO   233      56.858  38.265  90.717  1.00  0.00           H
ATOM    382  HB3 PRO   233      55.406  37.713  91.612  1.00  0.00           H
ATOM    383  CA  PRO   233      56.025  36.472  89.833  1.00  0.00           C
ATOM    384  HA  PRO   233      54.985  36.178  89.976  1.00  0.00           H
ATOM    385  C   PRO   233      56.338  37.306  88.571  1.00  0.00           C
ATOM    386  O   PRO   233      57.497  37.238  88.033  1.00  0.00           O
ATOM    387  N   CYX   234      55.376  38.101  88.123  1.00  0.00           N
ATOM    388  H   CYX   234      54.443  37.932  88.471  1.00  0.00           H
ATOM    389  CA  CYX   234      55.510  38.951  86.912  1.00  0.00           C
ATOM    390  HA  CYX   234      56.072  38.331  86.213  1.00  0.00           H
ATOM    391  CB  CYX   234      54.128  39.220  86.362  1.00  0.00           C
ATOM    392  HB2 CYX   234      53.495  39.796  87.037  1.00  0.00           H
ATOM    393  HB3 CYX   234      54.161  39.771  85.422  1.00  0.00           H
ATOM    394  SG  CYX   234      53.154  37.738  86.111  1.00  0.00           S
ATOM    395  C   CYX   234      56.318  40.281  87.053  1.00  0.00           C
ATOM    396  O   CYX   234      57.238  40.534  86.257  1.00  0.00           O
ATOM    397  N   GLU   235      55.997  41.076  88.095  1.00  0.00           N
ATOM    398  H   GLU   235      55.262  40.756  88.710  1.00  0.00           H
ATOM    399  CA  GLU   235      56.666  42.288  88.548  1.00  0.00           C
ATOM    400  HA  GLU   235      56.649  42.971  87.699  1.00  0.00           H
ATOM    401  CB  GLU   235      55.710  42.858  89.589  1.00  0.00           C
ATOM    402  HB2 GLU   235      55.330  42.117  90.293  1.00  0.00           H
ATOM    403  HB3 GLU   235      56.377  43.572  90.070  1.00  0.00           H
ATOM    404  CG  GLU   235      54.404  43.423  88.954  1.00  0.00           C
ATOM    405  HG2 GLU   235      53.901  43.906  89.793  1.00  0.00           H
ATOM    406  HG3 GLU   235      54.656  44.173  88.205  1.00  0.00           H
ATOM    407  CD  GLU   235      53.426  42.498  88.385  1.00  0.00           C
ATOM    408  OE1 GLU   235      53.255  41.345  88.811  1.00  0.00           O
ATOM    409  OE2 GLU   235      52.899  42.870  87.330  1.00  0.00           O
ATOM    410  C   GLU   235      58.061  42.011  89.103  1.00  0.00           C
ATOM    411  O   GLU   235      58.121  41.121  89.916  1.00  0.00           O
ATOM    412  N   PRO   236      59.167  42.714  88.727  1.00  0.00           N
ATOM    413  CD  PRO   236      59.164  43.908  87.867  1.00  0.00           C
ATOM    414  HD2 PRO   236      58.242  44.481  87.957  1.00  0.00           H
ATOM    415  HD3 PRO   236      59.157  43.537  86.842  1.00  0.00           H
ATOM    416  CG  PRO   236      60.417  44.739  88.124  1.00  0.00           C
ATOM    417  HG2 PRO   236      60.167  45.366  88.980  1.00  0.00           H
ATOM    418  HG3 PRO   236      60.660  45.264  87.200  1.00  0.00           H
ATOM    419  CB  PRO   236      61.376  43.591  88.382  1.00  0.00           C
ATOM    420  HB2 PRO   236      62.246  43.971  88.919  1.00  0.00           H
ATOM    421  HB3 PRO   236      61.649  43.089  87.454  1.00  0.00           H
ATOM    422  CA  PRO   236      60.508  42.587  89.214  1.00  0.00           C
ATOM    423  HA  PRO   236      60.880  41.575  89.057  1.00  0.00           H
ATOM    424  C   PRO   236      60.540  42.927  90.686  1.00  0.00           C
ATOM    425  O   PRO   236      59.884  43.898  91.176  1.00  0.00           O
ATOM    426  N   GLY   237      61.264  42.085  91.405  1.00  0.00           N
ATOM    427  H   GLY   237      61.591  41.220  90.998  1.00  0.00           H
ATOM    428  CA  GLY   237      61.983  42.516  92.595  1.00  0.00           C
ATOM    429  HA2 GLY   237      63.059  42.584  92.436  1.00  0.00           H
ATOM    430  HA3 GLY   237      61.528  43.490  92.774  1.00  0.00           H
ATOM    431  C   GLY   237      61.686  41.645  93.827  1.00  0.00           C
ATOM    432  O   GLY   237      62.246  41.907  94.885  1.00  0.00           O
ATOM    433  N   ARG   238      60.697  40.741  93.676  1.00  0.00           N
ATOM    434  H   ARG   238      60.335  40.489  92.767  1.00  0.00           H
ATOM    435  CA  ARG   238      60.465  39.872  94.832  1.00  0.00           C
ATOM    436  HA  ARG   238      60.859  40.307  95.751  1.00  0.00           H
ATOM    437  CB  ARG   238      58.908  39.695  95.000  1.00  0.00           C
ATOM    438  HB2 ARG   238      58.539  39.335  94.040  1.00  0.00           H
ATOM    439  HB3 ARG   238      58.719  38.988  95.808  1.00  0.00           H
ATOM    440  CG  ARG   238      58.130  40.923  95.257  1.00  0.00           C
ATOM    441  HG2 ARG   238      58.465  41.380  96.188  1.00  0.00           H
ATOM    442  HG3 ARG   238      58.369  41.659  94.490  1.00  0.00           H
ATOM    443  CD  ARG   238      56.617  40.674  95.368  1.00  0.00           C
ATOM    444  HD2 ARG   238      56.285  40.235  94.428  1.00  0.00           H
ATOM    445  HD3 ARG   238      56.426  39.913  96.125  1.00  0.00           H
ATOM    446  NE  ARG   238      55.910  41.894  95.700  1.00  0.00           N
ATOM    447  HE  ARG   238      55.915  42.202  96.662  1.00  0.00           H
ATOM    448  CZ  ARG   238      55.163  42.584  94.845  1.00  0.00           C
ATOM    449  NH1 ARG   238      54.970  42.368  93.562  1.00  0.00           N
ATOM    450 HH11 ARG   238      55.475  41.577  93.187  1.00  0.00           H
ATOM    451 HH12 ARG   238      54.463  42.993  92.952  1.00  0.00           H
ATOM    452  NH2 ARG   238      54.611  43.627  95.388  1.00  0.00           N
ATOM    453 HH21 ARG   238      54.835  43.767  96.362  1.00  0.00           H
ATOM    454 HH22 ARG   238      54.059  44.336  94.926  1.00  0.00           H
ATOM    455  C   ARG   238      61.167  38.510  94.706  1.00  0.00           C
ATOM    456  O   ARG   238      61.754  37.983  95.655  1.00  0.00           O
ATOM    457  N   ALA   239      61.223  37.951  93.514  1.00  0.00           N
ATOM    458  H   ALA   239      60.714  38.336  92.731  1.00  0.00           H
ATOM    459  CA  ALA   239      61.677  36.539  93.399  1.00  0.00           C
ATOM    460  HA  ALA   239      62.579  36.525  94.010  1.00  0.00           H
ATOM    461  CB  ALA   239      60.638  35.561  93.993  1.00  0.00           C
ATOM    462  HB1 ALA   239      60.368  35.870  95.003  1.00  0.00           H
ATOM    463  HB2 ALA   239      59.824  35.647  93.274  1.00  0.00           H
ATOM    464  HB3 ALA   239      61.043  34.550  94.021  1.00  0.00           H
ATOM    465  C   ALA   239      61.936  36.247  91.898  1.00  0.00           C
ATOM    466  O   ALA   239      61.794  35.116  91.435  1.00  0.00           O
ATOM    467  N   ASN   240      62.329  37.150  90.980  1.00  0.00           N
ATOM    468  H   ASN   240      62.464  38.062  91.390  1.00  0.00           H
ATOM    469  CA  ASN   240      62.360  37.171  89.457  1.00  0.00           C
ATOM    470  HA  ASN   240      63.239  36.567  89.234  1.00  0.00           H
ATOM    471  CB  ASN   240      61.064  36.475  88.949  1.00  0.00           C
ATOM    472  HB2 ASN   240      60.954  35.462  89.335  1.00  0.00           H
ATOM    473  HB3 ASN   240      60.197  37.015  89.328  1.00  0.00           H
ATOM    474  CG  ASN   240      61.044  36.400  87.439  1.00  0.00           C
ATOM    475  OD1 ASN   240      62.111  36.229  86.918  1.00  0.00           O
ATOM    476  ND2 ASN   240      59.911  36.622  86.807  1.00  0.00           N
ATOM    477 HD21 ASN   240      59.886  36.502  85.805  1.00  0.00           H
ATOM    478 HD22 ASN   240      59.037  36.842  87.263  1.00  0.00           H
ATOM    479  C   ASN   240      62.658  38.580  88.917  1.00  0.00           C
ATOM    480  O   ASN   240      62.146  39.643  89.407  1.00  0.00           O
ATOM    481  N   GLY   241      63.320  38.702  87.749  1.00  0.00           N
ATOM    482  H   GLY   241      63.813  37.892  87.401  1.00  0.00           H
ATOM    483  CA  GLY   241      63.383  39.961  86.993  1.00  0.00           C
ATOM    484  HA2 GLY   241      63.494  39.722  85.935  1.00  0.00           H
ATOM    485  HA3 GLY   241      62.498  40.574  87.170  1.00  0.00           H
ATOM    486  C   GLY   241      64.540  40.954  87.347  1.00  0.00           C
ATOM    487  O   GLY   241      65.101  41.040  88.422  1.00  0.00           O
ATOM    488  N   LEU   242      64.874  41.660  86.268  1.00  0.00           N
ATOM    489  H   LEU   242      64.359  41.554  85.406  1.00  0.00           H
ATOM    490  CA  LEU   242      66.057  42.506  86.101  1.00  0.00           C
ATOM    491  HA  LEU   242      66.862  41.988  86.623  1.00  0.00           H
ATOM    492  CB  LEU   242      66.544  42.534  84.601  1.00  0.00           C
ATOM    493  HB2 LEU   242      65.777  43.008  83.988  1.00  0.00           H
ATOM    494  HB3 LEU   242      67.462  43.120  84.565  1.00  0.00           H
ATOM    495  CG  LEU   242      66.888  41.206  83.981  1.00  0.00           C
ATOM    496  HG  LEU   242      67.394  40.651  84.771  1.00  0.00           H
ATOM    497  CD1 LEU   242      65.637  40.399  83.497  1.00  0.00           C
ATOM    498 HD11 LEU   242      66.008  39.499  83.006  1.00  0.00           H
ATOM    499 HD12 LEU   242      65.080  39.941  84.314  1.00  0.00           H
ATOM    500 HD13 LEU   242      65.059  41.070  82.861  1.00  0.00           H
ATOM    501  CD2 LEU   242      67.885  41.381  82.783  1.00  0.00           C
ATOM    502 HD21 LEU   242      68.221  40.349  82.688  1.00  0.00           H
ATOM    503 HD22 LEU   242      67.330  41.817  81.952  1.00  0.00           H
ATOM    504 HD23 LEU   242      68.727  41.970  83.146  1.00  0.00           H
ATOM    505  C   LEU   242      65.931  43.901  86.766  1.00  0.00           C
ATOM    506  O   LEU   242      65.923  43.878  87.984  1.00  0.00           O
ATOM    507  N   MET   243      65.922  45.016  86.027  1.00  0.00           N
ATOM    508  H   MET   243      65.790  44.990  85.026  1.00  0.00           H
ATOM    509  CA  MET   243      65.846  46.283  86.718  1.00  0.00           C
ATOM    510  HA  MET   243      66.626  46.344  87.478  1.00  0.00           H
ATOM    511  CB  MET   243      66.197  47.373  85.653  1.00  0.00           C
ATOM    512  HB2 MET   243      65.466  47.367  84.845  1.00  0.00           H
ATOM    513  HB3 MET   243      66.224  48.329  86.177  1.00  0.00           H
ATOM    514  CG  MET   243      67.544  47.252  84.977  1.00  0.00           C
ATOM    515  HG2 MET   243      67.904  48.241  84.695  1.00  0.00           H
ATOM    516  HG3 MET   243      68.313  46.870  85.650  1.00  0.00           H
ATOM    517  SD  MET   243      67.635  46.388  83.362  1.00  0.00           S
ATOM    518  CE  MET   243      69.316  46.624  82.870  1.00  0.00           C
ATOM    519  HE1 MET   243      69.515  47.693  82.795  1.00  0.00           H
ATOM    520  HE2 MET   243      69.953  46.240  83.667  1.00  0.00           H
ATOM    521  HE3 MET   243      69.690  46.124  81.976  1.00  0.00           H
ATOM    522  C   MET   243      64.467  46.467  87.360  1.00  0.00           C
ATOM    523  O   MET   243      63.612  45.638  87.036  1.00  0.00           O
ATOM    524  N   TYR   244      64.354  47.396  88.301  1.00  0.00           N
ATOM    525  H   TYR   244      65.139  48.015  88.446  1.00  0.00           H
ATOM    526  CA  TYR   244      63.262  47.348  89.294  1.00  0.00           C
ATOM    527  HA  TYR   244      62.983  46.295  89.318  1.00  0.00           H
ATOM    528  CB  TYR   244      63.865  47.786  90.588  1.00  0.00           C
ATOM    529  HB2 TYR   244      64.865  47.357  90.647  1.00  0.00           H
ATOM    530  HB3 TYR   244      64.057  48.857  90.527  1.00  0.00           H
ATOM    531  CG  TYR   244      63.097  47.570  91.866  1.00  0.00           C
ATOM    532  CD1 TYR   244      62.665  48.729  92.564  1.00  0.00           C
ATOM    533  HD1 TYR   244      62.745  49.669  92.038  1.00  0.00           H
ATOM    534  CE1 TYR   244      62.046  48.612  93.839  1.00  0.00           C
ATOM    535  HE1 TYR   244      61.635  49.440  94.398  1.00  0.00           H
ATOM    536  CZ  TYR   244      61.838  47.289  94.319  1.00  0.00           C
ATOM    537  OH  TYR   244      61.390  47.129  95.573  1.00  0.00           O
ATOM    538  HH  TYR   244      61.124  46.231  95.784  1.00  0.00           H
ATOM    539  CE2 TYR   244      62.342  46.145  93.683  1.00  0.00           C
ATOM    540  HE2 TYR   244      62.269  45.165  94.131  1.00  0.00           H
ATOM    541  CD2 TYR   244      63.024  46.312  92.443  1.00  0.00           C
ATOM    542  HD2 TYR   244      63.618  45.561  91.943  1.00  0.00           H
ATOM    543  C   TYR   244      61.906  48.006  89.001  1.00  0.00           C
ATOM    544  O   TYR   244      60.996  47.916  89.782  1.00  0.00           O
ATOM    545  N   PHE   245      61.632  48.604  87.850  1.00  0.00           N
ATOM    546  H   PHE   245      62.298  48.494  87.099  1.00  0.00           H
ATOM    547  CA  PHE   245      60.390  49.274  87.430  1.00  0.00           C
ATOM    548  HA  PHE   245      59.576  48.903  88.052  1.00  0.00           H
ATOM    549  CB  PHE   245      60.493  50.775  87.686  1.00  0.00           C
ATOM    550  HB2 PHE   245      61.318  51.066  87.037  1.00  0.00           H
ATOM    551  HB3 PHE   245      59.572  51.293  87.415  1.00  0.00           H
ATOM    552  CG  PHE   245      60.712  51.174  89.103  1.00  0.00           C
ATOM    553  CD1 PHE   245      61.814  51.970  89.361  1.00  0.00           C
ATOM    554  HD1 PHE   245      62.569  52.108  88.602  1.00  0.00           H
ATOM    555  CE1 PHE   245      62.149  52.182  90.668  1.00  0.00           C
ATOM    556  HE1 PHE   245      63.123  52.582  90.910  1.00  0.00           H
ATOM    557  CZ  PHE   245      61.199  51.945  91.647  1.00  0.00           C
ATOM    558  HZ  PHE   245      61.541  52.100  92.660  1.00  0.00           H
ATOM    559  CE2 PHE   245      59.987  51.300  91.387  1.00  0.00           C
ATOM    560  HE2 PHE   245      59.256  51.231  92.178  1.00  0.00           H
ATOM    561  CD2 PHE   245      59.775  50.884  90.079  1.00  0.00           C
ATOM    562  HD2 PHE   245      58.825  50.442  89.817  1.00  0.00           H
ATOM    563  C   PHE   245      60.092  48.822  85.999  1.00  0.00           C
ATOM    564  O   PHE   245      60.975  48.585  85.192  1.00  0.00           O
ATOM    565  N   LYS   246      58.833  48.547  85.706  1.00  0.00           N
ATOM    566  H   LYS   246      58.126  48.946  86.306  1.00  0.00           H
ATOM    567  CA  LYS   246      58.335  47.903  84.451  1.00  0.00           C
ATOM    568  HA  LYS   246      59.011  47.126  84.096  1.00  0.00           H
ATOM    569  CB  LYS   246      56.956  47.295  84.745  1.00  0.00           C
ATOM    570  HB2 LYS   246      56.388  48.025  85.322  1.00  0.00           H
ATOM    571  HB3 LYS   246      56.388  47.046  83.848  1.00  0.00           H
ATOM    572  CG  LYS   246      56.897  46.040  85.635  1.00  0.00           C
ATOM    573  HG2 LYS   246      57.638  45.382  85.181  1.00  0.00           H
ATOM    574  HG3 LYS   246      57.323  46.234  86.619  1.00  0.00           H
ATOM    575  CD  LYS   246      55.474  45.471  85.832  1.00  0.00           C
ATOM    576  HD2 LYS   246      55.065  45.246  84.847  1.00  0.00           H
ATOM    577  HD3 LYS   246      55.630  44.546  86.388  1.00  0.00           H
ATOM    578  CE  LYS   246      54.442  46.296  86.490  1.00  0.00           C
ATOM    579  HE2 LYS   246      54.724  46.360  87.541  1.00  0.00           H
ATOM    580  HE3 LYS   246      54.493  47.297  86.064  1.00  0.00           H
ATOM    581  NZ  LYS   246      53.106  45.724  86.318  1.00  0.00           N
ATOM    582  HZ1 LYS   246      52.418  46.304  86.778  1.00  0.00           H
ATOM    583  HZ2 LYS   246      52.811  45.742  85.353  1.00  0.00           H
ATOM    584  HZ3 LYS   246      53.040  44.735  86.511  1.00  0.00           H
ATOM    585  C   LYS   246      58.317  48.884  83.258  1.00  0.00           C
ATOM    586  O   LYS   246      58.827  48.688  82.181  1.00  0.00           O
ATOM    587  N   GLU   247      57.759  50.023  83.507  1.00  0.00           N
ATOM    588  H   GLU   247      57.559  50.282  84.462  1.00  0.00           H
ATOM    589  CA  GLU   247      57.675  51.210  82.600  1.00  0.00           C
ATOM    590  HA  GLU   247      57.321  50.816  81.648  1.00  0.00           H
ATOM    591  CB  GLU   247      56.448  52.078  83.076  1.00  0.00           C
ATOM    592  HB2 GLU   247      56.730  52.714  83.915  1.00  0.00           H
ATOM    593  HB3 GLU   247      56.247  52.773  82.261  1.00  0.00           H
ATOM    594  CG  GLU   247      55.109  51.386  83.366  1.00  0.00           C
ATOM    595  HG2 GLU   247      54.301  52.053  83.065  1.00  0.00           H
ATOM    596  HG3 GLU   247      55.103  50.414  82.873  1.00  0.00           H
ATOM    597  CD  GLU   247      54.794  51.078  84.847  1.00  0.00           C
ATOM    598  OE1 GLU   247      53.612  50.995  85.372  1.00  0.00           O
ATOM    599  OE2 GLU   247      55.744  50.907  85.647  1.00  0.00           O
ATOM    600  C   GLU   247      58.971  52.008  82.280  1.00  0.00           C
ATOM    601  O   GLU   247      59.037  53.224  81.857  1.00  0.00           O
ATOM    602  N   GLU   248      60.138  51.351  82.449  1.00  0.00           N
ATOM    603  H   GLU   248      60.102  50.376  82.711  1.00  0.00           H
ATOM    604  CA  GLU   248      61.505  51.791  82.301  1.00  0.00           C
ATOM    605  HA  GLU   248      61.440  52.783  81.854  1.00  0.00           H
ATOM    606  CB  GLU   248      62.317  51.899  83.650  1.00  0.00           C
ATOM    607  HB2 GLU   248      62.568  50.944  84.110  1.00  0.00           H
ATOM    608  HB3 GLU   248      63.294  52.352  83.479  1.00  0.00           H
ATOM    609  CG  GLU   248      61.483  52.893  84.601  1.00  0.00           C
ATOM    610  HG2 GLU   248      61.048  53.661  83.961  1.00  0.00           H
ATOM    611  HG3 GLU   248      60.642  52.304  84.966  1.00  0.00           H
ATOM    612  CD  GLU   248      62.291  53.391  85.790  1.00  0.00           C
ATOM    613  OE1 GLU   248      61.748  54.336  86.420  1.00  0.00           O
ATOM    614  OE2 GLU   248      63.380  52.811  86.134  1.00  0.00           O
ATOM    615  C   GLU   248      62.175  50.916  81.254  1.00  0.00           C
ATOM    616  O   GLU   248      61.710  50.747  80.138  1.00  0.00           O
ATOM    617  N   GLU   249      63.229  50.201  81.663  1.00  0.00           N
ATOM    618  H   GLU   249      63.553  50.202  82.619  1.00  0.00           H
ATOM    619  CA  GLU   249      63.905  49.298  80.725  1.00  0.00           C
ATOM    620  HA  GLU   249      64.197  49.938  79.892  1.00  0.00           H
ATOM    621  CB  GLU   249      65.145  48.747  81.440  1.00  0.00           C
ATOM    622  HB2 GLU   249      64.901  47.888  82.065  1.00  0.00           H
ATOM    623  HB3 GLU   249      65.789  48.366  80.647  1.00  0.00           H
ATOM    624  CG  GLU   249      66.165  49.642  82.158  1.00  0.00           C
ATOM    625  HG2 GLU   249      67.134  49.145  82.121  1.00  0.00           H
ATOM    626  HG3 GLU   249      66.241  50.557  81.570  1.00  0.00           H
ATOM    627  CD  GLU   249      65.771  50.000  83.575  1.00  0.00           C
ATOM    628  OE1 GLU   249      66.511  50.813  84.193  1.00  0.00           O
ATOM    629  OE2 GLU   249      64.713  49.560  84.080  1.00  0.00           O
ATOM    630  C   GLU   249      63.053  48.100  80.187  1.00  0.00           C
ATOM    631  O   GLU   249      63.326  47.726  79.024  1.00  0.00           O
ATOM    632  N   ARG   250      62.125  47.458  80.994  1.00  0.00           N
ATOM    633  H   ARG   250      61.989  47.691  81.967  1.00  0.00           H
ATOM    634  CA  ARG   250      61.252  46.372  80.523  1.00  0.00           C
ATOM    635  HA  ARG   250      61.894  45.535  80.249  1.00  0.00           H
ATOM    636  CB  ARG   250      60.274  45.919  81.685  1.00  0.00           C
ATOM    637  HB2 ARG   250      60.685  46.046  82.687  1.00  0.00           H
ATOM    638  HB3 ARG   250      59.269  46.337  81.622  1.00  0.00           H
ATOM    639  CG  ARG   250      60.120  44.389  81.439  1.00  0.00           C
ATOM    640  HG2 ARG   250      59.584  44.255  80.499  1.00  0.00           H
ATOM    641  HG3 ARG   250      61.055  43.831  81.487  1.00  0.00           H
ATOM    642  CD  ARG   250      59.145  43.803  82.510  1.00  0.00           C
ATOM    643  HD2 ARG   250      59.151  42.714  82.482  1.00  0.00           H
ATOM    644  HD3 ARG   250      59.498  44.086  83.501  1.00  0.00           H
ATOM    645  NE  ARG   250      57.775  44.269  82.212  1.00  0.00           N
ATOM    646  HE  ARG   250      57.647  44.879  81.417  1.00  0.00           H
ATOM    647  CZ  ARG   250      56.656  43.843  82.746  1.00  0.00           C
ATOM    648  NH1 ARG   250      56.607  42.945  83.626  1.00  0.00           N
ATOM    649 HH11 ARG   250      57.468  42.637  84.055  1.00  0.00           H
ATOM    650 HH12 ARG   250      55.729  42.637  84.020  1.00  0.00           H
ATOM    651  NH2 ARG   250      55.529  44.315  82.313  1.00  0.00           N
ATOM    652 HH21 ARG   250      55.364  44.947  81.543  1.00  0.00           H
ATOM    653 HH22 ARG   250      54.779  43.809  82.763  1.00  0.00           H
ATOM    654  C   ARG   250      60.523  46.727  79.274  1.00  0.00           C
ATOM    655  O   ARG   250      60.675  46.079  78.286  1.00  0.00           O
ATOM    656  N   ARG   251      59.738  47.828  79.381  1.00  0.00           N
ATOM    657  H   ARG   251      59.709  48.174  80.329  1.00  0.00           H
ATOM    658  CA  ARG   251      58.949  48.467  78.325  1.00  0.00           C
ATOM    659  HA  ARG   251      58.262  47.746  77.882  1.00  0.00           H
ATOM    660  CB  ARG   251      58.194  49.651  78.950  1.00  0.00           C
ATOM    661  HB2 ARG   251      57.671  49.271  79.827  1.00  0.00           H
ATOM    662  HB3 ARG   251      58.949  50.335  79.339  1.00  0.00           H
ATOM    663  CG  ARG   251      57.176  50.324  78.052  1.00  0.00           C
ATOM    664  HG2 ARG   251      57.648  50.729  77.157  1.00  0.00           H
ATOM    665  HG3 ARG   251      56.580  49.553  77.563  1.00  0.00           H
ATOM    666  CD  ARG   251      56.315  51.295  78.735  1.00  0.00           C
ATOM    667  HD2 ARG   251      57.005  51.958  79.257  1.00  0.00           H
ATOM    668  HD3 ARG   251      55.852  51.855  77.922  1.00  0.00           H
ATOM    669  NE  ARG   251      55.290  50.607  79.578  1.00  0.00           N
ATOM    670  HE  ARG   251      55.473  49.705  79.994  1.00  0.00           H
ATOM    671  CZ  ARG   251      54.128  51.138  79.979  1.00  0.00           C
ATOM    672  NH1 ARG   251      53.624  52.270  79.541  1.00  0.00           N
ATOM    673 HH11 ARG   251      54.193  52.984  79.110  1.00  0.00           H
ATOM    674 HH12 ARG   251      52.694  52.573  79.794  1.00  0.00           H
ATOM    675  NH2 ARG   251      53.401  50.226  80.658  1.00  0.00           N
ATOM    676 HH21 ARG   251      53.880  49.377  80.923  1.00  0.00           H
ATOM    677 HH22 ARG   251      52.395  50.301  80.716  1.00  0.00           H
ATOM    678  C   ARG   251      59.841  48.882  77.163  1.00  0.00           C
ATOM    679  O   ARG   251      59.520  48.612  76.007  1.00  0.00           O
ATOM    680  N   PHE   252      61.015  49.578  77.439  1.00  0.00           N
ATOM    681  H   PHE   252      61.183  49.943  78.365  1.00  0.00           H
ATOM    682  CA  PHE   252      61.959  49.885  76.363  1.00  0.00           C
ATOM    683  HA  PHE   252      61.332  50.267  75.557  1.00  0.00           H
ATOM    684  CB  PHE   252      62.927  51.022  76.782  1.00  0.00           C
ATOM    685  HB2 PHE   252      62.470  51.733  77.470  1.00  0.00           H
ATOM    686  HB3 PHE   252      63.721  50.567  77.373  1.00  0.00           H
ATOM    687  CG  PHE   252      63.525  51.816  75.619  1.00  0.00           C
ATOM    688  CD1 PHE   252      64.531  51.254  74.798  1.00  0.00           C
ATOM    689  HD1 PHE   252      64.767  50.214  74.968  1.00  0.00           H
ATOM    690  CE1 PHE   252      65.063  52.032  73.733  1.00  0.00           C
ATOM    691  HE1 PHE   252      65.830  51.648  73.077  1.00  0.00           H
ATOM    692  CZ  PHE   252      64.579  53.244  73.441  1.00  0.00           C
ATOM    693  HZ  PHE   252      64.929  53.763  72.561  1.00  0.00           H
ATOM    694  CE2 PHE   252      63.616  53.794  74.253  1.00  0.00           C
ATOM    695  HE2 PHE   252      63.342  54.818  74.043  1.00  0.00           H
ATOM    696  CD2 PHE   252      63.014  53.094  75.328  1.00  0.00           C
ATOM    697  HD2 PHE   252      62.281  53.538  75.985  1.00  0.00           H
ATOM    698  C   PHE   252      62.655  48.691  75.584  1.00  0.00           C
ATOM    699  O   PHE   252      62.661  48.693  74.373  1.00  0.00           O
ATOM    700  N   ALA   253      62.999  47.564  76.227  1.00  0.00           N
ATOM    701  H   ALA   253      63.036  47.519  77.236  1.00  0.00           H
ATOM    702  CA  ALA   253      63.602  46.365  75.590  1.00  0.00           C
ATOM    703  HA  ALA   253      64.443  46.697  74.982  1.00  0.00           H
ATOM    704  CB  ALA   253      64.174  45.410  76.588  1.00  0.00           C
ATOM    705  HB1 ALA   253      64.772  44.596  76.178  1.00  0.00           H
ATOM    706  HB2 ALA   253      64.710  45.827  77.441  1.00  0.00           H
ATOM    707  HB3 ALA   253      63.325  44.909  77.053  1.00  0.00           H
ATOM    708  C   ALA   253      62.573  45.693  74.661  1.00  0.00           C
ATOM    709  O   ALA   253      62.834  45.222  73.512  1.00  0.00           O
ATOM    710  N   ARG   254      61.314  45.763  75.048  1.00  0.00           N
ATOM    711  H   ARG   254      61.160  46.019  76.013  1.00  0.00           H
ATOM    712  CA  ARG   254      60.161  45.297  74.174  1.00  0.00           C
ATOM    713  HA  ARG   254      60.434  44.319  73.779  1.00  0.00           H
ATOM    714  CB  ARG   254      58.946  45.293  75.183  1.00  0.00           C
ATOM    715  HB2 ARG   254      59.308  44.767  76.067  1.00  0.00           H
ATOM    716  HB3 ARG   254      58.725  46.305  75.522  1.00  0.00           H
ATOM    717  CG  ARG   254      57.633  44.608  74.685  1.00  0.00           C
ATOM    718  HG2 ARG   254      56.784  45.014  75.235  1.00  0.00           H
ATOM    719  HG3 ARG   254      57.524  44.823  73.622  1.00  0.00           H
ATOM    720  CD  ARG   254      57.652  43.099  74.897  1.00  0.00           C
ATOM    721  HD2 ARG   254      56.893  42.664  74.246  1.00  0.00           H
ATOM    722  HD3 ARG   254      58.598  42.698  74.533  1.00  0.00           H
ATOM    723  NE  ARG   254      57.457  42.775  76.255  1.00  0.00           N
ATOM    724  HE  ARG   254      58.325  42.521  76.706  1.00  0.00           H
ATOM    725  CZ  ARG   254      56.300  42.753  76.862  1.00  0.00           C
ATOM    726  NH1 ARG   254      55.199  42.815  76.208  1.00  0.00           N
ATOM    727 HH11 ARG   254      55.230  42.711  75.203  1.00  0.00           H
ATOM    728 HH12 ARG   254      54.356  42.887  76.759  1.00  0.00           H
ATOM    729  NH2 ARG   254      56.216  42.690  78.161  1.00  0.00           N
ATOM    730 HH21 ARG   254      57.068  42.427  78.636  1.00  0.00           H
ATOM    731 HH22 ARG   254      55.303  42.787  78.580  1.00  0.00           H
ATOM    732  C   ARG   254      59.743  46.125  72.942  1.00  0.00           C
ATOM    733  O   ARG   254      59.306  45.531  71.978  1.00  0.00           O
ATOM    734  N   LEU   255      59.847  47.474  73.013  1.00  0.00           N
ATOM    735  H   LEU   255      60.104  47.854  73.913  1.00  0.00           H
ATOM    736  CA  LEU   255      59.858  48.451  71.998  1.00  0.00           C
ATOM    737  HA  LEU   255      58.876  48.334  71.540  1.00  0.00           H
ATOM    738  CB  LEU   255      59.871  49.907  72.611  1.00  0.00           C
ATOM    739  HB2 LEU   255      58.998  50.077  73.242  1.00  0.00           H
ATOM    740  HB3 LEU   255      60.704  49.927  73.314  1.00  0.00           H
ATOM    741  CG  LEU   255      60.089  51.095  71.651  1.00  0.00           C
ATOM    742  HG  LEU   255      60.952  50.982  70.994  1.00  0.00           H
ATOM    743  CD1 LEU   255      58.882  51.418  70.801  1.00  0.00           C
ATOM    744 HD11 LEU   255      59.246  52.026  69.973  1.00  0.00           H
ATOM    745 HD12 LEU   255      58.589  50.433  70.437  1.00  0.00           H
ATOM    746 HD13 LEU   255      58.068  51.815  71.407  1.00  0.00           H
ATOM    747  CD2 LEU   255      60.243  52.266  72.587  1.00  0.00           C
ATOM    748 HD21 LEU   255      59.434  52.446  73.294  1.00  0.00           H
ATOM    749 HD22 LEU   255      61.150  52.197  73.187  1.00  0.00           H
ATOM    750 HD23 LEU   255      60.310  53.239  72.100  1.00  0.00           H
ATOM    751  C   LEU   255      61.025  48.204  70.981  1.00  0.00           C
ATOM    752  O   LEU   255      60.719  48.037  69.832  1.00  0.00           O
ATOM    753  N   TRP   256      62.266  48.138  71.436  1.00  0.00           N
ATOM    754  H   TRP   256      62.355  48.358  72.417  1.00  0.00           H
ATOM    755  CA  TRP   256      63.431  47.974  70.562  1.00  0.00           C
ATOM    756  HA  TRP   256      63.294  48.767  69.828  1.00  0.00           H
ATOM    757  CB  TRP   256      64.777  48.165  71.258  1.00  0.00           C
ATOM    758  HB2 TRP   256      64.661  49.018  71.927  1.00  0.00           H
ATOM    759  HB3 TRP   256      64.918  47.279  71.878  1.00  0.00           H
ATOM    760  CG  TRP   256      65.971  48.415  70.334  1.00  0.00           C
ATOM    761  CD1 TRP   256      66.314  49.548  69.828  1.00  0.00           C
ATOM    762  HD1 TRP   256      65.953  50.532  70.089  1.00  0.00           H
ATOM    763  NE1 TRP   256      67.450  49.417  69.007  1.00  0.00           N
ATOM    764  HE1 TRP   256      67.958  50.185  68.592  1.00  0.00           H
ATOM    765  CE2 TRP   256      67.853  48.137  69.036  1.00  0.00           C
ATOM    766  CZ2 TRP   256      68.858  47.477  68.397  1.00  0.00           C
ATOM    767  HZ2 TRP   256      69.552  48.071  67.822  1.00  0.00           H
ATOM    768  CH2 TRP   256      69.053  46.119  68.547  1.00  0.00           C
ATOM    769  HH2 TRP   256      69.932  45.668  68.111  1.00  0.00           H
ATOM    770  CZ3 TRP   256      68.039  45.396  69.238  1.00  0.00           C
ATOM    771  HZ3 TRP   256      68.178  44.347  69.455  1.00  0.00           H
ATOM    772  CE3 TRP   256      66.980  46.077  69.834  1.00  0.00           C
ATOM    773  HE3 TRP   256      66.224  45.536  70.384  1.00  0.00           H
ATOM    774  CD2 TRP   256      66.833  47.464  69.737  1.00  0.00           C
ATOM    775  C   TRP   256      63.360  46.640  69.794  1.00  0.00           C
ATOM    776  O   TRP   256      63.474  46.647  68.598  1.00  0.00           O
ATOM    777  N   VAL   257      63.068  45.461  70.427  1.00  0.00           N
ATOM    778  H   VAL   257      63.040  45.447  71.436  1.00  0.00           H
ATOM    779  CA  VAL   257      62.723  44.206  69.664  1.00  0.00           C
ATOM    780  HA  VAL   257      63.595  44.040  69.032  1.00  0.00           H
ATOM    781  CB  VAL   257      62.777  42.843  70.490  1.00  0.00           C
ATOM    782  HB  VAL   257      62.717  42.044  69.752  1.00  0.00           H
ATOM    783  CG1 VAL   257      64.113  42.632  71.282  1.00  0.00           C
ATOM    784 HG11 VAL   257      64.275  43.383  72.056  1.00  0.00           H
ATOM    785 HG12 VAL   257      64.136  41.646  71.745  1.00  0.00           H
ATOM    786 HG13 VAL   257      64.917  42.666  70.547  1.00  0.00           H
ATOM    787  CG2 VAL   257      61.581  42.611  71.416  1.00  0.00           C
ATOM    788 HG21 VAL   257      61.634  43.242  72.304  1.00  0.00           H
ATOM    789 HG22 VAL   257      60.617  42.614  70.907  1.00  0.00           H
ATOM    790 HG23 VAL   257      61.744  41.589  71.757  1.00  0.00           H
ATOM    791  C   VAL   257      61.445  44.304  68.719  1.00  0.00           C
ATOM    792  O   VAL   257      61.269  43.530  67.811  1.00  0.00           O
ATOM    793  N   GLY   258      60.532  45.141  69.236  1.00  0.00           N
ATOM    794  H   GLY   258      60.777  45.651  70.073  1.00  0.00           H
ATOM    795  CA  GLY   258      59.141  45.378  68.822  1.00  0.00           C
ATOM    796  HA2 GLY   258      58.434  44.555  68.924  1.00  0.00           H
ATOM    797  HA3 GLY   258      58.805  46.219  69.429  1.00  0.00           H
ATOM    798  C   GLY   258      59.172  45.946  67.381  1.00  0.00           C
ATOM    799  O   GLY   258      58.480  45.430  66.507  1.00  0.00           O
ATOM    800  N   VAL   259      59.999  47.005  67.192  1.00  0.00           N
ATOM    801  H   VAL   259      60.384  47.445  68.015  1.00  0.00           H
ATOM    802  CA  VAL   259      60.025  47.730  65.858  1.00  0.00           C
ATOM    803  HA  VAL   259      59.007  47.923  65.520  1.00  0.00           H
ATOM    804  CB  VAL   259      60.668  49.142  65.975  1.00  0.00           C
ATOM    805  HB  VAL   259      61.688  48.856  66.232  1.00  0.00           H
ATOM    806  CG1 VAL   259      60.678  49.815  64.638  1.00  0.00           C
ATOM    807 HG11 VAL   259      61.430  50.602  64.683  1.00  0.00           H
ATOM    808 HG12 VAL   259      61.035  49.177  63.829  1.00  0.00           H
ATOM    809 HG13 VAL   259      59.688  50.110  64.290  1.00  0.00           H
ATOM    810  CG2 VAL   259      60.106  50.178  67.010  1.00  0.00           C
ATOM    811 HG21 VAL   259      59.218  50.649  66.590  1.00  0.00           H
ATOM    812 HG22 VAL   259      59.868  49.715  67.967  1.00  0.00           H
ATOM    813 HG23 VAL   259      60.855  50.960  67.136  1.00  0.00           H
ATOM    814  C   VAL   259      60.630  46.851  64.765  1.00  0.00           C
ATOM    815  O   VAL   259      60.171  46.866  63.673  1.00  0.00           O
ATOM    816  N   TRP   260      61.624  46.112  65.137  1.00  0.00           N
ATOM    817  H   TRP   260      61.975  46.165  66.082  1.00  0.00           H
ATOM    818  CA  TRP   260      62.237  45.115  64.255  1.00  0.00           C
ATOM    819  HA  TRP   260      62.421  45.575  63.285  1.00  0.00           H
ATOM    820  CB  TRP   260      63.434  44.495  64.862  1.00  0.00           C
ATOM    821  HB2 TRP   260      63.185  43.980  65.790  1.00  0.00           H
ATOM    822  HB3 TRP   260      63.628  43.634  64.222  1.00  0.00           H
ATOM    823  CG  TRP   260      64.588  45.387  65.129  1.00  0.00           C
ATOM    824  CD1 TRP   260      65.133  45.593  66.281  1.00  0.00           C
ATOM    825  HD1 TRP   260      64.759  45.170  67.201  1.00  0.00           H
ATOM    826  NE1 TRP   260      66.260  46.377  66.215  1.00  0.00           N
ATOM    827  HE1 TRP   260      66.890  46.572  66.980  1.00  0.00           H
ATOM    828  CE2 TRP   260      66.458  46.767  64.934  1.00  0.00           C
ATOM    829  CZ2 TRP   260      67.349  47.680  64.330  1.00  0.00           C
ATOM    830  HZ2 TRP   260      68.012  48.298  64.917  1.00  0.00           H
ATOM    831  CH2 TRP   260      67.107  48.115  63.049  1.00  0.00           C
ATOM    832  HH2 TRP   260      67.629  49.000  62.715  1.00  0.00           H
ATOM    833  CZ3 TRP   260      66.121  47.491  62.250  1.00  0.00           C
ATOM    834  HZ3 TRP   260      65.983  47.858  61.244  1.00  0.00           H
ATOM    835  CE3 TRP   260      65.182  46.635  62.859  1.00  0.00           C
ATOM    836  HE3 TRP   260      64.536  46.082  62.193  1.00  0.00           H
ATOM    837  CD2 TRP   260      65.298  46.307  64.238  1.00  0.00           C
ATOM    838  C   TRP   260      61.240  43.954  64.046  1.00  0.00           C
ATOM    839  O   TRP   260      61.043  43.615  62.889  1.00  0.00           O
ATOM    840  N   SER   261      60.468  43.444  65.015  1.00  0.00           N
ATOM    841  H   SER   261      60.601  43.744  65.970  1.00  0.00           H
ATOM    842  CA  SER   261      59.387  42.450  64.572  1.00  0.00           C
ATOM    843  HA  SER   261      59.905  41.722  63.948  1.00  0.00           H
ATOM    844  CB  SER   261      58.895  41.596  65.784  1.00  0.00           C
ATOM    845  HB2 SER   261      58.155  42.147  66.364  1.00  0.00           H
ATOM    846  HB3 SER   261      58.262  40.843  65.314  1.00  0.00           H
ATOM    847  OG  SER   261      59.835  40.954  66.507  1.00  0.00           O
ATOM    848  HG  SER   261      59.593  41.067  67.429  1.00  0.00           H
ATOM    849  C   SER   261      58.300  43.121  63.668  1.00  0.00           C
ATOM    850  O   SER   261      57.792  42.391  62.796  1.00  0.00           O
ATOM    851  N   VAL   262      57.967  44.390  63.817  1.00  0.00           N
ATOM    852  H   VAL   262      58.168  44.885  64.674  1.00  0.00           H
ATOM    853  CA  VAL   262      57.062  45.152  62.929  1.00  0.00           C
ATOM    854  HA  VAL   262      56.189  44.531  62.726  1.00  0.00           H
ATOM    855  CB  VAL   262      56.694  46.489  63.543  1.00  0.00           C
ATOM    856  HB  VAL   262      57.483  46.741  64.252  1.00  0.00           H
ATOM    857  CG1 VAL   262      56.580  47.766  62.621  1.00  0.00           C
ATOM    858 HG11 VAL   262      56.220  48.656  63.137  1.00  0.00           H
ATOM    859 HG12 VAL   262      57.528  47.998  62.136  1.00  0.00           H
ATOM    860 HG13 VAL   262      55.836  47.571  61.849  1.00  0.00           H
ATOM    861  CG2 VAL   262      55.309  46.257  64.215  1.00  0.00           C
ATOM    862 HG21 VAL   262      54.527  45.925  63.532  1.00  0.00           H
ATOM    863 HG22 VAL   262      55.466  45.540  65.021  1.00  0.00           H
ATOM    864 HG23 VAL   262      54.963  47.216  64.601  1.00  0.00           H
ATOM    865  C   VAL   262      57.669  45.296  61.474  1.00  0.00           C
ATOM    866  O   VAL   262      56.975  45.038  60.499  1.00  0.00           O
ATOM    867  N   LEU   263      58.979  45.588  61.254  1.00  0.00           N
ATOM    868  H   LEU   263      59.497  45.981  62.026  1.00  0.00           H
ATOM    869  CA  LEU   263      59.661  45.502  59.961  1.00  0.00           C
ATOM    870  HA  LEU   263      59.039  46.010  59.224  1.00  0.00           H
ATOM    871  CB  LEU   263      61.041  46.098  60.064  1.00  0.00           C
ATOM    872  HB2 LEU   263      61.006  47.160  60.305  1.00  0.00           H
ATOM    873  HB3 LEU   263      61.383  45.538  60.935  1.00  0.00           H
ATOM    874  CG  LEU   263      61.987  46.021  58.912  1.00  0.00           C
ATOM    875  HG  LEU   263      62.245  44.971  58.780  1.00  0.00           H
ATOM    876  CD1 LEU   263      61.430  46.623  57.660  1.00  0.00           C
ATOM    877 HD11 LEU   263      60.461  46.187  57.415  1.00  0.00           H
ATOM    878 HD12 LEU   263      61.381  47.703  57.799  1.00  0.00           H
ATOM    879 HD13 LEU   263      62.175  46.516  56.871  1.00  0.00           H
ATOM    880  CD2 LEU   263      63.233  46.774  59.290  1.00  0.00           C
ATOM    881 HD21 LEU   263      63.553  46.514  60.299  1.00  0.00           H
ATOM    882 HD22 LEU   263      64.014  46.445  58.605  1.00  0.00           H
ATOM    883 HD23 LEU   263      63.071  47.850  59.225  1.00  0.00           H
ATOM    884  C   LEU   263      59.604  44.025  59.409  1.00  0.00           C
ATOM    885  O   LEU   263      59.444  43.811  58.177  1.00  0.00           O
ATOM    886  N   CYS   264      59.793  43.015  60.266  1.00  0.00           N
ATOM    887  H   CYS   264      59.999  43.110  61.250  1.00  0.00           H
ATOM    888  CA  CYS   264      59.773  41.638  59.913  1.00  0.00           C
ATOM    889  HA  CYS   264      60.536  41.497  59.148  1.00  0.00           H
ATOM    890  CB  CYS   264      60.184  40.946  61.199  1.00  0.00           C
ATOM    891  HB2 CYS   264      61.028  41.522  61.578  1.00  0.00           H
ATOM    892  HB3 CYS   264      59.369  40.936  61.923  1.00  0.00           H
ATOM    893  SG  CYS   264      60.742  39.328  60.719  1.00  0.00           S
ATOM    894  HG  CYS   264      59.572  38.689  60.808  1.00  0.00           H
ATOM    895  C   CYS   264      58.493  41.076  59.303  1.00  0.00           C
ATOM    896  O   CYS   264      58.537  40.455  58.230  1.00  0.00           O
ATOM    897  N   CYS   265      57.350  41.423  59.923  1.00  0.00           N
ATOM    898  H   CYS   265      57.396  42.064  60.703  1.00  0.00           H
ATOM    899  CA  CYS   265      56.015  41.176  59.367  1.00  0.00           C
ATOM    900  HA  CYS   265      56.003  40.092  59.252  1.00  0.00           H
ATOM    901  CB  CYS   265      54.843  41.570  60.325  1.00  0.00           C
ATOM    902  HB2 CYS   265      54.985  42.645  60.432  1.00  0.00           H
ATOM    903  HB3 CYS   265      53.932  41.381  59.757  1.00  0.00           H
ATOM    904  SG  CYS   265      54.886  40.871  61.900  1.00  0.00           S
ATOM    905  HG  CYS   265      55.973  41.552  62.272  1.00  0.00           H
ATOM    906  C   CYS   265      55.817  41.924  58.005  1.00  0.00           C
ATOM    907  O   CYS   265      55.526  41.249  57.002  1.00  0.00           O
ATOM    908  N   ALA   266      56.071  43.287  57.944  1.00  0.00           N
ATOM    909  H   ALA   266      56.460  43.774  58.738  1.00  0.00           H
ATOM    910  CA  ALA   266      56.034  44.089  56.752  1.00  0.00           C
ATOM    911  HA  ALA   266      54.989  44.187  56.458  1.00  0.00           H
ATOM    912  CB  ALA   266      56.459  45.512  57.117  1.00  0.00           C
ATOM    913  HB1 ALA   266      57.484  45.473  57.486  1.00  0.00           H
ATOM    914  HB2 ALA   266      56.506  46.136  56.225  1.00  0.00           H
ATOM    915  HB3 ALA   266      55.775  45.935  57.853  1.00  0.00           H
ATOM    916  C   ALA   266      56.833  43.398  55.617  1.00  0.00           C
ATOM    917  O   ALA   266      56.197  43.158  54.581  1.00  0.00           O
ATOM    918  N   SER   267      58.120  43.066  55.860  1.00  0.00           N
ATOM    919  H   SER   267      58.542  43.427  56.704  1.00  0.00           H
ATOM    920  CA  SER   267      59.092  42.476  54.877  1.00  0.00           C
ATOM    921  HA  SER   267      59.215  43.151  54.029  1.00  0.00           H
ATOM    922  CB  SER   267      60.413  42.255  55.521  1.00  0.00           C
ATOM    923  HB2 SER   267      60.548  43.146  56.134  1.00  0.00           H
ATOM    924  HB3 SER   267      60.417  41.398  56.195  1.00  0.00           H
ATOM    925  OG  SER   267      61.361  42.267  54.435  1.00  0.00           O
ATOM    926  HG  SER   267      62.181  42.196  54.929  1.00  0.00           H
ATOM    927  C   SER   267      58.522  41.103  54.396  1.00  0.00           C
ATOM    928  O   SER   267      58.510  40.858  53.177  1.00  0.00           O
ATOM    929  N   THR   268      58.235  40.158  55.311  1.00  0.00           N
ATOM    930  H   THR   268      58.571  40.339  56.247  1.00  0.00           H
ATOM    931  CA  THR   268      57.820  38.805  54.928  1.00  0.00           C
ATOM    932  HA  THR   268      58.534  38.372  54.227  1.00  0.00           H
ATOM    933  CB  THR   268      57.777  37.828  56.097  1.00  0.00           C
ATOM    934  HB  THR   268      57.153  36.977  55.822  1.00  0.00           H
ATOM    935  CG2 THR   268      59.192  37.414  56.526  1.00  0.00           C
ATOM    936 HG21 THR   268      59.593  36.893  55.656  1.00  0.00           H
ATOM    937 HG22 THR   268      59.788  38.268  56.846  1.00  0.00           H
ATOM    938 HG23 THR   268      59.036  36.714  57.347  1.00  0.00           H
ATOM    939  OG1 THR   268      57.157  38.403  57.129  1.00  0.00           O
ATOM    940  HG1 THR   268      57.829  38.983  57.496  1.00  0.00           H
ATOM    941  C   THR   268      56.440  38.875  54.190  1.00  0.00           C
ATOM    942  O   THR   268      56.311  38.178  53.143  1.00  0.00           O
ATOM    943  N   LEU   269      55.499  39.772  54.601  1.00  0.00           N
ATOM    944  H   LEU   269      55.649  40.266  55.469  1.00  0.00           H
ATOM    945  CA  LEU   269      54.200  39.905  53.913  1.00  0.00           C
ATOM    946  HA  LEU   269      53.807  38.925  53.642  1.00  0.00           H
ATOM    947  CB  LEU   269      53.199  40.561  54.895  1.00  0.00           C
ATOM    948  HB2 LEU   269      53.160  39.915  55.772  1.00  0.00           H
ATOM    949  HB3 LEU   269      53.676  41.476  55.246  1.00  0.00           H
ATOM    950  CG  LEU   269      51.732  40.813  54.415  1.00  0.00           C
ATOM    951  HG  LEU   269      51.656  41.421  53.513  1.00  0.00           H
ATOM    952  CD1 LEU   269      51.087  39.503  54.006  1.00  0.00           C
ATOM    953 HD11 LEU   269      51.804  39.163  53.259  1.00  0.00           H
ATOM    954 HD12 LEU   269      51.008  38.830  54.859  1.00  0.00           H
ATOM    955 HD13 LEU   269      50.137  39.733  53.523  1.00  0.00           H
ATOM    956  CD2 LEU   269      50.839  41.397  55.422  1.00  0.00           C
ATOM    957 HD21 LEU   269      51.327  42.288  55.816  1.00  0.00           H
ATOM    958 HD22 LEU   269      49.867  41.541  54.950  1.00  0.00           H
ATOM    959 HD23 LEU   269      50.748  40.627  56.188  1.00  0.00           H
ATOM    960  C   LEU   269      54.332  40.693  52.577  1.00  0.00           C
ATOM    961  O   LEU   269      53.608  40.331  51.667  1.00  0.00           O
ATOM    962  N   PHE   270      55.333  41.553  52.352  1.00  0.00           N
ATOM    963  H   PHE   270      55.890  41.768  53.166  1.00  0.00           H
ATOM    964  CA  PHE   270      55.582  42.125  50.953  1.00  0.00           C
ATOM    965  HA  PHE   270      54.726  42.522  50.408  1.00  0.00           H
ATOM    966  CB  PHE   270      56.502  43.372  51.077  1.00  0.00           C
ATOM    967  HB2 PHE   270      55.922  44.242  51.386  1.00  0.00           H
ATOM    968  HB3 PHE   270      57.299  43.234  51.808  1.00  0.00           H
ATOM    969  CG  PHE   270      57.049  43.737  49.731  1.00  0.00           C
ATOM    970  CD1 PHE   270      58.395  43.450  49.366  1.00  0.00           C
ATOM    971  HD1 PHE   270      59.022  42.853  50.011  1.00  0.00           H
ATOM    972  CE1 PHE   270      58.745  43.703  48.034  1.00  0.00           C
ATOM    973  HE1 PHE   270      59.733  43.400  47.718  1.00  0.00           H
ATOM    974  CZ  PHE   270      57.906  44.284  47.099  1.00  0.00           C
ATOM    975  HZ  PHE   270      58.081  44.348  46.035  1.00  0.00           H
ATOM    976  CE2 PHE   270      56.617  44.710  47.573  1.00  0.00           C
ATOM    977  HE2 PHE   270      55.994  45.274  46.894  1.00  0.00           H
ATOM    978  CD2 PHE   270      56.239  44.390  48.847  1.00  0.00           C
ATOM    979  HD2 PHE   270      55.219  44.623  49.115  1.00  0.00           H
ATOM    980  C   PHE   270      56.077  40.984  49.981  1.00  0.00           C
ATOM    981  O   PHE   270      55.634  40.979  48.834  1.00  0.00           O
ATOM    982  N   THR   271      56.849  40.002  50.484  1.00  0.00           N
ATOM    983  H   THR   271      57.092  40.037  51.464  1.00  0.00           H
ATOM    984  CA  THR   271      57.401  38.876  49.717  1.00  0.00           C
ATOM    985  HA  THR   271      57.920  39.149  48.798  1.00  0.00           H
ATOM    986  CB  THR   271      58.484  38.184  50.518  1.00  0.00           C
ATOM    987  HB  THR   271      58.202  38.085  51.567  1.00  0.00           H
ATOM    988  CG2 THR   271      58.926  36.839  49.913  1.00  0.00           C
ATOM    989 HG21 THR   271      58.186  36.139  50.302  1.00  0.00           H
ATOM    990 HG22 THR   271      58.851  36.847  48.825  1.00  0.00           H
ATOM    991 HG23 THR   271      59.985  36.655  50.093  1.00  0.00           H
ATOM    992  OG1 THR   271      59.611  38.969  50.512  1.00  0.00           O
ATOM    993  HG1 THR   271      59.481  39.774  51.018  1.00  0.00           H
ATOM    994  C   THR   271      56.381  37.847  49.321  1.00  0.00           C
ATOM    995  O   THR   271      56.207  37.452  48.185  1.00  0.00           O
ATOM    996  N   VAL   272      55.545  37.461  50.264  1.00  0.00           N
ATOM    997  H   VAL   272      55.720  37.884  51.164  1.00  0.00           H
ATOM    998  CA  VAL   272      54.313  36.700  50.093  1.00  0.00           C
ATOM    999  HA  VAL   272      54.405  35.673  49.739  1.00  0.00           H
ATOM   1000  CB  VAL   272      53.666  36.496  51.466  1.00  0.00           C
ATOM   1001  HB  VAL   272      53.768  37.450  51.982  1.00  0.00           H
ATOM   1002  CG1 VAL   272      52.179  36.260  51.585  1.00  0.00           C
ATOM   1003 HG11 VAL   272      51.907  36.331  52.638  1.00  0.00           H
ATOM   1004 HG12 VAL   272      51.710  37.108  51.086  1.00  0.00           H
ATOM   1005 HG13 VAL   272      51.818  35.320  51.168  1.00  0.00           H
ATOM   1006  CG2 VAL   272      54.380  35.394  52.321  1.00  0.00           C
ATOM   1007 HG21 VAL   272      54.319  34.497  51.705  1.00  0.00           H
ATOM   1008 HG22 VAL   272      55.430  35.621  52.507  1.00  0.00           H
ATOM   1009 HG23 VAL   272      53.895  35.356  53.297  1.00  0.00           H
ATOM   1010  C   VAL   272      53.383  37.333  49.145  1.00  0.00           C
ATOM   1011  O   VAL   272      52.911  36.671  48.277  1.00  0.00           O
ATOM   1012  N   LEU   273      53.059  38.602  49.331  1.00  0.00           N
ATOM   1013  H   LEU   273      53.529  39.172  50.020  1.00  0.00           H
ATOM   1014  CA  LEU   273      52.155  39.380  48.393  1.00  0.00           C
ATOM   1015  HA  LEU   273      51.327  38.678  48.288  1.00  0.00           H
ATOM   1016  CB  LEU   273      51.647  40.697  49.009  1.00  0.00           C
ATOM   1017  HB2 LEU   273      52.575  41.201  49.281  1.00  0.00           H
ATOM   1018  HB3 LEU   273      51.043  41.236  48.280  1.00  0.00           H
ATOM   1019  CG  LEU   273      50.636  40.467  50.162  1.00  0.00           C
ATOM   1020  HG  LEU   273      51.154  39.869  50.911  1.00  0.00           H
ATOM   1021  CD1 LEU   273      50.224  41.771  50.805  1.00  0.00           C
ATOM   1022 HD11 LEU   273      51.145  42.285  51.080  1.00  0.00           H
ATOM   1023 HD12 LEU   273      49.738  42.456  50.111  1.00  0.00           H
ATOM   1024 HD13 LEU   273      49.659  41.658  51.731  1.00  0.00           H
ATOM   1025  CD2 LEU   273      49.386  39.670  49.751  1.00  0.00           C
ATOM   1026 HD21 LEU   273      48.969  39.993  48.797  1.00  0.00           H
ATOM   1027 HD22 LEU   273      49.633  38.608  49.742  1.00  0.00           H
ATOM   1028 HD23 LEU   273      48.618  39.855  50.502  1.00  0.00           H
ATOM   1029  C   LEU   273      52.744  39.542  46.955  1.00  0.00           C
ATOM   1030  O   LEU   273      52.050  39.335  45.962  1.00  0.00           O
ATOM   1031  N   THR   274      54.097  39.599  46.842  1.00  0.00           N
ATOM   1032  H   THR   274      54.710  39.725  47.635  1.00  0.00           H
ATOM   1033  CA  THR   274      54.880  39.297  45.570  1.00  0.00           C
ATOM   1034  HA  THR   274      54.625  40.108  44.887  1.00  0.00           H
ATOM   1035  CB  THR   274      56.417  39.398  45.669  1.00  0.00           C
ATOM   1036  HB  THR   274      56.876  38.638  46.301  1.00  0.00           H
ATOM   1037  CG2 THR   274      57.183  39.498  44.402  1.00  0.00           C
ATOM   1038 HG21 THR   274      56.942  38.628  43.791  1.00  0.00           H
ATOM   1039 HG22 THR   274      56.948  40.332  43.740  1.00  0.00           H
ATOM   1040 HG23 THR   274      58.203  39.435  44.782  1.00  0.00           H
ATOM   1041  OG1 THR   274      56.694  40.618  46.356  1.00  0.00           O
ATOM   1042  HG1 THR   274      56.323  40.579  47.240  1.00  0.00           H
ATOM   1043  C   THR   274      54.451  38.021  44.910  1.00  0.00           C
ATOM   1044  O   THR   274      54.080  38.059  43.758  1.00  0.00           O
ATOM   1045  N   TYR   275      54.506  36.836  45.572  1.00  0.00           N
ATOM   1046  H   TYR   275      54.872  36.778  46.512  1.00  0.00           H
ATOM   1047  CA  TYR   275      53.931  35.588  45.070  1.00  0.00           C
ATOM   1048  HA  TYR   275      54.399  35.389  44.106  1.00  0.00           H
ATOM   1049  CB  TYR   275      54.220  34.455  46.102  1.00  0.00           C
ATOM   1050  HB2 TYR   275      55.309  34.415  46.084  1.00  0.00           H
ATOM   1051  HB3 TYR   275      53.817  34.689  47.087  1.00  0.00           H
ATOM   1052  CG  TYR   275      53.710  33.156  45.612  1.00  0.00           C
ATOM   1053  CD1 TYR   275      54.472  32.385  44.662  1.00  0.00           C
ATOM   1054  HD1 TYR   275      55.355  32.794  44.194  1.00  0.00           H
ATOM   1055  CE1 TYR   275      53.937  31.145  44.127  1.00  0.00           C
ATOM   1056  HE1 TYR   275      54.342  30.721  43.220  1.00  0.00           H
ATOM   1057  CZ  TYR   275      52.760  30.584  44.633  1.00  0.00           C
ATOM   1058  OH  TYR   275      52.181  29.404  44.278  1.00  0.00           O
ATOM   1059  HH  TYR   275      51.468  29.117  44.852  1.00  0.00           H
ATOM   1060  CE2 TYR   275      52.110  31.313  45.708  1.00  0.00           C
ATOM   1061  HE2 TYR   275      51.226  30.924  46.191  1.00  0.00           H
ATOM   1062  CD2 TYR   275      52.574  32.484  46.211  1.00  0.00           C
ATOM   1063  HD2 TYR   275      52.078  32.972  47.037  1.00  0.00           H
ATOM   1064  C   TYR   275      52.424  35.620  44.754  1.00  0.00           C
ATOM   1065  O   TYR   275      52.077  35.535  43.576  1.00  0.00           O
ATOM   1066  N   LEU   276      51.543  36.002  45.697  1.00  0.00           N
ATOM   1067  H   LEU   276      51.977  36.260  46.572  1.00  0.00           H
ATOM   1068  CA  LEU   276      50.080  35.911  45.569  1.00  0.00           C
ATOM   1069  HA  LEU   276      49.883  34.846  45.446  1.00  0.00           H
ATOM   1070  CB  LEU   276      49.464  36.401  46.919  1.00  0.00           C
ATOM   1071  HB2 LEU   276      49.947  35.762  47.658  1.00  0.00           H
ATOM   1072  HB3 LEU   276      49.797  37.413  47.152  1.00  0.00           H
ATOM   1073  CG  LEU   276      47.935  36.137  47.077  1.00  0.00           C
ATOM   1074  HG  LEU   276      47.402  36.605  46.250  1.00  0.00           H
ATOM   1075  CD1 LEU   276      47.676  34.610  46.954  1.00  0.00           C
ATOM   1076 HD11 LEU   276      47.856  34.256  45.938  1.00  0.00           H
ATOM   1077 HD12 LEU   276      48.410  34.074  47.556  1.00  0.00           H
ATOM   1078 HD13 LEU   276      46.632  34.441  47.218  1.00  0.00           H
ATOM   1079  CD2 LEU   276      47.411  36.642  48.410  1.00  0.00           C
ATOM   1080 HD21 LEU   276      46.324  36.563  48.396  1.00  0.00           H
ATOM   1081 HD22 LEU   276      47.649  35.973  49.237  1.00  0.00           H
ATOM   1082 HD23 LEU   276      47.723  37.674  48.571  1.00  0.00           H
ATOM   1083  C   LEU   276      49.428  36.526  44.370  1.00  0.00           C
ATOM   1084  O   LEU   276      48.464  36.090  43.818  1.00  0.00           O
ATOM   1085  N   VAL   277      49.994  37.670  43.977  1.00  0.00           N
ATOM   1086  H   VAL   277      50.820  37.944  44.489  1.00  0.00           H
ATOM   1087  CA  VAL   277      49.680  38.365  42.688  1.00  0.00           C
ATOM   1088  HA  VAL   277      48.597  38.474  42.745  1.00  0.00           H
ATOM   1089  CB  VAL   277      50.225  39.811  42.741  1.00  0.00           C
ATOM   1090  HB  VAL   277      49.709  40.305  41.918  1.00  0.00           H
ATOM   1091  CG1 VAL   277      49.853  40.665  43.932  1.00  0.00           C
ATOM   1092 HG11 VAL   277      50.512  41.533  43.945  1.00  0.00           H
ATOM   1093 HG12 VAL   277      48.829  41.028  44.020  1.00  0.00           H
ATOM   1094 HG13 VAL   277      49.889  40.153  44.894  1.00  0.00           H
ATOM   1095  CG2 VAL   277      51.698  39.826  42.491  1.00  0.00           C
ATOM   1096 HG21 VAL   277      51.937  40.794  42.051  1.00  0.00           H
ATOM   1097 HG22 VAL   277      52.252  39.605  43.403  1.00  0.00           H
ATOM   1098 HG23 VAL   277      52.111  39.142  41.750  1.00  0.00           H
ATOM   1099  C   VAL   277      49.947  37.685  41.302  1.00  0.00           C
ATOM   1100  O   VAL   277      49.251  37.921  40.345  1.00  0.00           O
ATOM   1101  N   ASP   278      50.882  36.649  41.284  1.00  0.00           N
ATOM   1102  H   ASP   278      51.345  36.395  42.145  1.00  0.00           H
ATOM   1103  CA  ASP   278      51.473  36.248  40.026  1.00  0.00           C
ATOM   1104  HA  ASP   278      50.697  36.175  39.264  1.00  0.00           H
ATOM   1105  CB  ASP   278      52.491  37.254  39.576  1.00  0.00           C
ATOM   1106  HB2 ASP   278      52.105  38.261  39.734  1.00  0.00           H
ATOM   1107  HB3 ASP   278      53.325  37.167  40.273  1.00  0.00           H
ATOM   1108  CG  ASP   278      52.974  37.111  38.117  1.00  0.00           C
ATOM   1109  OD1 ASP   278      54.094  37.672  37.859  1.00  0.00           O
ATOM   1110  OD2 ASP   278      52.192  36.696  37.207  1.00  0.00           O
ATOM   1111  C   ASP   278      51.925  34.726  40.126  1.00  0.00           C
ATOM   1112  O   ASP   278      52.919  34.323  39.579  1.00  0.00           O
ATOM   1113  N   MET   279      51.157  33.990  40.817  1.00  0.00           N
ATOM   1114  H   MET   279      50.360  34.450  41.233  1.00  0.00           H
ATOM   1115  CA  MET   279      51.559  32.698  41.404  1.00  0.00           C
ATOM   1116  HA  MET   279      52.365  32.828  42.127  1.00  0.00           H
ATOM   1117  CB  MET   279      50.296  32.167  42.114  1.00  0.00           C
ATOM   1118  HB2 MET   279      49.396  32.311  41.515  1.00  0.00           H
ATOM   1119  HB3 MET   279      50.492  31.095  42.129  1.00  0.00           H
ATOM   1120  CG  MET   279      49.986  32.759  43.456  1.00  0.00           C
ATOM   1121  HG2 MET   279      50.859  32.720  44.107  1.00  0.00           H
ATOM   1122  HG3 MET   279      49.543  33.748  43.339  1.00  0.00           H
ATOM   1123  SD  MET   279      48.730  31.764  44.379  1.00  0.00           S
ATOM   1124  CE  MET   279      47.352  31.697  43.184  1.00  0.00           C
ATOM   1125  HE1 MET   279      46.490  31.243  43.671  1.00  0.00           H
ATOM   1126  HE2 MET   279      47.122  32.748  43.006  1.00  0.00           H
ATOM   1127  HE3 MET   279      47.650  31.144  42.293  1.00  0.00           H
ATOM   1128  C   MET   279      52.094  31.665  40.422  1.00  0.00           C
ATOM   1129  O   MET   279      52.954  30.863  40.777  1.00  0.00           O
ATOM   1130  N   ARG   280      51.467  31.636  39.166  1.00  0.00           N
ATOM   1131  H   ARG   280      50.915  32.404  38.811  1.00  0.00           H
ATOM   1132  CA  ARG   280      51.917  30.559  38.174  1.00  0.00           C
ATOM   1133  HA  ARG   280      52.135  29.629  38.699  1.00  0.00           H
ATOM   1134  CB  ARG   280      50.898  30.217  37.143  1.00  0.00           C
ATOM   1135  HB2 ARG   280      50.484  31.150  36.761  1.00  0.00           H
ATOM   1136  HB3 ARG   280      51.320  29.663  36.304  1.00  0.00           H
ATOM   1137  CG  ARG   280      49.749  29.374  37.635  1.00  0.00           C
ATOM   1138  HG2 ARG   280      50.180  28.376  37.717  1.00  0.00           H
ATOM   1139  HG3 ARG   280      49.459  29.785  38.602  1.00  0.00           H
ATOM   1140  CD  ARG   280      48.539  29.384  36.712  1.00  0.00           C
ATOM   1141  HD2 ARG   280      49.003  29.600  35.750  1.00  0.00           H
ATOM   1142  HD3 ARG   280      48.070  28.399  36.707  1.00  0.00           H
ATOM   1143  NE  ARG   280      47.526  30.377  36.975  1.00  0.00           N
ATOM   1144  HE  ARG   280      47.641  30.836  37.867  1.00  0.00           H
ATOM   1145  CZ  ARG   280      46.558  30.746  36.211  1.00  0.00           C
ATOM   1146  NH1 ARG   280      46.308  30.225  35.067  1.00  0.00           N
ATOM   1147 HH11 ARG   280      46.971  29.528  34.760  1.00  0.00           H
ATOM   1148 HH12 ARG   280      45.605  30.667  34.492  1.00  0.00           H
ATOM   1149  NH2 ARG   280      45.721  31.686  36.636  1.00  0.00           N
ATOM   1150 HH21 ARG   280      46.091  32.298  37.349  1.00  0.00           H
ATOM   1151 HH22 ARG   280      45.078  32.123  35.991  1.00  0.00           H
ATOM   1152  C   ARG   280      53.250  30.882  37.370  1.00  0.00           C
ATOM   1153  O   ARG   280      53.725  30.044  36.584  1.00  0.00           O
ATOM   1154  N   ARG   281      53.695  32.151  37.418  1.00  0.00           N
ATOM   1155  H   ARG   281      53.052  32.732  37.936  1.00  0.00           H
ATOM   1156  CA  ARG   281      54.967  32.525  36.914  1.00  0.00           C
ATOM   1157  HA  ARG   281      54.963  32.203  35.873  1.00  0.00           H
ATOM   1158  CB  ARG   281      55.066  34.023  37.032  1.00  0.00           C
ATOM   1159  HB2 ARG   281      54.157  34.462  36.624  1.00  0.00           H
ATOM   1160  HB3 ARG   281      55.123  34.433  38.041  1.00  0.00           H
ATOM   1161  CG  ARG   281      56.294  34.536  36.304  1.00  0.00           C
ATOM   1162  HG2 ARG   281      56.607  33.748  35.620  1.00  0.00           H
ATOM   1163  HG3 ARG   281      55.851  35.363  35.749  1.00  0.00           H
ATOM   1164  CD  ARG   281      57.633  34.914  37.094  1.00  0.00           C
ATOM   1165  HD2 ARG   281      57.978  33.974  37.525  1.00  0.00           H
ATOM   1166  HD3 ARG   281      58.360  35.227  36.345  1.00  0.00           H
ATOM   1167  NE  ARG   281      57.521  35.981  38.136  1.00  0.00           N
ATOM   1168  HE  ARG   281      56.849  36.727  38.029  1.00  0.00           H
ATOM   1169  CZ  ARG   281      58.227  36.105  39.182  1.00  0.00           C
ATOM   1170  NH1 ARG   281      59.213  35.353  39.545  1.00  0.00           N
ATOM   1171 HH11 ARG   281      59.476  34.721  38.802  1.00  0.00           H
ATOM   1172 HH12 ARG   281      59.666  35.292  40.446  1.00  0.00           H
ATOM   1173  NH2 ARG   281      58.024  37.201  39.874  1.00  0.00           N
ATOM   1174 HH21 ARG   281      57.278  37.840  39.641  1.00  0.00           H
ATOM   1175 HH22 ARG   281      58.670  37.404  40.624  1.00  0.00           H
ATOM   1176  C   ARG   281      56.165  31.796  37.561  1.00  0.00           C
ATOM   1177  O   ARG   281      57.160  31.494  36.855  1.00  0.00           O
ATOM   1178  N   PHE   282      56.032  31.614  38.885  1.00  0.00           N
ATOM   1179  H   PHE   282      55.097  31.796  39.222  1.00  0.00           H
ATOM   1180  CA  PHE   282      57.061  31.133  39.738  1.00  0.00           C
ATOM   1181  HA  PHE   282      57.898  31.774  39.459  1.00  0.00           H
ATOM   1182  CB  PHE   282      56.793  31.415  41.234  1.00  0.00           C
ATOM   1183  HB2 PHE   282      55.905  30.908  41.611  1.00  0.00           H
ATOM   1184  HB3 PHE   282      57.600  30.981  41.824  1.00  0.00           H
ATOM   1185  CG  PHE   282      56.725  32.889  41.587  1.00  0.00           C
ATOM   1186  CD1 PHE   282      55.563  33.605  41.399  1.00  0.00           C
ATOM   1187  HD1 PHE   282      54.637  33.213  41.004  1.00  0.00           H
ATOM   1188  CE1 PHE   282      55.523  34.917  41.768  1.00  0.00           C
ATOM   1189  HE1 PHE   282      54.654  35.497  41.495  1.00  0.00           H
ATOM   1190  CZ  PHE   282      56.585  35.576  42.380  1.00  0.00           C
ATOM   1191  HZ  PHE   282      56.638  36.614  42.673  1.00  0.00           H
ATOM   1192  CE2 PHE   282      57.738  34.824  42.630  1.00  0.00           C
ATOM   1193  HE2 PHE   282      58.629  35.300  43.013  1.00  0.00           H
ATOM   1194  CD2 PHE   282      57.769  33.503  42.154  1.00  0.00           C
ATOM   1195  HD2 PHE   282      58.677  32.950  42.344  1.00  0.00           H
ATOM   1196  C   PHE   282      57.516  29.679  39.720  1.00  0.00           C
ATOM   1197  O   PHE   282      56.686  28.855  40.098  1.00  0.00           O
ATOM   1198  N   SER   283      58.741  29.294  39.330  1.00  0.00           N
ATOM   1199  H   SER   283      59.395  29.995  39.015  1.00  0.00           H
ATOM   1200  CA  SER   283      59.034  27.868  39.287  1.00  0.00           C
ATOM   1201  HA  SER   283      58.235  27.295  38.815  1.00  0.00           H
ATOM   1202  CB  SER   283      60.185  27.695  38.345  1.00  0.00           C
ATOM   1203  HB2 SER   283      60.199  28.278  37.424  1.00  0.00           H
ATOM   1204  HB3 SER   283      61.013  28.059  38.954  1.00  0.00           H
ATOM   1205  OG  SER   283      60.321  26.333  38.165  1.00  0.00           O
ATOM   1206  HG  SER   283      61.123  26.169  37.664  1.00  0.00           H
ATOM   1207  C   SER   283      59.284  27.237  40.670  1.00  0.00           C
ATOM   1208  O   SER   283      59.504  28.007  41.624  1.00  0.00           O
ATOM   1209  N   TYR   284      59.354  25.916  40.836  1.00  0.00           N
ATOM   1210  H   TYR   284      59.095  25.253  40.119  1.00  0.00           H
ATOM   1211  CA  TYR   284      59.537  25.335  42.141  1.00  0.00           C
ATOM   1212  HA  TYR   284      58.660  25.681  42.689  1.00  0.00           H
ATOM   1213  CB  TYR   284      59.487  23.870  42.006  1.00  0.00           C
ATOM   1214  HB2 TYR   284      58.499  23.660  41.597  1.00  0.00           H
ATOM   1215  HB3 TYR   284      60.155  23.436  41.262  1.00  0.00           H
ATOM   1216  CG  TYR   284      59.628  23.053  43.260  1.00  0.00           C
ATOM   1217  CD1 TYR   284      58.557  23.132  44.205  1.00  0.00           C
ATOM   1218  HD1 TYR   284      57.675  23.697  43.944  1.00  0.00           H
ATOM   1219  CE1 TYR   284      58.690  22.557  45.428  1.00  0.00           C
ATOM   1220  HE1 TYR   284      57.889  22.709  46.136  1.00  0.00           H
ATOM   1221  CZ  TYR   284      59.874  21.812  45.732  1.00  0.00           C
ATOM   1222  OH  TYR   284      60.045  21.184  46.902  1.00  0.00           O
ATOM   1223  HH  TYR   284      59.388  21.421  47.560  1.00  0.00           H
ATOM   1224  CE2 TYR   284      60.927  21.685  44.814  1.00  0.00           C
ATOM   1225  HE2 TYR   284      61.830  21.135  45.034  1.00  0.00           H
ATOM   1226  CD2 TYR   284      60.821  22.403  43.596  1.00  0.00           C
ATOM   1227  HD2 TYR   284      61.640  22.427  42.892  1.00  0.00           H
ATOM   1228  C   TYR   284      60.803  25.758  42.943  1.00  0.00           C
ATOM   1229  O   TYR   284      60.697  25.997  44.190  1.00  0.00           O
ATOM   1230  N   PRO   285      62.004  25.881  42.345  1.00  0.00           N
ATOM   1231  CD  PRO   285      62.467  25.490  40.984  1.00  0.00           C
ATOM   1232  HD2 PRO   285      62.186  26.222  40.228  1.00  0.00           H
ATOM   1233  HD3 PRO   285      62.080  24.513  40.694  1.00  0.00           H
ATOM   1234  CG  PRO   285      63.946  25.364  41.122  1.00  0.00           C
ATOM   1235  HG2 PRO   285      64.478  25.406  40.172  1.00  0.00           H
ATOM   1236  HG3 PRO   285      64.276  24.389  41.478  1.00  0.00           H
ATOM   1237  CB  PRO   285      64.282  26.563  42.052  1.00  0.00           C
ATOM   1238  HB2 PRO   285      64.280  27.487  41.472  1.00  0.00           H
ATOM   1239  HB3 PRO   285      65.276  26.506  42.497  1.00  0.00           H
ATOM   1240  CA  PRO   285      63.102  26.639  43.031  1.00  0.00           C
ATOM   1241  HA  PRO   285      63.347  26.145  43.972  1.00  0.00           H
ATOM   1242  C   PRO   285      62.773  28.085  43.591  1.00  0.00           C
ATOM   1243  O   PRO   285      63.458  28.553  44.508  1.00  0.00           O
ATOM   1244  N   GLU   286      61.800  28.785  42.946  1.00  0.00           N
ATOM   1245  H   GLU   286      61.289  28.191  42.309  1.00  0.00           H
ATOM   1246  CA  GLU   286      61.291  30.117  43.248  1.00  0.00           C
ATOM   1247  HA  GLU   286      62.060  30.823  43.560  1.00  0.00           H
ATOM   1248  CB  GLU   286      60.769  30.718  41.916  1.00  0.00           C
ATOM   1249  HB2 GLU   286      61.110  30.105  41.081  1.00  0.00           H
ATOM   1250  HB3 GLU   286      59.694  30.617  41.765  1.00  0.00           H
ATOM   1251  CG  GLU   286      61.147  32.106  41.485  1.00  0.00           C
ATOM   1252  HG2 GLU   286      60.566  32.339  40.592  1.00  0.00           H
ATOM   1253  HG3 GLU   286      60.865  32.781  42.293  1.00  0.00           H
ATOM   1254  CD  GLU   286      62.587  32.230  41.098  1.00  0.00           C
ATOM   1255  OE1 GLU   286      62.981  32.077  39.912  1.00  0.00           O
ATOM   1256  OE2 GLU   286      63.339  32.695  42.002  1.00  0.00           O
ATOM   1257  C   GLU   286      60.318  30.191  44.469  1.00  0.00           C
ATOM   1258  O   GLU   286      60.005  31.338  44.844  1.00  0.00           O
ATOM   1259  N   ARG   287      59.837  29.105  45.044  1.00  0.00           N
ATOM   1260  H   ARG   287      60.036  28.253  44.540  1.00  0.00           H
ATOM   1261  CA  ARG   287      58.829  29.027  46.096  1.00  0.00           C
ATOM   1262  HA  ARG   287      58.310  29.984  46.152  1.00  0.00           H
ATOM   1263  CB  ARG   287      57.678  28.031  45.849  1.00  0.00           C
ATOM   1264  HB2 ARG   287      58.062  27.011  45.878  1.00  0.00           H
ATOM   1265  HB3 ARG   287      56.842  28.232  46.518  1.00  0.00           H
ATOM   1266  CG  ARG   287      57.168  28.323  44.442  1.00  0.00           C
ATOM   1267  HG2 ARG   287      57.089  29.399  44.286  1.00  0.00           H
ATOM   1268  HG3 ARG   287      57.862  28.042  43.650  1.00  0.00           H
ATOM   1269  CD  ARG   287      55.755  27.752  44.208  1.00  0.00           C
ATOM   1270  HD2 ARG   287      55.719  26.687  44.438  1.00  0.00           H
ATOM   1271  HD3 ARG   287      55.068  28.122  44.969  1.00  0.00           H
ATOM   1272  NE  ARG   287      55.327  28.114  42.884  1.00  0.00           N
ATOM   1273  HE  ARG   287      55.998  28.664  42.367  1.00  0.00           H
ATOM   1274  CZ  ARG   287      54.284  27.657  42.241  1.00  0.00           C
ATOM   1275  NH1 ARG   287      53.338  26.920  42.746  1.00  0.00           N
ATOM   1276 HH11 ARG   287      53.494  26.494  43.648  1.00  0.00           H
ATOM   1277 HH12 ARG   287      52.679  26.516  42.096  1.00  0.00           H
ATOM   1278  NH2 ARG   287      54.220  27.872  40.972  1.00  0.00           N
ATOM   1279 HH21 ARG   287      54.971  28.367  40.513  1.00  0.00           H
ATOM   1280 HH22 ARG   287      53.471  27.529  40.389  1.00  0.00           H
ATOM   1281  C   ARG   287      59.409  28.901  47.482  1.00  0.00           C
ATOM   1282  O   ARG   287      58.790  29.588  48.338  1.00  0.00           O
ATOM   1283  N   PRO   288      60.485  28.076  47.805  1.00  0.00           N
ATOM   1284  CD  PRO   288      61.100  27.191  46.928  1.00  0.00           C
ATOM   1285  HD2 PRO   288      61.689  27.808  46.248  1.00  0.00           H
ATOM   1286  HD3 PRO   288      60.327  26.618  46.416  1.00  0.00           H
ATOM   1287  CG  PRO   288      61.988  26.285  47.736  1.00  0.00           C
ATOM   1288  HG2 PRO   288      62.993  26.179  47.329  1.00  0.00           H
ATOM   1289  HG3 PRO   288      61.448  25.352  47.899  1.00  0.00           H
ATOM   1290  CB  PRO   288      62.180  27.108  49.034  1.00  0.00           C
ATOM   1291  HB2 PRO   288      63.030  27.787  48.972  1.00  0.00           H
ATOM   1292  HB3 PRO   288      62.342  26.534  49.946  1.00  0.00           H
ATOM   1293  CA  PRO   288      60.920  27.874  49.170  1.00  0.00           C
ATOM   1294  HA  PRO   288      60.214  27.247  49.715  1.00  0.00           H
ATOM   1295  C   PRO   288      60.960  29.182  49.976  1.00  0.00           C
ATOM   1296  O   PRO   288      60.370  29.308  51.037  1.00  0.00           O
ATOM   1297  N   ILE   289      61.641  30.207  49.434  1.00  0.00           N
ATOM   1298  H   ILE   289      62.138  29.956  48.591  1.00  0.00           H
ATOM   1299  CA  ILE   289      61.676  31.589  49.908  1.00  0.00           C
ATOM   1300  HA  ILE   289      62.303  31.462  50.790  1.00  0.00           H
ATOM   1301  CB  ILE   289      62.429  32.568  48.919  1.00  0.00           C
ATOM   1302  HB  ILE   289      63.406  32.192  48.617  1.00  0.00           H
ATOM   1303  CG2 ILE   289      61.630  32.720  47.629  1.00  0.00           C
ATOM   1304 HG21 ILE   289      60.732  33.246  47.952  1.00  0.00           H
ATOM   1305 HG22 ILE   289      62.122  33.297  46.846  1.00  0.00           H
ATOM   1306 HG23 ILE   289      61.182  31.822  47.203  1.00  0.00           H
ATOM   1307  CG1 ILE   289      62.634  33.943  49.546  1.00  0.00           C
ATOM   1308 HG12 ILE   289      63.133  34.709  48.953  1.00  0.00           H
ATOM   1309 HG13 ILE   289      61.653  34.360  49.771  1.00  0.00           H
ATOM   1310  CD1 ILE   289      63.248  33.866  50.947  1.00  0.00           C
ATOM   1311 HD11 ILE   289      63.390  34.883  51.312  1.00  0.00           H
ATOM   1312 HD12 ILE   289      62.652  33.285  51.650  1.00  0.00           H
ATOM   1313 HD13 ILE   289      64.273  33.500  50.892  1.00  0.00           H
ATOM   1314  C   ILE   289      60.295  32.091  50.412  1.00  0.00           C
ATOM   1315  O   ILE   289      60.180  32.649  51.516  1.00  0.00           O
ATOM   1316  N   ILE   290      59.280  32.062  49.543  1.00  0.00           N
ATOM   1317  H   ILE   290      59.413  31.492  48.720  1.00  0.00           H
ATOM   1318  CA  ILE   290      57.887  32.443  49.757  1.00  0.00           C
ATOM   1319  HA  ILE   290      57.834  33.507  49.989  1.00  0.00           H
ATOM   1320  CB  ILE   290      57.028  32.330  48.487  1.00  0.00           C
ATOM   1321  HB  ILE   290      56.973  31.266  48.253  1.00  0.00           H
ATOM   1322  CG2 ILE   290      55.506  32.672  48.668  1.00  0.00           C
ATOM   1323 HG21 ILE   290      55.137  32.245  49.600  1.00  0.00           H
ATOM   1324 HG22 ILE   290      55.308  33.744  48.662  1.00  0.00           H
ATOM   1325 HG23 ILE   290      54.969  32.256  47.816  1.00  0.00           H
ATOM   1326  CG1 ILE   290      57.635  33.064  47.294  1.00  0.00           C
ATOM   1327 HG12 ILE   290      58.621  32.661  47.064  1.00  0.00           H
ATOM   1328 HG13 ILE   290      57.111  32.817  46.371  1.00  0.00           H
ATOM   1329  CD1 ILE   290      57.803  34.606  47.571  1.00  0.00           C
ATOM   1330 HD11 ILE   290      56.913  35.147  47.890  1.00  0.00           H
ATOM   1331 HD12 ILE   290      58.531  34.618  48.382  1.00  0.00           H
ATOM   1332 HD13 ILE   290      58.222  35.069  46.677  1.00  0.00           H
ATOM   1333  C   ILE   290      57.240  31.834  50.942  1.00  0.00           C
ATOM   1334  O   ILE   290      56.564  32.438  51.766  1.00  0.00           O
ATOM   1335  N   PHE   291      57.333  30.482  50.983  1.00  0.00           N
ATOM   1336  H   PHE   291      57.745  29.972  50.215  1.00  0.00           H
ATOM   1337  CA  PHE   291      56.605  29.688  52.030  1.00  0.00           C
ATOM   1338  HA  PHE   291      55.570  30.027  52.063  1.00  0.00           H
ATOM   1339  CB  PHE   291      56.681  28.225  51.532  1.00  0.00           C
ATOM   1340  HB2 PHE   291      57.743  27.978  51.556  1.00  0.00           H
ATOM   1341  HB3 PHE   291      56.178  27.621  52.286  1.00  0.00           H
ATOM   1342  CG  PHE   291      56.037  28.038  50.195  1.00  0.00           C
ATOM   1343  CD1 PHE   291      55.022  28.935  49.695  1.00  0.00           C
ATOM   1344  HD1 PHE   291      54.780  29.861  50.195  1.00  0.00           H
ATOM   1345  CE1 PHE   291      54.425  28.670  48.414  1.00  0.00           C
ATOM   1346  HE1 PHE   291      53.685  29.262  47.897  1.00  0.00           H
ATOM   1347  CZ  PHE   291      54.640  27.385  47.828  1.00  0.00           C
ATOM   1348  HZ  PHE   291      54.075  27.101  46.953  1.00  0.00           H
ATOM   1349  CE2 PHE   291      55.568  26.503  48.413  1.00  0.00           C
ATOM   1350  HE2 PHE   291      55.916  25.593  47.947  1.00  0.00           H
ATOM   1351  CD2 PHE   291      56.244  26.830  49.574  1.00  0.00           C
ATOM   1352  HD2 PHE   291      57.084  26.232  49.894  1.00  0.00           H
ATOM   1353  C   PHE   291      57.297  29.797  53.425  1.00  0.00           C
ATOM   1354  O   PHE   291      56.611  30.196  54.408  1.00  0.00           O
ATOM   1355  N   LEU   292      58.587  29.661  53.456  1.00  0.00           N
ATOM   1356  H   LEU   292      59.017  29.328  52.605  1.00  0.00           H
ATOM   1357  CA  LEU   292      59.606  30.181  54.399  1.00  0.00           C
ATOM   1358  HA  LEU   292      59.563  29.492  55.242  1.00  0.00           H
ATOM   1359  CB  LEU   292      61.027  30.220  53.796  1.00  0.00           C
ATOM   1360  HB2 LEU   292      61.174  29.168  53.551  1.00  0.00           H
ATOM   1361  HB3 LEU   292      61.042  30.896  52.941  1.00  0.00           H
ATOM   1362  CG  LEU   292      62.220  30.745  54.550  1.00  0.00           C
ATOM   1363  HG  LEU   292      62.109  31.778  54.878  1.00  0.00           H
ATOM   1364  CD1 LEU   292      62.320  29.880  55.770  1.00  0.00           C
ATOM   1365 HD11 LEU   292      61.534  30.098  56.493  1.00  0.00           H
ATOM   1366 HD12 LEU   292      62.433  28.866  55.385  1.00  0.00           H
ATOM   1367 HD13 LEU   292      63.283  29.995  56.268  1.00  0.00           H
ATOM   1368  CD2 LEU   292      63.548  30.590  53.843  1.00  0.00           C
ATOM   1369 HD21 LEU   292      63.709  29.570  53.494  1.00  0.00           H
ATOM   1370 HD22 LEU   292      63.611  31.325  53.041  1.00  0.00           H
ATOM   1371 HD23 LEU   292      64.393  30.811  54.496  1.00  0.00           H
ATOM   1372  C   LEU   292      59.265  31.546  54.938  1.00  0.00           C
ATOM   1373  O   LEU   292      58.998  31.718  56.132  1.00  0.00           O
ATOM   1374  N   SER   293      59.088  32.500  53.989  1.00  0.00           N
ATOM   1375  H   SER   293      59.204  32.224  53.024  1.00  0.00           H
ATOM   1376  CA  SER   293      58.618  33.840  54.311  1.00  0.00           C
ATOM   1377  HA  SER   293      59.379  34.252  54.974  1.00  0.00           H
ATOM   1378  CB  SER   293      58.487  34.771  53.066  1.00  0.00           C
ATOM   1379  HB2 SER   293      57.825  34.375  52.296  1.00  0.00           H
ATOM   1380  HB3 SER   293      58.109  35.733  53.414  1.00  0.00           H
ATOM   1381  OG  SER   293      59.800  35.003  52.582  1.00  0.00           O
ATOM   1382  HG  SER   293      60.029  34.232  52.059  1.00  0.00           H
ATOM   1383  C   SER   293      57.246  33.946  55.083  1.00  0.00           C
ATOM   1384  O   SER   293      57.201  34.715  56.090  1.00  0.00           O
ATOM   1385  N   GLY   294      56.209  33.211  54.679  1.00  0.00           N
ATOM   1386  H   GLY   294      56.305  32.666  53.834  1.00  0.00           H
ATOM   1387  CA  GLY   294      54.967  33.095  55.417  1.00  0.00           C
ATOM   1388  HA2 GLY   294      54.691  34.072  55.813  1.00  0.00           H
ATOM   1389  HA3 GLY   294      54.224  32.731  54.707  1.00  0.00           H
ATOM   1390  C   GLY   294      55.015  32.326  56.771  1.00  0.00           C
ATOM   1391  O   GLY   294      54.165  32.518  57.612  1.00  0.00           O
ATOM   1392  N   CYS   295      56.053  31.459  57.026  1.00  0.00           N
ATOM   1393  H   CYS   295      56.674  31.293  56.247  1.00  0.00           H
ATOM   1394  CA  CYS   295      56.405  30.854  58.295  1.00  0.00           C
ATOM   1395  HA  CYS   295      55.524  30.641  58.901  1.00  0.00           H
ATOM   1396  CB  CYS   295      57.275  29.588  58.128  1.00  0.00           C
ATOM   1397  HB2 CYS   295      58.245  29.825  57.691  1.00  0.00           H
ATOM   1398  HB3 CYS   295      57.533  29.148  59.091  1.00  0.00           H
ATOM   1399  SG  CYS   295      56.358  28.325  57.222  1.00  0.00           S
ATOM   1400  HG  CYS   295      55.880  28.968  56.153  1.00  0.00           H
ATOM   1401  C   CYS   295      57.055  32.034  59.151  1.00  0.00           C
ATOM   1402  O   CYS   295      56.593  32.143  60.324  1.00  0.00           O
ATOM   1403  N   TYR   296      58.055  32.754  58.630  1.00  0.00           N
ATOM   1404  H   TYR   296      58.323  32.573  57.673  1.00  0.00           H
ATOM   1405  CA  TYR   296      58.711  33.870  59.357  1.00  0.00           C
ATOM   1406  HA  TYR   296      59.129  33.599  60.326  1.00  0.00           H
ATOM   1407  CB  TYR   296      59.808  34.422  58.393  1.00  0.00           C
ATOM   1408  HB2 TYR   296      59.473  34.506  57.359  1.00  0.00           H
ATOM   1409  HB3 TYR   296      60.008  35.440  58.725  1.00  0.00           H
ATOM   1410  CG  TYR   296      61.230  33.904  58.472  1.00  0.00           C
ATOM   1411  CD1 TYR   296      61.875  33.417  57.316  1.00  0.00           C
ATOM   1412  HD1 TYR   296      61.442  33.413  56.326  1.00  0.00           H
ATOM   1413  CE1 TYR   296      63.194  33.044  57.444  1.00  0.00           C
ATOM   1414  HE1 TYR   296      63.673  32.673  56.550  1.00  0.00           H
ATOM   1415  CZ  TYR   296      63.815  33.102  58.676  1.00  0.00           C
ATOM   1416  OH  TYR   296      65.150  32.676  58.742  1.00  0.00           O
ATOM   1417  HH  TYR   296      65.636  32.570  59.563  1.00  0.00           H
ATOM   1418  CE2 TYR   296      63.225  33.588  59.833  1.00  0.00           C
ATOM   1419  HE2 TYR   296      63.682  33.762  60.796  1.00  0.00           H
ATOM   1420  CD2 TYR   296      61.872  34.007  59.715  1.00  0.00           C
ATOM   1421  HD2 TYR   296      61.469  34.458  60.610  1.00  0.00           H
ATOM   1422  C   TYR   296      57.699  34.944  59.646  1.00  0.00           C
ATOM   1423  O   TYR   296      57.576  35.370  60.761  1.00  0.00           O
ATOM   1424  N   PHE   297      56.777  35.230  58.710  1.00  0.00           N
ATOM   1425  H   PHE   297      56.861  34.870  57.770  1.00  0.00           H
ATOM   1426  CA  PHE   297      55.595  36.083  59.043  1.00  0.00           C
ATOM   1427  HA  PHE   297      55.974  37.083  59.253  1.00  0.00           H
ATOM   1428  CB  PHE   297      54.516  36.153  57.870  1.00  0.00           C
ATOM   1429  HB2 PHE   297      54.998  36.492  56.953  1.00  0.00           H
ATOM   1430  HB3 PHE   297      54.245  35.125  57.629  1.00  0.00           H
ATOM   1431  CG  PHE   297      53.340  37.014  58.241  1.00  0.00           C
ATOM   1432  CD1 PHE   297      53.377  38.469  58.275  1.00  0.00           C
ATOM   1433  HD1 PHE   297      54.275  38.937  57.898  1.00  0.00           H
ATOM   1434  CE1 PHE   297      52.218  39.224  58.710  1.00  0.00           C
ATOM   1435  HE1 PHE   297      52.353  40.294  58.774  1.00  0.00           H
ATOM   1436  CZ  PHE   297      50.975  38.514  59.011  1.00  0.00           C
ATOM   1437  HZ  PHE   297      50.128  39.100  59.336  1.00  0.00           H
ATOM   1438  CE2 PHE   297      51.030  37.123  59.042  1.00  0.00           C
ATOM   1439  HE2 PHE   297      50.164  36.613  59.436  1.00  0.00           H
ATOM   1440  CD2 PHE   297      52.141  36.331  58.557  1.00  0.00           C
ATOM   1441  HD2 PHE   297      51.949  35.268  58.554  1.00  0.00           H
ATOM   1442  C   PHE   297      54.919  35.644  60.329  1.00  0.00           C
ATOM   1443  O   PHE   297      54.710  36.425  61.267  1.00  0.00           O
ATOM   1444  N   MET   298      54.652  34.355  60.401  1.00  0.00           N
ATOM   1445  H   MET   298      54.821  33.707  59.645  1.00  0.00           H
ATOM   1446  CA  MET   298      53.853  33.767  61.538  1.00  0.00           C
ATOM   1447  HA  MET   298      52.957  34.356  61.732  1.00  0.00           H
ATOM   1448  CB  MET   298      53.244  32.369  61.301  1.00  0.00           C
ATOM   1449  HB2 MET   298      53.989  31.680  60.903  1.00  0.00           H
ATOM   1450  HB3 MET   298      52.757  31.980  62.195  1.00  0.00           H
ATOM   1451  CG  MET   298      52.199  32.377  60.188  1.00  0.00           C
ATOM   1452  HG2 MET   298      52.563  33.012  59.380  1.00  0.00           H
ATOM   1453  HG3 MET   298      51.962  31.371  59.842  1.00  0.00           H
ATOM   1454  SD  MET   298      50.629  33.142  60.766  1.00  0.00           S
ATOM   1455  CE  MET   298      49.860  31.737  61.656  1.00  0.00           C
ATOM   1456  HE1 MET   298      49.822  30.819  61.070  1.00  0.00           H
ATOM   1457  HE2 MET   298      50.424  31.477  62.552  1.00  0.00           H
ATOM   1458  HE3 MET   298      48.812  31.979  61.834  1.00  0.00           H
ATOM   1459  C   MET   298      54.574  33.905  62.894  1.00  0.00           C
ATOM   1460  O   MET   298      53.969  34.303  63.863  1.00  0.00           O
ATOM   1461  N   VAL   299      55.876  33.501  62.947  1.00  0.00           N
ATOM   1462  H   VAL   299      56.242  33.053  62.120  1.00  0.00           H
ATOM   1463  CA  VAL   299      56.841  33.837  64.012  1.00  0.00           C
ATOM   1464  HA  VAL   299      56.494  33.367  64.933  1.00  0.00           H
ATOM   1465  CB  VAL   299      58.255  33.287  63.674  1.00  0.00           C
ATOM   1466  HB  VAL   299      58.614  33.921  62.863  1.00  0.00           H
ATOM   1467  CG1 VAL   299      59.205  33.534  64.792  1.00  0.00           C
ATOM   1468 HG11 VAL   299      59.104  34.525  65.233  1.00  0.00           H
ATOM   1469 HG12 VAL   299      58.962  32.839  65.596  1.00  0.00           H
ATOM   1470 HG13 VAL   299      60.216  33.187  64.575  1.00  0.00           H
ATOM   1471  CG2 VAL   299      58.304  31.842  63.198  1.00  0.00           C
ATOM   1472 HG21 VAL   299      59.258  31.530  62.773  1.00  0.00           H
ATOM   1473 HG22 VAL   299      58.269  31.241  64.107  1.00  0.00           H
ATOM   1474 HG23 VAL   299      57.545  31.581  62.461  1.00  0.00           H
ATOM   1475  C   VAL   299      56.800  35.267  64.256  1.00  0.00           C
ATOM   1476  O   VAL   299      56.664  35.620  65.430  1.00  0.00           O
ATOM   1477  N   ALA   300      56.975  36.209  63.329  1.00  0.00           N
ATOM   1478  H   ALA   300      56.930  35.842  62.389  1.00  0.00           H
ATOM   1479  CA  ALA   300      56.892  37.657  63.545  1.00  0.00           C
ATOM   1480  HA  ALA   300      57.679  37.921  64.252  1.00  0.00           H
ATOM   1481  CB  ALA   300      57.239  38.299  62.198  1.00  0.00           C
ATOM   1482  HB1 ALA   300      58.065  37.787  61.704  1.00  0.00           H
ATOM   1483  HB2 ALA   300      56.362  38.356  61.553  1.00  0.00           H
ATOM   1484  HB3 ALA   300      57.477  39.353  62.341  1.00  0.00           H
ATOM   1485  C   ALA   300      55.662  38.173  64.168  1.00  0.00           C
ATOM   1486  O   ALA   300      55.768  39.036  65.032  1.00  0.00           O
ATOM   1487  N   VAL   301      54.478  37.749  63.730  1.00  0.00           N
ATOM   1488  H   VAL   301      54.403  37.226  62.869  1.00  0.00           H
ATOM   1489  CA  VAL   301      53.194  38.170  64.268  1.00  0.00           C
ATOM   1490  HA  VAL   301      53.056  39.249  64.204  1.00  0.00           H
ATOM   1491  CB  VAL   301      52.027  37.593  63.552  1.00  0.00           C
ATOM   1492  HB  VAL   301      52.057  36.507  63.633  1.00  0.00           H
ATOM   1493  CG1 VAL   301      50.658  38.027  64.078  1.00  0.00           C
ATOM   1494 HG11 VAL   301      50.561  37.584  65.069  1.00  0.00           H
ATOM   1495 HG12 VAL   301      50.515  39.107  64.036  1.00  0.00           H
ATOM   1496 HG13 VAL   301      49.857  37.539  63.522  1.00  0.00           H
ATOM   1497  CG2 VAL   301      52.131  37.898  62.030  1.00  0.00           C
ATOM   1498 HG21 VAL   301      53.164  38.036  61.710  1.00  0.00           H
ATOM   1499 HG22 VAL   301      51.705  37.089  61.437  1.00  0.00           H
ATOM   1500 HG23 VAL   301      51.555  38.772  61.727  1.00  0.00           H
ATOM   1501  C   VAL   301      53.121  38.001  65.792  1.00  0.00           C
ATOM   1502  O   VAL   301      52.771  38.958  66.503  1.00  0.00           O
ATOM   1503  N   ALA   302      53.340  36.729  66.180  1.00  0.00           N
ATOM   1504  H   ALA   302      53.284  35.971  65.515  1.00  0.00           H
ATOM   1505  CA  ALA   302      53.476  36.307  67.568  1.00  0.00           C
ATOM   1506  HA  ALA   302      52.475  36.358  67.995  1.00  0.00           H
ATOM   1507  CB  ALA   302      53.998  34.826  67.550  1.00  0.00           C
ATOM   1508  HB1 ALA   302      53.992  34.415  68.559  1.00  0.00           H
ATOM   1509  HB2 ALA   302      53.311  34.191  66.989  1.00  0.00           H
ATOM   1510  HB3 ALA   302      54.942  34.804  67.007  1.00  0.00           H
ATOM   1511  C   ALA   302      54.275  37.322  68.375  1.00  0.00           C
ATOM   1512  O   ALA   302      53.875  37.822  69.399  1.00  0.00           O
ATOM   1513  N   HIE   303      55.459  37.653  67.922  1.00  0.00           N
ATOM   1514  H   HIE   303      55.604  37.366  66.965  1.00  0.00           H
ATOM   1515  CA  HIE   303      56.368  38.558  68.543  1.00  0.00           C
ATOM   1516  HA  HIE   303      56.601  38.310  69.578  1.00  0.00           H
ATOM   1517  CB  HIE   303      57.804  38.537  67.929  1.00  0.00           C
ATOM   1518  HB2 HIE   303      57.771  38.563  66.840  1.00  0.00           H
ATOM   1519  HB3 HIE   303      58.335  39.360  68.407  1.00  0.00           H
ATOM   1520  CG  HIE   303      58.644  37.309  68.280  1.00  0.00           C
ATOM   1521  ND1 HIE   303      58.804  36.702  69.541  1.00  0.00           N
ATOM   1522  CE1 HIE   303      59.692  35.756  69.352  1.00  0.00           C
ATOM   1523  HE1 HIE   303      60.079  35.033  70.054  1.00  0.00           H
ATOM   1524  NE2 HIE   303      60.082  35.636  68.057  1.00  0.00           N
ATOM   1525  HE2 HIE   303      60.711  34.941  67.680  1.00  0.00           H
ATOM   1526  CD2 HIE   303      59.418  36.650  67.415  1.00  0.00           C
ATOM   1527  HD2 HIE   303      59.499  36.865  66.360  1.00  0.00           H
ATOM   1528  C   HIE   303      55.815  39.997  68.528  1.00  0.00           C
ATOM   1529  O   HIE   303      55.776  40.671  69.557  1.00  0.00           O
ATOM   1530  N   VAL   304      55.282  40.552  67.425  1.00  0.00           N
ATOM   1531  H   VAL   304      55.274  39.978  66.593  1.00  0.00           H
ATOM   1532  CA  VAL   304      54.532  41.825  67.422  1.00  0.00           C
ATOM   1533  HA  VAL   304      55.260  42.536  67.813  1.00  0.00           H
ATOM   1534  CB  VAL   304      54.195  42.328  65.975  1.00  0.00           C
ATOM   1535  HB  VAL   304      53.610  41.543  65.496  1.00  0.00           H
ATOM   1536  CG1 VAL   304      53.428  43.674  65.933  1.00  0.00           C
ATOM   1537 HG11 VAL   304      52.399  43.399  66.162  1.00  0.00           H
ATOM   1538 HG12 VAL   304      53.793  44.444  66.613  1.00  0.00           H
ATOM   1539 HG13 VAL   304      53.379  43.940  64.877  1.00  0.00           H
ATOM   1540  CG2 VAL   304      55.474  42.539  65.261  1.00  0.00           C
ATOM   1541 HG21 VAL   304      55.180  42.936  64.289  1.00  0.00           H
ATOM   1542 HG22 VAL   304      56.164  43.221  65.758  1.00  0.00           H
ATOM   1543 HG23 VAL   304      55.949  41.568  65.123  1.00  0.00           H
ATOM   1544  C   VAL   304      53.306  41.934  68.293  1.00  0.00           C
ATOM   1545  O   VAL   304      53.034  43.059  68.742  1.00  0.00           O
ATOM   1546  N   ALA   305      52.468  40.899  68.494  1.00  0.00           N
ATOM   1547  H   ALA   305      52.638  40.001  68.065  1.00  0.00           H
ATOM   1548  CA  ALA   305      51.428  41.003  69.497  1.00  0.00           C
ATOM   1549  HA  ALA   305      50.767  41.825  69.220  1.00  0.00           H
ATOM   1550  CB  ALA   305      50.599  39.767  69.368  1.00  0.00           C
ATOM   1551  HB1 ALA   305      51.128  38.844  69.605  1.00  0.00           H
ATOM   1552  HB2 ALA   305      49.706  39.885  69.982  1.00  0.00           H
ATOM   1553  HB3 ALA   305      50.241  39.557  68.360  1.00  0.00           H
ATOM   1554  C   ALA   305      51.961  41.029  70.925  1.00  0.00           C
ATOM   1555  O   ALA   305      51.441  41.648  71.808  1.00  0.00           O
ATOM   1556  N   GLY   306      53.132  40.396  71.126  1.00  0.00           N
ATOM   1557  H   GLY   306      53.415  39.795  70.366  1.00  0.00           H
ATOM   1558  CA  GLY   306      54.032  40.587  72.272  1.00  0.00           C
ATOM   1559  HA2 GLY   306      53.516  40.217  73.158  1.00  0.00           H
ATOM   1560  HA3 GLY   306      54.927  39.974  72.170  1.00  0.00           H
ATOM   1561  C   GLY   306      54.528  42.020  72.464  1.00  0.00           C
ATOM   1562  O   GLY   306      54.532  42.511  73.599  1.00  0.00           O
ATOM   1563  N   PHE   307      54.859  42.761  71.463  1.00  0.00           N
ATOM   1564  H   PHE   307      55.036  42.223  70.626  1.00  0.00           H
ATOM   1565  CA  PHE   307      55.154  44.185  71.647  1.00  0.00           C
ATOM   1566  HA  PHE   307      55.809  44.316  72.509  1.00  0.00           H
ATOM   1567  CB  PHE   307      55.885  44.687  70.432  1.00  0.00           C
ATOM   1568  HB2 PHE   307      56.928  44.391  70.549  1.00  0.00           H
ATOM   1569  HB3 PHE   307      55.354  44.393  69.527  1.00  0.00           H
ATOM   1570  CG  PHE   307      55.857  46.186  70.284  1.00  0.00           C
ATOM   1571  CD1 PHE   307      55.413  46.776  69.063  1.00  0.00           C
ATOM   1572  HD1 PHE   307      54.992  46.190  68.260  1.00  0.00           H
ATOM   1573  CE1 PHE   307      55.210  48.173  68.975  1.00  0.00           C
ATOM   1574  HE1 PHE   307      54.878  48.642  68.060  1.00  0.00           H
ATOM   1575  CZ  PHE   307      55.674  48.980  70.004  1.00  0.00           C
ATOM   1576  HZ  PHE   307      55.654  50.044  69.822  1.00  0.00           H
ATOM   1577  CE2 PHE   307      56.178  48.483  71.227  1.00  0.00           C
ATOM   1578  HE2 PHE   307      56.358  49.073  72.114  1.00  0.00           H
ATOM   1579  CD2 PHE   307      56.236  47.047  71.335  1.00  0.00           C
ATOM   1580  HD2 PHE   307      56.522  46.591  72.271  1.00  0.00           H
ATOM   1581  C   PHE   307      53.892  45.027  71.946  1.00  0.00           C
ATOM   1582  O   PHE   307      53.981  45.936  72.779  1.00  0.00           O
ATOM   1583  N   LEU   308      52.867  44.829  71.158  1.00  0.00           N
ATOM   1584  H   LEU   308      52.977  44.187  70.387  1.00  0.00           H
ATOM   1585  CA  LEU   308      51.552  45.504  71.326  1.00  0.00           C
ATOM   1586  HA  LEU   308      51.894  46.538  71.355  1.00  0.00           H
ATOM   1587  CB  LEU   308      50.691  45.348  70.033  1.00  0.00           C
ATOM   1588  HB2 LEU   308      50.447  44.311  69.804  1.00  0.00           H
ATOM   1589  HB3 LEU   308      49.726  45.783  70.294  1.00  0.00           H
ATOM   1590  CG  LEU   308      51.290  46.123  68.868  1.00  0.00           C
ATOM   1591  HG  LEU   308      52.378  46.058  68.902  1.00  0.00           H
ATOM   1592  CD1 LEU   308      50.687  45.521  67.598  1.00  0.00           C
ATOM   1593 HD11 LEU   308      51.026  46.021  66.691  1.00  0.00           H
ATOM   1594 HD12 LEU   308      50.915  44.457  67.533  1.00  0.00           H
ATOM   1595 HD13 LEU   308      49.610  45.683  67.652  1.00  0.00           H
ATOM   1596  CD2 LEU   308      50.890  47.671  68.791  1.00  0.00           C
ATOM   1597 HD21 LEU   308      49.813  47.825  68.736  1.00  0.00           H
ATOM   1598 HD22 LEU   308      51.364  48.195  69.621  1.00  0.00           H
ATOM   1599 HD23 LEU   308      51.458  48.090  67.960  1.00  0.00           H
ATOM   1600  C   LEU   308      50.790  45.399  72.642  1.00  0.00           C
ATOM   1601  O   LEU   308      50.231  46.363  73.203  1.00  0.00           O
ATOM   1602  N   LEU   309      50.765  44.212  73.251  1.00  0.00           N
ATOM   1603  H   LEU   309      51.194  43.429  72.778  1.00  0.00           H
ATOM   1604  CA  LEU   309      50.290  43.897  74.603  1.00  0.00           C
ATOM   1605  HA  LEU   309      49.406  44.501  74.802  1.00  0.00           H
ATOM   1606  CB  LEU   309      49.861  42.376  74.607  1.00  0.00           C
ATOM   1607  HB2 LEU   309      50.688  41.688  74.430  1.00  0.00           H
ATOM   1608  HB3 LEU   309      49.601  42.192  75.650  1.00  0.00           H
ATOM   1609  CG  LEU   309      48.733  41.995  73.535  1.00  0.00           C
ATOM   1610  HG  LEU   309      48.874  42.462  72.561  1.00  0.00           H
ATOM   1611  CD1 LEU   309      48.717  40.476  73.314  1.00  0.00           C
ATOM   1612 HD11 LEU   309      49.671  40.172  72.884  1.00  0.00           H
ATOM   1613 HD12 LEU   309      48.496  39.975  74.257  1.00  0.00           H
ATOM   1614 HD13 LEU   309      47.970  40.228  72.561  1.00  0.00           H
ATOM   1615  CD2 LEU   309      47.315  42.455  73.926  1.00  0.00           C
ATOM   1616 HD21 LEU   309      46.565  42.041  73.252  1.00  0.00           H
ATOM   1617 HD22 LEU   309      47.176  42.102  74.947  1.00  0.00           H
ATOM   1618 HD23 LEU   309      47.234  43.541  73.903  1.00  0.00           H
ATOM   1619  C   LEU   309      51.325  44.108  75.675  1.00  0.00           C
ATOM   1620  O   LEU   309      52.431  43.882  75.327  1.00  0.00           O
ATOM   1621  N   GLU   310      50.966  44.548  76.872  1.00  0.00           N
ATOM   1622  H   GLU   310      49.991  44.569  77.136  1.00  0.00           H
ATOM   1623  CA  GLU   310      51.911  44.681  78.027  1.00  0.00           C
ATOM   1624  HA  GLU   310      52.851  45.071  77.637  1.00  0.00           H
ATOM   1625  CB  GLU   310      51.431  45.729  79.091  1.00  0.00           C
ATOM   1626  HB2 GLU   310      51.158  46.611  78.512  1.00  0.00           H
ATOM   1627  HB3 GLU   310      50.511  45.308  79.498  1.00  0.00           H
ATOM   1628  CG  GLU   310      52.406  46.300  80.072  1.00  0.00           C
ATOM   1629  HG2 GLU   310      52.082  47.274  80.437  1.00  0.00           H
ATOM   1630  HG3 GLU   310      52.372  45.754  81.015  1.00  0.00           H
ATOM   1631  CD  GLU   310      53.866  46.480  79.645  1.00  0.00           C
ATOM   1632  OE1 GLU   310      54.791  45.734  79.931  1.00  0.00           O
ATOM   1633  OE2 GLU   310      54.062  47.511  78.994  1.00  0.00           O
ATOM   1634  C   GLU   310      52.372  43.333  78.652  1.00  0.00           C
ATOM   1635  O   GLU   310      53.547  43.042  78.632  1.00  0.00           O
ATOM   1636  N   ASP   311      51.466  42.582  79.245  1.00  0.00           N
ATOM   1637  H   ASP   311      50.551  43.000  79.330  1.00  0.00           H
ATOM   1638  CA  ASP   311      51.789  41.218  79.797  1.00  0.00           C
ATOM   1639  HA  ASP   311      52.506  40.778  79.104  1.00  0.00           H
ATOM   1640  CB  ASP   311      52.561  41.338  81.127  1.00  0.00           C
ATOM   1641  HB2 ASP   311      52.803  40.308  81.387  1.00  0.00           H
ATOM   1642  HB3 ASP   311      53.503  41.873  81.010  1.00  0.00           H
ATOM   1643  CG  ASP   311      51.810  41.971  82.269  1.00  0.00           C
ATOM   1644  OD1 ASP   311      50.514  41.972  82.289  1.00  0.00           O
ATOM   1645  OD2 ASP   311      52.462  42.433  83.233  1.00  0.00           O
ATOM   1646  C   ASP   311      50.586  40.226  79.950  1.00  0.00           C
ATOM   1647  O   ASP   311      50.774  39.034  80.261  1.00  0.00           O
ATOM   1648  N   ARG   312      49.372  40.768  79.729  1.00  0.00           N
ATOM   1649  H   ARG   312      49.332  41.739  79.452  1.00  0.00           H
ATOM   1650  CA  ARG   312      48.073  40.036  79.939  1.00  0.00           C
ATOM   1651  HA  ARG   312      47.817  39.953  80.996  1.00  0.00           H
ATOM   1652  CB  ARG   312      46.939  40.890  79.373  1.00  0.00           C
ATOM   1653  HB2 ARG   312      46.948  41.893  79.799  1.00  0.00           H
ATOM   1654  HB3 ARG   312      46.981  41.036  78.293  1.00  0.00           H
ATOM   1655  CG  ARG   312      45.529  40.432  79.788  1.00  0.00           C
ATOM   1656  HG2 ARG   312      45.187  39.590  79.186  1.00  0.00           H
ATOM   1657  HG3 ARG   312      45.580  40.138  80.837  1.00  0.00           H
ATOM   1658  CD  ARG   312      44.436  41.479  79.710  1.00  0.00           C
ATOM   1659  HD2 ARG   312      43.517  41.046  80.102  1.00  0.00           H
ATOM   1660  HD3 ARG   312      44.858  42.303  80.286  1.00  0.00           H
ATOM   1661  NE  ARG   312      44.178  41.831  78.350  1.00  0.00           N
ATOM   1662  HE  ARG   312      44.761  42.439  77.793  1.00  0.00           H
ATOM   1663  CZ  ARG   312      43.135  41.328  77.622  1.00  0.00           C
ATOM   1664  NH1 ARG   312      42.425  40.325  77.988  1.00  0.00           N
ATOM   1665 HH11 ARG   312      42.802  39.742  78.721  1.00  0.00           H
ATOM   1666 HH12 ARG   312      41.685  39.977  77.395  1.00  0.00           H
ATOM   1667  NH2 ARG   312      42.824  41.950  76.573  1.00  0.00           N
ATOM   1668 HH21 ARG   312      43.379  42.765  76.358  1.00  0.00           H
ATOM   1669 HH22 ARG   312      42.055  41.569  76.041  1.00  0.00           H
ATOM   1670  C   ARG   312      47.986  38.612  79.498  1.00  0.00           C
ATOM   1671  O   ARG   312      47.328  37.720  80.147  1.00  0.00           O
ATOM   1672  N   ALA   313      48.528  38.323  78.328  1.00  0.00           N
ATOM   1673  H   ALA   313      49.240  38.959  77.998  1.00  0.00           H
ATOM   1674  CA  ALA   313      48.521  37.017  77.726  1.00  0.00           C
ATOM   1675  HA  ALA   313      47.547  36.529  77.701  1.00  0.00           H
ATOM   1676  CB  ALA   313      48.833  37.295  76.254  1.00  0.00           C
ATOM   1677  HB1 ALA   313      48.027  37.948  75.921  1.00  0.00           H
ATOM   1678  HB2 ALA   313      49.768  37.851  76.182  1.00  0.00           H
ATOM   1679  HB3 ALA   313      48.892  36.420  75.607  1.00  0.00           H
ATOM   1680  C   ALA   313      49.457  36.022  78.380  1.00  0.00           C
ATOM   1681  O   ALA   313      49.251  34.847  78.261  1.00  0.00           O
ATOM   1682  N   VAL   314      50.547  36.574  78.958  1.00  0.00           N
ATOM   1683  H   VAL   314      50.639  37.580  78.938  1.00  0.00           H
ATOM   1684  CA  VAL   314      51.723  35.900  79.373  1.00  0.00           C
ATOM   1685  HA  VAL   314      51.576  34.837  79.185  1.00  0.00           H
ATOM   1686  CB  VAL   314      52.993  36.283  78.547  1.00  0.00           C
ATOM   1687  HB  VAL   314      52.968  35.856  77.545  1.00  0.00           H
ATOM   1688  CG1 VAL   314      53.203  37.790  78.596  1.00  0.00           C
ATOM   1689 HG11 VAL   314      54.138  37.964  78.063  1.00  0.00           H
ATOM   1690 HG12 VAL   314      52.491  38.354  77.994  1.00  0.00           H
ATOM   1691 HG13 VAL   314      53.176  38.196  79.607  1.00  0.00           H
ATOM   1692  CG2 VAL   314      54.208  35.685  79.128  1.00  0.00           C
ATOM   1693 HG21 VAL   314      55.149  36.026  78.696  1.00  0.00           H
ATOM   1694 HG22 VAL   314      54.241  35.870  80.202  1.00  0.00           H
ATOM   1695 HG23 VAL   314      54.142  34.618  78.916  1.00  0.00           H
ATOM   1696  C   VAL   314      51.881  35.785  80.867  1.00  0.00           C
ATOM   1697  O   VAL   314      52.272  34.771  81.430  1.00  0.00           O
ATOM   1698  N   CYX   315      51.630  36.884  81.588  1.00  0.00           N
ATOM   1699  H   CYX   315      51.230  37.590  80.986  1.00  0.00           H
ATOM   1700  CA  CYX   315      51.347  36.965  83.052  1.00  0.00           C
ATOM   1701  HA  CYX   315      52.132  36.259  83.323  1.00  0.00           H
ATOM   1702  CB  CYX   315      51.682  38.442  83.540  1.00  0.00           C
ATOM   1703  HB2 CYX   315      52.704  38.667  83.234  1.00  0.00           H
ATOM   1704  HB3 CYX   315      50.921  39.060  83.063  1.00  0.00           H
ATOM   1705  SG  CYX   315      51.442  38.480  85.307  1.00  0.00           S
ATOM   1706  C   CYX   315      49.990  36.505  83.385  1.00  0.00           C
ATOM   1707  O   CYX   315      49.016  36.912  82.781  1.00  0.00           O
ATOM   1708  N   VAL   316      49.861  35.656  84.412  1.00  0.00           N
ATOM   1709  H   VAL   316      50.646  35.649  85.047  1.00  0.00           H
ATOM   1710  CA  VAL   316      48.654  34.970  84.860  1.00  0.00           C
ATOM   1711  HA  VAL   316      47.915  34.975  84.059  1.00  0.00           H
ATOM   1712  CB  VAL   316      48.979  33.509  85.388  1.00  0.00           C
ATOM   1713  HB  VAL   316      49.642  33.396  86.246  1.00  0.00           H
ATOM   1714  CG1 VAL   316      47.699  32.616  85.784  1.00  0.00           C
ATOM   1715 HG11 VAL   316      47.061  32.579  84.901  1.00  0.00           H
ATOM   1716 HG12 VAL   316      47.948  31.600  86.090  1.00  0.00           H
ATOM   1717 HG13 VAL   316      47.169  33.149  86.574  1.00  0.00           H
ATOM   1718  CG2 VAL   316      49.633  32.684  84.253  1.00  0.00           C
ATOM   1719 HG21 VAL   316      48.794  32.344  83.646  1.00  0.00           H
ATOM   1720 HG22 VAL   316      50.272  33.317  83.638  1.00  0.00           H
ATOM   1721 HG23 VAL   316      50.178  31.827  84.649  1.00  0.00           H
ATOM   1722  C   VAL   316      48.017  35.805  86.014  1.00  0.00           C
ATOM   1723  O   VAL   316      48.687  36.293  86.924  1.00  0.00           O
ATOM   1724  N   GLU   317      46.714  35.943  85.873  1.00  0.00           N
ATOM   1725  H   GLU   317      46.206  35.589  85.075  1.00  0.00           H
ATOM   1726  CA  GLU   317      45.826  36.553  86.874  1.00  0.00           C
ATOM   1727  HA  GLU   317      46.185  37.582  86.883  1.00  0.00           H
ATOM   1728  CB  GLU   317      44.385  36.461  86.454  1.00  0.00           C
ATOM   1729  HB2 GLU   317      44.195  35.394  86.342  1.00  0.00           H
ATOM   1730  HB3 GLU   317      43.785  36.871  87.266  1.00  0.00           H
ATOM   1731  CG  GLU   317      43.882  37.224  85.197  1.00  0.00           C
ATOM   1732  HG2 GLU   317      42.824  36.993  85.066  1.00  0.00           H
ATOM   1733  HG3 GLU   317      44.017  38.302  85.275  1.00  0.00           H
ATOM   1734  CD  GLU   317      44.542  36.682  83.902  1.00  0.00           C
ATOM   1735  OE1 GLU   317      44.894  37.594  83.117  1.00  0.00           O
ATOM   1736  OE2 GLU   317      44.950  35.534  83.803  1.00  0.00           O
ATOM   1737  C   GLU   317      46.003  35.781  88.226  1.00  0.00           C
ATOM   1738  O   GLU   317      46.151  34.583  88.316  1.00  0.00           O
ATOM   1739  N   ARG   318      46.253  36.467  89.303  1.00  0.00           N
ATOM   1740  H   ARG   318      46.244  37.475  89.232  1.00  0.00           H
ATOM   1741  CA  ARG   318      46.764  35.942  90.600  1.00  0.00           C
ATOM   1742  HA  ARG   318      47.741  35.502  90.405  1.00  0.00           H
ATOM   1743  CB  ARG   318      47.042  37.205  91.579  1.00  0.00           C
ATOM   1744  HB2 ARG   318      47.686  36.851  92.384  1.00  0.00           H
ATOM   1745  HB3 ARG   318      47.613  37.918  90.983  1.00  0.00           H
ATOM   1746  CG  ARG   318      45.807  37.745  92.255  1.00  0.00           C
ATOM   1747  HG2 ARG   318      45.111  38.023  91.464  1.00  0.00           H
ATOM   1748  HG3 ARG   318      45.409  37.004  92.949  1.00  0.00           H
ATOM   1749  CD  ARG   318      45.920  39.032  93.022  1.00  0.00           C
ATOM   1750  HD2 ARG   318      46.278  39.760  92.293  1.00  0.00           H
ATOM   1751  HD3 ARG   318      44.900  39.251  93.337  1.00  0.00           H
ATOM   1752  NE  ARG   318      46.700  39.112  94.295  1.00  0.00           N
ATOM   1753  HE  ARG   318      47.191  38.268  94.551  1.00  0.00           H
ATOM   1754  CZ  ARG   318      46.850  40.222  95.051  1.00  0.00           C
ATOM   1755  NH1 ARG   318      46.190  41.342  94.844  1.00  0.00           N
ATOM   1756 HH11 ARG   318      45.654  41.384  93.989  1.00  0.00           H
ATOM   1757 HH12 ARG   318      46.332  42.159  95.421  1.00  0.00           H
ATOM   1758  NH2 ARG   318      47.694  40.299  96.010  1.00  0.00           N
ATOM   1759 HH21 ARG   318      48.316  39.531  96.219  1.00  0.00           H
ATOM   1760 HH22 ARG   318      47.843  41.181  96.479  1.00  0.00           H
ATOM   1761  C   ARG   318      45.746  34.971  91.103  1.00  0.00           C
ATOM   1762  O   ARG   318      44.533  35.212  90.978  1.00  0.00           O
ATOM   1763  N   PHE   319      46.276  33.894  91.592  1.00  0.00           N
ATOM   1764  H   PHE   319      47.283  33.828  91.652  1.00  0.00           H
ATOM   1765  CA  PHE   319      45.478  32.805  92.053  1.00  0.00           C
ATOM   1766  HA  PHE   319      44.784  32.507  91.268  1.00  0.00           H
ATOM   1767  CB  PHE   319      46.303  31.506  92.251  1.00  0.00           C
ATOM   1768  HB2 PHE   319      47.012  31.758  93.040  1.00  0.00           H
ATOM   1769  HB3 PHE   319      45.747  30.636  92.600  1.00  0.00           H
ATOM   1770  CG  PHE   319      47.033  31.127  91.006  1.00  0.00           C
ATOM   1771  CD1 PHE   319      46.342  30.759  89.870  1.00  0.00           C
ATOM   1772  HD1 PHE   319      45.270  30.841  89.773  1.00  0.00           H
ATOM   1773  CE1 PHE   319      47.050  30.353  88.707  1.00  0.00           C
ATOM   1774  HE1 PHE   319      46.541  30.044  87.806  1.00  0.00           H
ATOM   1775  CZ  PHE   319      48.464  30.369  88.699  1.00  0.00           C
ATOM   1776  HZ  PHE   319      49.066  30.124  87.836  1.00  0.00           H
ATOM   1777  CE2 PHE   319      49.174  30.889  89.824  1.00  0.00           C
ATOM   1778  HE2 PHE   319      50.253  30.930  89.802  1.00  0.00           H
ATOM   1779  CD2 PHE   319      48.446  31.313  90.926  1.00  0.00           C
ATOM   1780  HD2 PHE   319      49.012  31.691  91.764  1.00  0.00           H
ATOM   1781  C   PHE   319      44.721  33.131  93.376  1.00  0.00           C
ATOM   1782  O   PHE   319      43.636  32.678  93.633  1.00  0.00           O
ATOM   1783  N   SER   320      45.310  33.913  94.280  1.00  0.00           N
ATOM   1784  H   SER   320      46.150  34.421  94.044  1.00  0.00           H
ATOM   1785  CA  SER   320      44.630  34.406  95.455  1.00  0.00           C
ATOM   1786  HA  SER   320      43.544  34.451  95.377  1.00  0.00           H
ATOM   1787  CB  SER   320      45.026  33.483  96.595  1.00  0.00           C
ATOM   1788  HB2 SER   320      44.461  33.641  97.513  1.00  0.00           H
ATOM   1789  HB3 SER   320      44.769  32.500  96.200  1.00  0.00           H
ATOM   1790  OG  SER   320      46.419  33.528  96.956  1.00  0.00           O
ATOM   1791  HG  SER   320      46.979  32.798  96.681  1.00  0.00           H
ATOM   1792  C   SER   320      45.091  35.840  95.801  1.00  0.00           C
ATOM   1793  O   SER   320      46.080  36.363  95.217  1.00  0.00           O
ATOM   1794  N   ASP   321      44.410  36.407  96.776  1.00  0.00           N
ATOM   1795  H   ASP   321      43.636  35.861  97.126  1.00  0.00           H
ATOM   1796  CA  ASP   321      44.816  37.634  97.455  1.00  0.00           C
ATOM   1797  HA  ASP   321      44.876  38.478  96.768  1.00  0.00           H
ATOM   1798  CB  ASP   321      43.884  37.980  98.676  1.00  0.00           C
ATOM   1799  HB2 ASP   321      43.839  37.177  99.412  1.00  0.00           H
ATOM   1800  HB3 ASP   321      44.300  38.848  99.188  1.00  0.00           H
ATOM   1801  CG  ASP   321      42.481  38.185  98.101  1.00  0.00           C
ATOM   1802  OD1 ASP   321      42.302  39.189  97.373  1.00  0.00           O
ATOM   1803  OD2 ASP   321      41.516  37.484  98.484  1.00  0.00           O
ATOM   1804  C   ASP   321      46.212  37.329  98.090  1.00  0.00           C
ATOM   1805  O   ASP   321      46.972  38.212  98.281  1.00  0.00           O
ATOM   1806  N   ASP   322      46.371  36.101  98.545  1.00  0.00           N
ATOM   1807  H   ASP   322      45.581  35.491  98.396  1.00  0.00           H
ATOM   1808  CA  ASP   322      47.593  35.761  99.370  1.00  0.00           C
ATOM   1809  HA  ASP   322      47.668  36.532 100.138  1.00  0.00           H
ATOM   1810  CB  ASP   322      47.388  34.412 100.122  1.00  0.00           C
ATOM   1811  HB2 ASP   322      46.348  34.154 100.321  1.00  0.00           H
ATOM   1812  HB3 ASP   322      47.557  33.645  99.367  1.00  0.00           H
ATOM   1813  CG  ASP   322      48.146  34.190 101.460  1.00  0.00           C
ATOM   1814  OD1 ASP   322      48.529  35.158 102.146  1.00  0.00           O
ATOM   1815  OD2 ASP   322      48.349  33.016 101.795  1.00  0.00           O
ATOM   1816  C   ASP   322      48.929  35.729  98.621  1.00  0.00           C
ATOM   1817  O   ASP   322      49.982  35.862  99.238  1.00  0.00           O
ATOM   1818  N   GLY   323      48.918  35.638  97.281  1.00  0.00           N
ATOM   1819  H   GLY   323      48.013  35.536  96.846  1.00  0.00           H
ATOM   1820  CA  GLY   323      49.993  35.814  96.367  1.00  0.00           C
ATOM   1821  HA2 GLY   323      50.961  35.753  96.865  1.00  0.00           H
ATOM   1822  HA3 GLY   323      49.979  34.887  95.794  1.00  0.00           H
ATOM   1823  C   GLY   323      49.877  37.027  95.450  1.00  0.00           C
ATOM   1824  O   GLY   323      49.029  37.870  95.606  1.00  0.00           O
ATOM   1825  N   TYR   324      50.701  37.063  94.422  1.00  0.00           N
ATOM   1826  H   TYR   324      51.420  36.354  94.397  1.00  0.00           H
ATOM   1827  CA  TYR   324      50.703  38.026  93.310  1.00  0.00           C
ATOM   1828  HA  TYR   324      49.848  38.697  93.401  1.00  0.00           H
ATOM   1829  CB  TYR   324      51.970  38.864  93.497  1.00  0.00           C
ATOM   1830  HB2 TYR   324      52.827  38.192  93.486  1.00  0.00           H
ATOM   1831  HB3 TYR   324      52.095  39.438  92.579  1.00  0.00           H
ATOM   1832  CG  TYR   324      51.873  39.692  94.825  1.00  0.00           C
ATOM   1833  CD1 TYR   324      52.602  39.192  95.922  1.00  0.00           C
ATOM   1834  HD1 TYR   324      53.280  38.357  95.835  1.00  0.00           H
ATOM   1835  CE1 TYR   324      52.506  39.875  97.199  1.00  0.00           C
ATOM   1836  HE1 TYR   324      53.067  39.440  98.013  1.00  0.00           H
ATOM   1837  CZ  TYR   324      51.809  41.082  97.295  1.00  0.00           C
ATOM   1838  OH  TYR   324      51.587  41.694  98.487  1.00  0.00           O
ATOM   1839  HH  TYR   324      52.190  41.314  99.130  1.00  0.00           H
ATOM   1840  CE2 TYR   324      51.160  41.562  96.172  1.00  0.00           C
ATOM   1841  HE2 TYR   324      50.643  42.480  96.409  1.00  0.00           H
ATOM   1842  CD2 TYR   324      51.118  40.858  94.985  1.00  0.00           C
ATOM   1843  HD2 TYR   324      50.571  41.166  94.107  1.00  0.00           H
ATOM   1844  C   TYR   324      50.625  37.304  91.989  1.00  0.00           C
ATOM   1845  O   TYR   324      50.564  36.091  91.898  1.00  0.00           O
ATOM   1846  N   ARG   325      50.472  38.107  90.904  1.00  0.00           N
ATOM   1847  H   ARG   325      50.592  39.109  90.946  1.00  0.00           H
ATOM   1848  CA  ARG   325      50.471  37.540  89.518  1.00  0.00           C
ATOM   1849  HA  ARG   325      49.661  36.820  89.409  1.00  0.00           H
ATOM   1850  CB  ARG   325      50.231  38.733  88.527  1.00  0.00           C
ATOM   1851  HB2 ARG   325      50.824  39.626  88.728  1.00  0.00           H
ATOM   1852  HB3 ARG   325      50.511  38.396  87.529  1.00  0.00           H
ATOM   1853  CG  ARG   325      48.826  39.259  88.475  1.00  0.00           C
ATOM   1854  HG2 ARG   325      48.143  38.458  88.755  1.00  0.00           H
ATOM   1855  HG3 ARG   325      48.697  40.016  89.249  1.00  0.00           H
ATOM   1856  CD  ARG   325      48.533  39.893  87.108  1.00  0.00           C
ATOM   1857  HD2 ARG   325      48.650  39.150  86.319  1.00  0.00           H
ATOM   1858  HD3 ARG   325      47.539  40.341  87.082  1.00  0.00           H
ATOM   1859  NE  ARG   325      49.523  41.019  86.921  1.00  0.00           N
ATOM   1860  HE  ARG   325      50.068  41.508  87.617  1.00  0.00           H
ATOM   1861  CZ  ARG   325      49.960  41.367  85.733  1.00  0.00           C
ATOM   1862  NH1 ARG   325      49.428  41.007  84.609  1.00  0.00           N
ATOM   1863 HH11 ARG   325      48.726  40.282  84.567  1.00  0.00           H
ATOM   1864 HH12 ARG   325      49.671  41.395  83.709  1.00  0.00           H
ATOM   1865  NH2 ARG   325      50.941  42.151  85.544  1.00  0.00           N
ATOM   1866 HH21 ARG   325      51.589  42.278  86.308  1.00  0.00           H
ATOM   1867 HH22 ARG   325      51.255  42.320  84.599  1.00  0.00           H
ATOM   1868  C   ARG   325      51.797  36.864  89.190  1.00  0.00           C
ATOM   1869  O   ARG   325      52.852  37.398  89.478  1.00  0.00           O
ATOM   1870  N   THR   326      51.687  35.719  88.517  1.00  0.00           N
ATOM   1871  H   THR   326      50.793  35.374  88.199  1.00  0.00           H
ATOM   1872  CA  THR   326      52.811  34.740  88.262  1.00  0.00           C
ATOM   1873  HA  THR   326      53.715  35.183  88.682  1.00  0.00           H
ATOM   1874  CB  THR   326      52.510  33.333  88.894  1.00  0.00           C
ATOM   1875  HB  THR   326      51.464  33.167  88.638  1.00  0.00           H
ATOM   1876  CG2 THR   326      53.197  32.064  88.330  1.00  0.00           C
ATOM   1877 HG21 THR   326      52.896  31.114  88.772  1.00  0.00           H
ATOM   1878 HG22 THR   326      52.903  31.985  87.284  1.00  0.00           H
ATOM   1879 HG23 THR   326      54.272  32.238  88.291  1.00  0.00           H
ATOM   1880  OG1 THR   326      52.788  33.448  90.311  1.00  0.00           O
ATOM   1881  HG1 THR   326      52.009  33.805  90.744  1.00  0.00           H
ATOM   1882  C   THR   326      52.924  34.565  86.748  1.00  0.00           C
ATOM   1883  O   THR   326      51.954  34.748  86.056  1.00  0.00           O
ATOM   1884  N   VAL   327      54.145  34.276  86.235  1.00  0.00           N
ATOM   1885  H   VAL   327      54.841  34.055  86.933  1.00  0.00           H
ATOM   1886  CA  VAL   327      54.315  34.100  84.804  1.00  0.00           C
ATOM   1887  HA  VAL   327      53.806  34.937  84.326  1.00  0.00           H
ATOM   1888  CB  VAL   327      55.842  34.169  84.278  1.00  0.00           C
ATOM   1889  HB  VAL   327      56.342  33.244  84.567  1.00  0.00           H
ATOM   1890  CG1 VAL   327      55.929  34.350  82.801  1.00  0.00           C
ATOM   1891 HG11 VAL   327      56.988  34.470  82.571  1.00  0.00           H
ATOM   1892 HG12 VAL   327      55.659  33.429  82.284  1.00  0.00           H
ATOM   1893 HG13 VAL   327      55.324  35.197  82.476  1.00  0.00           H
ATOM   1894  CG2 VAL   327      56.569  35.333  85.017  1.00  0.00           C
ATOM   1895 HG21 VAL   327      56.727  35.023  86.050  1.00  0.00           H
ATOM   1896 HG22 VAL   327      57.573  35.483  84.620  1.00  0.00           H
ATOM   1897 HG23 VAL   327      55.933  36.190  84.795  1.00  0.00           H
ATOM   1898  C   VAL   327      53.777  32.739  84.461  1.00  0.00           C
ATOM   1899  O   VAL   327      54.067  31.726  85.147  1.00  0.00           O
ATOM   1900  N   ALA   328      53.076  32.712  83.282  1.00  0.00           N
ATOM   1901  H   ALA   328      53.043  33.570  82.750  1.00  0.00           H
ATOM   1902  CA  ALA   328      52.596  31.381  82.763  1.00  0.00           C
ATOM   1903  HA  ALA   328      51.827  30.916  83.380  1.00  0.00           H
ATOM   1904  CB  ALA   328      51.762  31.560  81.502  1.00  0.00           C
ATOM   1905  HB1 ALA   328      50.913  32.212  81.709  1.00  0.00           H
ATOM   1906  HB2 ALA   328      52.434  32.091  80.828  1.00  0.00           H
ATOM   1907  HB3 ALA   328      51.441  30.598  81.101  1.00  0.00           H
ATOM   1908  C   ALA   328      53.629  30.311  82.558  1.00  0.00           C
ATOM   1909  O   ALA   328      54.705  30.501  81.941  1.00  0.00           O
ATOM   1910  N   GLN   329      53.311  29.048  82.930  1.00  0.00           N
ATOM   1911  H   GLN   329      52.428  28.914  83.401  1.00  0.00           H
ATOM   1912  CA  GLN   329      54.016  27.793  82.570  1.00  0.00           C
ATOM   1913  HA  GLN   329      54.655  27.966  81.704  1.00  0.00           H
ATOM   1914  CB  GLN   329      54.748  27.221  83.819  1.00  0.00           C
ATOM   1915  HB2 GLN   329      53.940  26.906  84.478  1.00  0.00           H
ATOM   1916  HB3 GLN   329      55.315  26.362  83.462  1.00  0.00           H
ATOM   1917  CG  GLN   329      55.737  28.161  84.574  1.00  0.00           C
ATOM   1918  HG2 GLN   329      56.458  28.651  83.919  1.00  0.00           H
ATOM   1919  HG3 GLN   329      55.172  28.982  85.017  1.00  0.00           H
ATOM   1920  CD  GLN   329      56.387  27.383  85.717  1.00  0.00           C
ATOM   1921  OE1 GLN   329      56.380  26.187  85.784  1.00  0.00           O
ATOM   1922  NE2 GLN   329      57.011  28.080  86.646  1.00  0.00           N
ATOM   1923 HE21 GLN   329      57.362  27.589  87.456  1.00  0.00           H
ATOM   1924 HE22 GLN   329      57.037  29.069  86.445  1.00  0.00           H
ATOM   1925  C   GLN   329      53.009  26.728  82.148  1.00  0.00           C
ATOM   1926  O   GLN   329      51.826  26.883  82.440  1.00  0.00           O
ATOM   1927  N   GLY   330      53.429  25.634  81.534  1.00  0.00           N
ATOM   1928  H   GLY   330      54.412  25.551  81.318  1.00  0.00           H
ATOM   1929  CA  GLY   330      52.432  24.580  81.107  1.00  0.00           C
ATOM   1930  HA2 GLY   330      53.045  23.869  80.552  1.00  0.00           H
ATOM   1931  HA3 GLY   330      51.855  24.157  81.929  1.00  0.00           H
ATOM   1932  C   GLY   330      51.407  25.085  80.064  1.00  0.00           C
ATOM   1933  O   GLY   330      51.667  26.030  79.292  1.00  0.00           O
ATOM   1934  N   THR   331      50.207  24.581  80.118  1.00  0.00           N
ATOM   1935  H   THR   331      50.087  23.780  80.723  1.00  0.00           H
ATOM   1936  CA  THR   331      49.195  24.815  79.105  1.00  0.00           C
ATOM   1937  HA  THR   331      49.605  25.512  78.375  1.00  0.00           H
ATOM   1938  CB  THR   331      48.777  23.468  78.479  1.00  0.00           C
ATOM   1939  HB  THR   331      48.200  23.533  77.557  1.00  0.00           H
ATOM   1940  CG2 THR   331      50.053  22.635  78.045  1.00  0.00           C
ATOM   1941 HG21 THR   331      50.737  22.422  78.867  1.00  0.00           H
ATOM   1942 HG22 THR   331      49.729  21.672  77.652  1.00  0.00           H
ATOM   1943 HG23 THR   331      50.569  23.159  77.240  1.00  0.00           H
ATOM   1944  OG1 THR   331      48.145  22.632  79.396  1.00  0.00           O
ATOM   1945  HG1 THR   331      47.199  22.763  79.304  1.00  0.00           H
ATOM   1946  C   THR   331      47.873  25.447  79.697  1.00  0.00           C
ATOM   1947  O   THR   331      46.851  25.477  79.073  1.00  0.00           O
ATOM   1948  N   LYS   332      47.955  25.959  80.922  1.00  0.00           N
ATOM   1949  H   LYS   332      48.780  25.919  81.504  1.00  0.00           H
ATOM   1950  CA  LYS   332      46.783  26.438  81.684  1.00  0.00           C
ATOM   1951  HA  LYS   332      45.884  25.988  81.263  1.00  0.00           H
ATOM   1952  CB  LYS   332      46.973  26.088  83.222  1.00  0.00           C
ATOM   1953  HB2 LYS   332      47.802  26.588  83.723  1.00  0.00           H
ATOM   1954  HB3 LYS   332      46.068  26.255  83.805  1.00  0.00           H
ATOM   1955  CG  LYS   332      47.200  24.563  83.452  1.00  0.00           C
ATOM   1956  HG2 LYS   332      48.238  24.261  83.588  1.00  0.00           H
ATOM   1957  HG3 LYS   332      46.846  24.362  84.463  1.00  0.00           H
ATOM   1958  CD  LYS   332      46.450  23.545  82.588  1.00  0.00           C
ATOM   1959  HD2 LYS   332      45.437  23.897  82.387  1.00  0.00           H
ATOM   1960  HD3 LYS   332      46.991  23.514  81.642  1.00  0.00           H
ATOM   1961  CE  LYS   332      46.523  22.131  83.176  1.00  0.00           C
ATOM   1962  HE2 LYS   332      47.562  21.867  83.374  1.00  0.00           H
ATOM   1963  HE3 LYS   332      45.807  22.015  83.990  1.00  0.00           H
ATOM   1964  NZ  LYS   332      45.947  21.243  82.142  1.00  0.00           N
ATOM   1965  HZ1 LYS   332      46.241  21.604  81.246  1.00  0.00           H
ATOM   1966  HZ2 LYS   332      46.358  20.324  82.225  1.00  0.00           H
ATOM   1967  HZ3 LYS   332      44.945  21.138  82.219  1.00  0.00           H
ATOM   1968  C   LYS   332      46.491  27.923  81.441  1.00  0.00           C
ATOM   1969  O   LYS   332      45.588  28.528  82.024  1.00  0.00           O
ATOM   1970  N   LYS   333      47.119  28.639  80.529  1.00  0.00           N
ATOM   1971  H   LYS   333      47.950  28.160  80.211  1.00  0.00           H
ATOM   1972  CA  LYS   333      46.918  30.076  80.178  1.00  0.00           C
ATOM   1973  HA  LYS   333      45.983  30.446  80.598  1.00  0.00           H
ATOM   1974  CB  LYS   333      48.055  30.935  80.757  1.00  0.00           C
ATOM   1975  HB2 LYS   333      48.021  30.767  81.833  1.00  0.00           H
ATOM   1976  HB3 LYS   333      48.985  30.497  80.395  1.00  0.00           H
ATOM   1977  CG  LYS   333      47.906  32.411  80.363  1.00  0.00           C
ATOM   1978  HG2 LYS   333      48.868  32.873  80.584  1.00  0.00           H
ATOM   1979  HG3 LYS   333      47.774  32.442  79.281  1.00  0.00           H
ATOM   1980  CD  LYS   333      46.828  33.212  81.182  1.00  0.00           C
ATOM   1981  HD2 LYS   333      45.796  32.943  80.958  1.00  0.00           H
ATOM   1982  HD3 LYS   333      47.017  33.073  82.247  1.00  0.00           H
ATOM   1983  CE  LYS   333      47.060  34.666  80.841  1.00  0.00           C
ATOM   1984  HE2 LYS   333      48.024  35.012  81.216  1.00  0.00           H
ATOM   1985  HE3 LYS   333      47.300  34.814  79.788  1.00  0.00           H
ATOM   1986  NZ  LYS   333      45.912  35.518  81.225  1.00  0.00           N
ATOM   1987  HZ1 LYS   333      46.087  36.471  80.940  1.00  0.00           H
ATOM   1988  HZ2 LYS   333      45.052  35.245  80.773  1.00  0.00           H
ATOM   1989  HZ3 LYS   333      45.732  35.563  82.218  1.00  0.00           H
ATOM   1990  C   LYS   333      46.887  30.072  78.632  1.00  0.00           C
ATOM   1991  O   LYS   333      47.875  29.917  77.944  1.00  0.00           O
ATOM   1992  N   GLU   334      45.702  30.318  78.054  1.00  0.00           N
ATOM   1993  H   GLU   334      44.930  30.335  78.705  1.00  0.00           H
ATOM   1994  CA  GLU   334      45.353  30.216  76.650  1.00  0.00           C
ATOM   1995  HA  GLU   334      45.491  29.179  76.345  1.00  0.00           H
ATOM   1996  CB  GLU   334      43.883  30.481  76.262  1.00  0.00           C
ATOM   1997  HB2 GLU   334      43.569  31.508  76.449  1.00  0.00           H
ATOM   1998  HB3 GLU   334      43.691  30.263  75.212  1.00  0.00           H
ATOM   1999  CG  GLU   334      42.823  29.722  77.059  1.00  0.00           C
ATOM   2000  HG2 GLU   334      41.897  29.523  76.520  1.00  0.00           H
ATOM   2001  HG3 GLU   334      43.272  28.757  77.293  1.00  0.00           H
ATOM   2002  CD  GLU   334      42.336  30.376  78.374  1.00  0.00           C
ATOM   2003  OE1 GLU   334      41.108  30.406  78.659  1.00  0.00           O
ATOM   2004  OE2 GLU   334      43.188  30.832  79.215  1.00  0.00           O
ATOM   2005  C   GLU   334      46.305  31.165  75.792  1.00  0.00           C
ATOM   2006  O   GLU   334      46.891  30.675  74.861  1.00  0.00           O
ATOM   2007  N   GLY   335      46.373  32.415  76.210  1.00  0.00           N
ATOM   2008  H   GLY   335      45.994  32.648  77.117  1.00  0.00           H
ATOM   2009  CA  GLY   335      47.200  33.400  75.498  1.00  0.00           C
ATOM   2010  HA2 GLY   335      46.706  33.639  74.557  1.00  0.00           H
ATOM   2011  HA3 GLY   335      47.180  34.328  76.069  1.00  0.00           H
ATOM   2012  C   GLY   335      48.665  32.988  75.357  1.00  0.00           C
ATOM   2013  O   GLY   335      49.331  33.104  74.325  1.00  0.00           O
ATOM   2014  N   CYX   336      49.141  32.307  76.430  1.00  0.00           N
ATOM   2015  H   CYX   336      48.597  32.336  77.281  1.00  0.00           H
ATOM   2016  CA  CYX   336      50.445  31.762  76.473  1.00  0.00           C
ATOM   2017  HA  CYX   336      51.160  32.528  76.174  1.00  0.00           H
ATOM   2018  CB  CYX   336      50.845  31.442  77.833  1.00  0.00           C
ATOM   2019  HB2 CYX   336      50.865  32.380  78.388  1.00  0.00           H
ATOM   2020  HB3 CYX   336      50.116  30.733  78.226  1.00  0.00           H
ATOM   2021  SG  CYX   336      52.461  30.728  78.016  1.00  0.00           S
ATOM   2022  C   CYX   336      50.595  30.533  75.575  1.00  0.00           C
ATOM   2023  O   CYX   336      51.509  30.377  74.751  1.00  0.00           O
ATOM   2024  N   THR   337      49.643  29.558  75.666  1.00  0.00           N
ATOM   2025  H   THR   337      48.829  29.780  76.220  1.00  0.00           H
ATOM   2026  CA  THR   337      49.637  28.308  74.864  1.00  0.00           C
ATOM   2027  HA  THR   337      50.395  27.614  75.227  1.00  0.00           H
ATOM   2028  CB  THR   337      48.409  27.474  75.135  1.00  0.00           C
ATOM   2029  HB  THR   337      47.529  28.043  74.835  1.00  0.00           H
ATOM   2030  CG2 THR   337      48.467  26.103  74.533  1.00  0.00           C
ATOM   2031 HG21 THR   337      48.860  26.209  73.521  1.00  0.00           H
ATOM   2032 HG22 THR   337      49.171  25.422  75.011  1.00  0.00           H
ATOM   2033 HG23 THR   337      47.541  25.531  74.484  1.00  0.00           H
ATOM   2034  OG1 THR   337      48.395  27.165  76.466  1.00  0.00           O
ATOM   2035  HG1 THR   337      47.473  26.958  76.638  1.00  0.00           H
ATOM   2036  C   THR   337      49.589  28.541  73.346  1.00  0.00           C
ATOM   2037  O   THR   337      50.372  27.900  72.669  1.00  0.00           O
ATOM   2038  N   ILE   338      48.834  29.472  72.777  1.00  0.00           N
ATOM   2039  H   ILE   338      48.243  29.996  73.406  1.00  0.00           H
ATOM   2040  CA  ILE   338      48.783  29.817  71.316  1.00  0.00           C
ATOM   2041  HA  ILE   338      48.943  28.849  70.841  1.00  0.00           H
ATOM   2042  CB  ILE   338      47.539  30.479  70.743  1.00  0.00           C
ATOM   2043  HB  ILE   338      46.661  29.905  71.037  1.00  0.00           H
ATOM   2044  CG2 ILE   338      47.438  31.894  71.477  1.00  0.00           C
ATOM   2045 HG21 ILE   338      47.702  31.868  72.534  1.00  0.00           H
ATOM   2046 HG22 ILE   338      48.165  32.611  71.093  1.00  0.00           H
ATOM   2047 HG23 ILE   338      46.489  32.418  71.364  1.00  0.00           H
ATOM   2048  CG1 ILE   338      47.469  30.621  69.210  1.00  0.00           C
ATOM   2049 HG12 ILE   338      48.292  31.193  68.780  1.00  0.00           H
ATOM   2050 HG13 ILE   338      47.732  29.680  68.728  1.00  0.00           H
ATOM   2051  CD1 ILE   338      46.100  30.971  68.641  1.00  0.00           C
ATOM   2052 HD11 ILE   338      46.137  30.858  67.557  1.00  0.00           H
ATOM   2053 HD12 ILE   338      45.286  30.414  69.105  1.00  0.00           H
ATOM   2054 HD13 ILE   338      45.908  32.025  68.844  1.00  0.00           H
ATOM   2055  C   ILE   338      50.087  30.545  70.889  1.00  0.00           C
ATOM   2056  O   ILE   338      50.597  30.281  69.829  1.00  0.00           O
ATOM   2057  N   LEU   339      50.605  31.483  71.723  1.00  0.00           N
ATOM   2058  H   LEU   339      50.017  31.789  72.486  1.00  0.00           H
ATOM   2059  CA  LEU   339      51.887  32.092  71.480  1.00  0.00           C
ATOM   2060  HA  LEU   339      51.840  32.579  70.506  1.00  0.00           H
ATOM   2061  CB  LEU   339      52.043  33.229  72.527  1.00  0.00           C
ATOM   2062  HB2 LEU   339      51.874  32.850  73.535  1.00  0.00           H
ATOM   2063  HB3 LEU   339      53.115  33.417  72.589  1.00  0.00           H
ATOM   2064  CG  LEU   339      51.247  34.540  72.275  1.00  0.00           C
ATOM   2065  HG  LEU   339      50.246  34.219  71.987  1.00  0.00           H
ATOM   2066  CD1 LEU   339      51.275  35.395  73.538  1.00  0.00           C
ATOM   2067 HD11 LEU   339      50.690  36.293  73.337  1.00  0.00           H
ATOM   2068 HD12 LEU   339      50.891  34.842  74.395  1.00  0.00           H
ATOM   2069 HD13 LEU   339      52.299  35.725  73.713  1.00  0.00           H
ATOM   2070  CD2 LEU   339      51.897  35.279  71.063  1.00  0.00           C
ATOM   2071 HD21 LEU   339      51.569  36.318  71.036  1.00  0.00           H
ATOM   2072 HD22 LEU   339      52.978  35.187  70.951  1.00  0.00           H
ATOM   2073 HD23 LEU   339      51.427  34.857  70.175  1.00  0.00           H
ATOM   2074  C   LEU   339      53.007  31.046  71.382  1.00  0.00           C
ATOM   2075  O   LEU   339      53.702  31.025  70.383  1.00  0.00           O
ATOM   2076  N   PHE   340      52.993  30.100  72.287  1.00  0.00           N
ATOM   2077  H   PHE   340      52.404  30.225  73.097  1.00  0.00           H
ATOM   2078  CA  PHE   340      53.934  28.879  72.204  1.00  0.00           C
ATOM   2079  HA  PHE   340      54.930  29.312  72.119  1.00  0.00           H
ATOM   2080  CB  PHE   340      53.883  28.104  73.548  1.00  0.00           C
ATOM   2081  HB2 PHE   340      54.700  28.437  74.188  1.00  0.00           H
ATOM   2082  HB3 PHE   340      52.933  28.367  74.013  1.00  0.00           H
ATOM   2083  CG  PHE   340      54.003  26.609  73.378  1.00  0.00           C
ATOM   2084  CD1 PHE   340      55.229  26.044  72.929  1.00  0.00           C
ATOM   2085  HD1 PHE   340      56.093  26.693  72.921  1.00  0.00           H
ATOM   2086  CE1 PHE   340      55.324  24.673  72.625  1.00  0.00           C
ATOM   2087  HE1 PHE   340      56.244  24.205  72.306  1.00  0.00           H
ATOM   2088  CZ  PHE   340      54.107  23.833  72.666  1.00  0.00           C
ATOM   2089  HZ  PHE   340      54.102  22.753  72.641  1.00  0.00           H
ATOM   2090  CE2 PHE   340      52.944  24.403  73.320  1.00  0.00           C
ATOM   2091  HE2 PHE   340      52.054  23.814  73.488  1.00  0.00           H
ATOM   2092  CD2 PHE   340      52.886  25.839  73.550  1.00  0.00           C
ATOM   2093  HD2 PHE   340      52.019  26.312  73.987  1.00  0.00           H
ATOM   2094  C   PHE   340      53.774  28.011  70.926  1.00  0.00           C
ATOM   2095  O   PHE   340      54.749  27.864  70.199  1.00  0.00           O
ATOM   2096  N   MET   341      52.534  27.556  70.601  1.00  0.00           N
ATOM   2097  H   MET   341      51.735  27.723  71.196  1.00  0.00           H
ATOM   2098  CA  MET   341      52.391  26.750  69.388  1.00  0.00           C
ATOM   2099  HA  MET   341      53.084  25.910  69.435  1.00  0.00           H
ATOM   2100  CB  MET   341      50.975  26.076  69.318  1.00  0.00           C
ATOM   2101  HB2 MET   341      50.224  26.822  69.579  1.00  0.00           H
ATOM   2102  HB3 MET   341      50.759  25.800  68.286  1.00  0.00           H
ATOM   2103  CG  MET   341      50.838  24.868  70.275  1.00  0.00           C
ATOM   2104  HG2 MET   341      51.548  24.050  70.155  1.00  0.00           H
ATOM   2105  HG3 MET   341      50.882  25.293  71.278  1.00  0.00           H
ATOM   2106  SD  MET   341      49.137  24.095  70.018  1.00  0.00           S
ATOM   2107  CE  MET   341      49.402  23.267  68.359  1.00  0.00           C
ATOM   2108  HE1 MET   341      49.898  23.914  67.635  1.00  0.00           H
ATOM   2109  HE2 MET   341      50.076  22.433  68.551  1.00  0.00           H
ATOM   2110  HE3 MET   341      48.451  22.859  68.017  1.00  0.00           H
ATOM   2111  C   MET   341      52.772  27.473  68.076  1.00  0.00           C
ATOM   2112  O   MET   341      53.423  26.927  67.219  1.00  0.00           O
ATOM   2113  N   VAL   342      52.437  28.699  68.011  1.00  0.00           N
ATOM   2114  H   VAL   342      51.976  29.064  68.832  1.00  0.00           H
ATOM   2115  CA  VAL   342      52.806  29.583  66.940  1.00  0.00           C
ATOM   2116  HA  VAL   342      52.483  29.155  65.991  1.00  0.00           H
ATOM   2117  CB  VAL   342      52.046  30.944  66.938  1.00  0.00           C
ATOM   2118  HB  VAL   342      52.241  31.461  67.878  1.00  0.00           H
ATOM   2119  CG1 VAL   342      52.577  31.882  65.868  1.00  0.00           C
ATOM   2120 HG11 VAL   342      53.615  32.202  65.954  1.00  0.00           H
ATOM   2121 HG12 VAL   342      52.428  31.435  64.885  1.00  0.00           H
ATOM   2122 HG13 VAL   342      51.912  32.738  65.986  1.00  0.00           H
ATOM   2123  CG2 VAL   342      50.554  30.729  66.738  1.00  0.00           C
ATOM   2124 HG21 VAL   342      50.115  30.067  67.484  1.00  0.00           H
ATOM   2125 HG22 VAL   342      50.031  31.684  66.767  1.00  0.00           H
ATOM   2126 HG23 VAL   342      50.387  30.306  65.747  1.00  0.00           H
ATOM   2127  C   VAL   342      54.312  29.860  66.872  1.00  0.00           C
ATOM   2128  O   VAL   342      54.845  29.756  65.735  1.00  0.00           O
ATOM   2129  N   LEU   343      54.961  30.342  67.932  1.00  0.00           N
ATOM   2130  H   LEU   343      54.438  30.480  68.785  1.00  0.00           H
ATOM   2131  CA  LEU   343      56.424  30.470  67.957  1.00  0.00           C
ATOM   2132  HA  LEU   343      56.641  31.072  67.075  1.00  0.00           H
ATOM   2133  CB  LEU   343      56.962  31.159  69.244  1.00  0.00           C
ATOM   2134  HB2 LEU   343      56.712  30.628  70.163  1.00  0.00           H
ATOM   2135  HB3 LEU   343      58.027  31.199  69.015  1.00  0.00           H
ATOM   2136  CG  LEU   343      56.474  32.616  69.268  1.00  0.00           C
ATOM   2137  HG  LEU   343      55.388  32.618  69.362  1.00  0.00           H
ATOM   2138  CD1 LEU   343      56.928  33.348  70.515  1.00  0.00           C
ATOM   2139 HD11 LEU   343      57.984  33.085  70.583  1.00  0.00           H
ATOM   2140 HD12 LEU   343      56.840  34.427  70.396  1.00  0.00           H
ATOM   2141 HD13 LEU   343      56.375  32.901  71.342  1.00  0.00           H
ATOM   2142  CD2 LEU   343      57.083  33.475  68.130  1.00  0.00           C
ATOM   2143 HD21 LEU   343      58.150  33.267  68.048  1.00  0.00           H
ATOM   2144 HD22 LEU   343      56.550  33.174  67.229  1.00  0.00           H
ATOM   2145 HD23 LEU   343      56.723  34.489  68.305  1.00  0.00           H
ATOM   2146  C   LEU   343      57.116  29.221  67.571  1.00  0.00           C
ATOM   2147  O   LEU   343      58.058  29.255  66.795  1.00  0.00           O
ATOM   2148  N   TYR   344      56.722  28.074  68.101  1.00  0.00           N
ATOM   2149  H   TYR   344      55.871  28.220  68.625  1.00  0.00           H
ATOM   2150  CA  TYR   344      57.492  26.860  68.029  1.00  0.00           C
ATOM   2151  HA  TYR   344      58.549  27.111  68.115  1.00  0.00           H
ATOM   2152  CB  TYR   344      57.215  25.956  69.203  1.00  0.00           C
ATOM   2153  HB2 TYR   344      57.556  26.407  70.135  1.00  0.00           H
ATOM   2154  HB3 TYR   344      56.132  25.834  69.250  1.00  0.00           H
ATOM   2155  CG  TYR   344      57.971  24.646  69.197  1.00  0.00           C
ATOM   2156  CD1 TYR   344      59.342  24.679  69.302  1.00  0.00           C
ATOM   2157  HD1 TYR   344      59.860  25.591  69.561  1.00  0.00           H
ATOM   2158  CE1 TYR   344      60.078  23.476  69.167  1.00  0.00           C
ATOM   2159  HE1 TYR   344      61.155  23.511  69.241  1.00  0.00           H
ATOM   2160  CZ  TYR   344      59.420  22.376  68.753  1.00  0.00           C
ATOM   2161  OH  TYR   344      60.193  21.260  68.429  1.00  0.00           O
ATOM   2162  HH  TYR   344      61.138  21.374  68.554  1.00  0.00           H
ATOM   2163  CE2 TYR   344      58.033  22.312  68.528  1.00  0.00           C
ATOM   2164  HE2 TYR   344      57.616  21.341  68.303  1.00  0.00           H
ATOM   2165  CD2 TYR   344      57.315  23.449  68.732  1.00  0.00           C
ATOM   2166  HD2 TYR   344      56.305  23.522  68.355  1.00  0.00           H
ATOM   2167  C   TYR   344      57.321  26.119  66.667  1.00  0.00           C
ATOM   2168  O   TYR   344      58.372  25.822  66.005  1.00  0.00           O
ATOM   2169  N   PHE   345      56.060  25.851  66.190  1.00  0.00           N
ATOM   2170  H   PHE   345      55.336  26.203  66.799  1.00  0.00           H
ATOM   2171  CA  PHE   345      55.766  25.129  64.950  1.00  0.00           C
ATOM   2172  HA  PHE   345      56.242  24.161  65.109  1.00  0.00           H
ATOM   2173  CB  PHE   345      54.240  24.976  64.843  1.00  0.00           C
ATOM   2174  HB2 PHE   345      53.898  24.469  65.745  1.00  0.00           H
ATOM   2175  HB3 PHE   345      53.796  25.970  64.895  1.00  0.00           H
ATOM   2176  CG  PHE   345      53.684  24.308  63.558  1.00  0.00           C
ATOM   2177  CD1 PHE   345      53.370  25.087  62.405  1.00  0.00           C
ATOM   2178  HD1 PHE   345      53.493  26.148  62.566  1.00  0.00           H
ATOM   2179  CE1 PHE   345      52.906  24.454  61.251  1.00  0.00           C
ATOM   2180  HE1 PHE   345      52.626  25.054  60.398  1.00  0.00           H
ATOM   2181  CZ  PHE   345      52.737  23.086  61.157  1.00  0.00           C
ATOM   2182  HZ  PHE   345      52.471  22.519  60.277  1.00  0.00           H
ATOM   2183  CE2 PHE   345      53.075  22.348  62.319  1.00  0.00           C
ATOM   2184  HE2 PHE   345      52.982  21.276  62.228  1.00  0.00           H
ATOM   2185  CD2 PHE   345      53.650  22.896  63.496  1.00  0.00           C
ATOM   2186  HD2 PHE   345      53.865  22.238  64.326  1.00  0.00           H
ATOM   2187  C   PHE   345      56.241  25.797  63.607  1.00  0.00           C
ATOM   2188  O   PHE   345      57.011  25.227  62.879  1.00  0.00           O
ATOM   2189  N   PHE   346      55.955  27.122  63.446  1.00  0.00           N
ATOM   2190  H   PHE   346      55.315  27.526  64.115  1.00  0.00           H
ATOM   2191  CA  PHE   346      56.609  27.938  62.432  1.00  0.00           C
ATOM   2192  HA  PHE   346      56.611  27.383  61.493  1.00  0.00           H
ATOM   2193  CB  PHE   346      55.816  29.170  62.092  1.00  0.00           C
ATOM   2194  HB2 PHE   346      55.863  29.860  62.935  1.00  0.00           H
ATOM   2195  HB3 PHE   346      56.330  29.587  61.226  1.00  0.00           H
ATOM   2196  CG  PHE   346      54.344  28.981  61.880  1.00  0.00           C
ATOM   2197  CD1 PHE   346      53.913  28.404  60.708  1.00  0.00           C
ATOM   2198  HD1 PHE   346      54.587  28.032  59.951  1.00  0.00           H
ATOM   2199  CE1 PHE   346      52.471  28.333  60.444  1.00  0.00           C
ATOM   2200  HE1 PHE   346      52.163  27.795  59.559  1.00  0.00           H
ATOM   2201  CZ  PHE   346      51.532  28.732  61.478  1.00  0.00           C
ATOM   2202  HZ  PHE   346      50.469  28.653  61.303  1.00  0.00           H
ATOM   2203  CE2 PHE   346      52.052  29.220  62.683  1.00  0.00           C
ATOM   2204  HE2 PHE   346      51.347  29.579  63.419  1.00  0.00           H
ATOM   2205  CD2 PHE   346      53.401  29.390  62.869  1.00  0.00           C
ATOM   2206  HD2 PHE   346      53.725  29.896  63.767  1.00  0.00           H
ATOM   2207  C   PHE   346      58.124  28.099  62.629  1.00  0.00           C
ATOM   2208  O   PHE   346      58.859  28.186  61.600  1.00  0.00           O
ATOM   2209  N   GLY   347      58.605  28.202  63.888  1.00  0.00           N
ATOM   2210  H   GLY   347      57.999  28.372  64.678  1.00  0.00           H
ATOM   2211  CA  GLY   347      60.057  28.095  64.103  1.00  0.00           C
ATOM   2212  HA2 GLY   347      60.470  28.903  63.501  1.00  0.00           H
ATOM   2213  HA3 GLY   347      60.355  28.267  65.137  1.00  0.00           H
ATOM   2214  C   GLY   347      60.718  26.802  63.501  1.00  0.00           C
ATOM   2215  O   GLY   347      61.694  26.829  62.755  1.00  0.00           O
ATOM   2216  N   MET   348      60.131  25.641  63.770  1.00  0.00           N
ATOM   2217  H   MET   348      59.317  25.643  64.367  1.00  0.00           H
ATOM   2218  CA  MET   348      60.534  24.345  63.285  1.00  0.00           C
ATOM   2219  HA  MET   348      61.611  24.340  63.449  1.00  0.00           H
ATOM   2220  CB  MET   348      59.951  23.137  63.962  1.00  0.00           C
ATOM   2221  HB2 MET   348      58.868  23.144  63.838  1.00  0.00           H
ATOM   2222  HB3 MET   348      60.361  22.202  63.581  1.00  0.00           H
ATOM   2223  CG  MET   348      60.346  23.097  65.464  1.00  0.00           C
ATOM   2224  HG2 MET   348      60.192  24.097  65.870  1.00  0.00           H
ATOM   2225  HG3 MET   348      59.676  22.388  65.949  1.00  0.00           H
ATOM   2226  SD  MET   348      62.020  22.405  65.676  1.00  0.00           S
ATOM   2227  CE  MET   348      62.972  23.725  66.435  1.00  0.00           C
ATOM   2228  HE1 MET   348      62.487  23.950  67.385  1.00  0.00           H
ATOM   2229  HE2 MET   348      64.024  23.466  66.563  1.00  0.00           H
ATOM   2230  HE3 MET   348      62.973  24.599  65.785  1.00  0.00           H
ATOM   2231  C   MET   348      60.354  24.175  61.752  1.00  0.00           C
ATOM   2232  O   MET   348      61.311  23.681  61.118  1.00  0.00           O
ATOM   2233  N   ALA   349      59.273  24.690  61.166  1.00  0.00           N
ATOM   2234  H   ALA   349      58.538  25.044  61.761  1.00  0.00           H
ATOM   2235  CA  ALA   349      58.977  24.732  59.664  1.00  0.00           C
ATOM   2236  HA  ALA   349      59.045  23.732  59.234  1.00  0.00           H
ATOM   2237  CB  ALA   349      57.551  25.148  59.328  1.00  0.00           C
ATOM   2238  HB1 ALA   349      57.185  25.974  59.938  1.00  0.00           H
ATOM   2239  HB2 ALA   349      57.473  25.412  58.274  1.00  0.00           H
ATOM   2240  HB3 ALA   349      56.906  24.284  59.492  1.00  0.00           H
ATOM   2241  C   ALA   349      59.987  25.614  58.951  1.00  0.00           C
ATOM   2242  O   ALA   349      60.540  25.166  57.923  1.00  0.00           O
ATOM   2243  N   SER   350      60.393  26.763  59.537  1.00  0.00           N
ATOM   2244  H   SER   350      59.929  27.160  60.341  1.00  0.00           H
ATOM   2245  CA  SER   350      61.336  27.754  58.926  1.00  0.00           C
ATOM   2246  HA  SER   350      61.052  28.121  57.940  1.00  0.00           H
ATOM   2247  CB  SER   350      61.514  28.909  59.860  1.00  0.00           C
ATOM   2248  HB2 SER   350      61.851  28.746  60.883  1.00  0.00           H
ATOM   2249  HB3 SER   350      62.247  29.585  59.421  1.00  0.00           H
ATOM   2250  OG  SER   350      60.308  29.678  60.057  1.00  0.00           O
ATOM   2251  HG  SER   350      59.727  29.089  60.544  1.00  0.00           H
ATOM   2252  C   SER   350      62.695  27.118  58.636  1.00  0.00           C
ATOM   2253  O   SER   350      63.230  27.299  57.527  1.00  0.00           O
ATOM   2254  N   SER   351      63.189  26.394  59.590  1.00  0.00           N
ATOM   2255  H   SER   351      62.770  26.469  60.506  1.00  0.00           H
ATOM   2256  CA  SER   351      64.478  25.834  59.378  1.00  0.00           C
ATOM   2257  HA  SER   351      65.213  26.619  59.195  1.00  0.00           H
ATOM   2258  CB  SER   351      64.864  25.189  60.680  1.00  0.00           C
ATOM   2259  HB2 SER   351      63.971  24.659  61.011  1.00  0.00           H
ATOM   2260  HB3 SER   351      65.679  24.506  60.441  1.00  0.00           H
ATOM   2261  OG  SER   351      65.186  26.204  61.591  1.00  0.00           O
ATOM   2262  HG  SER   351      66.108  26.469  61.582  1.00  0.00           H
ATOM   2263  C   SER   351      64.479  24.755  58.308  1.00  0.00           C
ATOM   2264  O   SER   351      65.338  24.700  57.435  1.00  0.00           O
ATOM   2265  N   ILE   352      63.454  23.889  58.335  1.00  0.00           N
ATOM   2266  H   ILE   352      62.831  24.017  59.120  1.00  0.00           H
ATOM   2267  CA  ILE   352      63.165  22.932  57.260  1.00  0.00           C
ATOM   2268  HA  ILE   352      64.029  22.268  57.232  1.00  0.00           H
ATOM   2269  CB  ILE   352      61.884  22.105  57.686  1.00  0.00           C
ATOM   2270  HB  ILE   352      61.028  22.718  57.966  1.00  0.00           H
ATOM   2271  CG2 ILE   352      61.586  21.150  56.490  1.00  0.00           C
ATOM   2272 HG21 ILE   352      61.183  21.738  55.665  1.00  0.00           H
ATOM   2273 HG22 ILE   352      62.539  20.773  56.118  1.00  0.00           H
ATOM   2274 HG23 ILE   352      60.786  20.455  56.743  1.00  0.00           H
ATOM   2275  CG1 ILE   352      62.204  21.261  58.898  1.00  0.00           C
ATOM   2276 HG12 ILE   352      62.905  20.440  58.750  1.00  0.00           H
ATOM   2277 HG13 ILE   352      62.708  21.817  59.689  1.00  0.00           H
ATOM   2278  CD1 ILE   352      60.926  20.705  59.579  1.00  0.00           C
ATOM   2279 HD11 ILE   352      60.158  21.478  59.612  1.00  0.00           H
ATOM   2280 HD12 ILE   352      60.542  19.852  59.019  1.00  0.00           H
ATOM   2281 HD13 ILE   352      61.114  20.428  60.616  1.00  0.00           H
ATOM   2282  C   ILE   352      62.983  23.542  55.823  1.00  0.00           C
ATOM   2283  O   ILE   352      63.558  23.000  54.851  1.00  0.00           O
ATOM   2284  N   TRP   353      62.251  24.595  55.589  1.00  0.00           N
ATOM   2285  H   TRP   353      61.695  24.980  56.339  1.00  0.00           H
ATOM   2286  CA  TRP   353      62.143  25.214  54.279  1.00  0.00           C
ATOM   2287  HA  TRP   353      61.876  24.443  53.557  1.00  0.00           H
ATOM   2288  CB  TRP   353      61.034  26.282  54.150  1.00  0.00           C
ATOM   2289  HB2 TRP   353      61.254  26.953  54.980  1.00  0.00           H
ATOM   2290  HB3 TRP   353      61.222  26.848  53.237  1.00  0.00           H
ATOM   2291  CG  TRP   353      59.660  25.760  53.967  1.00  0.00           C
ATOM   2292  CD1 TRP   353      58.725  25.698  54.944  1.00  0.00           C
ATOM   2293  HD1 TRP   353      58.838  26.072  55.951  1.00  0.00           H
ATOM   2294  NE1 TRP   353      57.561  25.108  54.425  1.00  0.00           N
ATOM   2295  HE1 TRP   353      56.742  24.888  54.973  1.00  0.00           H
ATOM   2296  CE2 TRP   353      57.771  24.706  53.145  1.00  0.00           C
ATOM   2297  CZ2 TRP   353      56.912  23.965  52.405  1.00  0.00           C
ATOM   2298  HZ2 TRP   353      55.950  23.586  52.718  1.00  0.00           H
ATOM   2299  CH2 TRP   353      57.250  23.788  51.075  1.00  0.00           C
ATOM   2300  HH2 TRP   353      56.569  23.356  50.357  1.00  0.00           H
ATOM   2301  CZ3 TRP   353      58.549  24.059  50.624  1.00  0.00           C
ATOM   2302  HZ3 TRP   353      58.772  23.639  49.654  1.00  0.00           H
ATOM   2303  CE3 TRP   353      59.492  24.682  51.504  1.00  0.00           C
ATOM   2304  HE3 TRP   353      60.514  24.921  51.250  1.00  0.00           H
ATOM   2305  CD2 TRP   353      59.082  25.077  52.784  1.00  0.00           C
ATOM   2306  C   TRP   353      63.473  25.726  53.747  1.00  0.00           C
ATOM   2307  O   TRP   353      63.676  25.683  52.495  1.00  0.00           O
ATOM   2308  N   TRP   354      64.368  26.204  54.642  1.00  0.00           N
ATOM   2309  H   TRP   354      64.045  26.304  55.594  1.00  0.00           H
ATOM   2310  CA  TRP   354      65.741  26.559  54.272  1.00  0.00           C
ATOM   2311  HA  TRP   354      65.742  27.367  53.541  1.00  0.00           H
ATOM   2312  CB  TRP   354      66.484  27.085  55.552  1.00  0.00           C
ATOM   2313  HB2 TRP   354      65.934  26.829  56.458  1.00  0.00           H
ATOM   2314  HB3 TRP   354      67.497  26.685  55.602  1.00  0.00           H
ATOM   2315  CG  TRP   354      66.705  28.552  55.604  1.00  0.00           C
ATOM   2316  CD1 TRP   354      66.308  29.343  56.663  1.00  0.00           C
ATOM   2317  HD1 TRP   354      65.772  29.008  57.538  1.00  0.00           H
ATOM   2318  NE1 TRP   354      66.858  30.613  56.418  1.00  0.00           N
ATOM   2319  HE1 TRP   354      66.656  31.392  57.028  1.00  0.00           H
ATOM   2320  CE2 TRP   354      67.617  30.717  55.273  1.00  0.00           C
ATOM   2321  CZ2 TRP   354      68.419  31.716  54.790  1.00  0.00           C
ATOM   2322  HZ2 TRP   354      68.504  32.654  55.319  1.00  0.00           H
ATOM   2323  CH2 TRP   354      69.139  31.414  53.622  1.00  0.00           C
ATOM   2324  HH2 TRP   354      69.835  32.123  53.198  1.00  0.00           H
ATOM   2325  CZ3 TRP   354      69.068  30.112  53.004  1.00  0.00           C
ATOM   2326  HZ3 TRP   354      69.726  29.819  52.200  1.00  0.00           H
ATOM   2327  CE3 TRP   354      68.413  29.070  53.665  1.00  0.00           C
ATOM   2328  HE3 TRP   354      68.422  28.020  53.412  1.00  0.00           H
ATOM   2329  CD2 TRP   354      67.543  29.395  54.725  1.00  0.00           C
ATOM   2330  C   TRP   354      66.480  25.386  53.600  1.00  0.00           C
ATOM   2331  O   TRP   354      67.279  25.491  52.636  1.00  0.00           O
ATOM   2332  N   VAL   355      66.267  24.152  54.155  1.00  0.00           N
ATOM   2333  H   VAL   355      65.710  24.013  54.986  1.00  0.00           H
ATOM   2334  CA  VAL   355      66.945  22.923  53.622  1.00  0.00           C
ATOM   2335  HA  VAL   355      67.984  23.157  53.390  1.00  0.00           H
ATOM   2336  CB  VAL   355      66.979  21.818  54.780  1.00  0.00           C
ATOM   2337  HB  VAL   355      65.967  21.438  54.922  1.00  0.00           H
ATOM   2338  CG1 VAL   355      67.786  20.600  54.362  1.00  0.00           C
ATOM   2339 HG11 VAL   355      67.509  20.150  53.408  1.00  0.00           H
ATOM   2340 HG12 VAL   355      68.839  20.850  54.486  1.00  0.00           H
ATOM   2341 HG13 VAL   355      67.569  19.779  55.044  1.00  0.00           H
ATOM   2342  CG2 VAL   355      67.478  22.296  56.159  1.00  0.00           C
ATOM   2343 HG21 VAL   355      68.505  22.655  56.220  1.00  0.00           H
ATOM   2344 HG22 VAL   355      66.764  23.029  56.535  1.00  0.00           H
ATOM   2345 HG23 VAL   355      67.435  21.467  56.865  1.00  0.00           H
ATOM   2346  C   VAL   355      66.410  22.514  52.301  1.00  0.00           C
ATOM   2347  O   VAL   355      67.166  21.951  51.487  1.00  0.00           O
ATOM   2348  N   ILE   356      65.145  22.853  51.998  1.00  0.00           N
ATOM   2349  H   ILE   356      64.579  23.247  52.737  1.00  0.00           H
ATOM   2350  CA  ILE   356      64.505  22.622  50.689  1.00  0.00           C
ATOM   2351  HA  ILE   356      64.879  21.664  50.328  1.00  0.00           H
ATOM   2352  CB  ILE   356      62.958  22.543  50.785  1.00  0.00           C
ATOM   2353  HB  ILE   356      62.518  23.463  51.168  1.00  0.00           H
ATOM   2354  CG2 ILE   356      62.361  22.235  49.414  1.00  0.00           C
ATOM   2355 HG21 ILE   356      62.848  21.346  49.013  1.00  0.00           H
ATOM   2356 HG22 ILE   356      61.285  22.070  49.468  1.00  0.00           H
ATOM   2357 HG23 ILE   356      62.485  23.078  48.734  1.00  0.00           H
ATOM   2358  CG1 ILE   356      62.541  21.299  51.756  1.00  0.00           C
ATOM   2359 HG12 ILE   356      62.644  20.343  51.241  1.00  0.00           H
ATOM   2360 HG13 ILE   356      63.330  21.288  52.507  1.00  0.00           H
ATOM   2361  CD1 ILE   356      61.137  21.478  52.375  1.00  0.00           C
ATOM   2362 HD11 ILE   356      61.058  22.505  52.731  1.00  0.00           H
ATOM   2363 HD12 ILE   356      60.476  21.478  51.509  1.00  0.00           H
ATOM   2364 HD13 ILE   356      60.996  20.703  53.129  1.00  0.00           H
ATOM   2365  C   ILE   356      65.010  23.706  49.669  1.00  0.00           C
ATOM   2366  O   ILE   356      65.270  23.294  48.513  1.00  0.00           O
ATOM   2367  N   LEU   357      65.126  24.955  50.150  1.00  0.00           N
ATOM   2368  H   LEU   357      64.715  25.058  51.067  1.00  0.00           H
ATOM   2369  CA  LEU   357      65.720  26.023  49.342  1.00  0.00           C
ATOM   2370  HA  LEU   357      65.024  26.298  48.550  1.00  0.00           H
ATOM   2371  CB  LEU   357      65.874  27.319  50.212  1.00  0.00           C
ATOM   2372  HB2 LEU   357      64.919  27.487  50.710  1.00  0.00           H
ATOM   2373  HB3 LEU   357      66.546  27.196  51.061  1.00  0.00           H
ATOM   2374  CG  LEU   357      66.134  28.643  49.471  1.00  0.00           C
ATOM   2375  HG  LEU   357      65.628  28.665  48.506  1.00  0.00           H
ATOM   2376  CD1 LEU   357      65.652  29.876  50.302  1.00  0.00           C
ATOM   2377 HD11 LEU   357      65.778  30.789  49.719  1.00  0.00           H
ATOM   2378 HD12 LEU   357      64.583  29.797  50.499  1.00  0.00           H
ATOM   2379 HD13 LEU   357      66.262  30.071  51.183  1.00  0.00           H
ATOM   2380  CD2 LEU   357      67.586  29.000  49.345  1.00  0.00           C
ATOM   2381 HD21 LEU   357      68.107  29.201  50.281  1.00  0.00           H
ATOM   2382 HD22 LEU   357      68.167  28.211  48.865  1.00  0.00           H
ATOM   2383 HD23 LEU   357      67.609  29.899  48.729  1.00  0.00           H
ATOM   2384  C   LEU   357      67.072  25.600  48.815  1.00  0.00           C
ATOM   2385  O   LEU   357      67.313  25.593  47.609  1.00  0.00           O
ATOM   2386  N   SER   358      67.984  25.221  49.718  1.00  0.00           N
ATOM   2387  H   SER   358      67.811  25.241  50.713  1.00  0.00           H
ATOM   2388  CA  SER   358      69.349  24.971  49.279  1.00  0.00           C
ATOM   2389  HA  SER   358      69.779  25.795  48.709  1.00  0.00           H
ATOM   2390  CB  SER   358      70.258  24.828  50.501  1.00  0.00           C
ATOM   2391  HB2 SER   358      70.000  24.026  51.193  1.00  0.00           H
ATOM   2392  HB3 SER   358      71.268  24.680  50.121  1.00  0.00           H
ATOM   2393  OG  SER   358      70.276  25.930  51.371  1.00  0.00           O
ATOM   2394  HG  SER   358      69.579  25.827  52.023  1.00  0.00           H
ATOM   2395  C   SER   358      69.452  23.669  48.456  1.00  0.00           C
ATOM   2396  O   SER   358      70.326  23.493  47.640  1.00  0.00           O
ATOM   2397  N   LEU   359      68.607  22.683  48.672  1.00  0.00           N
ATOM   2398  H   LEU   359      67.952  22.745  49.438  1.00  0.00           H
ATOM   2399  CA  LEU   359      68.500  21.443  47.862  1.00  0.00           C
ATOM   2400  HA  LEU   359      69.510  21.068  47.698  1.00  0.00           H
ATOM   2401  CB  LEU   359      67.816  20.306  48.627  1.00  0.00           C
ATOM   2402  HB2 LEU   359      68.090  20.220  49.679  1.00  0.00           H
ATOM   2403  HB3 LEU   359      66.808  20.663  48.840  1.00  0.00           H
ATOM   2404  CG  LEU   359      67.868  18.905  47.943  1.00  0.00           C
ATOM   2405  HG  LEU   359      67.294  18.887  47.017  1.00  0.00           H
ATOM   2406  CD1 LEU   359      69.232  18.112  47.659  1.00  0.00           C
ATOM   2407 HD11 LEU   359      70.013  18.818  47.378  1.00  0.00           H
ATOM   2408 HD12 LEU   359      69.558  17.715  48.621  1.00  0.00           H
ATOM   2409 HD13 LEU   359      69.126  17.429  46.816  1.00  0.00           H
ATOM   2410  CD2 LEU   359      67.122  17.941  48.927  1.00  0.00           C
ATOM   2411 HD21 LEU   359      67.027  16.894  48.640  1.00  0.00           H
ATOM   2412 HD22 LEU   359      67.487  18.044  49.949  1.00  0.00           H
ATOM   2413 HD23 LEU   359      66.099  18.316  48.954  1.00  0.00           H
ATOM   2414  C   LEU   359      67.892  21.643  46.460  1.00  0.00           C
ATOM   2415  O   LEU   359      68.392  21.131  45.431  1.00  0.00           O
ATOM   2416  N   THR   360      66.834  22.508  46.353  1.00  0.00           N
ATOM   2417  H   THR   360      66.534  23.110  47.107  1.00  0.00           H
ATOM   2418  CA  THR   360      66.316  22.922  45.035  1.00  0.00           C
ATOM   2419  HA  THR   360      66.109  22.025  44.453  1.00  0.00           H
ATOM   2420  CB  THR   360      65.046  23.748  44.960  1.00  0.00           C
ATOM   2421  HB  THR   360      64.711  24.019  43.959  1.00  0.00           H
ATOM   2422  CG2 THR   360      63.842  22.923  45.414  1.00  0.00           C
ATOM   2423 HG21 THR   360      62.926  23.497  45.274  1.00  0.00           H
ATOM   2424 HG22 THR   360      63.715  22.118  44.690  1.00  0.00           H
ATOM   2425 HG23 THR   360      63.818  22.506  46.420  1.00  0.00           H
ATOM   2426  OG1 THR   360      65.023  24.880  45.744  1.00  0.00           O
ATOM   2427  HG1 THR   360      65.206  24.587  46.640  1.00  0.00           H
ATOM   2428  C   THR   360      67.367  23.722  44.322  1.00  0.00           C
ATOM   2429  O   THR   360      67.574  23.460  43.127  1.00  0.00           O
ATOM   2430  N   TRP   361      67.996  24.738  44.987  1.00  0.00           N
ATOM   2431  H   TRP   361      67.694  24.979  45.921  1.00  0.00           H
ATOM   2432  CA  TRP   361      68.991  25.506  44.266  1.00  0.00           C
ATOM   2433  HA  TRP   361      68.491  26.016  43.443  1.00  0.00           H
ATOM   2434  CB  TRP   361      69.753  26.463  45.223  1.00  0.00           C
ATOM   2435  HB2 TRP   361      69.028  27.189  45.591  1.00  0.00           H
ATOM   2436  HB3 TRP   361      70.104  25.859  46.061  1.00  0.00           H
ATOM   2437  CG  TRP   361      70.875  27.269  44.522  1.00  0.00           C
ATOM   2438  CD1 TRP   361      70.698  28.130  43.540  1.00  0.00           C
ATOM   2439  HD1 TRP   361      69.771  28.396  43.054  1.00  0.00           H
ATOM   2440  NE1 TRP   361      71.881  28.640  43.116  1.00  0.00           N
ATOM   2441  HE1 TRP   361      71.929  29.291  42.346  1.00  0.00           H
ATOM   2442  CE2 TRP   361      72.921  28.245  43.937  1.00  0.00           C
ATOM   2443  CZ2 TRP   361      74.317  28.496  43.924  1.00  0.00           C
ATOM   2444  HZ2 TRP   361      74.811  29.197  43.267  1.00  0.00           H
ATOM   2445  CH2 TRP   361      75.117  27.904  44.866  1.00  0.00           C
ATOM   2446  HH2 TRP   361      76.180  28.090  44.913  1.00  0.00           H
ATOM   2447  CZ3 TRP   361      74.600  26.908  45.653  1.00  0.00           C
ATOM   2448  HZ3 TRP   361      75.326  26.371  46.246  1.00  0.00           H
ATOM   2449  CE3 TRP   361      73.211  26.631  45.672  1.00  0.00           C
ATOM   2450  HE3 TRP   361      72.817  25.956  46.418  1.00  0.00           H
ATOM   2451  CD2 TRP   361      72.320  27.290  44.821  1.00  0.00           C
ATOM   2452  C   TRP   361      70.143  24.604  43.821  1.00  0.00           C
ATOM   2453  O   TRP   361      70.487  24.804  42.686  1.00  0.00           O
ATOM   2454  N   PHE   362      70.760  23.814  44.737  1.00  0.00           N
ATOM   2455  H   PHE   362      70.517  23.907  45.713  1.00  0.00           H
ATOM   2456  CA  PHE   362      71.913  22.964  44.415  1.00  0.00           C
ATOM   2457  HA  PHE   362      72.740  23.637  44.190  1.00  0.00           H
ATOM   2458  CB  PHE   362      72.321  22.226  45.710  1.00  0.00           C
ATOM   2459  HB2 PHE   362      72.734  22.946  46.417  1.00  0.00           H
ATOM   2460  HB3 PHE   362      71.457  21.702  46.119  1.00  0.00           H
ATOM   2461  CG  PHE   362      73.367  21.122  45.611  1.00  0.00           C
ATOM   2462  CD1 PHE   362      74.524  21.083  44.785  1.00  0.00           C
ATOM   2463  HD1 PHE   362      74.632  21.877  44.062  1.00  0.00           H
ATOM   2464  CE1 PHE   362      75.330  19.977  44.675  1.00  0.00           C
ATOM   2465  HE1 PHE   362      76.137  19.919  43.959  1.00  0.00           H
ATOM   2466  CZ  PHE   362      75.029  18.786  45.411  1.00  0.00           C
ATOM   2467  HZ  PHE   362      75.611  17.877  45.418  1.00  0.00           H
ATOM   2468  CE2 PHE   362      73.991  18.799  46.317  1.00  0.00           C
ATOM   2469  HE2 PHE   362      73.663  17.911  46.837  1.00  0.00           H
ATOM   2470  CD2 PHE   362      73.176  19.936  46.368  1.00  0.00           C
ATOM   2471  HD2 PHE   362      72.300  19.836  46.992  1.00  0.00           H
ATOM   2472  C   PHE   362      71.652  22.071  43.198  1.00  0.00           C
ATOM   2473  O   PHE   362      72.536  21.916  42.284  1.00  0.00           O
ATOM   2474  N   LEU   363      70.485  21.498  43.175  1.00  0.00           N
ATOM   2475  H   LEU   363      69.866  21.558  43.971  1.00  0.00           H
ATOM   2476  CA  LEU   363      70.157  20.628  42.063  1.00  0.00           C
ATOM   2477  HA  LEU   363      71.047  20.014  41.926  1.00  0.00           H
ATOM   2478  CB  LEU   363      68.941  19.707  42.246  1.00  0.00           C
ATOM   2479  HB2 LEU   363      68.127  20.432  42.243  1.00  0.00           H
ATOM   2480  HB3 LEU   363      68.802  19.055  41.383  1.00  0.00           H
ATOM   2481  CG  LEU   363      69.091  18.770  43.395  1.00  0.00           C
ATOM   2482  HG  LEU   363      69.547  19.301  44.230  1.00  0.00           H
ATOM   2483  CD1 LEU   363      67.742  18.173  43.707  1.00  0.00           C
ATOM   2484 HD11 LEU   363      67.051  19.016  43.749  1.00  0.00           H
ATOM   2485 HD12 LEU   363      67.448  17.414  42.983  1.00  0.00           H
ATOM   2486 HD13 LEU   363      67.758  17.647  44.661  1.00  0.00           H
ATOM   2487  CD2 LEU   363      70.056  17.682  43.055  1.00  0.00           C
ATOM   2488 HD21 LEU   363      71.007  17.999  42.627  1.00  0.00           H
ATOM   2489 HD22 LEU   363      70.351  17.127  43.946  1.00  0.00           H
ATOM   2490 HD23 LEU   363      69.579  16.969  42.382  1.00  0.00           H
ATOM   2491  C   LEU   363      70.002  21.375  40.753  1.00  0.00           C
ATOM   2492  O   LEU   363      70.511  21.018  39.726  1.00  0.00           O
ATOM   2493  N   ALA   364      69.342  22.535  40.873  1.00  0.00           N
ATOM   2494  H   ALA   364      68.829  22.649  41.736  1.00  0.00           H
ATOM   2495  CA  ALA   364      68.935  23.432  39.737  1.00  0.00           C
ATOM   2496  HA  ALA   364      68.565  22.796  38.932  1.00  0.00           H
ATOM   2497  CB  ALA   364      67.832  24.430  40.130  1.00  0.00           C
ATOM   2498  HB1 ALA   364      68.126  25.169  40.876  1.00  0.00           H
ATOM   2499  HB2 ALA   364      67.487  24.876  39.198  1.00  0.00           H
ATOM   2500  HB3 ALA   364      66.945  23.900  40.479  1.00  0.00           H
ATOM   2501  C   ALA   364      70.159  24.069  39.076  1.00  0.00           C
ATOM   2502  O   ALA   364      70.365  23.806  37.851  1.00  0.00           O
ATOM   2503  N   ALA   365      71.042  24.817  39.789  1.00  0.00           N
ATOM   2504  H   ALA   365      70.898  25.027  40.766  1.00  0.00           H
ATOM   2505  CA  ALA   365      72.151  25.434  39.087  1.00  0.00           C
ATOM   2506  HA  ALA   365      71.800  25.663  38.081  1.00  0.00           H
ATOM   2507  CB  ALA   365      72.441  26.771  39.815  1.00  0.00           C
ATOM   2508  HB1 ALA   365      71.805  27.578  39.450  1.00  0.00           H
ATOM   2509  HB2 ALA   365      72.429  26.598  40.891  1.00  0.00           H
ATOM   2510  HB3 ALA   365      73.407  27.073  39.412  1.00  0.00           H
ATOM   2511  C   ALA   365      73.296  24.430  39.182  1.00  0.00           C
ATOM   2512  O   ALA   365      73.886  24.200  38.125  1.00  0.00           O
ATOM   2513  N   GLY   366      73.671  23.963  40.398  1.00  0.00           N
ATOM   2514  H   GLY   366      73.086  24.177  41.193  1.00  0.00           H
ATOM   2515  CA  GLY   366      74.873  23.109  40.682  1.00  0.00           C
ATOM   2516  HA2 GLY   366      75.747  23.706  40.422  1.00  0.00           H
ATOM   2517  HA3 GLY   366      74.905  22.984  41.765  1.00  0.00           H
ATOM   2518  C   GLY   366      74.887  21.788  39.889  1.00  0.00           C
ATOM   2519  O   GLY   366      75.903  21.594  39.241  1.00  0.00           O
ATOM   2520  N   MET   367      73.782  21.057  39.799  1.00  0.00           N
ATOM   2521  H   MET   367      73.009  21.314  40.396  1.00  0.00           H
ATOM   2522  CA  MET   367      73.598  19.840  39.001  1.00  0.00           C
ATOM   2523  HA  MET   367      74.627  19.569  38.764  1.00  0.00           H
ATOM   2524  CB  MET   367      73.124  18.650  39.896  1.00  0.00           C
ATOM   2525  HB2 MET   367      72.140  18.857  40.317  1.00  0.00           H
ATOM   2526  HB3 MET   367      73.094  17.688  39.385  1.00  0.00           H
ATOM   2527  CG  MET   367      73.961  18.448  41.175  1.00  0.00           C
ATOM   2528  HG2 MET   367      74.220  19.408  41.621  1.00  0.00           H
ATOM   2529  HG3 MET   367      73.320  17.951  41.903  1.00  0.00           H
ATOM   2530  SD  MET   367      75.461  17.409  40.970  1.00  0.00           S
ATOM   2531  CE  MET   367      76.801  18.586  41.068  1.00  0.00           C
ATOM   2532  HE1 MET   367      76.560  19.402  40.386  1.00  0.00           H
ATOM   2533  HE2 MET   367      76.925  18.861  42.116  1.00  0.00           H
ATOM   2534  HE3 MET   367      77.697  18.021  40.815  1.00  0.00           H
ATOM   2535  C   MET   367      72.972  20.014  37.644  1.00  0.00           C
ATOM   2536  O   MET   367      72.825  19.049  36.964  1.00  0.00           O
ATOM   2537  N   LYS   368      72.581  21.262  37.340  1.00  0.00           N
ATOM   2538  H   LYS   368      72.811  21.972  38.020  1.00  0.00           H
ATOM   2539  CA  LYS   368      71.872  21.602  36.087  1.00  0.00           C
ATOM   2540  HA  LYS   368      71.697  22.678  36.122  1.00  0.00           H
ATOM   2541  CB  LYS   368      72.745  21.444  34.829  1.00  0.00           C
ATOM   2542  HB2 LYS   368      72.870  20.385  34.604  1.00  0.00           H
ATOM   2543  HB3 LYS   368      72.209  21.887  33.990  1.00  0.00           H
ATOM   2544  CG  LYS   368      74.103  22.133  34.885  1.00  0.00           C
ATOM   2545  HG2 LYS   368      73.918  23.206  34.841  1.00  0.00           H
ATOM   2546  HG3 LYS   368      74.432  21.800  35.869  1.00  0.00           H
ATOM   2547  CD  LYS   368      74.998  21.588  33.744  1.00  0.00           C
ATOM   2548  HD2 LYS   368      75.314  20.569  33.967  1.00  0.00           H
ATOM   2549  HD3 LYS   368      74.405  21.586  32.829  1.00  0.00           H
ATOM   2550  CE  LYS   368      76.132  22.592  33.453  1.00  0.00           C
ATOM   2551  HE2 LYS   368      75.722  23.585  33.265  1.00  0.00           H
ATOM   2552  HE3 LYS   368      76.759  22.599  34.344  1.00  0.00           H
ATOM   2553  NZ  LYS   368      76.927  22.153  32.258  1.00  0.00           N
ATOM   2554  HZ1 LYS   368      76.368  22.246  31.422  1.00  0.00           H
ATOM   2555  HZ2 LYS   368      77.800  22.647  32.140  1.00  0.00           H
ATOM   2556  HZ3 LYS   368      77.271  21.208  32.346  1.00  0.00           H
ATOM   2557  C   LYS   368      70.460  20.890  35.939  1.00  0.00           C
ATOM   2558  O   LYS   368      70.028  20.722  34.780  1.00  0.00           O
ATOM   2559  N   TRP   369      69.845  20.479  36.972  1.00  0.00           N
ATOM   2560  H   TRP   369      70.137  20.640  37.925  1.00  0.00           H
ATOM   2561  CA  TRP   369      68.507  19.889  36.873  1.00  0.00           C
ATOM   2562  HA  TRP   369      68.525  19.181  36.045  1.00  0.00           H
ATOM   2563  CB  TRP   369      68.102  19.263  38.202  1.00  0.00           C
ATOM   2564  HB2 TRP   369      68.272  19.977  39.008  1.00  0.00           H
ATOM   2565  HB3 TRP   369      67.035  19.044  38.159  1.00  0.00           H
ATOM   2566  CG  TRP   369      68.745  17.909  38.546  1.00  0.00           C
ATOM   2567  CD1 TRP   369      70.091  17.622  38.579  1.00  0.00           C
ATOM   2568  HD1 TRP   369      70.836  18.392  38.450  1.00  0.00           H
ATOM   2569  NE1 TRP   369      70.238  16.376  39.048  1.00  0.00           N
ATOM   2570  HE1 TRP   369      71.078  15.889  39.322  1.00  0.00           H
ATOM   2571  CE2 TRP   369      69.059  15.806  39.452  1.00  0.00           C
ATOM   2572  CZ2 TRP   369      68.854  14.523  40.158  1.00  0.00           C
ATOM   2573  HZ2 TRP   369      69.655  13.857  40.443  1.00  0.00           H
ATOM   2574  CH2 TRP   369      67.498  14.200  40.389  1.00  0.00           C
ATOM   2575  HH2 TRP   369      67.312  13.251  40.869  1.00  0.00           H
ATOM   2576  CZ3 TRP   369      66.413  15.051  40.126  1.00  0.00           C
ATOM   2577  HZ3 TRP   369      65.445  14.805  40.537  1.00  0.00           H
ATOM   2578  CE3 TRP   369      66.696  16.362  39.504  1.00  0.00           C
ATOM   2579  HE3 TRP   369      65.939  17.128  39.428  1.00  0.00           H
ATOM   2580  CD2 TRP   369      68.048  16.767  39.129  1.00  0.00           C
ATOM   2581  C   TRP   369      67.468  20.927  36.379  1.00  0.00           C
ATOM   2582  O   TRP   369      67.471  22.105  36.638  1.00  0.00           O
ATOM   2583  N   GLY   370      66.441  20.347  35.704  1.00  0.00           N
ATOM   2584  H   GLY   370      66.369  19.343  35.613  1.00  0.00           H
ATOM   2585  CA  GLY   370      65.203  21.093  35.335  1.00  0.00           C
ATOM   2586  HA2 GLY   370      65.462  22.129  35.119  1.00  0.00           H
ATOM   2587  HA3 GLY   370      64.890  20.728  34.357  1.00  0.00           H
ATOM   2588  C   GLY   370      64.183  20.897  36.488  1.00  0.00           C
ATOM   2589  O   GLY   370      64.204  19.865  37.180  1.00  0.00           O
ATOM   2590  N   HIP   371      63.220  21.840  36.614  1.00  0.00           N
ATOM   2591  H   HIP   371      63.055  22.477  35.849  1.00  0.00           H
ATOM   2592  CA  HIP   371      62.304  21.942  37.739  1.00  0.00           C
ATOM   2593  HA  HIP   371      62.994  21.960  38.583  1.00  0.00           H
ATOM   2594  CB  HIP   371      61.557  23.255  37.738  1.00  0.00           C
ATOM   2595  HB2 HIP   371      61.119  23.433  38.720  1.00  0.00           H
ATOM   2596  HB3 HIP   371      62.175  24.119  37.491  1.00  0.00           H
ATOM   2597  CG  HIP   371      60.499  23.232  36.613  1.00  0.00           C
ATOM   2598  ND1 HIP   371      59.215  22.824  36.810  1.00  0.00           N
ATOM   2599  HD1 HIP   371      58.803  22.475  37.664  1.00  0.00           H
ATOM   2600  CE1 HIP   371      58.643  22.909  35.631  1.00  0.00           C
ATOM   2601  HE1 HIP   371      57.624  22.646  35.389  1.00  0.00           H
ATOM   2602  NE2 HIP   371      59.481  23.352  34.651  1.00  0.00           N
ATOM   2603  HE2 HIP   371      59.226  23.677  33.729  1.00  0.00           H
ATOM   2604  CD2 HIP   371      60.669  23.554  35.304  1.00  0.00           C
ATOM   2605  HD2 HIP   371      61.594  23.976  34.940  1.00  0.00           H
ATOM   2606  C   HIP   371      61.438  20.700  38.021  1.00  0.00           C
ATOM   2607  O   HIP   371      61.249  20.408  39.163  1.00  0.00           O
ATOM   2608  N   GLU   372      61.041  19.956  37.006  1.00  0.00           N
ATOM   2609  H   GLU   372      61.271  20.395  36.126  1.00  0.00           H
ATOM   2610  CA  GLU   372      60.228  18.808  37.101  1.00  0.00           C
ATOM   2611  HA  GLU   372      59.298  19.034  37.623  1.00  0.00           H
ATOM   2612  CB  GLU   372      59.823  18.271  35.733  1.00  0.00           C
ATOM   2613  HB2 GLU   372      60.652  18.163  35.034  1.00  0.00           H
ATOM   2614  HB3 GLU   372      59.406  17.276  35.889  1.00  0.00           H
ATOM   2615  CG  GLU   372      58.835  19.238  35.044  1.00  0.00           C
ATOM   2616  HG2 GLU   372      59.192  20.264  34.958  1.00  0.00           H
ATOM   2617  HG3 GLU   372      58.737  18.963  33.994  1.00  0.00           H
ATOM   2618  CD  GLU   372      57.505  19.265  35.630  1.00  0.00           C
ATOM   2619  OE1 GLU   372      57.130  18.403  36.497  1.00  0.00           O
ATOM   2620  OE2 GLU   372      56.672  20.205  35.359  1.00  0.00           O
ATOM   2621  C   GLU   372      60.866  17.662  37.883  1.00  0.00           C
ATOM   2622  O   GLU   372      60.224  17.069  38.768  1.00  0.00           O
ATOM   2623  N   ALA   373      62.066  17.236  37.472  1.00  0.00           N
ATOM   2624  H   ALA   373      62.597  17.638  36.713  1.00  0.00           H
ATOM   2625  CA  ALA   373      62.848  16.188  38.172  1.00  0.00           C
ATOM   2626  HA  ALA   373      62.222  15.309  38.326  1.00  0.00           H
ATOM   2627  CB  ALA   373      64.219  15.821  37.377  1.00  0.00           C
ATOM   2628  HB1 ALA   373      64.849  15.142  37.951  1.00  0.00           H
ATOM   2629  HB2 ALA   373      63.884  15.382  36.437  1.00  0.00           H
ATOM   2630  HB3 ALA   373      64.785  16.707  37.089  1.00  0.00           H
ATOM   2631  C   ALA   373      63.075  16.592  39.647  1.00  0.00           C
ATOM   2632  O   ALA   373      62.804  15.751  40.533  1.00  0.00           O
ATOM   2633  N   ILE   374      63.480  17.826  39.908  1.00  0.00           N
ATOM   2634  H   ILE   374      63.656  18.525  39.201  1.00  0.00           H
ATOM   2635  CA  ILE   374      63.521  18.383  41.330  1.00  0.00           C
ATOM   2636  HA  ILE   374      64.252  17.827  41.917  1.00  0.00           H
ATOM   2637  CB  ILE   374      63.989  19.827  41.271  1.00  0.00           C
ATOM   2638  HB  ILE   374      63.146  20.412  40.904  1.00  0.00           H
ATOM   2639  CG2 ILE   374      64.114  20.459  42.662  1.00  0.00           C
ATOM   2640 HG21 ILE   374      64.452  21.495  42.651  1.00  0.00           H
ATOM   2641 HG22 ILE   374      63.152  20.515  43.171  1.00  0.00           H
ATOM   2642 HG23 ILE   374      64.869  19.910  43.225  1.00  0.00           H
ATOM   2643  CG1 ILE   374      65.292  20.056  40.416  1.00  0.00           C
ATOM   2644 HG12 ILE   374      66.079  19.473  40.893  1.00  0.00           H
ATOM   2645 HG13 ILE   374      65.186  19.644  39.412  1.00  0.00           H
ATOM   2646  CD1 ILE   374      65.781  21.472  40.252  1.00  0.00           C
ATOM   2647 HD11 ILE   374      66.275  21.742  41.186  1.00  0.00           H
ATOM   2648 HD12 ILE   374      66.645  21.629  39.606  1.00  0.00           H
ATOM   2649 HD13 ILE   374      64.905  22.051  39.959  1.00  0.00           H
ATOM   2650  C   ILE   374      62.165  18.183  41.982  1.00  0.00           C
ATOM   2651  O   ILE   374      62.073  17.736  43.112  1.00  0.00           O
ATOM   2652  N   GLU   375      61.138  18.620  41.329  1.00  0.00           N
ATOM   2653  H   GLU   375      61.311  19.067  40.440  1.00  0.00           H
ATOM   2654  CA  GLU   375      59.720  18.542  41.774  1.00  0.00           C
ATOM   2655  HA  GLU   375      59.679  19.106  42.706  1.00  0.00           H
ATOM   2656  CB  GLU   375      58.739  19.188  40.792  1.00  0.00           C
ATOM   2657  HB2 GLU   375      59.136  19.058  39.785  1.00  0.00           H
ATOM   2658  HB3 GLU   375      57.745  18.746  40.735  1.00  0.00           H
ATOM   2659  CG  GLU   375      58.596  20.679  41.056  1.00  0.00           C
ATOM   2660  HG2 GLU   375      58.184  20.869  42.047  1.00  0.00           H
ATOM   2661  HG3 GLU   375      59.552  21.200  41.014  1.00  0.00           H
ATOM   2662  CD  GLU   375      57.645  21.284  40.046  1.00  0.00           C
ATOM   2663  OE1 GLU   375      56.395  21.230  40.170  1.00  0.00           O
ATOM   2664  OE2 GLU   375      58.150  21.936  39.114  1.00  0.00           O
ATOM   2665  C   GLU   375      59.248  17.098  42.138  1.00  0.00           C
ATOM   2666  O   GLU   375      58.366  16.901  42.988  1.00  0.00           O
ATOM   2667  N   ALA   376      59.773  16.011  41.458  1.00  0.00           N
ATOM   2668  H   ALA   376      60.464  16.324  40.791  1.00  0.00           H
ATOM   2669  CA  ALA   376      59.184  14.610  41.386  1.00  0.00           C
ATOM   2670  HA  ALA   376      58.231  14.617  40.856  1.00  0.00           H
ATOM   2671  CB  ALA   376      60.191  13.648  40.641  1.00  0.00           C
ATOM   2672  HB1 ALA   376      59.690  12.694  40.479  1.00  0.00           H
ATOM   2673  HB2 ALA   376      60.305  13.965  39.605  1.00  0.00           H
ATOM   2674  HB3 ALA   376      61.155  13.530  41.135  1.00  0.00           H
ATOM   2675  C   ALA   376      58.882  14.034  42.789  1.00  0.00           C
ATOM   2676  O   ALA   376      57.839  13.446  43.007  1.00  0.00           O
ATOM   2677  N   ASN   377      59.820  14.046  43.728  1.00  0.00           N
ATOM   2678  H   ASN   377      60.748  14.325  43.443  1.00  0.00           H
ATOM   2679  CA  ASN   377      59.609  13.541  45.122  1.00  0.00           C
ATOM   2680  HA  ASN   377      58.825  12.785  45.070  1.00  0.00           H
ATOM   2681  CB  ASN   377      60.962  13.028  45.766  1.00  0.00           C
ATOM   2682  HB2 ASN   377      61.670  13.849  45.877  1.00  0.00           H
ATOM   2683  HB3 ASN   377      60.823  12.586  46.752  1.00  0.00           H
ATOM   2684  CG  ASN   377      61.592  11.909  45.046  1.00  0.00           C
ATOM   2685  OD1 ASN   377      61.462  10.713  45.368  1.00  0.00           O
ATOM   2686  ND2 ASN   377      62.194  12.195  43.920  1.00  0.00           N
ATOM   2687 HD21 ASN   377      62.205  11.468  43.219  1.00  0.00           H
ATOM   2688 HD22 ASN   377      62.263  13.166  43.653  1.00  0.00           H
ATOM   2689  C   ASN   377      59.019  14.622  46.052  1.00  0.00           C
ATOM   2690  O   ASN   377      58.802  14.347  47.251  1.00  0.00           O
ATOM   2691  N   SER   378      58.733  15.852  45.593  1.00  0.00           N
ATOM   2692  H   SER   378      58.980  16.078  44.640  1.00  0.00           H
ATOM   2693  CA  SER   378      58.449  17.032  46.437  1.00  0.00           C
ATOM   2694  HA  SER   378      59.259  17.020  47.167  1.00  0.00           H
ATOM   2695  CB  SER   378      58.588  18.338  45.615  1.00  0.00           C
ATOM   2696  HB2 SER   378      58.724  19.136  46.345  1.00  0.00           H
ATOM   2697  HB3 SER   378      59.512  18.350  45.037  1.00  0.00           H
ATOM   2698  OG  SER   378      57.412  18.750  44.844  1.00  0.00           O
ATOM   2699  HG  SER   378      57.476  18.231  44.039  1.00  0.00           H
ATOM   2700  C   SER   378      57.359  16.963  47.496  1.00  0.00           C
ATOM   2701  O   SER   378      57.491  17.698  48.455  1.00  0.00           O
ATOM   2702  N   GLN   379      56.302  16.126  47.383  1.00  0.00           N
ATOM   2703  H   GLN   379      56.215  15.563  46.549  1.00  0.00           H
ATOM   2704  CA  GLN   379      55.189  16.098  48.349  1.00  0.00           C
ATOM   2705  HA  GLN   379      54.884  17.138  48.465  1.00  0.00           H
ATOM   2706  CB  GLN   379      53.892  15.467  47.818  1.00  0.00           C
ATOM   2707  HB2 GLN   379      53.089  15.758  48.495  1.00  0.00           H
ATOM   2708  HB3 GLN   379      53.699  15.850  46.816  1.00  0.00           H
ATOM   2709  CG  GLN   379      53.739  13.940  47.815  1.00  0.00           C
ATOM   2710  HG2 GLN   379      53.969  13.504  48.786  1.00  0.00           H
ATOM   2711  HG3 GLN   379      52.701  13.760  47.536  1.00  0.00           H
ATOM   2712  CD  GLN   379      54.484  13.291  46.747  1.00  0.00           C
ATOM   2713  OE1 GLN   379      55.367  13.807  46.070  1.00  0.00           O
ATOM   2714  NE2 GLN   379      54.100  12.120  46.339  1.00  0.00           N
ATOM   2715 HE21 GLN   379      54.567  11.834  45.491  1.00  0.00           H
ATOM   2716 HE22 GLN   379      53.213  11.679  46.536  1.00  0.00           H
ATOM   2717  C   GLN   379      55.745  15.692  49.672  1.00  0.00           C
ATOM   2718  O   GLN   379      55.272  16.132  50.680  1.00  0.00           O
ATOM   2719  N   TYR   380      56.745  14.730  49.687  1.00  0.00           N
ATOM   2720  H   TYR   380      57.202  14.519  48.812  1.00  0.00           H
ATOM   2721  CA  TYR   380      57.309  14.122  50.881  1.00  0.00           C
ATOM   2722  HA  TYR   380      56.489  13.916  51.569  1.00  0.00           H
ATOM   2723  CB  TYR   380      57.934  12.786  50.495  1.00  0.00           C
ATOM   2724  HB2 TYR   380      58.725  12.947  49.763  1.00  0.00           H
ATOM   2725  HB3 TYR   380      58.424  12.429  51.401  1.00  0.00           H
ATOM   2726  CG  TYR   380      57.040  11.731  49.927  1.00  0.00           C
ATOM   2727  CD1 TYR   380      56.347  10.880  50.762  1.00  0.00           C
ATOM   2728  HD1 TYR   380      56.382  11.272  51.768  1.00  0.00           H
ATOM   2729  CE1 TYR   380      55.588   9.779  50.348  1.00  0.00           C
ATOM   2730  HE1 TYR   380      55.079   9.172  51.082  1.00  0.00           H
ATOM   2731  CZ  TYR   380      55.607   9.453  49.009  1.00  0.00           C
ATOM   2732  OH  TYR   380      54.982   8.342  48.588  1.00  0.00           O
ATOM   2733  HH  TYR   380      55.029   8.213  47.638  1.00  0.00           H
ATOM   2734  CE2 TYR   380      56.334  10.244  48.038  1.00  0.00           C
ATOM   2735  HE2 TYR   380      56.400  10.032  46.981  1.00  0.00           H
ATOM   2736  CD2 TYR   380      57.053  11.442  48.562  1.00  0.00           C
ATOM   2737  HD2 TYR   380      57.643  12.049  47.891  1.00  0.00           H
ATOM   2738  C   TYR   380      58.240  15.003  51.661  1.00  0.00           C
ATOM   2739  O   TYR   380      58.233  14.896  52.898  1.00  0.00           O
ATOM   2740  N   PHE   381      58.803  15.986  51.039  1.00  0.00           N
ATOM   2741  H   PHE   381      58.590  16.096  50.058  1.00  0.00           H
ATOM   2742  CA  PHE   381      59.548  17.099  51.630  1.00  0.00           C
ATOM   2743  HA  PHE   381      60.099  16.717  52.490  1.00  0.00           H
ATOM   2744  CB  PHE   381      60.513  17.636  50.596  1.00  0.00           C
ATOM   2745  HB2 PHE   381      59.972  17.966  49.709  1.00  0.00           H
ATOM   2746  HB3 PHE   381      61.033  18.490  51.032  1.00  0.00           H
ATOM   2747  CG  PHE   381      61.641  16.704  50.209  1.00  0.00           C
ATOM   2748  CD1 PHE   381      61.448  15.622  49.460  1.00  0.00           C
ATOM   2749  HD1 PHE   381      60.444  15.353  49.165  1.00  0.00           H
ATOM   2750  CE1 PHE   381      62.500  14.853  48.984  1.00  0.00           C
ATOM   2751  HE1 PHE   381      62.249  13.998  48.373  1.00  0.00           H
ATOM   2752  CZ  PHE   381      63.780  15.174  49.294  1.00  0.00           C
ATOM   2753  HZ  PHE   381      64.576  14.540  48.934  1.00  0.00           H
ATOM   2754  CE2 PHE   381      64.041  16.173  50.173  1.00  0.00           C
ATOM   2755  HE2 PHE   381      65.062  16.324  50.492  1.00  0.00           H
ATOM   2756  CD2 PHE   381      62.987  16.980  50.641  1.00  0.00           C
ATOM   2757  HD2 PHE   381      63.238  17.772  51.332  1.00  0.00           H
ATOM   2758  C   PHE   381      58.591  18.114  52.180  1.00  0.00           C
ATOM   2759  O   PHE   381      58.749  18.569  53.312  1.00  0.00           O
ATOM   2760  N   HID   382      57.475  18.410  51.512  1.00  0.00           N
ATOM   2761  H   HID   382      57.430  18.082  50.558  1.00  0.00           H
ATOM   2762  CA  HID   382      56.318  19.217  52.023  1.00  0.00           C
ATOM   2763  HA  HID   382      56.672  20.222  52.256  1.00  0.00           H
ATOM   2764  CB  HID   382      55.263  19.434  50.951  1.00  0.00           C
ATOM   2765  HB2 HID   382      54.715  18.532  50.678  1.00  0.00           H
ATOM   2766  HB3 HID   382      54.557  20.138  51.390  1.00  0.00           H
ATOM   2767  CG  HID   382      55.812  20.157  49.755  1.00  0.00           C
ATOM   2768  ND1 HID   382      55.073  20.583  48.612  1.00  0.00           N
ATOM   2769  HD1 HID   382      54.160  20.284  48.301  1.00  0.00           H
ATOM   2770  CE1 HID   382      55.859  21.292  47.814  1.00  0.00           C
ATOM   2771  HE1 HID   382      55.624  21.698  46.841  1.00  0.00           H
ATOM   2772  NE2 HID   382      57.086  21.504  48.324  1.00  0.00           N
ATOM   2773  CD2 HID   382      57.045  20.822  49.538  1.00  0.00           C
ATOM   2774  HD2 HID   382      57.966  20.756  50.098  1.00  0.00           H
ATOM   2775  C   HID   382      55.659  18.496  53.272  1.00  0.00           C
ATOM   2776  O   HID   382      55.380  19.186  54.250  1.00  0.00           O
ATOM   2777  N   LEU   383      55.471  17.183  53.256  1.00  0.00           N
ATOM   2778  H   LEU   383      55.721  16.661  52.429  1.00  0.00           H
ATOM   2779  CA  LEU   383      54.980  16.407  54.358  1.00  0.00           C
ATOM   2780  HA  LEU   383      54.088  16.849  54.801  1.00  0.00           H
ATOM   2781  CB  LEU   383      54.732  14.996  53.854  1.00  0.00           C
ATOM   2782  HB2 LEU   383      53.952  15.040  53.094  1.00  0.00           H
ATOM   2783  HB3 LEU   383      55.629  14.712  53.305  1.00  0.00           H
ATOM   2784  CG  LEU   383      54.364  13.977  54.960  1.00  0.00           C
ATOM   2785  HG  LEU   383      55.124  14.088  55.734  1.00  0.00           H
ATOM   2786  CD1 LEU   383      52.991  14.062  55.586  1.00  0.00           C
ATOM   2787 HD11 LEU   383      52.810  13.335  56.378  1.00  0.00           H
ATOM   2788 HD12 LEU   383      53.028  15.024  56.097  1.00  0.00           H
ATOM   2789 HD13 LEU   383      52.246  14.046  54.791  1.00  0.00           H
ATOM   2790  CD2 LEU   383      54.372  12.641  54.222  1.00  0.00           C
ATOM   2791 HD21 LEU   383      55.311  12.510  53.685  1.00  0.00           H
ATOM   2792 HD22 LEU   383      54.353  11.864  54.986  1.00  0.00           H
ATOM   2793 HD23 LEU   383      53.542  12.516  53.526  1.00  0.00           H
ATOM   2794  C   LEU   383      55.824  16.581  55.611  1.00  0.00           C
ATOM   2795  O   LEU   383      55.337  16.909  56.646  1.00  0.00           O
ATOM   2796  N   ALA   384      57.112  16.371  55.440  1.00  0.00           N
ATOM   2797  H   ALA   384      57.460  16.181  54.511  1.00  0.00           H
ATOM   2798  CA  ALA   384      58.117  16.496  56.473  1.00  0.00           C
ATOM   2799  HA  ALA   384      58.049  15.691  57.204  1.00  0.00           H
ATOM   2800  CB  ALA   384      59.461  16.343  55.697  1.00  0.00           C
ATOM   2801  HB1 ALA   384      60.254  16.113  56.408  1.00  0.00           H
ATOM   2802  HB2 ALA   384      59.578  15.569  54.939  1.00  0.00           H
ATOM   2803  HB3 ALA   384      59.855  17.273  55.289  1.00  0.00           H
ATOM   2804  C   ALA   384      58.096  17.887  57.154  1.00  0.00           C
ATOM   2805  O   ALA   384      58.013  17.956  58.389  1.00  0.00           O
ATOM   2806  N   ALA   385      57.970  18.936  56.330  1.00  0.00           N
ATOM   2807  H   ALA   385      58.081  18.690  55.357  1.00  0.00           H
ATOM   2808  CA  ALA   385      57.893  20.340  56.659  1.00  0.00           C
ATOM   2809  HA  ALA   385      58.793  20.688  57.165  1.00  0.00           H
ATOM   2810  CB  ALA   385      57.993  21.088  55.333  1.00  0.00           C
ATOM   2811  HB1 ALA   385      58.974  21.097  54.857  1.00  0.00           H
ATOM   2812  HB2 ALA   385      57.152  20.844  54.683  1.00  0.00           H
ATOM   2813  HB3 ALA   385      57.744  22.134  55.510  1.00  0.00           H
ATOM   2814  C   ALA   385      56.649  20.654  57.458  1.00  0.00           C
ATOM   2815  O   ALA   385      56.578  21.818  57.970  1.00  0.00           O
ATOM   2816  N   TRP   386      55.753  19.793  57.861  1.00  0.00           N
ATOM   2817  H   TRP   386      55.874  18.871  57.468  1.00  0.00           H
ATOM   2818  CA  TRP   386      54.670  19.952  58.818  1.00  0.00           C
ATOM   2819  HA  TRP   386      54.983  20.728  59.517  1.00  0.00           H
ATOM   2820  CB  TRP   386      53.247  20.433  58.180  1.00  0.00           C
ATOM   2821  HB2 TRP   386      52.613  20.694  59.027  1.00  0.00           H
ATOM   2822  HB3 TRP   386      53.439  21.299  57.546  1.00  0.00           H
ATOM   2823  CG  TRP   386      52.481  19.275  57.520  1.00  0.00           C
ATOM   2824  CD1 TRP   386      52.603  18.890  56.204  1.00  0.00           C
ATOM   2825  HD1 TRP   386      53.215  19.314  55.421  1.00  0.00           H
ATOM   2826  NE1 TRP   386      51.891  17.692  56.079  1.00  0.00           N
ATOM   2827  HE1 TRP   386      51.784  17.199  55.204  1.00  0.00           H
ATOM   2828  CE2 TRP   386      51.187  17.356  57.241  1.00  0.00           C
ATOM   2829  CZ2 TRP   386      50.222  16.280  57.517  1.00  0.00           C
ATOM   2830  HZ2 TRP   386      50.012  15.515  56.784  1.00  0.00           H
ATOM   2831  CH2 TRP   386      49.624  16.304  58.771  1.00  0.00           C
ATOM   2832  HH2 TRP   386      48.924  15.536  59.067  1.00  0.00           H
ATOM   2833  CZ3 TRP   386      50.145  17.203  59.764  1.00  0.00           C
ATOM   2834  HZ3 TRP   386      49.662  17.120  60.726  1.00  0.00           H
ATOM   2835  CE3 TRP   386      50.987  18.255  59.470  1.00  0.00           C
ATOM   2836  HE3 TRP   386      51.236  18.947  60.261  1.00  0.00           H
ATOM   2837  CD2 TRP   386      51.580  18.385  58.206  1.00  0.00           C
ATOM   2838  C   TRP   386      54.444  18.729  59.709  1.00  0.00           C
ATOM   2839  O   TRP   386      54.179  18.855  60.899  1.00  0.00           O
ATOM   2840  N   ALA   387      54.653  17.488  59.243  1.00  0.00           N
ATOM   2841  H   ALA   387      54.944  17.358  58.285  1.00  0.00           H
ATOM   2842  CA  ALA   387      54.599  16.291  60.161  1.00  0.00           C
ATOM   2843  HA  ALA   387      53.722  16.409  60.798  1.00  0.00           H
ATOM   2844  CB  ALA   387      54.624  15.019  59.362  1.00  0.00           C
ATOM   2845  HB1 ALA   387      54.678  14.189  60.066  1.00  0.00           H
ATOM   2846  HB2 ALA   387      53.640  15.002  58.892  1.00  0.00           H
ATOM   2847  HB3 ALA   387      55.390  15.029  58.587  1.00  0.00           H
ATOM   2848  C   ALA   387      55.676  16.357  61.242  1.00  0.00           C
ATOM   2849  O   ALA   387      55.295  16.076  62.418  1.00  0.00           O
ATOM   2850  N   VAL   388      56.960  16.740  60.958  1.00  0.00           N
ATOM   2851  H   VAL   388      57.158  17.064  60.022  1.00  0.00           H
ATOM   2852  CA  VAL   388      57.935  16.954  62.042  1.00  0.00           C
ATOM   2853  HA  VAL   388      58.031  16.073  62.677  1.00  0.00           H
ATOM   2854  CB  VAL   388      59.364  17.145  61.447  1.00  0.00           C
ATOM   2855  HB  VAL   388      59.382  17.867  60.632  1.00  0.00           H
ATOM   2856  CG1 VAL   388      60.450  17.658  62.474  1.00  0.00           C
ATOM   2857 HG11 VAL   388      60.427  17.171  63.449  1.00  0.00           H
ATOM   2858 HG12 VAL   388      61.433  17.540  62.018  1.00  0.00           H
ATOM   2859 HG13 VAL   388      60.247  18.666  62.837  1.00  0.00           H
ATOM   2860  CG2 VAL   388      59.837  15.828  60.883  1.00  0.00           C
ATOM   2861 HG21 VAL   388      59.052  15.375  60.278  1.00  0.00           H
ATOM   2862 HG22 VAL   388      60.744  16.066  60.327  1.00  0.00           H
ATOM   2863 HG23 VAL   388      60.054  15.100  61.665  1.00  0.00           H
ATOM   2864  C   VAL   388      57.487  18.018  63.014  1.00  0.00           C
ATOM   2865  O   VAL   388      57.408  17.840  64.197  1.00  0.00           O
ATOM   2866  N   PRO   389      57.150  19.267  62.589  1.00  0.00           N
ATOM   2867  CD  PRO   389      57.342  19.926  61.271  1.00  0.00           C
ATOM   2868  HD2 PRO   389      56.561  19.726  60.537  1.00  0.00           H
ATOM   2869  HD3 PRO   389      58.256  19.582  60.786  1.00  0.00           H
ATOM   2870  CG  PRO   389      57.363  21.480  61.490  1.00  0.00           C
ATOM   2871  HG2 PRO   389      56.960  21.987  60.613  1.00  0.00           H
ATOM   2872  HG3 PRO   389      58.396  21.771  61.679  1.00  0.00           H
ATOM   2873  CB  PRO   389      56.406  21.593  62.635  1.00  0.00           C
ATOM   2874  HB2 PRO   389      55.411  21.475  62.205  1.00  0.00           H
ATOM   2875  HB3 PRO   389      56.460  22.544  63.165  1.00  0.00           H
ATOM   2876  CA  PRO   389      56.699  20.320  63.531  1.00  0.00           C
ATOM   2877  HA  PRO   389      57.491  20.471  64.264  1.00  0.00           H
ATOM   2878  C   PRO   389      55.492  19.835  64.351  1.00  0.00           C
ATOM   2879  O   PRO   389      55.473  19.981  65.559  1.00  0.00           O
ATOM   2880  N   ALA   390      54.458  19.368  63.647  1.00  0.00           N
ATOM   2881  H   ALA   390      54.456  19.340  62.638  1.00  0.00           H
ATOM   2882  CA  ALA   390      53.233  18.869  64.270  1.00  0.00           C
ATOM   2883  HA  ALA   390      52.761  19.657  64.857  1.00  0.00           H
ATOM   2884  CB  ALA   390      52.296  18.402  63.144  1.00  0.00           C
ATOM   2885  HB1 ALA   390      51.316  18.184  63.568  1.00  0.00           H
ATOM   2886  HB2 ALA   390      52.142  19.214  62.434  1.00  0.00           H
ATOM   2887  HB3 ALA   390      52.775  17.548  62.664  1.00  0.00           H
ATOM   2888  C   ALA   390      53.620  17.769  65.361  1.00  0.00           C
ATOM   2889  O   ALA   390      53.438  18.146  66.500  1.00  0.00           O
ATOM   2890  N   VAL   391      54.257  16.641  65.047  1.00  0.00           N
ATOM   2891  H   VAL   391      54.433  16.526  64.059  1.00  0.00           H
ATOM   2892  CA  VAL   391      54.734  15.632  65.979  1.00  0.00           C
ATOM   2893  HA  VAL   391      53.843  15.184  66.421  1.00  0.00           H
ATOM   2894  CB  VAL   391      55.520  14.532  65.290  1.00  0.00           C
ATOM   2895  HB  VAL   391      56.365  15.063  64.852  1.00  0.00           H
ATOM   2896  CG1 VAL   391      56.131  13.526  66.288  1.00  0.00           C
ATOM   2897 HG11 VAL   391      57.012  13.974  66.748  1.00  0.00           H
ATOM   2898 HG12 VAL   391      55.535  13.255  67.159  1.00  0.00           H
ATOM   2899 HG13 VAL   391      56.398  12.602  65.776  1.00  0.00           H
ATOM   2900  CG2 VAL   391      54.639  13.618  64.384  1.00  0.00           C
ATOM   2901 HG21 VAL   391      55.270  12.901  63.858  1.00  0.00           H
ATOM   2902 HG22 VAL   391      53.892  13.018  64.904  1.00  0.00           H
ATOM   2903 HG23 VAL   391      54.192  14.235  63.605  1.00  0.00           H
ATOM   2904  C   VAL   391      55.371  16.168  67.280  1.00  0.00           C
ATOM   2905  O   VAL   391      54.947  15.727  68.366  1.00  0.00           O
ATOM   2906  N   LYS   392      56.370  17.090  67.069  1.00  0.00           N
ATOM   2907  H   LYS   392      56.431  17.396  66.108  1.00  0.00           H
ATOM   2908  CA  LYS   392      57.153  17.800  68.060  1.00  0.00           C
ATOM   2909  HA  LYS   392      57.490  17.116  68.838  1.00  0.00           H
ATOM   2910  CB  LYS   392      58.373  18.564  67.485  1.00  0.00           C
ATOM   2911  HB2 LYS   392      58.100  18.757  66.447  1.00  0.00           H
ATOM   2912  HB3 LYS   392      58.519  19.506  68.012  1.00  0.00           H
ATOM   2913  CG  LYS   392      59.628  17.700  67.580  1.00  0.00           C
ATOM   2914  HG2 LYS   392      60.043  17.823  68.580  1.00  0.00           H
ATOM   2915  HG3 LYS   392      59.284  16.675  67.443  1.00  0.00           H
ATOM   2916  CD  LYS   392      60.710  18.180  66.459  1.00  0.00           C
ATOM   2917  HD2 LYS   392      60.262  17.857  65.519  1.00  0.00           H
ATOM   2918  HD3 LYS   392      60.816  19.265  66.434  1.00  0.00           H
ATOM   2919  CE  LYS   392      62.124  17.495  66.546  1.00  0.00           C
ATOM   2920  HE2 LYS   392      62.864  17.978  65.909  1.00  0.00           H
ATOM   2921  HE3 LYS   392      62.510  17.528  67.565  1.00  0.00           H
ATOM   2922  NZ  LYS   392      62.017  16.109  66.226  1.00  0.00           N
ATOM   2923  HZ1 LYS   392      61.943  15.921  65.237  1.00  0.00           H
ATOM   2924  HZ2 LYS   392      62.884  15.695  66.539  1.00  0.00           H
ATOM   2925  HZ3 LYS   392      61.281  15.622  66.718  1.00  0.00           H
ATOM   2926  C   LYS   392      56.288  18.803  68.868  1.00  0.00           C
ATOM   2927  O   LYS   392      56.278  18.674  70.104  1.00  0.00           O
ATOM   2928  N   THR   393      55.480  19.626  68.264  1.00  0.00           N
ATOM   2929  H   THR   393      55.435  19.593  67.256  1.00  0.00           H
ATOM   2930  CA  THR   393      54.465  20.497  68.925  1.00  0.00           C
ATOM   2931  HA  THR   393      54.950  21.216  69.584  1.00  0.00           H
ATOM   2932  CB  THR   393      53.678  21.324  67.859  1.00  0.00           C
ATOM   2933  HB  THR   393      53.087  20.646  67.244  1.00  0.00           H
ATOM   2934  CG2 THR   393      52.821  22.426  68.329  1.00  0.00           C
ATOM   2935 HG21 THR   393      52.143  22.718  67.527  1.00  0.00           H
ATOM   2936 HG22 THR   393      52.294  22.090  69.223  1.00  0.00           H
ATOM   2937 HG23 THR   393      53.429  23.229  68.746  1.00  0.00           H
ATOM   2938  OG1 THR   393      54.598  21.983  67.068  1.00  0.00           O
ATOM   2939  HG1 THR   393      55.044  21.255  66.629  1.00  0.00           H
ATOM   2940  C   THR   393      53.601  19.705  69.833  1.00  0.00           C
ATOM   2941  O   THR   393      53.453  20.129  70.953  1.00  0.00           O
ATOM   2942  N   ILE   394      53.020  18.558  69.374  1.00  0.00           N
ATOM   2943  H   ILE   394      53.129  18.248  68.419  1.00  0.00           H
ATOM   2944  CA  ILE   394      52.063  17.762  70.095  1.00  0.00           C
ATOM   2945  HA  ILE   394      51.427  18.478  70.614  1.00  0.00           H
ATOM   2946  CB  ILE   394      51.120  16.869  69.144  1.00  0.00           C
ATOM   2947  HB  ILE   394      51.832  16.278  68.568  1.00  0.00           H
ATOM   2948  CG2 ILE   394      50.338  15.824  69.950  1.00  0.00           C
ATOM   2949 HG21 ILE   394      51.021  15.042  70.285  1.00  0.00           H
ATOM   2950 HG22 ILE   394      49.820  16.304  70.780  1.00  0.00           H
ATOM   2951 HG23 ILE   394      49.632  15.256  69.345  1.00  0.00           H
ATOM   2952  CG1 ILE   394      50.333  17.788  68.215  1.00  0.00           C
ATOM   2953 HG12 ILE   394      51.047  18.342  67.605  1.00  0.00           H
ATOM   2954 HG13 ILE   394      49.713  17.205  67.534  1.00  0.00           H
ATOM   2955  CD1 ILE   394      49.366  18.787  68.946  1.00  0.00           C
ATOM   2956 HD11 ILE   394      48.410  18.855  68.426  1.00  0.00           H
ATOM   2957 HD12 ILE   394      49.210  18.317  69.917  1.00  0.00           H
ATOM   2958 HD13 ILE   394      49.909  19.724  69.064  1.00  0.00           H
ATOM   2959  C   ILE   394      52.847  16.880  71.142  1.00  0.00           C
ATOM   2960  O   ILE   394      52.359  16.713  72.301  1.00  0.00           O
ATOM   2961  N   THR   395      54.083  16.428  70.916  1.00  0.00           N
ATOM   2962  H   THR   395      54.520  16.715  70.052  1.00  0.00           H
ATOM   2963  CA  THR   395      54.887  15.778  71.979  1.00  0.00           C
ATOM   2964  HA  THR   395      54.473  14.894  72.465  1.00  0.00           H
ATOM   2965  CB  THR   395      56.277  15.380  71.510  1.00  0.00           C
ATOM   2966  HB  THR   395      56.757  16.296  71.166  1.00  0.00           H
ATOM   2967  CG2 THR   395      56.958  14.638  72.638  1.00  0.00           C
ATOM   2968 HG21 THR   395      57.008  15.304  73.500  1.00  0.00           H
ATOM   2969 HG22 THR   395      56.409  13.741  72.924  1.00  0.00           H
ATOM   2970 HG23 THR   395      57.957  14.376  72.290  1.00  0.00           H
ATOM   2971  OG1 THR   395      56.225  14.535  70.375  1.00  0.00           O
ATOM   2972  HG1 THR   395      55.782  14.971  69.643  1.00  0.00           H
ATOM   2973  C   THR   395      55.068  16.676  73.170  1.00  0.00           C
ATOM   2974  O   THR   395      54.691  16.365  74.317  1.00  0.00           O
ATOM   2975  N   ILE   396      55.498  17.917  72.922  1.00  0.00           N
ATOM   2976  H   ILE   396      55.727  18.199  71.979  1.00  0.00           H
ATOM   2977  CA  ILE   396      55.563  18.942  73.912  1.00  0.00           C
ATOM   2978  HA  ILE   396      56.235  18.612  74.704  1.00  0.00           H
ATOM   2979  CB  ILE   396      56.285  20.195  73.335  1.00  0.00           C
ATOM   2980  HB  ILE   396      55.601  20.611  72.596  1.00  0.00           H
ATOM   2981  CG2 ILE   396      56.370  21.332  74.369  1.00  0.00           C
ATOM   2982 HG21 ILE   396      56.984  22.183  74.074  1.00  0.00           H
ATOM   2983 HG22 ILE   396      55.425  21.800  74.645  1.00  0.00           H
ATOM   2984 HG23 ILE   396      56.814  21.010  75.312  1.00  0.00           H
ATOM   2985  CG1 ILE   396      57.755  19.900  72.773  1.00  0.00           C
ATOM   2986 HG12 ILE   396      58.435  19.854  73.624  1.00  0.00           H
ATOM   2987 HG13 ILE   396      57.821  18.878  72.400  1.00  0.00           H
ATOM   2988  CD1 ILE   396      58.170  20.953  71.721  1.00  0.00           C
ATOM   2989 HD11 ILE   396      57.792  20.651  70.744  1.00  0.00           H
ATOM   2990 HD12 ILE   396      57.733  21.942  71.855  1.00  0.00           H
ATOM   2991 HD13 ILE   396      59.249  21.093  71.784  1.00  0.00           H
ATOM   2992  C   ILE   396      54.271  19.313  74.637  1.00  0.00           C
ATOM   2993  O   ILE   396      54.263  19.355  75.831  1.00  0.00           O
ATOM   2994  N   LEU   397      53.124  19.570  73.982  1.00  0.00           N
ATOM   2995  H   LEU   397      53.196  19.598  72.975  1.00  0.00           H
ATOM   2996  CA  LEU   397      51.846  19.888  74.608  1.00  0.00           C
ATOM   2997  HA  LEU   397      52.035  20.746  75.253  1.00  0.00           H
ATOM   2998  CB  LEU   397      50.948  20.239  73.471  1.00  0.00           C
ATOM   2999  HB2 LEU   397      51.397  20.833  72.675  1.00  0.00           H
ATOM   3000  HB3 LEU   397      50.744  19.235  73.099  1.00  0.00           H
ATOM   3001  CG  LEU   397      49.646  20.820  73.878  1.00  0.00           C
ATOM   3002  HG  LEU   397      49.234  20.152  74.634  1.00  0.00           H
ATOM   3003  CD1 LEU   397      49.620  22.238  74.528  1.00  0.00           C
ATOM   3004 HD11 LEU   397      48.720  22.281  75.142  1.00  0.00           H
ATOM   3005 HD12 LEU   397      50.470  22.279  75.208  1.00  0.00           H
ATOM   3006 HD13 LEU   397      49.556  23.072  73.829  1.00  0.00           H
ATOM   3007  CD2 LEU   397      48.751  20.874  72.632  1.00  0.00           C
ATOM   3008 HD21 LEU   397      47.991  20.093  72.671  1.00  0.00           H
ATOM   3009 HD22 LEU   397      48.192  21.789  72.438  1.00  0.00           H
ATOM   3010 HD23 LEU   397      49.294  20.637  71.718  1.00  0.00           H
ATOM   3011  C   LEU   397      51.312  18.746  75.498  1.00  0.00           C
ATOM   3012  O   LEU   397      50.732  19.064  76.508  1.00  0.00           O
ATOM   3013  N   ALA   398      51.466  17.508  75.078  1.00  0.00           N
ATOM   3014  H   ALA   398      51.954  17.294  74.220  1.00  0.00           H
ATOM   3015  CA  ALA   398      51.157  16.390  75.951  1.00  0.00           C
ATOM   3016  HA  ALA   398      50.153  16.570  76.337  1.00  0.00           H
ATOM   3017  CB  ALA   398      51.265  15.166  75.125  1.00  0.00           C
ATOM   3018  HB1 ALA   398      52.262  15.176  74.685  1.00  0.00           H
ATOM   3019  HB2 ALA   398      51.216  14.292  75.775  1.00  0.00           H
ATOM   3020  HB3 ALA   398      50.534  15.089  74.320  1.00  0.00           H
ATOM   3021  C   ALA   398      52.066  16.261  77.171  1.00  0.00           C
ATOM   3022  O   ALA   398      51.553  15.900  78.255  1.00  0.00           O
ATOM   3023  N   MET   399      53.345  16.622  77.073  1.00  0.00           N
ATOM   3024  H   MET   399      53.747  16.829  76.170  1.00  0.00           H
ATOM   3025  CA  MET   399      54.283  16.740  78.224  1.00  0.00           C
ATOM   3026  HA  MET   399      54.227  15.866  78.873  1.00  0.00           H
ATOM   3027  CB  MET   399      55.714  16.884  77.693  1.00  0.00           C
ATOM   3028  HB2 MET   399      55.628  17.600  76.876  1.00  0.00           H
ATOM   3029  HB3 MET   399      56.399  17.367  78.389  1.00  0.00           H
ATOM   3030  CG  MET   399      56.298  15.479  77.296  1.00  0.00           C
ATOM   3031  HG2 MET   399      56.106  14.779  78.110  1.00  0.00           H
ATOM   3032  HG3 MET   399      55.768  15.152  76.402  1.00  0.00           H
ATOM   3033  SD  MET   399      58.091  15.473  77.001  1.00  0.00           S
ATOM   3034  CE  MET   399      58.550  13.718  76.906  1.00  0.00           C
ATOM   3035  HE1 MET   399      59.622  13.585  76.761  1.00  0.00           H
ATOM   3036  HE2 MET   399      58.346  13.323  77.901  1.00  0.00           H
ATOM   3037  HE3 MET   399      57.945  13.284  76.110  1.00  0.00           H
ATOM   3038  C   MET   399      53.894  17.914  79.088  1.00  0.00           C
ATOM   3039  O   MET   399      54.266  17.971  80.259  1.00  0.00           O
ATOM   3040  N   GLY   400      53.304  18.941  78.568  1.00  0.00           N
ATOM   3041  H   GLY   400      53.146  18.916  77.570  1.00  0.00           H
ATOM   3042  CA  GLY   400      53.110  20.220  79.256  1.00  0.00           C
ATOM   3043  HA2 GLY   400      52.393  20.777  78.653  1.00  0.00           H
ATOM   3044  HA3 GLY   400      52.737  20.106  80.273  1.00  0.00           H
ATOM   3045  C   GLY   400      54.389  21.171  79.316  1.00  0.00           C
ATOM   3046  O   GLY   400      54.439  21.928  80.243  1.00  0.00           O
ATOM   3047  N   GLN   401      55.448  20.975  78.549  1.00  0.00           N
ATOM   3048  H   GLN   401      55.369  20.308  77.794  1.00  0.00           H
ATOM   3049  CA  GLN   401      56.671  21.652  78.726  1.00  0.00           C
ATOM   3050  HA  GLN   401      56.871  21.914  79.765  1.00  0.00           H
ATOM   3051  CB  GLN   401      57.846  20.720  78.307  1.00  0.00           C
ATOM   3052  HB2 GLN   401      57.711  19.725  78.732  1.00  0.00           H
ATOM   3053  HB3 GLN   401      57.631  20.617  77.244  1.00  0.00           H
ATOM   3054  CG  GLN   401      59.324  21.170  78.508  1.00  0.00           C
ATOM   3055  HG2 GLN   401      59.896  20.409  77.978  1.00  0.00           H
ATOM   3056  HG3 GLN   401      59.460  22.187  78.139  1.00  0.00           H
ATOM   3057  CD  GLN   401      59.899  20.965  79.929  1.00  0.00           C
ATOM   3058  OE1 GLN   401      59.229  20.623  80.912  1.00  0.00           O
ATOM   3059  NE2 GLN   401      61.181  21.179  80.038  1.00  0.00           N
ATOM   3060 HE21 GLN   401      61.444  21.178  81.013  1.00  0.00           H
ATOM   3061 HE22 GLN   401      61.702  21.859  79.503  1.00  0.00           H
ATOM   3062  C   GLN   401      56.809  22.967  78.013  1.00  0.00           C
ATOM   3063  O   GLN   401      57.315  23.028  76.876  1.00  0.00           O
ATOM   3064  N   VAL   402      56.406  24.101  78.625  1.00  0.00           N
ATOM   3065  H   VAL   402      56.208  23.936  79.601  1.00  0.00           H
ATOM   3066  CA  VAL   402      56.128  25.479  78.142  1.00  0.00           C
ATOM   3067  HA  VAL   402      56.725  25.576  77.235  1.00  0.00           H
ATOM   3068  CB  VAL   402      54.595  25.593  77.810  1.00  0.00           C
ATOM   3069  HB  VAL   402      54.008  25.276  78.672  1.00  0.00           H
ATOM   3070  CG1 VAL   402      54.221  27.005  77.375  1.00  0.00           C
ATOM   3071 HG11 VAL   402      53.212  27.041  76.964  1.00  0.00           H
ATOM   3072 HG12 VAL   402      54.241  27.689  78.224  1.00  0.00           H
ATOM   3073 HG13 VAL   402      54.833  27.321  76.530  1.00  0.00           H
ATOM   3074  CG2 VAL   402      54.228  24.534  76.664  1.00  0.00           C
ATOM   3075 HG21 VAL   402      54.923  24.682  75.838  1.00  0.00           H
ATOM   3076 HG22 VAL   402      54.320  23.481  76.932  1.00  0.00           H
ATOM   3077 HG23 VAL   402      53.225  24.782  76.316  1.00  0.00           H
ATOM   3078  C   VAL   402      56.585  26.511  79.158  1.00  0.00           C
ATOM   3079  O   VAL   402      56.345  26.263  80.320  1.00  0.00           O
ATOM   3080  N   ASP   403      57.200  27.646  78.728  1.00  0.00           N
ATOM   3081  H   ASP   403      57.198  27.852  77.739  1.00  0.00           H
ATOM   3082  CA  ASP   403      57.787  28.660  79.643  1.00  0.00           C
ATOM   3083  HA  ASP   403      57.107  28.639  80.494  1.00  0.00           H
ATOM   3084  CB  ASP   403      59.190  28.169  80.048  1.00  0.00           C
ATOM   3085  HB2 ASP   403      59.063  27.150  80.412  1.00  0.00           H
ATOM   3086  HB3 ASP   403      59.881  28.106  79.207  1.00  0.00           H
ATOM   3087  CG  ASP   403      59.884  29.002  81.146  1.00  0.00           C
ATOM   3088  OD1 ASP   403      61.137  28.794  81.207  1.00  0.00           O
ATOM   3089  OD2 ASP   403      59.278  29.708  82.006  1.00  0.00           O
ATOM   3090  C   ASP   403      57.794  30.091  79.151  1.00  0.00           C
ATOM   3091  O   ASP   403      58.232  30.392  78.030  1.00  0.00           O
ATOM   3092  N   GLY   404      57.073  30.990  79.881  1.00  0.00           N
ATOM   3093  H   GLY   404      56.519  30.621  80.641  1.00  0.00           H
ATOM   3094  CA  GLY   404      56.728  32.305  79.370  1.00  0.00           C
ATOM   3095  HA2 GLY   404      56.591  32.177  78.296  1.00  0.00           H
ATOM   3096  HA3 GLY   404      55.780  32.663  79.774  1.00  0.00           H
ATOM   3097  C   GLY   404      57.770  33.392  79.698  1.00  0.00           C
ATOM   3098  O   GLY   404      58.375  33.324  80.751  1.00  0.00           O
ATOM   3099  N   ASP   405      57.882  34.423  78.885  1.00  0.00           N
ATOM   3100  H   ASP   405      57.167  34.569  78.187  1.00  0.00           H
ATOM   3101  CA  ASP   405      58.845  35.575  79.011  1.00  0.00           C
ATOM   3102  HA  ASP   405      59.224  35.530  80.033  1.00  0.00           H
ATOM   3103  CB  ASP   405      59.963  35.371  77.906  1.00  0.00           C
ATOM   3104  HB2 ASP   405      60.463  34.423  78.104  1.00  0.00           H
ATOM   3105  HB3 ASP   405      59.543  35.303  76.902  1.00  0.00           H
ATOM   3106  CG  ASP   405      61.059  36.412  77.910  1.00  0.00           C
ATOM   3107  OD1 ASP   405      61.273  37.106  78.959  1.00  0.00           O
ATOM   3108  OD2 ASP   405      61.689  36.666  76.817  1.00  0.00           O
ATOM   3109  C   ASP   405      58.217  36.939  78.825  1.00  0.00           C
ATOM   3110  O   ASP   405      57.593  37.321  77.846  1.00  0.00           O
ATOM   3111  N   LEU   406      58.454  37.783  79.804  1.00  0.00           N
ATOM   3112  H   LEU   406      58.979  37.450  80.600  1.00  0.00           H
ATOM   3113  CA  LEU   406      57.903  39.117  79.915  1.00  0.00           C
ATOM   3114  HA  LEU   406      56.992  39.165  79.319  1.00  0.00           H
ATOM   3115  CB  LEU   406      57.638  39.408  81.434  1.00  0.00           C
ATOM   3116  HB2 LEU   406      58.570  39.480  81.996  1.00  0.00           H
ATOM   3117  HB3 LEU   406      57.068  40.336  81.446  1.00  0.00           H
ATOM   3118  CG  LEU   406      56.732  38.379  82.260  1.00  0.00           C
ATOM   3119  HG  LEU   406      57.326  37.466  82.236  1.00  0.00           H
ATOM   3120  CD1 LEU   406      56.541  38.883  83.665  1.00  0.00           C
ATOM   3121 HD11 LEU   406      57.426  38.591  84.231  1.00  0.00           H
ATOM   3122 HD12 LEU   406      56.418  39.964  83.727  1.00  0.00           H
ATOM   3123 HD13 LEU   406      55.710  38.332  84.106  1.00  0.00           H
ATOM   3124  CD2 LEU   406      55.490  37.983  81.450  1.00  0.00           C
ATOM   3125 HD21 LEU   406      55.092  38.904  81.025  1.00  0.00           H
ATOM   3126 HD22 LEU   406      55.750  37.269  80.668  1.00  0.00           H
ATOM   3127 HD23 LEU   406      54.745  37.539  82.110  1.00  0.00           H
ATOM   3128  C   LEU   406      58.849  40.152  79.326  1.00  0.00           C
ATOM   3129  O   LEU   406      58.413  41.267  79.206  1.00  0.00           O
ATOM   3130  N   LEU   407      60.057  39.719  78.939  1.00  0.00           N
ATOM   3131  H   LEU   407      60.308  38.746  79.047  1.00  0.00           H
ATOM   3132  CA  LEU   407      60.985  40.587  78.164  1.00  0.00           C
ATOM   3133  HA  LEU   407      60.955  41.584  78.602  1.00  0.00           H
ATOM   3134  CB  LEU   407      62.500  40.167  78.324  1.00  0.00           C
ATOM   3135  HB2 LEU   407      62.647  39.211  77.821  1.00  0.00           H
ATOM   3136  HB3 LEU   407      62.985  40.977  77.780  1.00  0.00           H
ATOM   3137  CG  LEU   407      63.074  40.217  79.777  1.00  0.00           C
ATOM   3138  HG  LEU   407      62.518  39.528  80.414  1.00  0.00           H
ATOM   3139  CD1 LEU   407      64.572  39.740  79.667  1.00  0.00           C
ATOM   3140 HD11 LEU   407      65.125  39.729  80.606  1.00  0.00           H
ATOM   3141 HD12 LEU   407      64.562  38.724  79.272  1.00  0.00           H
ATOM   3142 HD13 LEU   407      65.153  40.263  78.908  1.00  0.00           H
ATOM   3143  CD2 LEU   407      62.914  41.577  80.418  1.00  0.00           C
ATOM   3144 HD21 LEU   407      63.482  41.529  81.347  1.00  0.00           H
ATOM   3145 HD22 LEU   407      63.309  42.359  79.768  1.00  0.00           H
ATOM   3146 HD23 LEU   407      61.838  41.684  80.554  1.00  0.00           H
ATOM   3147  C   LEU   407      60.492  40.685  76.631  1.00  0.00           C
ATOM   3148  O   LEU   407      60.334  41.788  76.149  1.00  0.00           O
ATOM   3149  N   SER   408      60.250  39.545  76.002  1.00  0.00           N
ATOM   3150  H   SER   408      60.566  38.694  76.447  1.00  0.00           H
ATOM   3151  CA  SER   408      59.850  39.420  74.631  1.00  0.00           C
ATOM   3152  HA  SER   408      60.350  40.257  74.143  1.00  0.00           H
ATOM   3153  CB  SER   408      60.424  38.124  74.051  1.00  0.00           C
ATOM   3154  HB2 SER   408      60.184  38.014  72.994  1.00  0.00           H
ATOM   3155  HB3 SER   408      61.502  38.227  74.180  1.00  0.00           H
ATOM   3156  OG  SER   408      60.151  36.923  74.795  1.00  0.00           O
ATOM   3157  HG  SER   408      60.906  36.653  75.323  1.00  0.00           H
ATOM   3158  C   SER   408      58.302  39.465  74.457  1.00  0.00           C
ATOM   3159  O   SER   408      57.802  39.746  73.333  1.00  0.00           O
ATOM   3160  N   GLY   409      57.587  39.249  75.571  1.00  0.00           N
ATOM   3161  H   GLY   409      58.010  38.835  76.390  1.00  0.00           H
ATOM   3162  CA  GLY   409      56.176  39.394  75.613  1.00  0.00           C
ATOM   3163  HA2 GLY   409      55.907  39.708  76.622  1.00  0.00           H
ATOM   3164  HA3 GLY   409      55.717  40.131  74.955  1.00  0.00           H
ATOM   3165  C   GLY   409      55.313  38.132  75.373  1.00  0.00           C
ATOM   3166  O   GLY   409      54.135  38.256  75.166  1.00  0.00           O
ATOM   3167  N   VAL   410      55.889  36.923  75.256  1.00  0.00           N
ATOM   3168  H   VAL   410      56.867  36.917  75.512  1.00  0.00           H
ATOM   3169  CA  VAL   410      55.326  35.627  74.640  1.00  0.00           C
ATOM   3170  HA  VAL   410      54.236  35.625  74.612  1.00  0.00           H
ATOM   3171  CB  VAL   410      55.816  35.479  73.260  1.00  0.00           C
ATOM   3172  HB  VAL   410      55.416  34.571  72.810  1.00  0.00           H
ATOM   3173  CG1 VAL   410      55.347  36.693  72.434  1.00  0.00           C
ATOM   3174 HG11 VAL   410      54.341  37.021  72.695  1.00  0.00           H
ATOM   3175 HG12 VAL   410      55.974  37.561  72.637  1.00  0.00           H
ATOM   3176 HG13 VAL   410      55.390  36.416  71.381  1.00  0.00           H
ATOM   3177  CG2 VAL   410      57.358  35.401  73.167  1.00  0.00           C
ATOM   3178 HG21 VAL   410      57.632  35.676  72.149  1.00  0.00           H
ATOM   3179 HG22 VAL   410      57.915  36.075  73.817  1.00  0.00           H
ATOM   3180 HG23 VAL   410      57.684  34.384  73.388  1.00  0.00           H
ATOM   3181  C   VAL   410      55.755  34.387  75.481  1.00  0.00           C
ATOM   3182  O   VAL   410      56.050  34.530  76.658  1.00  0.00           O
ATOM   3183  N   CYX   411      55.712  33.186  74.905  1.00  0.00           N
ATOM   3184  H   CYX   411      55.305  33.219  73.981  1.00  0.00           H
ATOM   3185  CA  CYX   411      55.783  31.872  75.502  1.00  0.00           C
ATOM   3186  HA  CYX   411      56.539  31.866  76.288  1.00  0.00           H
ATOM   3187  CB  CYX   411      54.383  31.321  75.981  1.00  0.00           C
ATOM   3188  HB2 CYX   411      53.587  31.451  75.247  1.00  0.00           H
ATOM   3189  HB3 CYX   411      54.429  30.247  76.163  1.00  0.00           H
ATOM   3190  SG  CYX   411      53.798  32.095  77.430  1.00  0.00           S
ATOM   3191  C   CYX   411      56.397  30.973  74.414  1.00  0.00           C
ATOM   3192  O   CYX   411      56.051  31.108  73.230  1.00  0.00           O
ATOM   3193  N   TYR   412      57.190  30.008  74.837  1.00  0.00           N
ATOM   3194  H   TYR   412      57.331  29.963  75.836  1.00  0.00           H
ATOM   3195  CA  TYR   412      57.927  29.051  73.997  1.00  0.00           C
ATOM   3196  HA  TYR   412      57.348  28.724  73.133  1.00  0.00           H
ATOM   3197  CB  TYR   412      59.189  29.736  73.482  1.00  0.00           C
ATOM   3198  HB2 TYR   412      58.939  30.699  73.037  1.00  0.00           H
ATOM   3199  HB3 TYR   412      59.709  29.900  74.425  1.00  0.00           H
ATOM   3200  CG  TYR   412      60.074  28.899  72.530  1.00  0.00           C
ATOM   3201  CD1 TYR   412      59.615  28.755  71.193  1.00  0.00           C
ATOM   3202  HD1 TYR   412      58.707  29.292  70.963  1.00  0.00           H
ATOM   3203  CE1 TYR   412      60.496  28.169  70.322  1.00  0.00           C
ATOM   3204  HE1 TYR   412      60.259  28.146  69.268  1.00  0.00           H
ATOM   3205  CZ  TYR   412      61.742  27.681  70.750  1.00  0.00           C
ATOM   3206  OH  TYR   412      62.569  27.073  69.863  1.00  0.00           O
ATOM   3207  HH  TYR   412      62.177  26.934  68.998  1.00  0.00           H
ATOM   3208  CE2 TYR   412      62.133  27.714  72.081  1.00  0.00           C
ATOM   3209  HE2 TYR   412      63.156  27.424  72.271  1.00  0.00           H
ATOM   3210  CD2 TYR   412      61.258  28.277  73.022  1.00  0.00           C
ATOM   3211  HD2 TYR   412      61.487  28.629  74.017  1.00  0.00           H
ATOM   3212  C   TYR   412      58.134  27.689  74.807  1.00  0.00           C
ATOM   3213  O   TYR   412      57.558  27.530  75.886  1.00  0.00           O
ATOM   3214  N   VAL   413      58.898  26.720  74.290  1.00  0.00           N
ATOM   3215  H   VAL   413      59.480  26.947  73.496  1.00  0.00           H
ATOM   3216  CA  VAL   413      59.127  25.381  74.765  1.00  0.00           C
ATOM   3217  HA  VAL   413      58.153  24.915  74.909  1.00  0.00           H
ATOM   3218  CB  VAL   413      60.004  24.523  73.853  1.00  0.00           C
ATOM   3219  HB  VAL   413      60.896  25.089  73.584  1.00  0.00           H
ATOM   3220  CG1 VAL   413      60.318  23.132  74.461  1.00  0.00           C
ATOM   3221 HG11 VAL   413      60.914  23.172  75.373  1.00  0.00           H
ATOM   3222 HG12 VAL   413      59.365  22.726  74.801  1.00  0.00           H
ATOM   3223 HG13 VAL   413      60.736  22.494  73.683  1.00  0.00           H
ATOM   3224  CG2 VAL   413      59.274  24.328  72.500  1.00  0.00           C
ATOM   3225 HG21 VAL   413      59.202  25.273  71.961  1.00  0.00           H
ATOM   3226 HG22 VAL   413      59.790  23.509  71.998  1.00  0.00           H
ATOM   3227 HG23 VAL   413      58.269  24.049  72.815  1.00  0.00           H
ATOM   3228  C   VAL   413      59.877  25.465  76.112  1.00  0.00           C
ATOM   3229  O   VAL   413      60.851  26.176  76.208  1.00  0.00           O
ATOM   3230  N   GLY   414      59.597  24.662  77.152  1.00  0.00           N
ATOM   3231  H   GLY   414      58.970  23.893  76.966  1.00  0.00           H
ATOM   3232  CA  GLY   414      60.252  24.633  78.475  1.00  0.00           C
ATOM   3233  HA2 GLY   414      60.259  25.651  78.866  1.00  0.00           H
ATOM   3234  HA3 GLY   414      59.698  23.987  79.156  1.00  0.00           H
ATOM   3235  C   GLY   414      61.763  24.204  78.388  1.00  0.00           C
ATOM   3236  O   GLY   414      62.070  23.052  77.944  1.00  0.00           O
ATOM   3237  N   LEU   415      62.702  25.069  78.755  1.00  0.00           N
ATOM   3238  H   LEU   415      62.417  25.919  79.220  1.00  0.00           H
ATOM   3239  CA  LEU   415      64.155  25.012  78.435  1.00  0.00           C
ATOM   3240  HA  LEU   415      64.265  24.290  77.625  1.00  0.00           H
ATOM   3241  CB  LEU   415      64.667  26.367  77.960  1.00  0.00           C
ATOM   3242  HB2 LEU   415      64.344  27.077  78.721  1.00  0.00           H
ATOM   3243  HB3 LEU   415      65.751  26.470  78.006  1.00  0.00           H
ATOM   3244  CG  LEU   415      64.119  26.773  76.513  1.00  0.00           C
ATOM   3245  HG  LEU   415      63.070  27.071  76.510  1.00  0.00           H
ATOM   3246  CD1 LEU   415      64.940  27.932  75.979  1.00  0.00           C
ATOM   3247 HD11 LEU   415      65.945  27.614  75.700  1.00  0.00           H
ATOM   3248 HD12 LEU   415      64.463  28.349  75.092  1.00  0.00           H
ATOM   3249 HD13 LEU   415      65.006  28.758  76.688  1.00  0.00           H
ATOM   3250  CD2 LEU   415      64.245  25.673  75.405  1.00  0.00           C
ATOM   3251 HD21 LEU   415      63.841  26.062  74.470  1.00  0.00           H
ATOM   3252 HD22 LEU   415      65.283  25.344  75.356  1.00  0.00           H
ATOM   3253 HD23 LEU   415      63.559  24.865  75.658  1.00  0.00           H
ATOM   3254  C   LEU   415      65.026  24.529  79.623  1.00  0.00           C
ATOM   3255  O   LEU   415      66.201  24.172  79.394  1.00  0.00           O
ATOM   3256  N   SER   416      64.467  24.413  80.840  1.00  0.00           N
ATOM   3257  H   SER   416      63.515  24.698  81.023  1.00  0.00           H
ATOM   3258  CA  SER   416      65.199  24.032  82.053  1.00  0.00           C
ATOM   3259  HA  SER   416      66.043  24.720  82.026  1.00  0.00           H
ATOM   3260  CB  SER   416      64.355  24.307  83.299  1.00  0.00           C
ATOM   3261  HB2 SER   416      63.425  23.751  83.185  1.00  0.00           H
ATOM   3262  HB3 SER   416      64.927  24.052  84.191  1.00  0.00           H
ATOM   3263  OG  SER   416      63.986  25.654  83.549  1.00  0.00           O
ATOM   3264  HG  SER   416      63.507  25.929  82.763  1.00  0.00           H
ATOM   3265  C   SER   416      65.835  22.610  82.030  1.00  0.00           C
ATOM   3266  O   SER   416      67.010  22.497  82.222  1.00  0.00           O
ATOM   3267  N   SER   417      65.039  21.563  81.716  1.00  0.00           N
ATOM   3268  H   SER   417      64.040  21.704  81.680  1.00  0.00           H
ATOM   3269  CA  SER   417      65.548  20.254  81.244  1.00  0.00           C
ATOM   3270  HA  SER   417      66.109  19.854  82.089  1.00  0.00           H
ATOM   3271  CB  SER   417      64.370  19.254  80.955  1.00  0.00           C
ATOM   3272  HB2 SER   417      63.755  19.085  81.839  1.00  0.00           H
ATOM   3273  HB3 SER   417      63.789  19.684  80.139  1.00  0.00           H
ATOM   3274  OG  SER   417      64.924  18.066  80.551  1.00  0.00           O
ATOM   3275  HG  SER   417      65.533  17.672  81.180  1.00  0.00           H
ATOM   3276  C   SER   417      66.504  20.467  80.053  1.00  0.00           C
ATOM   3277  O   SER   417      66.248  21.038  78.988  1.00  0.00           O
ATOM   3278  N   VAL   418      67.589  19.693  80.092  1.00  0.00           N
ATOM   3279  H   VAL   418      67.767  19.052  80.852  1.00  0.00           H
ATOM   3280  CA  VAL   418      68.422  19.445  78.932  1.00  0.00           C
ATOM   3281  HA  VAL   418      68.548  20.415  78.453  1.00  0.00           H
ATOM   3282  CB  VAL   418      69.858  19.109  79.454  1.00  0.00           C
ATOM   3283  HB  VAL   418      69.682  18.274  80.132  1.00  0.00           H
ATOM   3284  CG1 VAL   418      70.777  18.646  78.344  1.00  0.00           C
ATOM   3285 HG11 VAL   418      70.632  19.214  77.425  1.00  0.00           H
ATOM   3286 HG12 VAL   418      71.814  18.822  78.629  1.00  0.00           H
ATOM   3287 HG13 VAL   418      70.558  17.616  78.061  1.00  0.00           H
ATOM   3288  CG2 VAL   418      70.516  20.199  80.280  1.00  0.00           C
ATOM   3289 HG21 VAL   418      71.430  19.843  80.756  1.00  0.00           H
ATOM   3290 HG22 VAL   418      70.707  21.125  79.738  1.00  0.00           H
ATOM   3291 HG23 VAL   418      69.798  20.367  81.083  1.00  0.00           H
ATOM   3292  C   VAL   418      67.915  18.404  77.955  1.00  0.00           C
ATOM   3293  O   VAL   418      67.933  18.580  76.732  1.00  0.00           O
ATOM   3294  N   ASP   419      67.171  17.399  78.450  1.00  0.00           N
ATOM   3295  H   ASP   419      67.029  17.403  79.450  1.00  0.00           H
ATOM   3296  CA  ASP   419      66.300  16.551  77.604  1.00  0.00           C
ATOM   3297  HA  ASP   419      66.908  15.961  76.919  1.00  0.00           H
ATOM   3298  CB  ASP   419      65.418  15.587  78.410  1.00  0.00           C
ATOM   3299  HB2 ASP   419      64.604  16.136  78.882  1.00  0.00           H
ATOM   3300  HB3 ASP   419      65.113  14.897  77.623  1.00  0.00           H
ATOM   3301  CG  ASP   419      66.136  14.686  79.395  1.00  0.00           C
ATOM   3302  OD1 ASP   419      65.420  14.015  80.227  1.00  0.00           O
ATOM   3303  OD2 ASP   419      67.349  14.599  79.274  1.00  0.00           O
ATOM   3304  C   ASP   419      65.306  17.404  76.734  1.00  0.00           C
ATOM   3305  O   ASP   419      65.261  17.208  75.472  1.00  0.00           O
ATOM   3306  N   ALA   420      64.662  18.425  77.293  1.00  0.00           N
ATOM   3307  H   ALA   420      64.925  18.597  78.253  1.00  0.00           H
ATOM   3308  CA  ALA   420      63.767  19.338  76.526  1.00  0.00           C
ATOM   3309  HA  ALA   420      63.001  18.751  76.019  1.00  0.00           H
ATOM   3310  CB  ALA   420      63.003  20.148  77.550  1.00  0.00           C
ATOM   3311  HB1 ALA   420      63.585  20.854  78.142  1.00  0.00           H
ATOM   3312  HB2 ALA   420      62.314  20.791  77.003  1.00  0.00           H
ATOM   3313  HB3 ALA   420      62.385  19.403  78.051  1.00  0.00           H
ATOM   3314  C   ALA   420      64.613  20.177  75.589  1.00  0.00           C
ATOM   3315  O   ALA   420      64.436  20.110  74.393  1.00  0.00           O
ATOM   3316  N   LEU   421      65.498  21.113  76.044  1.00  0.00           N
ATOM   3317  H   LEU   421      65.679  21.023  77.033  1.00  0.00           H
ATOM   3318  CA  LEU   421      66.418  21.935  75.219  1.00  0.00           C
ATOM   3319  HA  LEU   421      65.812  22.746  74.815  1.00  0.00           H
ATOM   3320  CB  LEU   421      67.508  22.462  76.158  1.00  0.00           C
ATOM   3321  HB2 LEU   421      67.064  22.993  77.000  1.00  0.00           H
ATOM   3322  HB3 LEU   421      68.086  21.618  76.534  1.00  0.00           H
ATOM   3323  CG  LEU   421      68.562  23.337  75.490  1.00  0.00           C
ATOM   3324  HG  LEU   421      68.971  22.702  74.704  1.00  0.00           H
ATOM   3325  CD1 LEU   421      67.997  24.606  74.917  1.00  0.00           C
ATOM   3326 HD11 LEU   421      67.488  25.245  75.639  1.00  0.00           H
ATOM   3327 HD12 LEU   421      68.826  25.206  74.544  1.00  0.00           H
ATOM   3328 HD13 LEU   421      67.258  24.406  74.141  1.00  0.00           H
ATOM   3329  CD2 LEU   421      69.668  23.792  76.464  1.00  0.00           C
ATOM   3330 HD21 LEU   421      70.587  24.001  75.917  1.00  0.00           H
ATOM   3331 HD22 LEU   421      69.332  24.557  77.164  1.00  0.00           H
ATOM   3332 HD23 LEU   421      69.991  22.925  77.040  1.00  0.00           H
ATOM   3333  C   LEU   421      67.035  21.184  74.037  1.00  0.00           C
ATOM   3334  O   LEU   421      66.958  21.646  72.866  1.00  0.00           O
ATOM   3335  N   ARG   422      67.736  20.079  74.346  1.00  0.00           N
ATOM   3336  H   ARG   422      67.634  19.683  75.270  1.00  0.00           H
ATOM   3337  CA  ARG   422      68.378  19.293  73.286  1.00  0.00           C
ATOM   3338  HA  ARG   422      69.072  20.004  72.838  1.00  0.00           H
ATOM   3339  CB  ARG   422      69.227  18.101  73.700  1.00  0.00           C
ATOM   3340  HB2 ARG   422      68.631  17.515  74.401  1.00  0.00           H
ATOM   3341  HB3 ARG   422      69.540  17.570  72.801  1.00  0.00           H
ATOM   3342  CG  ARG   422      70.554  18.482  74.346  1.00  0.00           C
ATOM   3343  HG2 ARG   422      71.220  19.034  73.683  1.00  0.00           H
ATOM   3344  HG3 ARG   422      70.410  19.213  75.141  1.00  0.00           H
ATOM   3345  CD  ARG   422      71.402  17.297  74.932  1.00  0.00           C
ATOM   3346  HD2 ARG   422      70.834  16.742  75.678  1.00  0.00           H
ATOM   3347  HD3 ARG   422      71.662  16.663  74.085  1.00  0.00           H
ATOM   3348  NE  ARG   422      72.599  17.775  75.569  1.00  0.00           N
ATOM   3349  HE  ARG   422      73.046  18.615  75.230  1.00  0.00           H
ATOM   3350  CZ  ARG   422      73.360  17.105  76.461  1.00  0.00           C
ATOM   3351  NH1 ARG   422      73.007  15.886  76.823  1.00  0.00           N
ATOM   3352 HH11 ARG   422      72.141  15.447  76.544  1.00  0.00           H
ATOM   3353 HH12 ARG   422      73.666  15.418  77.429  1.00  0.00           H
ATOM   3354  NH2 ARG   422      74.416  17.670  76.973  1.00  0.00           N
ATOM   3355 HH21 ARG   422      74.630  18.618  76.698  1.00  0.00           H
ATOM   3356 HH22 ARG   422      74.874  17.162  77.716  1.00  0.00           H
ATOM   3357  C   ARG   422      67.346  18.851  72.235  1.00  0.00           C
ATOM   3358  O   ARG   422      67.438  19.349  71.141  1.00  0.00           O
ATOM   3359  N   GLY   423      66.503  17.889  72.625  1.00  0.00           N
ATOM   3360  H   GLY   423      66.598  17.416  73.512  1.00  0.00           H
ATOM   3361  CA  GLY   423      65.692  17.146  71.686  1.00  0.00           C
ATOM   3362  HA2 GLY   423      66.349  16.644  70.975  1.00  0.00           H
ATOM   3363  HA3 GLY   423      65.163  16.379  72.252  1.00  0.00           H
ATOM   3364  C   GLY   423      64.791  18.041  70.773  1.00  0.00           C
ATOM   3365  O   GLY   423      64.636  17.783  69.602  1.00  0.00           O
ATOM   3366  N   PHE   424      64.264  19.026  71.397  1.00  0.00           N
ATOM   3367  H   PHE   424      64.418  19.176  72.384  1.00  0.00           H
ATOM   3368  CA  PHE   424      63.227  19.872  70.808  1.00  0.00           C
ATOM   3369  HA  PHE   424      62.734  19.290  70.030  1.00  0.00           H
ATOM   3370  CB  PHE   424      62.278  20.291  71.887  1.00  0.00           C
ATOM   3371  HB2 PHE   424      62.804  20.979  72.549  1.00  0.00           H
ATOM   3372  HB3 PHE   424      61.579  20.876  71.289  1.00  0.00           H
ATOM   3373  CG  PHE   424      61.553  19.197  72.743  1.00  0.00           C
ATOM   3374  CD1 PHE   424      61.164  17.960  72.100  1.00  0.00           C
ATOM   3375  HD1 PHE   424      61.506  17.829  71.084  1.00  0.00           H
ATOM   3376  CE1 PHE   424      60.557  16.971  72.855  1.00  0.00           C
ATOM   3377  HE1 PHE   424      60.267  16.055  72.362  1.00  0.00           H
ATOM   3378  CZ  PHE   424      60.059  17.267  74.160  1.00  0.00           C
ATOM   3379  HZ  PHE   424      59.584  16.500  74.754  1.00  0.00           H
ATOM   3380  CE2 PHE   424      60.367  18.474  74.796  1.00  0.00           C
ATOM   3381  HE2 PHE   424      60.123  18.678  75.828  1.00  0.00           H
ATOM   3382  CD2 PHE   424      61.236  19.356  74.138  1.00  0.00           C
ATOM   3383  HD2 PHE   424      61.393  20.292  74.653  1.00  0.00           H
ATOM   3384  C   PHE   424      63.730  21.081  69.978  1.00  0.00           C
ATOM   3385  O   PHE   424      63.024  21.521  69.059  1.00  0.00           O
ATOM   3386  N   VAL   425      64.998  21.446  70.097  1.00  0.00           N
ATOM   3387  H   VAL   425      65.660  20.818  70.529  1.00  0.00           H
ATOM   3388  CA  VAL   425      65.470  22.749  69.589  1.00  0.00           C
ATOM   3389  HA  VAL   425      64.888  23.054  68.719  1.00  0.00           H
ATOM   3390  CB  VAL   425      65.206  23.861  70.646  1.00  0.00           C
ATOM   3391  HB  VAL   425      65.617  23.516  71.595  1.00  0.00           H
ATOM   3392  CG1 VAL   425      65.843  25.217  70.205  1.00  0.00           C
ATOM   3393 HG11 VAL   425      65.268  25.741  69.441  1.00  0.00           H
ATOM   3394 HG12 VAL   425      65.837  25.837  71.102  1.00  0.00           H
ATOM   3395 HG13 VAL   425      66.887  25.188  69.893  1.00  0.00           H
ATOM   3396  CG2 VAL   425      63.691  24.209  70.834  1.00  0.00           C
ATOM   3397 HG21 VAL   425      63.227  23.364  71.343  1.00  0.00           H
ATOM   3398 HG22 VAL   425      63.626  25.071  71.497  1.00  0.00           H
ATOM   3399 HG23 VAL   425      63.280  24.454  69.854  1.00  0.00           H
ATOM   3400  C   VAL   425      66.971  22.689  69.102  1.00  0.00           C
ATOM   3401  O   VAL   425      67.140  22.601  67.909  1.00  0.00           O
ATOM   3402  N   LEU   426      67.870  22.531  70.033  1.00  0.00           N
ATOM   3403  H   LEU   426      67.530  22.261  70.945  1.00  0.00           H
ATOM   3404  CA  LEU   426      69.347  22.636  69.813  1.00  0.00           C
ATOM   3405  HA  LEU   426      69.527  23.667  69.509  1.00  0.00           H
ATOM   3406  CB  LEU   426      70.007  22.374  71.185  1.00  0.00           C
ATOM   3407  HB2 LEU   426      69.570  22.985  71.975  1.00  0.00           H
ATOM   3408  HB3 LEU   426      69.799  21.324  71.392  1.00  0.00           H
ATOM   3409  CG  LEU   426      71.446  22.431  71.486  1.00  0.00           C
ATOM   3410  HG  LEU   426      72.023  21.706  70.913  1.00  0.00           H
ATOM   3411  CD1 LEU   426      72.057  23.786  71.378  1.00  0.00           C
ATOM   3412 HD11 LEU   426      71.485  24.342  72.121  1.00  0.00           H
ATOM   3413 HD12 LEU   426      73.119  23.690  71.601  1.00  0.00           H
ATOM   3414 HD13 LEU   426      71.954  24.162  70.360  1.00  0.00           H
ATOM   3415  CD2 LEU   426      71.694  21.983  72.942  1.00  0.00           C
ATOM   3416 HD21 LEU   426      71.079  21.107  73.150  1.00  0.00           H
ATOM   3417 HD22 LEU   426      72.734  21.772  73.192  1.00  0.00           H
ATOM   3418 HD23 LEU   426      71.387  22.814  73.577  1.00  0.00           H
ATOM   3419  C   LEU   426      69.805  21.676  68.791  1.00  0.00           C
ATOM   3420  O   LEU   426      70.437  22.095  67.821  1.00  0.00           O
ATOM   3421  N   ALA   427      69.434  20.440  68.945  1.00  0.00           N
ATOM   3422  H   ALA   427      68.882  20.255  69.771  1.00  0.00           H
ATOM   3423  CA  ALA   427      69.826  19.425  68.033  1.00  0.00           C
ATOM   3424  HA  ALA   427      70.894  19.525  67.839  1.00  0.00           H
ATOM   3425  CB  ALA   427      69.676  18.017  68.692  1.00  0.00           C
ATOM   3426  HB1 ALA   427      69.951  17.248  67.971  1.00  0.00           H
ATOM   3427  HB2 ALA   427      70.257  17.987  69.613  1.00  0.00           H
ATOM   3428  HB3 ALA   427      68.617  17.818  68.853  1.00  0.00           H
ATOM   3429  C   ALA   427      69.111  19.606  66.685  1.00  0.00           C
ATOM   3430  O   ALA   427      69.869  19.702  65.713  1.00  0.00           O
ATOM   3431  N   PRO   428      67.748  19.703  66.567  1.00  0.00           N
ATOM   3432  CD  PRO   428      66.727  19.448  67.609  1.00  0.00           C
ATOM   3433  HD2 PRO   428      66.778  20.381  68.170  1.00  0.00           H
ATOM   3434  HD3 PRO   428      66.892  18.599  68.273  1.00  0.00           H
ATOM   3435  CG  PRO   428      65.283  19.378  66.999  1.00  0.00           C
ATOM   3436  HG2 PRO   428      64.511  19.631  67.727  1.00  0.00           H
ATOM   3437  HG3 PRO   428      64.998  18.381  66.665  1.00  0.00           H
ATOM   3438  CB  PRO   428      65.492  20.326  65.807  1.00  0.00           C
ATOM   3439  HB2 PRO   428      65.265  21.327  66.175  1.00  0.00           H
ATOM   3440  HB3 PRO   428      64.705  19.978  65.137  1.00  0.00           H
ATOM   3441  CA  PRO   428      67.001  20.076  65.357  1.00  0.00           C
ATOM   3442  HA  PRO   428      67.028  19.199  64.712  1.00  0.00           H
ATOM   3443  C   PRO   428      67.723  21.171  64.522  1.00  0.00           C
ATOM   3444  O   PRO   428      68.001  20.906  63.367  1.00  0.00           O
ATOM   3445  N   LEU   429      68.046  22.318  65.183  1.00  0.00           N
ATOM   3446  H   LEU   429      67.800  22.357  66.162  1.00  0.00           H
ATOM   3447  CA  LEU   429      68.554  23.450  64.540  1.00  0.00           C
ATOM   3448  HA  LEU   429      67.863  23.631  63.717  1.00  0.00           H
ATOM   3449  CB  LEU   429      68.549  24.746  65.477  1.00  0.00           C
ATOM   3450  HB2 LEU   429      69.117  24.408  66.343  1.00  0.00           H
ATOM   3451  HB3 LEU   429      69.169  25.539  65.058  1.00  0.00           H
ATOM   3452  CG  LEU   429      67.200  25.328  65.922  1.00  0.00           C
ATOM   3453  HG  LEU   429      66.680  24.449  66.303  1.00  0.00           H
ATOM   3454  CD1 LEU   429      67.431  26.325  67.091  1.00  0.00           C
ATOM   3455 HD11 LEU   429      68.159  26.998  66.639  1.00  0.00           H
ATOM   3456 HD12 LEU   429      66.478  26.681  67.482  1.00  0.00           H
ATOM   3457 HD13 LEU   429      68.028  25.746  67.796  1.00  0.00           H
ATOM   3458  CD2 LEU   429      66.530  25.992  64.717  1.00  0.00           C
ATOM   3459 HD21 LEU   429      66.344  25.203  63.988  1.00  0.00           H
ATOM   3460 HD22 LEU   429      65.599  26.392  65.118  1.00  0.00           H
ATOM   3461 HD23 LEU   429      67.079  26.842  64.311  1.00  0.00           H
ATOM   3462  C   LEU   429      70.022  23.171  63.950  1.00  0.00           C
ATOM   3463  O   LEU   429      70.458  23.536  62.864  1.00  0.00           O
ATOM   3464  N   PHE   430      70.828  22.450  64.753  1.00  0.00           N
ATOM   3465  H   PHE   430      70.466  22.141  65.644  1.00  0.00           H
ATOM   3466  CA  PHE   430      72.154  22.010  64.331  1.00  0.00           C
ATOM   3467  HA  PHE   430      72.656  22.921  64.006  1.00  0.00           H
ATOM   3468  CB  PHE   430      72.971  21.321  65.437  1.00  0.00           C
ATOM   3469  HB2 PHE   430      73.056  21.959  66.316  1.00  0.00           H
ATOM   3470  HB3 PHE   430      72.488  20.389  65.731  1.00  0.00           H
ATOM   3471  CG  PHE   430      74.384  20.912  64.918  1.00  0.00           C
ATOM   3472  CD1 PHE   430      75.151  21.866  64.145  1.00  0.00           C
ATOM   3473  HD1 PHE   430      74.731  22.795  63.788  1.00  0.00           H
ATOM   3474  CE1 PHE   430      76.514  21.554  63.814  1.00  0.00           C
ATOM   3475  HE1 PHE   430      77.060  22.171  63.115  1.00  0.00           H
ATOM   3476  CZ  PHE   430      77.044  20.349  64.237  1.00  0.00           C
ATOM   3477  HZ  PHE   430      78.071  20.047  64.095  1.00  0.00           H
ATOM   3478  CE2 PHE   430      76.285  19.464  64.985  1.00  0.00           C
ATOM   3479  HE2 PHE   430      76.710  18.651  65.554  1.00  0.00           H
ATOM   3480  CD2 PHE   430      74.951  19.688  65.225  1.00  0.00           C
ATOM   3481  HD2 PHE   430      74.397  19.030  65.879  1.00  0.00           H
ATOM   3482  C   PHE   430      72.111  21.078  63.087  1.00  0.00           C
ATOM   3483  O   PHE   430      73.004  21.291  62.172  1.00  0.00           O
ATOM   3484  N   VAL   431      71.191  20.074  63.083  1.00  0.00           N
ATOM   3485  H   VAL   431      70.569  19.887  63.857  1.00  0.00           H
ATOM   3486  CA  VAL   431      71.065  19.143  61.916  1.00  0.00           C
ATOM   3487  HA  VAL   431      72.027  18.686  61.685  1.00  0.00           H
ATOM   3488  CB  VAL   431      70.143  17.940  62.228  1.00  0.00           C
ATOM   3489  HB  VAL   431      69.111  18.221  62.436  1.00  0.00           H
ATOM   3490  CG1 VAL   431      70.091  16.953  61.112  1.00  0.00           C
ATOM   3491 HG11 VAL   431      69.303  17.296  60.442  1.00  0.00           H
ATOM   3492 HG12 VAL   431      71.025  16.742  60.591  1.00  0.00           H
ATOM   3493 HG13 VAL   431      69.736  15.965  61.406  1.00  0.00           H
ATOM   3494  CG2 VAL   431      70.707  17.225  63.396  1.00  0.00           C
ATOM   3495 HG21 VAL   431      70.537  17.926  64.214  1.00  0.00           H
ATOM   3496 HG22 VAL   431      70.223  16.297  63.698  1.00  0.00           H
ATOM   3497 HG23 VAL   431      71.790  17.106  63.347  1.00  0.00           H
ATOM   3498  C   VAL   431      70.531  19.820  60.689  1.00  0.00           C
ATOM   3499  O   VAL   431      71.127  19.747  59.651  1.00  0.00           O
ATOM   3500  N   TYR   432      69.467  20.607  60.807  1.00  0.00           N
ATOM   3501  H   TYR   432      68.961  20.580  61.681  1.00  0.00           H
ATOM   3502  CA  TYR   432      68.890  21.534  59.749  1.00  0.00           C
ATOM   3503  HA  TYR   432      68.614  20.899  58.907  1.00  0.00           H
ATOM   3504  CB  TYR   432      67.829  22.458  60.210  1.00  0.00           C
ATOM   3505  HB2 TYR   432      68.316  23.060  60.977  1.00  0.00           H
ATOM   3506  HB3 TYR   432      67.509  23.120  59.405  1.00  0.00           H
ATOM   3507  CG  TYR   432      66.574  21.717  60.795  1.00  0.00           C
ATOM   3508  CD1 TYR   432      65.825  22.407  61.834  1.00  0.00           C
ATOM   3509  HD1 TYR   432      66.034  23.381  62.252  1.00  0.00           H
ATOM   3510  CE1 TYR   432      64.649  21.789  62.412  1.00  0.00           C
ATOM   3511  HE1 TYR   432      64.087  22.296  63.183  1.00  0.00           H
ATOM   3512  CZ  TYR   432      64.356  20.448  62.100  1.00  0.00           C
ATOM   3513  OH  TYR   432      63.306  19.863  62.733  1.00  0.00           O
ATOM   3514  HH  TYR   432      63.499  18.934  62.880  1.00  0.00           H
ATOM   3515  CE2 TYR   432      65.142  19.704  61.126  1.00  0.00           C
ATOM   3516  HE2 TYR   432      64.785  18.697  60.966  1.00  0.00           H
ATOM   3517  CD2 TYR   432      66.175  20.379  60.416  1.00  0.00           C
ATOM   3518  HD2 TYR   432      66.741  19.812  59.692  1.00  0.00           H
ATOM   3519  C   TYR   432      69.984  22.386  59.047  1.00  0.00           C
ATOM   3520  O   TYR   432      70.126  22.367  57.841  1.00  0.00           O
ATOM   3521  N   LEU   433      70.791  23.159  59.849  1.00  0.00           N
ATOM   3522  H   LEU   433      70.713  23.166  60.856  1.00  0.00           H
ATOM   3523  CA  LEU   433      71.890  23.914  59.381  1.00  0.00           C
ATOM   3524  HA  LEU   433      71.510  24.710  58.740  1.00  0.00           H
ATOM   3525  CB  LEU   433      72.484  24.646  60.570  1.00  0.00           C
ATOM   3526  HB2 LEU   433      71.705  25.137  61.154  1.00  0.00           H
ATOM   3527  HB3 LEU   433      72.929  23.874  61.197  1.00  0.00           H
ATOM   3528  CG  LEU   433      73.644  25.694  60.392  1.00  0.00           C
ATOM   3529  HG  LEU   433      74.499  25.293  59.848  1.00  0.00           H
ATOM   3530  CD1 LEU   433      73.112  26.912  59.655  1.00  0.00           C
ATOM   3531 HD11 LEU   433      73.833  27.729  59.616  1.00  0.00           H
ATOM   3532 HD12 LEU   433      72.819  26.799  58.611  1.00  0.00           H
ATOM   3533 HD13 LEU   433      72.144  27.268  60.006  1.00  0.00           H
ATOM   3534  CD2 LEU   433      74.187  26.296  61.619  1.00  0.00           C
ATOM   3535 HD21 LEU   433      75.106  26.845  61.411  1.00  0.00           H
ATOM   3536 HD22 LEU   433      73.484  27.045  61.985  1.00  0.00           H
ATOM   3537 HD23 LEU   433      74.459  25.434  62.227  1.00  0.00           H
ATOM   3538  C   LEU   433      72.888  23.068  58.604  1.00  0.00           C
ATOM   3539  O   LEU   433      73.423  23.454  57.584  1.00  0.00           O
ATOM   3540  N   PHE   434      73.246  21.947  59.218  1.00  0.00           N
ATOM   3541  H   PHE   434      72.707  21.703  60.037  1.00  0.00           H
ATOM   3542  CA  PHE   434      74.247  21.021  58.642  1.00  0.00           C
ATOM   3543  HA  PHE   434      75.096  21.651  58.377  1.00  0.00           H
ATOM   3544  CB  PHE   434      74.752  19.956  59.692  1.00  0.00           C
ATOM   3545  HB2 PHE   434      75.339  20.520  60.417  1.00  0.00           H
ATOM   3546  HB3 PHE   434      73.856  19.667  60.241  1.00  0.00           H
ATOM   3547  CG  PHE   434      75.474  18.684  59.255  1.00  0.00           C
ATOM   3548  CD1 PHE   434      76.546  18.840  58.365  1.00  0.00           C
ATOM   3549  HD1 PHE   434      76.829  19.826  58.028  1.00  0.00           H
ATOM   3550  CE1 PHE   434      77.198  17.713  57.897  1.00  0.00           C
ATOM   3551  HE1 PHE   434      78.110  17.712  57.319  1.00  0.00           H
ATOM   3552  CZ  PHE   434      76.896  16.441  58.399  1.00  0.00           C
ATOM   3553  HZ  PHE   434      77.456  15.596  58.027  1.00  0.00           H
ATOM   3554  CE2 PHE   434      75.846  16.250  59.329  1.00  0.00           C
ATOM   3555  HE2 PHE   434      75.601  15.239  59.618  1.00  0.00           H
ATOM   3556  CD2 PHE   434      75.091  17.368  59.732  1.00  0.00           C
ATOM   3557  HD2 PHE   434      74.269  17.279  60.427  1.00  0.00           H
ATOM   3558  C   PHE   434      73.892  20.437  57.237  1.00  0.00           C
ATOM   3559  O   PHE   434      74.745  20.528  56.362  1.00  0.00           O
ATOM   3560  N   ILE   435      72.715  19.815  57.141  1.00  0.00           N
ATOM   3561  H   ILE   435      72.059  20.019  57.881  1.00  0.00           H
ATOM   3562  CA  ILE   435      72.310  19.194  55.854  1.00  0.00           C
ATOM   3563  HA  ILE   435      73.146  18.581  55.519  1.00  0.00           H
ATOM   3564  CB  ILE   435      71.081  18.303  56.073  1.00  0.00           C
ATOM   3565  HB  ILE   435      70.194  18.865  56.367  1.00  0.00           H
ATOM   3566  CG2 ILE   435      70.699  17.618  54.768  1.00  0.00           C
ATOM   3567 HG21 ILE   435      71.604  17.158  54.370  1.00  0.00           H
ATOM   3568 HG22 ILE   435      69.920  16.872  54.927  1.00  0.00           H
ATOM   3569 HG23 ILE   435      70.309  18.353  54.064  1.00  0.00           H
ATOM   3570  CG1 ILE   435      71.376  17.221  57.204  1.00  0.00           C
ATOM   3571 HG12 ILE   435      71.465  17.694  58.182  1.00  0.00           H
ATOM   3572 HG13 ILE   435      70.442  16.697  57.408  1.00  0.00           H
ATOM   3573  CD1 ILE   435      72.379  16.148  56.815  1.00  0.00           C
ATOM   3574 HD11 ILE   435      72.258  15.659  55.849  1.00  0.00           H
ATOM   3575 HD12 ILE   435      73.329  16.682  56.796  1.00  0.00           H
ATOM   3576 HD13 ILE   435      72.501  15.391  57.590  1.00  0.00           H
ATOM   3577  C   ILE   435      72.146  20.317  54.803  1.00  0.00           C
ATOM   3578  O   ILE   435      72.730  20.335  53.723  1.00  0.00           O
ATOM   3579  N   GLY   436      71.550  21.431  55.239  1.00  0.00           N
ATOM   3580  H   GLY   436      71.260  21.487  56.205  1.00  0.00           H
ATOM   3581  CA  GLY   436      71.309  22.575  54.315  1.00  0.00           C
ATOM   3582  HA2 GLY   436      70.929  22.136  53.393  1.00  0.00           H
ATOM   3583  HA3 GLY   436      70.539  23.219  54.740  1.00  0.00           H
ATOM   3584  C   GLY   436      72.585  23.332  53.942  1.00  0.00           C
ATOM   3585  O   GLY   436      72.786  23.683  52.792  1.00  0.00           O
ATOM   3586  N   THR   437      73.505  23.610  54.865  1.00  0.00           N
ATOM   3587  H   THR   437      73.478  23.275  55.818  1.00  0.00           H
ATOM   3588  CA  THR   437      74.841  24.121  54.578  1.00  0.00           C
ATOM   3589  HA  THR   437      74.652  25.068  54.073  1.00  0.00           H
ATOM   3590  CB  THR   437      75.720  24.366  55.832  1.00  0.00           C
ATOM   3591  HB  THR   437      76.044  23.439  56.303  1.00  0.00           H
ATOM   3592  CG2 THR   437      77.004  25.090  55.361  1.00  0.00           C
ATOM   3593 HG21 THR   437      76.914  25.885  54.620  1.00  0.00           H
ATOM   3594 HG22 THR   437      77.433  25.540  56.256  1.00  0.00           H
ATOM   3595 HG23 THR   437      77.688  24.355  54.935  1.00  0.00           H
ATOM   3596  OG1 THR   437      75.162  25.288  56.755  1.00  0.00           O
ATOM   3597  HG1 THR   437      74.448  24.767  57.129  1.00  0.00           H
ATOM   3598  C   THR   437      75.549  23.203  53.570  1.00  0.00           C
ATOM   3599  O   THR   437      75.945  23.717  52.528  1.00  0.00           O
ATOM   3600  N   SER   438      75.579  21.891  53.762  1.00  0.00           N
ATOM   3601  H   SER   438      75.093  21.509  54.561  1.00  0.00           H
ATOM   3602  CA  SER   438      76.322  20.993  52.838  1.00  0.00           C
ATOM   3603  HA  SER   438      77.393  21.199  52.825  1.00  0.00           H
ATOM   3604  CB  SER   438      76.231  19.564  53.363  1.00  0.00           C
ATOM   3605  HB2 SER   438      75.190  19.248  53.291  1.00  0.00           H
ATOM   3606  HB3 SER   438      76.820  19.047  52.606  1.00  0.00           H
ATOM   3607  OG  SER   438      76.711  19.309  54.665  1.00  0.00           O
ATOM   3608  HG  SER   438      76.129  19.622  55.362  1.00  0.00           H
ATOM   3609  C   SER   438      75.844  21.033  51.397  1.00  0.00           C
ATOM   3610  O   SER   438      76.642  20.859  50.494  1.00  0.00           O
ATOM   3611  N   PHE   439      74.575  21.401  51.182  1.00  0.00           N
ATOM   3612  H   PHE   439      73.971  21.471  51.988  1.00  0.00           H
ATOM   3613  CA  PHE   439      74.024  21.648  49.854  1.00  0.00           C
ATOM   3614  HA  PHE   439      74.338  20.851  49.180  1.00  0.00           H
ATOM   3615  CB  PHE   439      72.441  21.669  49.961  1.00  0.00           C
ATOM   3616  HB2 PHE   439      72.186  22.412  50.717  1.00  0.00           H
ATOM   3617  HB3 PHE   439      72.026  21.976  49.001  1.00  0.00           H
ATOM   3618  CG  PHE   439      71.802  20.291  50.281  1.00  0.00           C
ATOM   3619  CD1 PHE   439      70.570  20.247  50.940  1.00  0.00           C
ATOM   3620  HD1 PHE   439      70.086  21.167  51.234  1.00  0.00           H
ATOM   3621  CE1 PHE   439      69.997  19.050  51.321  1.00  0.00           C
ATOM   3622  HE1 PHE   439      69.040  19.172  51.805  1.00  0.00           H
ATOM   3623  CZ  PHE   439      70.623  17.795  51.079  1.00  0.00           C
ATOM   3624  HZ  PHE   439      70.341  16.821  51.449  1.00  0.00           H
ATOM   3625  CE2 PHE   439      71.836  17.857  50.407  1.00  0.00           C
ATOM   3626  HE2 PHE   439      72.406  16.955  50.242  1.00  0.00           H
ATOM   3627  CD2 PHE   439      72.364  19.057  49.897  1.00  0.00           C
ATOM   3628  HD2 PHE   439      73.326  18.986  49.410  1.00  0.00           H
ATOM   3629  C   PHE   439      74.540  23.004  49.248  1.00  0.00           C
ATOM   3630  O   PHE   439      75.087  22.997  48.181  1.00  0.00           O
ATOM   3631  N   LEU   440      74.403  24.099  50.003  1.00  0.00           N
ATOM   3632  H   LEU   440      74.355  23.940  50.999  1.00  0.00           H
ATOM   3633  CA  LEU   440      74.879  25.378  49.534  1.00  0.00           C
ATOM   3634  HA  LEU   440      74.445  25.610  48.562  1.00  0.00           H
ATOM   3635  CB  LEU   440      74.379  26.444  50.537  1.00  0.00           C
ATOM   3636  HB2 LEU   440      73.307  26.300  50.676  1.00  0.00           H
ATOM   3637  HB3 LEU   440      74.761  26.099  51.498  1.00  0.00           H
ATOM   3638  CG  LEU   440      74.647  27.961  50.401  1.00  0.00           C
ATOM   3639  HG  LEU   440      75.722  28.108  50.300  1.00  0.00           H
ATOM   3640  CD1 LEU   440      73.834  28.576  49.213  1.00  0.00           C
ATOM   3641 HD11 LEU   440      74.158  28.238  48.228  1.00  0.00           H
ATOM   3642 HD12 LEU   440      72.795  28.486  49.527  1.00  0.00           H
ATOM   3643 HD13 LEU   440      74.169  29.607  49.092  1.00  0.00           H
ATOM   3644  CD2 LEU   440      74.388  28.616  51.731  1.00  0.00           C
ATOM   3645 HD21 LEU   440      74.582  29.686  51.817  1.00  0.00           H
ATOM   3646 HD22 LEU   440      73.417  28.289  52.101  1.00  0.00           H
ATOM   3647 HD23 LEU   440      75.083  28.193  52.456  1.00  0.00           H
ATOM   3648  C   LEU   440      76.395  25.321  49.268  1.00  0.00           C
ATOM   3649  O   LEU   440      76.918  25.863  48.289  1.00  0.00           O
ATOM   3650  N   LEU   441      77.143  24.629  50.112  1.00  0.00           N
ATOM   3651  H   LEU   441      76.696  24.330  50.967  1.00  0.00           H
ATOM   3652  CA  LEU   441      78.566  24.276  49.996  1.00  0.00           C
ATOM   3653  HA  LEU   441      79.214  25.151  50.037  1.00  0.00           H
ATOM   3654  CB  LEU   441      78.929  23.459  51.255  1.00  0.00           C
ATOM   3655  HB2 LEU   441      79.002  24.101  52.133  1.00  0.00           H
ATOM   3656  HB3 LEU   441      78.106  22.752  51.366  1.00  0.00           H
ATOM   3657  CG  LEU   441      80.283  22.766  51.199  1.00  0.00           C
ATOM   3658  HG  LEU   441      80.261  22.075  50.356  1.00  0.00           H
ATOM   3659  CD1 LEU   441      81.493  23.790  51.140  1.00  0.00           C
ATOM   3660 HD11 LEU   441      82.388  23.225  50.882  1.00  0.00           H
ATOM   3661 HD12 LEU   441      81.334  24.533  50.358  1.00  0.00           H
ATOM   3662 HD13 LEU   441      81.600  24.271  52.112  1.00  0.00           H
ATOM   3663  CD2 LEU   441      80.349  21.952  52.512  1.00  0.00           C
ATOM   3664 HD21 LEU   441      79.953  22.568  53.319  1.00  0.00           H
ATOM   3665 HD22 LEU   441      79.677  21.131  52.262  1.00  0.00           H
ATOM   3666 HD23 LEU   441      81.357  21.625  52.772  1.00  0.00           H
ATOM   3667  C   LEU   441      78.864  23.443  48.734  1.00  0.00           C
ATOM   3668  O   LEU   441      79.778  23.859  47.994  1.00  0.00           O
ATOM   3669  N   ALA   442      78.180  22.361  48.409  1.00  0.00           N
ATOM   3670  H   ALA   442      77.551  21.947  49.082  1.00  0.00           H
ATOM   3671  CA  ALA   442      78.436  21.581  47.252  1.00  0.00           C
ATOM   3672  HA  ALA   442      79.418  21.112  47.302  1.00  0.00           H
ATOM   3673  CB  ALA   442      77.472  20.384  47.247  1.00  0.00           C
ATOM   3674  HB1 ALA   442      77.743  19.735  46.415  1.00  0.00           H
ATOM   3675  HB2 ALA   442      77.574  19.775  48.145  1.00  0.00           H
ATOM   3676  HB3 ALA   442      76.427  20.688  47.175  1.00  0.00           H
ATOM   3677  C   ALA   442      78.233  22.431  45.975  1.00  0.00           C
ATOM   3678  O   ALA   442      79.106  22.452  45.120  1.00  0.00           O
ATOM   3679  N   GLY   443      77.188  23.236  45.995  1.00  0.00           N
ATOM   3680  H   GLY   443      76.515  23.132  46.742  1.00  0.00           H
ATOM   3681  CA  GLY   443      76.870  24.275  44.974  1.00  0.00           C
ATOM   3682  HA2 GLY   443      76.600  23.749  44.058  1.00  0.00           H
ATOM   3683  HA3 GLY   443      75.982  24.878  45.166  1.00  0.00           H
ATOM   3684  C   GLY   443      78.071  25.156  44.726  1.00  0.00           C
ATOM   3685  O   GLY   443      78.411  25.498  43.594  1.00  0.00           O
ATOM   3686  N   PHE   444      78.694  25.590  45.787  1.00  0.00           N
ATOM   3687  H   PHE   444      78.450  25.193  46.682  1.00  0.00           H
ATOM   3688  CA  PHE   444      79.753  26.666  45.726  1.00  0.00           C
ATOM   3689  HA  PHE   444      79.499  27.530  45.112  1.00  0.00           H
ATOM   3690  CB  PHE   444      79.918  27.334  47.083  1.00  0.00           C
ATOM   3691  HB2 PHE   444      78.930  27.562  47.482  1.00  0.00           H
ATOM   3692  HB3 PHE   444      80.468  26.741  47.814  1.00  0.00           H
ATOM   3693  CG  PHE   444      80.503  28.639  47.036  1.00  0.00           C
ATOM   3694  CD1 PHE   444      79.677  29.761  46.740  1.00  0.00           C
ATOM   3695  HD1 PHE   444      78.617  29.557  46.767  1.00  0.00           H
ATOM   3696  CE1 PHE   444      80.232  31.036  46.875  1.00  0.00           C
ATOM   3697  HE1 PHE   444      79.575  31.850  46.608  1.00  0.00           H
ATOM   3698  CZ  PHE   444      81.645  31.263  47.028  1.00  0.00           C
ATOM   3699  HZ  PHE   444      82.073  32.253  47.097  1.00  0.00           H
ATOM   3700  CE2 PHE   444      82.452  30.114  47.190  1.00  0.00           C
ATOM   3701  HE2 PHE   444      83.496  30.388  47.155  1.00  0.00           H
ATOM   3702  CD2 PHE   444      81.910  28.811  47.202  1.00  0.00           C
ATOM   3703  HD2 PHE   444      82.466  27.914  47.433  1.00  0.00           H
ATOM   3704  C   PHE   444      81.063  26.076  45.276  1.00  0.00           C
ATOM   3705  O   PHE   444      81.787  26.676  44.485  1.00  0.00           O
ATOM   3706  N   VAL   445      81.366  24.867  45.782  1.00  0.00           N
ATOM   3707  H   VAL   445      80.712  24.488  46.451  1.00  0.00           H
ATOM   3708  CA  VAL   445      82.478  24.008  45.250  1.00  0.00           C
ATOM   3709  HA  VAL   445      83.437  24.521  45.317  1.00  0.00           H
ATOM   3710  CB  VAL   445      82.748  22.777  46.066  1.00  0.00           C
ATOM   3711  HB  VAL   445      81.851  22.162  45.989  1.00  0.00           H
ATOM   3712  CG1 VAL   445      83.857  21.951  45.438  1.00  0.00           C
ATOM   3713 HG11 VAL   445      84.060  21.029  45.982  1.00  0.00           H
ATOM   3714 HG12 VAL   445      83.493  21.604  44.471  1.00  0.00           H
ATOM   3715 HG13 VAL   445      84.748  22.546  45.241  1.00  0.00           H
ATOM   3716  CG2 VAL   445      83.146  23.037  47.541  1.00  0.00           C
ATOM   3717 HG21 VAL   445      82.521  23.753  48.074  1.00  0.00           H
ATOM   3718 HG22 VAL   445      83.089  22.050  48.001  1.00  0.00           H
ATOM   3719 HG23 VAL   445      84.173  23.400  47.586  1.00  0.00           H
ATOM   3720  C   VAL   445      82.258  23.719  43.739  1.00  0.00           C
ATOM   3721  O   VAL   445      83.264  23.664  42.999  1.00  0.00           O
ATOM   3722  N   SER   446      80.996  23.476  43.291  1.00  0.00           N
ATOM   3723  H   SER   446      80.228  23.688  43.912  1.00  0.00           H
ATOM   3724  CA  SER   446      80.662  23.215  41.907  1.00  0.00           C
ATOM   3725  HA  SER   446      81.341  22.439  41.554  1.00  0.00           H
ATOM   3726  CB  SER   446      79.264  22.671  41.872  1.00  0.00           C
ATOM   3727  HB2 SER   446      78.606  23.444  42.268  1.00  0.00           H
ATOM   3728  HB3 SER   446      79.030  22.567  40.813  1.00  0.00           H
ATOM   3729  OG  SER   446      78.941  21.435  42.487  1.00  0.00           O
ATOM   3730  HG  SER   446      79.016  21.490  43.442  1.00  0.00           H
ATOM   3731  C   SER   446      80.854  24.415  40.971  1.00  0.00           C
ATOM   3732  O   SER   446      81.625  24.298  40.033  1.00  0.00           O
ATOM   3733  N   LEU   447      80.235  25.511  41.254  1.00  0.00           N
ATOM   3734  H   LEU   447      79.782  25.459  42.155  1.00  0.00           H
ATOM   3735  CA  LEU   447      80.474  26.783  40.570  1.00  0.00           C
ATOM   3736  HA  LEU   447      80.152  26.725  39.530  1.00  0.00           H
ATOM   3737  CB  LEU   447      79.673  27.947  41.265  1.00  0.00           C
ATOM   3738  HB2 LEU   447      79.995  28.038  42.302  1.00  0.00           H
ATOM   3739  HB3 LEU   447      80.026  28.839  40.746  1.00  0.00           H
ATOM   3740  CG  LEU   447      78.144  27.911  41.179  1.00  0.00           C
ATOM   3741  HG  LEU   447      77.774  27.138  41.852  1.00  0.00           H
ATOM   3742  CD1 LEU   447      77.653  29.239  41.663  1.00  0.00           C
ATOM   3743 HD11 LEU   447      77.984  30.100  41.083  1.00  0.00           H
ATOM   3744 HD12 LEU   447      76.563  29.240  41.682  1.00  0.00           H
ATOM   3745 HD13 LEU   447      77.926  29.356  42.712  1.00  0.00           H
ATOM   3746  CD2 LEU   447      77.511  27.527  39.881  1.00  0.00           C
ATOM   3747 HD21 LEU   447      77.744  26.550  39.457  1.00  0.00           H
ATOM   3748 HD22 LEU   447      76.425  27.566  39.970  1.00  0.00           H
ATOM   3749 HD23 LEU   447      77.771  28.184  39.051  1.00  0.00           H
ATOM   3750  C   LEU   447      81.987  27.136  40.491  1.00  0.00           C
ATOM   3751  O   LEU   447      82.447  27.426  39.411  1.00  0.00           O
ATOM   3752  N   PHE   448      82.772  27.095  41.564  1.00  0.00           N
ATOM   3753  H   PHE   448      82.382  26.678  42.397  1.00  0.00           H
ATOM   3754  CA  PHE   448      84.223  27.092  41.495  1.00  0.00           C
ATOM   3755  HA  PHE   448      84.461  28.126  41.245  1.00  0.00           H
ATOM   3756  CB  PHE   448      84.864  26.831  42.830  1.00  0.00           C
ATOM   3757  HB2 PHE   448      84.442  27.649  43.414  1.00  0.00           H
ATOM   3758  HB3 PHE   448      84.739  25.832  43.248  1.00  0.00           H
ATOM   3759  CG  PHE   448      86.370  26.823  42.996  1.00  0.00           C
ATOM   3760  CD1 PHE   448      87.144  27.602  42.191  1.00  0.00           C
ATOM   3761  HD1 PHE   448      86.642  28.275  41.512  1.00  0.00           H
ATOM   3762  CE1 PHE   448      88.477  27.882  42.469  1.00  0.00           C
ATOM   3763  HE1 PHE   448      89.005  28.434  41.705  1.00  0.00           H
ATOM   3764  CZ  PHE   448      89.093  27.308  43.619  1.00  0.00           C
ATOM   3765  HZ  PHE   448      90.152  27.438  43.789  1.00  0.00           H
ATOM   3766  CE2 PHE   448      88.300  26.448  44.441  1.00  0.00           C
ATOM   3767  HE2 PHE   448      88.605  25.942  45.346  1.00  0.00           H
ATOM   3768  CD2 PHE   448      86.920  26.266  44.147  1.00  0.00           C
ATOM   3769  HD2 PHE   448      86.422  25.536  44.769  1.00  0.00           H
ATOM   3770  C   PHE   448      84.851  26.085  40.496  1.00  0.00           C
ATOM   3771  O   PHE   448      85.769  26.516  39.810  1.00  0.00           O
ATOM   3772  N   ARG   449      84.457  24.797  40.491  1.00  0.00           N
ATOM   3773  H   ARG   449      83.675  24.520  41.067  1.00  0.00           H
ATOM   3774  CA  ARG   449      85.015  23.762  39.567  1.00  0.00           C
ATOM   3775  HA  ARG   449      86.100  23.795  39.666  1.00  0.00           H
ATOM   3776  CB  ARG   449      84.433  22.372  39.970  1.00  0.00           C
ATOM   3777  HB2 ARG   449      84.744  22.299  41.013  1.00  0.00           H
ATOM   3778  HB3 ARG   449      83.355  22.466  40.098  1.00  0.00           H
ATOM   3779  CG  ARG   449      84.934  21.181  39.138  1.00  0.00           C
ATOM   3780  HG2 ARG   449      84.360  20.322  39.484  1.00  0.00           H
ATOM   3781  HG3 ARG   449      84.646  21.272  38.091  1.00  0.00           H
ATOM   3782  CD  ARG   449      86.428  20.938  39.253  1.00  0.00           C
ATOM   3783  HD2 ARG   449      86.835  21.878  38.882  1.00  0.00           H
ATOM   3784  HD3 ARG   449      86.662  20.793  40.308  1.00  0.00           H
ATOM   3785  NE  ARG   449      86.964  19.867  38.406  1.00  0.00           N
ATOM   3786  HE  ARG   449      86.413  19.077  38.100  1.00  0.00           H
ATOM   3787  CZ  ARG   449      88.139  19.933  37.779  1.00  0.00           C
ATOM   3788  NH1 ARG   449      89.107  20.752  38.027  1.00  0.00           N
ATOM   3789 HH11 ARG   449      90.008  20.744  37.571  1.00  0.00           H
ATOM   3790 HH12 ARG   449      89.002  21.391  38.802  1.00  0.00           H
ATOM   3791  NH2 ARG   449      88.349  19.025  36.853  1.00  0.00           N
ATOM   3792 HH21 ARG   449      87.584  18.424  36.583  1.00  0.00           H
ATOM   3793 HH22 ARG   449      89.150  19.181  36.259  1.00  0.00           H
ATOM   3794  C   ARG   449      84.711  24.114  38.064  1.00  0.00           C
ATOM   3795  O   ARG   449      85.617  24.173  37.283  1.00  0.00           O
ATOM   3796  N   ILE   450      83.433  24.498  37.797  1.00  0.00           N
ATOM   3797  H   ILE   450      82.803  24.684  38.565  1.00  0.00           H
ATOM   3798  CA  ILE   450      83.059  24.929  36.375  1.00  0.00           C
ATOM   3799  HA  ILE   450      83.253  24.120  35.670  1.00  0.00           H
ATOM   3800  CB  ILE   450      81.581  25.416  36.273  1.00  0.00           C
ATOM   3801  HB  ILE   450      81.437  26.015  37.172  1.00  0.00           H
ATOM   3802  CG2 ILE   450      81.249  26.374  35.085  1.00  0.00           C
ATOM   3803 HG21 ILE   450      81.651  27.360  35.318  1.00  0.00           H
ATOM   3804 HG22 ILE   450      81.617  25.876  34.188  1.00  0.00           H
ATOM   3805 HG23 ILE   450      80.177  26.436  34.900  1.00  0.00           H
ATOM   3806  CG1 ILE   450      80.590  24.185  36.163  1.00  0.00           C
ATOM   3807 HG12 ILE   450      79.677  24.465  35.637  1.00  0.00           H
ATOM   3808 HG13 ILE   450      81.089  23.421  35.568  1.00  0.00           H
ATOM   3809  CD1 ILE   450      80.256  23.807  37.628  1.00  0.00           C
ATOM   3810 HD11 ILE   450      80.129  24.698  38.243  1.00  0.00           H
ATOM   3811 HD12 ILE   450      79.352  23.201  37.569  1.00  0.00           H
ATOM   3812 HD13 ILE   450      81.128  23.207  37.886  1.00  0.00           H
ATOM   3813  C   ILE   450      84.001  26.053  36.032  1.00  0.00           C
ATOM   3814  O   ILE   450      84.652  26.032  35.010  1.00  0.00           O
ATOM   3815  N   ARG   451      84.051  27.089  36.912  1.00  0.00           N
ATOM   3816  H   ARG   451      83.578  27.082  37.805  1.00  0.00           H
ATOM   3817  CA  ARG   451      84.874  28.325  36.638  1.00  0.00           C
ATOM   3818  HA  ARG   451      84.427  28.777  35.752  1.00  0.00           H
ATOM   3819  CB  ARG   451      84.650  29.297  37.802  1.00  0.00           C
ATOM   3820  HB2 ARG   451      83.569  29.429  37.852  1.00  0.00           H
ATOM   3821  HB3 ARG   451      85.172  29.041  38.724  1.00  0.00           H
ATOM   3822  CG  ARG   451      85.154  30.710  37.609  1.00  0.00           C
ATOM   3823  HG2 ARG   451      85.239  31.007  36.564  1.00  0.00           H
ATOM   3824  HG3 ARG   451      84.457  31.425  38.046  1.00  0.00           H
ATOM   3825  CD  ARG   451      86.536  31.001  38.221  1.00  0.00           C
ATOM   3826  HD2 ARG   451      86.498  30.755  39.282  1.00  0.00           H
ATOM   3827  HD3 ARG   451      87.107  30.146  37.857  1.00  0.00           H
ATOM   3828  NE  ARG   451      87.017  32.352  37.923  1.00  0.00           N
ATOM   3829  HE  ARG   451      86.426  32.943  37.356  1.00  0.00           H
ATOM   3830  CZ  ARG   451      88.076  32.973  38.371  1.00  0.00           C
ATOM   3831  NH1 ARG   451      88.901  32.452  39.233  1.00  0.00           N
ATOM   3832 HH11 ARG   451      88.781  31.554  39.679  1.00  0.00           H
ATOM   3833 HH12 ARG   451      89.568  33.170  39.477  1.00  0.00           H
ATOM   3834  NH2 ARG   451      88.278  34.216  38.000  1.00  0.00           N
ATOM   3835 HH21 ARG   451      87.627  34.585  37.322  1.00  0.00           H
ATOM   3836 HH22 ARG   451      89.180  34.624  38.202  1.00  0.00           H
ATOM   3837  C   ARG   451      86.419  28.071  36.408  1.00  0.00           C
ATOM   3838  O   ARG   451      87.027  28.743  35.511  1.00  0.00           O
ATOM   3839  N   THR   452      86.865  27.026  37.084  1.00  0.00           N
ATOM   3840  H   THR   452      86.158  26.618  37.680  1.00  0.00           H
ATOM   3841  CA  THR   452      88.217  26.682  37.079  1.00  0.00           C
ATOM   3842  HA  THR   452      88.846  27.566  37.183  1.00  0.00           H
ATOM   3843  CB  THR   452      88.619  25.902  38.387  1.00  0.00           C
ATOM   3844  HB  THR   452      88.059  24.969  38.450  1.00  0.00           H
ATOM   3845  CG2 THR   452      90.120  25.634  38.427  1.00  0.00           C
ATOM   3846 HG21 THR   452      90.391  25.097  39.335  1.00  0.00           H
ATOM   3847 HG22 THR   452      90.309  25.018  37.547  1.00  0.00           H
ATOM   3848 HG23 THR   452      90.614  26.592  38.269  1.00  0.00           H
ATOM   3849  OG1 THR   452      88.465  26.701  39.525  1.00  0.00           O
ATOM   3850  HG1 THR   452      87.522  26.808  39.674  1.00  0.00           H
ATOM   3851  C   THR   452      88.627  25.948  35.816  1.00  0.00           C
ATOM   3852  O   THR   452      89.720  26.215  35.321  1.00  0.00           O
ATOM   3853  N   ILE   453      87.662  25.098  35.333  1.00  0.00           N
ATOM   3854  H   ILE   453      86.858  24.880  35.903  1.00  0.00           H
ATOM   3855  CA  ILE   453      87.741  24.393  34.061  1.00  0.00           C
ATOM   3856  HA  ILE   453      88.693  23.872  34.161  1.00  0.00           H
ATOM   3857  CB  ILE   453      86.660  23.301  33.881  1.00  0.00           C
ATOM   3858  HB  ILE   453      85.683  23.783  33.915  1.00  0.00           H
ATOM   3859  CG2 ILE   453      86.707  22.746  32.452  1.00  0.00           C
ATOM   3860 HG21 ILE   453      86.372  23.504  31.744  1.00  0.00           H
ATOM   3861 HG22 ILE   453      87.687  22.305  32.271  1.00  0.00           H
ATOM   3862 HG23 ILE   453      85.911  22.008  32.349  1.00  0.00           H
ATOM   3863  CG1 ILE   453      86.918  22.181  34.910  1.00  0.00           C
ATOM   3864 HG12 ILE   453      87.687  21.479  34.588  1.00  0.00           H
ATOM   3865 HG13 ILE   453      87.278  22.550  35.870  1.00  0.00           H
ATOM   3866  CD1 ILE   453      85.774  21.277  35.155  1.00  0.00           C
ATOM   3867 HD11 ILE   453      84.843  21.844  35.181  1.00  0.00           H
ATOM   3868 HD12 ILE   453      85.623  20.469  34.439  1.00  0.00           H
ATOM   3869 HD13 ILE   453      85.688  20.849  36.153  1.00  0.00           H
ATOM   3870  C   ILE   453      87.812  25.408  32.936  1.00  0.00           C
ATOM   3871  O   ILE   453      88.790  25.422  32.152  1.00  0.00           O
ATOM   3872  N   MET   454      86.973  26.472  33.090  1.00  0.00           N
ATOM   3873  H   MET   454      86.211  26.384  33.746  1.00  0.00           H
ATOM   3874  CA  MET   454      86.977  27.525  32.072  1.00  0.00           C
ATOM   3875  HA  MET   454      86.952  27.086  31.075  1.00  0.00           H
ATOM   3876  CB  MET   454      85.722  28.414  32.187  1.00  0.00           C
ATOM   3877  HB2 MET   454      85.625  28.839  33.186  1.00  0.00           H
ATOM   3878  HB3 MET   454      85.840  29.141  31.384  1.00  0.00           H
ATOM   3879  CG  MET   454      84.476  27.630  31.920  1.00  0.00           C
ATOM   3880  HG2 MET   454      84.407  27.355  30.867  1.00  0.00           H
ATOM   3881  HG3 MET   454      84.682  26.664  32.381  1.00  0.00           H
ATOM   3882  SD  MET   454      82.941  28.293  32.606  1.00  0.00           S
ATOM   3883  CE  MET   454      82.503  29.452  31.289  1.00  0.00           C
ATOM   3884  HE1 MET   454      83.201  30.289  31.286  1.00  0.00           H
ATOM   3885  HE2 MET   454      82.790  28.881  30.406  1.00  0.00           H
ATOM   3886  HE3 MET   454      81.457  29.701  31.111  1.00  0.00           H
ATOM   3887  C   MET   454      88.270  28.421  32.232  1.00  0.00           C
ATOM   3888  O   MET   454      88.701  28.959  31.204  1.00  0.00           O
ATOM   3889  N   LYS   455      88.860  28.587  33.381  1.00  0.00           N
ATOM   3890  H   LYS   455      88.429  28.185  34.202  1.00  0.00           H
ATOM   3891  CA  LYS   455      90.079  29.321  33.612  1.00  0.00           C
ATOM   3892  HA  LYS   455      90.018  30.248  33.040  1.00  0.00           H
ATOM   3893  CB  LYS   455      90.281  29.575  35.136  1.00  0.00           C
ATOM   3894  HB2 LYS   455      89.333  29.918  35.551  1.00  0.00           H
ATOM   3895  HB3 LYS   455      90.687  28.694  35.632  1.00  0.00           H
ATOM   3896  CG  LYS   455      91.237  30.756  35.355  1.00  0.00           C
ATOM   3897  HG2 LYS   455      92.175  30.700  34.802  1.00  0.00           H
ATOM   3898  HG3 LYS   455      90.800  31.707  35.050  1.00  0.00           H
ATOM   3899  CD  LYS   455      91.652  30.874  36.864  1.00  0.00           C
ATOM   3900  HD2 LYS   455      90.788  31.116  37.483  1.00  0.00           H
ATOM   3901  HD3 LYS   455      92.089  29.917  37.151  1.00  0.00           H
ATOM   3902  CE  LYS   455      92.667  32.036  36.966  1.00  0.00           C
ATOM   3903  HE2 LYS   455      93.475  31.889  36.250  1.00  0.00           H
ATOM   3904  HE3 LYS   455      92.109  32.876  36.553  1.00  0.00           H
ATOM   3905  NZ  LYS   455      93.100  32.215  38.363  1.00  0.00           N
ATOM   3906  HZ1 LYS   455      93.979  32.710  38.324  1.00  0.00           H
ATOM   3907  HZ2 LYS   455      92.428  32.719  38.923  1.00  0.00           H
ATOM   3908  HZ3 LYS   455      93.378  31.356  38.815  1.00  0.00           H
ATOM   3909  C   LYS   455      91.293  28.703  32.978  1.00  0.00           C
ATOM   3910  O   LYS   455      92.028  29.444  32.368  1.00  0.00           O
ATOM   3911  N   HIP   456      91.350  27.397  32.950  1.00  0.00           N
ATOM   3912  H   HIP   456      90.774  26.992  33.675  1.00  0.00           H
ATOM   3913  CA  HIP   456      92.342  26.550  32.300  1.00  0.00           C
ATOM   3914  HA  HIP   456      93.337  26.914  32.553  1.00  0.00           H
ATOM   3915  CB  HIP   456      92.287  25.135  32.813  1.00  0.00           C
ATOM   3916  HB2 HIP   456      91.282  24.782  32.584  1.00  0.00           H
ATOM   3917  HB3 HIP   456      93.005  24.537  32.251  1.00  0.00           H
ATOM   3918  CG  HIP   456      92.539  24.939  34.269  1.00  0.00           C
ATOM   3919  ND1 HIP   456      92.469  23.742  34.931  1.00  0.00           N
ATOM   3920  HD1 HIP   456      92.037  22.912  34.552  1.00  0.00           H
ATOM   3921  CE1 HIP   456      93.057  23.819  36.125  1.00  0.00           C
ATOM   3922  HE1 HIP   456      93.189  23.024  36.844  1.00  0.00           H
ATOM   3923  NE2 HIP   456      93.548  25.124  36.283  1.00  0.00           N
ATOM   3924  HE2 HIP   456      94.157  25.339  37.060  1.00  0.00           H
ATOM   3925  CD2 HIP   456      93.210  25.759  35.091  1.00  0.00           C
ATOM   3926  HD2 HIP   456      93.553  26.719  34.734  1.00  0.00           H
ATOM   3927  C   HIP   456      92.229  26.582  30.766  1.00  0.00           C
ATOM   3928  O   HIP   456      93.319  26.596  30.161  1.00  0.00           O
ATOM   3929  N   ASP   457      91.089  26.789  30.201  1.00  0.00           N
ATOM   3930  H   ASP   457      90.258  26.571  30.733  1.00  0.00           H
ATOM   3931  CA  ASP   457      90.960  27.208  28.757  1.00  0.00           C
ATOM   3932  HA  ASP   457      91.818  26.899  28.159  1.00  0.00           H
ATOM   3933  CB  ASP   457      89.668  26.561  28.279  1.00  0.00           C
ATOM   3934  HB2 ASP   457      88.760  26.981  28.713  1.00  0.00           H
ATOM   3935  HB3 ASP   457      89.618  26.819  27.221  1.00  0.00           H
ATOM   3936  CG  ASP   457      89.480  25.016  28.283  1.00  0.00           C
ATOM   3937  OD1 ASP   457      88.421  24.478  27.782  1.00  0.00           O
ATOM   3938  OD2 ASP   457      90.420  24.346  28.763  1.00  0.00           O
ATOM   3939  C   ASP   457      90.955  28.681  28.503  1.00  0.00           C
ATOM   3940  O   ASP   457      90.912  29.162  27.337  1.00  0.00           O
ATOM   3941  N   GLY   458      90.929  29.531  29.564  1.00  0.00           N
ATOM   3942  H   GLY   458      90.806  29.074  30.456  1.00  0.00           H
ATOM   3943  CA  GLY   458      90.865  30.984  29.605  1.00  0.00           C
ATOM   3944  HA2 GLY   458      90.980  31.335  30.631  1.00  0.00           H
ATOM   3945  HA3 GLY   458      91.717  31.306  29.007  1.00  0.00           H
ATOM   3946  C   GLY   458      89.500  31.579  29.246  1.00  0.00           C
ATOM   3947  O   GLY   458      89.456  32.778  29.010  1.00  0.00           O
ATOM   3948  N   THR   459      88.493  30.714  29.063  1.00  0.00           N
ATOM   3949  H   THR   459      88.698  29.725  29.065  1.00  0.00           H
ATOM   3950  CA  THR   459      87.124  31.077  28.695  1.00  0.00           C
ATOM   3951  HA  THR   459      87.083  31.640  27.763  1.00  0.00           H
ATOM   3952  CB  THR   459      86.322  29.837  28.385  1.00  0.00           C
ATOM   3953  HB  THR   459      86.382  29.205  29.271  1.00  0.00           H
ATOM   3954  CG2 THR   459      84.812  30.156  28.234  1.00  0.00           C
ATOM   3955 HG21 THR   459      84.696  31.215  28.001  1.00  0.00           H
ATOM   3956 HG22 THR   459      84.287  29.558  27.489  1.00  0.00           H
ATOM   3957 HG23 THR   459      84.343  30.003  29.206  1.00  0.00           H
ATOM   3958  OG1 THR   459      86.899  29.168  27.286  1.00  0.00           O
ATOM   3959  HG1 THR   459      87.736  29.582  27.063  1.00  0.00           H
ATOM   3960  C   THR   459      86.480  31.990  29.759  1.00  0.00           C
ATOM   3961  O   THR   459      86.654  31.746  30.994  1.00  0.00           O
ATOM   3962  N   LYS   460      85.793  33.014  29.257  1.00  0.00           N
ATOM   3963  H   LYS   460      85.690  33.112  28.257  1.00  0.00           H
ATOM   3964  CA  LYS   460      85.145  34.080  30.110  1.00  0.00           C
ATOM   3965  HA  LYS   460      85.925  34.566  30.696  1.00  0.00           H
ATOM   3966  CB  LYS   460      84.523  35.109  29.164  1.00  0.00           C
ATOM   3967  HB2 LYS   460      85.271  35.392  28.424  1.00  0.00           H
ATOM   3968  HB3 LYS   460      83.664  34.666  28.661  1.00  0.00           H
ATOM   3969  CG  LYS   460      83.986  36.408  29.740  1.00  0.00           C
ATOM   3970  HG2 LYS   460      83.179  36.234  30.452  1.00  0.00           H
ATOM   3971  HG3 LYS   460      84.871  36.777  30.258  1.00  0.00           H
ATOM   3972  CD  LYS   460      83.552  37.440  28.698  1.00  0.00           C
ATOM   3973  HD2 LYS   460      83.633  38.428  29.152  1.00  0.00           H
ATOM   3974  HD3 LYS   460      84.242  37.443  27.854  1.00  0.00           H
ATOM   3975  CE  LYS   460      82.141  37.272  28.053  1.00  0.00           C
ATOM   3976  HE2 LYS   460      82.049  36.271  27.632  1.00  0.00           H
ATOM   3977  HE3 LYS   460      81.520  37.296  28.948  1.00  0.00           H
ATOM   3978  NZ  LYS   460      81.728  38.361  27.133  1.00  0.00           N
ATOM   3979  HZ1 LYS   460      81.680  39.189  27.709  1.00  0.00           H
ATOM   3980  HZ2 LYS   460      82.426  38.523  26.422  1.00  0.00           H
ATOM   3981  HZ3 LYS   460      80.829  38.256  26.685  1.00  0.00           H
ATOM   3982  C   LYS   460      84.259  33.568  31.195  1.00  0.00           C
ATOM   3983  O   LYS   460      83.269  32.859  30.912  1.00  0.00           O
ATOM   3984  N   THR   461      84.432  34.036  32.445  1.00  0.00           N
ATOM   3985  H   THR   461      85.324  34.487  32.589  1.00  0.00           H
ATOM   3986  CA  THR   461      83.536  33.735  33.573  1.00  0.00           C
ATOM   3987  HA  THR   461      82.634  33.344  33.102  1.00  0.00           H
ATOM   3988  CB  THR   461      84.222  32.723  34.549  1.00  0.00           C
ATOM   3989  HB  THR   461      83.816  32.650  35.558  1.00  0.00           H
ATOM   3990  CG2 THR   461      84.154  31.355  33.921  1.00  0.00           C
ATOM   3991 HG21 THR   461      84.585  30.602  34.581  1.00  0.00           H
ATOM   3992 HG22 THR   461      83.102  31.170  33.702  1.00  0.00           H
ATOM   3993 HG23 THR   461      84.693  31.283  32.976  1.00  0.00           H
ATOM   3994  OG1 THR   461      85.575  33.087  34.779  1.00  0.00           O
ATOM   3995  HG1 THR   461      85.513  33.691  35.522  1.00  0.00           H
ATOM   3996  C   THR   461      82.959  34.944  34.311  1.00  0.00           C
ATOM   3997  O   THR   461      82.528  34.788  35.427  1.00  0.00           O
ATOM   3998  N   GLU   462      83.017  36.180  33.785  1.00  0.00           N
ATOM   3999  H   GLU   462      83.361  36.161  32.836  1.00  0.00           H
ATOM   4000  CA  GLU   462      82.571  37.470  34.550  1.00  0.00           C
ATOM   4001  HA  GLU   462      83.329  37.652  35.312  1.00  0.00           H
ATOM   4002  CB  GLU   462      82.419  38.597  33.565  1.00  0.00           C
ATOM   4003  HB2 GLU   462      83.465  38.784  33.321  1.00  0.00           H
ATOM   4004  HB3 GLU   462      82.058  38.348  32.567  1.00  0.00           H
ATOM   4005  CG  GLU   462      81.780  39.909  34.096  1.00  0.00           C
ATOM   4006  HG2 GLU   462      81.965  40.651  33.320  1.00  0.00           H
ATOM   4007  HG3 GLU   462      80.695  39.814  34.150  1.00  0.00           H
ATOM   4008  CD  GLU   462      82.453  40.413  35.340  1.00  0.00           C
ATOM   4009  OE1 GLU   462      81.794  41.251  36.039  1.00  0.00           O
ATOM   4010  OE2 GLU   462      83.513  39.941  35.780  1.00  0.00           O
ATOM   4011  C   GLU   462      81.244  37.271  35.311  1.00  0.00           C
ATOM   4012  O   GLU   462      81.146  37.364  36.533  1.00  0.00           O
ATOM   4013  N   LYS   463      80.162  36.860  34.582  1.00  0.00           N
ATOM   4014  H   LYS   463      80.239  36.731  33.583  1.00  0.00           H
ATOM   4015  CA  LYS   463      78.818  36.727  35.170  1.00  0.00           C
ATOM   4016  HA  LYS   463      78.576  37.566  35.822  1.00  0.00           H
ATOM   4017  CB  LYS   463      77.729  36.795  34.046  1.00  0.00           C
ATOM   4018  HB2 LYS   463      77.857  35.991  33.321  1.00  0.00           H
ATOM   4019  HB3 LYS   463      76.778  36.714  34.572  1.00  0.00           H
ATOM   4020  CG  LYS   463      77.868  38.099  33.202  1.00  0.00           C
ATOM   4021  HG2 LYS   463      78.878  38.238  32.816  1.00  0.00           H
ATOM   4022  HG3 LYS   463      77.268  38.065  32.293  1.00  0.00           H
ATOM   4023  CD  LYS   463      77.497  39.421  33.919  1.00  0.00           C
ATOM   4024  HD2 LYS   463      76.541  39.384  34.441  1.00  0.00           H
ATOM   4025  HD3 LYS   463      78.163  39.561  34.770  1.00  0.00           H
ATOM   4026  CE  LYS   463      77.603  40.627  32.932  1.00  0.00           C
ATOM   4027  HE2 LYS   463      78.627  40.801  32.598  1.00  0.00           H
ATOM   4028  HE3 LYS   463      77.051  40.350  32.034  1.00  0.00           H
ATOM   4029  NZ  LYS   463      76.995  41.888  33.450  1.00  0.00           N
ATOM   4030  HZ1 LYS   463      76.045  41.650  33.697  1.00  0.00           H
ATOM   4031  HZ2 LYS   463      77.560  42.379  34.128  1.00  0.00           H
ATOM   4032  HZ3 LYS   463      77.020  42.534  32.674  1.00  0.00           H
ATOM   4033  C   LYS   463      78.685  35.485  36.132  1.00  0.00           C
ATOM   4034  O   LYS   463      77.921  35.445  37.105  1.00  0.00           O
ATOM   4035  N   LEU   464      79.388  34.384  35.913  1.00  0.00           N
ATOM   4036  H   LEU   464      79.906  34.322  35.048  1.00  0.00           H
ATOM   4037  CA  LEU   464      79.711  33.318  36.812  1.00  0.00           C
ATOM   4038  HA  LEU   464      78.752  32.897  37.115  1.00  0.00           H
ATOM   4039  CB  LEU   464      80.298  32.153  36.023  1.00  0.00           C
ATOM   4040  HB2 LEU   464      79.683  31.924  35.152  1.00  0.00           H
ATOM   4041  HB3 LEU   464      81.277  32.498  35.690  1.00  0.00           H
ATOM   4042  CG  LEU   464      80.458  30.910  36.885  1.00  0.00           C
ATOM   4043  HG  LEU   464      81.013  31.156  37.790  1.00  0.00           H
ATOM   4044  CD1 LEU   464      79.073  30.382  37.278  1.00  0.00           C
ATOM   4045 HD11 LEU   464      78.464  30.385  36.374  1.00  0.00           H
ATOM   4046 HD12 LEU   464      79.166  29.392  37.724  1.00  0.00           H
ATOM   4047 HD13 LEU   464      78.726  31.029  38.083  1.00  0.00           H
ATOM   4048  CD2 LEU   464      81.097  29.809  36.152  1.00  0.00           C
ATOM   4049 HD21 LEU   464      80.471  29.612  35.282  1.00  0.00           H
ATOM   4050 HD22 LEU   464      81.977  30.238  35.674  1.00  0.00           H
ATOM   4051 HD23 LEU   464      81.326  29.005  36.852  1.00  0.00           H
ATOM   4052  C   LEU   464      80.509  33.760  38.038  1.00  0.00           C
ATOM   4053  O   LEU   464      80.042  33.436  39.134  1.00  0.00           O
ATOM   4054  N   GLU   465      81.592  34.607  38.003  1.00  0.00           N
ATOM   4055  H   GLU   465      81.829  35.013  37.109  1.00  0.00           H
ATOM   4056  CA  GLU   465      82.132  35.183  39.234  1.00  0.00           C
ATOM   4057  HA  GLU   465      82.426  34.362  39.889  1.00  0.00           H
ATOM   4058  CB  GLU   465      83.404  35.932  39.001  1.00  0.00           C
ATOM   4059  HB2 GLU   465      83.260  36.734  38.276  1.00  0.00           H
ATOM   4060  HB3 GLU   465      83.666  36.315  39.987  1.00  0.00           H
ATOM   4061  CG  GLU   465      84.601  35.187  38.554  1.00  0.00           C
ATOM   4062  HG2 GLU   465      85.357  35.271  39.335  1.00  0.00           H
ATOM   4063  HG3 GLU   465      84.340  34.132  38.470  1.00  0.00           H
ATOM   4064  CD  GLU   465      85.366  35.746  37.392  1.00  0.00           C
ATOM   4065  OE1 GLU   465      85.657  36.946  37.396  1.00  0.00           O
ATOM   4066  OE2 GLU   465      86.029  34.930  36.704  1.00  0.00           O
ATOM   4067  C   GLU   465      81.176  35.986  40.013  1.00  0.00           C
ATOM   4068  O   GLU   465      81.184  35.777  41.224  1.00  0.00           O
ATOM   4069  N   LYS   466      80.384  36.783  39.338  1.00  0.00           N
ATOM   4070  H   LYS   466      80.607  36.974  38.372  1.00  0.00           H
ATOM   4071  CA  LYS   466      79.367  37.574  39.957  1.00  0.00           C
ATOM   4072  HA  LYS   466      79.748  38.252  40.721  1.00  0.00           H
ATOM   4073  CB  LYS   466      78.883  38.607  38.984  1.00  0.00           C
ATOM   4074  HB2 LYS   466      78.509  38.099  38.096  1.00  0.00           H
ATOM   4075  HB3 LYS   466      77.995  39.086  39.397  1.00  0.00           H
ATOM   4076  CG  LYS   466      80.018  39.699  38.698  1.00  0.00           C
ATOM   4077  HG2 LYS   466      80.886  39.287  38.184  1.00  0.00           H
ATOM   4078  HG3 LYS   466      79.456  40.329  38.008  1.00  0.00           H
ATOM   4079  CD  LYS   466      80.466  40.596  39.975  1.00  0.00           C
ATOM   4080  HD2 LYS   466      79.503  40.815  40.438  1.00  0.00           H
ATOM   4081  HD3 LYS   466      81.173  40.080  40.625  1.00  0.00           H
ATOM   4082  CE  LYS   466      81.058  41.956  39.611  1.00  0.00           C
ATOM   4083  HE2 LYS   466      80.343  42.694  39.250  1.00  0.00           H
ATOM   4084  HE3 LYS   466      81.598  42.388  40.454  1.00  0.00           H
ATOM   4085  NZ  LYS   466      82.092  41.814  38.615  1.00  0.00           N
ATOM   4086  HZ1 LYS   466      81.776  41.333  37.785  1.00  0.00           H
ATOM   4087  HZ2 LYS   466      82.479  42.719  38.391  1.00  0.00           H
ATOM   4088  HZ3 LYS   466      82.777  41.131  38.905  1.00  0.00           H
ATOM   4089  C   LYS   466      78.155  36.791  40.557  1.00  0.00           C
ATOM   4090  O   LYS   466      77.630  37.246  41.598  1.00  0.00           O
ATOM   4091  N   LEU   467      77.816  35.659  39.979  1.00  0.00           N
ATOM   4092  H   LEU   467      78.442  35.358  39.246  1.00  0.00           H
ATOM   4093  CA  LEU   467      76.899  34.652  40.589  1.00  0.00           C
ATOM   4094  HA  LEU   467      75.971  35.094  40.952  1.00  0.00           H
ATOM   4095  CB  LEU   467      76.534  33.511  39.643  1.00  0.00           C
ATOM   4096  HB2 LEU   467      75.991  33.849  38.760  1.00  0.00           H
ATOM   4097  HB3 LEU   467      77.458  32.969  39.443  1.00  0.00           H
ATOM   4098  CG  LEU   467      75.596  32.394  40.225  1.00  0.00           C
ATOM   4099  HG  LEU   467      75.923  32.069  41.212  1.00  0.00           H
ATOM   4100  CD1 LEU   467      74.197  32.880  40.493  1.00  0.00           C
ATOM   4101 HD11 LEU   467      73.495  32.087  40.748  1.00  0.00           H
ATOM   4102 HD12 LEU   467      74.228  33.605  41.306  1.00  0.00           H
ATOM   4103 HD13 LEU   467      73.906  33.340  39.548  1.00  0.00           H
ATOM   4104  CD2 LEU   467      75.414  31.222  39.222  1.00  0.00           C
ATOM   4105 HD21 LEU   467      75.075  31.581  38.250  1.00  0.00           H
ATOM   4106 HD22 LEU   467      76.425  30.819  39.164  1.00  0.00           H
ATOM   4107 HD23 LEU   467      74.634  30.487  39.419  1.00  0.00           H
ATOM   4108  C   LEU   467      77.501  34.065  41.883  1.00  0.00           C
ATOM   4109  O   LEU   467      76.845  34.000  42.878  1.00  0.00           O
ATOM   4110  N   MET   468      78.808  33.833  41.864  1.00  0.00           N
ATOM   4111  H   MET   468      79.177  33.865  40.925  1.00  0.00           H
ATOM   4112  CA  MET   468      79.662  33.461  43.018  1.00  0.00           C
ATOM   4113  HA  MET   468      79.186  32.590  43.469  1.00  0.00           H
ATOM   4114  CB  MET   468      80.971  32.970  42.614  1.00  0.00           C
ATOM   4115  HB2 MET   468      81.723  33.710  42.340  1.00  0.00           H
ATOM   4116  HB3 MET   468      81.339  32.702  43.604  1.00  0.00           H
ATOM   4117  CG  MET   468      81.072  31.631  41.861  1.00  0.00           C
ATOM   4118  HG2 MET   468      80.282  30.961  42.198  1.00  0.00           H
ATOM   4119  HG3 MET   468      80.996  31.839  40.793  1.00  0.00           H
ATOM   4120  SD  MET   468      82.545  30.670  42.197  1.00  0.00           S
ATOM   4121  CE  MET   468      82.452  30.223  43.982  1.00  0.00           C
ATOM   4122  HE1 MET   468      82.912  29.254  44.177  1.00  0.00           H
ATOM   4123  HE2 MET   468      82.901  31.001  44.599  1.00  0.00           H
ATOM   4124  HE3 MET   468      81.397  30.189  44.255  1.00  0.00           H
ATOM   4125  C   MET   468      79.659  34.574  44.087  1.00  0.00           C
ATOM   4126  O   MET   468      79.248  34.293  45.196  1.00  0.00           O
ATOM   4127  N   VAL   469      79.919  35.883  43.751  1.00  0.00           N
ATOM   4128  H   VAL   469      80.293  35.991  42.819  1.00  0.00           H
ATOM   4129  CA  VAL   469      79.778  36.987  44.684  1.00  0.00           C
ATOM   4130  HA  VAL   469      80.400  36.834  45.566  1.00  0.00           H
ATOM   4131  CB  VAL   469      80.111  38.402  44.088  1.00  0.00           C
ATOM   4132  HB  VAL   469      79.363  38.673  43.343  1.00  0.00           H
ATOM   4133  CG1 VAL   469      80.028  39.427  45.145  1.00  0.00           C
ATOM   4134 HG11 VAL   469      80.104  40.350  44.570  1.00  0.00           H
ATOM   4135 HG12 VAL   469      79.046  39.473  45.615  1.00  0.00           H
ATOM   4136 HG13 VAL   469      80.849  39.372  45.861  1.00  0.00           H
ATOM   4137  CG2 VAL   469      81.464  38.586  43.357  1.00  0.00           C
ATOM   4138 HG21 VAL   469      81.564  38.053  42.411  1.00  0.00           H
ATOM   4139 HG22 VAL   469      81.597  39.622  43.046  1.00  0.00           H
ATOM   4140 HG23 VAL   469      82.239  38.285  44.062  1.00  0.00           H
ATOM   4141  C   VAL   469      78.351  37.010  45.278  1.00  0.00           C
ATOM   4142  O   VAL   469      78.167  37.233  46.498  1.00  0.00           O
ATOM   4143  N   ARG   470      77.269  36.852  44.470  1.00  0.00           N
ATOM   4144  H   ARG   470      77.378  36.648  43.487  1.00  0.00           H
ATOM   4145  CA  ARG   470      75.870  36.963  44.941  1.00  0.00           C
ATOM   4146  HA  ARG   470      75.728  37.900  45.480  1.00  0.00           H
ATOM   4147  CB  ARG   470      74.909  36.822  43.719  1.00  0.00           C
ATOM   4148  HB2 ARG   470      75.295  37.447  42.913  1.00  0.00           H
ATOM   4149  HB3 ARG   470      74.936  35.775  43.417  1.00  0.00           H
ATOM   4150  CG  ARG   470      73.490  37.271  43.949  1.00  0.00           C
ATOM   4151  HG2 ARG   470      72.973  36.549  44.580  1.00  0.00           H
ATOM   4152  HG3 ARG   470      73.398  38.162  44.570  1.00  0.00           H
ATOM   4153  CD  ARG   470      72.689  37.323  42.639  1.00  0.00           C
ATOM   4154  HD2 ARG   470      72.517  36.353  42.172  1.00  0.00           H
ATOM   4155  HD3 ARG   470      71.689  37.729  42.794  1.00  0.00           H
ATOM   4156  NE  ARG   470      73.355  38.144  41.635  1.00  0.00           N
ATOM   4157  HE  ARG   470      73.435  39.134  41.819  1.00  0.00           H
ATOM   4158  CZ  ARG   470      73.865  37.751  40.495  1.00  0.00           C
ATOM   4159  NH1 ARG   470      73.824  36.460  40.131  1.00  0.00           N
ATOM   4160 HH11 ARG   470      73.002  35.916  40.351  1.00  0.00           H
ATOM   4161 HH12 ARG   470      74.343  36.319  39.276  1.00  0.00           H
ATOM   4162  NH2 ARG   470      74.626  38.498  39.815  1.00  0.00           N
ATOM   4163 HH21 ARG   470      74.507  39.435  40.173  1.00  0.00           H
ATOM   4164 HH22 ARG   470      74.782  38.264  38.845  1.00  0.00           H
ATOM   4165  C   ARG   470      75.672  35.923  46.079  1.00  0.00           C
ATOM   4166  O   ARG   470      75.292  36.295  47.184  1.00  0.00           O
ATOM   4167  N   ILE   471      76.081  34.714  45.771  1.00  0.00           N
ATOM   4168  H   ILE   471      76.293  34.477  44.812  1.00  0.00           H
ATOM   4169  CA  ILE   471      75.847  33.634  46.745  1.00  0.00           C
ATOM   4170  HA  ILE   471      74.948  33.649  47.361  1.00  0.00           H
ATOM   4171  CB  ILE   471      75.908  32.211  46.131  1.00  0.00           C
ATOM   4172  HB  ILE   471      76.871  32.084  45.635  1.00  0.00           H
ATOM   4173  CG2 ILE   471      75.732  31.037  47.187  1.00  0.00           C
ATOM   4174 HG21 ILE   471      75.299  30.184  46.666  1.00  0.00           H
ATOM   4175 HG22 ILE   471      76.645  30.847  47.750  1.00  0.00           H
ATOM   4176 HG23 ILE   471      74.925  31.313  47.866  1.00  0.00           H
ATOM   4177  CG1 ILE   471      74.837  32.055  45.050  1.00  0.00           C
ATOM   4178 HG12 ILE   471      74.989  32.768  44.240  1.00  0.00           H
ATOM   4179 HG13 ILE   471      74.988  31.049  44.658  1.00  0.00           H
ATOM   4180  CD1 ILE   471      73.416  32.319  45.486  1.00  0.00           C
ATOM   4181 HD11 ILE   471      73.002  31.389  45.874  1.00  0.00           H
ATOM   4182 HD12 ILE   471      73.317  33.156  46.177  1.00  0.00           H
ATOM   4183 HD13 ILE   471      72.763  32.451  44.624  1.00  0.00           H
ATOM   4184  C   ILE   471      76.883  33.740  47.918  1.00  0.00           C
ATOM   4185  O   ILE   471      76.567  33.242  48.998  1.00  0.00           O
ATOM   4186  N   GLY   472      78.054  34.421  47.734  1.00  0.00           N
ATOM   4187  H   GLY   472      78.419  34.577  46.806  1.00  0.00           H
ATOM   4188  CA  GLY   472      78.950  34.794  48.877  1.00  0.00           C
ATOM   4189  HA2 GLY   472      79.349  33.905  49.365  1.00  0.00           H
ATOM   4190  HA3 GLY   472      79.716  35.490  48.535  1.00  0.00           H
ATOM   4191  C   GLY   472      78.285  35.604  49.948  1.00  0.00           C
ATOM   4192  O   GLY   472      78.325  35.173  51.042  1.00  0.00           O
ATOM   4193  N   VAL   473      77.621  36.687  49.554  1.00  0.00           N
ATOM   4194  H   VAL   473      77.526  36.886  48.568  1.00  0.00           H
ATOM   4195  CA  VAL   473      76.765  37.472  50.428  1.00  0.00           C
ATOM   4196  HA  VAL   473      77.422  37.807  51.232  1.00  0.00           H
ATOM   4197  CB  VAL   473      76.114  38.769  49.667  1.00  0.00           C
ATOM   4198  HB  VAL   473      75.497  38.335  48.880  1.00  0.00           H
ATOM   4199  CG1 VAL   473      75.063  39.644  50.461  1.00  0.00           C
ATOM   4200 HG11 VAL   473      75.557  40.173  51.276  1.00  0.00           H
ATOM   4201 HG12 VAL   473      74.426  40.147  49.733  1.00  0.00           H
ATOM   4202 HG13 VAL   473      74.345  38.978  50.941  1.00  0.00           H
ATOM   4203  CG2 VAL   473      77.289  39.715  49.178  1.00  0.00           C
ATOM   4204 HG21 VAL   473      77.983  39.232  48.489  1.00  0.00           H
ATOM   4205 HG22 VAL   473      76.816  40.572  48.698  1.00  0.00           H
ATOM   4206 HG23 VAL   473      77.741  40.061  50.107  1.00  0.00           H
ATOM   4207  C   VAL   473      75.767  36.565  51.137  1.00  0.00           C
ATOM   4208  O   VAL   473      75.559  36.717  52.381  1.00  0.00           O
ATOM   4209  N   PHE   474      75.023  35.757  50.320  1.00  0.00           N
ATOM   4210  H   PHE   474      75.124  35.769  49.315  1.00  0.00           H
ATOM   4211  CA  PHE   474      73.942  34.945  50.801  1.00  0.00           C
ATOM   4212  HA  PHE   474      73.115  35.465  51.285  1.00  0.00           H
ATOM   4213  CB  PHE   474      73.256  34.373  49.554  1.00  0.00           C
ATOM   4214  HB2 PHE   474      73.028  35.152  48.826  1.00  0.00           H
ATOM   4215  HB3 PHE   474      73.958  33.667  49.111  1.00  0.00           H
ATOM   4216  CG  PHE   474      72.035  33.552  49.822  1.00  0.00           C
ATOM   4217  CD1 PHE   474      70.787  34.137  49.853  1.00  0.00           C
ATOM   4218  HD1 PHE   474      70.763  35.200  49.663  1.00  0.00           H
ATOM   4219  CE1 PHE   474      69.647  33.366  50.048  1.00  0.00           C
ATOM   4220  HE1 PHE   474      68.670  33.814  49.939  1.00  0.00           H
ATOM   4221  CZ  PHE   474      69.630  32.017  50.251  1.00  0.00           C
ATOM   4222  HZ  PHE   474      68.757  31.382  50.238  1.00  0.00           H
ATOM   4223  CE2 PHE   474      70.890  31.370  50.219  1.00  0.00           C
ATOM   4224  HE2 PHE   474      70.919  30.294  50.310  1.00  0.00           H
ATOM   4225  CD2 PHE   474      72.057  32.142  49.964  1.00  0.00           C
ATOM   4226  HD2 PHE   474      73.011  31.656  49.820  1.00  0.00           H
ATOM   4227  C   PHE   474      74.338  33.787  51.747  1.00  0.00           C
ATOM   4228  O   PHE   474      73.457  33.346  52.504  1.00  0.00           O
ATOM   4229  N   SER   475      75.610  33.331  51.631  1.00  0.00           N
ATOM   4230  H   SER   475      76.209  33.479  50.832  1.00  0.00           H
ATOM   4231  CA  SER   475      76.155  32.256  52.502  1.00  0.00           C
ATOM   4232  HA  SER   475      75.334  31.570  52.707  1.00  0.00           H
ATOM   4233  CB  SER   475      77.240  31.470  51.838  1.00  0.00           C
ATOM   4234  HB2 SER   475      78.083  32.127  51.628  1.00  0.00           H
ATOM   4235  HB3 SER   475      77.564  30.680  52.515  1.00  0.00           H
ATOM   4236  OG  SER   475      76.620  30.886  50.732  1.00  0.00           O
ATOM   4237  HG  SER   475      76.721  31.385  49.918  1.00  0.00           H
ATOM   4238  C   SER   475      76.567  32.789  53.886  1.00  0.00           C
ATOM   4239  O   SER   475      76.513  32.099  54.915  1.00  0.00           O
ATOM   4240  N   VAL   476      76.880  34.151  54.004  1.00  0.00           N
ATOM   4241  H   VAL   476      76.874  34.670  53.137  1.00  0.00           H
ATOM   4242  CA  VAL   476      76.952  34.853  55.267  1.00  0.00           C
ATOM   4243  HA  VAL   476      77.528  34.240  55.960  1.00  0.00           H
ATOM   4244  CB  VAL   476      77.567  36.258  55.104  1.00  0.00           C
ATOM   4245  HB  VAL   476      76.962  36.839  54.408  1.00  0.00           H
ATOM   4246  CG1 VAL   476      77.631  37.002  56.450  1.00  0.00           C
ATOM   4247 HG11 VAL   476      76.696  37.321  56.910  1.00  0.00           H
ATOM   4248 HG12 VAL   476      78.196  36.364  57.129  1.00  0.00           H
ATOM   4249 HG13 VAL   476      78.201  37.931  56.408  1.00  0.00           H
ATOM   4250  CG2 VAL   476      79.024  36.111  54.570  1.00  0.00           C
ATOM   4251 HG21 VAL   476      79.549  37.066  54.620  1.00  0.00           H
ATOM   4252 HG22 VAL   476      79.606  35.410  55.169  1.00  0.00           H
ATOM   4253 HG23 VAL   476      79.107  35.800  53.529  1.00  0.00           H
ATOM   4254  C   VAL   476      75.529  34.957  55.883  1.00  0.00           C
ATOM   4255  O   VAL   476      75.349  34.532  57.032  1.00  0.00           O
ATOM   4256  N   LEU   477      74.588  35.406  55.018  1.00  0.00           N
ATOM   4257  H   LEU   477      74.960  35.632  54.107  1.00  0.00           H
ATOM   4258  CA  LEU   477      73.150  35.571  55.421  1.00  0.00           C
ATOM   4259  HA  LEU   477      73.028  36.275  56.244  1.00  0.00           H
ATOM   4260  CB  LEU   477      72.353  36.238  54.257  1.00  0.00           C
ATOM   4261  HB2 LEU   477      72.846  37.191  54.067  1.00  0.00           H
ATOM   4262  HB3 LEU   477      72.382  35.603  53.371  1.00  0.00           H
ATOM   4263  CG  LEU   477      70.841  36.613  54.570  1.00  0.00           C
ATOM   4264  HG  LEU   477      70.284  35.676  54.595  1.00  0.00           H
ATOM   4265  CD1 LEU   477      70.640  37.457  55.826  1.00  0.00           C
ATOM   4266 HD11 LEU   477      69.583  37.720  55.857  1.00  0.00           H
ATOM   4267 HD12 LEU   477      71.000  36.944  56.718  1.00  0.00           H
ATOM   4268 HD13 LEU   477      71.208  38.386  55.765  1.00  0.00           H
ATOM   4269  CD2 LEU   477      70.247  37.258  53.369  1.00  0.00           C
ATOM   4270 HD21 LEU   477      70.717  36.886  52.458  1.00  0.00           H
ATOM   4271 HD22 LEU   477      69.158  37.245  53.352  1.00  0.00           H
ATOM   4272 HD23 LEU   477      70.653  38.254  53.545  1.00  0.00           H
ATOM   4273  C   LEU   477      72.534  34.280  55.955  1.00  0.00           C
ATOM   4274  O   LEU   477      71.778  34.349  56.889  1.00  0.00           O
ATOM   4275  N   TYR   478      72.836  33.058  55.410  1.00  0.00           N
ATOM   4276  H   TYR   478      73.155  33.114  54.453  1.00  0.00           H
ATOM   4277  CA  TYR   478      72.315  31.813  55.951  1.00  0.00           C
ATOM   4278  HA  TYR   478      71.313  32.054  56.305  1.00  0.00           H
ATOM   4279  CB  TYR   478      72.400  30.658  54.903  1.00  0.00           C
ATOM   4280  HB2 TYR   478      71.939  30.941  53.957  1.00  0.00           H
ATOM   4281  HB3 TYR   478      73.448  30.561  54.618  1.00  0.00           H
ATOM   4282  CG  TYR   478      71.952  29.264  55.373  1.00  0.00           C
ATOM   4283  CD1 TYR   478      72.663  28.147  54.974  1.00  0.00           C
ATOM   4284  HD1 TYR   478      73.525  28.240  54.329  1.00  0.00           H
ATOM   4285  CE1 TYR   478      72.244  26.806  55.337  1.00  0.00           C
ATOM   4286  HE1 TYR   478      72.923  26.013  55.060  1.00  0.00           H
ATOM   4287  CZ  TYR   478      71.058  26.642  56.102  1.00  0.00           C
ATOM   4288  OH  TYR   478      70.594  25.443  56.441  1.00  0.00           O
ATOM   4289  HH  TYR   478      69.794  25.494  56.969  1.00  0.00           H
ATOM   4290  CE2 TYR   478      70.377  27.786  56.453  1.00  0.00           C
ATOM   4291  HE2 TYR   478      69.505  27.591  57.061  1.00  0.00           H
ATOM   4292  CD2 TYR   478      70.806  29.105  56.206  1.00  0.00           C
ATOM   4293  HD2 TYR   478      70.121  29.906  56.440  1.00  0.00           H
ATOM   4294  C   TYR   478      73.034  31.426  57.232  1.00  0.00           C
ATOM   4295  O   TYR   478      72.405  31.143  58.228  1.00  0.00           O
ATOM   4296  N   THR   479      74.392  31.230  57.154  1.00  0.00           N
ATOM   4297  H   THR   479      74.861  31.423  56.281  1.00  0.00           H
ATOM   4298  CA  THR   479      75.148  30.457  58.149  1.00  0.00           C
ATOM   4299  HA  THR   479      74.488  29.660  58.493  1.00  0.00           H
ATOM   4300  CB  THR   479      76.335  29.647  57.547  1.00  0.00           C
ATOM   4301  HB  THR   479      76.784  28.956  58.260  1.00  0.00           H
ATOM   4302  CG2 THR   479      75.975  28.952  56.255  1.00  0.00           C
ATOM   4303 HG21 THR   479      75.916  29.659  55.427  1.00  0.00           H
ATOM   4304 HG22 THR   479      76.684  28.186  55.942  1.00  0.00           H
ATOM   4305 HG23 THR   479      74.969  28.549  56.373  1.00  0.00           H
ATOM   4306  OG1 THR   479      77.337  30.569  57.079  1.00  0.00           O
ATOM   4307  HG1 THR   479      76.958  31.020  56.321  1.00  0.00           H
ATOM   4308  C   THR   479      75.485  31.215  59.454  1.00  0.00           C
ATOM   4309  O   THR   479      75.409  30.579  60.520  1.00  0.00           O
ATOM   4310  N   VAL   480      75.795  32.500  59.396  1.00  0.00           N
ATOM   4311  H   VAL   480      75.723  32.977  58.508  1.00  0.00           H
ATOM   4312  CA  VAL   480      76.380  33.242  60.502  1.00  0.00           C
ATOM   4313  HA  VAL   480      77.109  32.620  61.022  1.00  0.00           H
ATOM   4314  CB  VAL   480      77.289  34.303  59.920  1.00  0.00           C
ATOM   4315  HB  VAL   480      76.659  34.975  59.337  1.00  0.00           H
ATOM   4316  CG1 VAL   480      77.919  35.210  60.998  1.00  0.00           C
ATOM   4317 HG11 VAL   480      78.525  34.505  61.566  1.00  0.00           H
ATOM   4318 HG12 VAL   480      78.483  36.015  60.527  1.00  0.00           H
ATOM   4319 HG13 VAL   480      77.137  35.605  61.646  1.00  0.00           H
ATOM   4320  CG2 VAL   480      78.392  33.810  58.984  1.00  0.00           C
ATOM   4321 HG21 VAL   480      77.939  33.311  58.128  1.00  0.00           H
ATOM   4322 HG22 VAL   480      79.143  34.575  58.786  1.00  0.00           H
ATOM   4323 HG23 VAL   480      78.888  33.016  59.541  1.00  0.00           H
ATOM   4324  C   VAL   480      75.351  33.642  61.489  1.00  0.00           C
ATOM   4325  O   VAL   480      75.574  33.364  62.635  1.00  0.00           O
ATOM   4326  N   PRO   481      74.219  34.234  61.115  1.00  0.00           N
ATOM   4327  CD  PRO   481      73.793  34.756  59.815  1.00  0.00           C
ATOM   4328  HD2 PRO   481      73.338  33.940  59.253  1.00  0.00           H
ATOM   4329  HD3 PRO   481      74.631  35.296  59.375  1.00  0.00           H
ATOM   4330  CG  PRO   481      72.714  35.805  60.130  1.00  0.00           C
ATOM   4331  HG2 PRO   481      72.131  35.903  59.214  1.00  0.00           H
ATOM   4332  HG3 PRO   481      73.102  36.740  60.536  1.00  0.00           H
ATOM   4333  CB  PRO   481      72.011  34.944  61.201  1.00  0.00           C
ATOM   4334  HB2 PRO   481      71.566  34.097  60.679  1.00  0.00           H
ATOM   4335  HB3 PRO   481      71.260  35.474  61.787  1.00  0.00           H
ATOM   4336  CA  PRO   481      73.112  34.389  62.068  1.00  0.00           C
ATOM   4337  HA  PRO   481      73.386  35.180  62.765  1.00  0.00           H
ATOM   4338  C   PRO   481      72.765  33.067  62.739  1.00  0.00           C
ATOM   4339  O   PRO   481      72.799  32.959  63.966  1.00  0.00           O
ATOM   4340  N   ALA   482      72.452  32.049  61.927  1.00  0.00           N
ATOM   4341  H   ALA   482      72.662  32.094  60.940  1.00  0.00           H
ATOM   4342  CA  ALA   482      72.158  30.739  62.420  1.00  0.00           C
ATOM   4343  HA  ALA   482      71.186  30.701  62.910  1.00  0.00           H
ATOM   4344  CB  ALA   482      71.805  29.891  61.198  1.00  0.00           C
ATOM   4345  HB1 ALA   482      71.424  28.901  61.449  1.00  0.00           H
ATOM   4346  HB2 ALA   482      71.066  30.420  60.597  1.00  0.00           H
ATOM   4347  HB3 ALA   482      72.666  29.781  60.538  1.00  0.00           H
ATOM   4348  C   ALA   482      73.146  30.103  63.363  1.00  0.00           C
ATOM   4349  O   ALA   482      72.656  29.612  64.367  1.00  0.00           O
ATOM   4350  N   THR   483      74.451  30.280  63.148  1.00  0.00           N
ATOM   4351  H   THR   483      74.696  30.616  62.228  1.00  0.00           H
ATOM   4352  CA  THR   483      75.599  29.830  63.966  1.00  0.00           C
ATOM   4353  HA  THR   483      75.411  28.774  64.160  1.00  0.00           H
ATOM   4354  CB  THR   483      76.937  30.187  63.265  1.00  0.00           C
ATOM   4355  HB  THR   483      76.836  31.224  62.945  1.00  0.00           H
ATOM   4356  CG2 THR   483      78.207  29.942  64.174  1.00  0.00           C
ATOM   4357 HG21 THR   483      79.050  30.008  63.487  1.00  0.00           H
ATOM   4358 HG22 THR   483      78.329  30.751  64.894  1.00  0.00           H
ATOM   4359 HG23 THR   483      78.184  28.994  64.713  1.00  0.00           H
ATOM   4360  OG1 THR   483      76.988  29.316  62.146  1.00  0.00           O
ATOM   4361  HG1 THR   483      76.355  29.639  61.500  1.00  0.00           H
ATOM   4362  C   THR   483      75.572  30.558  65.319  1.00  0.00           C
ATOM   4363  O   THR   483      75.723  29.880  66.294  1.00  0.00           O
ATOM   4364  N   ILE   484      75.452  31.903  65.332  1.00  0.00           N
ATOM   4365  H   ILE   484      75.498  32.354  64.429  1.00  0.00           H
ATOM   4366  CA  ILE   484      75.330  32.760  66.570  1.00  0.00           C
ATOM   4367  HA  ILE   484      76.169  32.445  67.190  1.00  0.00           H
ATOM   4368  CB  ILE   484      75.391  34.308  66.306  1.00  0.00           C
ATOM   4369  HB  ILE   484      74.574  34.722  65.715  1.00  0.00           H
ATOM   4370  CG2 ILE   484      75.477  35.081  67.661  1.00  0.00           C
ATOM   4371 HG21 ILE   484      74.551  34.845  68.186  1.00  0.00           H
ATOM   4372 HG22 ILE   484      76.324  34.772  68.274  1.00  0.00           H
ATOM   4373 HG23 ILE   484      75.598  36.162  67.597  1.00  0.00           H
ATOM   4374  CG1 ILE   484      76.640  34.731  65.568  1.00  0.00           C
ATOM   4375 HG12 ILE   484      77.468  34.729  66.277  1.00  0.00           H
ATOM   4376 HG13 ILE   484      76.962  34.013  64.814  1.00  0.00           H
ATOM   4377  CD1 ILE   484      76.650  36.034  64.911  1.00  0.00           C
ATOM   4378 HD11 ILE   484      76.762  36.683  65.780  1.00  0.00           H
ATOM   4379 HD12 ILE   484      77.523  36.072  64.260  1.00  0.00           H
ATOM   4380 HD13 ILE   484      75.733  36.262  64.368  1.00  0.00           H
ATOM   4381  C   ILE   484      74.120  32.314  67.381  1.00  0.00           C
ATOM   4382  O   ILE   484      74.194  32.110  68.559  1.00  0.00           O
ATOM   4383  N   VAL   485      72.977  32.106  66.750  1.00  0.00           N
ATOM   4384  H   VAL   485      73.044  32.113  65.743  1.00  0.00           H
ATOM   4385  CA  VAL   485      71.780  31.526  67.440  1.00  0.00           C
ATOM   4386  HA  VAL   485      71.462  32.192  68.242  1.00  0.00           H
ATOM   4387  CB  VAL   485      70.538  31.358  66.541  1.00  0.00           C
ATOM   4388  HB  VAL   485      70.889  30.804  65.671  1.00  0.00           H
ATOM   4389  CG1 VAL   485      69.437  30.527  67.137  1.00  0.00           C
ATOM   4390 HG11 VAL   485      69.267  30.855  68.162  1.00  0.00           H
ATOM   4391 HG12 VAL   485      68.563  30.714  66.513  1.00  0.00           H
ATOM   4392 HG13 VAL   485      69.654  29.459  67.102  1.00  0.00           H
ATOM   4393  CG2 VAL   485      69.974  32.793  66.160  1.00  0.00           C
ATOM   4394 HG21 VAL   485      69.562  33.274  67.048  1.00  0.00           H
ATOM   4395 HG22 VAL   485      70.772  33.345  65.665  1.00  0.00           H
ATOM   4396 HG23 VAL   485      69.219  32.620  65.393  1.00  0.00           H
ATOM   4397  C   VAL   485      72.102  30.163  68.091  1.00  0.00           C
ATOM   4398  O   VAL   485      71.676  29.861  69.197  1.00  0.00           O
ATOM   4399  N   LEU   486      72.952  29.335  67.448  1.00  0.00           N
ATOM   4400  H   LEU   486      73.245  29.616  66.523  1.00  0.00           H
ATOM   4401  CA  LEU   486      73.431  28.081  68.135  1.00  0.00           C
ATOM   4402  HA  LEU   486      72.575  27.561  68.564  1.00  0.00           H
ATOM   4403  CB  LEU   486      74.020  27.051  67.176  1.00  0.00           C
ATOM   4404  HB2 LEU   486      74.860  27.524  66.668  1.00  0.00           H
ATOM   4405  HB3 LEU   486      74.444  26.309  67.852  1.00  0.00           H
ATOM   4406  CG  LEU   486      73.087  26.292  66.234  1.00  0.00           C
ATOM   4407  HG  LEU   486      72.266  26.959  65.972  1.00  0.00           H
ATOM   4408  CD1 LEU   486      73.839  25.777  64.984  1.00  0.00           C
ATOM   4409 HD11 LEU   486      73.062  25.294  64.392  1.00  0.00           H
ATOM   4410 HD12 LEU   486      74.523  26.534  64.600  1.00  0.00           H
ATOM   4411 HD13 LEU   486      74.493  24.950  65.260  1.00  0.00           H
ATOM   4412  CD2 LEU   486      72.544  25.112  66.969  1.00  0.00           C
ATOM   4413 HD21 LEU   486      71.932  25.515  67.775  1.00  0.00           H
ATOM   4414 HD22 LEU   486      71.911  24.590  66.252  1.00  0.00           H
ATOM   4415 HD23 LEU   486      73.276  24.380  67.310  1.00  0.00           H
ATOM   4416  C   LEU   486      74.292  28.368  69.375  1.00  0.00           C
ATOM   4417  O   LEU   486      74.008  27.814  70.492  1.00  0.00           O
ATOM   4418  N   ALA   487      75.179  29.334  69.281  1.00  0.00           N
ATOM   4419  H   ALA   487      75.388  29.800  68.409  1.00  0.00           H
ATOM   4420  CA  ALA   487      75.944  29.819  70.466  1.00  0.00           C
ATOM   4421  HA  ALA   487      76.370  28.871  70.793  1.00  0.00           H
ATOM   4422  CB  ALA   487      77.111  30.719  70.086  1.00  0.00           C
ATOM   4423  HB1 ALA   487      76.644  31.659  69.791  1.00  0.00           H
ATOM   4424  HB2 ALA   487      77.745  30.830  70.966  1.00  0.00           H
ATOM   4425  HB3 ALA   487      77.573  30.245  69.220  1.00  0.00           H
ATOM   4426  C   ALA   487      75.081  30.318  71.667  1.00  0.00           C
ATOM   4427  O   ALA   487      75.259  30.002  72.828  1.00  0.00           O
ATOM   4428  N   CYS   488      74.085  31.153  71.343  1.00  0.00           N
ATOM   4429  H   CYS   488      73.794  31.384  70.404  1.00  0.00           H
ATOM   4430  CA  CYS   488      73.118  31.506  72.396  1.00  0.00           C
ATOM   4431  HA  CYS   488      73.644  31.970  73.230  1.00  0.00           H
ATOM   4432  CB  CYS   488      72.240  32.666  71.857  1.00  0.00           C
ATOM   4433  HB2 CYS   488      71.386  32.334  71.265  1.00  0.00           H
ATOM   4434  HB3 CYS   488      71.795  33.122  72.741  1.00  0.00           H
ATOM   4435  SG  CYS   488      73.000  33.987  70.912  1.00  0.00           S
ATOM   4436  HG  CYS   488      73.301  33.246  69.842  1.00  0.00           H
ATOM   4437  C   CYS   488      72.372  30.310  72.986  1.00  0.00           C
ATOM   4438  O   CYS   488      72.158  30.267  74.174  1.00  0.00           O
ATOM   4439  N   TYR   489      71.880  29.386  72.182  1.00  0.00           N
ATOM   4440  H   TYR   489      72.173  29.344  71.216  1.00  0.00           H
ATOM   4441  CA  TYR   489      71.057  28.221  72.714  1.00  0.00           C
ATOM   4442  HA  TYR   489      70.411  28.633  73.489  1.00  0.00           H
ATOM   4443  CB  TYR   489      70.202  27.740  71.564  1.00  0.00           C
ATOM   4444  HB2 TYR   489      70.787  27.673  70.647  1.00  0.00           H
ATOM   4445  HB3 TYR   489      69.915  26.710  71.776  1.00  0.00           H
ATOM   4446  CG  TYR   489      68.880  28.461  71.313  1.00  0.00           C
ATOM   4447  CD1 TYR   489      68.446  28.703  70.002  1.00  0.00           C
ATOM   4448  HD1 TYR   489      69.130  28.522  69.187  1.00  0.00           H
ATOM   4449  CE1 TYR   489      67.165  29.116  69.821  1.00  0.00           C
ATOM   4450  HE1 TYR   489      66.705  29.238  68.851  1.00  0.00           H
ATOM   4451  CZ  TYR   489      66.354  29.394  70.950  1.00  0.00           C
ATOM   4452  OH  TYR   489      65.041  29.769  70.679  1.00  0.00           O
ATOM   4453  HH  TYR   489      64.608  30.058  71.485  1.00  0.00           H
ATOM   4454  CE2 TYR   489      66.879  29.287  72.246  1.00  0.00           C
ATOM   4455  HE2 TYR   489      66.227  29.312  73.107  1.00  0.00           H
ATOM   4456  CD2 TYR   489      68.164  28.809  72.443  1.00  0.00           C
ATOM   4457  HD2 TYR   489      68.499  28.588  73.446  1.00  0.00           H
ATOM   4458  C   TYR   489      71.963  27.165  73.380  1.00  0.00           C
ATOM   4459  O   TYR   489      71.490  26.391  74.222  1.00  0.00           O
ATOM   4460  N   PHE   490      73.205  26.977  73.027  1.00  0.00           N
ATOM   4461  H   PHE   490      73.572  27.582  72.306  1.00  0.00           H
ATOM   4462  CA  PHE   490      74.211  26.159  73.667  1.00  0.00           C
ATOM   4463  HA  PHE   490      73.861  25.130  73.753  1.00  0.00           H
ATOM   4464  CB  PHE   490      75.446  25.987  72.798  1.00  0.00           C
ATOM   4465  HB2 PHE   490      75.162  25.781  71.767  1.00  0.00           H
ATOM   4466  HB3 PHE   490      76.093  26.864  72.757  1.00  0.00           H
ATOM   4467  CG  PHE   490      76.325  24.876  73.250  1.00  0.00           C
ATOM   4468  CD1 PHE   490      75.940  23.532  73.082  1.00  0.00           C
ATOM   4469  HD1 PHE   490      74.970  23.256  72.695  1.00  0.00           H
ATOM   4470  CE1 PHE   490      76.798  22.485  73.403  1.00  0.00           C
ATOM   4471  HE1 PHE   490      76.449  21.465  73.340  1.00  0.00           H
ATOM   4472  CZ  PHE   490      78.006  22.799  74.045  1.00  0.00           C
ATOM   4473  HZ  PHE   490      78.549  21.975  74.485  1.00  0.00           H
ATOM   4474  CE2 PHE   490      78.332  24.145  74.382  1.00  0.00           C
ATOM   4475  HE2 PHE   490      79.164  24.416  75.015  1.00  0.00           H
ATOM   4476  CD2 PHE   490      77.521  25.182  73.968  1.00  0.00           C
ATOM   4477  HD2 PHE   490      77.863  26.197  74.105  1.00  0.00           H
ATOM   4478  C   PHE   490      74.473  26.655  75.113  1.00  0.00           C
ATOM   4479  O   PHE   490      74.399  25.889  76.093  1.00  0.00           O
ATOM   4480  N   TYR   491      74.588  27.991  75.218  1.00  0.00           N
ATOM   4481  H   TYR   491      74.656  28.517  74.358  1.00  0.00           H
ATOM   4482  CA  TYR   491      75.063  28.623  76.483  1.00  0.00           C
ATOM   4483  HA  TYR   491      75.918  28.068  76.871  1.00  0.00           H
ATOM   4484  CB  TYR   491      75.711  29.982  76.154  1.00  0.00           C
ATOM   4485  HB2 TYR   491      76.629  29.732  75.622  1.00  0.00           H
ATOM   4486  HB3 TYR   491      75.099  30.471  75.396  1.00  0.00           H
ATOM   4487  CG  TYR   491      76.088  30.817  77.408  1.00  0.00           C
ATOM   4488  CD1 TYR   491      75.764  32.157  77.316  1.00  0.00           C
ATOM   4489  HD1 TYR   491      75.176  32.546  76.498  1.00  0.00           H
ATOM   4490  CE1 TYR   491      76.138  32.960  78.459  1.00  0.00           C
ATOM   4491  HE1 TYR   491      76.025  34.032  78.397  1.00  0.00           H
ATOM   4492  CZ  TYR   491      76.745  32.410  79.613  1.00  0.00           C
ATOM   4493  OH  TYR   491      77.095  33.162  80.632  1.00  0.00           O
ATOM   4494  HH  TYR   491      77.749  32.686  81.149  1.00  0.00           H
ATOM   4495  CE2 TYR   491      77.076  31.028  79.625  1.00  0.00           C
ATOM   4496  HE2 TYR   491      77.499  30.519  80.478  1.00  0.00           H
ATOM   4497  CD2 TYR   491      76.776  30.221  78.509  1.00  0.00           C
ATOM   4498  HD2 TYR   491      77.051  29.179  78.444  1.00  0.00           H
ATOM   4499  C   TYR   491      73.974  28.724  77.566  1.00  0.00           C
ATOM   4500  O   TYR   491      74.334  28.668  78.748  1.00  0.00           O
ATOM   4501  N   GLU   492      72.738  28.565  77.144  1.00  0.00           N
ATOM   4502  H   GLU   492      72.745  28.400  76.147  1.00  0.00           H
ATOM   4503  CA  GLU   492      71.540  28.476  77.982  1.00  0.00           C
ATOM   4504  HA  GLU   492      71.316  29.493  78.303  1.00  0.00           H
ATOM   4505  CB  GLU   492      70.419  27.981  77.062  1.00  0.00           C
ATOM   4506  HB2 GLU   492      70.417  28.606  76.169  1.00  0.00           H
ATOM   4507  HB3 GLU   492      70.647  26.951  76.787  1.00  0.00           H
ATOM   4508  CG  GLU   492      69.052  28.008  77.689  1.00  0.00           C
ATOM   4509  HG2 GLU   492      68.316  27.494  77.071  1.00  0.00           H
ATOM   4510  HG3 GLU   492      69.029  27.333  78.545  1.00  0.00           H
ATOM   4511  CD  GLU   492      68.505  29.348  78.091  1.00  0.00           C
ATOM   4512  OE1 GLU   492      69.015  30.349  77.620  1.00  0.00           O
ATOM   4513  OE2 GLU   492      67.397  29.394  78.732  1.00  0.00           O
ATOM   4514  C   GLU   492      71.643  27.563  79.166  1.00  0.00           C
ATOM   4515  O   GLU   492      71.359  27.899  80.263  1.00  0.00           O
ATOM   4516  N   GLN   493      72.186  26.323  79.100  1.00  0.00           N
ATOM   4517  H   GLN   493      72.617  26.025  78.237  1.00  0.00           H
ATOM   4518  CA  GLN   493      72.329  25.283  80.221  1.00  0.00           C
ATOM   4519  HA  GLN   493      71.301  25.029  80.480  1.00  0.00           H
ATOM   4520  CB  GLN   493      73.010  23.972  79.833  1.00  0.00           C
ATOM   4521  HB2 GLN   493      74.057  24.120  79.567  1.00  0.00           H
ATOM   4522  HB3 GLN   493      73.071  23.298  80.687  1.00  0.00           H
ATOM   4523  CG  GLN   493      72.494  23.409  78.457  1.00  0.00           C
ATOM   4524  HG2 GLN   493      71.539  22.900  78.591  1.00  0.00           H
ATOM   4525  HG3 GLN   493      72.413  24.248  77.766  1.00  0.00           H
ATOM   4526  CD  GLN   493      73.405  22.343  77.803  1.00  0.00           C
ATOM   4527  OE1 GLN   493      74.065  21.524  78.435  1.00  0.00           O
ATOM   4528  NE2 GLN   493      73.540  22.244  76.460  1.00  0.00           N
ATOM   4529 HE21 GLN   493      74.094  21.479  76.102  1.00  0.00           H
ATOM   4530 HE22 GLN   493      73.263  22.982  75.830  1.00  0.00           H
ATOM   4531  C   GLN   493      72.967  25.910  81.480  1.00  0.00           C
ATOM   4532  O   GLN   493      72.416  25.897  82.622  1.00  0.00           O
ATOM   4533  N   ALA   494      74.064  26.641  81.338  1.00  0.00           N
ATOM   4534  H   ALA   494      74.428  26.648  80.396  1.00  0.00           H
ATOM   4535  CA  ALA   494      74.758  27.418  82.335  1.00  0.00           C
ATOM   4536  HA  ALA   494      74.943  26.765  83.188  1.00  0.00           H
ATOM   4537  CB  ALA   494      76.114  27.696  81.806  1.00  0.00           C
ATOM   4538  HB1 ALA   494      76.625  28.377  82.486  1.00  0.00           H
ATOM   4539  HB2 ALA   494      76.518  26.706  81.595  1.00  0.00           H
ATOM   4540  HB3 ALA   494      76.106  28.264  80.876  1.00  0.00           H
ATOM   4541  C   ALA   494      73.997  28.647  82.703  1.00  0.00           C
ATOM   4542  O   ALA   494      73.578  28.799  83.895  1.00  0.00           O
ATOM   4543  N   PHE   495      73.840  29.543  81.739  1.00  0.00           N
ATOM   4544  H   PHE   495      74.276  29.226  80.884  1.00  0.00           H
ATOM   4545  CA  PHE   495      73.210  30.876  81.848  1.00  0.00           C
ATOM   4546  HA  PHE   495      73.959  31.468  82.374  1.00  0.00           H
ATOM   4547  CB  PHE   495      72.924  31.351  80.394  1.00  0.00           C
ATOM   4548  HB2 PHE   495      73.870  31.292  79.855  1.00  0.00           H
ATOM   4549  HB3 PHE   495      72.303  30.618  79.878  1.00  0.00           H
ATOM   4550  CG  PHE   495      72.440  32.771  80.264  1.00  0.00           C
ATOM   4551  CD1 PHE   495      73.302  33.884  80.123  1.00  0.00           C
ATOM   4552  HD1 PHE   495      74.371  33.731  80.132  1.00  0.00           H
ATOM   4553  CE1 PHE   495      72.720  35.068  79.676  1.00  0.00           C
ATOM   4554  HE1 PHE   495      73.338  35.940  79.522  1.00  0.00           H
ATOM   4555  CZ  PHE   495      71.353  35.227  79.525  1.00  0.00           C
ATOM   4556  HZ  PHE   495      70.980  36.139  79.083  1.00  0.00           H
ATOM   4557  CE2 PHE   495      70.473  34.180  79.872  1.00  0.00           C
ATOM   4558  HE2 PHE   495      69.424  34.312  79.649  1.00  0.00           H
ATOM   4559  CD2 PHE   495      71.044  32.933  80.166  1.00  0.00           C
ATOM   4560  HD2 PHE   495      70.389  32.074  80.179  1.00  0.00           H
ATOM   4561  C   PHE   495      71.939  30.924  82.746  1.00  0.00           C
ATOM   4562  O   PHE   495      71.915  31.578  83.753  1.00  0.00           O
ATOM   4563  N   ARG   496      70.969  29.982  82.448  1.00  0.00           N
ATOM   4564  H   ARG   496      71.061  29.413  81.618  1.00  0.00           H
ATOM   4565  CA  ARG   496      69.636  29.826  83.118  1.00  0.00           C
ATOM   4566  HA  ARG   496      69.121  30.780  83.224  1.00  0.00           H
ATOM   4567  CB  ARG   496      68.826  28.831  82.350  1.00  0.00           C
ATOM   4568  HB2 ARG   496      68.550  29.156  81.347  1.00  0.00           H
ATOM   4569  HB3 ARG   496      69.433  27.928  82.279  1.00  0.00           H
ATOM   4570  CG  ARG   496      67.514  28.630  83.031  1.00  0.00           C
ATOM   4571  HG2 ARG   496      67.742  28.242  84.024  1.00  0.00           H
ATOM   4572  HG3 ARG   496      67.068  29.598  83.262  1.00  0.00           H
ATOM   4573  CD  ARG   496      66.502  27.819  82.209  1.00  0.00           C
ATOM   4574  HD2 ARG   496      66.881  26.811  82.041  1.00  0.00           H
ATOM   4575  HD3 ARG   496      65.622  27.699  82.842  1.00  0.00           H
ATOM   4576  NE  ARG   496      66.113  28.493  80.967  1.00  0.00           N
ATOM   4577  HE  ARG   496      66.812  28.546  80.239  1.00  0.00           H
ATOM   4578  CZ  ARG   496      65.019  29.169  80.717  1.00  0.00           C
ATOM   4579  NH1 ARG   496      64.078  29.285  81.584  1.00  0.00           N
ATOM   4580 HH11 ARG   496      64.157  28.750  82.436  1.00  0.00           H
ATOM   4581 HH12 ARG   496      63.219  29.797  81.444  1.00  0.00           H
ATOM   4582  NH2 ARG   496      64.873  29.764  79.567  1.00  0.00           N
ATOM   4583 HH21 ARG   496      65.683  29.713  78.967  1.00  0.00           H
ATOM   4584 HH22 ARG   496      64.060  30.320  79.342  1.00  0.00           H
ATOM   4585  C   ARG   496      69.813  29.304  84.563  1.00  0.00           C
ATOM   4586  O   ARG   496      69.269  29.963  85.423  1.00  0.00           O
ATOM   4587  N   GLU   497      70.724  28.413  84.813  1.00  0.00           N
ATOM   4588  H   GLU   497      71.202  28.084  83.986  1.00  0.00           H
ATOM   4589  CA  GLU   497      71.052  28.038  86.179  1.00  0.00           C
ATOM   4590  HA  GLU   497      70.160  27.700  86.707  1.00  0.00           H
ATOM   4591  CB  GLU   497      71.983  26.786  86.030  1.00  0.00           C
ATOM   4592  HB2 GLU   497      71.500  26.030  85.411  1.00  0.00           H
ATOM   4593  HB3 GLU   497      72.876  27.201  85.563  1.00  0.00           H
ATOM   4594  CG  GLU   497      72.278  26.100  87.404  1.00  0.00           C
ATOM   4595  HG2 GLU   497      71.250  26.000  87.754  1.00  0.00           H
ATOM   4596  HG3 GLU   497      72.767  25.160  87.149  1.00  0.00           H
ATOM   4597  CD  GLU   497      73.198  26.800  88.346  1.00  0.00           C
ATOM   4598  OE1 GLU   497      74.089  27.562  87.939  1.00  0.00           O
ATOM   4599  OE2 GLU   497      73.082  26.608  89.575  1.00  0.00           O
ATOM   4600  C   GLU   497      71.665  29.155  86.977  1.00  0.00           C
ATOM   4601  O   GLU   497      71.282  29.338  88.122  1.00  0.00           O
ATOM   4602  N   HIP   498      72.598  29.874  86.354  1.00  0.00           N
ATOM   4603  H   HIP   498      72.732  29.794  85.356  1.00  0.00           H
ATOM   4604  CA  HIP   498      73.183  31.007  87.090  1.00  0.00           C
ATOM   4605  HA  HIP   498      73.645  30.721  88.035  1.00  0.00           H
ATOM   4606  CB  HIP   498      74.323  31.534  86.195  1.00  0.00           C
ATOM   4607  HB2 HIP   498      73.895  31.965  85.290  1.00  0.00           H
ATOM   4608  HB3 HIP   498      74.757  32.367  86.749  1.00  0.00           H
ATOM   4609  CG  HIP   498      75.371  30.534  85.892  1.00  0.00           C
ATOM   4610  ND1 HIP   498      75.662  29.330  86.572  1.00  0.00           N
ATOM   4611  HD1 HIP   498      75.080  28.920  87.289  1.00  0.00           H
ATOM   4612  CE1 HIP   498      76.774  28.787  85.985  1.00  0.00           C
ATOM   4613  HE1 HIP   498      77.334  27.977  86.429  1.00  0.00           H
ATOM   4614  NE2 HIP   498      77.183  29.597  85.049  1.00  0.00           N
ATOM   4615  HE2 HIP   498      77.995  29.449  84.466  1.00  0.00           H
ATOM   4616  CD2 HIP   498      76.349  30.710  84.937  1.00  0.00           C
ATOM   4617  HD2 HIP   498      76.512  31.602  84.350  1.00  0.00           H
ATOM   4618  C   HIP   498      72.101  32.067  87.380  1.00  0.00           C
ATOM   4619  O   HIP   498      71.954  32.511  88.508  1.00  0.00           O
ATOM   4620  N   TRP   499      71.247  32.440  86.414  1.00  0.00           N
ATOM   4621  H   TRP   499      71.422  32.136  85.466  1.00  0.00           H
ATOM   4622  CA  TRP   499      70.068  33.250  86.622  1.00  0.00           C
ATOM   4623  HA  TRP   499      70.341  34.275  86.873  1.00  0.00           H
ATOM   4624  CB  TRP   499      69.402  33.466  85.219  1.00  0.00           C
ATOM   4625  HB2 TRP   499      69.654  32.599  84.609  1.00  0.00           H
ATOM   4626  HB3 TRP   499      68.349  33.260  85.414  1.00  0.00           H
ATOM   4627  CG  TRP   499      69.618  34.748  84.469  1.00  0.00           C
ATOM   4628  CD1 TRP   499      70.249  34.839  83.296  1.00  0.00           C
ATOM   4629  HD1 TRP   499      70.607  33.981  82.747  1.00  0.00           H
ATOM   4630  NE1 TRP   499      70.439  36.170  83.063  1.00  0.00           N
ATOM   4631  HE1 TRP   499      70.912  36.482  82.227  1.00  0.00           H
ATOM   4632  CE2 TRP   499      69.936  36.970  84.029  1.00  0.00           C
ATOM   4633  CZ2 TRP   499      69.916  38.339  84.202  1.00  0.00           C
ATOM   4634  HZ2 TRP   499      70.345  38.989  83.453  1.00  0.00           H
ATOM   4635  CH2 TRP   499      69.460  38.916  85.443  1.00  0.00           C
ATOM   4636  HH2 TRP   499      69.459  39.978  85.640  1.00  0.00           H
ATOM   4637  CZ3 TRP   499      68.960  38.006  86.406  1.00  0.00           C
ATOM   4638  HZ3 TRP   499      68.460  38.387  87.285  1.00  0.00           H
ATOM   4639  CE3 TRP   499      68.937  36.650  86.191  1.00  0.00           C
ATOM   4640  HE3 TRP   499      68.521  35.930  86.881  1.00  0.00           H
ATOM   4641  CD2 TRP   499      69.431  36.110  84.965  1.00  0.00           C
ATOM   4642  C   TRP   499      69.155  32.678  87.762  1.00  0.00           C
ATOM   4643  O   TRP   499      68.804  33.517  88.643  1.00  0.00           O
ATOM   4644  N   GLU   500      68.765  31.381  87.808  1.00  0.00           N
ATOM   4645  H   GLU   500      69.257  30.751  87.190  1.00  0.00           H
ATOM   4646  CA  GLU   500      67.831  30.818  88.842  1.00  0.00           C
ATOM   4647  HA  GLU   500      66.905  31.390  88.782  1.00  0.00           H
ATOM   4648  CB  GLU   500      67.486  29.329  88.512  1.00  0.00           C
ATOM   4649  HB2 GLU   500      68.510  28.982  88.371  1.00  0.00           H
ATOM   4650  HB3 GLU   500      66.981  28.937  89.394  1.00  0.00           H
ATOM   4651  CG  GLU   500      66.577  29.166  87.264  1.00  0.00           C
ATOM   4652  HG2 GLU   500      65.591  29.432  87.646  1.00  0.00           H
ATOM   4653  HG3 GLU   500      66.902  29.890  86.517  1.00  0.00           H
ATOM   4654  CD  GLU   500      66.541  27.731  86.680  1.00  0.00           C
ATOM   4655  OE1 GLU   500      67.391  26.892  87.030  1.00  0.00           O
ATOM   4656  OE2 GLU   500      65.690  27.482  85.720  1.00  0.00           O
ATOM   4657  C   GLU   500      68.391  31.010  90.241  1.00  0.00           C
ATOM   4658  O   GLU   500      67.628  31.237  91.195  1.00  0.00           O
ATOM   4659  N   ARG   501      69.760  30.986  90.425  1.00  0.00           N
ATOM   4660  H   ARG   501      70.431  30.707  89.723  1.00  0.00           H
ATOM   4661  CA  ARG   501      70.341  31.211  91.753  1.00  0.00           C
ATOM   4662  HA  ARG   501      69.780  30.629  92.484  1.00  0.00           H
ATOM   4663  CB  ARG   501      71.807  30.620  91.896  1.00  0.00           C
ATOM   4664  HB2 ARG   501      72.258  30.665  90.905  1.00  0.00           H
ATOM   4665  HB3 ARG   501      72.450  31.266  92.495  1.00  0.00           H
ATOM   4666  CG  ARG   501      71.783  29.211  92.531  1.00  0.00           C
ATOM   4667  HG2 ARG   501      71.162  29.226  93.427  1.00  0.00           H
ATOM   4668  HG3 ARG   501      71.315  28.573  91.781  1.00  0.00           H
ATOM   4669  CD  ARG   501      73.167  28.662  92.846  1.00  0.00           C
ATOM   4670  HD2 ARG   501      73.698  29.426  93.412  1.00  0.00           H
ATOM   4671  HD3 ARG   501      73.055  27.730  93.400  1.00  0.00           H
ATOM   4672  NE  ARG   501      73.887  28.407  91.605  1.00  0.00           N
ATOM   4673  HE  ARG   501      73.372  28.331  90.740  1.00  0.00           H
ATOM   4674  CZ  ARG   501      75.210  28.408  91.422  1.00  0.00           C
ATOM   4675  NH1 ARG   501      76.053  28.548  92.405  1.00  0.00           N
ATOM   4676 HH11 ARG   501      75.628  28.590  93.320  1.00  0.00           H
ATOM   4677 HH12 ARG   501      76.989  28.827  92.147  1.00  0.00           H
ATOM   4678  NH2 ARG   501      75.715  28.212  90.252  1.00  0.00           N
ATOM   4679 HH21 ARG   501      75.145  27.921  89.471  1.00  0.00           H
ATOM   4680 HH22 ARG   501      76.718  28.288  90.157  1.00  0.00           H
ATOM   4681  C   ARG   501      70.326  32.711  92.151  1.00  0.00           C
ATOM   4682  O   ARG   501      70.240  33.129  93.297  1.00  0.00           O
ATOM   4683  N   THR   502      70.315  33.605  91.126  1.00  0.00           N
ATOM   4684  H   THR   502      70.514  33.231  90.209  1.00  0.00           H
ATOM   4685  CA  THR   502      70.159  35.001  91.071  1.00  0.00           C
ATOM   4686  HA  THR   502      70.819  35.491  91.787  1.00  0.00           H
ATOM   4687  CB  THR   502      70.681  35.600  89.768  1.00  0.00           C
ATOM   4688  HB  THR   502      69.991  35.322  88.971  1.00  0.00           H
ATOM   4689  CG2 THR   502      70.942  37.112  89.961  1.00  0.00           C
ATOM   4690 HG21 THR   502      70.010  37.563  90.301  1.00  0.00           H
ATOM   4691 HG22 THR   502      71.779  37.224  90.650  1.00  0.00           H
ATOM   4692 HG23 THR   502      71.283  37.590  89.042  1.00  0.00           H
ATOM   4693  OG1 THR   502      71.938  35.073  89.494  1.00  0.00           O
ATOM   4694  HG1 THR   502      71.861  34.214  89.071  1.00  0.00           H
ATOM   4695  C   THR   502      68.725  35.393  91.423  1.00  0.00           C
ATOM   4696  O   THR   502      68.542  36.223  92.340  1.00  0.00           O
ATOM   4697  N   TRP   503      67.731  34.672  90.923  1.00  0.00           N
ATOM   4698  H   TRP   503      67.980  33.949  90.263  1.00  0.00           H
ATOM   4699  CA  TRP   503      66.441  34.644  91.478  1.00  0.00           C
ATOM   4700  HA  TRP   503      66.148  35.693  91.454  1.00  0.00           H
ATOM   4701  CB  TRP   503      65.477  33.848  90.439  1.00  0.00           C
ATOM   4702  HB2 TRP   503      65.693  32.798  90.637  1.00  0.00           H
ATOM   4703  HB3 TRP   503      64.475  34.187  90.702  1.00  0.00           H
ATOM   4704  CG  TRP   503      65.628  34.134  88.977  1.00  0.00           C
ATOM   4705  CD1 TRP   503      65.402  33.189  88.014  1.00  0.00           C
ATOM   4706  HD1 TRP   503      65.002  32.194  88.143  1.00  0.00           H
ATOM   4707  NE1 TRP   503      65.538  33.780  86.781  1.00  0.00           N
ATOM   4708  HE1 TRP   503      65.548  33.228  85.935  1.00  0.00           H
ATOM   4709  CE2 TRP   503      65.702  35.129  86.922  1.00  0.00           C
ATOM   4710  CZ2 TRP   503      65.755  36.157  85.961  1.00  0.00           C
ATOM   4711  HZ2 TRP   503      65.768  35.886  84.916  1.00  0.00           H
ATOM   4712  CH2 TRP   503      66.149  37.450  86.374  1.00  0.00           C
ATOM   4713  HH2 TRP   503      66.401  38.212  85.651  1.00  0.00           H
ATOM   4714  CZ3 TRP   503      66.176  37.778  87.788  1.00  0.00           C
ATOM   4715  HZ3 TRP   503      66.439  38.768  88.128  1.00  0.00           H
ATOM   4716  CE3 TRP   503      65.972  36.744  88.728  1.00  0.00           C
ATOM   4717  HE3 TRP   503      65.993  36.972  89.783  1.00  0.00           H
ATOM   4718  CD2 TRP   503      65.814  35.425  88.306  1.00  0.00           C
ATOM   4719  C   TRP   503      66.290  34.200  92.882  1.00  0.00           C
ATOM   4720  O   TRP   503      65.548  34.817  93.594  1.00  0.00           O
ATOM   4721  N   LEU   504      66.941  33.092  93.299  1.00  0.00           N
ATOM   4722  H   LEU   504      67.368  32.495  92.606  1.00  0.00           H
ATOM   4723  CA  LEU   504      66.885  32.575  94.713  1.00  0.00           C
ATOM   4724  HA  LEU   504      65.879  32.384  95.085  1.00  0.00           H
ATOM   4725  CB  LEU   504      67.489  31.071  94.689  1.00  0.00           C
ATOM   4726  HB2 LEU   504      66.840  30.446  94.077  1.00  0.00           H
ATOM   4727  HB3 LEU   504      68.468  31.068  94.210  1.00  0.00           H
ATOM   4728  CG  LEU   504      67.568  30.417  96.084  1.00  0.00           C
ATOM   4729  HG  LEU   504      68.094  31.106  96.746  1.00  0.00           H
ATOM   4730  CD1 LEU   504      66.263  30.122  96.770  1.00  0.00           C
ATOM   4731 HD11 LEU   504      66.486  29.672  97.737  1.00  0.00           H
ATOM   4732 HD12 LEU   504      65.731  31.072  96.821  1.00  0.00           H
ATOM   4733 HD13 LEU   504      65.712  29.353  96.228  1.00  0.00           H
ATOM   4734  CD2 LEU   504      68.431  29.121  95.908  1.00  0.00           C
ATOM   4735 HD21 LEU   504      67.877  28.397  95.310  1.00  0.00           H
ATOM   4736 HD22 LEU   504      69.344  29.177  95.315  1.00  0.00           H
ATOM   4737 HD23 LEU   504      68.711  28.689  96.868  1.00  0.00           H
ATOM   4738  C   LEU   504      67.528  33.535  95.702  1.00  0.00           C
ATOM   4739  O   LEU   504      66.929  33.676  96.783  1.00  0.00           O
ATOM   4740  N   LEU   505      68.605  34.233  95.330  1.00  0.00           N
ATOM   4741  H   LEU   505      69.044  33.928  94.473  1.00  0.00           H
ATOM   4742  CA  LEU   505      69.115  35.395  96.053  1.00  0.00           C
ATOM   4743  HA  LEU   505      69.477  35.087  97.034  1.00  0.00           H
ATOM   4744  CB  LEU   505      70.323  35.924  95.437  1.00  0.00           C
ATOM   4745  HB2 LEU   505      71.073  35.168  95.207  1.00  0.00           H
ATOM   4746  HB3 LEU   505      69.998  36.317  94.474  1.00  0.00           H
ATOM   4747  CG  LEU   505      70.947  37.096  96.182  1.00  0.00           C
ATOM   4748  HG  LEU   505      70.245  37.893  96.428  1.00  0.00           H
ATOM   4749  CD1 LEU   505      71.661  36.625  97.425  1.00  0.00           C
ATOM   4750 HD11 LEU   505      71.035  36.379  98.282  1.00  0.00           H
ATOM   4751 HD12 LEU   505      72.288  35.758  97.216  1.00  0.00           H
ATOM   4752 HD13 LEU   505      72.396  37.372  97.725  1.00  0.00           H
ATOM   4753  CD2 LEU   505      71.969  37.736  95.256  1.00  0.00           C
ATOM   4754 HD21 LEU   505      72.492  38.528  95.791  1.00  0.00           H
ATOM   4755 HD22 LEU   505      72.671  36.954  94.967  1.00  0.00           H
ATOM   4756 HD23 LEU   505      71.463  38.100  94.362  1.00  0.00           H
ATOM   4757  C   LEU   505      68.038  36.475  96.294  1.00  0.00           C
ATOM   4758  O   LEU   505      67.744  36.957  97.398  1.00  0.00           O
ATOM   4759  N   GLN   506      67.421  37.025  95.194  1.00  0.00           N
ATOM   4760  H   GLN   506      67.542  36.594  94.289  1.00  0.00           H
ATOM   4761  CA  GLN   506      66.341  38.005  95.350  1.00  0.00           C
ATOM   4762  HA  GLN   506      66.681  38.935  95.805  1.00  0.00           H
ATOM   4763  CB  GLN   506      65.895  38.373  93.929  1.00  0.00           C
ATOM   4764  HB2 GLN   506      66.773  38.880  93.528  1.00  0.00           H
ATOM   4765  HB3 GLN   506      65.811  37.455  93.348  1.00  0.00           H
ATOM   4766  CG  GLN   506      64.742  39.340  93.827  1.00  0.00           C
ATOM   4767  HG2 GLN   506      63.930  38.886  94.395  1.00  0.00           H
ATOM   4768  HG3 GLN   506      65.188  40.257  94.212  1.00  0.00           H
ATOM   4769  CD  GLN   506      64.180  39.822  92.478  1.00  0.00           C
ATOM   4770  OE1 GLN   506      63.043  39.612  92.173  1.00  0.00           O
ATOM   4771  NE2 GLN   506      64.857  40.502  91.630  1.00  0.00           N
ATOM   4772 HE21 GLN   506      64.446  40.654  90.720  1.00  0.00           H
ATOM   4773 HE22 GLN   506      65.756  40.899  91.861  1.00  0.00           H
ATOM   4774  C   GLN   506      65.234  37.450  96.259  1.00  0.00           C
ATOM   4775  O   GLN   506      64.740  38.128  97.144  1.00  0.00           O
ATOM   4776  N   THR   507      64.929  36.213  96.047  1.00  0.00           N
ATOM   4777  H   THR   507      65.459  35.782  95.303  1.00  0.00           H
ATOM   4778  CA  THR   507      63.933  35.555  96.847  1.00  0.00           C
ATOM   4779  HA  THR   507      62.985  36.086  96.761  1.00  0.00           H
ATOM   4780  CB  THR   507      63.568  34.072  96.414  1.00  0.00           C
ATOM   4781  HB  THR   507      64.459  33.463  96.566  1.00  0.00           H
ATOM   4782  CG2 THR   507      62.456  33.375  97.180  1.00  0.00           C
ATOM   4783 HG21 THR   507      62.778  33.303  98.219  1.00  0.00           H
ATOM   4784 HG22 THR   507      61.594  34.042  97.160  1.00  0.00           H
ATOM   4785 HG23 THR   507      62.188  32.451  96.668  1.00  0.00           H
ATOM   4786  OG1 THR   507      63.174  34.101  95.089  1.00  0.00           O
ATOM   4787  HG1 THR   507      63.965  34.276  94.573  1.00  0.00           H
ATOM   4788  C   THR   507      64.289  35.388  98.386  1.00  0.00           C
ATOM   4789  O   THR   507      63.463  35.741  99.248  1.00  0.00           O
ATOM   4790  N   CYX   508      65.520  35.031  98.771  1.00  0.00           N
ATOM   4791  H   CYX   508      66.193  34.694  98.096  1.00  0.00           H
ATOM   4792  CA  CYX   508      65.786  34.999 100.186  1.00  0.00           C
ATOM   4793  HA  CYX   508      64.956  34.537 100.721  1.00  0.00           H
ATOM   4794  CB  CYX   508      67.056  34.195 100.391  1.00  0.00           C
ATOM   4795  HB2 CYX   508      67.083  33.882 101.435  1.00  0.00           H
ATOM   4796  HB3 CYX   508      67.092  33.303  99.767  1.00  0.00           H
ATOM   4797  SG  CYX   508      68.602  35.120 100.063  1.00  0.00           S
ATOM   4798  C   CYX   508      65.873  36.399 100.853  1.00  0.00           C
ATOM   4799  O   CYX   508      65.554  36.522 102.001  1.00  0.00           O
ATOM   4800  N   LYS   509      66.337  37.410 100.138  1.00  0.00           N
ATOM   4801  H   LYS   509      66.623  37.161  99.202  1.00  0.00           H
ATOM   4802  CA  LYS   509      66.234  38.843 100.503  1.00  0.00           C
ATOM   4803  HA  LYS   509      66.731  38.979 101.463  1.00  0.00           H
ATOM   4804  CB  LYS   509      67.034  39.636  99.504  1.00  0.00           C
ATOM   4805  HB2 LYS   509      66.684  39.562  98.474  1.00  0.00           H
ATOM   4806  HB3 LYS   509      66.806  40.653  99.825  1.00  0.00           H
ATOM   4807  CG  LYS   509      68.489  39.200  99.489  1.00  0.00           C
ATOM   4808  HG2 LYS   509      68.940  39.276 100.478  1.00  0.00           H
ATOM   4809  HG3 LYS   509      68.528  38.116  99.377  1.00  0.00           H
ATOM   4810  CD  LYS   509      69.385  39.800  98.339  1.00  0.00           C
ATOM   4811  HD2 LYS   509      70.358  39.325  98.454  1.00  0.00           H
ATOM   4812  HD3 LYS   509      69.030  39.508  97.350  1.00  0.00           H
ATOM   4813  CE  LYS   509      69.455  41.318  98.486  1.00  0.00           C
ATOM   4814  HE2 LYS   509      68.452  41.744  98.503  1.00  0.00           H
ATOM   4815  HE3 LYS   509      69.944  41.492  99.445  1.00  0.00           H
ATOM   4816  NZ  LYS   509      70.134  41.944  97.351  1.00  0.00           N
ATOM   4817  HZ1 LYS   509      69.863  41.581  96.448  1.00  0.00           H
ATOM   4818  HZ2 LYS   509      70.040  42.947  97.423  1.00  0.00           H
ATOM   4819  HZ3 LYS   509      71.117  41.746  97.475  1.00  0.00           H
ATOM   4820  C   LYS   509      64.769  39.246 100.708  1.00  0.00           C
ATOM   4821  O   LYS   509      64.545  40.070 101.581  1.00  0.00           O
ATOM   4822  N   SER   510      63.791  38.861  99.896  1.00  0.00           N
ATOM   4823  H   SER   510      63.991  38.306  99.076  1.00  0.00           H
ATOM   4824  CA  SER   510      62.415  39.179 100.166  1.00  0.00           C
ATOM   4825  HA  SER   510      62.460  40.205 100.533  1.00  0.00           H
ATOM   4826  CB  SER   510      61.583  39.191  98.891  1.00  0.00           C
ATOM   4827  HB2 SER   510      62.127  39.788  98.159  1.00  0.00           H
ATOM   4828  HB3 SER   510      61.453  38.171  98.528  1.00  0.00           H
ATOM   4829  OG  SER   510      60.268  39.746  99.035  1.00  0.00           O
ATOM   4830  HG  SER   510      59.649  39.030  99.190  1.00  0.00           H
ATOM   4831  C   SER   510      61.677  38.411 101.260  1.00  0.00           C
ATOM   4832  O   SER   510      60.698  38.861 101.916  1.00  0.00           O
ATOM   4833  N   TYR   511      62.090  37.110 101.494  1.00  0.00           N
ATOM   4834  H   TYR   511      63.005  36.884 101.131  1.00  0.00           H
ATOM   4835  CA  TYR   511      61.315  36.089 102.289  1.00  0.00           C
ATOM   4836  HA  TYR   511      60.626  36.544 103.001  1.00  0.00           H
ATOM   4837  CB  TYR   511      60.409  35.229 101.409  1.00  0.00           C
ATOM   4838  HB2 TYR   511      61.081  34.500 100.957  1.00  0.00           H
ATOM   4839  HB3 TYR   511      59.646  34.709 101.989  1.00  0.00           H
ATOM   4840  CG  TYR   511      59.552  35.961 100.389  1.00  0.00           C
ATOM   4841  CD1 TYR   511      58.255  36.431 100.836  1.00  0.00           C
ATOM   4842  HD1 TYR   511      58.039  36.247 101.878  1.00  0.00           H
ATOM   4843  CE1 TYR   511      57.363  37.095 100.011  1.00  0.00           C
ATOM   4844  HE1 TYR   511      56.401  37.435 100.366  1.00  0.00           H
ATOM   4845  CZ  TYR   511      57.733  37.245  98.720  1.00  0.00           C
ATOM   4846  OH  TYR   511      56.835  37.849  97.989  1.00  0.00           O
ATOM   4847  HH  TYR   511      56.235  38.423  98.471  1.00  0.00           H
ATOM   4848  CE2 TYR   511      58.920  36.714  98.192  1.00  0.00           C
ATOM   4849  HE2 TYR   511      59.151  36.992  97.174  1.00  0.00           H
ATOM   4850  CD2 TYR   511      59.791  36.006  99.026  1.00  0.00           C
ATOM   4851  HD2 TYR   511      60.681  35.539  98.632  1.00  0.00           H
ATOM   4852  C   TYR   511      62.193  35.169 103.121  1.00  0.00           C
ATOM   4853  O   TYR   511      63.344  34.931 102.864  1.00  0.00           O
ATOM   4854  N   ALA   512      61.636  34.431 104.135  1.00  0.00           N
ATOM   4855  H   ALA   512      60.632  34.493 104.227  1.00  0.00           H
ATOM   4856  CA  ALA   512      62.349  33.731 105.230  1.00  0.00           C
ATOM   4857  HA  ALA   512      63.301  34.235 105.392  1.00  0.00           H
ATOM   4858  CB  ALA   512      61.627  33.968 106.562  1.00  0.00           C
ATOM   4859  HB1 ALA   512      60.620  33.556 106.622  1.00  0.00           H
ATOM   4860  HB2 ALA   512      62.240  33.652 107.406  1.00  0.00           H
ATOM   4861  HB3 ALA   512      61.525  35.053 106.535  1.00  0.00           H
ATOM   4862  C   ALA   512      62.664  32.260 104.799  1.00  0.00           C
ATOM   4863  O   ALA   512      62.288  31.256 105.456  1.00  0.00           O
ATOM   4864  N   VAL   513      63.433  32.172 103.655  1.00  0.00           N
ATOM   4865  H   VAL   513      63.558  33.050 103.171  1.00  0.00           H
ATOM   4866  CA  VAL   513      63.900  30.983 103.042  1.00  0.00           C
ATOM   4867  HA  VAL   513      63.812  30.152 103.741  1.00  0.00           H
ATOM   4868  CB  VAL   513      63.057  30.636 101.859  1.00  0.00           C
ATOM   4869  HB  VAL   513      63.390  29.765 101.294  1.00  0.00           H
ATOM   4870  CG1 VAL   513      61.591  30.373 102.225  1.00  0.00           C
ATOM   4871 HG11 VAL   513      60.972  30.184 101.348  1.00  0.00           H
ATOM   4872 HG12 VAL   513      61.487  29.632 103.018  1.00  0.00           H
ATOM   4873 HG13 VAL   513      61.225  31.247 102.765  1.00  0.00           H
ATOM   4874  CG2 VAL   513      62.980  31.811 100.825  1.00  0.00           C
ATOM   4875 HG21 VAL   513      62.223  31.561 100.082  1.00  0.00           H
ATOM   4876 HG22 VAL   513      62.830  32.792 101.278  1.00  0.00           H
ATOM   4877 HG23 VAL   513      63.898  31.746 100.242  1.00  0.00           H
ATOM   4878  C   VAL   513      65.346  31.027 102.753  1.00  0.00           C
ATOM   4879  O   VAL   513      65.713  32.177 102.472  1.00  0.00           O
ATOM   4880  N   PRO   514      66.147  29.897 102.743  1.00  0.00           N
ATOM   4881  CD  PRO   514      65.634  28.565 102.751  1.00  0.00           C
ATOM   4882  HD2 PRO   514      65.017  28.413 101.866  1.00  0.00           H
ATOM   4883  HD3 PRO   514      65.224  28.413 103.750  1.00  0.00           H
ATOM   4884  CG  PRO   514      66.882  27.614 102.751  1.00  0.00           C
ATOM   4885  HG2 PRO   514      66.960  27.004 101.851  1.00  0.00           H
ATOM   4886  HG3 PRO   514      66.818  27.015 103.660  1.00  0.00           H
ATOM   4887  CB  PRO   514      68.075  28.567 102.834  1.00  0.00           C
ATOM   4888  HB2 PRO   514      68.682  28.233 101.993  1.00  0.00           H
ATOM   4889  HB3 PRO   514      68.533  28.529 103.822  1.00  0.00           H
ATOM   4890  CA  PRO   514      67.596  30.002 102.586  1.00  0.00           C
ATOM   4891  HA  PRO   514      68.018  30.612 103.385  1.00  0.00           H
ATOM   4892  C   PRO   514      68.090  30.690 101.284  1.00  0.00           C
ATOM   4893  O   PRO   514      67.653  30.380 100.206  1.00  0.00           O
ATOM   4894  N   CYX   515      69.055  31.537 101.503  1.00  0.00           N
ATOM   4895  H   CYX   515      69.410  31.773 102.419  1.00  0.00           H
ATOM   4896  CA  CYX   515      69.877  32.041 100.401  1.00  0.00           C
ATOM   4897  HA  CYX   515      69.340  32.522  99.584  1.00  0.00           H
ATOM   4898  CB  CYX   515      70.755  33.183 100.960  1.00  0.00           C
ATOM   4899  HB2 CYX   515      71.407  32.664 101.663  1.00  0.00           H
ATOM   4900  HB3 CYX   515      71.383  33.553 100.149  1.00  0.00           H
ATOM   4901  SG  CYX   515      69.785  34.584 101.636  1.00  0.00           S
ATOM   4902  C   CYX   515      70.737  30.873  99.688  1.00  0.00           C
ATOM   4903  O   CYX   515      70.705  29.812 100.296  1.00  0.00           O
ATOM   4904  N   PRO   516      71.419  31.107  98.563  1.00  0.00           N
ATOM   4905  CD  PRO   516      71.423  32.406  97.794  1.00  0.00           C
ATOM   4906  HD2 PRO   516      72.249  33.050  98.095  1.00  0.00           H
ATOM   4907  HD3 PRO   516      70.463  32.897  97.954  1.00  0.00           H
ATOM   4908  CG  PRO   516      71.648  31.853  96.307  1.00  0.00           C
ATOM   4909  HG2 PRO   516      72.087  32.614  95.662  1.00  0.00           H
ATOM   4910  HG3 PRO   516      70.751  31.389  95.897  1.00  0.00           H
ATOM   4911  CB  PRO   516      72.673  30.663  96.631  1.00  0.00           C
ATOM   4912  HB2 PRO   516      73.679  31.078  96.678  1.00  0.00           H
ATOM   4913  HB3 PRO   516      72.717  29.855  95.901  1.00  0.00           H
ATOM   4914  CA  PRO   516      72.289  30.135  97.976  1.00  0.00           C
ATOM   4915  HA  PRO   516      71.626  29.341  97.632  1.00  0.00           H
ATOM   4916  C   PRO   516      73.535  29.836  98.755  1.00  0.00           C
ATOM   4917  O   PRO   516      74.207  30.757  99.340  1.00  0.00           O
ATOM   4918  N   PRO   517      74.070  28.560  98.786  1.00  0.00           N
ATOM   4919  CD  PRO   517      73.450  27.402  98.286  1.00  0.00           C
ATOM   4920  HD2 PRO   517      73.696  27.458  97.226  1.00  0.00           H
ATOM   4921  HD3 PRO   517      72.385  27.508  98.491  1.00  0.00           H
ATOM   4922  CG  PRO   517      74.051  26.216  99.021  1.00  0.00           C
ATOM   4923  HG2 PRO   517      73.988  25.284  98.460  1.00  0.00           H
ATOM   4924  HG3 PRO   517      73.463  26.256  99.938  1.00  0.00           H
ATOM   4925  CB  PRO   517      75.450  26.670  99.335  1.00  0.00           C
ATOM   4926  HB2 PRO   517      76.109  26.462  98.493  1.00  0.00           H
ATOM   4927  HB3 PRO   517      75.827  26.225 100.256  1.00  0.00           H
ATOM   4928  CA  PRO   517      75.284  28.124  99.529  1.00  0.00           C
ATOM   4929  HA  PRO   517      75.158  28.414 100.572  1.00  0.00           H
ATOM   4930  C   PRO   517      76.550  28.823  99.080  1.00  0.00           C
ATOM   4931  O   PRO   517      76.640  29.217  97.891  1.00  0.00           O
ATOM   4932  N   GLY   518      77.522  28.918  99.907  1.00  0.00           N
ATOM   4933  H   GLY   518      77.361  28.713 100.883  1.00  0.00           H
ATOM   4934  CA  GLY   518      78.934  29.402  99.650  1.00  0.00           C
ATOM   4935  HA2 GLY   518      79.436  29.337 100.616  1.00  0.00           H
ATOM   4936  HA3 GLY   518      79.392  28.744  98.912  1.00  0.00           H
ATOM   4937  C   GLY   518      78.937  30.804  99.150  1.00  0.00           C
ATOM   4938  O   GLY   518      77.968  31.531  99.336  1.00  0.00           O
ATOM   4939  N   HIP   519      79.924  31.201  98.291  1.00  0.00           N
ATOM   4940  H   HIP   519      80.525  30.484  97.911  1.00  0.00           H
ATOM   4941  CA  HIP   519      79.987  32.526  97.689  1.00  0.00           C
ATOM   4942  HA  HIP   519      79.262  33.105  98.261  1.00  0.00           H
ATOM   4943  CB  HIP   519      81.422  33.120  97.945  1.00  0.00           C
ATOM   4944  HB2 HIP   519      82.204  32.458  97.571  1.00  0.00           H
ATOM   4945  HB3 HIP   519      81.605  34.050  97.407  1.00  0.00           H
ATOM   4946  CG  HIP   519      81.649  33.480  99.400  1.00  0.00           C
ATOM   4947  ND1 HIP   519      80.877  34.380 100.097  1.00  0.00           N
ATOM   4948  HD1 HIP   519      80.176  34.925  99.616  1.00  0.00           H
ATOM   4949  CE1 HIP   519      81.176  34.206 101.446  1.00  0.00           C
ATOM   4950  HE1 HIP   519      80.728  34.747 102.266  1.00  0.00           H
ATOM   4951  NE2 HIP   519      82.197  33.312 101.586  1.00  0.00           N
ATOM   4952  HE2 HIP   519      82.557  32.937 102.452  1.00  0.00           H
ATOM   4953  CD2 HIP   519      82.464  32.804 100.355  1.00  0.00           C
ATOM   4954  HD2 HIP   519      83.211  32.066 100.102  1.00  0.00           H
ATOM   4955  C   HIP   519      79.550  32.662  96.266  1.00  0.00           C
ATOM   4956  O   HIP   519      80.377  32.839  95.330  1.00  0.00           O
ATOM   4957  N   PHE   520      78.196  32.493  96.052  1.00  0.00           N
ATOM   4958  H   PHE   520      77.674  32.144  96.842  1.00  0.00           H
ATOM   4959  CA  PHE   520      77.653  32.613  94.760  1.00  0.00           C
ATOM   4960  HA  PHE   520      78.130  31.865  94.128  1.00  0.00           H
ATOM   4961  CB  PHE   520      76.181  32.200  94.876  1.00  0.00           C
ATOM   4962  HB2 PHE   520      76.152  31.123  95.042  1.00  0.00           H
ATOM   4963  HB3 PHE   520      75.666  32.687  95.704  1.00  0.00           H
ATOM   4964  CG  PHE   520      75.382  32.586  93.631  1.00  0.00           C
ATOM   4965  CD1 PHE   520      75.696  31.962  92.443  1.00  0.00           C
ATOM   4966  HD1 PHE   520      76.493  31.238  92.520  1.00  0.00           H
ATOM   4967  CE1 PHE   520      74.953  32.187  91.315  1.00  0.00           C
ATOM   4968  HE1 PHE   520      75.235  31.723  90.382  1.00  0.00           H
ATOM   4969  CZ  PHE   520      73.988  33.188  91.278  1.00  0.00           C
ATOM   4970  HZ  PHE   520      73.513  33.496  90.358  1.00  0.00           H
ATOM   4971  CE2 PHE   520      73.675  33.903  92.433  1.00  0.00           C
ATOM   4972  HE2 PHE   520      72.990  34.729  92.312  1.00  0.00           H
ATOM   4973  CD2 PHE   520      74.343  33.577  93.653  1.00  0.00           C
ATOM   4974  HD2 PHE   520      73.999  34.136  94.510  1.00  0.00           H
ATOM   4975  C   PHE   520      77.764  34.031  94.135  1.00  0.00           C
ATOM   4976  O   PHE   520      77.236  34.951  94.736  1.00  0.00           O
ATOM   4977  N   PRO   521      78.413  34.233  92.946  1.00  0.00           N
ATOM   4978  CD  PRO   521      79.084  33.135  92.266  1.00  0.00           C
ATOM   4979  HD2 PRO   521      78.365  32.693  91.575  1.00  0.00           H
ATOM   4980  HD3 PRO   521      79.580  32.314  92.785  1.00  0.00           H
ATOM   4981  CG  PRO   521      80.083  33.848  91.318  1.00  0.00           C
ATOM   4982  HG2 PRO   521      79.805  33.612  90.290  1.00  0.00           H
ATOM   4983  HG3 PRO   521      81.134  33.568  91.388  1.00  0.00           H
ATOM   4984  CB  PRO   521      79.888  35.336  91.437  1.00  0.00           C
ATOM   4985  HB2 PRO   521      79.796  35.736  90.427  1.00  0.00           H
ATOM   4986  HB3 PRO   521      80.635  35.692  92.146  1.00  0.00           H
ATOM   4987  CA  PRO   521      78.552  35.508  92.255  1.00  0.00           C
ATOM   4988  HA  PRO   521      78.664  36.315  92.980  1.00  0.00           H
ATOM   4989  C   PRO   521      77.228  35.720  91.410  1.00  0.00           C
ATOM   4990  O   PRO   521      76.885  34.912  90.534  1.00  0.00           O
ATOM   4991  N   PRO   522      76.491  36.879  91.523  1.00  0.00           N
ATOM   4992  CD  PRO   522      76.760  37.974  92.417  1.00  0.00           C
ATOM   4993  HD2 PRO   522      77.588  38.584  92.057  1.00  0.00           H
ATOM   4994  HD3 PRO   522      76.922  37.676  93.453  1.00  0.00           H
ATOM   4995  CG  PRO   522      75.436  38.759  92.272  1.00  0.00           C
ATOM   4996  HG2 PRO   522      75.493  39.401  91.393  1.00  0.00           H
ATOM   4997  HG3 PRO   522      75.339  39.390  93.155  1.00  0.00           H
ATOM   4998  CB  PRO   522      74.315  37.751  92.021  1.00  0.00           C
ATOM   4999  HB2 PRO   522      73.439  38.237  91.592  1.00  0.00           H
ATOM   5000  HB3 PRO   522      74.090  37.267  92.971  1.00  0.00           H
ATOM   5001  CA  PRO   522      75.085  36.904  91.025  1.00  0.00           C
ATOM   5002  HA  PRO   522      74.595  35.932  91.083  1.00  0.00           H
ATOM   5003  C   PRO   522      75.023  37.386  89.581  1.00  0.00           C
ATOM   5004  O   PRO   522      75.846  38.182  89.139  1.00  0.00           O
ATOM   5005  N   MET   523      74.051  36.908  88.786  1.00  0.00           N
ATOM   5006  H   MET   523      73.384  36.258  89.178  1.00  0.00           H
ATOM   5007  CA  MET   523      73.895  37.397  87.344  1.00  0.00           C
ATOM   5008  HA  MET   523      74.853  37.457  86.828  1.00  0.00           H
ATOM   5009  CB  MET   523      72.933  36.558  86.502  1.00  0.00           C
ATOM   5010  HB2 MET   523      71.925  36.477  86.910  1.00  0.00           H
ATOM   5011  HB3 MET   523      72.775  37.111  85.576  1.00  0.00           H
ATOM   5012  CG  MET   523      73.286  35.113  86.204  1.00  0.00           C
ATOM   5013  HG2 MET   523      73.414  34.596  87.155  1.00  0.00           H
ATOM   5014  HG3 MET   523      72.359  34.749  85.760  1.00  0.00           H
ATOM   5015  SD  MET   523      74.638  34.734  85.035  1.00  0.00           S
ATOM   5016  CE  MET   523      74.046  35.384  83.441  1.00  0.00           C
ATOM   5017  HE1 MET   523      74.175  36.465  83.400  1.00  0.00           H
ATOM   5018  HE2 MET   523      74.765  34.887  82.790  1.00  0.00           H
ATOM   5019  HE3 MET   523      73.051  35.034  83.165  1.00  0.00           H
ATOM   5020  C   MET   523      73.504  38.892  87.393  1.00  0.00           C
ATOM   5021  O   MET   523      72.761  39.345  88.223  1.00  0.00           O
ATOM   5022  N   SER   524      74.077  39.718  86.508  1.00  0.00           N
ATOM   5023  H   SER   524      74.752  39.292  85.889  1.00  0.00           H
ATOM   5024  CA  SER   524      73.841  41.183  86.514  1.00  0.00           C
ATOM   5025  HA  SER   524      73.581  41.533  87.513  1.00  0.00           H
ATOM   5026  CB  SER   524      75.034  42.035  85.975  1.00  0.00           C
ATOM   5027  HB2 SER   524      74.913  43.114  86.077  1.00  0.00           H
ATOM   5028  HB3 SER   524      75.883  41.856  86.635  1.00  0.00           H
ATOM   5029  OG  SER   524      75.281  41.670  84.650  1.00  0.00           O
ATOM   5030  HG  SER   524      75.332  40.717  84.542  1.00  0.00           H
ATOM   5031  C   SER   524      72.573  41.397  85.680  1.00  0.00           C
ATOM   5032  O   SER   524      72.329  40.726  84.673  1.00  0.00           O
ATOM   5033  N   PRO   525      71.988  42.619  85.828  1.00  0.00           N
ATOM   5034  CD  PRO   525      71.562  43.168  87.104  1.00  0.00           C
ATOM   5035  HD2 PRO   525      72.212  43.958  87.481  1.00  0.00           H
ATOM   5036  HD3 PRO   525      71.499  42.376  87.851  1.00  0.00           H
ATOM   5037  CG  PRO   525      70.196  43.789  86.847  1.00  0.00           C
ATOM   5038  HG2 PRO   525      70.035  44.505  87.652  1.00  0.00           H
ATOM   5039  HG3 PRO   525      69.465  42.982  86.796  1.00  0.00           H
ATOM   5040  CB  PRO   525      70.473  44.316  85.439  1.00  0.00           C
ATOM   5041  HB2 PRO   525      71.114  45.198  85.429  1.00  0.00           H
ATOM   5042  HB3 PRO   525      69.544  44.471  84.891  1.00  0.00           H
ATOM   5043  CA  PRO   525      71.133  43.157  84.738  1.00  0.00           C
ATOM   5044  HA  PRO   525      70.332  42.467  84.471  1.00  0.00           H
ATOM   5045  C   PRO   525      71.770  43.561  83.396  1.00  0.00           C
ATOM   5046  O   PRO   525      72.460  44.575  83.365  1.00  0.00           O
ATOM   5047  N   ASP   526      71.578  42.711  82.345  1.00  0.00           N
ATOM   5048  H   ASP   526      71.043  41.860  82.437  1.00  0.00           H
ATOM   5049  CA  ASP   526      72.183  42.870  81.016  1.00  0.00           C
ATOM   5050  HA  ASP   526      72.276  43.938  80.817  1.00  0.00           H
ATOM   5051  CB  ASP   526      73.667  42.383  81.033  1.00  0.00           C
ATOM   5052  HB2 ASP   526      74.200  42.934  81.808  1.00  0.00           H
ATOM   5053  HB3 ASP   526      73.707  41.384  81.467  1.00  0.00           H
ATOM   5054  CG  ASP   526      74.418  42.323  79.687  1.00  0.00           C
ATOM   5055  OD1 ASP   526      74.008  43.168  78.802  1.00  0.00           O
ATOM   5056  OD2 ASP   526      75.168  41.323  79.509  1.00  0.00           O
ATOM   5057  C   ASP   526      71.342  42.126  79.899  1.00  0.00           C
ATOM   5058  O   ASP   526      71.028  40.962  79.960  1.00  0.00           O
ATOM   5059  N   PHE   527      71.000  42.822  78.839  1.00  0.00           N
ATOM   5060  H   PHE   527      71.360  43.761  78.748  1.00  0.00           H
ATOM   5061  CA  PHE   527      70.250  42.258  77.649  1.00  0.00           C
[truncated: 5,231,945 more chars]
