# Supplementary material for: In silico docking yields small molecule negative allosteric modulators targeting the core of Frizzled 7
Source: Nat Commun. 2025 Dec 14;16:11138. doi: 10.1038/s41467-025-67147-z (PMC12705740; doi:10.1038/s41467-025-67147-z)
Supplement: Supplementary file 7 — Supplementary Data 5 [file 41467_2025_67147_MOESM7_ESM.zip › MD_input/apo-active/apo-active_initial-configuration.pdb]

ATOM      1  H1  ACE   209      60.116  26.665 101.626  1.00  0.00      PROA H
ATOM      2  CH3 ACE   209      59.274  26.558 100.942  1.00  0.00      PROA C
ATOM      3  H2  ACE   209      58.416  26.132 101.462  1.00  0.00      PROA H
ATOM      4  H3  ACE   209      59.547  25.916 100.104  1.00  0.00      PROA H
ATOM      5  C   ACE   209      58.897  27.877 100.419  1.00  0.00      PROA C
ATOM      6  O   ACE   209      59.474  28.891 100.791  1.00  0.00      PROA O
ATOM      7  N   CYX   210      57.868  27.884  99.561  1.00  0.00      PROA N
ATOM      8  H   CYX   210      57.382  27.025  99.348  1.00  0.00      PROA H
ATOM      9  CA  CYX   210      57.428  29.097  98.924  1.00  0.00      PROA C
ATOM     10  HA  CYX   210      58.258  29.541  98.374  1.00  0.00      PROA H
ATOM     11  CB  CYX   210      56.272  28.863  97.926  1.00  0.00      PROA C
ATOM     12  HB2 CYX   210      55.406  28.468  98.459  1.00  0.00      PROA H
ATOM     13  HB3 CYX   210      56.005  29.807  97.451  1.00  0.00      PROA H
ATOM     14  SG  CYX   210      56.776  27.685  96.660  1.00  0.00      PROA S
ATOM     15  C   CYX   210      56.979  30.120  99.935  1.00  0.00      PROA C
ATOM     16  O   CYX   210      56.361  29.761 100.941  1.00  0.00      PROA O
ATOM     17  N   PRO   211      57.228  31.403  99.756  1.00  0.00      PROA N
ATOM     18  CD  PRO   211      58.045  31.974  98.687  1.00  0.00      PROA C
ATOM     19  HD2 PRO   211      57.797  31.490  97.742  1.00  0.00      PROA H
ATOM     20  HD3 PRO   211      59.100  31.814  98.910  1.00  0.00      PROA H
ATOM     21  CG  PRO   211      57.691  33.460  98.672  1.00  0.00      PROA C
ATOM     22  HG2 PRO   211      56.937  33.647  97.908  1.00  0.00      PROA H
ATOM     23  HG3 PRO   211      58.584  34.045  98.452  1.00  0.00      PROA H
ATOM     24  CB  PRO   211      57.172  33.723 100.076  1.00  0.00      PROA C
ATOM     25  HB2 PRO   211      56.467  34.554 100.055  1.00  0.00      PROA H
ATOM     26  HB3 PRO   211      58.007  33.971 100.732  1.00  0.00      PROA H
ATOM     27  CA  PRO   211      56.497  32.410 100.480  1.00  0.00      PROA C
ATOM     28  HA  PRO   211      56.724  32.331 101.543  1.00  0.00      PROA H
ATOM     29  C   PRO   211      55.034  32.378 100.144  1.00  0.00      PROA C
ATOM     30  O   PRO   211      54.665  32.073  99.010  1.00  0.00      PROA O
ATOM     31  N   ARG   212      54.176  32.739 101.111  1.00  0.00      PROA N
ATOM     32  H   ARG   212      54.527  33.050 102.006  1.00  0.00      PROA H
ATOM     33  CA  ARG   212      52.745  32.701 100.922  1.00  0.00      PROA C
ATOM     34  HA  ARG   212      52.439  31.687 100.667  1.00  0.00      PROA H
ATOM     35  CB  ARG   212      52.010  33.131 102.204  1.00  0.00      PROA C
ATOM     36  HB2 ARG   212      52.260  32.447 103.014  1.00  0.00      PROA H
ATOM     37  HB3 ARG   212      52.314  34.142 102.476  1.00  0.00      PROA H
ATOM     38  CG  ARG   212      50.479  33.134 102.061  1.00  0.00      PROA C
ATOM     39  HG2 ARG   212      50.204  33.576 101.103  1.00  0.00      PROA H
ATOM     40  HG3 ARG   212      50.107  32.111 102.109  1.00  0.00      PROA H
ATOM     41  CD  ARG   212      49.773  33.930 103.153  1.00  0.00      PROA C
ATOM     42  HD2 ARG   212      50.166  34.946 103.175  1.00  0.00      PROA H
ATOM     43  HD3 ARG   212      48.703  33.959 102.947  1.00  0.00      PROA H
ATOM     44  NE  ARG   212      50.025  33.252 104.470  1.00  0.00      PROA N
ATOM     45  HE  ARG   212      50.538  32.382 104.473  1.00  0.00      PROA H
ATOM     46  CZ  ARG   212      49.588  33.781 105.599  1.00  0.00      PROA C
ATOM     47  NH1 ARG   212      48.950  34.936 105.649  1.00  0.00      PROA N
ATOM     48 HH11 ARG   212      48.780  35.453 104.798  1.00  0.00      PROA H
ATOM     49 HH12 ARG   212      48.636  35.298 106.538  1.00  0.00      PROA H
ATOM     50  NH2 ARG   212      49.808  33.132 106.727  1.00  0.00      PROA N
ATOM     51 HH21 ARG   212      50.301  32.251 106.712  1.00  0.00      PROA H
ATOM     52 HH22 ARG   212      49.481  33.520 107.601  1.00  0.00      PROA H
ATOM     53  C   ARG   212      52.296  33.548  99.758  1.00  0.00      PROA C
ATOM     54  O   ARG   212      51.489  33.127  98.942  1.00  0.00      PROA O
ATOM     55  N   GLN   213      52.886  34.744  99.609  1.00  0.00      PROA N
ATOM     56  H   GLN   213      53.658  35.005 100.206  1.00  0.00      PROA H
ATOM     57  CA  GLN   213      52.462  35.695  98.615  1.00  0.00      PROA C
ATOM     58  HA  GLN   213      51.377  35.795  98.647  1.00  0.00      PROA H
ATOM     59  CB  GLN   213      53.101  37.074  98.879  1.00  0.00      PROA C
ATOM     60  HB2 GLN   213      54.187  36.983  98.850  1.00  0.00      PROA H
ATOM     61  HB3 GLN   213      52.776  37.779  98.113  1.00  0.00      PROA H
ATOM     62  CG  GLN   213      52.690  37.622 100.258  1.00  0.00      PROA C
ATOM     63  HG2 GLN   213      51.605  37.712 100.306  1.00  0.00      PROA H
ATOM     64  HG3 GLN   213      53.032  36.941 101.037  1.00  0.00      PROA H
ATOM     65  CD  GLN   213      53.301  38.993 100.511  1.00  0.00      PROA C
ATOM     66  OE1 GLN   213      54.521  39.173 100.503  1.00  0.00      PROA O
ATOM     67  NE2 GLN   213      52.409  39.991 100.728  1.00  0.00      PROA N
ATOM     68 HE21 GLN   213      52.739  40.930 100.904  1.00  0.00      PROA H
ATOM     69 HE22 GLN   213      51.420  39.791 100.714  1.00  0.00      PROA H
ATOM     70  C   GLN   213      52.749  35.252  97.204  1.00  0.00      PROA C
ATOM     71  O   GLN   213      52.107  35.727  96.276  1.00  0.00      PROA O
ATOM     72  N   LEU   214      53.685  34.304  97.025  1.00  0.00      PROA N
ATOM     73  H   LEU   214      54.216  33.965  97.814  1.00  0.00      PROA H
ATOM     74  CA  LEU   214      53.974  33.731  95.721  1.00  0.00      PROA C
ATOM     75  HA  LEU   214      53.292  34.148  94.981  1.00  0.00      PROA H
ATOM     76  CB  LEU   214      55.422  34.053  95.307  1.00  0.00      PROA C
ATOM     77  HB2 LEU   214      56.105  33.724  96.090  1.00  0.00      PROA H
ATOM     78  HB3 LEU   214      55.658  33.534  94.378  1.00  0.00      PROA H
ATOM     79  CG  LEU   214      55.695  35.549  95.070  1.00  0.00      PROA C
ATOM     80  HG  LEU   214      55.383  36.119  95.945  1.00  0.00      PROA H
ATOM     81  CD1 LEU   214      57.189  35.777  94.827  1.00  0.00      PROA C
ATOM     82 HD11 LEU   214      57.506  35.211  93.950  1.00  0.00      PROA H
ATOM     83 HD12 LEU   214      57.373  36.838  94.660  1.00  0.00      PROA H
ATOM     84 HD13 LEU   214      57.754  35.443  95.697  1.00  0.00      PROA H
ATOM     85  CD2 LEU   214      54.877  36.068  93.884  1.00  0.00      PROA C
ATOM     86 HD21 LEU   214      53.815  35.932  94.088  1.00  0.00      PROA H
ATOM     87 HD22 LEU   214      55.085  37.127  93.734  1.00  0.00      PROA H
ATOM     88 HD23 LEU   214      55.147  35.514  92.985  1.00  0.00      PROA H
ATOM     89  C   LEU   214      53.755  32.229  95.674  1.00  0.00      PROA C
ATOM     90  O   LEU   214      54.335  31.504  94.864  1.00  0.00      PROA O
ATOM     91  N   LYS   215      52.921  31.692  96.578  1.00  0.00      PROA N
ATOM     92  H   LYS   215      52.539  32.266  97.316  1.00  0.00      PROA H
ATOM     93  CA  LYS   215      52.543  30.304  96.538  1.00  0.00      PROA C
ATOM     94  HA  LYS   215      53.425  29.692  96.352  1.00  0.00      PROA H
ATOM     95  CB  LYS   215      51.909  29.872  97.877  1.00  0.00      PROA C
ATOM     96  HB2 LYS   215      52.618  30.042  98.687  1.00  0.00      PROA H
ATOM     97  HB3 LYS   215      51.006  30.455  98.057  1.00  0.00      PROA H
ATOM     98  CG  LYS   215      51.507  28.391  97.936  1.00  0.00      PROA C
ATOM     99  HG2 LYS   215      50.790  28.177  97.144  1.00  0.00      PROA H
ATOM    100  HG3 LYS   215      52.392  27.769  97.802  1.00  0.00      PROA H
ATOM    101  CD  LYS   215      50.861  28.006  99.270  1.00  0.00      PROA C
ATOM    102  HD2 LYS   215      51.552  28.224 100.085  1.00  0.00      PROA H
ATOM    103  HD3 LYS   215      49.944  28.579  99.408  1.00  0.00      PROA H
ATOM    104  CE  LYS   215      50.501  26.534  99.354  1.00  0.00      PROA C
ATOM    105  HE2 LYS   215      49.733  26.305  98.615  1.00  0.00      PROA H
ATOM    106  HE3 LYS   215      51.386  25.930  99.156  1.00  0.00      PROA H
ATOM    107  NZ  LYS   215      49.994  26.246 100.705  1.00  0.00      PROA N
ATOM    108  HZ1 LYS   215      49.175  26.810 100.884  1.00  0.00      PROA H
ATOM    109  HZ2 LYS   215      49.751  25.268 100.771  1.00  0.00      PROA H
ATOM    110  HZ3 LYS   215      50.708  26.463 101.385  1.00  0.00      PROA H
ATOM    111  C   LYS   215      51.587  30.039  95.394  1.00  0.00      PROA C
ATOM    112  O   LYS   215      50.598  30.740  95.209  1.00  0.00      PROA O
ATOM    113  N   VAL   216      51.860  28.996  94.608  1.00  0.00      PROA N
ATOM    114  H   VAL   216      52.655  28.406  94.808  1.00  0.00      PROA H
ATOM    115  CA  VAL   216      51.081  28.629  93.454  1.00  0.00      PROA C
ATOM    116  HA  VAL   216      50.301  29.372  93.291  1.00  0.00      PROA H
ATOM    117  CB  VAL   216      51.944  28.553  92.197  1.00  0.00      PROA C
ATOM    118  HB  VAL   216      52.734  27.817  92.342  1.00  0.00      PROA H
ATOM    119  CG1 VAL   216      51.102  28.143  90.986  1.00  0.00      PROA C
ATOM    120 HG11 VAL   216      50.312  28.877  90.827  1.00  0.00      PROA H
ATOM    121 HG12 VAL   216      51.736  28.095  90.101  1.00  0.00      PROA H
ATOM    122 HG13 VAL   216      50.657  27.165  91.168  1.00  0.00      PROA H
ATOM    123  CG2 VAL   216      52.573  29.931  91.935  1.00  0.00      PROA C
ATOM    124 HG21 VAL   216      53.190  30.217  92.787  1.00  0.00      PROA H
ATOM    125 HG22 VAL   216      53.191  29.884  91.039  1.00  0.00      PROA H
ATOM    126 HG23 VAL   216      51.784  30.670  91.794  1.00  0.00      PROA H
ATOM    127  C   VAL   216      50.455  27.289  93.752  1.00  0.00      PROA C
ATOM    128  O   VAL   216      51.128  26.429  94.319  1.00  0.00      PROA O
ATOM    129  N   PRO   217      49.177  27.018  93.458  1.00  0.00      PROA N
ATOM    130  CD  PRO   217      48.198  28.004  93.021  1.00  0.00      PROA C
ATOM    131  HD2 PRO   217      48.392  28.274  91.983  1.00  0.00      PROA H
ATOM    132  HD3 PRO   217      48.273  28.893  93.648  1.00  0.00      PROA H
ATOM    133  CG  PRO   217      46.837  27.332  93.176  1.00  0.00      PROA C
ATOM    134  HG2 PRO   217      46.175  27.661  92.375  1.00  0.00      PROA H
ATOM    135  HG3 PRO   217      46.404  27.604  94.139  1.00  0.00      PROA H
ATOM    136  CB  PRO   217      47.153  25.836  93.095  1.00  0.00      PROA C
ATOM    137  HB2 PRO   217      47.107  25.510  92.056  1.00  0.00      PROA H
ATOM    138  HB3 PRO   217      46.423  25.278  93.682  1.00  0.00      PROA H
ATOM    139  CA  PRO   217      48.573  25.717  93.674  1.00  0.00      PROA C
ATOM    140  HA  PRO   217      48.388  25.574  94.738  1.00  0.00      PROA H
ATOM    141  C   PRO   217      49.346  24.573  93.037  1.00  0.00      PROA C
ATOM    142  O   PRO   217      49.860  24.778  91.931  1.00  0.00      PROA O
ATOM    143  N   PRO   218      49.413  23.377  93.608  1.00  0.00      PROA N
ATOM    144  CD  PRO   218      48.991  23.072  94.963  1.00  0.00      PROA C
ATOM    145  HD2 PRO   218      47.904  22.994  94.996  1.00  0.00      PROA H
ATOM    146  HD3 PRO   218      49.318  23.866  95.634  1.00  0.00      PROA H
ATOM    147  CG  PRO   218      49.642  21.751  95.333  1.00  0.00      PROA C
ATOM    148  HG2 PRO   218      48.976  21.188  95.988  1.00  0.00      PROA H
ATOM    149  HG3 PRO   218      50.583  21.941  95.849  1.00  0.00      PROA H
ATOM    150  CB  PRO   218      49.849  21.076  93.982  1.00  0.00      PROA C
ATOM    151  HB2 PRO   218      48.958  20.506  93.719  1.00  0.00      PROA H
ATOM    152  HB3 PRO   218      50.705  20.404  94.039  1.00  0.00      PROA H
ATOM    153  CA  PRO   218      50.093  22.240  93.014  1.00  0.00      PROA C
ATOM    154  HA  PRO   218      51.171  22.386  93.081  1.00  0.00      PROA H
ATOM    155  C   PRO   218      49.609  21.868  91.642  1.00  0.00      PROA C
ATOM    156  O   PRO   218      50.407  21.342  90.866  1.00  0.00      PROA O
ATOM    157  N   TYR   219      48.328  22.127  91.308  1.00  0.00      PROA N
ATOM    158  H   TYR   219      47.699  22.529  91.988  1.00  0.00      PROA H
ATOM    159  CA  TYR   219      47.801  21.846  89.988  1.00  0.00      PROA C
ATOM    160  HA  TYR   219      47.876  20.777  89.786  1.00  0.00      PROA H
ATOM    161  CB  TYR   219      46.307  22.281  89.909  1.00  0.00      PROA C
ATOM    162  HB2 TYR   219      45.702  21.617  90.527  1.00  0.00      PROA H
ATOM    163  HB3 TYR   219      46.207  23.304  90.271  1.00  0.00      PROA H
ATOM    164  CG  TYR   219      45.757  22.232  88.504  1.00  0.00      PROA C
ATOM    165  CD1 TYR   219      45.210  21.046  87.995  1.00  0.00      PROA C
ATOM    166  HD1 TYR   219      45.207  20.142  88.604  1.00  0.00      PROA H
ATOM    167  CE1 TYR   219      44.664  21.005  86.704  1.00  0.00      PROA C
ATOM    168  HE1 TYR   219      44.237  20.078  86.322  1.00  0.00      PROA H
ATOM    169  CZ  TYR   219      44.669  22.160  85.912  1.00  0.00      PROA C
ATOM    170  OH  TYR   219      44.095  22.166  84.628  1.00  0.00      PROA O
ATOM    171  HH  TYR   219      43.718  21.318  84.382  1.00  0.00      PROA H
ATOM    172  CE2 TYR   219      45.218  23.345  86.404  1.00  0.00      PROA C
ATOM    173  HE2 TYR   219      45.224  24.242  85.785  1.00  0.00      PROA H
ATOM    174  CD2 TYR   219      45.763  23.381  87.693  1.00  0.00      PROA C
ATOM    175  HD2 TYR   219      46.193  24.310  88.068  1.00  0.00      PROA H
ATOM    176  C   TYR   219      48.603  22.506  88.876  1.00  0.00      PROA C
ATOM    177  O   TYR   219      48.954  21.883  87.875  1.00  0.00      PROA O
ATOM    178  N   LEU   220      48.937  23.794  89.044  1.00  0.00      PROA N
ATOM    179  H   LEU   220      48.623  24.295  89.863  1.00  0.00      PROA H
ATOM    180  CA  LEU   220      49.739  24.515  88.093  1.00  0.00      PROA C
ATOM    181  HA  LEU   220      49.355  24.342  87.088  1.00  0.00      PROA H
ATOM    182  CB  LEU   220      49.698  26.012  88.391  1.00  0.00      PROA C
ATOM    183  HB2 LEU   220      50.093  26.196  89.390  1.00  0.00      PROA H
ATOM    184  HB3 LEU   220      50.303  26.546  87.658  1.00  0.00      PROA H
ATOM    185  CG  LEU   220      48.273  26.588  88.334  1.00  0.00      PROA C
ATOM    186  HG  LEU   220      47.596  25.938  88.888  1.00  0.00      PROA H
ATOM    187  CD1 LEU   220      48.252  27.975  88.952  1.00  0.00      PROA C
ATOM    188 HD11 LEU   220      48.926  28.629  88.399  1.00  0.00      PROA H
ATOM    189 HD12 LEU   220      47.240  28.377  88.908  1.00  0.00      PROA H
ATOM    190 HD13 LEU   220      48.574  27.916  89.991  1.00  0.00      PROA H
ATOM    191  CD2 LEU   220      47.762  26.675  86.899  1.00  0.00      PROA C
ATOM    192 HD21 LEU   220      47.750  25.679  86.456  1.00  0.00      PROA H
ATOM    193 HD22 LEU   220      46.753  27.086  86.896  1.00  0.00      PROA H
ATOM    194 HD23 LEU   220      48.419  27.322  86.317  1.00  0.00      PROA H
ATOM    195  C   LEU   220      51.164  24.022  88.016  1.00  0.00      PROA C
ATOM    196  O   LEU   220      51.703  23.870  86.915  1.00  0.00      PROA O
ATOM    197  N   GLY   221      51.772  23.716  89.182  1.00  0.00      PROA N
ATOM    198  H   GLY   221      51.297  23.881  90.058  1.00  0.00      PROA H
ATOM    199  CA  GLY   221      53.107  23.147  89.262  1.00  0.00      PROA C
ATOM    200  HA2 GLY   221      53.294  22.800  90.279  1.00  0.00      PROA H
ATOM    201  HA3 GLY   221      53.186  22.307  88.572  1.00  0.00      PROA H
ATOM    202  C   GLY   221      54.203  24.118  88.913  1.00  0.00      PROA C
ATOM    203  O   GLY   221      55.265  23.745  88.426  1.00  0.00      PROA O
ATOM    204  N   TYR   222      53.989  25.421  89.141  1.00  0.00      PROA N
ATOM    205  H   TYR   222      53.109  25.727  89.532  1.00  0.00      PROA H
ATOM    206  CA  TYR   222      54.970  26.437  88.852  1.00  0.00      PROA C
ATOM    207  HA  TYR   222      55.297  26.343  87.817  1.00  0.00      PROA H
ATOM    208  CB  TYR   222      54.419  27.872  89.046  1.00  0.00      PROA C
ATOM    209  HB2 TYR   222      53.934  27.947  90.020  1.00  0.00      PROA H
ATOM    210  HB3 TYR   222      55.241  28.587  88.994  1.00  0.00      PROA H
ATOM    211  CG  TYR   222      53.405  28.294  88.017  1.00  0.00      PROA C
ATOM    212  CD1 TYR   222      52.883  27.414  87.051  1.00  0.00      PROA C
ATOM    213  HD1 TYR   222      53.214  26.376  87.024  1.00  0.00      PROA H
ATOM    214  CE1 TYR   222      51.940  27.849  86.121  1.00  0.00      PROA C
ATOM    215  HE1 TYR   222      51.540  27.153  85.384  1.00  0.00      PROA H
ATOM    216  CZ  TYR   222      51.509  29.177  86.134  1.00  0.00      PROA C
ATOM    217  OH  TYR   222      50.612  29.618  85.150  1.00  0.00      PROA O
ATOM    218  HH  TYR   222      50.367  28.928  84.529  1.00  0.00      PROA H
ATOM    219  CE2 TYR   222      52.025  30.073  87.070  1.00  0.00      PROA C
ATOM    220  HE2 TYR   222      51.694  31.112  87.070  1.00  0.00      PROA H
ATOM    221  CD2 TYR   222      52.968  29.633  88.008  1.00  0.00      PROA C
ATOM    222  HD2 TYR   222      53.365  30.340  88.736  1.00  0.00      PROA H
ATOM    223  C   TYR   222      56.223  26.258  89.672  1.00  0.00      PROA C
ATOM    224  O   TYR   222      56.189  25.728  90.772  1.00  0.00      PROA O
ATOM    225  N   ARG   223      57.375  26.644  89.133  1.00  0.00      PROA N
ATOM    226  H   ARG   223      57.396  27.000  88.188  1.00  0.00      PROA H
ATOM    227  CA  ARG   223      58.625  26.583  89.836  1.00  0.00      PROA C
ATOM    228  HA  ARG   223      58.443  26.331  90.881  1.00  0.00      PROA H
ATOM    229  CB  ARG   223      59.559  25.517  89.232  1.00  0.00      PROA C
ATOM    230  HB2 ARG   223      59.029  24.566  89.163  1.00  0.00      PROA H
ATOM    231  HB3 ARG   223      59.872  25.830  88.236  1.00  0.00      PROA H
ATOM    232  CG  ARG   223      60.843  25.257  90.045  1.00  0.00      PROA C
ATOM    233  HG2 ARG   223      61.468  26.150  90.034  1.00  0.00      PROA H
ATOM    234  HG3 ARG   223      60.579  25.011  91.074  1.00  0.00      PROA H
ATOM    235  CD  ARG   223      61.636  24.092  89.447  1.00  0.00      PROA C
ATOM    236  HD2 ARG   223      60.986  23.223  89.345  1.00  0.00      PROA H
ATOM    237  HD3 ARG   223      62.017  24.377  88.466  1.00  0.00      PROA H
ATOM    238  NE  ARG   223      62.789  23.749  90.350  1.00  0.00      PROA N
ATOM    239  HE  ARG   223      62.895  24.265  91.213  1.00  0.00      PROA H
ATOM    240  CZ  ARG   223      63.666  22.794  90.048  1.00  0.00      PROA C
ATOM    241  NH1 ARG   223      63.626  22.170  88.896  1.00  0.00      PROA N
ATOM    242 HH11 ARG   223      62.917  22.414  88.219  1.00  0.00      PROA H
ATOM    243 HH12 ARG   223      64.302  21.449  88.691  1.00  0.00      PROA H
ATOM    244  NH2 ARG   223      64.633  22.525  90.905  1.00  0.00      PROA N
ATOM    245 HH21 ARG   223      64.694  23.043  91.770  1.00  0.00      PROA H
ATOM    246 HH22 ARG   223      65.307  21.804  90.692  1.00  0.00      PROA H
ATOM    247  C   ARG   223      59.274  27.943  89.768  1.00  0.00      PROA C
ATOM    248  O   ARG   223      59.335  28.580  88.715  1.00  0.00      PROA O
ATOM    249  N   PHE   224      59.776  28.431  90.914  1.00  0.00      PROA N
ATOM    250  H   PHE   224      59.721  27.885  91.762  1.00  0.00      PROA H
ATOM    251  CA  PHE   224      60.406  29.726  91.002  1.00  0.00      PROA C
ATOM    252  HA  PHE   224      60.949  29.930  90.079  1.00  0.00      PROA H
ATOM    253  CB  PHE   224      59.344  30.828  91.215  1.00  0.00      PROA C
ATOM    254  HB2 PHE   224      58.748  30.938  90.309  1.00  0.00      PROA H
ATOM    255  HB3 PHE   224      58.695  30.552  92.046  1.00  0.00      PROA H
ATOM    256  CG  PHE   224      59.908  32.178  91.532  1.00  0.00      PROA C
ATOM    257  CD1 PHE   224      60.730  32.835  90.607  1.00  0.00      PROA C
ATOM    258  HD1 PHE   224      60.965  32.360  89.654  1.00  0.00      PROA H
ATOM    259  CE1 PHE   224      61.250  34.101  90.902  1.00  0.00      PROA C
ATOM    260  HE1 PHE   224      61.893  34.607  90.182  1.00  0.00      PROA H
ATOM    261  CZ  PHE   224      60.945  34.717  92.123  1.00  0.00      PROA C
ATOM    262  HZ  PHE   224      61.349  35.702  92.353  1.00  0.00      PROA H
ATOM    263  CE2 PHE   224      60.120  34.069  93.051  1.00  0.00      PROA C
ATOM    264  HE2 PHE   224      59.882  34.552  93.998  1.00  0.00      PROA H
ATOM    265  CD2 PHE   224      59.606  32.804  92.753  1.00  0.00      PROA C
ATOM    266  HD2 PHE   224      58.967  32.302  93.479  1.00  0.00      PROA H
ATOM    267  C   PHE   224      61.425  29.677  92.113  1.00  0.00      PROA C
ATOM    268  O   PHE   224      61.171  29.101  93.166  1.00  0.00      PROA O
ATOM    269  N   LEU   225      62.646  30.199  91.860  1.00  0.00      PROA N
ATOM    270  H   LEU   225      62.826  30.661  90.980  1.00  0.00      PROA H
ATOM    271  CA  LEU   225      63.763  30.142  92.801  1.00  0.00      PROA C
ATOM    272  HA  LEU   225      64.623  30.662  92.377  1.00  0.00      PROA H
ATOM    273  CB  LEU   225      63.457  30.797  94.171  1.00  0.00      PROA C
ATOM    274  HB2 LEU   225      62.678  30.230  94.679  1.00  0.00      PROA H
ATOM    275  HB3 LEU   225      64.360  30.803  94.782  1.00  0.00      PROA H
ATOM    276  CG  LEU   225      62.965  32.251  94.113  1.00  0.00      PROA C
ATOM    277  HG  LEU   225      62.143  32.329  93.402  1.00  0.00      PROA H
ATOM    278  CD1 LEU   225      62.482  32.683  95.503  1.00  0.00      PROA C
ATOM    279 HD11 LEU   225      63.304  32.606  96.214  1.00  0.00      PROA H
ATOM    280 HD12 LEU   225      62.133  33.715  95.462  1.00  0.00      PROA H
ATOM    281 HD13 LEU   225      61.664  32.036  95.821  1.00  0.00      PROA H
ATOM    282  CD2 LEU   225      64.059  33.191  93.604  1.00  0.00      PROA C
ATOM    283 HD21 LEU   225      64.361  32.889  92.601  1.00  0.00      PROA H
ATOM    284 HD22 LEU   225      63.677  34.212  93.575  1.00  0.00      PROA H
ATOM    285 HD23 LEU   225      64.919  33.144  94.271  1.00  0.00      PROA H
ATOM    286  C   LEU   225      64.248  28.712  93.009  1.00  0.00      PROA C
ATOM    287  O   LEU   225      64.992  28.355  93.910  1.00  0.00      PROA O
ATOM    288  N   GLY   226      63.819  27.782  92.147  1.00  0.00      PROA N
ATOM    289  H   GLY   226      63.233  28.047  91.368  1.00  0.00      PROA H
ATOM    290  CA  GLY   226      64.172  26.386  92.297  1.00  0.00      PROA C
ATOM    291  HA2 GLY   226      64.219  25.915  91.315  1.00  0.00      PROA H
ATOM    292  HA3 GLY   226      65.145  26.307  92.783  1.00  0.00      PROA H
ATOM    293  C   GLY   226      63.197  25.614  93.118  1.00  0.00      PROA C
ATOM    294  O   GLY   226      63.325  24.396  93.175  1.00  0.00      PROA O
ATOM    295  N   GLU   227      62.186  26.270  93.720  1.00  0.00      PROA N
ATOM    296  H   GLU   227      62.108  27.273  93.627  1.00  0.00      PROA H
ATOM    297  CA  GLU   227      61.167  25.618  94.519  1.00  0.00      PROA C
ATOM    298  HA  GLU   227      61.521  24.635  94.829  1.00  0.00      PROA H
ATOM    299  CB  GLU   227      60.832  26.433  95.776  1.00  0.00      PROA C
ATOM    300  HB2 GLU   227      60.539  27.443  95.487  1.00  0.00      PROA H
ATOM    301  HB3 GLU   227      60.010  25.956  96.310  1.00  0.00      PROA H
ATOM    302  CG  GLU   227      62.009  26.563  96.768  1.00  0.00      PROA C
ATOM    303  HG2 GLU   227      62.396  25.572  97.005  1.00  0.00      PROA H
ATOM    304  HG3 GLU   227      62.800  27.164  96.318  1.00  0.00      PROA H
ATOM    305  CD  GLU   227      61.555  27.230  98.045  1.00  0.00      PROA C
ATOM    306  OE1 GLU   227      60.524  26.733  98.530  1.00  0.00      PROA O
ATOM    307  OE2 GLU   227      62.210  28.169  98.579  1.00  0.00      PROA O
ATOM    308  C   GLU   227      59.904  25.422  93.703  1.00  0.00      PROA C
ATOM    309  O   GLU   227      59.462  26.309  92.975  1.00  0.00      PROA O
ATOM    310  N   ARG   228      59.323  24.206  93.746  1.00  0.00      PROA N
ATOM    311  H   ARG   228      59.802  23.433  94.186  1.00  0.00      PROA H
ATOM    312  CA  ARG   228      58.020  23.954  93.180  1.00  0.00      PROA C
ATOM    313  HA  ARG   228      57.962  24.401  92.187  1.00  0.00      PROA H
ATOM    314  CB  ARG   228      57.745  22.444  93.051  1.00  0.00      PROA C
ATOM    315  HB2 ARG   228      58.461  22.001  92.359  1.00  0.00      PROA H
ATOM    316  HB3 ARG   228      57.845  21.971  94.028  1.00  0.00      PROA H
ATOM    317  CG  ARG   228      56.334  22.141  92.526  1.00  0.00      PROA C
ATOM    318  HG2 ARG   228      55.605  22.324  93.315  1.00  0.00      PROA H
ATOM    319  HG3 ARG   228      56.117  22.785  91.674  1.00  0.00      PROA H
ATOM    320  CD  ARG   228      56.133  20.718  92.062  1.00  0.00      PROA C
ATOM    321  HD2 ARG   228      56.743  20.533  91.178  1.00  0.00      PROA H
ATOM    322  HD3 ARG   228      56.427  20.032  92.856  1.00  0.00      PROA H
ATOM    323  NE  ARG   228      54.685  20.552  91.740  1.00  0.00      PROA N
ATOM    324  HE  ARG   228      54.040  21.269  92.039  1.00  0.00      PROA H
ATOM    325  CZ  ARG   228      54.198  19.508  91.080  1.00  0.00      PROA C
ATOM    326  NH1 ARG   228      54.980  18.508  90.725  1.00  0.00      PROA N
ATOM    327 HH11 ARG   228      55.963  18.533  90.958  1.00  0.00      PROA H
ATOM    328 HH12 ARG   228      54.594  17.722  90.223  1.00  0.00      PROA H
ATOM    329  NH2 ARG   228      52.921  19.437  90.770  1.00  0.00      PROA N
ATOM    330 HH21 ARG   228      52.297  20.185  91.036  1.00  0.00      PROA H
ATOM    331 HH22 ARG   228      52.571  18.634  90.267  1.00  0.00      PROA H
ATOM    332  C   ARG   228      56.912  24.626  93.965  1.00  0.00      PROA C
ATOM    333  O   ARG   228      57.064  24.847  95.160  1.00  0.00      PROA O
ATOM    334  N   ASP   229      55.811  25.004  93.290  1.00  0.00      PROA N
ATOM    335  H   ASP   229      55.757  24.862  92.292  1.00  0.00      PROA H
ATOM    336  CA  ASP   229      54.617  25.622  93.819  1.00  0.00      PROA C
ATOM    337  HA  ASP   229      53.850  25.652  93.046  1.00  0.00      PROA H
ATOM    338  CB  ASP   229      54.030  24.868  95.030  1.00  0.00      PROA C
ATOM    339  HB2 ASP   229      54.751  24.873  95.847  1.00  0.00      PROA H
ATOM    340  HB3 ASP   229      53.112  25.358  95.353  1.00  0.00      PROA H
ATOM    341  CG  ASP   229      53.722  23.431  94.641  1.00  0.00      PROA C
ATOM    342  OD1 ASP   229      53.363  23.178  93.451  1.00  0.00      PROA O
ATOM    343  OD2 ASP   229      53.845  22.538  95.527  1.00  0.00      PROA O
ATOM    344  C   ASP   229      54.865  27.075  94.132  1.00  0.00      PROA C
ATOM    345  O   ASP   229      54.166  27.708  94.919  1.00  0.00      PROA O
ATOM    346  N   CYX   230      55.916  27.653  93.533  1.00  0.00      PROA N
ATOM    347  H   CYX   230      56.518  27.107  92.934  1.00  0.00      PROA H
ATOM    348  CA  CYX   230      56.276  29.038  93.675  1.00  0.00      PROA C
ATOM    349  HA  CYX   230      55.642  29.504  94.430  1.00  0.00      PROA H
ATOM    350  CB  CYX   230      57.745  29.264  94.110  1.00  0.00      PROA C
ATOM    351  HB2 CYX   230      58.413  28.775  93.401  1.00  0.00      PROA H
ATOM    352  HB3 CYX   230      57.958  30.333  94.131  1.00  0.00      PROA H
ATOM    353  SG  CYX   230      58.280  28.659  95.734  1.00  0.00      PROA S
ATOM    354  C   CYX   230      56.114  29.686  92.322  1.00  0.00      PROA C
ATOM    355  O   CYX   230      56.208  29.039  91.281  1.00  0.00      PROA O
ATOM    356  N   GLY   231      55.874  31.004  92.298  1.00  0.00      PROA N
ATOM    357  H   GLY   231      55.771  31.515  93.163  1.00  0.00      PROA H
ATOM    358  CA  GLY   231      55.755  31.740  91.053  1.00  0.00      PROA C
ATOM    359  HA2 GLY   231      56.211  31.167  90.246  1.00  0.00      PROA H
ATOM    360  HA3 GLY   231      54.701  31.908  90.829  1.00  0.00      PROA H
ATOM    361  C   GLY   231      56.439  33.058  91.151  1.00  0.00      PROA C
ATOM    362  O   GLY   231      56.567  33.635  92.220  1.00  0.00      PROA O
ATOM    363  N   ALA   232      56.909  33.600  90.018  1.00  0.00      PROA N
ATOM    364  H   ALA   232      56.825  33.098  89.145  1.00  0.00      PROA H
ATOM    365  CA  ALA   232      57.542  34.896  90.005  1.00  0.00      PROA C
ATOM    366  HA  ALA   232      58.235  34.971  90.843  1.00  0.00      PROA H
ATOM    367  CB  ALA   232      58.318  35.096  88.693  1.00  0.00      PROA C
ATOM    368  HB1 ALA   232      57.630  35.027  87.850  1.00  0.00      PROA H
ATOM    369  HB2 ALA   232      58.791  36.078  88.695  1.00  0.00      PROA H
ATOM    370  HB3 ALA   232      59.083  34.325  88.601  1.00  0.00      PROA H
ATOM    371  C   ALA   232      56.537  36.018  90.226  1.00  0.00      PROA C
ATOM    372  O   ALA   232      55.393  35.911  89.785  1.00  0.00      PROA O
ATOM    373  N   PRO   233      56.883  37.092  90.906  1.00  0.00      PROA N
ATOM    374  CD  PRO   233      58.218  37.342  91.455  1.00  0.00      PROA C
ATOM    375  HD2 PRO   233      58.966  37.189  90.677  1.00  0.00      PROA H
ATOM    376  HD3 PRO   233      58.407  36.655  92.280  1.00  0.00      PROA H
ATOM    377  CG  PRO   233      58.175  38.779  91.921  1.00  0.00      PROA C
ATOM    378  HG2 PRO   233      58.602  39.424  91.153  1.00  0.00      PROA H
ATOM    379  HG3 PRO   233      58.752  38.881  92.841  1.00  0.00      PROA H
ATOM    380  CB  PRO   233      56.694  39.067  92.154  1.00  0.00      PROA C
ATOM    381  HB2 PRO   233      56.503  40.131  92.009  1.00  0.00      PROA H
ATOM    382  HB3 PRO   233      56.424  38.785  93.171  1.00  0.00      PROA H
ATOM    383  CA  PRO   233      55.978  38.207  91.106  1.00  0.00      PROA C
ATOM    384  HA  PRO   233      55.086  37.862  91.629  1.00  0.00      PROA H
ATOM    385  C   PRO   233      55.772  39.008  89.843  1.00  0.00      PROA C
ATOM    386  O   PRO   233      56.638  39.064  88.979  1.00  0.00      PROA O
ATOM    387  N   CYX   234      54.657  39.718  89.751  1.00  0.00      PROA N
ATOM    388  H   CYX   234      53.815  39.398  90.209  1.00  0.00      PROA H
ATOM    389  CA  CYX   234      54.628  40.949  89.005  1.00  0.00      PROA C
ATOM    390  HA  CYX   234      55.587  41.094  88.507  1.00  0.00      PROA H
ATOM    391  CB  CYX   234      53.517  40.938  87.927  1.00  0.00      PROA C
ATOM    392  HB2 CYX   234      52.542  40.878  88.411  1.00  0.00      PROA H
ATOM    393  HB3 CYX   234      53.574  41.854  87.338  1.00  0.00      PROA H
ATOM    394  SG  CYX   234      53.634  39.560  86.786  1.00  0.00      PROA S
ATOM    395  C   CYX   234      54.277  42.014  90.010  1.00  0.00      PROA C
ATOM    396  O   CYX   234      53.113  42.400  90.141  1.00  0.00      PROA O
ATOM    397  N   GLU   235      55.266  42.561  90.736  1.00  0.00      PROA N
ATOM    398  H   GLU   235      56.229  42.425  90.463  1.00  0.00      PROA H
ATOM    399  CA  GLU   235      54.979  43.351  91.914  1.00  0.00      PROA C
ATOM    400  HA  GLU   235      53.916  43.590  91.942  1.00  0.00      PROA H
ATOM    401  CB  GLU   235      55.338  42.601  93.198  1.00  0.00      PROA C
ATOM    402  HB2 GLU   235      56.370  42.256  93.142  1.00  0.00      PROA H
ATOM    403  HB3 GLU   235      55.224  43.267  94.053  1.00  0.00      PROA H
ATOM    404  CG  GLU   235      54.435  41.377  93.418  1.00  0.00      PROA C
ATOM    405  HG2 GLU   235      54.336  40.825  92.484  1.00  0.00      PROA H
ATOM    406  HG3 GLU   235      54.876  40.730  94.177  1.00  0.00      PROA H
ATOM    407  CD  GLU   235      53.080  41.920  93.881  1.00  0.00      PROA C
ATOM    408  OE1 GLU   235      52.999  43.116  94.251  1.00  0.00      PROA O
ATOM    409  OE2 GLU   235      52.050  41.230  93.786  1.00  0.00      PROA O
ATOM    410  C   GLU   235      55.746  44.644  91.929  1.00  0.00      PROA C
ATOM    411  O   GLU   235      56.900  44.701  91.502  1.00  0.00      PROA O
ATOM    412  N   PRO   236      55.156  45.754  92.340  1.00  0.00      PROA N
ATOM    413  CD  PRO   236      53.756  45.880  92.749  1.00  0.00      PROA C
ATOM    414  HD2 PRO   236      53.507  45.078  93.444  1.00  0.00      PROA H
ATOM    415  HD3 PRO   236      53.113  45.812  91.872  1.00  0.00      PROA H
ATOM    416  CG  PRO   236      53.653  47.227  93.401  1.00  0.00      PROA C
ATOM    417  HG2 PRO   236      53.733  47.115  94.483  1.00  0.00      PROA H
ATOM    418  HG3 PRO   236      52.693  47.680  93.153  1.00  0.00      PROA H
ATOM    419  CB  PRO   236      54.811  47.999  92.813  1.00  0.00      PROA C
ATOM    420  HB2 PRO   236      55.133  48.765  93.518  1.00  0.00      PROA H
ATOM    421  HB3 PRO   236      54.499  48.471  91.882  1.00  0.00      PROA H
ATOM    422  CA  PRO   236      55.896  46.970  92.579  1.00  0.00      PROA C
ATOM    423  HA  PRO   236      56.363  47.300  91.651  1.00  0.00      PROA H
ATOM    424  C   PRO   236      56.840  46.865  93.751  1.00  0.00      PROA C
ATOM    425  O   PRO   236      56.440  46.721  94.899  1.00  0.00      PROA O
ATOM    426  N   GLY   237      58.135  46.998  93.485  1.00  0.00      PROA N
ATOM    427  H   GLY   237      58.441  47.181  92.540  1.00  0.00      PROA H
ATOM    428  CA  GLY   237      59.139  46.887  94.515  1.00  0.00      PROA C
ATOM    429  HA2 GLY   237      60.005  47.492  94.245  1.00  0.00      PROA H
ATOM    430  HA3 GLY   237      58.730  47.242  95.461  1.00  0.00      PROA H
ATOM    431  C   GLY   237      59.605  45.486  94.715  1.00  0.00      PROA C
ATOM    432  O   GLY   237      60.560  45.251  95.437  1.00  0.00      PROA O
ATOM    433  N   ARG   238      58.996  44.500  94.061  1.00  0.00      PROA N
ATOM    434  H   ARG   238      58.242  44.708  93.422  1.00  0.00      PROA H
ATOM    435  CA  ARG   238      59.367  43.126  94.223  1.00  0.00      PROA C
ATOM    436  HA  ARG   238      60.357  43.068  94.675  1.00  0.00      PROA H
ATOM    437  CB  ARG   238      58.377  42.389  95.123  1.00  0.00      PROA C
ATOM    438  HB2 ARG   238      57.364  42.538  94.750  1.00  0.00      PROA H
ATOM    439  HB3 ARG   238      58.610  41.324  95.124  1.00  0.00      PROA H
ATOM    440  CG  ARG   238      58.398  42.852  96.561  1.00  0.00      PROA C
ATOM    441  HG2 ARG   238      58.233  43.929  96.598  1.00  0.00      PROA H
ATOM    442  HG3 ARG   238      57.610  42.344  97.118  1.00  0.00      PROA H
ATOM    443  CD  ARG   238      59.734  42.524  97.161  1.00  0.00      PROA C
ATOM    444  HD2 ARG   238      59.863  41.442  97.193  1.00  0.00      PROA H
ATOM    445  HD3 ARG   238      60.524  42.966  96.555  1.00  0.00      PROA H
ATOM    446  NE  ARG   238      59.613  43.134  98.494  1.00  0.00      PROA N
ATOM    447  HE  ARG   238      59.086  42.644  99.202  1.00  0.00      PROA H
ATOM    448  CZ  ARG   238      60.157  44.289  98.820  1.00  0.00      PROA C
ATOM    449  NH1 ARG   238      60.863  44.987  97.996  1.00  0.00      PROA N
ATOM    450 HH11 ARG   238      61.017  44.650  97.057  1.00  0.00      PROA H
ATOM    451 HH12 ARG   238      61.258  45.867  98.295  1.00  0.00      PROA H
ATOM    452  NH2 ARG   238      60.080  44.830 100.012  1.00  0.00      PROA N
ATOM    453 HH21 ARG   238      59.579  44.353 100.748  1.00  0.00      PROA H
ATOM    454 HH22 ARG   238      60.523  45.720 100.188  1.00  0.00      PROA H
ATOM    455  C   ARG   238      59.416  42.460  92.903  1.00  0.00      PROA C
ATOM    456  O   ARG   238      58.939  41.356  92.739  1.00  0.00      PROA O
ATOM    457  N   ALA   239      59.962  43.128  91.886  1.00  0.00      PROA N
ATOM    458  H   ALA   239      60.435  44.004  92.053  1.00  0.00      PROA H
ATOM    459  CA  ALA   239      59.895  42.627  90.534  1.00  0.00      PROA C
ATOM    460  HA  ALA   239      58.887  42.264  90.330  1.00  0.00      PROA H
ATOM    461  CB  ALA   239      60.246  43.780  89.580  1.00  0.00      PROA C
ATOM    462  HB1 ALA   239      61.252  44.139  89.798  1.00  0.00      PROA H
ATOM    463  HB2 ALA   239      60.202  43.426  88.550  1.00  0.00      PROA H
ATOM    464  HB3 ALA   239      59.533  44.593  89.715  1.00  0.00      PROA H
ATOM    465  C   ALA   239      60.815  41.471  90.291  1.00  0.00      PROA C
ATOM    466  O   ALA   239      60.497  40.534  89.568  1.00  0.00      PROA O
ATOM    467  N   ASN   240      62.020  41.525  90.891  1.00  0.00      PROA N
ATOM    468  H   ASN   240      62.272  42.328  91.448  1.00  0.00      PROA H
ATOM    469  CA  ASN   240      62.971  40.453  90.756  1.00  0.00      PROA C
ATOM    470  HA  ASN   240      63.929  40.761  91.175  1.00  0.00      PROA H
ATOM    471  CB  ASN   240      62.556  39.138  91.482  1.00  0.00      PROA C
ATOM    472  HB2 ASN   240      61.494  38.955  91.324  1.00  0.00      PROA H
ATOM    473  HB3 ASN   240      63.132  38.304  91.081  1.00  0.00      PROA H
ATOM    474  CG  ASN   240      62.818  39.240  92.975  1.00  0.00      PROA C
ATOM    475  OD1 ASN   240      63.803  39.771  93.478  1.00  0.00      PROA O
ATOM    476  ND2 ASN   240      61.869  38.745  93.779  1.00  0.00      PROA N
ATOM    477 HD21 ASN   240      61.989  38.785  94.781  1.00  0.00      PROA H
ATOM    478 HD22 ASN   240      61.037  38.333  93.380  1.00  0.00      PROA H
ATOM    479  C   ASN   240      63.337  40.207  89.329  1.00  0.00      PROA C
ATOM    480  O   ASN   240      63.548  39.050  89.085  1.00  0.00      PROA O
ATOM    481  N   GLY   241      63.314  41.227  88.401  1.00  0.00      PROA N
ATOM    482  H   GLY   241      63.167  42.180  88.702  1.00  0.00      PROA H
ATOM    483  CA  GLY   241      63.485  41.127  86.918  1.00  0.00      PROA C
ATOM    484  HA2 GLY   241      63.892  40.148  86.664  1.00  0.00      PROA H
ATOM    485  HA3 GLY   241      62.519  41.257  86.430  1.00  0.00      PROA H
ATOM    486  C   GLY   241      64.420  42.149  86.279  1.00  0.00      PROA C
ATOM    487  O   GLY   241      64.718  42.136  85.100  1.00  0.00      PROA O
ATOM    488  N   LEU   242      64.863  43.132  87.067  1.00  0.00      PROA N
ATOM    489  H   LEU   242      64.686  43.101  88.061  1.00  0.00      PROA H
ATOM    490  CA  LEU   242      65.617  44.355  86.787  1.00  0.00      PROA C
ATOM    491  HA  LEU   242      66.004  44.766  87.719  1.00  0.00      PROA H
ATOM    492  CB  LEU   242      66.766  44.131  85.885  1.00  0.00      PROA C
ATOM    493  HB2 LEU   242      67.335  43.267  86.228  1.00  0.00      PROA H
ATOM    494  HB3 LEU   242      66.404  43.948  84.873  1.00  0.00      PROA H
ATOM    495  CG  LEU   242      67.729  45.295  85.809  1.00  0.00      PROA C
ATOM    496  HG  LEU   242      67.189  46.195  85.513  1.00  0.00      PROA H
ATOM    497  CD1 LEU   242      68.396  45.568  87.117  1.00  0.00      PROA C
ATOM    498 HD11 LEU   242      68.957  44.688  87.430  1.00  0.00      PROA H
ATOM    499 HD12 LEU   242      69.077  46.413  87.009  1.00  0.00      PROA H
ATOM    500 HD13 LEU   242      67.642  45.804  87.868  1.00  0.00      PROA H
ATOM    501  CD2 LEU   242      68.757  45.087  84.809  1.00  0.00      PROA C
ATOM    502 HD21 LEU   242      68.293  44.966  83.830  1.00  0.00      PROA H
ATOM    503 HD22 LEU   242      69.425  45.948  84.790  1.00  0.00      PROA H
ATOM    504 HD23 LEU   242      69.327  44.191  85.054  1.00  0.00      PROA H
ATOM    505  C   LEU   242      64.798  45.397  86.200  1.00  0.00      PROA C
ATOM    506  O   LEU   242      65.208  46.517  85.987  1.00  0.00      PROA O
ATOM    507  N   MET   243      63.547  45.050  85.985  1.00  0.00      PROA N
ATOM    508  H   MET   243      63.257  44.093  86.129  1.00  0.00      PROA H
ATOM    509  CA  MET   243      62.588  46.004  85.551  1.00  0.00      PROA C
ATOM    510  HA  MET   243      62.948  46.496  84.648  1.00  0.00      PROA H
ATOM    511  CB  MET   243      61.310  45.219  85.281  1.00  0.00      PROA C
ATOM    512  HB2 MET   243      61.557  44.281  84.784  1.00  0.00      PROA H
ATOM    513  HB3 MET   243      60.806  45.008  86.224  1.00  0.00      PROA H
ATOM    514  CG  MET   243      60.321  45.965  84.389  1.00  0.00      PROA C
ATOM    515  HG2 MET   243      60.342  47.027  84.631  1.00  0.00      PROA H
ATOM    516  HG3 MET   243      60.598  45.826  83.344  1.00  0.00      PROA H
ATOM    517  SD  MET   243      58.647  45.327  84.652  1.00  0.00      PROA S
ATOM    518  CE  MET   243      58.493  45.743  86.417  1.00  0.00      PROA C
ATOM    519  HE1 MET   243      58.599  46.819  86.547  1.00  0.00      PROA H
ATOM    520  HE2 MET   243      57.516  45.427  86.781  1.00  0.00      PROA H
ATOM    521  HE3 MET   243      59.273  45.230  86.980  1.00  0.00      PROA H
ATOM    522  C   MET   243      62.359  47.046  86.640  1.00  0.00      PROA C
ATOM    523  O   MET   243      62.327  48.239  86.393  1.00  0.00      PROA O
ATOM    524  N   TYR   244      62.220  46.588  87.910  1.00  0.00      PROA N
ATOM    525  H   TYR   244      61.993  45.618  88.075  1.00  0.00      PROA H
ATOM    526  CA  TYR   244      62.371  47.386  89.119  1.00  0.00      PROA C
ATOM    527  HA  TYR   244      62.264  46.744  89.994  1.00  0.00      PROA H
ATOM    528  CB  TYR   244      63.781  48.043  89.119  1.00  0.00      PROA C
ATOM    529  HB2 TYR   244      64.539  47.279  88.942  1.00  0.00      PROA H
ATOM    530  HB3 TYR   244      63.833  48.794  88.331  1.00  0.00      PROA H
ATOM    531  CG  TYR   244      64.128  48.724  90.406  1.00  0.00      PROA C
ATOM    532  CD1 TYR   244      64.308  47.976  91.583  1.00  0.00      PROA C
ATOM    533  HD1 TYR   244      64.183  46.894  91.566  1.00  0.00      PROA H
ATOM    534  CE1 TYR   244      64.650  48.617  92.785  1.00  0.00      PROA C
ATOM    535  HE1 TYR   244      64.789  48.031  93.694  1.00  0.00      PROA H
ATOM    536  CZ  TYR   244      64.810  49.998  92.813  1.00  0.00      PROA C
ATOM    537  OH  TYR   244      65.110  50.665  94.012  1.00  0.00      PROA O
ATOM    538  HH  TYR   244      65.186  50.071  94.763  1.00  0.00      PROA H
ATOM    539  CE2 TYR   244      64.648  50.734  91.646  1.00  0.00      PROA C
ATOM    540  HE2 TYR   244      64.782  51.816  91.661  1.00  0.00      PROA H
ATOM    541  CD2 TYR   244      64.315  50.111  90.441  1.00  0.00      PROA C
ATOM    542  HD2 TYR   244      64.199  50.699  89.531  1.00  0.00      PROA H
ATOM    543  C   TYR   244      61.238  48.374  89.391  1.00  0.00      PROA C
ATOM    544  O   TYR   244      61.063  48.855  90.511  1.00  0.00      PROA O
ATOM    545  N   PHE   245      60.389  48.626  88.384  1.00  0.00      PROA N
ATOM    546  H   PHE   245      60.511  48.165  87.494  1.00  0.00      PROA H
ATOM    547  CA  PHE   245      59.287  49.533  88.491  1.00  0.00      PROA C
ATOM    548  HA  PHE   245      58.686  49.274  89.363  1.00  0.00      PROA H
ATOM    549  CB  PHE   245      59.743  51.017  88.649  1.00  0.00      PROA C
ATOM    550  HB2 PHE   245      60.466  51.091  89.462  1.00  0.00      PROA H
ATOM    551  HB3 PHE   245      60.204  51.357  87.722  1.00  0.00      PROA H
ATOM    552  CG  PHE   245      58.603  51.953  88.964  1.00  0.00      PROA C
ATOM    553  CD1 PHE   245      57.576  51.580  89.846  1.00  0.00      PROA C
ATOM    554  HD1 PHE   245      57.590  50.596  90.313  1.00  0.00      PROA H
ATOM    555  CE1 PHE   245      56.537  52.477  90.120  1.00  0.00      PROA C
ATOM    556  HE1 PHE   245      55.734  52.190  90.798  1.00  0.00      PROA H
ATOM    557  CZ  PHE   245      56.503  53.745  89.542  1.00  0.00      PROA C
ATOM    558  HZ  PHE   245      55.667  54.414  89.745  1.00  0.00      PROA H
ATOM    559  CE2 PHE   245      57.539  54.143  88.710  1.00  0.00      PROA C
ATOM    560  HE2 PHE   245      57.532  55.140  88.270  1.00  0.00      PROA H
ATOM    561  CD2 PHE   245      58.574  53.257  88.450  1.00  0.00      PROA C
ATOM    562  HD2 PHE   245      59.388  53.613  87.818  1.00  0.00      PROA H
ATOM    563  C   PHE   245      58.429  49.378  87.249  1.00  0.00      PROA C
ATOM    564  O   PHE   245      58.909  49.253  86.123  1.00  0.00      PROA O
ATOM    565  N   LYS   246      57.097  49.390  87.430  1.00  0.00      PROA N
ATOM    566  H   LYS   246      56.713  49.618  88.336  1.00  0.00      PROA H
ATOM    567  CA  LYS   246      56.165  49.087  86.368  1.00  0.00      PROA C
ATOM    568  HA  LYS   246      56.599  48.337  85.707  1.00  0.00      PROA H
ATOM    569  CB  LYS   246      54.850  48.541  86.967  1.00  0.00      PROA C
ATOM    570  HB2 LYS   246      54.471  49.241  87.712  1.00  0.00      PROA H
ATOM    571  HB3 LYS   246      54.112  48.420  86.174  1.00  0.00      PROA H
ATOM    572  CG  LYS   246      54.996  47.180  87.660  1.00  0.00      PROA C
ATOM    573  HG2 LYS   246      55.313  46.433  86.932  1.00  0.00      PROA H
ATOM    574  HG3 LYS   246      55.740  47.253  88.453  1.00  0.00      PROA H
ATOM    575  CD  LYS   246      53.667  46.725  88.279  1.00  0.00      PROA C
ATOM    576  HD2 LYS   246      53.332  47.464  89.007  1.00  0.00      PROA H
ATOM    577  HD3 LYS   246      52.917  46.622  87.495  1.00  0.00      PROA H
ATOM    578  CE  LYS   246      53.812  45.385  88.986  1.00  0.00      PROA C
ATOM    579  HE2 LYS   246      54.117  44.625  88.267  1.00  0.00      PROA H
ATOM    580  HE3 LYS   246      54.566  45.466  89.769  1.00  0.00      PROA H
ATOM    581  NZ  LYS   246      52.542  44.963  89.602  1.00  0.00      PROA N
ATOM    582  HZ1 LYS   246      51.835  44.874  88.887  1.00  0.00      PROA H
ATOM    583  HZ2 LYS   246      52.670  44.073  90.062  1.00  0.00      PROA H
ATOM    584  HZ3 LYS   246      52.251  45.653  90.279  1.00  0.00      PROA H
ATOM    585  C   LYS   246      55.836  50.271  85.477  1.00  0.00      PROA C
ATOM    586  O   LYS   246      55.194  50.110  84.438  1.00  0.00      PROA O
ATOM    587  N   GLU   247      56.314  51.487  85.819  1.00  0.00      PROA N
ATOM    588  H   GLU   247      56.987  51.573  86.567  1.00  0.00      PROA H
ATOM    589  CA  GLU   247      55.864  52.682  85.117  1.00  0.00      PROA C
ATOM    590  HA  GLU   247      55.094  52.412  84.394  1.00  0.00      PROA H
ATOM    591  CB  GLU   247      55.277  53.716  86.093  1.00  0.00      PROA C
ATOM    592  HB2 GLU   247      54.624  53.213  86.807  1.00  0.00      PROA H
ATOM    593  HB3 GLU   247      56.086  54.212  86.629  1.00  0.00      PROA H
ATOM    594  CG  GLU   247      54.431  54.832  85.411  1.00  0.00      PROA C
ATOM    595  HG2 GLU   247      53.934  54.425  84.530  1.00  0.00      PROA H
ATOM    596  HG3 GLU   247      53.682  55.201  86.111  1.00  0.00      PROA H
ATOM    597  CD  GLU   247      55.245  56.044  84.945  1.00  0.00      PROA C
ATOM    598  OE1 GLU   247      56.289  56.331  85.579  1.00  0.00      PROA O
ATOM    599  OE2 GLU   247      54.840  56.725  83.962  1.00  0.00      PROA O
ATOM    600  C   GLU   247      56.956  53.339  84.292  1.00  0.00      PROA C
ATOM    601  O   GLU   247      56.702  53.851  83.206  1.00  0.00      PROA O
ATOM    602  N   GLU   248      58.232  53.271  84.717  1.00  0.00      PROA N
ATOM    603  H   GLU   248      58.452  52.801  85.584  1.00  0.00      PROA H
ATOM    604  CA  GLU   248      59.294  53.872  83.928  1.00  0.00      PROA C
ATOM    605  HA  GLU   248      58.865  54.583  83.223  1.00  0.00      PROA H
ATOM    606  CB  GLU   248      60.336  54.635  84.787  1.00  0.00      PROA C
ATOM    607  HB2 GLU   248      61.102  55.060  84.138  1.00  0.00      PROA H
ATOM    608  HB3 GLU   248      59.840  55.436  85.335  1.00  0.00      PROA H
ATOM    609  CG  GLU   248      61.097  53.808  85.848  1.00  0.00      PROA C
ATOM    610  HG2 GLU   248      60.381  53.299  86.494  1.00  0.00      PROA H
ATOM    611  HG3 GLU   248      61.726  53.070  85.351  1.00  0.00      PROA H
ATOM    612  CD  GLU   248      61.999  54.667  86.738  1.00  0.00      PROA C
ATOM    613  OE1 GLU   248      62.169  55.876  86.429  1.00  0.00      PROA O
ATOM    614  OE2 GLU   248      62.549  54.088  87.706  1.00  0.00      PROA O
ATOM    615  C   GLU   248      59.948  52.850  83.030  1.00  0.00      PROA C
ATOM    616  O   GLU   248      59.880  52.955  81.810  1.00  0.00      PROA O
ATOM    617  N   GLU   249      60.590  51.806  83.580  1.00  0.00      PROA N
ATOM    618  H   GLU   249      60.538  51.650  84.576  1.00  0.00      PROA H
ATOM    619  CA  GLU   249      61.372  50.872  82.796  1.00  0.00      PROA C
ATOM    620  HA  GLU   249      61.929  51.415  82.032  1.00  0.00      PROA H
ATOM    621  CB  GLU   249      62.370  50.110  83.692  1.00  0.00      PROA C
ATOM    622  HB2 GLU   249      61.856  49.747  84.582  1.00  0.00      PROA H
ATOM    623  HB3 GLU   249      62.782  49.265  83.140  1.00  0.00      PROA H
ATOM    624  CG  GLU   249      63.576  50.969  84.179  1.00  0.00      PROA C
ATOM    625  HG2 GLU   249      63.860  51.673  83.397  1.00  0.00      PROA H
ATOM    626  HG3 GLU   249      63.292  51.519  85.076  1.00  0.00      PROA H
ATOM    627  CD  GLU   249      64.828  50.145  84.527  1.00  0.00      PROA C
ATOM    628  OE1 GLU   249      64.786  48.902  84.424  1.00  0.00      PROA O
ATOM    629  OE2 GLU   249      65.882  50.754  84.849  1.00  0.00      PROA O
ATOM    630  C   GLU   249      60.533  49.883  82.022  1.00  0.00      PROA C
ATOM    631  O   GLU   249      60.877  49.496  80.905  1.00  0.00      PROA O
ATOM    632  N   ARG   250      59.384  49.467  82.590  1.00  0.00      PROA N
ATOM    633  H   ARG   250      59.166  49.731  83.540  1.00  0.00      PROA H
ATOM    634  CA  ARG   250      58.455  48.644  81.857  1.00  0.00      PROA C
ATOM    635  HA  ARG   250      58.986  47.799  81.418  1.00  0.00      PROA H
ATOM    636  CB  ARG   250      57.354  48.108  82.782  1.00  0.00      PROA C
ATOM    637  HB2 ARG   250      57.805  47.536  83.592  1.00  0.00      PROA H
ATOM    638  HB3 ARG   250      56.790  48.943  83.198  1.00  0.00      PROA H
ATOM    639  CG  ARG   250      56.331  47.179  82.098  1.00  0.00      PROA C
ATOM    640  HG2 ARG   250      55.601  47.779  81.554  1.00  0.00      PROA H
ATOM    641  HG3 ARG   250      56.848  46.518  81.402  1.00  0.00      PROA H
ATOM    642  CD  ARG   250      55.590  46.321  83.129  1.00  0.00      PROA C
ATOM    643  HD2 ARG   250      56.257  45.544  83.502  1.00  0.00      PROA H
ATOM    644  HD3 ARG   250      55.265  46.950  83.959  1.00  0.00      PROA H
ATOM    645  NE  ARG   250      54.399  45.690  82.487  1.00  0.00      PROA N
ATOM    646  HE  ARG   250      54.197  45.912  81.522  1.00  0.00      PROA H
ATOM    647  CZ  ARG   250      53.585  44.851  83.111  1.00  0.00      PROA C
ATOM    648  NH1 ARG   250      53.830  44.410  84.329  1.00  0.00      PROA N
ATOM    649 HH11 ARG   250      54.661  44.714  84.814  1.00  0.00      PROA H
ATOM    650 HH12 ARG   250      53.185  43.771  84.771  1.00  0.00      PROA H
ATOM    651  NH2 ARG   250      52.499  44.438  82.483  1.00  0.00      PROA N
ATOM    652 HH21 ARG   250      52.306  44.764  81.547  1.00  0.00      PROA H
ATOM    653 HH22 ARG   250      51.867  43.798  82.943  1.00  0.00      PROA H
ATOM    654  C   ARG   250      57.803  49.369  80.706  1.00  0.00      PROA C
ATOM    655  O   ARG   250      57.683  48.852  79.598  1.00  0.00      PROA O
ATOM    656  N   ARG   251      57.344  50.615  80.930  1.00  0.00      PROA N
ATOM    657  H   ARG   251      57.495  51.055  81.826  1.00  0.00      PROA H
ATOM    658  CA  ARG   251      56.634  51.334  79.893  1.00  0.00      PROA C
ATOM    659  HA  ARG   251      55.995  50.642  79.343  1.00  0.00      PROA H
ATOM    660  CB  ARG   251      55.744  52.456  80.467  1.00  0.00      PROA C
ATOM    661  HB2 ARG   251      56.369  53.198  80.964  1.00  0.00      PROA H
ATOM    662  HB3 ARG   251      55.191  52.931  79.657  1.00  0.00      PROA H
ATOM    663  CG  ARG   251      54.694  52.013  81.504  1.00  0.00      PROA C
ATOM    664  HG2 ARG   251      55.125  52.065  82.503  1.00  0.00      PROA H
ATOM    665  HG3 ARG   251      53.827  52.671  81.448  1.00  0.00      PROA H
ATOM    666  CD  ARG   251      54.119  50.607  81.404  1.00  0.00      PROA C
ATOM    667  HD2 ARG   251      54.901  49.878  81.616  1.00  0.00      PROA H
ATOM    668  HD3 ARG   251      53.310  50.492  82.125  1.00  0.00      PROA H
ATOM    669  NE  ARG   251      53.583  50.350  80.038  1.00  0.00      PROA N
ATOM    670  HE  ARG   251      54.229  50.087  79.308  1.00  0.00      PROA H
ATOM    671  CZ  ARG   251      52.305  50.442  79.700  1.00  0.00      PROA C
ATOM    672  NH1 ARG   251      51.344  50.661  80.565  1.00  0.00      PROA N
ATOM    673 HH11 ARG   251      51.566  50.768  81.545  1.00  0.00      PROA H
ATOM    674 HH12 ARG   251      50.387  50.721  80.249  1.00  0.00      PROA H
ATOM    675  NH2 ARG   251      51.996  50.333  78.435  1.00  0.00      PROA N
ATOM    676 HH21 ARG   251      52.724  50.184  77.751  1.00  0.00      PROA H
ATOM    677 HH22 ARG   251      51.030  50.399  78.147  1.00  0.00      PROA H
ATOM    678  C   ARG   251      57.532  51.903  78.825  1.00  0.00      PROA C
ATOM    679  O   ARG   251      57.143  51.969  77.660  1.00  0.00      PROA O
ATOM    680  N   PHE   252      58.777  52.269  79.176  1.00  0.00      PROA N
ATOM    681  H   PHE   252      59.042  52.287  80.151  1.00  0.00      PROA H
ATOM    682  CA  PHE   252      59.774  52.645  78.205  1.00  0.00      PROA C
ATOM    683  HA  PHE   252      59.397  53.467  77.596  1.00  0.00      PROA H
ATOM    684  CB  PHE   252      61.028  53.079  78.993  1.00  0.00      PROA C
ATOM    685  HB2 PHE   252      60.765  53.880  79.682  1.00  0.00      PROA H
ATOM    686  HB3 PHE   252      61.417  52.230  79.555  1.00  0.00      PROA H
ATOM    687  CG  PHE   252      62.085  53.565  78.099  1.00  0.00      PROA C
ATOM    688  CD1 PHE   252      62.149  54.911  77.690  1.00  0.00      PROA C
ATOM    689  HD1 PHE   252      61.415  55.628  78.057  1.00  0.00      PROA H
ATOM    690  CE1 PHE   252      63.151  55.324  76.816  1.00  0.00      PROA C
ATOM    691  HE1 PHE   252      63.251  56.379  76.561  1.00  0.00      PROA H
ATOM    692  CZ  PHE   252      63.992  54.345  76.302  1.00  0.00      PROA C
ATOM    693  HZ  PHE   252      64.694  54.592  75.506  1.00  0.00      PROA H
ATOM    694  CE2 PHE   252      63.986  53.027  76.762  1.00  0.00      PROA C
ATOM    695  HE2 PHE   252      64.726  52.318  76.394  1.00  0.00      PROA H
ATOM    696  CD2 PHE   252      63.042  52.649  77.675  1.00  0.00      PROA C
ATOM    697  HD2 PHE   252      63.037  51.633  78.070  1.00  0.00      PROA H
ATOM    698  C   PHE   252      60.085  51.492  77.260  1.00  0.00      PROA C
ATOM    699  O   PHE   252      60.072  51.629  76.034  1.00  0.00      PROA O
ATOM    700  N   ALA   253      60.285  50.288  77.840  1.00  0.00      PROA N
ATOM    701  H   ALA   253      60.299  50.208  78.846  1.00  0.00      PROA H
ATOM    702  CA  ALA   253      60.485  49.090  77.065  1.00  0.00      PROA C
ATOM    703  HA  ALA   253      61.393  49.189  76.469  1.00  0.00      PROA H
ATOM    704  CB  ALA   253      60.621  47.887  78.007  1.00  0.00      PROA C
ATOM    705  HB1 ALA   253      59.713  47.787  78.603  1.00  0.00      PROA H
ATOM    706  HB2 ALA   253      60.772  46.981  77.421  1.00  0.00      PROA H
ATOM    707  HB3 ALA   253      61.474  48.037  78.669  1.00  0.00      PROA H
ATOM    708  C   ALA   253      59.316  48.820  76.152  1.00  0.00      PROA C
ATOM    709  O   ALA   253      59.472  48.696  74.941  1.00  0.00      PROA O
ATOM    710  N   ARG   254      58.101  48.850  76.721  1.00  0.00      PROA N
ATOM    711  H   ARG   254      58.008  49.079  77.701  1.00  0.00      PROA H
ATOM    712  CA  ARG   254      56.894  48.568  75.992  1.00  0.00      PROA C
ATOM    713  HA  ARG   254      56.965  47.577  75.542  1.00  0.00      PROA H
ATOM    714  CB  ARG   254      55.698  48.616  76.978  1.00  0.00      PROA C
ATOM    715  HB2 ARG   254      55.866  47.909  77.790  1.00  0.00      PROA H
ATOM    716  HB3 ARG   254      55.603  49.622  77.387  1.00  0.00      PROA H
ATOM    717  CG  ARG   254      54.348  48.260  76.345  1.00  0.00      PROA C
ATOM    718  HG2 ARG   254      53.549  48.441  77.064  1.00  0.00      PROA H
ATOM    719  HG3 ARG   254      54.187  48.877  75.461  1.00  0.00      PROA H
ATOM    720  CD  ARG   254      54.247  46.796  75.906  1.00  0.00      PROA C
ATOM    721  HD2 ARG   254      53.328  46.650  75.338  1.00  0.00      PROA H
ATOM    722  HD3 ARG   254      55.104  46.543  75.283  1.00  0.00      PROA H
ATOM    723  NE  ARG   254      54.236  45.979  77.151  1.00  0.00      PROA N
ATOM    724  HE  ARG   254      54.062  46.443  78.031  1.00  0.00      PROA H
ATOM    725  CZ  ARG   254      54.442  44.671  77.177  1.00  0.00      PROA C
ATOM    726  NH1 ARG   254      54.594  43.985  76.073  1.00  0.00      PROA N
ATOM    727 HH11 ARG   254      54.554  44.456  75.180  1.00  0.00      PROA H
ATOM    728 HH12 ARG   254      54.750  42.988  76.118  1.00  0.00      PROA H
ATOM    729  NH2 ARG   254      54.467  44.039  78.328  1.00  0.00      PROA N
ATOM    730 HH21 ARG   254      54.329  44.553  79.186  1.00  0.00      PROA H
ATOM    731 HH22 ARG   254      54.624  43.041  78.350  1.00  0.00      PROA H
ATOM    732  C   ARG   254      56.660  49.518  74.826  1.00  0.00      PROA C
ATOM    733  O   ARG   254      56.332  49.080  73.728  1.00  0.00      PROA O
ATOM    734  N   LEU   255      56.837  50.833  75.037  1.00  0.00      PROA N
ATOM    735  H   LEU   255      57.097  51.167  75.954  1.00  0.00      PROA H
ATOM    736  CA  LEU   255      56.675  51.831  74.002  1.00  0.00      PROA C
ATOM    737  HA  LEU   255      55.704  51.704  73.524  1.00  0.00      PROA H
ATOM    738  CB  LEU   255      56.766  53.227  74.659  1.00  0.00      PROA C
ATOM    739  HB2 LEU   255      56.096  53.269  75.518  1.00  0.00      PROA H
ATOM    740  HB3 LEU   255      57.789  53.408  74.988  1.00  0.00      PROA H
ATOM    741  CG  LEU   255      56.398  54.461  73.811  1.00  0.00      PROA C
ATOM    742  HG  LEU   255      55.626  54.191  73.091  1.00  0.00      PROA H
ATOM    743  CD1 LEU   255      55.877  55.564  74.748  1.00  0.00      PROA C
ATOM    744 HD11 LEU   255      56.652  55.826  75.468  1.00  0.00      PROA H
ATOM    745 HD12 LEU   255      55.612  56.444  74.163  1.00  0.00      PROA H
ATOM    746 HD13 LEU   255      54.996  55.203  75.280  1.00  0.00      PROA H
ATOM    747  CD2 LEU   255      57.598  55.001  73.026  1.00  0.00      PROA C
ATOM    748 HD21 LEU   255      57.972  54.227  72.355  1.00  0.00      PROA H
ATOM    749 HD22 LEU   255      57.292  55.869  72.444  1.00  0.00      PROA H
ATOM    750 HD23 LEU   255      58.387  55.290  73.721  1.00  0.00      PROA H
ATOM    751  C   LEU   255      57.683  51.676  72.888  1.00  0.00      PROA C
ATOM    752  O   LEU   255      57.351  51.723  71.701  1.00  0.00      PROA O
ATOM    753  N   TRP   256      58.963  51.445  73.242  1.00  0.00      PROA N
ATOM    754  H   TRP   256      59.217  51.401  74.218  1.00  0.00      PROA H
ATOM    755  CA  TRP   256      59.993  51.257  72.249  1.00  0.00      PROA C
ATOM    756  HA  TRP   256      59.885  52.008  71.466  1.00  0.00      PROA H
ATOM    757  CB  TRP   256      61.404  51.388  72.844  1.00  0.00      PROA C
ATOM    758  HB2 TRP   256      61.422  50.940  73.837  1.00  0.00      PROA H
ATOM    759  HB3 TRP   256      62.119  50.876  72.201  1.00  0.00      PROA H
ATOM    760  CG  TRP   256      61.830  52.816  72.970  1.00  0.00      PROA C
ATOM    761  CD1 TRP   256      61.676  53.620  74.061  1.00  0.00      PROA C
ATOM    762  HD1 TRP   256      61.230  53.222  74.972  1.00  0.00      PROA H
ATOM    763  NE1 TRP   256      62.149  54.870  73.777  1.00  0.00      PROA N
ATOM    764  HE1 TRP   256      62.147  55.656  74.411  1.00  0.00      PROA H
ATOM    765  CE2 TRP   256      62.629  54.914  72.512  1.00  0.00      PROA C
ATOM    766  CZ2 TRP   256      63.220  55.948  71.802  1.00  0.00      PROA C
ATOM    767  HZ2 TRP   256      63.372  56.918  72.275  1.00  0.00      PROA H
ATOM    768  CH2 TRP   256      63.603  55.693  70.481  1.00  0.00      PROA C
ATOM    769  HH2 TRP   256      64.076  56.478  69.890  1.00  0.00      PROA H
ATOM    770  CZ3 TRP   256      63.390  54.445  69.902  1.00  0.00      PROA C
ATOM    771  HZ3 TRP   256      63.685  54.267  68.868  1.00  0.00      PROA H
ATOM    772  CE3 TRP   256      62.799  53.412  70.635  1.00  0.00      PROA C
ATOM    773  HE3 TRP   256      62.634  52.440  70.170  1.00  0.00      PROA H
ATOM    774  CD2 TRP   256      62.428  53.638  71.953  1.00  0.00      PROA C
ATOM    775  C   TRP   256      59.849  49.981  71.457  1.00  0.00      PROA C
ATOM    776  O   TRP   256      60.058  49.953  70.249  1.00  0.00      PROA O
ATOM    777  N   VAL   257      59.455  48.873  72.102  1.00  0.00      PROA N
ATOM    778  H   VAL   257      59.357  48.882  73.107  1.00  0.00      PROA H
ATOM    779  CA  VAL   257      59.158  47.635  71.399  1.00  0.00      PROA C
ATOM    780  HA  VAL   257      60.010  47.356  70.779  1.00  0.00      PROA H
ATOM    781  CB  VAL   257      58.879  46.509  72.394  1.00  0.00      PROA C
ATOM    782  HB  VAL   257      58.119  46.832  73.105  1.00  0.00      PROA H
ATOM    783  CG1 VAL   257      58.371  45.230  71.700  1.00  0.00      PROA C
ATOM    784 HG11 VAL   257      59.122  44.877  70.992  1.00  0.00      PROA H
ATOM    785 HG12 VAL   257      58.187  44.459  72.448  1.00  0.00      PROA H
ATOM    786 HG13 VAL   257      57.445  45.448  71.167  1.00  0.00      PROA H
ATOM    787  CG2 VAL   257      60.169  46.187  73.174  1.00  0.00      PROA C
ATOM    788 HG21 VAL   257      60.500  47.075  73.713  1.00  0.00      PROA H
ATOM    789 HG22 VAL   257      59.973  45.383  73.884  1.00  0.00      PROA H
ATOM    790 HG23 VAL   257      60.947  45.874  72.478  1.00  0.00      PROA H
ATOM    791  C   VAL   257      57.998  47.811  70.436  1.00  0.00      PROA C
ATOM    792  O   VAL   257      58.066  47.435  69.266  1.00  0.00      PROA O
ATOM    793  N   GLY   258      56.918  48.476  70.901  1.00  0.00      PROA N
ATOM    794  H   GLY   258      56.905  48.814  71.852  1.00  0.00      PROA H
ATOM    795  CA  GLY   258      55.743  48.739  70.089  1.00  0.00      PROA C
ATOM    796  HA2 GLY   258      55.332  47.796  69.729  1.00  0.00      PROA H
ATOM    797  HA3 GLY   258      54.994  49.255  70.690  1.00  0.00      PROA H
ATOM    798  C   GLY   258      56.026  49.596  68.888  1.00  0.00      PROA C
ATOM    799  O   GLY   258      55.558  49.326  67.783  1.00  0.00      PROA O
ATOM    800  N   VAL   259      56.852  50.648  69.040  1.00  0.00      PROA N
ATOM    801  H   VAL   259      57.261  50.842  69.943  1.00  0.00      PROA H
ATOM    802  CA  VAL   259      57.174  51.521  67.921  1.00  0.00      PROA C
ATOM    803  HA  VAL   259      56.287  51.664  67.305  1.00  0.00      PROA H
ATOM    804  CB  VAL   259      57.658  52.895  68.383  1.00  0.00      PROA C
ATOM    805  HB  VAL   259      56.968  53.293  69.127  1.00  0.00      PROA H
ATOM    806  CG1 VAL   259      59.057  52.818  69.011  1.00  0.00      PROA C
ATOM    807 HG11 VAL   259      59.764  52.433  68.277  1.00  0.00      PROA H
ATOM    808 HG12 VAL   259      59.369  53.813  69.328  1.00  0.00      PROA H
ATOM    809 HG13 VAL   259      59.032  52.154  69.875  1.00  0.00      PROA H
ATOM    810  CG2 VAL   259      57.652  53.901  67.220  1.00  0.00      PROA C
ATOM    811 HG21 VAL   259      56.639  54.000  66.830  1.00  0.00      PROA H
ATOM    812 HG22 VAL   259      58.001  54.870  67.575  1.00  0.00      PROA H
ATOM    813 HG23 VAL   259      58.312  53.545  66.428  1.00  0.00      PROA H
ATOM    814  C   VAL   259      58.150  50.862  66.965  1.00  0.00      PROA C
ATOM    815  O   VAL   259      58.097  51.079  65.761  1.00  0.00      PROA O
ATOM    816  N   TRP   260      59.011  49.946  67.447  1.00  0.00      PROA N
ATOM    817  H   TRP   260      59.052  49.763  68.439  1.00  0.00      PROA H
ATOM    818  CA  TRP   260      59.890  49.207  66.566  1.00  0.00      PROA C
ATOM    819  HA  TRP   260      60.205  49.850  65.744  1.00  0.00      PROA H
ATOM    820  CB  TRP   260      61.144  48.720  67.319  1.00  0.00      PROA C
ATOM    821  HB2 TRP   260      60.859  48.366  68.310  1.00  0.00      PROA H
ATOM    822  HB3 TRP   260      61.609  47.906  66.763  1.00  0.00      PROA H
ATOM    823  CG  TRP   260      62.139  49.791  67.483  1.00  0.00      PROA C
ATOM    824  CD1 TRP   260      62.647  50.376  68.605  1.00  0.00      PROA C
ATOM    825  HD1 TRP   260      62.308  50.054  69.590  1.00  0.00      PROA H
ATOM    826  NE1 TRP   260      63.552  51.328  68.246  1.00  0.00      PROA N
ATOM    827  HE1 TRP   260      64.082  51.904  68.885  1.00  0.00      PROA H
ATOM    828  CE2 TRP   260      63.617  51.366  66.901  1.00  0.00      PROA C
ATOM    829  CZ2 TRP   260      64.318  52.175  66.092  1.00  0.00      PROA C
ATOM    830  HZ2 TRP   260      65.046  52.869  66.513  1.00  0.00      PROA H
ATOM    831  CH2 TRP   260      64.020  52.029  64.740  1.00  0.00      PROA C
ATOM    832  HH2 TRP   260      64.345  52.785  64.025  1.00  0.00      PROA H
ATOM    833  CZ3 TRP   260      63.344  51.018  64.170  1.00  0.00      PROA C
ATOM    834  HZ3 TRP   260      63.367  50.889  63.088  1.00  0.00      PROA H
ATOM    835  CE3 TRP   260      62.645  50.182  64.984  1.00  0.00      PROA C
ATOM    836  HE3 TRP   260      62.035  49.386  64.555  1.00  0.00      PROA H
ATOM    837  CD2 TRP   260      62.747  50.392  66.368  1.00  0.00      PROA C
ATOM    838  C   TRP   260      59.231  48.036  65.900  1.00  0.00      PROA C
ATOM    839  O   TRP   260      59.723  47.509  64.906  1.00  0.00      PROA O
ATOM    840  N   SER   261      58.076  47.601  66.407  1.00  0.00      PROA N
ATOM    841  H   SER   261      57.690  48.038  67.232  1.00  0.00      PROA H
ATOM    842  CA  SER   261      57.355  46.511  65.803  1.00  0.00      PROA C
ATOM    843  HA  SER   261      58.057  45.841  65.307  1.00  0.00      PROA H
ATOM    844  CB  SER   261      56.597  45.746  66.877  1.00  0.00      PROA C
ATOM    845  HB2 SER   261      57.256  45.561  67.726  1.00  0.00      PROA H
ATOM    846  HB3 SER   261      55.739  46.332  67.205  1.00  0.00      PROA H
ATOM    847  OG  SER   261      56.175  44.534  66.315  1.00  0.00      PROA O
ATOM    848  HG  SER   261      55.692  44.028  66.973  1.00  0.00      PROA H
ATOM    849  C   SER   261      56.362  46.991  64.784  1.00  0.00      PROA C
ATOM    850  O   SER   261      56.010  46.278  63.847  1.00  0.00      PROA O
ATOM    851  N   VAL   262      55.919  48.239  64.901  1.00  0.00      PROA N
ATOM    852  H   VAL   262      56.109  48.765  65.742  1.00  0.00      PROA H
ATOM    853  CA  VAL   262      55.172  48.855  63.849  1.00  0.00      PROA C
ATOM    854  HA  VAL   262      54.351  48.200  63.555  1.00  0.00      PROA H
ATOM    855  CB  VAL   262      54.653  50.133  64.375  1.00  0.00      PROA C
ATOM    856  HB  VAL   262      55.464  50.689  64.844  1.00  0.00      PROA H
ATOM    857  CG1 VAL   262      54.112  50.847  63.186  1.00  0.00      PROA C
ATOM    858 HG11 VAL   262      53.322  50.250  62.730  1.00  0.00      PROA H
ATOM    859 HG12 VAL   262      53.706  51.811  63.494  1.00  0.00      PROA H
ATOM    860 HG13 VAL   262      54.911  51.005  62.461  1.00  0.00      PROA H
ATOM    861  CG2 VAL   262      53.500  49.797  65.345  1.00  0.00      PROA C
ATOM    862 HG21 VAL   262      53.877  49.175  66.157  1.00  0.00      PROA H
ATOM    863 HG22 VAL   262      53.089  50.720  65.756  1.00  0.00      PROA H
ATOM    864 HG23 VAL   262      52.718  49.259  64.809  1.00  0.00      PROA H
ATOM    865  C   VAL   262      55.951  49.028  62.557  1.00  0.00      PROA C
ATOM    866  O   VAL   262      55.480  48.771  61.450  1.00  0.00      PROA O
ATOM    867  N   LEU   263      57.217  49.441  62.677  1.00  0.00      PROA N
ATOM    868  H   LEU   263      57.590  49.670  63.587  1.00  0.00      PROA H
ATOM    869  CA  LEU   263      58.077  49.570  61.526  1.00  0.00      PROA C
ATOM    870  HA  LEU   263      57.540  50.078  60.725  1.00  0.00      PROA H
ATOM    871  CB  LEU   263      59.329  50.388  61.899  1.00  0.00      PROA C
ATOM    872  HB2 LEU   263      59.966  49.798  62.558  1.00  0.00      PROA H
ATOM    873  HB3 LEU   263      59.881  50.642  60.994  1.00  0.00      PROA H
ATOM    874  CG  LEU   263      59.009  51.710  62.629  1.00  0.00      PROA C
ATOM    875  HG  LEU   263      58.418  51.499  63.520  1.00  0.00      PROA H
ATOM    876  CD1 LEU   263      60.309  52.413  63.043  1.00  0.00      PROA C
ATOM    877 HD11 LEU   263      60.903  52.631  62.156  1.00  0.00      PROA H
ATOM    878 HD12 LEU   263      60.071  53.344  63.558  1.00  0.00      PROA H
ATOM    879 HD13 LEU   263      60.876  51.765  63.711  1.00  0.00      PROA H
ATOM    880  CD2 LEU   263      58.105  52.610  61.789  1.00  0.00      PROA C
ATOM    881 HD21 LEU   263      57.167  52.094  61.584  1.00  0.00      PROA H
ATOM    882 HD22 LEU   263      57.901  53.531  62.335  1.00  0.00      PROA H
ATOM    883 HD23 LEU   263      58.602  52.848  60.849  1.00  0.00      PROA H
ATOM    884  C   LEU   263      58.484  48.214  60.985  1.00  0.00      PROA C
ATOM    885  O   LEU   263      58.736  48.050  59.791  1.00  0.00      PROA O
ATOM    886  N   CYS   264      58.504  47.178  61.853  1.00  0.00      PROA N
ATOM    887  H   CYS   264      58.259  47.327  62.822  1.00  0.00      PROA H
ATOM    888  CA  CYS   264      58.870  45.833  61.449  1.00  0.00      PROA C
ATOM    889  HA  CYS   264      59.735  45.875  60.786  1.00  0.00      PROA H
ATOM    890  CB  CYS   264      59.224  44.985  62.697  1.00  0.00      PROA C
ATOM    891  HB2 CYS   264      59.838  45.577  63.376  1.00  0.00      PROA H
ATOM    892  HB3 CYS   264      58.307  44.685  63.204  1.00  0.00      PROA H
ATOM    893  SG  CYS   264      60.153  43.464  62.320  1.00  0.00      PROA S
ATOM    894  HG  CYS   264      60.254  43.047  63.579  1.00  0.00      PROA H
ATOM    895  C   CYS   264      57.762  45.149  60.667  1.00  0.00      PROA C
ATOM    896  O   CYS   264      58.016  44.279  59.832  1.00  0.00      PROA O
ATOM    897  N   CYS   265      56.493  45.572  60.859  1.00  0.00      PROA N
ATOM    898  H   CYS   265      56.300  46.302  61.530  1.00  0.00      PROA H
ATOM    899  CA  CYS   265      55.357  45.030  60.141  1.00  0.00      PROA C
ATOM    900  HA  CYS   265      55.623  44.062  59.717  1.00  0.00      PROA H
ATOM    901  CB  CYS   265      54.126  44.832  61.069  1.00  0.00      PROA C
ATOM    902  HB2 CYS   265      53.324  44.348  60.511  1.00  0.00      PROA H
ATOM    903  HB3 CYS   265      54.406  44.207  61.917  1.00  0.00      PROA H
ATOM    904  SG  CYS   265      53.415  46.357  61.769  1.00  0.00      PROA S
ATOM    905  HG  CYS   265      52.446  45.758  62.454  1.00  0.00      PROA H
ATOM    906  C   CYS   265      54.980  45.905  58.961  1.00  0.00      PROA C
ATOM    907  O   CYS   265      53.856  45.897  58.479  1.00  0.00      PROA O
ATOM    908  N   ALA   266      55.914  46.696  58.433  1.00  0.00      PROA N
ATOM    909  H   ALA   266      56.831  46.744  58.851  1.00  0.00      PROA H
ATOM    910  CA  ALA   266      55.626  47.488  57.265  1.00  0.00      PROA C
ATOM    911  HA  ALA   266      54.623  47.257  56.906  1.00  0.00      PROA H
ATOM    912  CB  ALA   266      55.726  48.937  57.682  1.00  0.00      PROA C
ATOM    913  HB1 ALA   266      56.731  49.142  58.050  1.00  0.00      PROA H
ATOM    914  HB2 ALA   266      55.515  49.578  56.826  1.00  0.00      PROA H
ATOM    915  HB3 ALA   266      55.003  49.138  58.472  1.00  0.00      PROA H
ATOM    916  C   ALA   266      56.585  47.193  56.124  1.00  0.00      PROA C
ATOM    917  O   ALA   266      56.169  46.986  54.983  1.00  0.00      PROA O
ATOM    918  N   SER   267      57.909  47.115  56.387  1.00  0.00      PROA N
ATOM    919  H   SER   267      58.253  47.324  57.313  1.00  0.00      PROA H
ATOM    920  CA  SER   267      58.881  46.734  55.363  1.00  0.00      PROA C
ATOM    921  HA  SER   267      58.725  47.339  54.470  1.00  0.00      PROA H
ATOM    922  CB  SER   267      60.342  46.949  55.850  1.00  0.00      PROA C
ATOM    923  HB2 SER   267      61.009  47.000  54.989  1.00  0.00      PROA H
ATOM    924  HB3 SER   267      60.405  47.880  56.413  1.00  0.00      PROA H
ATOM    925  OG  SER   267      60.802  45.895  56.696  1.00  0.00      PROA O
ATOM    926  HG  SER   267      61.705  46.074  56.968  1.00  0.00      PROA H
ATOM    927  C   SER   267      58.701  45.298  54.902  1.00  0.00      PROA C
ATOM    928  O   SER   267      58.781  44.961  53.720  1.00  0.00      PROA O
ATOM    929  N   THR   268      58.403  44.400  55.854  1.00  0.00      PROA N
ATOM    930  H   THR   268      58.290  44.698  56.812  1.00  0.00      PROA H
ATOM    931  CA  THR   268      58.228  42.991  55.594  1.00  0.00      PROA C
ATOM    932  HA  THR   268      59.039  42.635  54.958  1.00  0.00      PROA H
ATOM    933  CB  THR   268      58.234  42.178  56.869  1.00  0.00      PROA C
ATOM    934  HB  THR   268      58.043  41.131  56.634  1.00  0.00      PROA H
ATOM    935  CG2 THR   268      59.585  42.290  57.571  1.00  0.00      PROA C
ATOM    936 HG21 THR   268      59.783  43.333  57.816  1.00  0.00      PROA H
ATOM    937 HG22 THR   268      59.570  41.698  58.486  1.00  0.00      PROA H
ATOM    938 HG23 THR   268      60.369  41.917  56.912  1.00  0.00      PROA H
ATOM    939  OG1 THR   268      57.257  42.627  57.784  1.00  0.00      PROA O
ATOM    940  HG1 THR   268      57.291  42.089  58.578  1.00  0.00      PROA H
ATOM    941  C   THR   268      56.952  42.727  54.844  1.00  0.00      PROA C
ATOM    942  O   THR   268      56.872  41.844  53.997  1.00  0.00      PROA O
ATOM    943  N   LEU   269      55.912  43.532  55.108  1.00  0.00      PROA N
ATOM    944  H   LEU   269      56.007  44.275  55.785  1.00  0.00      PROA H
ATOM    945  CA  LEU   269      54.636  43.394  54.465  1.00  0.00      PROA C
ATOM    946  HA  LEU   269      54.254  42.386  54.627  1.00  0.00      PROA H
ATOM    947  CB  LEU   269      53.683  44.426  55.080  1.00  0.00      PROA C
ATOM    948  HB2 LEU   269      53.970  44.616  56.114  1.00  0.00      PROA H
ATOM    949  HB3 LEU   269      53.736  45.354  54.511  1.00  0.00      PROA H
ATOM    950  CG  LEU   269      52.223  43.942  55.070  1.00  0.00      PROA C
ATOM    951  HG  LEU   269      52.158  42.971  55.561  1.00  0.00      PROA H
ATOM    952  CD1 LEU   269      51.420  44.958  55.806  1.00  0.00      PROA C
ATOM    953 HD11 LEU   269      51.508  45.923  55.308  1.00  0.00      PROA H
ATOM    954 HD12 LEU   269      50.373  44.652  55.823  1.00  0.00      PROA H
ATOM    955 HD13 LEU   269      51.789  45.043  56.828  1.00  0.00      PROA H
ATOM    956  CD2 LEU   269      51.652  43.828  53.656  1.00  0.00      PROA C
ATOM    957 HD21 LEU   269      52.244  43.116  53.081  1.00  0.00      PROA H
ATOM    958 HD22 LEU   269      50.619  43.483  53.707  1.00  0.00      PROA H
ATOM    959 HD23 LEU   269      51.685  44.804  53.170  1.00  0.00      PROA H
ATOM    960  C   LEU   269      54.743  43.614  52.969  1.00  0.00      PROA C
ATOM    961  O   LEU   269      54.367  42.772  52.157  1.00  0.00      PROA O
ATOM    962  N   PHE   270      55.374  44.739  52.576  1.00  0.00      PROA N
ATOM    963  H   PHE   270      55.788  45.352  53.264  1.00  0.00      PROA H
ATOM    964  CA  PHE   270      55.511  45.153  51.198  1.00  0.00      PROA C
ATOM    965  HA  PHE   270      54.527  45.193  50.731  1.00  0.00      PROA H
ATOM    966  CB  PHE   270      56.164  46.556  51.130  1.00  0.00      PROA C
ATOM    967  HB2 PHE   270      55.562  47.266  51.697  1.00  0.00      PROA H
ATOM    968  HB3 PHE   270      57.167  46.511  51.554  1.00  0.00      PROA H
ATOM    969  CG  PHE   270      56.277  47.063  49.716  1.00  0.00      PROA C
ATOM    970  CD1 PHE   270      55.143  47.543  49.040  1.00  0.00      PROA C
ATOM    971  HD1 PHE   270      54.171  47.535  49.533  1.00  0.00      PROA H
ATOM    972  CE1 PHE   270      55.250  48.035  47.733  1.00  0.00      PROA C
ATOM    973  HE1 PHE   270      54.364  48.405  47.215  1.00  0.00      PROA H
ATOM    974  CZ  PHE   270      56.496  48.051  47.094  1.00  0.00      PROA C
ATOM    975  HZ  PHE   270      56.583  48.432  46.077  1.00  0.00      PROA H
ATOM    976  CE2 PHE   270      57.634  47.576  47.760  1.00  0.00      PROA C
ATOM    977  HE2 PHE   270      58.603  47.591  47.262  1.00  0.00      PROA H
ATOM    978  CD2 PHE   270      57.520  47.083  49.064  1.00  0.00      PROA C
ATOM    979  HD2 PHE   270      58.409  46.712  49.575  1.00  0.00      PROA H
ATOM    980  C   PHE   270      56.287  44.149  50.392  1.00  0.00      PROA C
ATOM    981  O   PHE   270      55.974  43.867  49.240  1.00  0.00      PROA O
ATOM    982  N   THR   271      57.311  43.561  51.029  1.00  0.00      PROA N
ATOM    983  H   THR   271      57.531  43.824  51.980  1.00  0.00      PROA H
ATOM    984  CA  THR   271      58.152  42.547  50.441  1.00  0.00      PROA C
ATOM    985  HA  THR   271      58.584  42.926  49.514  1.00  0.00      PROA H
ATOM    986  CB  THR   271      59.264  42.202  51.429  1.00  0.00      PROA C
ATOM    987  HB  THR   271      58.831  41.739  52.317  1.00  0.00      PROA H
ATOM    988  CG2 THR   271      60.268  41.230  50.816  1.00  0.00      PROA C
ATOM    989 HG21 THR   271      60.718  41.681  49.932  1.00  0.00      PROA H
ATOM    990 HG22 THR   271      61.047  41.003  51.544  1.00  0.00      PROA H
ATOM    991 HG23 THR   271      59.757  40.309  50.533  1.00  0.00      PROA H
ATOM    992  OG1 THR   271      59.973  43.376  51.827  1.00  0.00      PROA O
ATOM    993  HG1 THR   271      60.666  43.137  52.447  1.00  0.00      PROA H
ATOM    994  C   THR   271      57.326  41.330  50.058  1.00  0.00      PROA C
ATOM    995  O   THR   271      57.308  40.875  48.914  1.00  0.00      PROA O
ATOM    996  N   VAL   272      56.478  40.846  50.979  1.00  0.00      PROA N
ATOM    997  H   VAL   272      56.471  41.232  51.912  1.00  0.00      PROA H
ATOM    998  CA  VAL   272      55.537  39.770  50.720  1.00  0.00      PROA C
ATOM    999  HA  VAL   272      56.062  38.927  50.272  1.00  0.00      PROA H
ATOM   1000  CB  VAL   272      54.883  39.314  52.023  1.00  0.00      PROA C
ATOM   1001  HB  VAL   272      54.382  40.160  52.494  1.00  0.00      PROA H
ATOM   1002  CG1 VAL   272      53.842  38.208  51.783  1.00  0.00      PROA C
ATOM   1003 HG11 VAL   272      54.325  37.346  51.324  1.00  0.00      PROA H
ATOM   1004 HG12 VAL   272      53.400  37.911  52.735  1.00  0.00      PROA H
ATOM   1005 HG13 VAL   272      53.060  38.581  51.122  1.00  0.00      PROA H
ATOM   1006  CG2 VAL   272      55.969  38.798  52.986  1.00  0.00      PROA C
ATOM   1007 HG21 VAL   272      56.680  39.598  53.196  1.00  0.00      PROA H
ATOM   1008 HG22 VAL   272      55.505  38.472  53.917  1.00  0.00      PROA H
ATOM   1009 HG23 VAL   272      56.493  37.959  52.528  1.00  0.00      PROA H
ATOM   1010  C   VAL   272      54.505  40.118  49.653  1.00  0.00      PROA C
ATOM   1011  O   VAL   272      54.216  39.319  48.761  1.00  0.00      PROA O
ATOM   1012  N   LEU   273      53.958  41.353  49.659  1.00  0.00      PROA N
ATOM   1013  H   LEU   273      54.188  42.003  50.397  1.00  0.00      PROA H
ATOM   1014  CA  LEU   273      53.032  41.806  48.634  1.00  0.00      PROA C
ATOM   1015  HA  LEU   273      52.145  41.173  48.639  1.00  0.00      PROA H
ATOM   1016  CB  LEU   273      52.581  43.264  48.858  1.00  0.00      PROA C
ATOM   1017  HB2 LEU   273      53.456  43.911  48.918  1.00  0.00      PROA H
ATOM   1018  HB3 LEU   273      51.951  43.582  48.028  1.00  0.00      PROA H
ATOM   1019  CG  LEU   273      51.778  43.467  50.141  1.00  0.00      PROA C
ATOM   1020  HG  LEU   273      52.386  43.183  51.000  1.00  0.00      PROA H
ATOM   1021  CD1 LEU   273      51.393  44.921  50.246  1.00  0.00      PROA C
ATOM   1022 HD11 LEU   273      50.789  45.200  49.383  1.00  0.00      PROA H
ATOM   1023 HD12 LEU   273      50.819  45.080  51.158  1.00  0.00      PROA H
ATOM   1024 HD13 LEU   273      52.294  45.535  50.272  1.00  0.00      PROA H
ATOM   1025  CD2 LEU   273      50.518  42.599  50.227  1.00  0.00      PROA C
ATOM   1026 HD21 LEU   273      50.797  41.546  50.185  1.00  0.00      PROA H
ATOM   1027 HD22 LEU   273      50.001  42.799  51.166  1.00  0.00      PROA H
ATOM   1028 HD23 LEU   273      49.857  42.833  49.392  1.00  0.00      PROA H
ATOM   1029  C   LEU   273      53.619  41.774  47.251  1.00  0.00      PROA C
ATOM   1030  O   LEU   273      53.025  41.230  46.327  1.00  0.00      PROA O
ATOM   1031  N   THR   274      54.846  42.298  47.101  1.00  0.00      PROA N
ATOM   1032  H   THR   274      55.311  42.729  47.888  1.00  0.00      PROA H
ATOM   1033  CA  THR   274      55.592  42.300  45.860  1.00  0.00      PROA C
ATOM   1034  HA  THR   274      54.976  42.722  45.066  1.00  0.00      PROA H
ATOM   1035  CB  THR   274      56.871  43.110  45.914  1.00  0.00      PROA C
ATOM   1036  HB  THR   274      57.461  42.918  45.018  1.00  0.00      PROA H
ATOM   1037  CG2 THR   274      56.512  44.605  45.988  1.00  0.00      PROA C
ATOM   1038 HG21 THR   274      55.920  44.793  46.884  1.00  0.00      PROA H
ATOM   1039 HG22 THR   274      57.426  45.197  46.027  1.00  0.00      PROA H
ATOM   1040 HG23 THR   274      55.936  44.885  45.106  1.00  0.00      PROA H
ATOM   1041  OG1 THR   274      57.644  42.791  47.060  1.00  0.00      PROA O
ATOM   1042  HG1 THR   274      58.445  43.320  47.064  1.00  0.00      PROA H
ATOM   1043  C   THR   274      55.926  40.912  45.392  1.00  0.00      PROA C
ATOM   1044  O   THR   274      56.031  40.678  44.198  1.00  0.00      PROA O
ATOM   1045  N   TYR   275      56.088  39.934  46.303  1.00  0.00      PROA N
ATOM   1046  H   TYR   275      56.224  40.167  47.276  1.00  0.00      PROA H
ATOM   1047  CA  TYR   275      56.063  38.551  45.856  1.00  0.00      PROA C
ATOM   1048  HA  TYR   275      56.764  38.422  45.031  1.00  0.00      PROA H
ATOM   1049  CB  TYR   275      56.467  37.605  47.015  1.00  0.00      PROA C
ATOM   1050  HB2 TYR   275      57.540  37.678  47.187  1.00  0.00      PROA H
ATOM   1051  HB3 TYR   275      55.933  37.892  47.921  1.00  0.00      PROA H
ATOM   1052  CG  TYR   275      56.154  36.166  46.748  1.00  0.00      PROA C
ATOM   1053  CD1 TYR   275      56.870  35.462  45.770  1.00  0.00      PROA C
ATOM   1054  HD1 TYR   275      57.675  35.954  45.225  1.00  0.00      PROA H
ATOM   1055  CE1 TYR   275      56.552  34.134  45.494  1.00  0.00      PROA C
ATOM   1056  HE1 TYR   275      57.133  33.575  44.761  1.00  0.00      PROA H
ATOM   1057  CZ  TYR   275      55.491  33.538  46.163  1.00  0.00      PROA C
ATOM   1058  OH  TYR   275      55.206  32.199  45.952  1.00  0.00      PROA O
ATOM   1059  HH  TYR   275      55.803  31.782  45.327  1.00  0.00      PROA H
ATOM   1060  CE2 TYR   275      54.714  34.248  47.079  1.00  0.00      PROA C
ATOM   1061  HE2 TYR   275      53.840  33.780  47.531  1.00  0.00      PROA H
ATOM   1062  CD2 TYR   275      55.077  35.556  47.399  1.00  0.00      PROA C
ATOM   1063  HD2 TYR   275      54.519  36.103  48.159  1.00  0.00      PROA H
ATOM   1064  C   TYR   275      54.733  38.085  45.285  1.00  0.00      PROA C
ATOM   1065  O   TYR   275      54.662  37.430  44.248  1.00  0.00      PROA O
ATOM   1066  N   LEU   276      53.641  38.372  46.010  1.00  0.00      PROA N
ATOM   1067  H   LEU   276      53.708  39.005  46.795  1.00  0.00      PROA H
ATOM   1068  CA  LEU   276      52.350  37.796  45.703  1.00  0.00      PROA C
ATOM   1069  HA  LEU   276      52.458  36.723  45.548  1.00  0.00      PROA H
ATOM   1070  CB  LEU   276      51.351  38.033  46.861  1.00  0.00      PROA C
ATOM   1071  HB2 LEU   276      51.456  39.054  47.230  1.00  0.00      PROA H
ATOM   1072  HB3 LEU   276      50.333  37.881  46.500  1.00  0.00      PROA H
ATOM   1073  CG  LEU   276      51.535  37.104  48.073  1.00  0.00      PROA C
ATOM   1074  HG  LEU   276      52.593  36.877  48.199  1.00  0.00      PROA H
ATOM   1075  CD1 LEU   276      51.013  37.778  49.346  1.00  0.00      PROA C
ATOM   1076 HD11 LEU   276      49.953  38.004  49.230  1.00  0.00      PROA H
ATOM   1077 HD12 LEU   276      51.151  37.107  50.194  1.00  0.00      PROA H
ATOM   1078 HD13 LEU   276      51.565  38.702  49.520  1.00  0.00      PROA H
ATOM   1079  CD2 LEU   276      50.828  35.762  47.845  1.00  0.00      PROA C
ATOM   1080 HD21 LEU   276      51.245  35.276  46.963  1.00  0.00      PROA H
ATOM   1081 HD22 LEU   276      50.972  35.122  48.715  1.00  0.00      PROA H
ATOM   1082 HD23 LEU   276      49.762  35.934  47.694  1.00  0.00      PROA H
ATOM   1083  C   LEU   276      51.742  38.343  44.439  1.00  0.00      PROA C
ATOM   1084  O   LEU   276      50.931  37.680  43.793  1.00  0.00      PROA O
ATOM   1085  N   VAL   277      52.088  39.578  44.060  1.00  0.00      PROA N
ATOM   1086  H   VAL   277      52.709  40.129  44.636  1.00  0.00      PROA H
ATOM   1087  CA  VAL   277      51.605  40.168  42.841  1.00  0.00      PROA C
ATOM   1088  HA  VAL   277      50.535  39.982  42.746  1.00  0.00      PROA H
ATOM   1089  CB  VAL   277      51.823  41.668  42.792  1.00  0.00      PROA C
ATOM   1090  HB  VAL   277      51.581  42.039  41.797  1.00  0.00      PROA H
ATOM   1091  CG1 VAL   277      50.932  42.388  43.816  1.00  0.00      PROA C
ATOM   1092 HG11 VAL   277      51.169  42.033  44.819  1.00  0.00      PROA H
ATOM   1093 HG12 VAL   277      51.109  43.462  43.761  1.00  0.00      PROA H
ATOM   1094 HG13 VAL   277      49.885  42.181  43.596  1.00  0.00      PROA H
ATOM   1095  CG2 VAL   277      53.295  42.047  43.009  1.00  0.00      PROA C
ATOM   1096 HG21 VAL   277      53.907  41.590  42.231  1.00  0.00      PROA H
ATOM   1097 HG22 VAL   277      53.402  43.130  42.966  1.00  0.00      PROA H
ATOM   1098 HG23 VAL   277      53.623  41.688  43.985  1.00  0.00      PROA H
ATOM   1099  C   VAL   277      52.104  39.470  41.590  1.00  0.00      PROA C
ATOM   1100  O   VAL   277      51.330  39.247  40.663  1.00  0.00      PROA O
ATOM   1101  N   ASP   278      53.386  39.068  41.561  1.00  0.00      PROA N
ATOM   1102  H   ASP   278      53.982  39.223  42.361  1.00  0.00      PROA H
ATOM   1103  CA  ASP   278      54.006  38.410  40.445  1.00  0.00      PROA C
ATOM   1104  HA  ASP   278      53.248  37.883  39.866  1.00  0.00      PROA H
ATOM   1105  CB  ASP   278      54.750  39.345  39.450  1.00  0.00      PROA C
ATOM   1106  HB2 ASP   278      55.350  38.744  38.766  1.00  0.00      PROA H
ATOM   1107  HB3 ASP   278      54.022  39.923  38.881  1.00  0.00      PROA H
ATOM   1108  CG  ASP   278      55.699  40.350  40.103  1.00  0.00      PROA C
ATOM   1109  OD1 ASP   278      55.712  40.457  41.341  1.00  0.00      PROA O
ATOM   1110  OD2 ASP   278      56.453  41.026  39.350  1.00  0.00      PROA O
ATOM   1111  C   ASP   278      54.998  37.372  40.902  1.00  0.00      PROA C
ATOM   1112  O   ASP   278      55.920  37.569  41.680  1.00  0.00      PROA O
ATOM   1113  N   MET   279      54.916  36.197  40.300  1.00  0.00      PROA N
ATOM   1114  H   MET   279      54.172  36.018  39.640  1.00  0.00      PROA H
ATOM   1115  CA  MET   279      55.885  35.167  40.581  1.00  0.00      PROA C
ATOM   1116  HA  MET   279      56.371  35.375  41.535  1.00  0.00      PROA H
ATOM   1117  CB  MET   279      55.160  33.923  40.636  1.00  0.00      PROA C
ATOM   1118  HB2 MET   279      54.659  33.752  39.683  1.00  0.00      PROA H
ATOM   1119  HB3 MET   279      55.853  33.106  40.834  1.00  0.00      PROA H
ATOM   1120  CG  MET   279      54.178  34.140  41.777  1.00  0.00      PROA C
ATOM   1121  HG2 MET   279      54.724  34.220  42.717  1.00  0.00      PROA H
ATOM   1122  HG3 MET   279      53.616  35.058  41.604  1.00  0.00      PROA H
ATOM   1123  SD  MET   279      53.547  32.742  41.353  1.00  0.00      PROA S
ATOM   1124  CE  MET   279      54.770  31.930  42.560  1.00  0.00      PROA C
ATOM   1125  HE1 MET   279      54.593  32.308  43.567  1.00  0.00      PROA H
ATOM   1126  HE2 MET   279      54.629  30.849  42.549  1.00  0.00      PROA H
ATOM   1127  HE3 MET   279      55.790  32.166  42.258  1.00  0.00      PROA H
ATOM   1128  C   MET   279      56.901  35.006  39.520  1.00  0.00      PROA C
ATOM   1129  O   MET   279      57.370  33.916  39.205  1.00  0.00      PROA O
ATOM   1130  N   ARG   280      57.165  36.132  38.879  1.00  0.00      PROA N
ATOM   1131  H   ARG   280      56.674  36.980  39.123  1.00  0.00      PROA H
ATOM   1132  CA  ARG   280      58.137  36.215  37.829  1.00  0.00      PROA C
ATOM   1133  HA  ARG   280      58.491  35.215  37.580  1.00  0.00      PROA H
ATOM   1134  CB  ARG   280      57.517  36.856  36.564  1.00  0.00      PROA C
ATOM   1135  HB2 ARG   280      56.908  37.713  36.852  1.00  0.00      PROA H
ATOM   1136  HB3 ARG   280      58.312  37.184  35.895  1.00  0.00      PROA H
ATOM   1137  CG  ARG   280      56.607  35.913  35.749  1.00  0.00      PROA C
ATOM   1138  HG2 ARG   280      56.533  36.275  34.724  1.00  0.00      PROA H
ATOM   1139  HG3 ARG   280      57.030  34.909  35.750  1.00  0.00      PROA H
ATOM   1140  CD  ARG   280      55.170  35.780  36.268  1.00  0.00      PROA C
ATOM   1141  HD2 ARG   280      54.601  35.133  35.601  1.00  0.00      PROA H
ATOM   1142  HD3 ARG   280      55.183  35.348  37.269  1.00  0.00      PROA H
ATOM   1143  NE  ARG   280      54.549  37.143  36.309  1.00  0.00      PROA N
ATOM   1144  HE  ARG   280      54.603  37.672  37.168  1.00  0.00      PROA H
ATOM   1145  CZ  ARG   280      53.922  37.738  35.304  1.00  0.00      PROA C
ATOM   1146  NH1 ARG   280      53.805  37.169  34.133  1.00  0.00      PROA N
ATOM   1147 HH11 ARG   280      54.199  36.252  33.979  1.00  0.00      PROA H
ATOM   1148 HH12 ARG   280      53.321  37.650  33.388  1.00  0.00      PROA H
ATOM   1149  NH2 ARG   280      53.438  38.939  35.487  1.00  0.00      PROA N
ATOM   1150 HH21 ARG   280      53.547  39.393  36.383  1.00  0.00      PROA H
ATOM   1151 HH22 ARG   280      52.957  39.407  34.732  1.00  0.00      PROA H
ATOM   1152  C   ARG   280      59.340  37.035  38.227  1.00  0.00      PROA C
ATOM   1153  O   ARG   280      60.451  36.784  37.770  1.00  0.00      PROA O
ATOM   1154  N   ARG   281      59.165  38.063  39.080  1.00  0.00      PROA N
ATOM   1155  H   ARG   281      58.256  38.231  39.488  1.00  0.00      PROA H
ATOM   1156  CA  ARG   281      60.274  38.928  39.415  1.00  0.00      PROA C
ATOM   1157  HA  ARG   281      60.839  39.161  38.513  1.00  0.00      PROA H
ATOM   1158  CB  ARG   281      59.725  40.229  40.034  1.00  0.00      PROA C
ATOM   1159  HB2 ARG   281      59.006  40.682  39.351  1.00  0.00      PROA H
ATOM   1160  HB3 ARG   281      59.233  40.002  40.980  1.00  0.00      PROA H
ATOM   1161  CG  ARG   281      60.795  41.297  40.331  1.00  0.00      PROA C
ATOM   1162  HG2 ARG   281      61.720  41.038  39.816  1.00  0.00      PROA H
ATOM   1163  HG3 ARG   281      60.446  42.269  39.982  1.00  0.00      PROA H
ATOM   1164  CD  ARG   281      61.078  41.386  41.827  1.00  0.00      PROA C
ATOM   1165  HD2 ARG   281      60.171  41.689  42.351  1.00  0.00      PROA H
ATOM   1166  HD3 ARG   281      61.401  40.413  42.195  1.00  0.00      PROA H
ATOM   1167  NE  ARG   281      62.154  42.398  42.034  1.00  0.00      PROA N
ATOM   1168  HE  ARG   281      61.891  43.369  42.128  1.00  0.00      PROA H
ATOM   1169  CZ  ARG   281      63.445  42.098  42.104  1.00  0.00      PROA C
ATOM   1170  NH1 ARG   281      63.915  40.891  41.860  1.00  0.00      PROA N
ATOM   1171 HH11 ARG   281      63.280  40.147  41.606  1.00  0.00      PROA H
ATOM   1172 HH12 ARG   281      64.907  40.716  41.927  1.00  0.00      PROA H
ATOM   1173  NH2 ARG   281      64.300  43.056  42.411  1.00  0.00      PROA N
ATOM   1174 HH21 ARG   281      63.963  43.992  42.586  1.00  0.00      PROA H
ATOM   1175 HH22 ARG   281      65.287  42.848  42.469  1.00  0.00      PROA H
ATOM   1176  C   ARG   281      61.254  38.280  40.378  1.00  0.00      PROA C
ATOM   1177  O   ARG   281      62.437  38.621  40.428  1.00  0.00      PROA O
ATOM   1178  N   PHE   282      60.780  37.320  41.187  1.00  0.00      PROA N
ATOM   1179  H   PHE   282      59.808  37.049  41.134  1.00  0.00      PROA H
ATOM   1180  CA  PHE   282      61.597  36.630  42.158  1.00  0.00      PROA C
ATOM   1181  HA  PHE   282      62.558  37.137  42.250  1.00  0.00      PROA H
ATOM   1182  CB  PHE   282      60.935  36.594  43.559  1.00  0.00      PROA C
ATOM   1183  HB2 PHE   282      59.963  36.106  43.489  1.00  0.00      PROA H
ATOM   1184  HB3 PHE   282      61.571  36.038  44.248  1.00  0.00      PROA H
ATOM   1185  CG  PHE   282      60.748  37.989  44.079  1.00  0.00      PROA C
ATOM   1186  CD1 PHE   282      61.788  38.631  44.772  1.00  0.00      PROA C
ATOM   1187  HD1 PHE   282      62.750  38.134  44.894  1.00  0.00      PROA H
ATOM   1188  CE1 PHE   282      61.608  39.910  45.313  1.00  0.00      PROA C
ATOM   1189  HE1 PHE   282      62.427  40.400  45.837  1.00  0.00      PROA H
ATOM   1190  CZ  PHE   282      60.373  40.554  45.177  1.00  0.00      PROA C
ATOM   1191  HZ  PHE   282      60.226  41.547  45.602  1.00  0.00      PROA H
ATOM   1192  CE2 PHE   282      59.332  39.919  44.495  1.00  0.00      PROA C
ATOM   1193  HE2 PHE   282      58.369  40.418  44.384  1.00  0.00      PROA H
ATOM   1194  CD2 PHE   282      59.511  38.645  43.950  1.00  0.00      PROA C
ATOM   1195  HD2 PHE   282      58.689  38.159  43.424  1.00  0.00      PROA H
ATOM   1196  C   PHE   282      61.813  35.209  41.712  1.00  0.00      PROA C
ATOM   1197  O   PHE   282      60.879  34.411  41.672  1.00  0.00      PROA O
ATOM   1198  N   SER   283      63.054  34.847  41.391  1.00  0.00      PROA N
ATOM   1199  H   SER   283      63.779  35.546  41.310  1.00  0.00      PROA H
ATOM   1200  CA  SER   283      63.438  33.474  41.142  1.00  0.00      PROA C
ATOM   1201  HA  SER   283      62.575  32.915  40.782  1.00  0.00      PROA H
ATOM   1202  CB  SER   283      64.553  33.380  40.085  1.00  0.00      PROA C
ATOM   1203  HB2 SER   283      64.700  32.337  39.804  1.00  0.00      PROA H
ATOM   1204  HB3 SER   283      64.269  33.956  39.204  1.00  0.00      PROA H
ATOM   1205  OG  SER   283      65.805  33.874  40.517  1.00  0.00      PROA O
ATOM   1206  HG  SER   283      66.447  33.782  39.808  1.00  0.00      PROA H
ATOM   1207  C   SER   283      63.856  32.821  42.431  1.00  0.00      PROA C
ATOM   1208  O   SER   283      63.846  33.435  43.479  1.00  0.00      PROA O
ATOM   1209  N   TYR   284      64.195  31.524  42.443  1.00  0.00      PROA N
ATOM   1210  H   TYR   284      64.213  30.999  41.580  1.00  0.00      PROA H
ATOM   1211  CA  TYR   284      64.542  30.832  43.676  1.00  0.00      PROA C
ATOM   1212  HA  TYR   284      63.812  31.075  44.448  1.00  0.00      PROA H
ATOM   1213  CB  TYR   284      64.539  29.319  43.424  1.00  0.00      PROA C
ATOM   1214  HB2 TYR   284      63.758  29.071  42.704  1.00  0.00      PROA H
ATOM   1215  HB3 TYR   284      65.507  29.014  43.028  1.00  0.00      PROA H
ATOM   1216  CG  TYR   284      64.278  28.564  44.695  1.00  0.00      PROA C
ATOM   1217  CD1 TYR   284      62.996  28.537  45.266  1.00  0.00      PROA C
ATOM   1218  HD1 TYR   284      62.171  29.053  44.776  1.00  0.00      PROA H
ATOM   1219  CE1 TYR   284      62.769  27.849  46.464  1.00  0.00      PROA C
ATOM   1220  HE1 TYR   284      61.773  27.841  46.907  1.00  0.00      PROA H
ATOM   1221  CZ  TYR   284      63.819  27.176  47.086  1.00  0.00      PROA C
ATOM   1222  OH  TYR   284      63.566  26.501  48.286  1.00  0.00      PROA O
ATOM   1223  HH  TYR   284      62.653  26.574  48.572  1.00  0.00      PROA H
ATOM   1224  CE2 TYR   284      65.098  27.190  46.519  1.00  0.00      PROA C
ATOM   1225  HE2 TYR   284      65.916  26.660  47.006  1.00  0.00      PROA H
ATOM   1226  CD2 TYR   284      65.317  27.886  45.330  1.00  0.00      PROA C
ATOM   1227  HD2 TYR   284      66.318  27.895  44.899  1.00  0.00      PROA H
ATOM   1228  C   TYR   284      65.865  31.235  44.338  1.00  0.00      PROA C
ATOM   1229  O   TYR   284      65.987  31.040  45.546  1.00  0.00      PROA O
ATOM   1230  N   PRO   285      66.869  31.804  43.685  1.00  0.00      PROA N
ATOM   1231  CD  PRO   285      67.311  31.417  42.348  1.00  0.00      PROA C
ATOM   1232  HD2 PRO   285      66.469  31.466  41.658  1.00  0.00      PROA H
ATOM   1233  HD3 PRO   285      67.701  30.399  42.374  1.00  0.00      PROA H
ATOM   1234  CG  PRO   285      68.398  32.412  41.966  1.00  0.00      PROA C
ATOM   1235  HG2 PRO   285      68.001  33.125  41.244  1.00  0.00      PROA H
ATOM   1236  HG3 PRO   285      69.240  31.879  41.524  1.00  0.00      PROA H
ATOM   1237  CB  PRO   285      68.810  33.104  43.276  1.00  0.00      PROA C
ATOM   1238  HB2 PRO   285      68.669  34.180  43.178  1.00  0.00      PROA H
ATOM   1239  HB3 PRO   285      69.859  32.893  43.485  1.00  0.00      PROA H
ATOM   1240  CA  PRO   285      67.909  32.537  44.385  1.00  0.00      PROA C
ATOM   1241  HA  PRO   285      68.567  31.835  44.896  1.00  0.00      PROA H
ATOM   1242  C   PRO   285      67.406  33.602  45.343  1.00  0.00      PROA C
ATOM   1243  O   PRO   285      67.999  33.763  46.406  1.00  0.00      PROA O
ATOM   1244  N   GLU   286      66.343  34.347  44.992  1.00  0.00      PROA N
ATOM   1245  H   GLU   286      65.873  34.174  44.115  1.00  0.00      PROA H
ATOM   1246  CA  GLU   286      65.820  35.410  45.824  1.00  0.00      PROA C
ATOM   1247  HA  GLU   286      66.381  35.451  46.758  1.00  0.00      PROA H
ATOM   1248  CB  GLU   286      65.935  36.789  45.118  1.00  0.00      PROA C
ATOM   1249  HB2 GLU   286      65.712  37.583  45.831  1.00  0.00      PROA H
ATOM   1250  HB3 GLU   286      66.948  36.919  44.736  1.00  0.00      PROA H
ATOM   1251  CG  GLU   286      64.993  37.029  43.910  1.00  0.00      PROA C
ATOM   1252  HG2 GLU   286      64.057  36.492  44.066  1.00  0.00      PROA H
ATOM   1253  HG3 GLU   286      64.789  38.095  43.814  1.00  0.00      PROA H
ATOM   1254  CD  GLU   286      65.604  36.546  42.603  1.00  0.00      PROA C
ATOM   1255  OE1 GLU   286      65.732  37.347  41.647  1.00  0.00      PROA O
ATOM   1256  OE2 GLU   286      65.889  35.330  42.529  1.00  0.00      PROA O
ATOM   1257  C   GLU   286      64.384  35.162  46.247  1.00  0.00      PROA C
ATOM   1258  O   GLU   286      63.705  36.031  46.787  1.00  0.00      PROA O
ATOM   1259  N   ARG   287      63.846  33.957  46.053  1.00  0.00      PROA N
ATOM   1260  H   ARG   287      64.334  33.270  45.496  1.00  0.00      PROA H
ATOM   1261  CA  ARG   287      62.576  33.542  46.596  1.00  0.00      PROA C
ATOM   1262  HA  ARG   287      61.832  34.317  46.414  1.00  0.00      PROA H
ATOM   1263  CB  ARG   287      62.080  32.231  45.948  1.00  0.00      PROA C
ATOM   1264  HB2 ARG   287      62.166  32.306  44.864  1.00  0.00      PROA H
ATOM   1265  HB3 ARG   287      62.686  31.398  46.303  1.00  0.00      PROA H
ATOM   1266  CG  ARG   287      60.620  31.884  46.258  1.00  0.00      PROA C
ATOM   1267  HG2 ARG   287      60.511  30.802  46.333  1.00  0.00      PROA H
ATOM   1268  HG3 ARG   287      60.329  32.345  47.202  1.00  0.00      PROA H
ATOM   1269  CD  ARG   287      59.669  32.384  45.172  1.00  0.00      PROA C
ATOM   1270  HD2 ARG   287      58.658  32.449  45.575  1.00  0.00      PROA H
ATOM   1271  HD3 ARG   287      59.988  33.370  44.833  1.00  0.00      PROA H
ATOM   1272  NE  ARG   287      59.706  31.408  44.026  1.00  0.00      PROA N
ATOM   1273  HE  ARG   287      60.468  31.469  43.366  1.00  0.00      PROA H
ATOM   1274  CZ  ARG   287      58.815  30.455  43.795  1.00  0.00      PROA C
ATOM   1275  NH1 ARG   287      57.796  30.271  44.616  1.00  0.00      PROA N
ATOM   1276 HH11 ARG   287      57.693  30.861  45.429  1.00  0.00      PROA H
ATOM   1277 HH12 ARG   287      57.125  29.540  44.426  1.00  0.00      PROA H
ATOM   1278  NH2 ARG   287      58.933  29.691  42.726  1.00  0.00      PROA N
ATOM   1279 HH21 ARG   287      59.702  29.836  42.088  1.00  0.00      PROA H
ATOM   1280 HH22 ARG   287      58.253  28.965  42.550  1.00  0.00      PROA H
ATOM   1281  C   ARG   287      62.595  33.397  48.112  1.00  0.00      PROA C
ATOM   1282  O   ARG   287      61.626  33.817  48.743  1.00  0.00      PROA O
ATOM   1283  N   PRO   288      63.630  32.889  48.792  1.00  0.00      PROA N
ATOM   1284  CD  PRO   288      64.722  32.065  48.248  1.00  0.00      PROA C
ATOM   1285  HD2 PRO   288      65.538  32.711  47.924  1.00  0.00      PROA H
ATOM   1286  HD3 PRO   288      64.355  31.489  47.399  1.00  0.00      PROA H
ATOM   1287  CG  PRO   288      65.147  31.157  49.396  1.00  0.00      PROA C
ATOM   1288  HG2 PRO   288      66.201  30.902  49.288  1.00  0.00      PROA H
ATOM   1289  HG3 PRO   288      64.550  30.245  49.379  1.00  0.00      PROA H
ATOM   1290  CB  PRO   288      64.861  32.022  50.607  1.00  0.00      PROA C
ATOM   1291  HB2 PRO   288      65.688  32.714  50.763  1.00  0.00      PROA H
ATOM   1292  HB3 PRO   288      64.747  31.389  51.487  1.00  0.00      PROA H
ATOM   1293  CA  PRO   288      63.561  32.741  50.231  1.00  0.00      PROA C
ATOM   1294  HA  PRO   288      62.795  32.009  50.485  1.00  0.00      PROA H
ATOM   1295  C   PRO   288      63.489  34.040  50.949  1.00  0.00      PROA C
ATOM   1296  O   PRO   288      62.862  34.052  51.985  1.00  0.00      PROA O
ATOM   1297  N   ILE   289      64.107  35.132  50.464  1.00  0.00      PROA N
ATOM   1298  H   ILE   289      64.646  35.071  49.612  1.00  0.00      PROA H
ATOM   1299  CA  ILE   289      64.023  36.416  51.140  1.00  0.00      PROA C
ATOM   1300  HA  ILE   289      64.162  36.274  52.211  1.00  0.00      PROA H
ATOM   1301  CB  ILE   289      65.085  37.387  50.648  1.00  0.00      PROA C
ATOM   1302  HB  ILE   289      66.067  36.923  50.730  1.00  0.00      PROA H
ATOM   1303  CG2 ILE   289      64.869  37.790  49.180  1.00  0.00      PROA C
ATOM   1304 HG21 ILE   289      63.896  38.271  49.074  1.00  0.00      PROA H
ATOM   1305 HG22 ILE   289      65.652  38.484  48.875  1.00  0.00      PROA H
ATOM   1306 HG23 ILE   289      64.905  36.902  48.550  1.00  0.00      PROA H
ATOM   1307  CG1 ILE   289      65.162  38.630  51.549  1.00  0.00      PROA C
ATOM   1308 HG12 ILE   289      64.306  39.276  51.352  1.00  0.00      PROA H
ATOM   1309 HG13 ILE   289      65.152  38.323  52.595  1.00  0.00      PROA H
ATOM   1310  CD1 ILE   289      66.435  39.440  51.303  1.00  0.00      PROA C
ATOM   1311 HD11 ILE   289      66.460  39.771  50.265  1.00  0.00      PROA H
ATOM   1312 HD12 ILE   289      66.446  40.309  51.961  1.00  0.00      PROA H
ATOM   1313 HD13 ILE   289      67.306  38.818  51.507  1.00  0.00      PROA H
ATOM   1314  C   ILE   289      62.648  37.020  51.016  1.00  0.00      PROA C
ATOM   1315  O   ILE   289      62.161  37.746  51.881  1.00  0.00      PROA O
ATOM   1316  N   ILE   290      61.941  36.651  49.943  1.00  0.00      PROA N
ATOM   1317  H   ILE   290      62.389  36.147  49.191  1.00  0.00      PROA H
ATOM   1318  CA  ILE   290      60.544  36.941  49.802  1.00  0.00      PROA C
ATOM   1319  HA  ILE   290      60.371  38.000  49.997  1.00  0.00      PROA H
ATOM   1320  CB  ILE   290      60.187  36.577  48.362  1.00  0.00      PROA C
ATOM   1321  HB  ILE   290      61.047  36.110  47.882  1.00  0.00      PROA H
ATOM   1322  CG2 ILE   290      59.011  35.595  48.218  1.00  0.00      PROA C
ATOM   1323 HG21 ILE   290      58.116  36.031  48.662  1.00  0.00      PROA H
ATOM   1324 HG22 ILE   290      58.831  35.396  47.161  1.00  0.00      PROA H
ATOM   1325 HG23 ILE   290      59.251  34.662  48.727  1.00  0.00      PROA H
ATOM   1326  CG1 ILE   290      60.074  37.831  47.480  1.00  0.00      PROA C
ATOM   1327 HG12 ILE   290      61.072  38.189  47.226  1.00  0.00      PROA H
ATOM   1328 HG13 ILE   290      59.533  37.585  46.566  1.00  0.00      PROA H
ATOM   1329  CD1 ILE   290      59.343  39.018  48.099  1.00  0.00      PROA C
ATOM   1330 HD11 ILE   290      59.861  39.331  49.006  1.00  0.00      PROA H
ATOM   1331 HD12 ILE   290      59.324  39.844  47.388  1.00  0.00      PROA H
ATOM   1332 HD13 ILE   290      58.322  38.728  48.346  1.00  0.00      PROA H
ATOM   1333  C   ILE   290      59.732  36.241  50.880  1.00  0.00      PROA C
ATOM   1334  O   ILE   290      58.955  36.843  51.623  1.00  0.00      PROA O
ATOM   1335  N   PHE   291      60.013  34.941  51.071  1.00  0.00      PROA N
ATOM   1336  H   PHE   291      60.687  34.477  50.479  1.00  0.00      PROA H
ATOM   1337  CA  PHE   291      59.402  34.127  52.096  1.00  0.00      PROA C
ATOM   1338  HA  PHE   291      58.345  34.380  52.180  1.00  0.00      PROA H
ATOM   1339  CB  PHE   291      59.534  32.620  51.746  1.00  0.00      PROA C
ATOM   1340  HB2 PHE   291      60.559  32.406  51.442  1.00  0.00      PROA H
ATOM   1341  HB3 PHE   291      59.281  32.020  52.620  1.00  0.00      PROA H
ATOM   1342  CG  PHE   291      58.625  32.193  50.620  1.00  0.00      PROA C
ATOM   1343  CD1 PHE   291      57.508  32.944  50.227  1.00  0.00      PROA C
ATOM   1344  HD1 PHE   291      57.290  33.894  50.715  1.00  0.00      PROA H
ATOM   1345  CE1 PHE   291      56.667  32.494  49.215  1.00  0.00      PROA C
ATOM   1346  HE1 PHE   291      55.803  33.089  48.920  1.00  0.00      PROA H
ATOM   1347  CZ  PHE   291      56.917  31.280  48.568  1.00  0.00      PROA C
ATOM   1348  HZ  PHE   291      56.251  30.937  47.777  1.00  0.00      PROA H
ATOM   1349  CE2 PHE   291      58.020  30.514  48.941  1.00  0.00      PROA C
ATOM   1350  HE2 PHE   291      58.217  29.564  48.443  1.00  0.00      PROA H
ATOM   1351  CD2 PHE   291      58.862  30.979  49.956  1.00  0.00      PROA C
ATOM   1352  HD2 PHE   291      59.724  30.369  50.226  1.00  0.00      PROA H
ATOM   1353  C   PHE   291      59.918  34.397  53.489  1.00  0.00      PROA C
ATOM   1354  O   PHE   291      59.255  34.114  54.484  1.00  0.00      PROA O
ATOM   1355  N   LEU   292      61.095  35.008  53.624  1.00  0.00      PROA N
ATOM   1356  H   LEU   292      61.627  35.266  52.805  1.00  0.00      PROA H
ATOM   1357  CA  LEU   292      61.678  35.336  54.894  1.00  0.00      PROA C
ATOM   1358  HA  LEU   292      61.562  34.494  55.576  1.00  0.00      PROA H
ATOM   1359  CB  LEU   292      63.176  35.647  54.737  1.00  0.00      PROA C
ATOM   1360  HB2 LEU   292      63.679  34.791  54.285  1.00  0.00      PROA H
ATOM   1361  HB3 LEU   292      63.301  36.520  54.097  1.00  0.00      PROA H
ATOM   1362  CG  LEU   292      63.917  35.951  56.048  1.00  0.00      PROA C
ATOM   1363  HG  LEU   292      63.303  35.641  56.893  1.00  0.00      PROA H
ATOM   1364  CD1 LEU   292      65.239  35.189  56.069  1.00  0.00      PROA C
ATOM   1365 HD11 LEU   292      65.851  35.500  55.223  1.00  0.00      PROA H
ATOM   1366 HD12 LEU   292      65.767  35.403  56.998  1.00  0.00      PROA H
ATOM   1367 HD13 LEU   292      65.043  34.119  56.001  1.00  0.00      PROA H
ATOM   1368  CD2 LEU   292      64.176  37.453  56.195  1.00  0.00      PROA C
ATOM   1369 HD21 LEU   292      63.225  37.987  56.198  1.00  0.00      PROA H
ATOM   1370 HD22 LEU   292      64.701  37.642  57.131  1.00  0.00      PROA H
ATOM   1371 HD23 LEU   292      64.785  37.800  55.360  1.00  0.00      PROA H
ATOM   1372  C   LEU   292      60.981  36.514  55.515  1.00  0.00      PROA C
ATOM   1373  O   LEU   292      60.774  36.578  56.726  1.00  0.00      PROA O
ATOM   1374  N   SER   293      60.524  37.462  54.677  1.00  0.00      PROA N
ATOM   1375  H   SER   293      60.704  37.390  53.686  1.00  0.00      PROA H
ATOM   1376  CA  SER   293      59.768  38.606  55.135  1.00  0.00      PROA C
ATOM   1377  HA  SER   293      60.305  39.095  55.948  1.00  0.00      PROA H
ATOM   1378  CB  SER   293      59.547  39.639  54.022  1.00  0.00      PROA C
ATOM   1379  HB2 SER   293      59.238  39.129  53.109  1.00  0.00      PROA H
ATOM   1380  HB3 SER   293      58.771  40.342  54.326  1.00  0.00      PROA H
ATOM   1381  OG  SER   293      60.758  40.350  53.777  1.00  0.00      PROA O
ATOM   1382  HG  SER   293      60.615  40.995  53.080  1.00  0.00      PROA H
ATOM   1383  C   SER   293      58.447  38.228  55.748  1.00  0.00      PROA C
ATOM   1384  O   SER   293      57.975  38.876  56.674  1.00  0.00      PROA O
ATOM   1385  N   GLY   294      57.826  37.116  55.314  1.00  0.00      PROA N
ATOM   1386  H   GLY   294      58.163  36.639  54.490  1.00  0.00      PROA H
ATOM   1387  CA  GLY   294      56.665  36.568  56.006  1.00  0.00      PROA C
ATOM   1388  HA2 GLY   294      55.891  37.332  56.078  1.00  0.00      PROA H
ATOM   1389  HA3 GLY   294      56.280  35.713  55.450  1.00  0.00      PROA H
ATOM   1390  C   GLY   294      56.976  36.099  57.404  1.00  0.00      PROA C
ATOM   1391  O   GLY   294      56.224  36.347  58.342  1.00  0.00      PROA O
ATOM   1392  N   CYS   295      58.136  35.451  57.599  1.00  0.00      PROA N
ATOM   1393  H   CYS   295      58.741  35.252  56.816  1.00  0.00      PROA H
ATOM   1394  CA  CYS   295      58.570  35.012  58.919  1.00  0.00      PROA C
ATOM   1395  HA  CYS   295      57.782  34.419  59.383  1.00  0.00      PROA H
ATOM   1396  CB  CYS   295      59.850  34.146  58.843  1.00  0.00      PROA C
ATOM   1397  HB2 CYS   295      60.550  34.593  58.136  1.00  0.00      PROA H
ATOM   1398  HB3 CYS   295      60.313  34.093  59.828  1.00  0.00      PROA H
ATOM   1399  SG  CYS   295      59.506  32.442  58.291  1.00  0.00      PROA S
ATOM   1400  HG  CYS   295      60.767  32.022  58.344  1.00  0.00      PROA H
ATOM   1401  C   CYS   295      58.780  36.140  59.903  1.00  0.00      PROA C
ATOM   1402  O   CYS   295      58.375  36.063  61.061  1.00  0.00      PROA O
ATOM   1403  N   TYR   296      59.379  37.256  59.454  1.00  0.00      PROA N
ATOM   1404  H   TYR   296      59.727  37.295  58.506  1.00  0.00      PROA H
ATOM   1405  CA  TYR   296      59.533  38.408  60.312  1.00  0.00      PROA C
ATOM   1406  HA  TYR   296      59.846  38.083  61.304  1.00  0.00      PROA H
ATOM   1407  CB  TYR   296      60.598  39.382  59.749  1.00  0.00      PROA C
ATOM   1408  HB2 TYR   296      60.502  39.439  58.665  1.00  0.00      PROA H
ATOM   1409  HB3 TYR   296      60.448  40.372  60.179  1.00  0.00      PROA H
ATOM   1410  CG  TYR   296      61.969  38.883  60.105  1.00  0.00      PROA C
ATOM   1411  CD1 TYR   296      62.627  37.942  59.300  1.00  0.00      PROA C
ATOM   1412  HD1 TYR   296      62.141  37.556  58.404  1.00  0.00      PROA H
ATOM   1413  CE1 TYR   296      63.908  37.490  59.635  1.00  0.00      PROA C
ATOM   1414  HE1 TYR   296      64.409  36.755  59.005  1.00  0.00      PROA H
ATOM   1415  CZ  TYR   296      64.538  37.984  60.777  1.00  0.00      PROA C
ATOM   1416  OH  TYR   296      65.813  37.522  61.123  1.00  0.00      PROA O
ATOM   1417  HH  TYR   296      66.156  36.870  60.508  1.00  0.00      PROA H
ATOM   1418  CE2 TYR   296      63.903  38.926  61.588  1.00  0.00      PROA C
ATOM   1419  HE2 TYR   296      64.405  39.307  62.478  1.00  0.00      PROA H
ATOM   1420  CD2 TYR   296      62.621  39.375  61.250  1.00  0.00      PROA C
ATOM   1421  HD2 TYR   296      62.128  40.112  61.883  1.00  0.00      PROA H
ATOM   1422  C   TYR   296      58.226  39.139  60.563  1.00  0.00      PROA C
ATOM   1423  O   TYR   296      58.048  39.769  61.601  1.00  0.00      PROA O
ATOM   1424  N   PHE   297      57.253  39.051  59.634  1.00  0.00      PROA N
ATOM   1425  H   PHE   297      57.386  38.472  58.818  1.00  0.00      PROA H
ATOM   1426  CA  PHE   297      56.000  39.768  59.763  1.00  0.00      PROA C
ATOM   1427  HA  PHE   297      56.195  40.785  60.105  1.00  0.00      PROA H
ATOM   1428  CB  PHE   297      55.269  39.826  58.396  1.00  0.00      PROA C
ATOM   1429  HB2 PHE   297      55.932  40.261  57.648  1.00  0.00      PROA H
ATOM   1430  HB3 PHE   297      54.990  38.817  58.090  1.00  0.00      PROA H
ATOM   1431  CG  PHE   297      54.012  40.662  58.448  1.00  0.00      PROA C
ATOM   1432  CD1 PHE   297      54.079  42.058  58.404  1.00  0.00      PROA C
ATOM   1433  HD1 PHE   297      55.048  42.556  58.363  1.00  0.00      PROA H
ATOM   1434  CE1 PHE   297      52.914  42.825  58.412  1.00  0.00      PROA C
ATOM   1435  HE1 PHE   297      52.977  43.911  58.345  1.00  0.00      PROA H
ATOM   1436  CZ  PHE   297      51.662  42.225  58.504  1.00  0.00      PROA C
ATOM   1437  HZ  PHE   297      50.764  42.841  58.542  1.00  0.00      PROA H
ATOM   1438  CE2 PHE   297      51.573  40.838  58.547  1.00  0.00      PROA C
ATOM   1439  HE2 PHE   297      50.597  40.356  58.613  1.00  0.00      PROA H
ATOM   1440  CD2 PHE   297      52.740  40.077  58.504  1.00  0.00      PROA C
ATOM   1441  HD2 PHE   297      52.639  38.992  58.515  1.00  0.00      PROA H
ATOM   1442  C   PHE   297      55.112  39.185  60.847  1.00  0.00      PROA C
ATOM   1443  O   PHE   297      54.427  39.903  61.572  1.00  0.00      PROA O
ATOM   1444  N   MET   298      55.127  37.847  61.017  1.00  0.00      PROA N
ATOM   1445  H   MET   298      55.633  37.261  60.368  1.00  0.00      PROA H
ATOM   1446  CA  MET   298      54.438  37.202  62.111  1.00  0.00      PROA C
ATOM   1447  HA  MET   298      53.382  37.474  62.086  1.00  0.00      PROA H
ATOM   1448  CB  MET   298      54.540  35.662  62.035  1.00  0.00      PROA C
ATOM   1449  HB2 MET   298      55.564  35.354  62.245  1.00  0.00      PROA H
ATOM   1450  HB3 MET   298      53.869  35.216  62.771  1.00  0.00      PROA H
ATOM   1451  CG  MET   298      54.178  34.985  60.690  1.00  0.00      PROA C
ATOM   1452  HG2 MET   298      54.908  35.268  59.932  1.00  0.00      PROA H
ATOM   1453  HG3 MET   298      54.184  33.902  60.813  1.00  0.00      PROA H
ATOM   1454  SD  MET   298      52.569  35.336  59.911  1.00  0.00      PROA S
ATOM   1455  CE  MET   298      53.079  36.614  58.739  1.00  0.00      PROA C
ATOM   1456  HE1 MET   298      53.826  36.206  58.058  1.00  0.00      PROA H
ATOM   1457  HE2 MET   298      52.214  36.951  58.168  1.00  0.00      PROA H
ATOM   1458  HE3 MET   298      53.506  37.457  59.282  1.00  0.00      PROA H
ATOM   1459  C   MET   298      55.015  37.639  63.444  1.00  0.00      PROA C
ATOM   1460  O   MET   298      54.287  37.969  64.378  1.00  0.00      PROA O
ATOM   1461  N   VAL   299      56.362  37.688  63.551  1.00  0.00      PROA N
ATOM   1462  H   VAL   299      56.941  37.382  62.783  1.00  0.00      PROA H
ATOM   1463  CA  VAL   299      57.048  38.168  64.736  1.00  0.00      PROA C
ATOM   1464  HA  VAL   299      56.710  37.604  65.606  1.00  0.00      PROA H
ATOM   1465  CB  VAL   299      58.564  38.005  64.619  1.00  0.00      PROA C
ATOM   1466  HB  VAL   299      58.924  38.565  63.756  1.00  0.00      PROA H
ATOM   1467  CG1 VAL   299      59.285  38.531  65.879  1.00  0.00      PROA C
ATOM   1468 HG11 VAL   299      58.944  37.974  66.752  1.00  0.00      PROA H
ATOM   1469 HG12 VAL   299      60.361  38.400  65.764  1.00  0.00      PROA H
ATOM   1470 HG13 VAL   299      59.060  39.589  66.013  1.00  0.00      PROA H
ATOM   1471  CG2 VAL   299      58.908  36.521  64.408  1.00  0.00      PROA C
ATOM   1472 HG21 VAL   299      58.433  36.164  63.494  1.00  0.00      PROA H
ATOM   1473 HG22 VAL   299      59.988  36.406  64.325  1.00  0.00      PROA H
ATOM   1474 HG23 VAL   299      58.545  35.939  65.256  1.00  0.00      PROA H
ATOM   1475  C   VAL   299      56.698  39.615  65.014  1.00  0.00      PROA C
ATOM   1476  O   VAL   299      56.351  39.993  66.132  1.00  0.00      PROA O
ATOM   1477  N   ALA   300      56.695  40.454  63.962  1.00  0.00      PROA N
ATOM   1478  H   ALA   300      56.954  40.116  63.046  1.00  0.00      PROA H
ATOM   1479  CA  ALA   300      56.333  41.846  64.068  1.00  0.00      PROA C
ATOM   1480  HA  ALA   300      56.975  42.334  64.801  1.00  0.00      PROA H
ATOM   1481  CB  ALA   300      56.505  42.535  62.702  1.00  0.00      PROA C
ATOM   1482  HB1 ALA   300      55.862  42.051  61.967  1.00  0.00      PROA H
ATOM   1483  HB2 ALA   300      56.230  43.586  62.787  1.00  0.00      PROA H
ATOM   1484  HB3 ALA   300      57.544  42.456  62.383  1.00  0.00      PROA H
ATOM   1485  C   ALA   300      54.901  42.027  64.554  1.00  0.00      PROA C
ATOM   1486  O   ALA   300      54.580  42.776  65.460  1.00  0.00      PROA O
ATOM   1487  N   VAL   301      53.942  41.278  64.019  1.00  0.00      PROA N
ATOM   1488  H   VAL   301      54.159  40.643  63.265  1.00  0.00      PROA H
ATOM   1489  CA  VAL   301      52.574  41.346  64.490  1.00  0.00      PROA C
ATOM   1490  HA  VAL   301      52.246  42.385  64.507  1.00  0.00      PROA H
ATOM   1491  CB  VAL   301      51.670  40.550  63.566  1.00  0.00      PROA C
ATOM   1492  HB  VAL   301      52.102  39.563  63.395  1.00  0.00      PROA H
ATOM   1493  CG1 VAL   301      50.270  40.371  64.170  1.00  0.00      PROA C
ATOM   1494 HG11 VAL   301      49.818  41.348  64.337  1.00  0.00      PROA H
ATOM   1495 HG12 VAL   301      49.648  39.796  63.483  1.00  0.00      PROA H
ATOM   1496 HG13 VAL   301      50.348  39.840  65.119  1.00  0.00      PROA H
ATOM   1497  CG2 VAL   301      51.562  41.277  62.212  1.00  0.00      PROA C
ATOM   1498 HG21 VAL   301      52.553  41.366  61.766  1.00  0.00      PROA H
ATOM   1499 HG22 VAL   301      50.914  40.709  61.544  1.00  0.00      PROA H
ATOM   1500 HG23 VAL   301      51.143  42.271  62.365  1.00  0.00      PROA H
ATOM   1501  C   VAL   301      52.442  40.910  65.943  1.00  0.00      PROA C
ATOM   1502  O   VAL   301      51.677  41.478  66.726  1.00  0.00      PROA O
ATOM   1503  N   ALA   302      53.229  39.897  66.356  1.00  0.00      PROA N
ATOM   1504  H   ALA   302      53.845  39.437  65.701  1.00  0.00      PROA H
ATOM   1505  CA  ALA   302      53.231  39.428  67.722  1.00  0.00      PROA C
ATOM   1506  HA  ALA   302      52.219  39.143  68.010  1.00  0.00      PROA H
ATOM   1507  CB  ALA   302      54.156  38.210  67.860  1.00  0.00      PROA C
ATOM   1508  HB1 ALA   302      55.170  38.490  67.577  1.00  0.00      PROA H
ATOM   1509  HB2 ALA   302      54.150  37.865  68.894  1.00  0.00      PROA H
ATOM   1510  HB3 ALA   302      53.804  37.411  67.208  1.00  0.00      PROA H
ATOM   1511  C   ALA   302      53.648  40.490  68.720  1.00  0.00      PROA C
ATOM   1512  O   ALA   302      53.045  40.654  69.780  1.00  0.00      PROA O
ATOM   1513  N   HIE   303      54.688  41.273  68.386  1.00  0.00      PROA N
ATOM   1514  H   HIE   303      55.167  41.130  67.508  1.00  0.00      PROA H
ATOM   1515  CA  HIE   303      55.143  42.328  69.266  1.00  0.00      PROA C
ATOM   1516  HA  HIE   303      55.058  42.000  70.301  1.00  0.00      PROA H
ATOM   1517  CB  HIE   303      56.617  42.685  68.977  1.00  0.00      PROA C
ATOM   1518  HB2 HIE   303      56.722  42.980  67.933  1.00  0.00      PROA H
ATOM   1519  HB3 HIE   303      56.924  43.511  69.620  1.00  0.00      PROA H
ATOM   1520  CG  HIE   303      57.539  41.525  69.232  1.00  0.00      PROA C
ATOM   1521  ND1 HIE   303      58.808  41.494  68.683  1.00  0.00      PROA N
ATOM   1522  CE1 HIE   303      59.328  40.349  69.068  1.00  0.00      PROA C
ATOM   1523  HE1 HIE   303      60.337  40.076  68.758  1.00  0.00      PROA H
ATOM   1524  NE2 HIE   303      58.469  39.643  69.841  1.00  0.00      PROA N
ATOM   1525  HE2 HIE   303      58.665  38.740  70.248  1.00  0.00      PROA H
ATOM   1526  CD2 HIE   303      57.318  40.389  69.947  1.00  0.00      PROA C
ATOM   1527  HD2 HIE   303      56.472  40.017  70.524  1.00  0.00      PROA H
ATOM   1528  C   HIE   303      54.218  43.535  69.257  1.00  0.00      PROA C
ATOM   1529  O   HIE   303      54.052  44.199  70.282  1.00  0.00      PROA O
ATOM   1530  N   VAL   304      53.504  43.793  68.134  1.00  0.00      PROA N
ATOM   1531  H   VAL   304      53.723  43.309  67.275  1.00  0.00      PROA H
ATOM   1532  CA  VAL   304      52.408  44.751  68.083  1.00  0.00      PROA C
ATOM   1533  HA  VAL   304      52.754  45.719  68.446  1.00  0.00      PROA H
ATOM   1534  CB  VAL   304      51.865  44.948  66.670  1.00  0.00      PROA C
ATOM   1535  HB  VAL   304      51.563  43.985  66.259  1.00  0.00      PROA H
ATOM   1536  CG1 VAL   304      50.646  45.886  66.671  1.00  0.00      PROA C
ATOM   1537 HG11 VAL   304      50.935  46.858  67.071  1.00  0.00      PROA H
ATOM   1538 HG12 VAL   304      50.281  46.008  65.651  1.00  0.00      PROA H
ATOM   1539 HG13 VAL   304      49.858  45.458  67.290  1.00  0.00      PROA H
ATOM   1540  CG2 VAL   304      52.958  45.564  65.786  1.00  0.00      PROA C
ATOM   1541 HG21 VAL   304      53.820  44.897  65.756  1.00  0.00      PROA H
ATOM   1542 HG22 VAL   304      52.573  45.705  64.777  1.00  0.00      PROA H
ATOM   1543 HG23 VAL   304      53.259  46.527  66.198  1.00  0.00      PROA H
ATOM   1544  C   VAL   304      51.279  44.349  69.004  1.00  0.00      PROA C
ATOM   1545  O   VAL   304      50.752  45.153  69.766  1.00  0.00      PROA O
ATOM   1546  N   ALA   305      50.912  43.057  69.005  1.00  0.00      PROA N
ATOM   1547  H   ALA   305      51.293  42.423  68.318  1.00  0.00      PROA H
ATOM   1548  CA  ALA   305      49.980  42.510  69.958  1.00  0.00      PROA C
ATOM   1549  HA  ALA   305      49.064  43.101  69.953  1.00  0.00      PROA H
ATOM   1550  CB  ALA   305      49.613  41.058  69.633  1.00  0.00      PROA C
ATOM   1551  HB1 ALA   305      50.513  40.444  69.646  1.00  0.00      PROA H
ATOM   1552  HB2 ALA   305      48.908  40.686  70.377  1.00  0.00      PROA H
ATOM   1553  HB3 ALA   305      49.156  41.011  68.645  1.00  0.00      PROA H
ATOM   1554  C   ALA   305      50.498  42.569  71.367  1.00  0.00      PROA C
ATOM   1555  O   ALA   305      49.730  42.785  72.272  1.00  0.00      PROA O
ATOM   1556  N   GLY   306      51.803  42.409  71.617  1.00  0.00      PROA N
ATOM   1557  H   GLY   306      52.427  42.120  70.877  1.00  0.00      PROA H
ATOM   1558  CA  GLY   306      52.381  42.638  72.943  1.00  0.00      PROA C
ATOM   1559  HA2 GLY   306      51.849  42.037  73.680  1.00  0.00      PROA H
ATOM   1560  HA3 GLY   306      53.433  42.355  72.935  1.00  0.00      PROA H
ATOM   1561  C   GLY   306      52.304  44.072  73.391  1.00  0.00      PROA C
ATOM   1562  O   GLY   306      52.168  44.367  74.573  1.00  0.00      PROA O
ATOM   1563  N   PHE   307      52.391  45.028  72.449  1.00  0.00      PROA N
ATOM   1564  H   PHE   307      52.667  44.787  71.508  1.00  0.00      PROA H
ATOM   1565  CA  PHE   307      52.103  46.421  72.710  1.00  0.00      PROA C
ATOM   1566  HA  PHE   307      52.623  46.736  73.615  1.00  0.00      PROA H
ATOM   1567  CB  PHE   307      52.576  47.287  71.528  1.00  0.00      PROA C
ATOM   1568  HB2 PHE   307      53.582  46.986  71.236  1.00  0.00      PROA H
ATOM   1569  HB3 PHE   307      51.898  47.152  70.685  1.00  0.00      PROA H
ATOM   1570  CG  PHE   307      52.604  48.734  71.877  1.00  0.00      PROA C
ATOM   1571  CD1 PHE   307      53.193  49.169  73.071  1.00  0.00      PROA C
ATOM   1572  HD1 PHE   307      53.605  48.443  73.772  1.00  0.00      PROA H
ATOM   1573  CE1 PHE   307      53.268  50.526  73.394  1.00  0.00      PROA C
ATOM   1574  HE1 PHE   307      53.634  50.833  74.374  1.00  0.00      PROA H
ATOM   1575  CZ  PHE   307      52.869  51.451  72.441  1.00  0.00      PROA C
ATOM   1576  HZ  PHE   307      52.950  52.518  72.649  1.00  0.00      PROA H
ATOM   1577  CE2 PHE   307      52.360  51.018  71.212  1.00  0.00      PROA C
ATOM   1578  HE2 PHE   307      52.141  51.741  70.427  1.00  0.00      PROA H
ATOM   1579  CD2 PHE   307      52.129  49.673  70.970  1.00  0.00      PROA C
ATOM   1580  HD2 PHE   307      51.583  49.348  70.084  1.00  0.00      PROA H
ATOM   1581  C   PHE   307      50.643  46.675  72.961  1.00  0.00      PROA C
ATOM   1582  O   PHE   307      50.266  47.598  73.664  1.00  0.00      PROA O
ATOM   1583  N   LEU   308      49.781  45.844  72.372  1.00  0.00      PROA N
ATOM   1584  H   LEU   308      50.122  45.095  71.785  1.00  0.00      PROA H
ATOM   1585  CA  LEU   308      48.370  45.969  72.539  1.00  0.00      PROA C
ATOM   1586  HA  LEU   308      48.117  47.014  72.720  1.00  0.00      PROA H
ATOM   1587  CB  LEU   308      47.743  45.449  71.195  1.00  0.00      PROA C
ATOM   1588  HB2 LEU   308      48.313  45.840  70.353  1.00  0.00      PROA H
ATOM   1589  HB3 LEU   308      47.771  44.360  71.178  1.00  0.00      PROA H
ATOM   1590  CG  LEU   308      46.286  45.790  70.849  1.00  0.00      PROA C
ATOM   1591  HG  LEU   308      45.620  45.087  71.348  1.00  0.00      PROA H
ATOM   1592  CD1 LEU   308      45.693  47.150  71.199  1.00  0.00      PROA C
ATOM   1593 HD11 LEU   308      46.262  47.934  70.700  1.00  0.00      PROA H
ATOM   1594 HD12 LEU   308      44.655  47.189  70.870  1.00  0.00      PROA H
ATOM   1595 HD13 LEU   308      45.738  47.299  72.278  1.00  0.00      PROA H
ATOM   1596  CD2 LEU   308      45.647  44.982  69.697  1.00  0.00      PROA C
ATOM   1597 HD21 LEU   308      45.653  43.921  69.949  1.00  0.00      PROA H
ATOM   1598 HD22 LEU   308      44.619  45.313  69.548  1.00  0.00      PROA H
ATOM   1599 HD23 LEU   308      46.216  45.141  68.781  1.00  0.00      PROA H
ATOM   1600  C   LEU   308      48.038  45.248  73.849  1.00  0.00      PROA C
ATOM   1601  O   LEU   308      47.559  45.843  74.802  1.00  0.00      PROA O
ATOM   1602  N   LEU   309      48.223  43.924  73.947  1.00  0.00      PROA N
ATOM   1603  H   LEU   309      48.663  43.418  73.191  1.00  0.00      PROA H
ATOM   1604  CA  LEU   309      47.876  43.029  75.032  1.00  0.00      PROA C
ATOM   1605  HA  LEU   309      46.916  43.325  75.455  1.00  0.00      PROA H
ATOM   1606  CB  LEU   309      47.751  41.537  74.599  1.00  0.00      PROA C
ATOM   1607  HB2 LEU   309      48.619  41.257  74.001  1.00  0.00      PROA H
ATOM   1608  HB3 LEU   309      47.702  40.904  75.485  1.00  0.00      PROA H
ATOM   1609  CG  LEU   309      46.535  41.104  73.744  1.00  0.00      PROA C
ATOM   1610  HG  LEU   309      45.676  41.727  73.992  1.00  0.00      PROA H
ATOM   1611  CD1 LEU   309      46.790  41.237  72.235  1.00  0.00      PROA C
ATOM   1612 HD11 LEU   309      47.636  40.610  71.953  1.00  0.00      PROA H
ATOM   1613 HD12 LEU   309      45.904  40.920  71.687  1.00  0.00      PROA H
ATOM   1614 HD13 LEU   309      47.014  42.276  71.994  1.00  0.00      PROA H
ATOM   1615  CD2 LEU   309      46.132  39.673  74.048  1.00  0.00      PROA C
ATOM   1616 HD21 LEU   309      45.865  39.586  75.101  1.00  0.00      PROA H
ATOM   1617 HD22 LEU   309      45.275  39.398  73.433  1.00  0.00      PROA H
ATOM   1618 HD23 LEU   309      46.965  39.006  73.829  1.00  0.00      PROA H
ATOM   1619  C   LEU   309      48.919  43.151  76.114  1.00  0.00      PROA C
ATOM   1620  O   LEU   309      49.568  42.208  76.550  1.00  0.00      PROA O
ATOM   1621  N   GLU   310      49.057  44.373  76.625  1.00  0.00      PROA N
ATOM   1622  H   GLU   310      48.475  45.128  76.293  1.00  0.00      PROA H
ATOM   1623  CA  GLU   310      50.003  44.709  77.646  1.00  0.00      PROA C
ATOM   1624  HA  GLU   310      50.944  44.193  77.455  1.00  0.00      PROA H
ATOM   1625  CB  GLU   310      50.256  46.226  77.659  1.00  0.00      PROA C
ATOM   1626  HB2 GLU   310      50.943  46.473  78.468  1.00  0.00      PROA H
ATOM   1627  HB3 GLU   310      50.693  46.530  76.707  1.00  0.00      PROA H
ATOM   1628  CG  GLU   310      48.969  47.069  77.868  1.00  0.00      PROA C
ATOM   1629  HG2 GLU   310      48.162  46.659  77.261  1.00  0.00      PROA H
ATOM   1630  HG3 GLU   310      48.682  47.040  78.920  1.00  0.00      PROA H
ATOM   1631  CD  GLU   310      49.176  48.519  77.470  1.00  0.00      PROA C
ATOM   1632  OE1 GLU   310      50.340  48.864  77.128  1.00  0.00      PROA O
ATOM   1633  OE2 GLU   310      48.234  49.342  77.560  1.00  0.00      PROA O
ATOM   1634  C   GLU   310      49.559  44.259  79.013  1.00  0.00      PROA C
ATOM   1635  O   GLU   310      50.369  44.249  79.938  1.00  0.00      PROA O
ATOM   1636  N   ASP   311      48.287  43.847  79.169  1.00  0.00      PROA N
ATOM   1637  H   ASP   311      47.666  43.816  78.374  1.00  0.00      PROA H
ATOM   1638  CA  ASP   311      47.771  43.440  80.464  1.00  0.00      PROA C
ATOM   1639  HA  ASP   311      48.577  43.456  81.198  1.00  0.00      PROA H
ATOM   1640  CB  ASP   311      46.664  44.411  80.897  1.00  0.00      PROA C
ATOM   1641  HB2 ASP   311      45.946  44.529  80.085  1.00  0.00      PROA H
ATOM   1642  HB3 ASP   311      46.156  44.014  81.775  1.00  0.00      PROA H
ATOM   1643  CG  ASP   311      47.275  45.754  81.230  1.00  0.00      PROA C
ATOM   1644  OD1 ASP   311      48.442  45.778  81.700  1.00  0.00      PROA O
ATOM   1645  OD2 ASP   311      46.497  46.746  81.183  1.00  0.00      PROA O
ATOM   1646  C   ASP   311      47.155  42.084  80.381  1.00  0.00      PROA C
ATOM   1647  O   ASP   311      47.018  41.314  81.335  1.00  0.00      PROA O
ATOM   1648  N   ARG   312      46.804  41.700  79.165  1.00  0.00      PROA N
ATOM   1649  H   ARG   312      46.943  42.321  78.380  1.00  0.00      PROA H
ATOM   1650  CA  ARG   312      46.241  40.444  78.950  1.00  0.00      PROA C
ATOM   1651  HA  ARG   312      45.746  40.106  79.860  1.00  0.00      PROA H
ATOM   1652  CB  ARG   312      45.264  40.722  77.804  1.00  0.00      PROA C
ATOM   1653  HB2 ARG   312      44.914  41.752  77.867  1.00  0.00      PROA H
ATOM   1654  HB3 ARG   312      45.769  40.568  76.850  1.00  0.00      PROA H
ATOM   1655  CG  ARG   312      44.027  39.851  77.778  1.00  0.00      PROA C
ATOM   1656  HG2 ARG   312      43.261  40.326  77.165  1.00  0.00      PROA H
ATOM   1657  HG3 ARG   312      44.277  38.877  77.357  1.00  0.00      PROA H
ATOM   1658  CD  ARG   312      43.231  39.467  79.093  1.00  0.00      PROA C
ATOM   1659  HD2 ARG   312      43.914  39.015  79.812  1.00  0.00      PROA H
ATOM   1660  HD3 ARG   312      42.789  40.365  79.526  1.00  0.00      PROA H
ATOM   1661  NE  ARG   312      42.094  38.475  78.883  1.00  0.00      PROA N
ATOM   1662  HE  ARG   312      41.322  38.745  78.291  1.00  0.00      PROA H
ATOM   1663  CZ  ARG   312      41.893  37.250  79.347  1.00  0.00      PROA C
ATOM   1664  NH1 ARG   312      42.620  36.164  79.198  1.00  0.00      PROA N
ATOM   1665 HH11 ARG   312      43.474  36.201  78.660  1.00  0.00      PROA H
ATOM   1666 HH12 ARG   312      42.321  35.298  79.623  1.00  0.00      PROA H
ATOM   1667  NH2 ARG   312      40.842  36.617  79.024  1.00  0.00      PROA N
ATOM   1668 HH21 ARG   312      40.163  37.049  78.414  1.00  0.00      PROA H
ATOM   1669 HH22 ARG   312      40.690  35.683  79.378  1.00  0.00      PROA H
ATOM   1670  C   ARG   312      47.412  39.479  78.660  1.00  0.00      PROA C
ATOM   1671  O   ARG   312      48.103  39.556  77.674  1.00  0.00      PROA O
ATOM   1672  N   ALA   313      47.619  38.464  79.512  1.00  0.00      PROA N
ATOM   1673  H   ALA   313      47.176  38.468  80.420  1.00  0.00      PROA H
ATOM   1674  CA  ALA   313      48.488  37.280  79.220  1.00  0.00      PROA C
ATOM   1675  HA  ALA   313      48.230  36.464  79.896  1.00  0.00      PROA H
ATOM   1676  CB  ALA   313      48.620  36.451  77.853  1.00  0.00      PROA C
ATOM   1677  HB1 ALA   313      48.956  37.115  77.056  1.00  0.00      PROA H
ATOM   1678  HB2 ALA   313      49.345  35.647  77.984  1.00  0.00      PROA H
ATOM   1679  HB3 ALA   313      47.652  36.028  77.589  1.00  0.00      PROA H
ATOM   1680  C   ALA   313      49.818  37.493  79.535  1.00  0.00      PROA C
ATOM   1681  O   ALA   313      50.690  36.766  79.091  1.00  0.00      PROA O
ATOM   1682  N   VAL   314      49.973  38.464  80.386  1.00  0.00      PROA N
ATOM   1683  H   VAL   314      49.164  38.907  80.799  1.00  0.00      PROA H
ATOM   1684  CA  VAL   314      51.292  38.847  80.687  1.00  0.00      PROA C
ATOM   1685  HA  VAL   314      51.985  38.283  80.063  1.00  0.00      PROA H
ATOM   1686  CB  VAL   314      51.481  40.327  80.423  1.00  0.00      PROA C
ATOM   1687  HB  VAL   314      52.500  40.615  80.682  1.00  0.00      PROA H
ATOM   1688  CG1 VAL   314      51.233  40.648  78.932  1.00  0.00      PROA C
ATOM   1689 HG11 VAL   314      50.213  40.368  78.665  1.00  0.00      PROA H
ATOM   1690 HG12 VAL   314      51.373  41.715  78.761  1.00  0.00      PROA H
ATOM   1691 HG13 VAL   314      51.936  40.086  78.317  1.00  0.00      PROA H
ATOM   1692  CG2 VAL   314      50.550  41.167  81.306  1.00  0.00      PROA C
ATOM   1693 HG21 VAL   314      50.766  40.969  82.356  1.00  0.00      PROA H
ATOM   1694 HG22 VAL   314      50.706  42.225  81.097  1.00  0.00      PROA H
ATOM   1695 HG23 VAL   314      49.513  40.905  81.094  1.00  0.00      PROA H
ATOM   1696  C   VAL   314      51.582  38.457  82.116  1.00  0.00      PROA C
ATOM   1697  O   VAL   314      52.750  38.364  82.468  1.00  0.00      PROA O
ATOM   1698  N   CYX   315      50.539  38.202  82.970  1.00  0.00      PROA N
ATOM   1699  H   CYX   315      49.587  38.306  82.649  1.00  0.00      PROA H
ATOM   1700  CA  CYX   315      50.685  37.775  84.365  1.00  0.00      PROA C
ATOM   1701  HA  CYX   315      51.473  37.025  84.435  1.00  0.00      PROA H
ATOM   1702  CB  CYX   315      51.057  39.065  85.169  1.00  0.00      PROA C
ATOM   1703  HB2 CYX   315      51.759  39.666  84.590  1.00  0.00      PROA H
ATOM   1704  HB3 CYX   315      50.155  39.646  85.362  1.00  0.00      PROA H
ATOM   1705  SG  CYX   315      51.826  38.698  86.757  1.00  0.00      PROA S
ATOM   1706  C   CYX   315      49.358  37.052  84.881  1.00  0.00      PROA C
ATOM   1707  O   CYX   315      48.292  37.483  84.450  1.00  0.00      PROA O
ATOM   1708  N   VAL   316      49.334  35.954  85.749  1.00  0.00      PROA N
ATOM   1709  H   VAL   316      50.200  35.535  86.056  1.00  0.00      PROA H
ATOM   1710  CA  VAL   316      48.161  35.242  86.345  1.00  0.00      PROA C
ATOM   1711  HA  VAL   316      47.290  35.377  85.704  1.00  0.00      PROA H
ATOM   1712  CB  VAL   316      48.308  33.698  86.546  1.00  0.00      PROA C
ATOM   1713  HB  VAL   316      47.406  33.305  87.016  1.00  0.00      PROA H
ATOM   1714  CG1 VAL   316      48.509  33.005  85.199  1.00  0.00      PROA C
ATOM   1715 HG11 VAL   316      49.412  33.389  84.724  1.00  0.00      PROA H
ATOM   1716 HG12 VAL   316      48.610  31.931  85.354  1.00  0.00      PROA H
ATOM   1717 HG13 VAL   316      47.650  33.200  84.557  1.00  0.00      PROA H
ATOM   1718  CG2 VAL   316      49.496  33.313  87.433  1.00  0.00      PROA C
ATOM   1719 HG21 VAL   316      49.375  33.762  88.419  1.00  0.00      PROA H
ATOM   1720 HG22 VAL   316      49.541  32.229  87.531  1.00  0.00      PROA H
ATOM   1721 HG23 VAL   316      50.420  33.675  86.981  1.00  0.00      PROA H
ATOM   1722  C   VAL   316      47.802  35.818  87.707  1.00  0.00      PROA C
ATOM   1723  O   VAL   316      48.654  36.269  88.469  1.00  0.00      PROA O
ATOM   1724  N   GLU   317      46.509  35.793  88.083  1.00  0.00      PROA N
ATOM   1725  H   GLU   317      45.819  35.358  87.488  1.00  0.00      PROA H
ATOM   1726  CA  GLU   317      46.019  36.365  89.321  1.00  0.00      PROA C
ATOM   1727  HA  GLU   317      46.362  37.397  89.406  1.00  0.00      PROA H
ATOM   1728  CB  GLU   317      44.477  36.365  89.392  1.00  0.00      PROA C
ATOM   1729  HB2 GLU   317      44.104  35.358  89.206  1.00  0.00      PROA H
ATOM   1730  HB3 GLU   317      44.158  36.693  90.382  1.00  0.00      PROA H
ATOM   1731  CG  GLU   317      43.818  37.307  88.354  1.00  0.00      PROA C
ATOM   1732  HG2 GLU   317      44.103  36.996  87.349  1.00  0.00      PROA H
ATOM   1733  HG3 GLU   317      42.734  37.258  88.455  1.00  0.00      PROA H
ATOM   1734  CD  GLU   317      44.231  38.774  88.517  1.00  0.00      PROA C
ATOM   1735  OE1 GLU   317      44.072  39.307  89.644  1.00  0.00      PROA O
ATOM   1736  OE2 GLU   317      44.644  39.415  87.519  1.00  0.00      PROA O
ATOM   1737  C   GLU   317      46.582  35.716  90.559  1.00  0.00      PROA C
ATOM   1738  O   GLU   317      46.902  34.529  90.580  1.00  0.00      PROA O
ATOM   1739  N   ARG   318      46.707  36.491  91.649  1.00  0.00      PROA N
ATOM   1740  H   ARG   318      46.481  37.474  91.599  1.00  0.00      PROA H
ATOM   1741  CA  ARG   318      47.162  35.935  92.902  1.00  0.00      PROA C
ATOM   1742  HA  ARG   318      48.157  35.509  92.771  1.00  0.00      PROA H
ATOM   1743  CB  ARG   318      47.225  37.024  93.987  1.00  0.00      PROA C
ATOM   1744  HB2 ARG   318      47.623  36.598  94.908  1.00  0.00      PROA H
ATOM   1745  HB3 ARG   318      47.874  37.834  93.653  1.00  0.00      PROA H
ATOM   1746  CG  ARG   318      45.866  37.637  94.318  1.00  0.00      PROA C
ATOM   1747  HG2 ARG   318      45.424  38.051  93.413  1.00  0.00      PROA H
ATOM   1748  HG3 ARG   318      45.210  36.867  94.723  1.00  0.00      PROA H
ATOM   1749  CD  ARG   318      45.949  38.756  95.343  1.00  0.00      PROA C
ATOM   1750  HD2 ARG   318      44.943  39.074  95.617  1.00  0.00      PROA H
ATOM   1751  HD3 ARG   318      46.471  38.398  96.231  1.00  0.00      PROA H
ATOM   1752  NE  ARG   318      46.692  39.902  94.758  1.00  0.00      PROA N
ATOM   1753  HE  ARG   318      47.150  39.774  93.867  1.00  0.00      PROA H
ATOM   1754  CZ  ARG   318      46.768  41.072  95.364  1.00  0.00      PROA C
ATOM   1755  NH1 ARG   318      46.146  41.268  96.512  1.00  0.00      PROA N
ATOM   1756 HH11 ARG   318      45.610  40.519  96.927  1.00  0.00      PROA H
ATOM   1757 HH12 ARG   318      46.208  42.166  96.969  1.00  0.00      PROA H
ATOM   1758  NH2 ARG   318      47.407  42.056  94.750  1.00  0.00      PROA N
ATOM   1759 HH21 ARG   318      47.820  41.897  93.842  1.00  0.00      PROA H
ATOM   1760 HH22 ARG   318      47.479  42.961  95.193  1.00  0.00      PROA H
ATOM   1761  C   ARG   318      46.284  34.785  93.393  1.00  0.00      PROA C
ATOM   1762  O   ARG   318      45.065  34.754  93.238  1.00  0.00      PROA O
ATOM   1763  N   PHE   319      46.906  33.784  94.015  1.00  0.00      PROA N
ATOM   1764  H   PHE   319      47.901  33.833  94.182  1.00  0.00      PROA H
ATOM   1765  CA  PHE   319      46.217  32.604  94.475  1.00  0.00      PROA C
ATOM   1766  HA  PHE   319      45.256  32.524  93.968  1.00  0.00      PROA H
ATOM   1767  CB  PHE   319      47.041  31.336  94.180  1.00  0.00      PROA C
ATOM   1768  HB2 PHE   319      47.963  31.356  94.762  1.00  0.00      PROA H
ATOM   1769  HB3 PHE   319      46.461  30.453  94.450  1.00  0.00      PROA H
ATOM   1770  CG  PHE   319      47.381  31.275  92.721  1.00  0.00      PROA C
ATOM   1771  CD1 PHE   319      46.437  30.790  91.810  1.00  0.00      PROA C
ATOM   1772  HD1 PHE   319      45.441  30.509  92.155  1.00  0.00      PROA H
ATOM   1773  CE1 PHE   319      46.778  30.671  90.467  1.00  0.00      PROA C
ATOM   1774  HE1 PHE   319      46.059  30.263  89.756  1.00  0.00      PROA H
ATOM   1775  CZ  PHE   319      48.031  31.063  89.996  1.00  0.00      PROA C
ATOM   1776  HZ  PHE   319      48.254  31.009  88.930  1.00  0.00      PROA H
ATOM   1777  CE2 PHE   319      48.990  31.522  90.901  1.00  0.00      PROA C
ATOM   1778  HE2 PHE   319      49.981  31.806  90.548  1.00  0.00      PROA H
ATOM   1779  CD2 PHE   319      48.667  31.615  92.261  1.00  0.00      PROA C
ATOM   1780  HD2 PHE   319      49.426  31.955  92.966  1.00  0.00      PROA H
ATOM   1781  C   PHE   319      45.949  32.711  95.954  1.00  0.00      PROA C
ATOM   1782  O   PHE   319      45.498  31.787  96.612  1.00  0.00      PROA O
ATOM   1783  N   SER   320      46.192  33.889  96.544  1.00  0.00      PROA N
ATOM   1784  H   SER   320      46.651  34.626  96.029  1.00  0.00      PROA H
ATOM   1785  CA  SER   320      45.818  34.154  97.912  1.00  0.00      PROA C
ATOM   1786  HA  SER   320      44.963  33.536  98.182  1.00  0.00      PROA H
ATOM   1787  CB  SER   320      46.951  33.851  98.911  1.00  0.00      PROA C
ATOM   1788  HB2 SER   320      47.264  32.813  98.802  1.00  0.00      PROA H
ATOM   1789  HB3 SER   320      47.798  34.508  98.711  1.00  0.00      PROA H
ATOM   1790  OG  SER   320      46.521  34.058 100.258  1.00  0.00      PROA O
ATOM   1791  HG  SER   320      47.244  33.863 100.858  1.00  0.00      PROA H
ATOM   1792  C   SER   320      45.508  35.607  98.011  1.00  0.00      PROA C
ATOM   1793  O   SER   320      46.176  36.429  97.398  1.00  0.00      PROA O
ATOM   1794  N   ASP   321      44.486  35.969  98.791  1.00  0.00      PROA N
ATOM   1795  H   ASP   321      44.029  35.284  99.376  1.00  0.00      PROA H
ATOM   1796  CA  ASP   321      44.014  37.307  98.824  1.00  0.00      PROA C
ATOM   1797  HA  ASP   321      43.759  37.627  97.814  1.00  0.00      PROA H
ATOM   1798  CB  ASP   321      42.781  37.371  99.711  1.00  0.00      PROA C
ATOM   1799  HB2 ASP   321      42.988  36.875 100.659  1.00  0.00      PROA H
ATOM   1800  HB3 ASP   321      42.521  38.413  99.897  1.00  0.00      PROA H
ATOM   1801  CG  ASP   321      41.530  36.716  99.156  1.00  0.00      PROA C
ATOM   1802  OD1 ASP   321      41.551  36.245  98.002  1.00  0.00      PROA O
ATOM   1803  OD2 ASP   321      40.489  36.825  99.844  1.00  0.00      PROA O
ATOM   1804  C   ASP   321      45.053  38.362  99.246  1.00  0.00      PROA C
ATOM   1805  O   ASP   321      45.067  39.513  98.798  1.00  0.00      PROA O
ATOM   1806  N   ASP   322      45.972  37.962 100.125  1.00  0.00      PROA N
ATOM   1807  H   ASP   322      45.921  37.036 100.523  1.00  0.00      PROA H
ATOM   1808  CA  ASP   322      47.076  38.775 100.570  1.00  0.00      PROA C
ATOM   1809  HA  ASP   322      46.828  39.828 100.440  1.00  0.00      PROA H
ATOM   1810  CB  ASP   322      47.338  38.473 102.078  1.00  0.00      PROA C
ATOM   1811  HB2 ASP   322      48.108  39.146 102.455  1.00  0.00      PROA H
ATOM   1812  HB3 ASP   322      46.418  38.620 102.644  1.00  0.00      PROA H
ATOM   1813  CG  ASP   322      47.815  37.053 102.389  1.00  0.00      PROA C
ATOM   1814  OD1 ASP   322      47.790  36.201 101.456  1.00  0.00      PROA O
ATOM   1815  OD2 ASP   322      48.211  36.771 103.558  1.00  0.00      PROA O
ATOM   1816  C   ASP   322      48.351  38.571  99.744  1.00  0.00      PROA C
ATOM   1817  O   ASP   322      49.409  39.135 100.043  1.00  0.00      PROA O
ATOM   1818  N   GLY   323      48.272  37.769  98.672  1.00  0.00      PROA N
ATOM   1819  H   GLY   323      47.387  37.355  98.415  1.00  0.00      PROA H
ATOM   1820  CA  GLY   323      49.405  37.453  97.843  1.00  0.00      PROA C
ATOM   1821  HA2 GLY   323      50.307  37.421  98.455  1.00  0.00      PROA H
ATOM   1822  HA3 GLY   323      49.252  36.481  97.373  1.00  0.00      PROA H
ATOM   1823  C   GLY   323      49.630  38.445  96.763  1.00  0.00      PROA C
ATOM   1824  O   GLY   323      49.073  39.543  96.742  1.00  0.00      PROA O
ATOM   1825  N   TYR   324      50.458  38.027  95.803  1.00  0.00      PROA N
ATOM   1826  H   TYR   324      50.793  37.074  95.804  1.00  0.00      PROA H
ATOM   1827  CA  TYR   324      50.943  38.826  94.720  1.00  0.00      PROA C
ATOM   1828  HA  TYR   324      50.606  39.855  94.848  1.00  0.00      PROA H
ATOM   1829  CB  TYR   324      52.495  38.767  94.735  1.00  0.00      PROA C
ATOM   1830  HB2 TYR   324      52.819  37.727  94.788  1.00  0.00      PROA H
ATOM   1831  HB3 TYR   324      52.885  39.222  93.825  1.00  0.00      PROA H
ATOM   1832  CG  TYR   324      53.050  39.525  95.952  1.00  0.00      PROA C
ATOM   1833  CD1 TYR   324      52.346  40.553  96.650  1.00  0.00      PROA C
ATOM   1834  HD1 TYR   324      51.321  40.798  96.370  1.00  0.00      PROA H
ATOM   1835  CE1 TYR   324      52.942  41.267  97.699  1.00  0.00      PROA C
ATOM   1836  HE1 TYR   324      52.392  42.065  98.196  1.00  0.00      PROA H
ATOM   1837  CZ  TYR   324      54.216  40.966  98.106  1.00  0.00      PROA C
ATOM   1838  OH  TYR   324      54.814  41.551  99.244  1.00  0.00      PROA O
ATOM   1839  HH  TYR   324      54.237  42.174  99.692  1.00  0.00      PROA H
ATOM   1840  CE2 TYR   324      54.923  40.030  97.404  1.00  0.00      PROA C
ATOM   1841  HE2 TYR   324      55.961  39.824  97.664  1.00  0.00      PROA H
ATOM   1842  CD2 TYR   324      54.380  39.295  96.335  1.00  0.00      PROA C
ATOM   1843  HD2 TYR   324      54.980  38.555  95.805  1.00  0.00      PROA H
ATOM   1844  C   TYR   324      50.466  38.301  93.400  1.00  0.00      PROA C
ATOM   1845  O   TYR   324      50.380  37.089  93.196  1.00  0.00      PROA O
ATOM   1846  N   ARG   325      50.105  39.178  92.440  1.00  0.00      PROA N
ATOM   1847  H   ARG   325      49.981  40.154  92.669  1.00  0.00      PROA H
ATOM   1848  CA  ARG   325      49.897  38.713  91.080  1.00  0.00      PROA C
ATOM   1849  HA  ARG   325      49.099  37.971  91.068  1.00  0.00      PROA H
ATOM   1850  CB  ARG   325      49.504  39.885  90.162  1.00  0.00      PROA C
ATOM   1851  HB2 ARG   325      48.685  40.443  90.615  1.00  0.00      PROA H
ATOM   1852  HB3 ARG   325      50.361  40.544  90.025  1.00  0.00      PROA H
ATOM   1853  CG  ARG   325      49.041  39.438  88.768  1.00  0.00      PROA C
ATOM   1854  HG2 ARG   325      49.889  39.034  88.215  1.00  0.00      PROA H
ATOM   1855  HG3 ARG   325      48.274  38.670  88.869  1.00  0.00      PROA H
ATOM   1856  CD  ARG   325      48.441  40.557  87.908  1.00  0.00      PROA C
ATOM   1857  HD2 ARG   325      47.967  40.124  87.027  1.00  0.00      PROA H
ATOM   1858  HD3 ARG   325      47.697  41.103  88.489  1.00  0.00      PROA H
ATOM   1859  NE  ARG   325      49.530  41.505  87.474  1.00  0.00      PROA N
ATOM   1860  HE  ARG   325      50.457  41.381  87.857  1.00  0.00      PROA H
ATOM   1861  CZ  ARG   325      49.318  42.496  86.608  1.00  0.00      PROA C
ATOM   1862  NH1 ARG   325      48.120  42.714  86.105  1.00  0.00      PROA N
ATOM   1863 HH11 ARG   325      47.346  42.124  86.376  1.00  0.00      PROA H
ATOM   1864 HH12 ARG   325      47.981  43.470  85.450  1.00  0.00      PROA H
ATOM   1865  NH2 ARG   325      50.333  43.278  86.272  1.00  0.00      PROA N
ATOM   1866 HH21 ARG   325      51.246  43.114  86.672  1.00  0.00      PROA H
ATOM   1867 HH22 ARG   325      50.189  44.033  85.617  1.00  0.00      PROA H
ATOM   1868  C   ARG   325      51.150  38.018  90.534  1.00  0.00      PROA C
ATOM   1869  O   ARG   325      52.278  38.488  90.692  1.00  0.00      PROA O
ATOM   1870  N   THR   326      50.972  36.842  89.927  1.00  0.00      PROA N
ATOM   1871  H   THR   326      50.051  36.568  89.616  1.00  0.00      PROA H
ATOM   1872  CA  THR   326      52.066  35.928  89.690  1.00  0.00      PROA C
ATOM   1873  HA  THR   326      52.974  36.320  90.149  1.00  0.00      PROA H
ATOM   1874  CB  THR   326      51.780  34.563  90.280  1.00  0.00      PROA C
ATOM   1875  HB  THR   326      50.855  34.171  89.859  1.00  0.00      PROA H
ATOM   1876  CG2 THR   326      52.904  33.566  89.981  1.00  0.00      PROA C
ATOM   1877 HG21 THR   326      53.839  33.932  90.406  1.00  0.00      PROA H
ATOM   1878 HG22 THR   326      52.660  32.599  90.422  1.00  0.00      PROA H
ATOM   1879 HG23 THR   326      53.015  33.455  88.902  1.00  0.00      PROA H
ATOM   1880  OG1 THR   326      51.677  34.658  91.691  1.00  0.00      PROA O
ATOM   1881  HG1 THR   326      51.496  33.790  92.058  1.00  0.00      PROA H
ATOM   1882  C   THR   326      52.290  35.796  88.223  1.00  0.00      PROA C
ATOM   1883  O   THR   326      51.367  35.788  87.425  1.00  0.00      PROA O
ATOM   1884  N   VAL   327      53.547  35.712  87.774  1.00  0.00      PROA N
ATOM   1885  H   VAL   327      54.319  35.779  88.421  1.00  0.00      PROA H
ATOM   1886  CA  VAL   327      53.904  35.527  86.383  1.00  0.00      PROA C
ATOM   1887  HA  VAL   327      53.447  36.313  85.782  1.00  0.00      PROA H
ATOM   1888  CB  VAL   327      55.419  35.584  86.187  1.00  0.00      PROA C
ATOM   1889  HB  VAL   327      55.890  34.780  86.752  1.00  0.00      PROA H
ATOM   1890  CG1 VAL   327      55.794  35.426  84.704  1.00  0.00      PROA C
ATOM   1891 HG11 VAL   327      55.338  36.230  84.126  1.00  0.00      PROA H
ATOM   1892 HG12 VAL   327      56.877  35.471  84.596  1.00  0.00      PROA H
ATOM   1893 HG13 VAL   327      55.432  34.465  84.338  1.00  0.00      PROA H
ATOM   1894  CG2 VAL   327      55.953  36.925  86.694  1.00  0.00      PROA C
ATOM   1895 HG21 VAL   327      55.721  37.031  87.754  1.00  0.00      PROA H
ATOM   1896 HG22 VAL   327      57.033  36.963  86.554  1.00  0.00      PROA H
ATOM   1897 HG23 VAL   327      55.485  37.737  86.138  1.00  0.00      PROA H
ATOM   1898  C   VAL   327      53.374  34.210  85.847  1.00  0.00      PROA C
ATOM   1899  O   VAL   327      53.553  33.158  86.459  1.00  0.00      PROA O
ATOM   1900  N   ALA   328      52.712  34.230  84.673  1.00  0.00      PROA N
ATOM   1901  H   ALA   328      52.499  35.112  84.229  1.00  0.00      PROA H
ATOM   1902  CA  ALA   328      52.289  33.020  84.013  1.00  0.00      PROA C
ATOM   1903  HA  ALA   328      51.671  32.432  84.692  1.00  0.00      PROA H
ATOM   1904  CB  ALA   328      51.471  33.337  82.753  1.00  0.00      PROA C
ATOM   1905  HB1 ALA   328      52.080  33.918  82.060  1.00  0.00      PROA H
ATOM   1906  HB2 ALA   328      51.164  32.407  82.274  1.00  0.00      PROA H
ATOM   1907  HB3 ALA   328      50.586  33.912  83.029  1.00  0.00      PROA H
ATOM   1908  C   ALA   328      53.451  32.132  83.625  1.00  0.00      PROA C
ATOM   1909  O   ALA   328      54.519  32.605  83.242  1.00  0.00      PROA O
ATOM   1910  N   GLN   329      53.266  30.819  83.747  1.00  0.00      PROA N
ATOM   1911  H   GLN   329      52.369  30.461  84.043  1.00  0.00      PROA H
ATOM   1912  CA  GLN   329      54.318  29.880  83.467  1.00  0.00      PROA C
ATOM   1913  HA  GLN   329      55.011  30.315  82.747  1.00  0.00      PROA H
ATOM   1914  CB  GLN   329      55.106  29.514  84.750  1.00  0.00      PROA C
ATOM   1915  HB2 GLN   329      55.445  30.426  85.241  1.00  0.00      PROA H
ATOM   1916  HB3 GLN   329      54.460  28.956  85.427  1.00  0.00      PROA H
ATOM   1917  CG  GLN   329      56.353  28.645  84.485  1.00  0.00      PROA C
ATOM   1918  HG2 GLN   329      56.046  27.685  84.068  1.00  0.00      PROA H
ATOM   1919  HG3 GLN   329      57.008  29.154  83.778  1.00  0.00      PROA H
ATOM   1920  CD  GLN   329      57.140  28.383  85.766  1.00  0.00      PROA C
ATOM   1921  OE1 GLN   329      56.826  27.468  86.529  1.00  0.00      PROA O
ATOM   1922  NE2 GLN   329      58.212  29.175  85.977  1.00  0.00      PROA N
ATOM   1923 HE21 GLN   329      58.773  29.051  86.808  1.00  0.00      PROA H
ATOM   1924 HE22 GLN   329      58.448  29.889  85.303  1.00  0.00      PROA H
ATOM   1925  C   GLN   329      53.688  28.642  82.896  1.00  0.00      PROA C
ATOM   1926  O   GLN   329      52.538  28.299  83.182  1.00  0.00      PROA O
ATOM   1927  N   GLY   330      54.426  27.912  82.043  1.00  0.00      PROA N
ATOM   1928  H   GLY   330      55.371  28.193  81.826  1.00  0.00      PROA H
ATOM   1929  CA  GLY   330      53.919  26.718  81.409  1.00  0.00      PROA C
ATOM   1930  HA2 GLY   330      54.752  26.126  81.030  1.00  0.00      PROA H
ATOM   1931  HA3 GLY   330      53.357  26.131  82.135  1.00  0.00      PROA H
ATOM   1932  C   GLY   330      53.003  27.017  80.250  1.00  0.00      PROA C
ATOM   1933  O   GLY   330      52.815  28.141  79.792  1.00  0.00      PROA O
ATOM   1934  N   THR   331      52.399  25.953  79.719  1.00  0.00      PROA N
ATOM   1935  H   THR   331      52.487  25.049  80.160  1.00  0.00      PROA H
ATOM   1936  CA  THR   331      51.597  26.029  78.503  1.00  0.00      PROA C
ATOM   1937  HA  THR   331      51.849  26.938  77.957  1.00  0.00      PROA H
ATOM   1938  CB  THR   331      51.851  24.831  77.592  1.00  0.00      PROA C
ATOM   1939  HB  THR   331      51.211  24.900  76.712  1.00  0.00      PROA H
ATOM   1940  CG2 THR   331      53.318  24.824  77.156  1.00  0.00      PROA C
ATOM   1941 HG21 THR   331      53.958  24.754  78.035  1.00  0.00      PROA H
ATOM   1942 HG22 THR   331      53.500  23.968  76.505  1.00  0.00      PROA H
ATOM   1943 HG23 THR   331      53.541  25.744  76.616  1.00  0.00      PROA H
ATOM   1944  OG1 THR   331      51.659  23.607  78.284  1.00  0.00      PROA O
ATOM   1945  HG1 THR   331      51.825  22.873  77.688  1.00  0.00      PROA H
ATOM   1946  C   THR   331      50.118  26.066  78.795  1.00  0.00      PROA C
ATOM   1947  O   THR   331      49.297  26.082  77.881  1.00  0.00      PROA O
ATOM   1948  N   LYS   332      49.716  26.081  80.084  1.00  0.00      PROA N
ATOM   1949  H   LYS   332      50.400  26.111  80.826  1.00  0.00      PROA H
ATOM   1950  CA  LYS   332      48.317  26.056  80.472  1.00  0.00      PROA C
ATOM   1951  HA  LYS   332      47.834  25.182  80.036  1.00  0.00      PROA H
ATOM   1952  CB  LYS   332      48.164  25.986  82.021  1.00  0.00      PROA C
ATOM   1953  HB2 LYS   332      48.759  26.775  82.481  1.00  0.00      PROA H
ATOM   1954  HB3 LYS   332      47.116  26.118  82.289  1.00  0.00      PROA H
ATOM   1955  CG  LYS   332      48.620  24.666  82.628  1.00  0.00      PROA C
ATOM   1956  HG2 LYS   332      48.072  23.845  82.167  1.00  0.00      PROA H
ATOM   1957  HG3 LYS   332      49.688  24.534  82.452  1.00  0.00      PROA H
ATOM   1958  CD  LYS   332      48.434  24.485  84.121  1.00  0.00      PROA C
ATOM   1959  HD2 LYS   332      49.141  25.120  84.655  1.00  0.00      PROA H
ATOM   1960  HD3 LYS   332      47.417  24.762  84.397  1.00  0.00      PROA H
ATOM   1961  CE  LYS   332      48.665  23.040  84.579  1.00  0.00      PROA C
ATOM   1962  HE2 LYS   332      48.299  22.919  85.599  1.00  0.00      PROA H
ATOM   1963  HE3 LYS   332      48.130  22.359  83.918  1.00  0.00      PROA H
ATOM   1964  NZ  LYS   332      50.102  22.688  84.552  1.00  0.00      PROA N
ATOM   1965  HZ1 LYS   332      50.611  23.305  85.168  1.00  0.00      PROA H
ATOM   1966  HZ2 LYS   332      50.220  21.733  84.858  1.00  0.00      PROA H
ATOM   1967  HZ3 LYS   332      50.454  22.786  83.610  1.00  0.00      PROA H
ATOM   1968  C   LYS   332      47.545  27.265  79.989  1.00  0.00      PROA C
ATOM   1969  O   LYS   332      46.381  27.202  79.593  1.00  0.00      PROA O
ATOM   1970  N   LYS   333      48.204  28.429  80.047  1.00  0.00      PROA N
ATOM   1971  H   LYS   333      49.166  28.451  80.352  1.00  0.00      PROA H
ATOM   1972  CA  LYS   333      47.585  29.672  79.685  1.00  0.00      PROA C
ATOM   1973  HA  LYS   333      46.535  29.654  79.977  1.00  0.00      PROA H
ATOM   1974  CB  LYS   333      48.298  30.815  80.405  1.00  0.00      PROA C
ATOM   1975  HB2 LYS   333      48.309  30.620  81.478  1.00  0.00      PROA H
ATOM   1976  HB3 LYS   333      49.323  30.893  80.040  1.00  0.00      PROA H
ATOM   1977  CG  LYS   333      47.659  32.178  80.213  1.00  0.00      PROA C
ATOM   1978  HG2 LYS   333      47.769  32.489  79.174  1.00  0.00      PROA H
ATOM   1979  HG3 LYS   333      46.600  32.122  80.464  1.00  0.00      PROA H
ATOM   1980  CD  LYS   333      48.382  33.143  81.143  1.00  0.00      PROA C
ATOM   1981  HD2 LYS   333      48.066  32.965  82.171  1.00  0.00      PROA H
ATOM   1982  HD3 LYS   333      49.458  32.988  81.063  1.00  0.00      PROA H
ATOM   1983  CE  LYS   333      48.084  34.553  80.799  1.00  0.00      PROA C
ATOM   1984  HE2 LYS   333      48.769  35.211  81.335  1.00  0.00      PROA H
ATOM   1985  HE3 LYS   333      48.206  34.700  79.726  1.00  0.00      PROA H
ATOM   1986  NZ  LYS   333      46.722  34.841  81.184  1.00  0.00      PROA N
ATOM   1987  HZ1 LYS   333      46.616  34.699  82.178  1.00  0.00      PROA H
ATOM   1988  HZ2 LYS   333      46.502  35.800  80.956  1.00  0.00      PROA H
ATOM   1989  HZ3 LYS   333      46.094  34.225  80.687  1.00  0.00      PROA H
ATOM   1990  C   LYS   333      47.619  29.873  78.188  1.00  0.00      PROA C
ATOM   1991  O   LYS   333      48.668  29.880  77.555  1.00  0.00      PROA O
ATOM   1992  N   GLU   334      46.445  30.037  77.556  1.00  0.00      PROA N
ATOM   1993  H   GLU   334      45.605  30.214  78.088  1.00  0.00      PROA H
ATOM   1994  CA  GLU   334      46.316  29.973  76.113  1.00  0.00      PROA C
ATOM   1995  HA  GLU   334      46.799  29.068  75.745  1.00  0.00      PROA H
ATOM   1996  CB  GLU   334      44.843  29.947  75.676  1.00  0.00      PROA C
ATOM   1997  HB2 GLU   334      44.263  30.617  76.311  1.00  0.00      PROA H
ATOM   1998  HB3 GLU   334      44.766  30.272  74.639  1.00  0.00      PROA H
ATOM   1999  CG  GLU   334      44.207  28.557  75.772  1.00  0.00      PROA C
ATOM   2000  HG2 GLU   334      44.812  27.841  75.215  1.00  0.00      PROA H
ATOM   2001  HG3 GLU   334      44.155  28.252  76.817  1.00  0.00      PROA H
ATOM   2002  CD  GLU   334      42.789  28.530  75.197  1.00  0.00      PROA C
ATOM   2003  OE1 GLU   334      42.271  29.595  74.786  1.00  0.00      PROA O
ATOM   2004  OE2 GLU   334      42.207  27.418  75.207  1.00  0.00      PROA O
ATOM   2005  C   GLU   334      47.123  31.003  75.371  1.00  0.00      PROA C
ATOM   2006  O   GLU   334      47.796  30.792  74.405  1.00  0.00      PROA O
ATOM   2007  N   GLY   335      47.192  32.198  75.846  1.00  0.00      PROA N
ATOM   2008  H   GLY   335      46.832  32.395  76.769  1.00  0.00      PROA H
ATOM   2009  CA  GLY   335      47.765  33.402  75.178  1.00  0.00      PROA C
ATOM   2010  HA2 GLY   335      47.443  33.429  74.137  1.00  0.00      PROA H
ATOM   2011  HA3 GLY   335      47.420  34.301  75.688  1.00  0.00      PROA H
ATOM   2012  C   GLY   335      49.093  33.404  75.197  1.00  0.00      PROA C
ATOM   2013  O   GLY   335      49.795  33.930  74.365  1.00  0.00      PROA O
ATOM   2014  N   CYX   336      49.461  32.738  76.230  1.00  0.00      PROA N
ATOM   2015  H   CYX   336      48.769  32.380  76.873  1.00  0.00      PROA H
ATOM   2016  CA  CYX   336      50.805  32.557  76.393  1.00  0.00      PROA C
ATOM   2017  HA  CYX   336      51.330  33.479  76.140  1.00  0.00      PROA H
ATOM   2018  CB  CYX   336      50.943  32.206  77.846  1.00  0.00      PROA C
ATOM   2019  HB2 CYX   336      50.640  33.056  78.457  1.00  0.00      PROA H
ATOM   2020  HB3 CYX   336      50.307  31.350  78.075  1.00  0.00      PROA H
ATOM   2021  SG  CYX   336      52.644  31.787  78.235  1.00  0.00      PROA S
ATOM   2022  C   CYX   336      51.284  31.546  75.375  1.00  0.00      PROA C
ATOM   2023  O   CYX   336      52.187  31.839  74.608  1.00  0.00      PROA O
ATOM   2024  N   THR   337      50.614  30.388  75.244  1.00  0.00      PROA N
ATOM   2025  H   THR   337      49.834  30.183  75.852  1.00  0.00      PROA H
ATOM   2026  CA  THR   337      51.007  29.428  74.229  1.00  0.00      PROA C
ATOM   2027  HA  THR   337      52.093  29.344  74.210  1.00  0.00      PROA H
ATOM   2028  CB  THR   337      50.445  28.034  74.466  1.00  0.00      PROA C
ATOM   2029  HB  THR   337      50.801  27.656  75.425  1.00  0.00      PROA H
ATOM   2030  CG2 THR   337      48.921  28.068  74.482  1.00  0.00      PROA C
ATOM   2031 HG21 THR   337      48.555  28.438  73.525  1.00  0.00      PROA H
ATOM   2032 HG22 THR   337      48.537  27.062  74.653  1.00  0.00      PROA H
ATOM   2033 HG23 THR   337      48.580  28.727  75.281  1.00  0.00      PROA H
ATOM   2034  OG1 THR   337      50.847  27.101  73.474  1.00  0.00      PROA O
ATOM   2035  HG1 THR   337      50.467  26.241  73.671  1.00  0.00      PROA H
ATOM   2036  C   THR   337      50.737  29.893  72.812  1.00  0.00      PROA C
ATOM   2037  O   THR   337      51.503  29.603  71.904  1.00  0.00      PROA O
ATOM   2038  N   ILE   338      49.660  30.643  72.566  1.00  0.00      PROA N
ATOM   2039  H   ILE   338      49.011  30.856  73.310  1.00  0.00      PROA H
ATOM   2040  CA  ILE   338      49.316  31.203  71.286  1.00  0.00      PROA C
ATOM   2041  HA  ILE   338      49.318  30.415  70.532  1.00  0.00      PROA H
ATOM   2042  CB  ILE   338      47.935  31.837  71.329  1.00  0.00      PROA C
ATOM   2043  HB  ILE   338      47.887  32.550  72.152  1.00  0.00      PROA H
ATOM   2044  CG2 ILE   338      47.683  32.554  70.012  1.00  0.00      PROA C
ATOM   2045 HG21 ILE   338      47.735  31.837  69.192  1.00  0.00      PROA H
ATOM   2046 HG22 ILE   338      46.695  33.013  70.031  1.00  0.00      PROA H
ATOM   2047 HG23 ILE   338      48.439  33.325  69.868  1.00  0.00      PROA H
ATOM   2048  CG1 ILE   338      46.808  30.807  71.556  1.00  0.00      PROA C
ATOM   2049 HG12 ILE   338      46.957  30.311  72.515  1.00  0.00      PROA H
ATOM   2050 HG13 ILE   338      45.844  31.316  71.557  1.00  0.00      PROA H
ATOM   2051  CD1 ILE   338      46.729  29.710  70.498  1.00  0.00      PROA C
ATOM   2052 HD11 ILE   338      47.667  29.154  70.478  1.00  0.00      PROA H
ATOM   2053 HD12 ILE   338      45.910  29.032  70.737  1.00  0.00      PROA H
ATOM   2054 HD13 ILE   338      46.554  30.160  69.520  1.00  0.00      PROA H
ATOM   2055  C   ILE   338      50.374  32.164  70.806  1.00  0.00      PROA C
ATOM   2056  O   ILE   338      50.819  32.093  69.664  1.00  0.00      PROA O
ATOM   2057  N   LEU   339      50.883  33.029  71.699  1.00  0.00      PROA N
ATOM   2058  H   LEU   339      50.470  33.108  72.617  1.00  0.00      PROA H
ATOM   2059  CA  LEU   339      52.021  33.865  71.382  1.00  0.00      PROA C
ATOM   2060  HA  LEU   339      51.906  34.270  70.377  1.00  0.00      PROA H
ATOM   2061  CB  LEU   339      52.139  35.044  72.384  1.00  0.00      PROA C
ATOM   2062  HB2 LEU   339      51.766  34.732  73.359  1.00  0.00      PROA H
ATOM   2063  HB3 LEU   339      53.184  35.342  72.473  1.00  0.00      PROA H
ATOM   2064  CG  LEU   339      51.352  36.320  72.004  1.00  0.00      PROA C
ATOM   2065  HG  LEU   339      51.549  36.571  70.962  1.00  0.00      PROA H
ATOM   2066  CD1 LEU   339      49.837  36.165  72.164  1.00  0.00      PROA C
ATOM   2067 HD11 LEU   339      49.603  35.931  73.203  1.00  0.00      PROA H
ATOM   2068 HD12 LEU   339      49.344  37.095  71.881  1.00  0.00      PROA H
ATOM   2069 HD13 LEU   339      49.484  35.357  71.522  1.00  0.00      PROA H
ATOM   2070  CD2 LEU   339      51.851  37.491  72.859  1.00  0.00      PROA C
ATOM   2071 HD21 LEU   339      52.914  37.649  72.677  1.00  0.00      PROA H
ATOM   2072 HD22 LEU   339      51.299  38.394  72.596  1.00  0.00      PROA H
ATOM   2073 HD23 LEU   339      51.693  37.265  73.914  1.00  0.00      PROA H
ATOM   2074  C   LEU   339      53.328  33.085  71.367  1.00  0.00      PROA C
ATOM   2075  O   LEU   339      54.321  33.528  70.799  1.00  0.00      PROA O
ATOM   2076  N   PHE   340      53.390  31.894  71.984  1.00  0.00      PROA N
ATOM   2077  H   PHE   340      52.573  31.522  72.447  1.00  0.00      PROA H
ATOM   2078  CA  PHE   340      54.610  31.115  72.006  1.00  0.00      PROA C
ATOM   2079  HA  PHE   340      55.445  31.754  72.293  1.00  0.00      PROA H
ATOM   2080  CB  PHE   340      54.474  29.965  73.024  1.00  0.00      PROA C
ATOM   2081  HB2 PHE   340      54.089  30.356  73.966  1.00  0.00      PROA H
ATOM   2082  HB3 PHE   340      53.787  29.213  72.635  1.00  0.00      PROA H
ATOM   2083  CG  PHE   340      55.796  29.332  73.268  1.00  0.00      PROA C
ATOM   2084  CD1 PHE   340      56.769  30.017  74.000  1.00  0.00      PROA C
ATOM   2085  HD1 PHE   340      56.572  31.029  74.356  1.00  0.00      PROA H
ATOM   2086  CE1 PHE   340      57.988  29.402  74.272  1.00  0.00      PROA C
ATOM   2087  HE1 PHE   340      58.738  29.920  74.870  1.00  0.00      PROA H
ATOM   2088  CZ  PHE   340      58.242  28.126  73.777  1.00  0.00      PROA C
ATOM   2089  HZ  PHE   340      59.194  27.640  73.987  1.00  0.00      PROA H
ATOM   2090  CE2 PHE   340      57.304  27.451  73.016  1.00  0.00      PROA C
ATOM   2091  HE2 PHE   340      57.535  26.465  72.614  1.00  0.00      PROA H
ATOM   2092  CD2 PHE   340      56.072  28.049  72.774  1.00  0.00      PROA C
ATOM   2093  HD2 PHE   340      55.319  27.514  72.197  1.00  0.00      PROA H
ATOM   2094  C   PHE   340      55.016  30.560  70.646  1.00  0.00      PROA C
ATOM   2095  O   PHE   340      56.178  30.631  70.228  1.00  0.00      PROA O
ATOM   2096  N   MET   341      54.052  29.998  69.886  1.00  0.00      PROA N
ATOM   2097  H   MET   341      53.100  29.964  70.222  1.00  0.00      PROA H
ATOM   2098  CA  MET   341      54.362  29.436  68.586  1.00  0.00      PROA C
ATOM   2099  HA  MET   341      55.218  28.767  68.674  1.00  0.00      PROA H
ATOM   2100  CB  MET   341      53.191  28.622  67.983  1.00  0.00      PROA C
ATOM   2101  HB2 MET   341      52.254  29.151  68.154  1.00  0.00      PROA H
ATOM   2102  HB3 MET   341      53.347  28.500  66.911  1.00  0.00      PROA H
ATOM   2103  CG  MET   341      53.012  27.206  68.567  1.00  0.00      PROA C
ATOM   2104  HG2 MET   341      52.348  26.628  67.923  1.00  0.00      PROA H
ATOM   2105  HG3 MET   341      53.981  26.711  68.626  1.00  0.00      PROA H
ATOM   2106  SD  MET   341      52.303  27.079  70.228  1.00  0.00      PROA S
ATOM   2107  CE  MET   341      50.592  27.479  69.783  1.00  0.00      PROA C
ATOM   2108  HE1 MET   341      50.222  26.747  69.065  1.00  0.00      PROA H
ATOM   2109  HE2 MET   341      49.969  27.457  70.677  1.00  0.00      PROA H
ATOM   2110  HE3 MET   341      50.555  28.474  69.339  1.00  0.00      PROA H
ATOM   2111  C   MET   341      54.812  30.478  67.587  1.00  0.00      PROA C
ATOM   2112  O   MET   341      55.615  30.225  66.695  1.00  0.00      PROA O
ATOM   2113  N   VAL   342      54.333  31.719  67.728  1.00  0.00      PROA N
ATOM   2114  H   VAL   342      53.685  31.928  68.474  1.00  0.00      PROA H
ATOM   2115  CA  VAL   342      54.707  32.803  66.845  1.00  0.00      PROA C
ATOM   2116  HA  VAL   342      54.592  32.483  65.809  1.00  0.00      PROA H
ATOM   2117  CB  VAL   342      53.831  34.023  67.077  1.00  0.00      PROA C
ATOM   2118  HB  VAL   342      54.055  34.450  68.055  1.00  0.00      PROA H
ATOM   2119  CG1 VAL   342      54.111  35.066  65.986  1.00  0.00      PROA C
ATOM   2120 HG11 VAL   342      53.888  34.638  65.009  1.00  0.00      PROA H
ATOM   2121 HG12 VAL   342      53.485  35.942  66.151  1.00  0.00      PROA H
ATOM   2122 HG13 VAL   342      55.161  35.358  66.023  1.00  0.00      PROA H
ATOM   2123  CG2 VAL   342      52.347  33.612  67.048  1.00  0.00      PROA C
ATOM   2124 HG21 VAL   342      52.158  32.877  67.831  1.00  0.00      PROA H
ATOM   2125 HG22 VAL   342      51.723  34.489  67.215  1.00  0.00      PROA H
ATOM   2126 HG23 VAL   342      52.110  33.177  66.077  1.00  0.00      PROA H
ATOM   2127  C   VAL   342      56.177  33.142  66.995  1.00  0.00      PROA C
ATOM   2128  O   VAL   342      56.891  33.447  66.044  1.00  0.00      PROA O
ATOM   2129  N   LEU   343      56.681  33.026  68.226  1.00  0.00      PROA N
ATOM   2130  H   LEU   343      56.134  32.595  68.958  1.00  0.00      PROA H
ATOM   2131  CA  LEU   343      57.997  33.497  68.563  1.00  0.00      PROA C
ATOM   2132  HA  LEU   343      58.269  34.320  67.903  1.00  0.00      PROA H
ATOM   2133  CB  LEU   343      57.976  33.980  70.031  1.00  0.00      PROA C
ATOM   2134  HB2 LEU   343      57.349  33.314  70.624  1.00  0.00      PROA H
ATOM   2135  HB3 LEU   343      58.991  33.974  70.430  1.00  0.00      PROA H
ATOM   2136  CG  LEU   343      57.427  35.410  70.254  1.00  0.00      PROA C
ATOM   2137  HG  LEU   343      58.225  36.136  70.093  1.00  0.00      PROA H
ATOM   2138  CD1 LEU   343      56.272  35.835  69.338  1.00  0.00      PROA C
ATOM   2139 HD11 LEU   343      55.428  35.161  69.480  1.00  0.00      PROA H
ATOM   2140 HD12 LEU   343      55.969  36.853  69.583  1.00  0.00      PROA H
ATOM   2141 HD13 LEU   343      56.599  35.795  68.298  1.00  0.00      PROA H
ATOM   2142  CD2 LEU   343      56.996  35.577  71.711  1.00  0.00      PROA C
ATOM   2143 HD21 LEU   343      57.853  35.414  72.365  1.00  0.00      PROA H
ATOM   2144 HD22 LEU   343      56.610  36.585  71.863  1.00  0.00      PROA H
ATOM   2145 HD23 LEU   343      56.217  34.852  71.945  1.00  0.00      PROA H
ATOM   2146  C   LEU   343      59.057  32.432  68.367  1.00  0.00      PROA C
ATOM   2147  O   LEU   343      60.239  32.746  68.267  1.00  0.00      PROA O
ATOM   2148  N   TYR   344      58.677  31.142  68.263  1.00  0.00      PROA N
ATOM   2149  H   TYR   344      57.696  30.907  68.218  1.00  0.00      PROA H
ATOM   2150  CA  TYR   344      59.669  30.079  68.213  1.00  0.00      PROA C
ATOM   2151  HA  TYR   344      60.667  30.514  68.175  1.00  0.00      PROA H
ATOM   2152  CB  TYR   344      59.547  29.188  69.473  1.00  0.00      PROA C
ATOM   2153  HB2 TYR   344      59.393  29.817  70.350  1.00  0.00      PROA H
ATOM   2154  HB3 TYR   344      58.701  28.510  69.359  1.00  0.00      PROA H
ATOM   2155  CG  TYR   344      60.800  28.385  69.658  1.00  0.00      PROA C
ATOM   2156  CD1 TYR   344      62.023  29.027  69.928  1.00  0.00      PROA C
ATOM   2157  HD1 TYR   344      62.063  30.113  70.011  1.00  0.00      PROA H
ATOM   2158  CE1 TYR   344      63.195  28.280  70.091  1.00  0.00      PROA C
ATOM   2159  HE1 TYR   344      64.142  28.787  70.276  1.00  0.00      PROA H
ATOM   2160  CZ  TYR   344      63.127  26.892  70.013  1.00  0.00      PROA C
ATOM   2161  OH  TYR   344      64.243  26.091  70.170  1.00  0.00      PROA O
ATOM   2162  HH  TYR   344      65.045  26.593  70.333  1.00  0.00      PROA H
ATOM   2163  CE2 TYR   344      61.923  26.246  69.776  1.00  0.00      PROA C
ATOM   2164  HE2 TYR   344      61.885  25.157  69.745  1.00  0.00      PROA H
ATOM   2165  CD2 TYR   344      60.762  26.986  69.577  1.00  0.00      PROA C
ATOM   2166  HD2 TYR   344      59.823  26.479  69.358  1.00  0.00      PROA H
ATOM   2167  C   TYR   344      59.507  29.215  66.975  1.00  0.00      PROA C
ATOM   2168  O   TYR   344      60.469  28.657  66.464  1.00  0.00      PROA O
ATOM   2169  N   PHE   345      58.307  29.111  66.393  1.00  0.00      PROA N
ATOM   2170  H   PHE   345      57.493  29.508  66.839  1.00  0.00      PROA H
ATOM   2171  CA  PHE   345      58.172  28.428  65.121  1.00  0.00      PROA C
ATOM   2172  HA  PHE   345      58.931  27.648  65.045  1.00  0.00      PROA H
ATOM   2173  CB  PHE   345      56.765  27.789  65.026  1.00  0.00      PROA C
ATOM   2174  HB2 PHE   345      56.659  27.024  65.795  1.00  0.00      PROA H
ATOM   2175  HB3 PHE   345      56.006  28.558  65.172  1.00  0.00      PROA H
ATOM   2176  CG  PHE   345      56.505  27.144  63.709  1.00  0.00      PROA C
ATOM   2177  CD1 PHE   345      57.235  26.011  63.351  1.00  0.00      PROA C
ATOM   2178  HD1 PHE   345      57.972  25.597  64.040  1.00  0.00      PROA H
ATOM   2179  CE1 PHE   345      57.041  25.390  62.117  1.00  0.00      PROA C
ATOM   2180  HE1 PHE   345      57.627  24.509  61.852  1.00  0.00      PROA H
ATOM   2181  CZ  PHE   345      56.114  25.881  61.227  1.00  0.00      PROA C
ATOM   2182  HZ  PHE   345      55.945  25.371  60.279  1.00  0.00      PROA H
ATOM   2183  CE2 PHE   345      55.420  27.015  61.570  1.00  0.00      PROA C
ATOM   2184  HE2 PHE   345      54.720  27.459  60.862  1.00  0.00      PROA H
ATOM   2185  CD2 PHE   345      55.561  27.656  62.809  1.00  0.00      PROA C
ATOM   2186  HD2 PHE   345      54.964  28.527  63.082  1.00  0.00      PROA H
ATOM   2187  C   PHE   345      58.437  29.402  63.986  1.00  0.00      PROA C
ATOM   2188  O   PHE   345      59.282  29.187  63.115  1.00  0.00      PROA O
ATOM   2189  N   PHE   346      57.758  30.561  64.023  1.00  0.00      PROA N
ATOM   2190  H   PHE   346      57.084  30.728  64.756  1.00  0.00      PROA H
ATOM   2191  CA  PHE   346      57.945  31.609  63.045  1.00  0.00      PROA C
ATOM   2192  HA  PHE   346      58.221  31.169  62.087  1.00  0.00      PROA H
ATOM   2193  CB  PHE   346      56.642  32.415  62.874  1.00  0.00      PROA C
ATOM   2194  HB2 PHE   346      56.210  32.620  63.853  1.00  0.00      PROA H
ATOM   2195  HB3 PHE   346      56.860  33.356  62.369  1.00  0.00      PROA H
ATOM   2196  CG  PHE   346      55.648  31.663  62.065  1.00  0.00      PROA C
ATOM   2197  CD1 PHE   346      56.039  30.784  61.033  1.00  0.00      PROA C
ATOM   2198  HD1 PHE   346      57.089  30.518  60.913  1.00  0.00      PROA H
ATOM   2199  CE1 PHE   346      55.097  30.253  60.166  1.00  0.00      PROA C
ATOM   2200  HE1 PHE   346      55.398  29.520  59.417  1.00  0.00      PROA H
ATOM   2201  CZ  PHE   346      53.778  30.681  60.286  1.00  0.00      PROA C
ATOM   2202  HZ  PHE   346      53.065  30.479  59.487  1.00  0.00      PROA H
ATOM   2203  CE2 PHE   346      53.333  31.369  61.412  1.00  0.00      PROA C
ATOM   2204  HE2 PHE   346      52.264  31.494  61.587  1.00  0.00      PROA H
ATOM   2205  CD2 PHE   346      54.277  31.886  62.295  1.00  0.00      PROA C
ATOM   2206  HD2 PHE   346      53.957  32.463  63.162  1.00  0.00      PROA H
ATOM   2207  C   PHE   346      59.053  32.553  63.380  1.00  0.00      PROA C
ATOM   2208  O   PHE   346      59.523  33.304  62.530  1.00  0.00      PROA O
ATOM   2209  N   GLY   347      59.548  32.488  64.620  1.00  0.00      PROA N
ATOM   2210  H   GLY   347      59.147  31.850  65.292  1.00  0.00      PROA H
ATOM   2211  CA  GLY   347      60.662  33.325  65.026  1.00  0.00      PROA C
ATOM   2212  HA2 GLY   347      60.626  34.268  64.481  1.00  0.00      PROA H
ATOM   2213  HA3 GLY   347      60.599  33.521  66.096  1.00  0.00      PROA H
ATOM   2214  C   GLY   347      61.994  32.687  64.753  1.00  0.00      PROA C
ATOM   2215  O   GLY   347      63.019  33.357  64.836  1.00  0.00      PROA O
ATOM   2216  N   MET   348      61.995  31.380  64.405  1.00  0.00      PROA N
ATOM   2217  H   MET   348      61.123  30.877  64.324  1.00  0.00      PROA H
ATOM   2218  CA  MET   348      63.186  30.597  64.125  1.00  0.00      PROA C
ATOM   2219  HA  MET   348      64.072  31.195  64.337  1.00  0.00      PROA H
ATOM   2220  CB  MET   348      63.227  29.321  64.998  1.00  0.00      PROA C
ATOM   2221  HB2 MET   348      62.372  28.689  64.758  1.00  0.00      PROA H
ATOM   2222  HB3 MET   348      64.149  28.775  64.800  1.00  0.00      PROA H
ATOM   2223  CG  MET   348      63.177  29.615  66.510  1.00  0.00      PROA C
ATOM   2224  HG2 MET   348      62.356  30.301  66.721  1.00  0.00      PROA H
ATOM   2225  HG3 MET   348      63.022  28.685  67.057  1.00  0.00      PROA H
ATOM   2226  SD  MET   348      64.651  30.371  67.225  1.00  0.00      PROA S
ATOM   2227  CE  MET   348      65.624  28.852  67.439  1.00  0.00      PROA C
ATOM   2228  HE1 MET   348      65.774  28.376  66.470  1.00  0.00      PROA H
ATOM   2229  HE2 MET   348      66.592  29.098  67.876  1.00  0.00      PROA H
ATOM   2230  HE3 MET   348      65.091  28.169  68.100  1.00  0.00      PROA H
ATOM   2231  C   MET   348      63.228  30.164  62.673  1.00  0.00      PROA C
ATOM   2232  O   MET   348      64.292  30.108  62.067  1.00  0.00      PROA O
ATOM   2233  N   ALA   349      62.062  29.897  62.033  1.00  0.00      PROA N
ATOM   2234  H   ALA   349      61.195  29.878  62.551  1.00  0.00      PROA H
ATOM   2235  CA  ALA   349      61.966  29.628  60.606  1.00  0.00      PROA C
ATOM   2236  HA  ALA   349      62.537  28.731  60.366  1.00  0.00      PROA H
ATOM   2237  CB  ALA   349      60.501  29.410  60.186  1.00  0.00      PROA C
ATOM   2238  HB1 ALA   349      59.920  30.303  60.414  1.00  0.00      PROA H
ATOM   2239  HB2 ALA   349      60.456  29.210  59.116  1.00  0.00      PROA H
ATOM   2240  HB3 ALA   349      60.090  28.560  60.732  1.00  0.00      PROA H
ATOM   2241  C   ALA   349      62.567  30.744  59.779  1.00  0.00      PROA C
ATOM   2242  O   ALA   349      63.184  30.511  58.752  1.00  0.00      PROA O
ATOM   2243  N   SER   350      62.497  31.988  60.265  1.00  0.00      PROA N
ATOM   2244  H   SER   350      61.853  32.202  61.013  1.00  0.00      PROA H
ATOM   2245  CA  SER   350      63.294  33.111  59.798  1.00  0.00      PROA C
ATOM   2246  HA  SER   350      62.899  33.467  58.847  1.00  0.00      PROA H
ATOM   2247  CB  SER   350      63.199  34.217  60.877  1.00  0.00      PROA C
ATOM   2248  HB2 SER   350      64.014  34.928  60.742  1.00  0.00      PROA H
ATOM   2249  HB3 SER   350      62.245  34.736  60.783  1.00  0.00      PROA H
ATOM   2250  OG  SER   350      63.295  33.600  62.157  1.00  0.00      PROA O
ATOM   2251  HG  SER   350      63.238  34.271  62.841  1.00  0.00      PROA H
ATOM   2252  C   SER   350      64.775  32.796  59.602  1.00  0.00      PROA C
ATOM   2253  O   SER   350      65.342  32.958  58.524  1.00  0.00      PROA O
ATOM   2254  N   SER   351      65.409  32.273  60.667  1.00  0.00      PROA N
ATOM   2255  H   SER   351      64.913  32.147  61.537  1.00  0.00      PROA H
ATOM   2256  CA  SER   351      66.793  31.851  60.699  1.00  0.00      PROA C
ATOM   2257  HA  SER   351      67.438  32.702  60.478  1.00  0.00      PROA H
ATOM   2258  CB  SER   351      67.153  31.291  62.107  1.00  0.00      PROA C
ATOM   2259  HB2 SER   351      66.858  32.011  62.871  1.00  0.00      PROA H
ATOM   2260  HB3 SER   351      66.626  30.351  62.271  1.00  0.00      PROA H
ATOM   2261  OG  SER   351      68.548  31.044  62.252  1.00  0.00      PROA O
ATOM   2262  HG  SER   351      68.723  30.701  63.131  1.00  0.00      PROA H
ATOM   2263  C   SER   351      67.085  30.778  59.672  1.00  0.00      PROA C
ATOM   2264  O   SER   351      67.967  30.931  58.829  1.00  0.00      PROA O
ATOM   2265  N   ILE   352      66.291  29.686  59.650  1.00  0.00      PROA N
ATOM   2266  H   ILE   352      65.516  29.612  60.293  1.00  0.00      PROA H
ATOM   2267  CA  ILE   352      66.517  28.596  58.714  1.00  0.00      PROA C
ATOM   2268  HA  ILE   352      67.578  28.346  58.696  1.00  0.00      PROA H
ATOM   2269  CB  ILE   352      65.763  27.305  59.045  1.00  0.00      PROA C
ATOM   2270  HB  ILE   352      64.689  27.491  59.008  1.00  0.00      PROA H
ATOM   2271  CG2 ILE   352      66.125  26.211  58.022  1.00  0.00      PROA C
ATOM   2272 HG21 ILE   352      67.198  26.021  58.057  1.00  0.00      PROA H
ATOM   2273 HG22 ILE   352      65.586  25.295  58.262  1.00  0.00      PROA H
ATOM   2274 HG23 ILE   352      65.849  26.543  57.021  1.00  0.00      PROA H
ATOM   2275  CG1 ILE   352      66.157  26.727  60.420  1.00  0.00      PROA C
ATOM   2276 HG12 ILE   352      66.061  25.642  60.400  1.00  0.00      PROA H
ATOM   2277 HG13 ILE   352      67.189  26.996  60.646  1.00  0.00      PROA H
ATOM   2278  CD1 ILE   352      65.313  27.218  61.591  1.00  0.00      PROA C
ATOM   2279 HD11 ILE   352      64.270  26.948  61.426  1.00  0.00      PROA H
ATOM   2280 HD12 ILE   352      65.666  26.757  62.513  1.00  0.00      PROA H
ATOM   2281 HD13 ILE   352      65.398  28.302  61.672  1.00  0.00      PROA H
ATOM   2282  C   ILE   352      66.264  29.038  57.281  1.00  0.00      PROA C
ATOM   2283  O   ILE   352      66.949  28.643  56.345  1.00  0.00      PROA O
ATOM   2284  N   TRP   353      65.287  29.923  57.050  1.00  0.00      PROA N
ATOM   2285  H   TRP   353      64.677  30.209  57.803  1.00  0.00      PROA H
ATOM   2286  CA  TRP   353      65.069  30.497  55.741  1.00  0.00      PROA C
ATOM   2287  HA  TRP   353      65.083  29.707  54.990  1.00  0.00      PROA H
ATOM   2288  CB  TRP   353      63.711  31.222  55.653  1.00  0.00      PROA C
ATOM   2289  HB2 TRP   353      63.487  31.692  56.611  1.00  0.00      PROA H
ATOM   2290  HB3 TRP   353      63.756  31.986  54.877  1.00  0.00      PROA H
ATOM   2291  CG  TRP   353      62.578  30.296  55.321  1.00  0.00      PROA C
ATOM   2292  CD1 TRP   353      61.802  29.568  56.180  1.00  0.00      PROA C
ATOM   2293  HD1 TRP   353      61.961  29.645  57.256  1.00  0.00      PROA H
ATOM   2294  NE1 TRP   353      60.898  28.819  55.486  1.00  0.00      PROA N
ATOM   2295  HE1 TRP   353      60.212  28.200  55.895  1.00  0.00      PROA H
ATOM   2296  CE2 TRP   353      61.058  29.030  54.162  1.00  0.00      PROA C
ATOM   2297  CZ2 TRP   353      60.385  28.495  53.083  1.00  0.00      PROA C
ATOM   2298  HZ2 TRP   353      59.558  27.803  53.245  1.00  0.00      PROA H
ATOM   2299  CH2 TRP   353      60.803  28.874  51.813  1.00  0.00      PROA C
ATOM   2300  HH2 TRP   353      60.327  28.443  50.932  1.00  0.00      PROA H
ATOM   2301  CZ3 TRP   353      61.826  29.800  51.634  1.00  0.00      PROA C
ATOM   2302  HZ3 TRP   353      62.134  30.085  50.628  1.00  0.00      PROA H
ATOM   2303  CE3 TRP   353      62.464  30.370  52.735  1.00  0.00      PROA C
ATOM   2304  HE3 TRP   353      63.232  31.129  52.588  1.00  0.00      PROA H
ATOM   2305  CD2 TRP   353      62.109  29.959  54.008  1.00  0.00      PROA C
ATOM   2306  C   TRP   353      66.215  31.366  55.253  1.00  0.00      PROA C
ATOM   2307  O   TRP   353      66.570  31.366  54.078  1.00  0.00      PROA O
ATOM   2308  N   TRP   354      66.867  32.118  56.158  1.00  0.00      PROA N
ATOM   2309  H   TRP   354      66.500  32.215  57.094  1.00  0.00      PROA H
ATOM   2310  CA  TRP   354      68.100  32.803  55.824  1.00  0.00      PROA C
ATOM   2311  HA  TRP   354      67.967  33.361  54.898  1.00  0.00      PROA H
ATOM   2312  CB  TRP   354      68.523  33.791  56.927  1.00  0.00      PROA C
ATOM   2313  HB2 TRP   354      67.673  34.416  57.201  1.00  0.00      PROA H
ATOM   2314  HB3 TRP   354      68.862  33.236  57.802  1.00  0.00      PROA H
ATOM   2315  CG  TRP   354      69.636  34.701  56.511  1.00  0.00      PROA C
ATOM   2316  CD1 TRP   354      69.534  35.792  55.685  1.00  0.00      PROA C
ATOM   2317  HD1 TRP   354      68.565  36.077  55.276  1.00  0.00      PROA H
ATOM   2318  NE1 TRP   354      70.776  36.359  55.519  1.00  0.00      PROA N
ATOM   2319  HE1 TRP   354      70.977  37.181  54.967  1.00  0.00      PROA H
ATOM   2320  CE2 TRP   354      71.697  35.634  56.219  1.00  0.00      PROA C
ATOM   2321  CZ2 TRP   354      73.061  35.810  56.358  1.00  0.00      PROA C
ATOM   2322  HZ2 TRP   354      73.558  36.639  55.854  1.00  0.00      PROA H
ATOM   2323  CH2 TRP   354      73.766  34.904  57.155  1.00  0.00      PROA C
ATOM   2324  HH2 TRP   354      74.842  35.015  57.283  1.00  0.00      PROA H
ATOM   2325  CZ3 TRP   354      73.111  33.854  57.792  1.00  0.00      PROA C
ATOM   2326  HZ3 TRP   354      73.672  33.162  58.418  1.00  0.00      PROA H
ATOM   2327  CE3 TRP   354      71.734  33.662  57.647  1.00  0.00      PROA C
ATOM   2328  HE3 TRP   354      71.246  32.822  58.142  1.00  0.00      PROA H
ATOM   2329  CD2 TRP   354      71.020  34.570  56.859  1.00  0.00      PROA C
ATOM   2330  C   TRP   354      69.241  31.839  55.536  1.00  0.00      PROA C
ATOM   2331  O   TRP   354      70.080  32.068  54.665  1.00  0.00      PROA O
ATOM   2332  N   VAL   355      69.294  30.706  56.260  1.00  0.00      PROA N
ATOM   2333  H   VAL   355      68.643  30.560  57.018  1.00  0.00      PROA H
ATOM   2334  CA  VAL   355      70.268  29.664  55.990  1.00  0.00      PROA C
ATOM   2335  HA  VAL   355      71.273  30.082  56.048  1.00  0.00      PROA H
ATOM   2336  CB  VAL   355      70.163  28.522  56.997  1.00  0.00      PROA C
ATOM   2337  HB  VAL   355      69.115  28.260  57.142  1.00  0.00      PROA H
ATOM   2338  CG1 VAL   355      70.912  27.264  56.520  1.00  0.00      PROA C
ATOM   2339 HG11 VAL   355      71.968  27.500  56.381  1.00  0.00      PROA H
ATOM   2340 HG12 VAL   355      70.812  26.476  57.266  1.00  0.00      PROA H
ATOM   2341 HG13 VAL   355      70.489  26.925  55.575  1.00  0.00      PROA H
ATOM   2342  CG2 VAL   355      70.703  28.990  58.350  1.00  0.00      PROA C
ATOM   2343 HG21 VAL   355      70.119  29.841  58.701  1.00  0.00      PROA H
ATOM   2344 HG22 VAL   355      70.630  28.177  59.072  1.00  0.00      PROA H
ATOM   2345 HG23 VAL   355      71.747  29.287  58.242  1.00  0.00      PROA H
ATOM   2346  C   VAL   355      70.130  29.120  54.587  1.00  0.00      PROA C
ATOM   2347  O   VAL   355      71.102  29.025  53.841  1.00  0.00      PROA O
ATOM   2348  N   ILE   356      68.896  28.817  54.155  1.00  0.00      PROA N
ATOM   2349  H   ILE   356      68.101  28.949  54.764  1.00  0.00      PROA H
ATOM   2350  CA  ILE   356      68.673  28.297  52.821  1.00  0.00      PROA C
ATOM   2351  HA  ILE   356      69.480  27.614  52.558  1.00  0.00      PROA H
ATOM   2352  CB  ILE   356      67.363  27.532  52.684  1.00  0.00      PROA C
ATOM   2353  HB  ILE   356      67.333  27.033  51.715  1.00  0.00      PROA H
ATOM   2354  CG2 ILE   356      67.273  26.483  53.814  1.00  0.00      PROA C
ATOM   2355 HG21 ILE   356      67.306  26.985  54.781  1.00  0.00      PROA H
ATOM   2356 HG22 ILE   356      66.338  25.930  53.724  1.00  0.00      PROA H
ATOM   2357 HG23 ILE   356      68.112  25.791  53.737  1.00  0.00      PROA H
ATOM   2358  CG1 ILE   356      66.149  28.473  52.696  1.00  0.00      PROA C
ATOM   2359 HG12 ILE   356      66.154  29.062  53.613  1.00  0.00      PROA H
ATOM   2360 HG13 ILE   356      66.198  29.141  51.836  1.00  0.00      PROA H
ATOM   2361  CD1 ILE   356      64.819  27.733  52.630  1.00  0.00      PROA C
ATOM   2362 HD11 ILE   356      64.730  27.068  53.489  1.00  0.00      PROA H
ATOM   2363 HD12 ILE   356      64.001  28.453  52.642  1.00  0.00      PROA H
ATOM   2364 HD13 ILE   356      64.773  27.147  51.712  1.00  0.00      PROA H
ATOM   2365  C   ILE   356      68.764  29.388  51.776  1.00  0.00      PROA C
ATOM   2366  O   ILE   356      69.063  29.106  50.624  1.00  0.00      PROA O
ATOM   2367  N   LEU   357      68.564  30.670  52.141  1.00  0.00      PROA N
ATOM   2368  H   LEU   357      68.196  30.883  53.057  1.00  0.00      PROA H
ATOM   2369  CA  LEU   357      68.856  31.786  51.263  1.00  0.00      PROA C
ATOM   2370  HA  LEU   357      68.326  31.655  50.319  1.00  0.00      PROA H
ATOM   2371  CB  LEU   357      68.403  33.108  51.918  1.00  0.00      PROA C
ATOM   2372  HB2 LEU   357      67.331  33.068  52.115  1.00  0.00      PROA H
ATOM   2373  HB3 LEU   357      68.939  33.252  52.856  1.00  0.00      PROA H
ATOM   2374  CG  LEU   357      68.648  34.372  51.074  1.00  0.00      PROA C
ATOM   2375  HG  LEU   357      69.720  34.520  50.944  1.00  0.00      PROA H
ATOM   2376  CD1 LEU   357      68.005  34.259  49.684  1.00  0.00      PROA C
ATOM   2377 HD11 LEU   357      66.929  34.122  49.791  1.00  0.00      PROA H
ATOM   2378 HD12 LEU   357      68.200  35.170  49.118  1.00  0.00      PROA H
ATOM   2379 HD13 LEU   357      68.428  33.406  49.155  1.00  0.00      PROA H
ATOM   2380  CD2 LEU   357      68.120  35.598  51.822  1.00  0.00      PROA C
ATOM   2381 HD21 LEU   357      68.638  35.694  52.776  1.00  0.00      PROA H
ATOM   2382 HD22 LEU   357      68.294  36.492  51.223  1.00  0.00      PROA H
ATOM   2383 HD23 LEU   357      67.051  35.483  52.000  1.00  0.00      PROA H
ATOM   2384  C   LEU   357      70.330  31.893  50.922  1.00  0.00      PROA C
ATOM   2385  O   LEU   357      70.752  32.052  49.775  1.00  0.00      PROA O
ATOM   2386  N   SER   358      71.179  31.756  51.950  1.00  0.00      PROA N
ATOM   2387  H   SER   358      70.825  31.707  52.894  1.00  0.00      PROA H
ATOM   2388  CA  SER   358      72.612  31.672  51.760  1.00  0.00      PROA C
ATOM   2389  HA  SER   358      72.949  32.516  51.158  1.00  0.00      PROA H
ATOM   2390  CB  SER   358      73.340  31.703  53.114  1.00  0.00      PROA C
ATOM   2391  HB2 SER   358      73.119  32.641  53.624  1.00  0.00      PROA H
ATOM   2392  HB3 SER   358      73.003  30.868  53.728  1.00  0.00      PROA H
ATOM   2393  OG  SER   358      74.735  31.600  52.908  1.00  0.00      PROA O
ATOM   2394  HG  SER   358      75.186  31.620  53.756  1.00  0.00      PROA H
ATOM   2395  C   SER   358      73.021  30.449  50.952  1.00  0.00      PROA C
ATOM   2396  O   SER   358      73.900  30.495  50.090  1.00  0.00      PROA O
ATOM   2397  N   LEU   359      72.348  29.310  51.189  1.00  0.00      PROA N
ATOM   2398  H   LEU   359      71.659  29.275  51.927  1.00  0.00      PROA H
ATOM   2399  CA  LEU   359      72.562  28.103  50.423  1.00  0.00      PROA C
ATOM   2400  HA  LEU   359      73.618  27.833  50.457  1.00  0.00      PROA H
ATOM   2401  CB  LEU   359      71.716  26.961  51.028  1.00  0.00      PROA C
ATOM   2402  HB2 LEU   359      71.868  26.928  52.107  1.00  0.00      PROA H
ATOM   2403  HB3 LEU   359      70.661  27.138  50.816  1.00  0.00      PROA H
ATOM   2404  CG  LEU   359      72.018  25.541  50.514  1.00  0.00      PROA C
ATOM   2405  HG  LEU   359      71.569  25.408  49.529  1.00  0.00      PROA H
ATOM   2406  CD1 LEU   359      73.524  25.287  50.392  1.00  0.00      PROA C
ATOM   2407 HD11 LEU   359      73.992  25.402  51.369  1.00  0.00      PROA H
ATOM   2408 HD12 LEU   359      73.693  24.274  50.026  1.00  0.00      PROA H
ATOM   2409 HD13 LEU   359      73.958  26.002  49.694  1.00  0.00      PROA H
ATOM   2410  CD2 LEU   359      71.382  24.514  51.457  1.00  0.00      PROA C
ATOM   2411 HD21 LEU   359      70.304  24.668  51.489  1.00  0.00      PROA H
ATOM   2412 HD22 LEU   359      71.595  23.508  51.096  1.00  0.00      PROA H
ATOM   2413 HD23 LEU   359      71.796  24.634  52.459  1.00  0.00      PROA H
ATOM   2414  C   LEU   359      72.225  28.244  48.949  1.00  0.00      PROA C
ATOM   2415  O   LEU   359      72.992  27.862  48.068  1.00  0.00      PROA O
ATOM   2416  N   THR   360      71.073  28.852  48.623  1.00  0.00      PROA N
ATOM   2417  H   THR   360      70.430  29.138  49.348  1.00  0.00      PROA H
ATOM   2418  CA  THR   360      70.676  29.137  47.257  1.00  0.00      PROA C
ATOM   2419  HA  THR   360      70.717  28.221  46.668  1.00  0.00      PROA H
ATOM   2420  CB  THR   360      69.269  29.690  47.150  1.00  0.00      PROA C
ATOM   2421  HB  THR   360      69.108  30.083  46.146  1.00  0.00      PROA H
ATOM   2422  CG2 THR   360      68.275  28.556  47.432  1.00  0.00      PROA C
ATOM   2423 HG21 THR   360      68.444  28.165  48.435  1.00  0.00      PROA H
ATOM   2424 HG22 THR   360      67.257  28.938  47.359  1.00  0.00      PROA H
ATOM   2425 HG23 THR   360      68.416  27.758  46.703  1.00  0.00      PROA H
ATOM   2426  OG1 THR   360      69.028  30.688  48.128  1.00  0.00      PROA O
ATOM   2427  HG1 THR   360      68.131  31.017  48.035  1.00  0.00      PROA H
ATOM   2428  C   THR   360      71.616  30.088  46.572  1.00  0.00      PROA C
ATOM   2429  O   THR   360      71.961  29.908  45.407  1.00  0.00      PROA O
ATOM   2430  N   TRP   361      72.086  31.122  47.298  1.00  0.00      PROA N
ATOM   2431  H   TRP   361      71.731  31.287  48.229  1.00  0.00      PROA H
ATOM   2432  CA  TRP   361      73.096  32.031  46.804  1.00  0.00      PROA C
ATOM   2433  HA  TRP   361      72.768  32.461  45.858  1.00  0.00      PROA H
ATOM   2434  CB  TRP   361      73.324  33.165  47.827  1.00  0.00      PROA C
ATOM   2435  HB2 TRP   361      72.374  33.438  48.285  1.00  0.00      PROA H
ATOM   2436  HB3 TRP   361      74.014  32.825  48.599  1.00  0.00      PROA H
ATOM   2437  CG  TRP   361      73.901  34.390  47.211  1.00  0.00      PROA C
ATOM   2438  CD1 TRP   361      73.213  35.336  46.501  1.00  0.00      PROA C
ATOM   2439  HD1 TRP   361      72.133  35.247  46.378  1.00  0.00      PROA H
ATOM   2440  NE1 TRP   361      74.092  36.282  46.049  1.00  0.00      PROA N
ATOM   2441  HE1 TRP   361      73.851  37.086  45.487  1.00  0.00      PROA H
ATOM   2442  CE2 TRP   361      75.361  35.975  46.475  1.00  0.00      PROA C
ATOM   2443  CZ2 TRP   361      76.579  36.627  46.295  1.00  0.00      PROA C
ATOM   2444  HZ2 TRP   361      76.632  37.524  45.679  1.00  0.00      PROA H
ATOM   2445  CH2 TRP   361      77.704  36.106  46.917  1.00  0.00      PROA C
ATOM   2446  HH2 TRP   361      78.656  36.631  46.848  1.00  0.00      PROA H
ATOM   2447  CZ3 TRP   361      77.620  34.924  47.623  1.00  0.00      PROA C
ATOM   2448  HZ3 TRP   361      78.510  34.506  48.094  1.00  0.00      PROA H
ATOM   2449  CE3 TRP   361      76.426  34.225  47.764  1.00  0.00      PROA C
ATOM   2450  HE3 TRP   361      76.411  33.273  48.294  1.00  0.00      PROA H
ATOM   2451  CD2 TRP   361      75.277  34.778  47.212  1.00  0.00      PROA C
ATOM   2452  C   TRP   361      74.407  31.329  46.517  1.00  0.00      PROA C
ATOM   2453  O   TRP   361      75.057  31.565  45.508  1.00  0.00      PROA O
ATOM   2454  N   PHE   362      74.818  30.405  47.391  1.00  0.00      PROA N
ATOM   2455  H   PHE   362      74.293  30.244  48.239  1.00  0.00      PROA H
ATOM   2456  CA  PHE   362      75.997  29.608  47.184  1.00  0.00      PROA C
ATOM   2457  HA  PHE   362      76.842  30.259  46.962  1.00  0.00      PROA H
ATOM   2458  CB  PHE   362      76.254  28.815  48.482  1.00  0.00      PROA C
ATOM   2459  HB2 PHE   362      76.551  29.501  49.275  1.00  0.00      PROA H
ATOM   2460  HB3 PHE   362      75.343  28.294  48.776  1.00  0.00      PROA H
ATOM   2461  CG  PHE   362      77.303  27.838  48.305  1.00  0.00      PROA C
ATOM   2462  CD1 PHE   362      78.607  28.300  48.144  1.00  0.00      PROA C
ATOM   2463  HD1 PHE   362      78.825  29.364  48.245  1.00  0.00      PROA H
ATOM   2464  CE1 PHE   362      79.585  27.386  47.861  1.00  0.00      PROA C
ATOM   2465  HE1 PHE   362      80.624  27.707  47.781  1.00  0.00      PROA H
ATOM   2466  CZ  PHE   362      79.214  26.065  47.683  1.00  0.00      PROA C
ATOM   2467  HZ  PHE   362      79.932  25.345  47.290  1.00  0.00      PROA H
ATOM   2468  CE2 PHE   362      77.987  25.556  47.964  1.00  0.00      PROA C
ATOM   2469  HE2 PHE   362      77.830  24.477  47.959  1.00  0.00      PROA H
ATOM   2470  CD2 PHE   362      76.998  26.465  48.243  1.00  0.00      PROA C
ATOM   2471  HD2 PHE   362      75.977  26.125  48.418  1.00  0.00      PROA H
ATOM   2472  C   PHE   362      75.937  28.717  45.949  1.00  0.00      PROA C
ATOM   2473  O   PHE   362      76.885  28.635  45.165  1.00  0.00      PROA O
ATOM   2474  N   LEU   363      74.803  28.038  45.714  1.00  0.00      PROA N
ATOM   2475  H   LEU   363      74.040  28.087  46.373  1.00  0.00      PROA H
ATOM   2476  CA  LEU   363      74.647  27.229  44.526  1.00  0.00      PROA C
ATOM   2477  HA  LEU   363      75.546  26.631  44.372  1.00  0.00      PROA H
ATOM   2478  CB  LEU   363      73.444  26.263  44.623  1.00  0.00      PROA C
ATOM   2479  HB2 LEU   363      72.636  26.743  45.175  1.00  0.00      PROA H
ATOM   2480  HB3 LEU   363      73.098  26.010  43.621  1.00  0.00      PROA H
ATOM   2481  CG  LEU   363      73.710  24.919  45.337  1.00  0.00      PROA C
ATOM   2482  HG  LEU   363      74.643  24.490  44.969  1.00  0.00      PROA H
ATOM   2483  CD1 LEU   363      73.834  25.057  46.852  1.00  0.00      PROA C
ATOM   2484 HD11 LEU   363      72.908  25.466  47.257  1.00  0.00      PROA H
ATOM   2485 HD12 LEU   363      74.021  24.078  47.293  1.00  0.00      PROA H
ATOM   2486 HD13 LEU   363      74.661  25.726  47.090  1.00  0.00      PROA H
ATOM   2487  CD2 LEU   363      72.580  23.939  45.022  1.00  0.00      PROA C
ATOM   2488 HD21 LEU   363      72.530  23.774  43.945  1.00  0.00      PROA H
ATOM   2489 HD22 LEU   363      72.769  22.991  45.526  1.00  0.00      PROA H
ATOM   2490 HD23 LEU   363      71.633  24.352  45.370  1.00  0.00      PROA H
ATOM   2491  C   LEU   363      74.514  28.069  43.270  1.00  0.00      PROA C
ATOM   2492  O   LEU   363      74.916  27.628  42.195  1.00  0.00      PROA O
ATOM   2493  N   ALA   364      74.007  29.311  43.365  1.00  0.00      PROA N
ATOM   2494  H   ALA   364      73.655  29.647  44.250  1.00  0.00      PROA H
ATOM   2495  CA  ALA   364      73.935  30.215  42.238  1.00  0.00      PROA C
ATOM   2496  HA  ALA   364      73.668  29.657  41.341  1.00  0.00      PROA H
ATOM   2497  CB  ALA   364      72.868  31.289  42.511  1.00  0.00      PROA C
ATOM   2498  HB1 ALA   364      73.136  31.847  43.409  1.00  0.00      PROA H
ATOM   2499  HB2 ALA   364      72.813  31.971  41.663  1.00  0.00      PROA H
ATOM   2500  HB3 ALA   364      71.900  30.811  42.656  1.00  0.00      PROA H
ATOM   2501  C   ALA   364      75.268  30.882  41.908  1.00  0.00      PROA C
ATOM   2502  O   ALA   364      75.478  31.394  40.805  1.00  0.00      PROA O
ATOM   2503  N   ALA   365      76.235  30.866  42.853  1.00  0.00      PROA N
ATOM   2504  H   ALA   365      76.080  30.382  43.725  1.00  0.00      PROA H
ATOM   2505  CA  ALA   365      77.505  31.531  42.651  1.00  0.00      PROA C
ATOM   2506  HA  ALA   365      77.476  32.094  41.718  1.00  0.00      PROA H
ATOM   2507  CB  ALA   365      77.799  32.500  43.808  1.00  0.00      PROA C
ATOM   2508  HB1 ALA   365      77.836  31.945  44.746  1.00  0.00      PROA H
ATOM   2509  HB2 ALA   365      78.758  32.990  43.638  1.00  0.00      PROA H
ATOM   2510  HB3 ALA   365      77.012  33.252  43.863  1.00  0.00      PROA H
ATOM   2511  C   ALA   365      78.677  30.594  42.478  1.00  0.00      PROA C
ATOM   2512  O   ALA   365      79.571  30.904  41.688  1.00  0.00      PROA O
ATOM   2513  N   GLY   366      78.695  29.426  43.162  1.00  0.00      PROA N
ATOM   2514  H   GLY   366      77.895  29.153  43.715  1.00  0.00      PROA H
ATOM   2515  CA  GLY   366      79.848  28.528  43.131  1.00  0.00      PROA C
ATOM   2516  HA2 GLY   366      80.745  29.097  42.885  1.00  0.00      PROA H
ATOM   2517  HA3 GLY   366      79.971  28.060  44.107  1.00  0.00      PROA H
ATOM   2518  C   GLY   366      79.707  27.439  42.116  1.00  0.00      PROA C
ATOM   2519  O   GLY   366      80.527  27.280  41.240  1.00  0.00      PROA O
ATOM   2520  N   MET   367      78.583  26.712  42.118  1.00  0.00      PROA N
ATOM   2521  H   MET   367      77.868  26.889  42.809  1.00  0.00      PROA H
ATOM   2522  CA  MET   367      78.365  25.662  41.139  1.00  0.00      PROA C
ATOM   2523  HA  MET   367      79.326  25.312  40.762  1.00  0.00      PROA H
ATOM   2524  CB  MET   367      77.611  24.461  41.770  1.00  0.00      PROA C
ATOM   2525  HB2 MET   367      76.599  24.766  42.037  1.00  0.00      PROA H
ATOM   2526  HB3 MET   367      77.565  23.642  41.052  1.00  0.00      PROA H
ATOM   2527  CG  MET   367      78.270  23.922  43.031  1.00  0.00      PROA C
ATOM   2528  HG2 MET   367      78.045  24.581  43.870  1.00  0.00      PROA H
ATOM   2529  HG3 MET   367      77.888  22.923  43.243  1.00  0.00      PROA H
ATOM   2530  SD  MET   367      80.047  23.852  42.769  1.00  0.00      PROA S
ATOM   2531  CE  MET   367      80.304  24.149  44.478  1.00  0.00      PROA C
ATOM   2532  HE1 MET   367      79.837  23.354  45.059  1.00  0.00      PROA H
ATOM   2533  HE2 MET   367      81.373  24.172  44.687  1.00  0.00      PROA H
ATOM   2534  HE3 MET   367      79.860  25.107  44.751  1.00  0.00      PROA H
ATOM   2535  C   MET   367      77.578  26.163  39.964  1.00  0.00      PROA C
ATOM   2536  O   MET   367      77.304  25.407  39.031  1.00  0.00      PROA O
ATOM   2537  N   LYS   368      77.181  27.453  39.983  1.00  0.00      PROA N
ATOM   2538  H   LYS   368      77.248  27.989  40.837  1.00  0.00      PROA H
ATOM   2539  CA  LYS   368      76.648  28.149  38.827  1.00  0.00      PROA C
ATOM   2540  HA  LYS   368      76.387  29.170  39.104  1.00  0.00      PROA H
ATOM   2541  CB  LYS   368      77.660  28.219  37.654  1.00  0.00      PROA C
ATOM   2542  HB2 LYS   368      77.784  27.227  37.219  1.00  0.00      PROA H
ATOM   2543  HB3 LYS   368      77.288  28.905  36.893  1.00  0.00      PROA H
ATOM   2544  CG  LYS   368      79.054  28.712  38.072  1.00  0.00      PROA C
ATOM   2545  HG2 LYS   368      79.460  28.050  38.836  1.00  0.00      PROA H
ATOM   2546  HG3 LYS   368      79.715  28.714  37.204  1.00  0.00      PROA H
ATOM   2547  CD  LYS   368      79.040  30.131  38.647  1.00  0.00      PROA C
ATOM   2548  HD2 LYS   368      78.268  30.206  39.412  1.00  0.00      PROA H
ATOM   2549  HD3 LYS   368      80.011  30.355  39.088  1.00  0.00      PROA H
ATOM   2550  CE  LYS   368      78.751  31.157  37.560  1.00  0.00      PROA C
ATOM   2551  HE2 LYS   368      79.488  31.060  36.763  1.00  0.00      PROA H
ATOM   2552  HE3 LYS   368      77.754  30.987  37.155  1.00  0.00      PROA H
ATOM   2553  NZ  LYS   368      78.821  32.510  38.124  1.00  0.00      PROA N
ATOM   2554  HZ1 LYS   368      79.745  32.671  38.498  1.00  0.00      PROA H
ATOM   2555  HZ2 LYS   368      78.629  33.187  37.399  1.00  0.00      PROA H
ATOM   2556  HZ3 LYS   368      78.138  32.603  38.862  1.00  0.00      PROA H
ATOM   2557  C   LYS   368      75.329  27.583  38.365  1.00  0.00      PROA C
ATOM   2558  O   LYS   368      75.005  27.541  37.183  1.00  0.00      PROA O
ATOM   2559  N   TRP   369      74.515  27.111  39.317  1.00  0.00      PROA N
ATOM   2560  H   TRP   369      74.832  27.064  40.275  1.00  0.00      PROA H
ATOM   2561  CA  TRP   369      73.181  26.661  39.026  1.00  0.00      PROA C
ATOM   2562  HA  TRP   369      73.216  25.904  38.242  1.00  0.00      PROA H
ATOM   2563  CB  TRP   369      72.496  26.041  40.259  1.00  0.00      PROA C
ATOM   2564  HB2 TRP   369      72.546  26.741  41.093  1.00  0.00      PROA H
ATOM   2565  HB3 TRP   369      71.452  25.828  40.027  1.00  0.00      PROA H
ATOM   2566  CG  TRP   369      73.101  24.765  40.732  1.00  0.00      PROA C
ATOM   2567  CD1 TRP   369      74.416  24.393  40.714  1.00  0.00      PROA C
ATOM   2568  HD1 TRP   369      75.167  25.066  40.301  1.00  0.00      PROA H
ATOM   2569  NE1 TRP   369      74.563  23.155  41.256  1.00  0.00      PROA N
ATOM   2570  HE1 TRP   369      75.438  22.662  41.363  1.00  0.00      PROA H
ATOM   2571  CE2 TRP   369      73.362  22.692  41.625  1.00  0.00      PROA C
ATOM   2572  CZ2 TRP   369      73.036  21.515  42.222  1.00  0.00      PROA C
ATOM   2573  HZ2 TRP   369      73.804  20.762  42.398  1.00  0.00      PROA H
ATOM   2574  CH2 TRP   369      71.717  21.353  42.572  1.00  0.00      PROA C
ATOM   2575  HH2 TRP   369      71.409  20.478  43.145  1.00  0.00      PROA H
ATOM   2576  CZ3 TRP   369      70.706  22.251  42.241  1.00  0.00      PROA C
ATOM   2577  HZ3 TRP   369      69.668  22.012  42.474  1.00  0.00      PROA H
ATOM   2578  CE3 TRP   369      71.049  23.446  41.613  1.00  0.00      PROA C
ATOM   2579  HE3 TRP   369      70.276  24.174  41.367  1.00  0.00      PROA H
ATOM   2580  CD2 TRP   369      72.392  23.674  41.317  1.00  0.00      PROA C
ATOM   2581  C   TRP   369      72.320  27.781  38.510  1.00  0.00      PROA C
ATOM   2582  O   TRP   369      72.415  28.922  38.955  1.00  0.00      PROA O
ATOM   2583  N   GLY   370      71.462  27.492  37.520  1.00  0.00      PROA N
ATOM   2584  H   GLY   370      71.502  26.592  37.064  1.00  0.00      PROA H
ATOM   2585  CA  GLY   370      70.464  28.450  37.078  1.00  0.00      PROA C
ATOM   2586  HA2 GLY   370      70.910  29.443  37.025  1.00  0.00      PROA H
ATOM   2587  HA3 GLY   370      70.097  28.164  36.092  1.00  0.00      PROA H
ATOM   2588  C   GLY   370      69.301  28.510  38.008  1.00  0.00      PROA C
ATOM   2589  O   GLY   370      69.253  27.842  39.038  1.00  0.00      PROA O
ATOM   2590  N   HIP   371      68.274  29.290  37.646  1.00  0.00      PROA N
ATOM   2591  H   HIP   371      68.323  29.826  36.792  1.00  0.00      PROA H
ATOM   2592  CA  HIP   371      67.077  29.388  38.455  1.00  0.00      PROA C
ATOM   2593  HA  HIP   371      67.355  29.561  39.495  1.00  0.00      PROA H
ATOM   2594  CB  HIP   371      66.194  30.559  37.967  1.00  0.00      PROA C
ATOM   2595  HB2 HIP   371      65.397  30.738  38.688  1.00  0.00      PROA H
ATOM   2596  HB3 HIP   371      66.804  31.458  37.869  1.00  0.00      PROA H
ATOM   2597  CG  HIP   371      65.539  30.324  36.634  1.00  0.00      PROA C
ATOM   2598  ND1 HIP   371      64.314  29.716  36.498  1.00  0.00      PROA N
ATOM   2599  HD1 HIP   371      63.742  29.357  37.249  1.00  0.00      PROA H
ATOM   2600  CE1 HIP   371      64.006  29.680  35.205  1.00  0.00      PROA C
ATOM   2601  HE1 HIP   371      63.062  29.242  34.881  1.00  0.00      PROA H
ATOM   2602  NE2 HIP   371      64.995  30.231  34.525  1.00  0.00      PROA N
ATOM   2603  HE2 HIP   371      65.025  30.324  33.520  1.00  0.00      PROA H
ATOM   2604  CD2 HIP   371      65.960  30.650  35.398  1.00  0.00      PROA C
ATOM   2605  HD2 HIP   371      66.852  31.143  35.012  1.00  0.00      PROA H
ATOM   2606  C   HIP   371      66.261  28.114  38.401  1.00  0.00      PROA C
ATOM   2607  O   HIP   371      65.452  27.869  39.281  1.00  0.00      PROA O
ATOM   2608  N   GLU   372      66.426  27.279  37.366  1.00  0.00      PROA N
ATOM   2609  H   GLU   372      67.138  27.467  36.675  1.00  0.00      PROA H
ATOM   2610  CA  GLU   372      65.632  26.092  37.158  1.00  0.00      PROA C
ATOM   2611  HA  GLU   372      64.623  26.257  37.534  1.00  0.00      PROA H
ATOM   2612  CB  GLU   372      65.563  25.759  35.644  1.00  0.00      PROA C
ATOM   2613  HB2 GLU   372      64.931  24.884  35.492  1.00  0.00      PROA H
ATOM   2614  HB3 GLU   372      65.144  26.607  35.104  1.00  0.00      PROA H
ATOM   2615  CG  GLU   372      66.898  25.435  34.940  1.00  0.00      PROA C
ATOM   2616  HG2 GLU   372      67.467  24.731  35.546  1.00  0.00      PROA H
ATOM   2617  HG3 GLU   372      66.696  24.994  33.964  1.00  0.00      PROA H
ATOM   2618  CD  GLU   372      67.772  26.670  34.720  1.00  0.00      PROA C
ATOM   2619  OE1 GLU   372      67.264  27.825  34.761  1.00  0.00      PROA O
ATOM   2620  OE2 GLU   372      69.007  26.461  34.697  1.00  0.00      PROA O
ATOM   2621  C   GLU   372      66.136  24.890  37.921  1.00  0.00      PROA C
ATOM   2622  O   GLU   372      65.356  24.092  38.429  1.00  0.00      PROA O
ATOM   2623  N   ALA   373      67.463  24.722  38.052  1.00  0.00      PROA N
ATOM   2624  H   ALA   373      68.100  25.396  37.652  1.00  0.00      PROA H
ATOM   2625  CA  ALA   373      68.006  23.588  38.756  1.00  0.00      PROA C
ATOM   2626  HA  ALA   373      67.473  22.685  38.459  1.00  0.00      PROA H
ATOM   2627  CB  ALA   373      69.490  23.419  38.431  1.00  0.00      PROA C
ATOM   2628  HB1 ALA   373      70.033  24.316  38.731  1.00  0.00      PROA H
ATOM   2629  HB2 ALA   373      69.885  22.558  38.971  1.00  0.00      PROA H
ATOM   2630  HB3 ALA   373      69.613  23.262  37.360  1.00  0.00      PROA H
ATOM   2631  C   ALA   373      67.867  23.713  40.244  1.00  0.00      PROA C
ATOM   2632  O   ALA   373      67.605  22.733  40.935  1.00  0.00      PROA O
ATOM   2633  N   ILE   374      68.003  24.939  40.779  1.00  0.00      PROA N
ATOM   2634  H   ILE   374      68.249  25.723  40.191  1.00  0.00      PROA H
ATOM   2635  CA  ILE   374      67.809  25.191  42.194  1.00  0.00      PROA C
ATOM   2636  HA  ILE   374      68.341  24.437  42.774  1.00  0.00      PROA H
ATOM   2637  CB  ILE   374      68.333  26.561  42.586  1.00  0.00      PROA C
ATOM   2638  HB  ILE   374      69.366  26.664  42.255  1.00  0.00      PROA H
ATOM   2639  CG2 ILE   374      67.494  27.674  41.940  1.00  0.00      PROA C
ATOM   2640 HG21 ILE   374      66.459  27.587  42.270  1.00  0.00      PROA H
ATOM   2641 HG22 ILE   374      67.889  28.646  42.236  1.00  0.00      PROA H
ATOM   2642 HG23 ILE   374      67.538  27.579  40.855  1.00  0.00      PROA H
ATOM   2643  CG1 ILE   374      68.418  26.732  44.115  1.00  0.00      PROA C
ATOM   2644 HG12 ILE   374      68.531  27.788  44.358  1.00  0.00      PROA H
ATOM   2645 HG13 ILE   374      67.507  26.350  44.575  1.00  0.00      PROA H
ATOM   2646  CD1 ILE   374      69.595  25.986  44.731  1.00  0.00      PROA C
ATOM   2647 HD11 ILE   374      70.526  26.359  44.304  1.00  0.00      PROA H
ATOM   2648 HD12 ILE   374      69.602  26.144  45.809  1.00  0.00      PROA H
ATOM   2649 HD13 ILE   374      69.501  24.921  44.521  1.00  0.00      PROA H
ATOM   2650  C   ILE   374      66.371  24.949  42.629  1.00  0.00      PROA C
ATOM   2651  O   ILE   374      66.104  24.419  43.705  1.00  0.00      PROA O
ATOM   2652  N   GLU   375      65.387  25.241  41.751  1.00  0.00      PROA N
ATOM   2653  H   GLU   375      65.608  25.704  40.881  1.00  0.00      PROA H
ATOM   2654  CA  GLU   375      63.991  24.934  41.962  1.00  0.00      PROA C
ATOM   2655  HA  GLU   375      63.682  25.297  42.942  1.00  0.00      PROA H
ATOM   2656  CB  GLU   375      63.080  25.592  40.899  1.00  0.00      PROA C
ATOM   2657  HB2 GLU   375      63.555  25.524  39.921  1.00  0.00      PROA H
ATOM   2658  HB3 GLU   375      62.120  25.075  40.873  1.00  0.00      PROA H
ATOM   2659  CG  GLU   375      62.797  27.085  41.178  1.00  0.00      PROA C
ATOM   2660  HG2 GLU   375      62.915  27.285  42.243  1.00  0.00      PROA H
ATOM   2661  HG3 GLU   375      63.498  27.700  40.613  1.00  0.00      PROA H
ATOM   2662  CD  GLU   375      61.400  27.603  40.811  1.00  0.00      PROA C
ATOM   2663  OE1 GLU   375      60.481  26.831  40.450  1.00  0.00      PROA O
ATOM   2664  OE2 GLU   375      61.234  28.850  40.986  1.00  0.00      PROA O
ATOM   2665  C   GLU   375      63.697  23.452  41.987  1.00  0.00      PROA C
ATOM   2666  O   GLU   375      62.666  23.026  42.506  1.00  0.00      PROA O
ATOM   2667  N   ALA   376      64.631  22.608  41.505  1.00  0.00      PROA N
ATOM   2668  H   ALA   376      65.421  22.971  40.991  1.00  0.00      PROA H
ATOM   2669  CA  ALA   376      64.543  21.182  41.698  1.00  0.00      PROA C
ATOM   2670  HA  ALA   376      63.565  20.830  41.369  1.00  0.00      PROA H
ATOM   2671  CB  ALA   376      65.630  20.452  40.889  1.00  0.00      PROA C
ATOM   2672  HB1 ALA   376      66.614  20.790  41.214  1.00  0.00      PROA H
ATOM   2673  HB2 ALA   376      65.543  19.377  41.051  1.00  0.00      PROA H
ATOM   2674  HB3 ALA   376      65.503  20.671  39.829  1.00  0.00      PROA H
ATOM   2675  C   ALA   376      64.652  20.785  43.163  1.00  0.00      PROA C
ATOM   2676  O   ALA   376      64.216  19.699  43.537  1.00  0.00      PROA O
ATOM   2677  N   ASN   377      65.194  21.676  44.040  1.00  0.00      PROA N
ATOM   2678  H   ASN   377      65.544  22.563  43.707  1.00  0.00      PROA H
ATOM   2679  CA  ASN   377      65.304  21.419  45.483  1.00  0.00      PROA C
ATOM   2680  HA  ASN   377      65.101  20.367  45.682  1.00  0.00      PROA H
ATOM   2681  CB  ASN   377      66.718  21.730  46.120  1.00  0.00      PROA C
ATOM   2682  HB2 ASN   377      67.045  22.723  45.812  1.00  0.00      PROA H
ATOM   2683  HB3 ASN   377      66.644  21.692  47.207  1.00  0.00      PROA H
ATOM   2684  CG  ASN   377      67.664  20.696  45.628  1.00  0.00      PROA C
ATOM   2685  OD1 ASN   377      67.148  19.990  44.805  1.00  0.00      PROA O
ATOM   2686  ND2 ASN   377      68.907  20.490  46.104  1.00  0.00      PROA N
ATOM   2687 HD21 ASN   377      69.482  19.761  45.706  1.00  0.00      PROA H
ATOM   2688 HD22 ASN   377      69.258  21.065  46.856  1.00  0.00      PROA H
ATOM   2689  C   ASN   377      64.357  22.292  46.240  1.00  0.00      PROA C
ATOM   2690  O   ASN   377      64.481  22.448  47.453  1.00  0.00      PROA O
ATOM   2691  N   SER   378      63.376  22.902  45.559  1.00  0.00      PROA N
ATOM   2692  H   SER   378      63.235  22.693  44.581  1.00  0.00      PROA H
ATOM   2693  CA  SER   378      62.508  23.863  46.202  1.00  0.00      PROA C
ATOM   2694  HA  SER   378      63.112  24.630  46.686  1.00  0.00      PROA H
ATOM   2695  CB  SER   378      61.578  24.540  45.180  1.00  0.00      PROA C
ATOM   2696  HB2 SER   378      62.176  25.064  44.434  1.00  0.00      PROA H
ATOM   2697  HB3 SER   378      60.965  23.784  44.688  1.00  0.00      PROA H
ATOM   2698  OG  SER   378      60.713  25.484  45.810  1.00  0.00      PROA O
ATOM   2699  HG  SER   378      60.146  25.889  45.149  1.00  0.00      PROA H
ATOM   2700  C   SER   378      61.705  23.249  47.308  1.00  0.00      PROA C
ATOM   2701  O   SER   378      61.707  23.692  48.451  1.00  0.00      PROA O
ATOM   2702  N   GLN   379      61.077  22.113  47.055  1.00  0.00      PROA N
ATOM   2703  H   GLN   379      61.162  21.680  46.146  1.00  0.00      PROA H
ATOM   2704  CA  GLN   379      60.282  21.505  48.067  1.00  0.00      PROA C
ATOM   2705  HA  GLN   379      59.666  22.264  48.551  1.00  0.00      PROA H
ATOM   2706  CB  GLN   379      59.414  20.476  47.429  1.00  0.00      PROA C
ATOM   2707  HB2 GLN   379      58.711  20.086  48.165  1.00  0.00      PROA H
ATOM   2708  HB3 GLN   379      58.863  20.926  46.603  1.00  0.00      PROA H
ATOM   2709  CG  GLN   379      59.975  19.191  46.792  1.00  0.00      PROA C
ATOM   2710  HG2 GLN   379      60.818  18.831  47.382  1.00  0.00      PROA H
ATOM   2711  HG3 GLN   379      59.197  18.428  46.768  1.00  0.00      PROA H
ATOM   2712  CD  GLN   379      60.460  19.418  45.363  1.00  0.00      PROA C
ATOM   2713  OE1 GLN   379      60.624  20.540  44.882  1.00  0.00      PROA O
ATOM   2714  NE2 GLN   379      60.695  18.308  44.640  1.00  0.00      PROA N
ATOM   2715 HE21 GLN   379      61.018  18.390  43.686  1.00  0.00      PROA H
ATOM   2716 HE22 GLN   379      60.549  17.399  45.054  1.00  0.00      PROA H
ATOM   2717  C   GLN   379      61.039  20.796  49.148  1.00  0.00      PROA C
ATOM   2718  O   GLN   379      60.545  20.596  50.253  1.00  0.00      PROA O
ATOM   2719  N   TYR   380      62.282  20.427  48.857  1.00  0.00      PROA N
ATOM   2720  H   TYR   380      62.643  20.562  47.923  1.00  0.00      PROA H
ATOM   2721  CA  TYR   380      63.141  19.834  49.844  1.00  0.00      PROA C
ATOM   2722  HA  TYR   380      62.587  19.079  50.402  1.00  0.00      PROA H
ATOM   2723  CB  TYR   380      64.368  19.157  49.196  1.00  0.00      PROA C
ATOM   2724  HB2 TYR   380      64.855  19.859  48.519  1.00  0.00      PROA H
ATOM   2725  HB3 TYR   380      65.070  18.856  49.974  1.00  0.00      PROA H
ATOM   2726  CG  TYR   380      64.018  17.928  48.401  1.00  0.00      PROA C
ATOM   2727  CD1 TYR   380      64.566  16.700  48.784  1.00  0.00      PROA C
ATOM   2728  HD1 TYR   380      65.136  16.623  49.710  1.00  0.00      PROA H
ATOM   2729  CE1 TYR   380      64.392  15.567  47.992  1.00  0.00      PROA C
ATOM   2730  HE1 TYR   380      64.867  14.627  48.274  1.00  0.00      PROA H
ATOM   2731  CZ  TYR   380      63.614  15.612  46.834  1.00  0.00      PROA C
ATOM   2732  OH  TYR   380      63.262  14.443  46.130  1.00  0.00      PROA O
ATOM   2733  HH  TYR   380      63.611  13.644  46.531  1.00  0.00      PROA H
ATOM   2734  CE2 TYR   380      63.035  16.820  46.458  1.00  0.00      PROA C
ATOM   2735  HE2 TYR   380      62.400  16.868  45.574  1.00  0.00      PROA H
ATOM   2736  CD2 TYR   380      63.265  17.979  47.212  1.00  0.00      PROA C
ATOM   2737  HD2 TYR   380      62.854  18.927  46.867  1.00  0.00      PROA H
ATOM   2738  C   TYR   380      63.624  20.883  50.823  1.00  0.00      PROA C
ATOM   2739  O   TYR   380      63.977  20.569  51.957  1.00  0.00      PROA O
ATOM   2740  N   PHE   381      63.604  22.170  50.430  1.00  0.00      PROA N
ATOM   2741  H   PHE   381      63.316  22.407  49.491  1.00  0.00      PROA H
ATOM   2742  CA  PHE   381      63.988  23.240  51.318  1.00  0.00      PROA C
ATOM   2743  HA  PHE   381      64.732  22.876  52.026  1.00  0.00      PROA H
ATOM   2744  CB  PHE   381      64.587  24.412  50.520  1.00  0.00      PROA C
ATOM   2745  HB2 PHE   381      63.966  24.613  49.647  1.00  0.00      PROA H
ATOM   2746  HB3 PHE   381      64.624  25.300  51.151  1.00  0.00      PROA H
ATOM   2747  CG  PHE   381      65.979  24.130  50.039  1.00  0.00      PROA C
ATOM   2748  CD1 PHE   381      66.895  23.388  50.798  1.00  0.00      PROA C
ATOM   2749  HD1 PHE   381      66.600  22.986  51.767  1.00  0.00      PROA H
ATOM   2750  CE1 PHE   381      68.189  23.155  50.329  1.00  0.00      PROA C
ATOM   2751  HE1 PHE   381      68.881  22.553  50.917  1.00  0.00      PROA H
ATOM   2752  CZ  PHE   381      68.599  23.692  49.104  1.00  0.00      PROA C
ATOM   2753  HZ  PHE   381      69.612  23.514  48.743  1.00  0.00      PROA H
ATOM   2754  CE2 PHE   381      67.706  24.458  48.345  1.00  0.00      PROA C
ATOM   2755  HE2 PHE   381      68.028  24.889  47.397  1.00  0.00      PROA H
ATOM   2756  CD2 PHE   381      66.405  24.660  48.817  1.00  0.00      PROA C
ATOM   2757  HD2 PHE   381      65.717  25.247  48.209  1.00  0.00      PROA H
ATOM   2758  C   PHE   381      62.867  23.769  52.161  1.00  0.00      PROA C
ATOM   2759  O   PHE   381      63.083  24.176  53.295  1.00  0.00      PROA O
ATOM   2760  N   HID   382      61.615  23.729  51.675  1.00  0.00      PROA N
ATOM   2761  H   HID   382      61.455  23.463  50.714  1.00  0.00      PROA H
ATOM   2762  CA  HID   382      60.464  24.062  52.495  1.00  0.00      PROA C
ATOM   2763  HA  HID   382      60.596  25.056  52.922  1.00  0.00      PROA H
ATOM   2764  CB  HID   382      59.152  24.057  51.680  1.00  0.00      PROA C
ATOM   2765  HB2 HID   382      59.060  23.113  51.144  1.00  0.00      PROA H
ATOM   2766  HB3 HID   382      58.305  24.176  52.355  1.00  0.00      PROA H
ATOM   2767  CG  HID   382      59.113  25.172  50.677  1.00  0.00      PROA C
ATOM   2768  ND1 HID   382      59.802  25.117  49.498  1.00  0.00      PROA N
ATOM   2769  HD1 HID   382      60.403  24.363  49.197  1.00  0.00      PROA H
ATOM   2770  CE1 HID   382      59.542  26.238  48.805  1.00  0.00      PROA C
ATOM   2771  HE1 HID   382      60.010  26.400  47.834  1.00  0.00      PROA H
ATOM   2772  NE2 HID   382      58.707  27.015  49.452  1.00  0.00      PROA N
ATOM   2773  CD2 HID   382      58.424  26.343  50.631  1.00  0.00      PROA C
ATOM   2774  HD2 HID   382      57.724  26.831  51.309  1.00  0.00      PROA H
ATOM   2775  C   HID   382      60.313  23.118  53.665  1.00  0.00      PROA C
ATOM   2776  O   HID   382      60.089  23.546  54.791  1.00  0.00      PROA O
ATOM   2777  N   LEU   383      60.484  21.801  53.440  1.00  0.00      PROA N
ATOM   2778  H   LEU   383      60.605  21.461  52.497  1.00  0.00      PROA H
ATOM   2779  CA  LEU   383      60.502  20.829  54.515  1.00  0.00      PROA C
ATOM   2780  HA  LEU   383      59.579  20.905  55.089  1.00  0.00      PROA H
ATOM   2781  CB  LEU   383      60.624  19.388  53.941  1.00  0.00      PROA C
ATOM   2782  HB2 LEU   383      61.233  19.406  53.037  1.00  0.00      PROA H
ATOM   2783  HB3 LEU   383      61.092  18.740  54.681  1.00  0.00      PROA H
ATOM   2784  CG  LEU   383      59.323  18.665  53.535  1.00  0.00      PROA C
ATOM   2785  HG  LEU   383      59.567  17.779  52.949  1.00  0.00      PROA H
ATOM   2786  CD1 LEU   383      58.592  18.268  54.784  1.00  0.00      PROA C
ATOM   2787 HD11 LEU   383      58.357  19.158  55.366  1.00  0.00      PROA H
ATOM   2788 HD12 LEU   383      57.669  17.754  54.517  1.00  0.00      PROA H
ATOM   2789 HD13 LEU   383      59.220  17.602  55.376  1.00  0.00      PROA H
ATOM   2790  CD2 LEU   383      58.436  19.432  52.550  1.00  0.00      PROA C
ATOM   2791 HD21 LEU   383      58.990  19.616  51.630  1.00  0.00      PROA H
ATOM   2792 HD22 LEU   383      57.547  18.842  52.326  1.00  0.00      PROA H
ATOM   2793 HD23 LEU   383      58.139  20.383  52.992  1.00  0.00      PROA H
ATOM   2794  C   LEU   383      61.644  21.058  55.492  1.00  0.00      PROA C
ATOM   2795  O   LEU   383      61.434  21.128  56.702  1.00  0.00      PROA O
ATOM   2796  N   ALA   384      62.872  21.272  54.986  1.00  0.00      PROA N
ATOM   2797  H   ALA   384      63.008  21.300  53.986  1.00  0.00      PROA H
ATOM   2798  CA  ALA   384      64.030  21.467  55.830  1.00  0.00      PROA C
ATOM   2799  HA  ALA   384      64.040  20.710  56.615  1.00  0.00      PROA H
ATOM   2800  CB  ALA   384      65.319  21.347  54.997  1.00  0.00      PROA C
ATOM   2801  HB1 ALA   384      65.318  22.104  54.213  1.00  0.00      PROA H
ATOM   2802  HB2 ALA   384      66.185  21.496  55.643  1.00  0.00      PROA H
ATOM   2803  HB3 ALA   384      65.370  20.357  54.545  1.00  0.00      PROA H
ATOM   2804  C   ALA   384      64.009  22.800  56.561  1.00  0.00      PROA C
ATOM   2805  O   ALA   384      64.762  23.000  57.506  1.00  0.00      PROA O
ATOM   2806  N   ALA   385      63.120  23.731  56.167  1.00  0.00      PROA N
ATOM   2807  H   ALA   385      62.489  23.536  55.404  1.00  0.00      PROA H
ATOM   2808  CA  ALA   385      63.014  25.025  56.788  1.00  0.00      PROA C
ATOM   2809  HA  ALA   385      63.855  25.175  57.464  1.00  0.00      PROA H
ATOM   2810  CB  ALA   385      63.029  26.112  55.704  1.00  0.00      PROA C
ATOM   2811  HB1 ALA   385      62.188  25.962  55.028  1.00  0.00      PROA H
ATOM   2812  HB2 ALA   385      62.949  27.093  56.172  1.00  0.00      PROA H
ATOM   2813  HB3 ALA   385      63.961  26.053  55.143  1.00  0.00      PROA H
ATOM   2814  C   ALA   385      61.774  25.202  57.629  1.00  0.00      PROA C
ATOM   2815  O   ALA   385      61.670  26.167  58.380  1.00  0.00      PROA O
ATOM   2816  N   TRP   386      60.813  24.263  57.582  1.00  0.00      PROA N
ATOM   2817  H   TRP   386      60.936  23.443  57.006  1.00  0.00      PROA H
ATOM   2818  CA  TRP   386      59.593  24.404  58.347  1.00  0.00      PROA C
ATOM   2819  HA  TRP   386      59.691  25.241  59.037  1.00  0.00      PROA H
ATOM   2820  CB  TRP   386      58.377  24.667  57.431  1.00  0.00      PROA C
ATOM   2821  HB2 TRP   386      58.520  24.155  56.479  1.00  0.00      PROA H
ATOM   2822  HB3 TRP   386      57.472  24.292  57.911  1.00  0.00      PROA H
ATOM   2823  CG  TRP   386      58.170  26.118  57.142  1.00  0.00      PROA C
ATOM   2824  CD1 TRP   386      58.508  27.170  57.958  1.00  0.00      PROA C
ATOM   2825  HD1 TRP   386      58.990  26.982  58.918  1.00  0.00      PROA H
ATOM   2826  NE1 TRP   386      58.147  28.351  57.368  1.00  0.00      PROA N
ATOM   2827  HE1 TRP   386      58.289  29.270  57.761  1.00  0.00      PROA H
ATOM   2828  CE2 TRP   386      57.565  28.090  56.165  1.00  0.00      PROA C
ATOM   2829  CZ2 TRP   386      57.042  28.951  55.219  1.00  0.00      PROA C
ATOM   2830  HZ2 TRP   386      57.058  30.027  55.393  1.00  0.00      PROA H
ATOM   2831  CH2 TRP   386      56.504  28.399  54.057  1.00  0.00      PROA C
ATOM   2832  HH2 TRP   386      56.081  29.048  53.290  1.00  0.00      PROA H
ATOM   2833  CZ3 TRP   386      56.497  27.021  53.859  1.00  0.00      PROA C
ATOM   2834  HZ3 TRP   386      56.077  26.604  52.943  1.00  0.00      PROA H
ATOM   2835  CE3 TRP   386      57.019  26.147  54.812  1.00  0.00      PROA C
ATOM   2836  HE3 TRP   386      56.997  25.072  54.635  1.00  0.00      PROA H
ATOM   2837  CD2 TRP   386      57.559  26.688  55.978  1.00  0.00      PROA C
ATOM   2838  C   TRP   386      59.318  23.237  59.231  1.00  0.00      PROA C
ATOM   2839  O   TRP   386      58.690  23.348  60.275  1.00  0.00      PROA O
ATOM   2840  N   ALA   387      59.838  22.062  58.908  1.00  0.00      PROA N
ATOM   2841  H   ALA   387      60.347  21.956  58.042  1.00  0.00      PROA H
ATOM   2842  CA  ALA   387      59.667  20.958  59.797  1.00  0.00      PROA C
ATOM   2843  HA  ALA   387      58.638  20.937  60.158  1.00  0.00      PROA H
ATOM   2844  CB  ALA   387      59.989  19.727  58.985  1.00  0.00      PROA C
ATOM   2845  HB1 ALA   387      61.014  19.789  58.622  1.00  0.00      PROA H
ATOM   2846  HB2 ALA   387      59.877  18.840  59.608  1.00  0.00      PROA H
ATOM   2847  HB3 ALA   387      59.307  19.662  58.137  1.00  0.00      PROA H
ATOM   2848  C   ALA   387      60.562  20.994  61.019  1.00  0.00      PROA C
ATOM   2849  O   ALA   387      60.159  20.646  62.116  1.00  0.00      PROA O
ATOM   2850  N   VAL   388      61.807  21.457  60.865  1.00  0.00      PROA N
ATOM   2851  H   VAL   388      62.148  21.695  59.944  1.00  0.00      PROA H
ATOM   2852  CA  VAL   388      62.722  21.644  61.975  1.00  0.00      PROA C
ATOM   2853  HA  VAL   388      62.766  20.730  62.567  1.00  0.00      PROA H
ATOM   2854  CB  VAL   388      64.121  21.971  61.483  1.00  0.00      PROA C
ATOM   2855  HB  VAL   388      64.090  22.871  60.869  1.00  0.00      PROA H
ATOM   2856  CG1 VAL   388      65.065  22.208  62.673  1.00  0.00      PROA C
ATOM   2857 HG11 VAL   388      65.107  21.311  63.290  1.00  0.00      PROA H
ATOM   2858 HG12 VAL   388      66.064  22.442  62.304  1.00  0.00      PROA H
ATOM   2859 HG13 VAL   388      64.695  23.042  63.270  1.00  0.00      PROA H
ATOM   2860  CG2 VAL   388      64.641  20.806  60.619  1.00  0.00      PROA C
ATOM   2861 HG21 VAL   388      63.978  20.662  59.766  1.00  0.00      PROA H
ATOM   2862 HG22 VAL   388      65.645  21.037  60.264  1.00  0.00      PROA H
ATOM   2863 HG23 VAL   388      64.667  19.894  61.216  1.00  0.00      PROA H
ATOM   2864  C   VAL   388      62.243  22.648  63.018  1.00  0.00      PROA C
ATOM   2865  O   VAL   388      62.262  22.307  64.202  1.00  0.00      PROA O
ATOM   2866  N   PRO   389      61.707  23.834  62.708  1.00  0.00      PROA N
ATOM   2867  CD  PRO   389      61.841  24.557  61.436  1.00  0.00      PROA C
ATOM   2868  HD2 PRO   389      61.641  23.877  60.608  1.00  0.00      PROA H
ATOM   2869  HD3 PRO   389      62.854  24.949  61.346  1.00  0.00      PROA H
ATOM   2870  CG  PRO   389      60.802  25.664  61.541  1.00  0.00      PROA C
ATOM   2871  HG2 PRO   389      59.839  25.294  61.191  1.00  0.00      PROA H
ATOM   2872  HG3 PRO   389      61.110  26.511  60.928  1.00  0.00      PROA H
ATOM   2873  CB  PRO   389      60.799  26.000  63.027  1.00  0.00      PROA C
ATOM   2874  HB2 PRO   389      59.822  26.393  63.309  1.00  0.00      PROA H
ATOM   2875  HB3 PRO   389      61.564  26.749  63.233  1.00  0.00      PROA H
ATOM   2876  CA  PRO   389      61.101  24.669  63.736  1.00  0.00      PROA C
ATOM   2877  HA  PRO   389      61.858  24.949  64.470  1.00  0.00      PROA H
ATOM   2878  C   PRO   389      59.859  24.022  64.288  1.00  0.00      PROA C
ATOM   2879  O   PRO   389      59.566  24.207  65.468  1.00  0.00      PROA O
ATOM   2880  N   ALA   390      59.087  23.277  63.481  1.00  0.00      PROA N
ATOM   2881  H   ALA   390      59.297  23.219  62.495  1.00  0.00      PROA H
ATOM   2882  CA  ALA   390      57.958  22.555  63.995  1.00  0.00      PROA C
ATOM   2883  HA  ALA   390      57.302  23.240  64.533  1.00  0.00      PROA H
ATOM   2884  CB  ALA   390      57.186  21.920  62.871  1.00  0.00      PROA C
ATOM   2885  HB1 ALA   390      57.834  21.229  62.331  1.00  0.00      PROA H
ATOM   2886  HB2 ALA   390      56.333  21.376  63.277  1.00  0.00      PROA H
ATOM   2887  HB3 ALA   390      56.833  22.693  62.190  1.00  0.00      PROA H
ATOM   2888  C   ALA   390      58.330  21.480  64.973  1.00  0.00      PROA C
ATOM   2889  O   ALA   390      57.703  21.347  66.016  1.00  0.00      PROA O
ATOM   2890  N   VAL   391      59.399  20.719  64.688  1.00  0.00      PROA N
ATOM   2891  H   VAL   391      59.871  20.823  63.801  1.00  0.00      PROA H
ATOM   2892  CA  VAL   391      59.935  19.732  65.592  1.00  0.00      PROA C
ATOM   2893  HA  VAL   391      59.153  19.022  65.860  1.00  0.00      PROA H
ATOM   2894  CB  VAL   391      61.079  18.974  64.957  1.00  0.00      PROA C
ATOM   2895  HB  VAL   391      61.740  19.674  64.446  1.00  0.00      PROA H
ATOM   2896  CG1 VAL   391      61.918  18.199  65.985  1.00  0.00      PROA C
ATOM   2897 HG11 VAL   391      61.285  17.477  66.502  1.00  0.00      PROA H
ATOM   2898 HG12 VAL   391      62.725  17.673  65.475  1.00  0.00      PROA H
ATOM   2899 HG13 VAL   391      62.340  18.895  66.710  1.00  0.00      PROA H
ATOM   2900  CG2 VAL   391      60.489  17.980  63.974  1.00  0.00      PROA C
ATOM   2901 HG21 VAL   391      59.921  18.515  63.213  1.00  0.00      PROA H
ATOM   2902 HG22 VAL   391      61.292  17.417  63.499  1.00  0.00      PROA H
ATOM   2903 HG23 VAL   391      59.828  17.293  64.504  1.00  0.00      PROA H
ATOM   2904  C   VAL   391      60.368  20.356  66.888  1.00  0.00      PROA C
ATOM   2905  O   VAL   391      59.976  19.928  67.968  1.00  0.00      PROA O
ATOM   2906  N   LYS   392      61.112  21.470  66.828  1.00  0.00      PROA N
ATOM   2907  H   LYS   392      61.415  21.828  65.933  1.00  0.00      PROA H
ATOM   2908  CA  LYS   392      61.504  22.191  68.016  1.00  0.00      PROA C
ATOM   2909  HA  LYS   392      62.013  21.514  68.701  1.00  0.00      PROA H
ATOM   2910  CB  LYS   392      62.459  23.348  67.648  1.00  0.00      PROA C
ATOM   2911  HB2 LYS   392      61.982  23.993  66.910  1.00  0.00      PROA H
ATOM   2912  HB3 LYS   392      62.689  23.928  68.542  1.00  0.00      PROA H
ATOM   2913  CG  LYS   392      63.799  22.908  67.050  1.00  0.00      PROA C
ATOM   2914  HG2 LYS   392      63.624  22.394  66.105  1.00  0.00      PROA H
ATOM   2915  HG3 LYS   392      64.425  23.783  66.877  1.00  0.00      PROA H
ATOM   2916  CD  LYS   392      64.571  21.953  67.968  1.00  0.00      PROA C
ATOM   2917  HD2 LYS   392      64.965  22.507  68.820  1.00  0.00      PROA H
ATOM   2918  HD3 LYS   392      63.901  21.169  68.323  1.00  0.00      PROA H
ATOM   2919  CE  LYS   392      65.742  21.286  67.252  1.00  0.00      PROA C
ATOM   2920  HE2 LYS   392      65.933  20.309  67.697  1.00  0.00      PROA H
ATOM   2921  HE3 LYS   392      65.501  21.163  66.196  1.00  0.00      PROA H
ATOM   2922  NZ  LYS   392      66.960  22.113  67.372  1.00  0.00      PROA N
ATOM   2923  HZ1 LYS   392      67.194  22.227  68.348  1.00  0.00      PROA H
ATOM   2924  HZ2 LYS   392      67.724  21.658  66.894  1.00  0.00      PROA H
ATOM   2925  HZ3 LYS   392      66.794  23.018  66.957  1.00  0.00      PROA H
ATOM   2926  C   LYS   392      60.332  22.704  68.816  1.00  0.00      PROA C
ATOM   2927  O   LYS   392      60.273  22.575  70.031  1.00  0.00      PROA O
ATOM   2928  N   THR   393      59.320  23.241  68.135  1.00  0.00      PROA N
ATOM   2929  H   THR   393      59.367  23.306  67.128  1.00  0.00      PROA H
ATOM   2930  CA  THR   393      58.124  23.754  68.770  1.00  0.00      PROA C
ATOM   2931  HA  THR   393      58.401  24.472  69.542  1.00  0.00      PROA H
ATOM   2932  CB  THR   393      57.243  24.438  67.753  1.00  0.00      PROA C
ATOM   2933  HB  THR   393      56.926  23.715  67.001  1.00  0.00      PROA H
ATOM   2934  CG2 THR   393      56.007  25.029  68.413  1.00  0.00      PROA C
ATOM   2935 HG21 THR   393      56.309  25.761  69.162  1.00  0.00      PROA H
ATOM   2936 HG22 THR   393      55.389  25.516  67.659  1.00  0.00      PROA H
ATOM   2937 HG23 THR   393      55.435  24.234  68.893  1.00  0.00      PROA H
ATOM   2938  OG1 THR   393      57.955  25.524  67.184  1.00  0.00      PROA O
ATOM   2939  HG1 THR   393      57.402  25.965  66.535  1.00  0.00      PROA H
ATOM   2940  C   THR   393      57.335  22.697  69.508  1.00  0.00      PROA C
ATOM   2941  O   THR   393      56.965  22.868  70.671  1.00  0.00      PROA O
ATOM   2942  N   ILE   394      57.116  21.529  68.873  1.00  0.00      PROA N
ATOM   2943  H   ILE   394      57.443  21.400  67.926  1.00  0.00      PROA H
ATOM   2944  CA  ILE   394      56.411  20.437  69.521  1.00  0.00      PROA C
ATOM   2945  HA  ILE   394      55.527  20.823  70.028  1.00  0.00      PROA H
ATOM   2946  CB  ILE   394      55.946  19.354  68.548  1.00  0.00      PROA C
ATOM   2947  HB  ILE   394      55.383  18.595  69.091  1.00  0.00      PROA H
ATOM   2948  CG2 ILE   394      55.046  20.002  67.472  1.00  0.00      PROA C
ATOM   2949 HG21 ILE   394      55.612  20.762  66.933  1.00  0.00      PROA H
ATOM   2950 HG22 ILE   394      54.709  19.237  66.772  1.00  0.00      PROA H
ATOM   2951 HG23 ILE   394      54.182  20.463  67.950  1.00  0.00      PROA H
ATOM   2952  CG1 ILE   394      57.122  18.586  67.914  1.00  0.00      PROA C
ATOM   2953 HG12 ILE   394      57.710  19.265  67.297  1.00  0.00      PROA H
ATOM   2954 HG13 ILE   394      57.753  18.172  68.701  1.00  0.00      PROA H
ATOM   2955  CD1 ILE   394      56.684  17.425  67.023  1.00  0.00      PROA C
ATOM   2956 HD11 ILE   394      56.066  17.803  66.209  1.00  0.00      PROA H
ATOM   2957 HD12 ILE   394      57.564  16.930  66.611  1.00  0.00      PROA H
ATOM   2958 HD13 ILE   394      56.109  16.710  67.612  1.00  0.00      PROA H
ATOM   2959  C   ILE   394      57.224  19.844  70.654  1.00  0.00      PROA C
ATOM   2960  O   ILE   394      56.680  19.424  71.672  1.00  0.00      PROA O
ATOM   2961  N   THR   395      58.567  19.836  70.525  1.00  0.00      PROA N
ATOM   2962  H   THR   395      58.993  20.150  69.664  1.00  0.00      PROA H
ATOM   2963  CA  THR   395      59.468  19.391  71.578  1.00  0.00      PROA C
ATOM   2964  HA  THR   395      59.187  18.386  71.896  1.00  0.00      PROA H
ATOM   2965  CB  THR   395      60.929  19.342  71.144  1.00  0.00      PROA C
ATOM   2966  HB  THR   395      61.340  20.351  71.139  1.00  0.00      PROA H
ATOM   2967  CG2 THR   395      61.752  18.483  72.097  1.00  0.00      PROA C
ATOM   2968 HG21 THR   395      61.356  17.468  72.106  1.00  0.00      PROA H
ATOM   2969 HG22 THR   395      62.790  18.465  71.766  1.00  0.00      PROA H
ATOM   2970 HG23 THR   395      61.699  18.902  73.102  1.00  0.00      PROA H
ATOM   2971  OG1 THR   395      61.071  18.684  69.903  1.00  0.00      PROA O
ATOM   2972  HG1 THR   395      61.998  18.667  69.654  1.00  0.00      PROA H
ATOM   2973  C   THR   395      59.363  20.269  72.800  1.00  0.00      PROA C
ATOM   2974  O   THR   395      59.276  19.787  73.925  1.00  0.00      PROA O
ATOM   2975  N   ILE   396      59.325  21.603  72.612  1.00  0.00      PROA N
ATOM   2976  H   ILE   396      59.425  21.985  71.683  1.00  0.00      PROA H
ATOM   2977  CA  ILE   396      59.142  22.527  73.714  1.00  0.00      PROA C
ATOM   2978  HA  ILE   396      59.798  22.244  74.538  1.00  0.00      PROA H
ATOM   2979  CB  ILE   396      59.466  23.957  73.326  1.00  0.00      PROA C
ATOM   2980  HB  ILE   396      58.796  24.278  72.529  1.00  0.00      PROA H
ATOM   2981  CG2 ILE   396      59.288  24.888  74.543  1.00  0.00      PROA C
ATOM   2982 HG21 ILE   396      59.959  24.574  75.343  1.00  0.00      PROA H
ATOM   2983 HG22 ILE   396      59.523  25.913  74.254  1.00  0.00      PROA H
ATOM   2984 HG23 ILE   396      58.257  24.837  74.893  1.00  0.00      PROA H
ATOM   2985  CG1 ILE   396      60.912  24.066  72.804  1.00  0.00      PROA C
ATOM   2986 HG12 ILE   396      61.080  23.309  72.039  1.00  0.00      PROA H
ATOM   2987 HG13 ILE   396      61.071  25.056  72.377  1.00  0.00      PROA H
ATOM   2988  CD1 ILE   396      61.968  23.862  73.886  1.00  0.00      PROA C
ATOM   2989 HD11 ILE   396      61.855  22.870  74.323  1.00  0.00      PROA H
ATOM   2990 HD12 ILE   396      62.962  23.952  73.446  1.00  0.00      PROA H
ATOM   2991 HD13 ILE   396      61.845  24.617  74.662  1.00  0.00      PROA H
ATOM   2992  C   ILE   396      57.768  22.456  74.326  1.00  0.00      PROA C
ATOM   2993  O   ILE   396      57.630  22.505  75.542  1.00  0.00      PROA O
ATOM   2994  N   LEU   397      56.709  22.326  73.510  1.00  0.00      PROA N
ATOM   2995  H   LEU   397      56.840  22.323  72.509  1.00  0.00      PROA H
ATOM   2996  CA  LEU   397      55.354  22.188  74.007  1.00  0.00      PROA C
ATOM   2997  HA  LEU   397      55.131  23.010  74.688  1.00  0.00      PROA H
ATOM   2998  CB  LEU   397      54.320  22.212  72.873  1.00  0.00      PROA C
ATOM   2999  HB2 LEU   397      54.611  21.501  72.100  1.00  0.00      PROA H
ATOM   3000  HB3 LEU   397      53.341  21.940  73.267  1.00  0.00      PROA H
ATOM   3001  CG  LEU   397      54.167  23.579  72.191  1.00  0.00      PROA C
ATOM   3002  HG  LEU   397      55.131  24.086  72.172  1.00  0.00      PROA H
ATOM   3003  CD1 LEU   397      53.666  23.378  70.758  1.00  0.00      PROA C
ATOM   3004 HD11 LEU   397      52.702  22.871  70.777  1.00  0.00      PROA H
ATOM   3005 HD12 LEU   397      53.556  24.348  70.272  1.00  0.00      PROA H
ATOM   3006 HD13 LEU   397      54.383  22.773  70.203  1.00  0.00      PROA H
ATOM   3007  CD2 LEU   397      53.203  24.477  72.976  1.00  0.00      PROA C
ATOM   3008 HD21 LEU   397      53.588  24.630  73.985  1.00  0.00      PROA H
ATOM   3009 HD22 LEU   397      53.112  25.440  72.473  1.00  0.00      PROA H
ATOM   3010 HD23 LEU   397      52.224  24.001  73.030  1.00  0.00      PROA H
ATOM   3011  C   LEU   397      55.138  20.953  74.814  1.00  0.00      PROA C
ATOM   3012  O   LEU   397      54.470  20.973  75.838  1.00  0.00      PROA O
ATOM   3013  N   ALA   398      55.716  19.842  74.393  1.00  0.00      PROA N
ATOM   3014  H   ALA   398      56.163  19.817  73.488  1.00  0.00      PROA H
ATOM   3015  CA  ALA   398      55.713  18.686  75.204  1.00  0.00      PROA C
ATOM   3016  HA  ALA   398      54.691  18.452  75.501  1.00  0.00      PROA H
ATOM   3017  CB  ALA   398      56.299  17.704  74.275  1.00  0.00      PROA C
ATOM   3018  HB1 ALA   398      57.296  18.031  73.982  1.00  0.00      PROA H
ATOM   3019  HB2 ALA   398      56.365  16.733  74.767  1.00  0.00      PROA H
ATOM   3020  HB3 ALA   398      55.669  17.620  73.390  1.00  0.00      PROA H
ATOM   3021  C   ALA   398      56.540  18.763  76.476  1.00  0.00      PROA C
ATOM   3022  O   ALA   398      56.168  18.278  77.540  1.00  0.00      PROA O
ATOM   3023  N   MET   399      57.701  19.429  76.402  1.00  0.00      PROA N
ATOM   3024  H   MET   399      58.046  19.744  75.507  1.00  0.00      PROA H
ATOM   3025  CA  MET   399      58.486  19.715  77.579  1.00  0.00      PROA C
ATOM   3026  HA  MET   399      58.575  18.814  78.185  1.00  0.00      PROA H
ATOM   3027  CB  MET   399      59.896  20.194  77.162  1.00  0.00      PROA C
ATOM   3028  HB2 MET   399      59.840  20.691  76.194  1.00  0.00      PROA H
ATOM   3029  HB3 MET   399      60.278  20.892  77.907  1.00  0.00      PROA H
ATOM   3030  CG  MET   399      60.912  19.044  77.038  1.00  0.00      PROA C
ATOM   3031  HG2 MET   399      60.464  18.222  76.479  1.00  0.00      PROA H
ATOM   3032  HG3 MET   399      61.800  19.398  76.513  1.00  0.00      PROA H
ATOM   3033  SD  MET   399      61.473  18.360  78.635  1.00  0.00      PROA S
ATOM   3034  CE  MET   399      62.004  19.912  79.426  1.00  0.00      PROA C
ATOM   3035  HE1 MET   399      61.155  20.592  79.498  1.00  0.00      PROA H
ATOM   3036  HE2 MET   399      62.383  19.699  80.426  1.00  0.00      PROA H
ATOM   3037  HE3 MET   399      62.790  20.374  78.830  1.00  0.00      PROA H
ATOM   3038  C   MET   399      57.841  20.727  78.504  1.00  0.00      PROA C
ATOM   3039  O   MET   399      58.143  20.798  79.693  1.00  0.00      PROA O
ATOM   3040  N   GLY   400      56.960  21.592  77.970  1.00  0.00      PROA N
ATOM   3041  H   GLY   400      56.757  21.560  76.982  1.00  0.00      PROA H
ATOM   3042  CA  GLY   400      56.254  22.605  78.732  1.00  0.00      PROA C
ATOM   3043  HA2 GLY   400      55.543  23.118  78.084  1.00  0.00      PROA H
ATOM   3044  HA3 GLY   400      55.718  22.133  79.556  1.00  0.00      PROA H
ATOM   3045  C   GLY   400      57.142  23.664  79.335  1.00  0.00      PROA C
ATOM   3046  O   GLY   400      56.977  24.047  80.488  1.00  0.00      PROA O
ATOM   3047  N   GLN   401      58.130  24.171  78.571  1.00  0.00      PROA N
ATOM   3048  H   GLN   401      58.220  23.885  77.607  1.00  0.00      PROA H
ATOM   3049  CA  GLN   401      59.107  25.137  79.071  1.00  0.00      PROA C
ATOM   3050  HA  GLN   401      59.123  25.107  80.160  1.00  0.00      PROA H
ATOM   3051  CB  GLN   401      60.521  24.811  78.542  1.00  0.00      PROA C
ATOM   3052  HB2 GLN   401      60.464  24.556  77.484  1.00  0.00      PROA H
ATOM   3053  HB3 GLN   401      61.167  25.679  78.672  1.00  0.00      PROA H
ATOM   3054  CG  GLN   401      61.184  23.626  79.271  1.00  0.00      PROA C
ATOM   3055  HG2 GLN   401      60.430  23.082  79.841  1.00  0.00      PROA H
ATOM   3056  HG3 GLN   401      61.638  22.958  78.540  1.00  0.00      PROA H
ATOM   3057  CD  GLN   401      62.276  24.091  80.242  1.00  0.00      PROA C
ATOM   3058  OE1 GLN   401      62.394  25.236  80.661  1.00  0.00      PROA O
ATOM   3059  NE2 GLN   401      63.169  23.147  80.597  1.00  0.00      PROA N
ATOM   3060 HE21 GLN   401      63.918  23.379  81.233  1.00  0.00      PROA H
ATOM   3061 HE22 GLN   401      63.085  22.212  80.225  1.00  0.00      PROA H
ATOM   3062  C   GLN   401      58.758  26.571  78.727  1.00  0.00      PROA C
ATOM   3063  O   GLN   401      59.606  27.445  78.578  1.00  0.00      PROA O
ATOM   3064  N   VAL   402      57.465  26.844  78.526  1.00  0.00      PROA N
ATOM   3065  H   VAL   402      56.778  26.106  78.586  1.00  0.00      PROA H
ATOM   3066  CA  VAL   402      57.008  28.182  78.219  1.00  0.00      PROA C
ATOM   3067  HA  VAL   402      57.641  28.614  77.444  1.00  0.00      PROA H
ATOM   3068  CB  VAL   402      55.579  28.169  77.725  1.00  0.00      PROA C
ATOM   3069  HB  VAL   402      54.911  27.915  78.548  1.00  0.00      PROA H
ATOM   3070  CG1 VAL   402      55.183  29.541  77.175  1.00  0.00      PROA C
ATOM   3071 HG11 VAL   402      55.839  29.804  76.345  1.00  0.00      PROA H
ATOM   3072 HG12 VAL   402      54.151  29.508  76.825  1.00  0.00      PROA H
ATOM   3073 HG13 VAL   402      55.275  30.289  77.962  1.00  0.00      PROA H
ATOM   3074  CG2 VAL   402      55.431  27.119  76.623  1.00  0.00      PROA C
ATOM   3075 HG21 VAL   402      55.687  26.137  77.020  1.00  0.00      PROA H
ATOM   3076 HG22 VAL   402      54.401  27.109  76.265  1.00  0.00      PROA H
ATOM   3077 HG23 VAL   402      56.099  27.362  75.797  1.00  0.00      PROA H
ATOM   3078  C   VAL   402      57.117  29.084  79.434  1.00  0.00      PROA C
ATOM   3079  O   VAL   402      56.655  28.721  80.521  1.00  0.00      PROA O
ATOM   3080  N   ASP   403      57.743  30.261  79.257  1.00  0.00      PROA N
ATOM   3081  H   ASP   403      58.032  30.545  78.332  1.00  0.00      PROA H
ATOM   3082  CA  ASP   403      58.034  31.169  80.339  1.00  0.00      PROA C
ATOM   3083  HA  ASP   403      57.559  30.811  81.252  1.00  0.00      PROA H
ATOM   3084  CB  ASP   403      59.566  31.262  80.569  1.00  0.00      PROA C
ATOM   3085  HB2 ASP   403      60.056  31.549  79.638  1.00  0.00      PROA H
ATOM   3086  HB3 ASP   403      59.774  32.010  81.334  1.00  0.00      PROA H
ATOM   3087  CG  ASP   403      60.141  29.930  81.027  1.00  0.00      PROA C
ATOM   3088  OD1 ASP   403      59.462  29.194  81.777  1.00  0.00      PROA O
ATOM   3089  OD2 ASP   403      61.375  29.753  80.840  1.00  0.00      PROA O
ATOM   3090  C   ASP   403      57.453  32.534  80.002  1.00  0.00      PROA C
ATOM   3091  O   ASP   403      56.703  32.708  79.040  1.00  0.00      PROA O
ATOM   3092  N   GLY   404      57.795  33.567  80.794  1.00  0.00      PROA N
ATOM   3093  H   GLY   404      58.383  33.412  81.601  1.00  0.00      PROA H
ATOM   3094  CA  GLY   404      57.342  34.912  80.526  1.00  0.00      PROA C
ATOM   3095  HA2 GLY   404      57.405  35.111  79.456  1.00  0.00      PROA H
ATOM   3096  HA3 GLY   404      56.308  35.020  80.854  1.00  0.00      PROA H
ATOM   3097  C   GLY   404      58.172  35.931  81.242  1.00  0.00      PROA C
ATOM   3098  O   GLY   404      58.809  35.658  82.260  1.00  0.00      PROA O
ATOM   3099  N   ASP   405      58.133  37.143  80.675  1.00  0.00      PROA N
ATOM   3100  H   ASP   405      57.664  37.272  79.790  1.00  0.00      PROA H
ATOM   3101  CA  ASP   405      58.712  38.346  81.207  1.00  0.00      PROA C
ATOM   3102  HA  ASP   405      58.856  38.236  82.282  1.00  0.00      PROA H
ATOM   3103  CB  ASP   405      60.081  38.652  80.561  1.00  0.00      PROA C
ATOM   3104  HB2 ASP   405      60.827  37.956  80.943  1.00  0.00      PROA H
ATOM   3105  HB3 ASP   405      60.005  38.546  79.479  1.00  0.00      PROA H
ATOM   3106  CG  ASP   405      60.534  40.070  80.878  1.00  0.00      PROA C
ATOM   3107  OD1 ASP   405      60.578  40.421  82.088  1.00  0.00      PROA O
ATOM   3108  OD2 ASP   405      60.541  40.865  79.905  1.00  0.00      PROA O
ATOM   3109  C   ASP   405      57.720  39.475  80.994  1.00  0.00      PROA C
ATOM   3110  O   ASP   405      56.946  39.497  80.045  1.00  0.00      PROA O
ATOM   3111  N   LEU   406      57.732  40.457  81.896  1.00  0.00      PROA N
ATOM   3112  H   LEU   406      58.520  40.560  82.520  1.00  0.00      PROA H
ATOM   3113  CA  LEU   406      56.669  41.411  82.048  1.00  0.00      PROA C
ATOM   3114  HA  LEU   406      55.724  40.952  81.760  1.00  0.00      PROA H
ATOM   3115  CB  LEU   406      56.610  41.852  83.526  1.00  0.00      PROA C
ATOM   3116  HB2 LEU   406      57.472  42.478  83.754  1.00  0.00      PROA H
ATOM   3117  HB3 LEU   406      55.695  42.418  83.701  1.00  0.00      PROA H
ATOM   3118  CG  LEU   406      56.621  40.665  84.508  1.00  0.00      PROA C
ATOM   3119  HG  LEU   406      57.571  40.136  84.428  1.00  0.00      PROA H
ATOM   3120  CD1 LEU   406      56.446  41.166  85.942  1.00  0.00      PROA C
ATOM   3121 HD11 LEU   406      55.495  41.693  86.030  1.00  0.00      PROA H
ATOM   3122 HD12 LEU   406      56.455  40.319  86.627  1.00  0.00      PROA H
ATOM   3123 HD13 LEU   406      57.261  41.845  86.193  1.00  0.00      PROA H
ATOM   3124  CD2 LEU   406      55.539  39.639  84.168  1.00  0.00      PROA C
ATOM   3125 HD21 LEU   406      55.706  39.253  83.162  1.00  0.00      PROA H
ATOM   3126 HD22 LEU   406      55.579  38.817  84.883  1.00  0.00      PROA H
ATOM   3127 HD23 LEU   406      54.559  40.114  84.216  1.00  0.00      PROA H
ATOM   3128  C   LEU   406      56.844  42.623  81.165  1.00  0.00      PROA C
ATOM   3129  O   LEU   406      55.859  43.196  80.694  1.00  0.00      PROA O
ATOM   3130  N   LEU   407      58.102  43.029  80.898  1.00  0.00      PROA N
ATOM   3131  H   LEU   407      58.887  42.558  81.325  1.00  0.00      PROA H
ATOM   3132  CA  LEU   407      58.332  44.137  80.003  1.00  0.00      PROA C
ATOM   3133  HA  LEU   407      57.523  44.860  80.103  1.00  0.00      PROA H
ATOM   3134  CB  LEU   407      59.659  44.890  80.272  1.00  0.00      PROA C
ATOM   3135  HB2 LEU   407      59.774  45.695  79.545  1.00  0.00      PROA H
ATOM   3136  HB3 LEU   407      59.641  45.310  81.278  1.00  0.00      PROA H
ATOM   3137  CG  LEU   407      60.968  44.081  80.193  1.00  0.00      PROA C
ATOM   3138  HG  LEU   407      60.831  43.231  79.524  1.00  0.00      PROA H
ATOM   3139  CD1 LEU   407      62.116  44.952  79.660  1.00  0.00      PROA C
ATOM   3140 HD11 LEU   407      62.268  45.802  80.325  1.00  0.00      PROA H
ATOM   3141 HD12 LEU   407      63.030  44.360  79.612  1.00  0.00      PROA H
ATOM   3142 HD13 LEU   407      61.865  45.313  78.662  1.00  0.00      PROA H
ATOM   3143  CD2 LEU   407      61.362  43.505  81.558  1.00  0.00      PROA C
ATOM   3144 HD21 LEU   407      60.572  42.845  81.916  1.00  0.00      PROA H
ATOM   3145 HD22 LEU   407      62.290  42.941  81.461  1.00  0.00      PROA H
ATOM   3146 HD23 LEU   407      61.505  44.319  82.269  1.00  0.00      PROA H
ATOM   3147  C   LEU   407      58.212  43.659  78.579  1.00  0.00      PROA C
ATOM   3148  O   LEU   407      57.656  44.346  77.722  1.00  0.00      PROA O
ATOM   3149  N   SER   408      58.621  42.397  78.317  1.00  0.00      PROA N
ATOM   3150  H   SER   408      59.130  41.876  79.016  1.00  0.00      PROA H
ATOM   3151  CA  SER   408      58.355  41.747  77.052  1.00  0.00      PROA C
ATOM   3152  HA  SER   408      58.739  42.363  76.239  1.00  0.00      PROA H
ATOM   3153  CB  SER   408      59.051  40.347  77.006  1.00  0.00      PROA C
ATOM   3154  HB2 SER   408      59.230  40.064  75.969  1.00  0.00      PROA H
ATOM   3155  HB3 SER   408      60.001  40.395  77.538  1.00  0.00      PROA H
ATOM   3156  OG  SER   408      58.305  39.281  77.598  1.00  0.00      PROA O
ATOM   3157  HG  SER   408      58.803  38.464  77.526  1.00  0.00      PROA H
ATOM   3158  C   SER   408      56.859  41.615  76.825  1.00  0.00      PROA C
ATOM   3159  O   SER   408      56.315  41.935  75.771  1.00  0.00      PROA O
ATOM   3160  N   GLY   409      56.121  41.165  77.864  1.00  0.00      PROA N
ATOM   3161  H   GLY   409      56.544  41.058  78.775  1.00  0.00      PROA H
ATOM   3162  CA  GLY   409      54.717  40.813  77.766  1.00  0.00      PROA C
ATOM   3163  HA2 GLY   409      54.333  40.569  78.756  1.00  0.00      PROA H
ATOM   3164  HA3 GLY   409      54.158  41.655  77.357  1.00  0.00      PROA H
ATOM   3165  C   GLY   409      54.441  39.635  76.885  1.00  0.00      PROA C
ATOM   3166  O   GLY   409      53.302  39.415  76.500  1.00  0.00      PROA O
ATOM   3167  N   VAL   410      55.475  38.861  76.523  1.00  0.00      PROA N
ATOM   3168  H   VAL   410      56.397  39.046  76.892  1.00  0.00      PROA H
ATOM   3169  CA  VAL   410      55.301  37.756  75.610  1.00  0.00      PROA C
ATOM   3170  HA  VAL   410      54.237  37.557  75.477  1.00  0.00      PROA H
ATOM   3171  CB  VAL   410      55.894  38.008  74.218  1.00  0.00      PROA C
ATOM   3172  HB  VAL   410      55.684  37.154  73.574  1.00  0.00      PROA H
ATOM   3173  CG1 VAL   410      55.268  39.276  73.600  1.00  0.00      PROA C
ATOM   3174 HG11 VAL   410      55.478  40.133  74.240  1.00  0.00      PROA H
ATOM   3175 HG12 VAL   410      55.695  39.447  72.612  1.00  0.00      PROA H
ATOM   3176 HG13 VAL   410      54.190  39.143  73.512  1.00  0.00      PROA H
ATOM   3177  CG2 VAL   410      57.430  38.128  74.239  1.00  0.00      PROA C
ATOM   3178 HG21 VAL   410      57.862  37.204  74.624  1.00  0.00      PROA H
ATOM   3179 HG22 VAL   410      57.795  38.306  73.227  1.00  0.00      PROA H
ATOM   3180 HG23 VAL   410      57.721  38.959  74.881  1.00  0.00      PROA H
ATOM   3181  C   VAL   410      55.864  36.513  76.245  1.00  0.00      PROA C
ATOM   3182  O   VAL   410      56.631  36.557  77.207  1.00  0.00      PROA O
ATOM   3183  N   CYX   411      55.450  35.345  75.730  1.00  0.00      PROA N
ATOM   3184  H   CYX   411      54.820  35.336  74.941  1.00  0.00      PROA H
ATOM   3185  CA  CYX   411      55.871  34.070  76.258  1.00  0.00      PROA C
ATOM   3186  HA  CYX   411      56.294  34.210  77.253  1.00  0.00      PROA H
ATOM   3187  CB  CYX   411      54.683  33.086  76.363  1.00  0.00      PROA C
ATOM   3188  HB2 CYX   411      54.094  33.127  75.446  1.00  0.00      PROA H
ATOM   3189  HB3 CYX   411      55.061  32.073  76.506  1.00  0.00      PROA H
ATOM   3190  SG  CYX   411      53.606  33.510  77.765  1.00  0.00      PROA S
ATOM   3191  C   CYX   411      56.930  33.501  75.354  1.00  0.00      PROA C
ATOM   3192  O   CYX   411      56.723  33.376  74.151  1.00  0.00      PROA O
ATOM   3193  N   TYR   412      58.107  33.163  75.912  1.00  0.00      PROA N
ATOM   3194  H   TYR   412      58.224  33.217  76.913  1.00  0.00      PROA H
ATOM   3195  CA  TYR   412      59.230  32.719  75.118  1.00  0.00      PROA C
ATOM   3196  HA  TYR   412      58.867  32.194  74.234  1.00  0.00      PROA H
ATOM   3197  CB  TYR   412      60.107  33.913  74.653  1.00  0.00      PROA C
ATOM   3198  HB2 TYR   412      59.467  34.707  74.269  1.00  0.00      PROA H
ATOM   3199  HB3 TYR   412      60.685  34.290  75.497  1.00  0.00      PROA H
ATOM   3200  CG  TYR   412      61.067  33.508  73.564  1.00  0.00      PROA C
ATOM   3201  CD1 TYR   412      60.570  32.954  72.375  1.00  0.00      PROA C
ATOM   3202  HD1 TYR   412      59.496  32.821  72.243  1.00  0.00      PROA H
ATOM   3203  CE1 TYR   412      61.442  32.567  71.350  1.00  0.00      PROA C
ATOM   3204  HE1 TYR   412      61.045  32.137  70.430  1.00  0.00      PROA H
ATOM   3205  CZ  TYR   412      62.822  32.728  71.498  1.00  0.00      PROA C
ATOM   3206  OH  TYR   412      63.686  32.368  70.441  1.00  0.00      PROA O
ATOM   3207  HH  TYR   412      63.219  32.026  69.675  1.00  0.00      PROA H
ATOM   3208  CE2 TYR   412      63.331  33.259  72.690  1.00  0.00      PROA C
ATOM   3209  HE2 TYR   412      64.407  33.368  72.823  1.00  0.00      PROA H
ATOM   3210  CD2 TYR   412      62.456  33.654  73.716  1.00  0.00      PROA C
ATOM   3211  HD2 TYR   412      62.863  34.075  74.635  1.00  0.00      PROA H
ATOM   3212  C   TYR   412      60.042  31.715  75.918  1.00  0.00      PROA C
ATOM   3213  O   TYR   412      59.883  31.569  77.127  1.00  0.00      PROA O
ATOM   3214  N   VAL   413      60.870  30.915  75.219  1.00  0.00      PROA N
ATOM   3215  H   VAL   413      61.059  31.110  74.247  1.00  0.00      PROA H
ATOM   3216  CA  VAL   413      61.530  29.757  75.772  1.00  0.00      PROA C
ATOM   3217  HA  VAL   413      60.921  29.338  76.573  1.00  0.00      PROA H
ATOM   3218  CB  VAL   413      61.744  28.682  74.712  1.00  0.00      PROA C
ATOM   3219  HB  VAL   413      60.778  28.307  74.374  1.00  0.00      PROA H
ATOM   3220  CG1 VAL   413      62.502  29.211  73.486  1.00  0.00      PROA C
ATOM   3221 HG11 VAL   413      63.481  29.579  73.794  1.00  0.00      PROA H
ATOM   3222 HG12 VAL   413      62.628  28.407  72.761  1.00  0.00      PROA H
ATOM   3223 HG13 VAL   413      61.936  30.024  73.031  1.00  0.00      PROA H
ATOM   3224  CG2 VAL   413      62.356  27.381  75.263  1.00  0.00      PROA C
ATOM   3225 HG21 VAL   413      61.696  26.961  76.021  1.00  0.00      PROA H
ATOM   3226 HG22 VAL   413      62.478  26.664  74.451  1.00  0.00      PROA H
ATOM   3227 HG23 VAL   413      63.328  27.595  75.707  1.00  0.00      PROA H
ATOM   3228  C   VAL   413      62.842  30.137  76.390  1.00  0.00      PROA C
ATOM   3229  O   VAL   413      63.566  31.012  75.920  1.00  0.00      PROA O
ATOM   3230  N   GLY   414      63.175  29.476  77.508  1.00  0.00      PROA N
ATOM   3231  H   GLY   414      62.495  28.887  77.967  1.00  0.00      PROA H
ATOM   3232  CA  GLY   414      64.492  29.572  78.096  1.00  0.00      PROA C
ATOM   3233  HA2 GLY   414      64.707  28.663  78.658  1.00  0.00      PROA H
ATOM   3234  HA3 GLY   414      65.235  29.695  77.308  1.00  0.00      PROA H
ATOM   3235  C   GLY   414      64.649  30.722  79.037  1.00  0.00      PROA C
ATOM   3236  O   GLY   414      65.735  30.943  79.564  1.00  0.00      PROA O
ATOM   3237  N   LEU   415      63.587  31.500  79.308  1.00  0.00      PROA N
ATOM   3238  H   LEU   415      62.696  31.309  78.871  1.00  0.00      PROA H
ATOM   3239  CA  LEU   415      63.726  32.607  80.226  1.00  0.00      PROA C
ATOM   3240  HA  LEU   415      64.576  33.221  79.928  1.00  0.00      PROA H
ATOM   3241  CB  LEU   415      62.475  33.513  80.260  1.00  0.00      PROA C
ATOM   3242  HB2 LEU   415      61.578  32.896  80.235  1.00  0.00      PROA H
ATOM   3243  HB3 LEU   415      62.482  34.108  81.173  1.00  0.00      PROA H
ATOM   3244  CG  LEU   415      62.342  34.514  79.094  1.00  0.00      PROA C
ATOM   3245  HG  LEU   415      63.106  35.286  79.188  1.00  0.00      PROA H
ATOM   3246  CD1 LEU   415      62.509  33.866  77.716  1.00  0.00      PROA C
ATOM   3247 HD11 LEU   415      61.745  33.101  77.579  1.00  0.00      PROA H
ATOM   3248 HD12 LEU   415      62.404  34.626  76.942  1.00  0.00      PROA H
ATOM   3249 HD13 LEU   415      63.497  33.411  77.645  1.00  0.00      PROA H
ATOM   3250  CD2 LEU   415      60.989  35.231  79.173  1.00  0.00      PROA C
ATOM   3251 HD21 LEU   415      60.917  35.770  80.118  1.00  0.00      PROA H
ATOM   3252 HD22 LEU   415      60.903  35.937  78.346  1.00  0.00      PROA H
ATOM   3253 HD23 LEU   415      60.185  34.499  79.110  1.00  0.00      PROA H
ATOM   3254  C   LEU   415      63.993  32.111  81.626  1.00  0.00      PROA C
ATOM   3255  O   LEU   415      65.005  32.436  82.229  1.00  0.00      PROA O
ATOM   3256  N   SER   416      63.125  31.253  82.167  1.00  0.00      PROA N
ATOM   3257  H   SER   416      62.323  30.944  81.636  1.00  0.00      PROA H
ATOM   3258  CA  SER   416      63.293  30.738  83.513  1.00  0.00      PROA C
ATOM   3259  HA  SER   416      63.557  31.555  84.185  1.00  0.00      PROA H
ATOM   3260  CB  SER   416      61.984  30.077  84.027  1.00  0.00      PROA C
ATOM   3261  HB2 SER   416      62.029  29.976  85.112  1.00  0.00      PROA H
ATOM   3262  HB3 SER   416      61.132  30.700  83.756  1.00  0.00      PROA H
ATOM   3263  OG  SER   416      61.750  28.777  83.489  1.00  0.00      PROA O
ATOM   3264  HG  SER   416      60.930  28.427  83.845  1.00  0.00      PROA H
ATOM   3265  C   SER   416      64.430  29.743  83.610  1.00  0.00      PROA C
ATOM   3266  O   SER   416      65.190  29.711  84.576  1.00  0.00      PROA O
ATOM   3267  N   SER   417      64.616  28.927  82.561  1.00  0.00      PROA N
ATOM   3268  H   SER   417      64.070  29.052  81.721  1.00  0.00      PROA H
ATOM   3269  CA  SER   417      65.579  27.854  82.565  1.00  0.00      PROA C
ATOM   3270  HA  SER   417      65.982  27.730  83.570  1.00  0.00      PROA H
ATOM   3271  CB  SER   417      64.953  26.505  82.128  1.00  0.00      PROA C
ATOM   3272  HB2 SER   417      64.190  26.207  82.848  1.00  0.00      PROA H
ATOM   3273  HB3 SER   417      64.498  26.616  81.144  1.00  0.00      PROA H
ATOM   3274  OG  SER   417      65.924  25.452  82.051  1.00  0.00      PROA O
ATOM   3275  HG  SER   417      65.494  24.638  81.779  1.00  0.00      PROA H
ATOM   3276  C   SER   417      66.715  28.214  81.645  1.00  0.00      PROA C
ATOM   3277  O   SER   417      66.616  28.164  80.420  1.00  0.00      PROA O
ATOM   3278  N   VAL   418      67.873  28.562  82.246  1.00  0.00      PROA N
ATOM   3279  H   VAL   418      67.919  28.629  83.253  1.00  0.00      PROA H
ATOM   3280  CA  VAL   418      69.096  28.857  81.520  1.00  0.00      PROA C
ATOM   3281  HA  VAL   418      68.883  29.571  80.725  1.00  0.00      PROA H
ATOM   3282  CB  VAL   418      70.151  29.457  82.451  1.00  0.00      PROA C
ATOM   3283  HB  VAL   418      69.754  30.358  82.917  1.00  0.00      PROA H
ATOM   3284  CG1 VAL   418      70.554  28.474  83.564  1.00  0.00      PROA C
ATOM   3285 HG11 VAL   418      70.965  27.568  83.119  1.00  0.00      PROA H
ATOM   3286 HG12 VAL   418      71.305  28.937  84.204  1.00  0.00      PROA H
ATOM   3287 HG13 VAL   418      69.677  28.219  84.160  1.00  0.00      PROA H
ATOM   3288  CG2 VAL   418      71.385  29.900  81.655  1.00  0.00      PROA C
ATOM   3289 HG21 VAL   418      71.093  30.652  80.922  1.00  0.00      PROA H
ATOM   3290 HG22 VAL   418      72.123  30.324  82.336  1.00  0.00      PROA H
ATOM   3291 HG23 VAL   418      71.815  29.040  81.142  1.00  0.00      PROA H
ATOM   3292  C   VAL   418      69.613  27.642  80.764  1.00  0.00      PROA C
ATOM   3293  O   VAL   418      70.157  27.726  79.668  1.00  0.00      PROA O
ATOM   3294  N   ASP   419      69.465  26.445  81.350  1.00  0.00      PROA N
ATOM   3295  H   ASP   419      69.076  26.382  82.280  1.00  0.00      PROA H
ATOM   3296  CA  ASP   419      69.849  25.220  80.685  1.00  0.00      PROA C
ATOM   3297  HA  ASP   419      70.885  25.295  80.354  1.00  0.00      PROA H
ATOM   3298  CB  ASP   419      69.702  24.058  81.679  1.00  0.00      PROA C
ATOM   3299  HB2 ASP   419      70.213  24.307  82.609  1.00  0.00      PROA H
ATOM   3300  HB3 ASP   419      68.645  23.884  81.881  1.00  0.00      PROA H
ATOM   3301  CG  ASP   419      70.310  22.797  81.101  1.00  0.00      PROA C
ATOM   3302  OD1 ASP   419      71.251  22.951  80.282  1.00  0.00      PROA O
ATOM   3303  OD2 ASP   419      69.908  21.742  81.615  1.00  0.00      PROA O
ATOM   3304  C   ASP   419      69.048  24.954  79.419  1.00  0.00      PROA C
ATOM   3305  O   ASP   419      69.588  24.733  78.336  1.00  0.00      PROA O
ATOM   3306  N   ALA   420      67.707  25.090  79.515  1.00  0.00      PROA N
ATOM   3307  H   ALA   420      67.282  25.291  80.409  1.00  0.00      PROA H
ATOM   3308  CA  ALA   420      66.855  24.956  78.360  1.00  0.00      PROA C
ATOM   3309  HA  ALA   420      67.053  24.002  77.871  1.00  0.00      PROA H
ATOM   3310  CB  ALA   420      65.380  25.005  78.764  1.00  0.00      PROA C
ATOM   3311  HB1 ALA   420      65.167  25.958  79.248  1.00  0.00      PROA H
ATOM   3312  HB2 ALA   420      64.756  24.901  77.876  1.00  0.00      PROA H
ATOM   3313  HB3 ALA   420      65.165  24.191  79.456  1.00  0.00      PROA H
ATOM   3314  C   ALA   420      67.118  26.003  77.302  1.00  0.00      PROA C
ATOM   3315  O   ALA   420      67.155  25.697  76.113  1.00  0.00      PROA O
ATOM   3316  N   LEU   421      67.347  27.267  77.715  1.00  0.00      PROA N
ATOM   3317  H   LEU   421      67.204  27.515  78.683  1.00  0.00      PROA H
ATOM   3318  CA  LEU   421      67.801  28.348  76.856  1.00  0.00      PROA C
ATOM   3319  HA  LEU   421      67.010  28.612  76.154  1.00  0.00      PROA H
ATOM   3320  CB  LEU   421      68.147  29.566  77.751  1.00  0.00      PROA C
ATOM   3321  HB2 LEU   421      67.275  29.841  78.344  1.00  0.00      PROA H
ATOM   3322  HB3 LEU   421      68.971  29.308  78.415  1.00  0.00      PROA H
ATOM   3323  CG  LEU   421      68.594  30.903  77.118  1.00  0.00      PROA C
ATOM   3324  HG  LEU   421      69.451  30.730  76.469  1.00  0.00      PROA H
ATOM   3325  CD1 LEU   421      67.488  31.554  76.277  1.00  0.00      PROA C
ATOM   3326 HD11 LEU   421      66.621  31.754  76.907  1.00  0.00      PROA H
ATOM   3327 HD12 LEU   421      67.855  32.490  75.856  1.00  0.00      PROA H
ATOM   3328 HD13 LEU   421      67.202  30.880  75.469  1.00  0.00      PROA H
ATOM   3329  CD2 LEU   421      69.022  31.869  78.240  1.00  0.00      PROA C
ATOM   3330 HD21 LEU   421      69.849  31.432  78.800  1.00  0.00      PROA H
ATOM   3331 HD22 LEU   421      69.339  32.816  77.804  1.00  0.00      PROA H
ATOM   3332 HD23 LEU   421      68.181  32.042  78.912  1.00  0.00      PROA H
ATOM   3333  C   LEU   421      69.008  27.967  76.022  1.00  0.00      PROA C
ATOM   3334  O   LEU   421      68.958  27.852  74.793  1.00  0.00      PROA O
ATOM   3335  N   ARG   422      70.126  27.694  76.707  1.00  0.00      PROA N
ATOM   3336  H   ARG   422      70.117  27.710  77.717  1.00  0.00      PROA H
ATOM   3337  CA  ARG   422      71.380  27.369  76.085  1.00  0.00      PROA C
ATOM   3338  HA  ARG   422      71.627  28.129  75.344  1.00  0.00      PROA H
ATOM   3339  CB  ARG   422      72.485  27.316  77.140  1.00  0.00      PROA C
ATOM   3340  HB2 ARG   422      72.640  28.312  77.555  1.00  0.00      PROA H
ATOM   3341  HB3 ARG   422      72.194  26.632  77.938  1.00  0.00      PROA H
ATOM   3342  CG  ARG   422      73.867  26.840  76.658  1.00  0.00      PROA C
ATOM   3343  HG2 ARG   422      73.752  25.932  76.065  1.00  0.00      PROA H
ATOM   3344  HG3 ARG   422      74.327  27.616  76.047  1.00  0.00      PROA H
ATOM   3345  CD  ARG   422      74.859  26.514  77.782  1.00  0.00      PROA C
ATOM   3346  HD2 ARG   422      75.583  25.780  77.427  1.00  0.00      PROA H
ATOM   3347  HD3 ARG   422      75.381  27.423  78.081  1.00  0.00      PROA H
ATOM   3348  NE  ARG   422      74.131  25.951  78.970  1.00  0.00      PROA N
ATOM   3349  HE  ARG   422      73.632  25.080  78.861  1.00  0.00      PROA H
ATOM   3350  CZ  ARG   422      74.100  26.529  80.170  1.00  0.00      PROA C
ATOM   3351  NH1 ARG   422      74.784  27.626  80.455  1.00  0.00      PROA N
ATOM   3352 HH11 ARG   422      75.359  28.057  79.745  1.00  0.00      PROA H
ATOM   3353 HH12 ARG   422      74.727  28.027  81.380  1.00  0.00      PROA H
ATOM   3354  NH2 ARG   422      73.364  25.949  81.104  1.00  0.00      PROA N
ATOM   3355 HH21 ARG   422      72.856  25.103  80.890  1.00  0.00      PROA H
ATOM   3356 HH22 ARG   422      73.313  26.355  82.028  1.00  0.00      PROA H
ATOM   3357  C   ARG   422      71.333  26.122  75.229  1.00  0.00      PROA C
ATOM   3358  O   ARG   422      71.928  26.064  74.151  1.00  0.00      PROA O
ATOM   3359  N   GLY   423      70.588  25.099  75.685  1.00  0.00      PROA N
ATOM   3360  H   GLY   423      70.098  25.184  76.564  1.00  0.00      PROA H
ATOM   3361  CA  GLY   423      70.482  23.870  74.925  1.00  0.00      PROA C
ATOM   3362  HA2 GLY   423      71.478  23.534  74.636  1.00  0.00      PROA H
ATOM   3363  HA3 GLY   423      70.004  23.105  75.536  1.00  0.00      PROA H
ATOM   3364  C   GLY   423      69.672  23.996  73.659  1.00  0.00      PROA C
ATOM   3365  O   GLY   423      70.037  23.458  72.614  1.00  0.00      PROA O
ATOM   3366  N   PHE   424      68.502  24.666  73.728  1.00  0.00      PROA N
ATOM   3367  H   PHE   424      68.327  25.299  74.496  1.00  0.00      PROA H
ATOM   3368  CA  PHE   424      67.483  24.490  72.707  1.00  0.00      PROA C
ATOM   3369  HA  PHE   424      67.823  23.756  71.976  1.00  0.00      PROA H
ATOM   3370  CB  PHE   424      66.129  23.988  73.306  1.00  0.00      PROA C
ATOM   3371  HB2 PHE   424      66.002  24.394  74.310  1.00  0.00      PROA H
ATOM   3372  HB3 PHE   424      65.305  24.321  72.674  1.00  0.00      PROA H
ATOM   3373  CG  PHE   424      66.043  22.485  73.410  1.00  0.00      PROA C
ATOM   3374  CD1 PHE   424      64.801  21.832  73.313  1.00  0.00      PROA C
ATOM   3375  HD1 PHE   424      63.891  22.412  73.158  1.00  0.00      PROA H
ATOM   3376  CE1 PHE   424      64.691  20.441  73.412  1.00  0.00      PROA C
ATOM   3377  HE1 PHE   424      63.710  19.968  73.370  1.00  0.00      PROA H
ATOM   3378  CZ  PHE   424      65.841  19.669  73.564  1.00  0.00      PROA C
ATOM   3379  HZ  PHE   424      65.763  18.585  73.644  1.00  0.00      PROA H
ATOM   3380  CE2 PHE   424      67.081  20.304  73.611  1.00  0.00      PROA C
ATOM   3381  HE2 PHE   424      67.995  19.712  73.672  1.00  0.00      PROA H
ATOM   3382  CD2 PHE   424      67.176  21.685  73.581  1.00  0.00      PROA C
ATOM   3383  HD2 PHE   424      68.157  22.147  73.694  1.00  0.00      PROA H
ATOM   3384  C   PHE   424      67.215  25.713  71.886  1.00  0.00      PROA C
ATOM   3385  O   PHE   424      66.633  25.587  70.825  1.00  0.00      PROA O
ATOM   3386  N   VAL   425      67.645  26.923  72.274  1.00  0.00      PROA N
ATOM   3387  H   VAL   425      68.180  27.019  73.125  1.00  0.00      PROA H
ATOM   3388  CA  VAL   425      67.355  28.118  71.483  1.00  0.00      PROA C
ATOM   3389  HA  VAL   425      67.012  27.824  70.491  1.00  0.00      PROA H
ATOM   3390  CB  VAL   425      66.266  28.976  72.134  1.00  0.00      PROA C
ATOM   3391  HB  VAL   425      65.296  28.499  71.996  1.00  0.00      PROA H
ATOM   3392  CG1 VAL   425      66.506  29.153  73.637  1.00  0.00      PROA C
ATOM   3393 HG11 VAL   425      67.468  29.641  73.797  1.00  0.00      PROA H
ATOM   3394 HG12 VAL   425      65.712  29.768  74.062  1.00  0.00      PROA H
ATOM   3395 HG13 VAL   425      66.509  28.177  74.122  1.00  0.00      PROA H
ATOM   3396  CG2 VAL   425      66.101  30.344  71.451  1.00  0.00      PROA C
ATOM   3397 HG21 VAL   425      65.830  30.198  70.406  1.00  0.00      PROA H
ATOM   3398 HG22 VAL   425      65.317  30.909  71.954  1.00  0.00      PROA H
ATOM   3399 HG23 VAL   425      67.040  30.895  71.509  1.00  0.00      PROA H
ATOM   3400  C   VAL   425      68.616  28.889  71.175  1.00  0.00      PROA C
ATOM   3401  O   VAL   425      68.834  29.344  70.052  1.00  0.00      PROA O
ATOM   3402  N   LEU   426      69.544  28.986  72.140  1.00  0.00      PROA N
ATOM   3403  H   LEU   426      69.362  28.604  73.057  1.00  0.00      PROA H
ATOM   3404  CA  LEU   426      70.810  29.635  71.883  1.00  0.00      PROA C
ATOM   3405  HA  LEU   426      70.633  30.614  71.438  1.00  0.00      PROA H
ATOM   3406  CB  LEU   426      71.568  29.800  73.214  1.00  0.00      PROA C
ATOM   3407  HB2 LEU   426      71.093  30.580  73.809  1.00  0.00      PROA H
ATOM   3408  HB3 LEU   426      71.545  28.859  73.764  1.00  0.00      PROA H
ATOM   3409  CG  LEU   426      73.049  30.192  73.091  1.00  0.00      PROA C
ATOM   3410  HG  LEU   426      73.540  29.538  72.370  1.00  0.00      PROA H
ATOM   3411  CD1 LEU   426      73.133  31.637  72.618  1.00  0.00      PROA C
ATOM   3412 HD11 LEU   426      72.638  32.286  73.340  1.00  0.00      PROA H
ATOM   3413 HD12 LEU   426      74.180  31.930  72.526  1.00  0.00      PROA H
ATOM   3414 HD13 LEU   426      72.644  31.732  71.649  1.00  0.00      PROA H
ATOM   3415  CD2 LEU   426      73.793  29.987  74.411  1.00  0.00      PROA C
ATOM   3416 HD21 LEU   426      73.737  28.938  74.702  1.00  0.00      PROA H
ATOM   3417 HD22 LEU   426      74.838  30.275  74.289  1.00  0.00      PROA H
ATOM   3418 HD23 LEU   426      73.336  30.603  75.186  1.00  0.00      PROA H
ATOM   3419  C   LEU   426      71.694  28.913  70.880  1.00  0.00      PROA C
ATOM   3420  O   LEU   426      72.191  29.503  69.920  1.00  0.00      PROA O
ATOM   3421  N   ALA   427      71.909  27.597  71.082  1.00  0.00      PROA N
ATOM   3422  H   ALA   427      71.510  27.138  71.888  1.00  0.00      PROA H
ATOM   3423  CA  ALA   427      72.700  26.786  70.187  1.00  0.00      PROA C
ATOM   3424  HA  ALA   427      73.653  27.278  69.995  1.00  0.00      PROA H
ATOM   3425  CB  ALA   427      72.982  25.398  70.784  1.00  0.00      PROA C
ATOM   3426  HB1 ALA   427      72.039  24.884  70.973  1.00  0.00      PROA H
ATOM   3427  HB2 ALA   427      73.579  24.814  70.083  1.00  0.00      PROA H
ATOM   3428  HB3 ALA   427      73.528  25.509  71.721  1.00  0.00      PROA H
ATOM   3429  C   ALA   427      72.144  26.666  68.776  1.00  0.00      PROA C
ATOM   3430  O   ALA   427      72.947  26.808  67.851  1.00  0.00      PROA O
ATOM   3431  N   PRO   428      70.839  26.494  68.499  1.00  0.00      PROA N
ATOM   3432  CD  PRO   428      69.822  25.985  69.425  1.00  0.00      PROA C
ATOM   3433  HD2 PRO   428      69.388  26.816  69.982  1.00  0.00      PROA H
ATOM   3434  HD3 PRO   428      70.282  25.283  70.121  1.00  0.00      PROA H
ATOM   3435  CG  PRO   428      68.796  25.302  68.526  1.00  0.00      PROA C
ATOM   3436  HG2 PRO   428      67.813  25.348  68.995  1.00  0.00      PROA H
ATOM   3437  HG3 PRO   428      69.079  24.260  68.377  1.00  0.00      PROA H
ATOM   3438  CB  PRO   428      68.870  26.107  67.238  1.00  0.00      PROA C
ATOM   3439  HB2 PRO   428      68.246  26.997  67.329  1.00  0.00      PROA H
ATOM   3440  HB3 PRO   428      68.514  25.498  66.407  1.00  0.00      PROA H
ATOM   3441  CA  PRO   428      70.357  26.443  67.127  1.00  0.00      PROA C
ATOM   3442  HA  PRO   428      70.765  25.562  66.630  1.00  0.00      PROA H
ATOM   3443  C   PRO   428      70.568  27.741  66.404  1.00  0.00      PROA C
ATOM   3444  O   PRO   428      70.909  27.737  65.227  1.00  0.00      PROA O
ATOM   3445  N   LEU   429      70.414  28.882  67.082  1.00  0.00      PROA N
ATOM   3446  H   LEU   429      70.145  28.858  68.055  1.00  0.00      PROA H
ATOM   3447  CA  LEU   429      70.633  30.140  66.413  1.00  0.00      PROA C
ATOM   3448  HA  LEU   429      70.165  30.116  65.429  1.00  0.00      PROA H
ATOM   3449  CB  LEU   429      70.023  31.281  67.234  1.00  0.00      PROA C
ATOM   3450  HB2 LEU   429      70.444  31.272  68.239  1.00  0.00      PROA H
ATOM   3451  HB3 LEU   429      70.247  32.235  66.755  1.00  0.00      PROA H
ATOM   3452  CG  LEU   429      68.493  31.109  67.325  1.00  0.00      PROA C
ATOM   3453  HG  LEU   429      68.258  30.080  67.597  1.00  0.00      PROA H
ATOM   3454  CD1 LEU   429      67.887  32.038  68.377  1.00  0.00      PROA C
ATOM   3455 HD11 LEU   429      68.103  33.074  68.116  1.00  0.00      PROA H
ATOM   3456 HD12 LEU   429      66.808  31.890  68.415  1.00  0.00      PROA H
ATOM   3457 HD13 LEU   429      68.318  31.813  69.353  1.00  0.00      PROA H
ATOM   3458  CD2 LEU   429      67.837  31.301  65.949  1.00  0.00      PROA C
ATOM   3459 HD21 LEU   429      68.232  30.562  65.252  1.00  0.00      PROA H
ATOM   3460 HD22 LEU   429      66.759  31.175  66.040  1.00  0.00      PROA H
ATOM   3461 HD23 LEU   429      68.056  32.303  65.579  1.00  0.00      PROA H
ATOM   3462  C   LEU   429      72.079  30.370  66.066  1.00  0.00      PROA C
ATOM   3463  O   LEU   429      72.407  30.867  64.991  1.00  0.00      PROA O
ATOM   3464  N   PHE   430      72.992  29.944  66.948  1.00  0.00      PROA N
ATOM   3465  H   PHE   430      72.699  29.588  67.846  1.00  0.00      PROA H
ATOM   3466  CA  PHE   430      74.399  29.975  66.656  1.00  0.00      PROA C
ATOM   3467  HA  PHE   430      74.686  30.982  66.355  1.00  0.00      PROA H
ATOM   3468  CB  PHE   430      75.135  29.557  67.953  1.00  0.00      PROA C
ATOM   3469  HB2 PHE   430      75.040  30.349  68.696  1.00  0.00      PROA H
ATOM   3470  HB3 PHE   430      74.696  28.639  68.341  1.00  0.00      PROA H
ATOM   3471  CG  PHE   430      76.534  29.332  67.685  1.00  0.00      PROA C
ATOM   3472  CD1 PHE   430      77.375  30.430  67.429  1.00  0.00      PROA C
ATOM   3473  HD1 PHE   430      77.022  31.443  67.622  1.00  0.00      PROA H
ATOM   3474  CE1 PHE   430      78.637  30.216  66.938  1.00  0.00      PROA C
ATOM   3475  HE1 PHE   430      79.320  31.055  66.807  1.00  0.00      PROA H
ATOM   3476  CZ  PHE   430      78.931  28.895  66.643  1.00  0.00      PROA C
ATOM   3477  HZ  PHE   430      79.836  28.649  66.087  1.00  0.00      PROA H
ATOM   3478  CE2 PHE   430      78.197  27.781  66.972  1.00  0.00      PROA C
ATOM   3479  HE2 PHE   430      78.602  26.786  66.786  1.00  0.00      PROA H
ATOM   3480  CD2 PHE   430      76.976  28.006  67.527  1.00  0.00      PROA C
ATOM   3481  HD2 PHE   430      76.342  27.179  67.846  1.00  0.00      PROA H
ATOM   3482  C   PHE   430      74.809  29.119  65.455  1.00  0.00      PROA C
ATOM   3483  O   PHE   430      75.518  29.570  64.554  1.00  0.00      PROA O
ATOM   3484  N   VAL   431      74.359  27.849  65.421  1.00  0.00      PROA N
ATOM   3485  H   VAL   431      73.747  27.511  66.149  1.00  0.00      PROA H
ATOM   3486  CA  VAL   431      74.729  26.940  64.355  1.00  0.00      PROA C
ATOM   3487  HA  VAL   431      75.797  27.030  64.155  1.00  0.00      PROA H
ATOM   3488  CB  VAL   431      74.443  25.477  64.690  1.00  0.00      PROA C
ATOM   3489  HB  VAL   431      74.966  25.204  65.606  1.00  0.00      PROA H
ATOM   3490  CG1 VAL   431      72.945  25.237  64.894  1.00  0.00      PROA C
ATOM   3491 HG11 VAL   431      72.408  25.496  63.981  1.00  0.00      PROA H
ATOM   3492 HG12 VAL   431      72.774  24.187  65.130  1.00  0.00      PROA H
ATOM   3493 HG13 VAL   431      72.586  25.857  65.715  1.00  0.00      PROA H
ATOM   3494  CG2 VAL   431      74.975  24.546  63.591  1.00  0.00      PROA C
ATOM   3495 HG21 VAL   431      76.053  24.677  63.493  1.00  0.00      PROA H
ATOM   3496 HG22 VAL   431      74.758  23.511  63.854  1.00  0.00      PROA H
ATOM   3497 HG23 VAL   431      74.493  24.788  62.644  1.00  0.00      PROA H
ATOM   3498  C   VAL   431      74.144  27.379  63.034  1.00  0.00      PROA C
ATOM   3499  O   VAL   431      74.810  27.363  62.005  1.00  0.00      PROA O
ATOM   3500  N   TYR   432      72.887  27.858  63.021  1.00  0.00      PROA N
ATOM   3501  H   TYR   432      72.341  27.865  63.870  1.00  0.00      PROA H
ATOM   3502  CA  TYR   432      72.280  28.373  61.810  1.00  0.00      PROA C
ATOM   3503  HA  TYR   432      72.429  27.661  60.998  1.00  0.00      PROA H
ATOM   3504  CB  TYR   432      70.763  28.597  61.998  1.00  0.00      PROA C
ATOM   3505  HB2 TYR   432      70.596  29.253  62.852  1.00  0.00      PROA H
ATOM   3506  HB3 TYR   432      70.349  29.056  61.100  1.00  0.00      PROA H
ATOM   3507  CG  TYR   432      70.038  27.297  62.246  1.00  0.00      PROA C
ATOM   3508  CD1 TYR   432      70.494  26.072  61.721  1.00  0.00      PROA C
ATOM   3509  HD1 TYR   432      71.395  26.043  61.107  1.00  0.00      PROA H
ATOM   3510  CE1 TYR   432      69.808  24.883  61.975  1.00  0.00      PROA C
ATOM   3511  HE1 TYR   432      70.172  23.943  61.559  1.00  0.00      PROA H
ATOM   3512  CZ  TYR   432      68.654  24.900  62.763  1.00  0.00      PROA C
ATOM   3513  OH  TYR   432      67.979  23.695  63.027  1.00  0.00      PROA O
ATOM   3514  HH  TYR   432      68.398  22.933  62.619  1.00  0.00      PROA H
ATOM   3515  CE2 TYR   432      68.182  26.105  63.285  1.00  0.00      PROA C
ATOM   3516  HE2 TYR   432      67.283  26.116  63.902  1.00  0.00      PROA H
ATOM   3517  CD2 TYR   432      68.863  27.300  63.017  1.00  0.00      PROA C
ATOM   3518  HD2 TYR   432      68.473  28.237  63.414  1.00  0.00      PROA H
ATOM   3519  C   TYR   432      72.952  29.611  61.282  1.00  0.00      PROA C
ATOM   3520  O   TYR   432      73.239  29.731  60.089  1.00  0.00      PROA O
ATOM   3521  N   LEU   433      73.311  30.536  62.190  1.00  0.00      PROA N
ATOM   3522  H   LEU   433      73.069  30.410  63.162  1.00  0.00      PROA H
ATOM   3523  CA  LEU   433      74.043  31.731  61.832  1.00  0.00      PROA C
ATOM   3524  HA  LEU   433      73.489  32.283  61.072  1.00  0.00      PROA H
ATOM   3525  CB  LEU   433      74.218  32.612  63.089  1.00  0.00      PROA C
ATOM   3526  HB2 LEU   433      73.241  32.817  63.528  1.00  0.00      PROA H
ATOM   3527  HB3 LEU   433      74.840  32.089  63.815  1.00  0.00      PROA H
ATOM   3528  CG  LEU   433      74.884  33.980  62.851  1.00  0.00      PROA C
ATOM   3529  HG  LEU   433      75.907  33.832  62.505  1.00  0.00      PROA H
ATOM   3530  CD1 LEU   433      74.131  34.801  61.794  1.00  0.00      PROA C
ATOM   3531 HD11 LEU   433      73.107  34.972  62.127  1.00  0.00      PROA H
ATOM   3532 HD12 LEU   433      74.631  35.760  61.654  1.00  0.00      PROA H
ATOM   3533 HD13 LEU   433      74.120  34.257  60.850  1.00  0.00      PROA H
ATOM   3534  CD2 LEU   433      74.975  34.759  64.171  1.00  0.00      PROA C
ATOM   3535 HD21 LEU   433      75.570  34.191  64.887  1.00  0.00      PROA H
ATOM   3536 HD22 LEU   433      75.447  35.725  63.992  1.00  0.00      PROA H
ATOM   3537 HD23 LEU   433      73.974  34.913  64.573  1.00  0.00      PROA H
ATOM   3538  C   LEU   433      75.393  31.416  61.222  1.00  0.00      PROA C
ATOM   3539  O   LEU   433      75.805  31.959  60.192  1.00  0.00      PROA O
ATOM   3540  N   PHE   434      76.094  30.457  61.836  1.00  0.00      PROA N
ATOM   3541  H   PHE   434      75.742  30.039  62.685  1.00  0.00      PROA H
ATOM   3542  CA  PHE   434      77.349  29.977  61.344  1.00  0.00      PROA C
ATOM   3543  HA  PHE   434      78.013  30.821  61.156  1.00  0.00      PROA H
ATOM   3544  CB  PHE   434      77.909  29.066  62.442  1.00  0.00      PROA C
ATOM   3545  HB2 PHE   434      78.278  29.675  63.267  1.00  0.00      PROA H
ATOM   3546  HB3 PHE   434      77.121  28.405  62.803  1.00  0.00      PROA H
ATOM   3547  CG  PHE   434      78.989  28.259  61.954  1.00  0.00      PROA C
ATOM   3548  CD1 PHE   434      80.194  28.923  61.691  1.00  0.00      PROA C
ATOM   3549  HD1 PHE   434      80.221  30.012  61.658  1.00  0.00      PROA H
ATOM   3550  CE1 PHE   434      81.310  28.194  61.482  1.00  0.00      PROA C
ATOM   3551  HE1 PHE   434      82.273  28.692  61.369  1.00  0.00      PROA H
ATOM   3552  CZ  PHE   434      81.182  26.836  61.418  1.00  0.00      PROA C
ATOM   3553  HZ  PHE   434      82.066  26.211  61.291  1.00  0.00      PROA H
ATOM   3554  CE2 PHE   434      79.961  26.129  61.504  1.00  0.00      PROA C
ATOM   3555  HE2 PHE   434      79.945  25.050  61.354  1.00  0.00      PROA H
ATOM   3556  CD2 PHE   434      78.832  26.875  61.781  1.00  0.00      PROA C
ATOM   3557  HD2 PHE   434      77.843  26.423  61.867  1.00  0.00      PROA H
ATOM   3558  C   PHE   434      77.281  29.325  59.968  1.00  0.00      PROA C
ATOM   3559  O   PHE   434      78.080  29.630  59.082  1.00  0.00      PROA O
ATOM   3560  N   ILE   435      76.294  28.436  59.757  1.00  0.00      PROA N
ATOM   3561  H   ILE   435      75.650  28.209  60.502  1.00  0.00      PROA H
ATOM   3562  CA  ILE   435      76.101  27.771  58.486  1.00  0.00      PROA C
ATOM   3563  HA  ILE   435      77.039  27.317  58.167  1.00  0.00      PROA H
ATOM   3564  CB  ILE   435      75.044  26.678  58.589  1.00  0.00      PROA C
ATOM   3565  HB  ILE   435      74.151  27.080  59.068  1.00  0.00      PROA H
ATOM   3566  CG2 ILE   435      74.666  26.154  57.190  1.00  0.00      PROA C
ATOM   3567 HG21 ILE   435      75.551  25.744  56.704  1.00  0.00      PROA H
ATOM   3568 HG22 ILE   435      73.910  25.375  57.284  1.00  0.00      PROA H
ATOM   3569 HG23 ILE   435      74.270  26.973  56.589  1.00  0.00      PROA H
ATOM   3570  CG1 ILE   435      75.523  25.508  59.481  1.00  0.00      PROA C
ATOM   3571 HG12 ILE   435      75.645  25.859  60.506  1.00  0.00      PROA H
ATOM   3572 HG13 ILE   435      74.786  24.706  59.458  1.00  0.00      PROA H
ATOM   3573  CD1 ILE   435      76.860  24.904  59.050  1.00  0.00      PROA C
ATOM   3574 HD11 ILE   435      77.634  25.671  59.083  1.00  0.00      PROA H
ATOM   3575 HD12 ILE   435      77.127  24.091  59.726  1.00  0.00      PROA H
ATOM   3576 HD13 ILE   435      76.775  24.518  58.034  1.00  0.00      PROA H
ATOM   3577  C   ILE   435      75.781  28.755  57.387  1.00  0.00      PROA C
ATOM   3578  O   ILE   435      76.405  28.747  56.327  1.00  0.00      PROA O
ATOM   3579  N   GLY   436      74.872  29.712  57.657  1.00  0.00      PROA N
ATOM   3580  H   GLY   436      74.405  29.727  58.552  1.00  0.00      PROA H
ATOM   3581  CA  GLY   436      74.541  30.738  56.682  1.00  0.00      PROA C
ATOM   3582  HA2 GLY   436      74.205  30.267  55.759  1.00  0.00      PROA H
ATOM   3583  HA3 GLY   436      73.746  31.371  57.077  1.00  0.00      PROA H
ATOM   3584  C   GLY   436      75.709  31.626  56.345  1.00  0.00      PROA C
ATOM   3585  O   GLY   436      75.978  31.926  55.187  1.00  0.00      PROA O
ATOM   3586  N   THR   437      76.482  32.049  57.354  1.00  0.00      PROA N
ATOM   3587  H   THR   437      76.253  31.799  58.305  1.00  0.00      PROA H
ATOM   3588  CA  THR   437      77.668  32.873  57.149  1.00  0.00      PROA C
ATOM   3589  HA  THR   437      77.402  33.752  56.562  1.00  0.00      PROA H
ATOM   3590  CB  THR   437      78.263  33.339  58.465  1.00  0.00      PROA C
ATOM   3591  HB  THR   437      78.615  32.476  59.031  1.00  0.00      PROA H
ATOM   3592  CG2 THR   437      79.441  34.285  58.231  1.00  0.00      PROA C
ATOM   3593 HG21 THR   437      79.102  35.157  57.673  1.00  0.00      PROA H
ATOM   3594 HG22 THR   437      79.849  34.603  59.191  1.00  0.00      PROA H
ATOM   3595 HG23 THR   437      80.214  33.768  57.662  1.00  0.00      PROA H
ATOM   3596  OG1 THR   437      77.290  34.063  59.195  1.00  0.00      PROA O
ATOM   3597  HG1 THR   437      77.668  34.357  60.027  1.00  0.00      PROA H
ATOM   3598  C   THR   437      78.721  32.172  56.338  1.00  0.00      PROA C
ATOM   3599  O   THR   437      79.337  32.723  55.428  1.00  0.00      PROA O
ATOM   3600  N   SER   438      78.931  30.892  56.629  1.00  0.00      PROA N
ATOM   3601  H   SER   438      78.432  30.460  57.394  1.00  0.00      PROA H
ATOM   3602  CA  SER   438      79.855  30.090  55.886  1.00  0.00      PROA C
ATOM   3603  HA  SER   438      80.837  30.563  55.895  1.00  0.00      PROA H
ATOM   3604  CB  SER   438      79.867  28.769  56.594  1.00  0.00      PROA C
ATOM   3605  HB2 SER   438      80.835  28.289  56.451  1.00  0.00      PROA H
ATOM   3606  HB3 SER   438      79.693  28.925  57.658  1.00  0.00      PROA H
ATOM   3607  OG  SER   438      78.932  27.758  56.242  1.00  0.00      PROA O
ATOM   3608  HG  SER   438      79.079  26.983  56.789  1.00  0.00      PROA H
ATOM   3609  C   SER   438      79.549  29.869  54.432  1.00  0.00      PROA C
ATOM   3610  O   SER   438      80.404  29.977  53.554  1.00  0.00      PROA O
ATOM   3611  N   PHE   439      78.283  29.572  54.135  1.00  0.00      PROA N
ATOM   3612  H   PHE   439      77.610  29.431  54.875  1.00  0.00      PROA H
ATOM   3613  CA  PHE   439      77.823  29.442  52.780  1.00  0.00      PROA C
ATOM   3614  HA  PHE   439      78.503  28.794  52.226  1.00  0.00      PROA H
ATOM   3615  CB  PHE   439      76.407  28.828  52.742  1.00  0.00      PROA C
ATOM   3616  HB2 PHE   439      75.783  29.306  53.497  1.00  0.00      PROA H
ATOM   3617  HB3 PHE   439      75.968  28.985  51.756  1.00  0.00      PROA H
ATOM   3618  CG  PHE   439      76.403  27.351  53.013  1.00  0.00      PROA C
ATOM   3619  CD1 PHE   439      77.565  26.558  52.935  1.00  0.00      PROA C
ATOM   3620  HD1 PHE   439      78.524  27.019  52.699  1.00  0.00      PROA H
ATOM   3621  CE1 PHE   439      77.514  25.187  53.155  1.00  0.00      PROA C
ATOM   3622  HE1 PHE   439      78.422  24.589  53.085  1.00  0.00      PROA H
ATOM   3623  CZ  PHE   439      76.292  24.594  53.465  1.00  0.00      PROA C
ATOM   3624  HZ  PHE   439      76.236  23.519  53.637  1.00  0.00      PROA H
ATOM   3625  CE2 PHE   439      75.127  25.350  53.561  1.00  0.00      PROA C
ATOM   3626  HE2 PHE   439      74.183  24.867  53.816  1.00  0.00      PROA H
ATOM   3627  CD2 PHE   439      75.182  26.727  53.328  1.00  0.00      PROA C
ATOM   3628  HD2 PHE   439      74.269  27.319  53.392  1.00  0.00      PROA H
ATOM   3629  C   PHE   439      77.892  30.729  52.015  1.00  0.00      PROA C
ATOM   3630  O   PHE   439      78.261  30.762  50.840  1.00  0.00      PROA O
ATOM   3631  N   LEU   440      77.577  31.842  52.692  1.00  0.00      PROA N
ATOM   3632  H   LEU   440      77.272  31.780  53.653  1.00  0.00      PROA H
ATOM   3633  CA  LEU   440      77.657  33.151  52.099  1.00  0.00      PROA C
ATOM   3634  HA  LEU   440      77.120  33.153  51.150  1.00  0.00      PROA H
ATOM   3635  CB  LEU   440      77.017  34.159  53.070  1.00  0.00      PROA C
ATOM   3636  HB2 LEU   440      76.019  33.819  53.343  1.00  0.00      PROA H
ATOM   3637  HB3 LEU   440      77.631  34.240  53.967  1.00  0.00      PROA H
ATOM   3638  CG  LEU   440      76.834  35.600  52.570  1.00  0.00      PROA C
ATOM   3639  HG  LEU   440      76.844  35.611  51.480  1.00  0.00      PROA H
ATOM   3640  CD1 LEU   440      75.489  36.135  53.083  1.00  0.00      PROA C
ATOM   3641 HD11 LEU   440      75.482  36.119  54.173  1.00  0.00      PROA H
ATOM   3642 HD12 LEU   440      75.347  37.158  52.734  1.00  0.00      PROA H
ATOM   3643 HD13 LEU   440      74.680  35.509  52.706  1.00  0.00      PROA H
ATOM   3644  CD2 LEU   440      77.978  36.482  53.090  1.00  0.00      PROA C
ATOM   3645 HD21 LEU   440      78.930  36.094  52.728  1.00  0.00      PROA H
ATOM   3646 HD22 LEU   440      77.842  37.502  52.732  1.00  0.00      PROA H
ATOM   3647 HD23 LEU   440      77.975  36.477  54.180  1.00  0.00      PROA H
ATOM   3648  C   LEU   440      79.075  33.526  51.748  1.00  0.00      PROA C
ATOM   3649  O   LEU   440      79.365  33.966  50.637  1.00  0.00      PROA O
ATOM   3650  N   LEU   441      80.031  33.290  52.668  1.00  0.00      PROA N
ATOM   3651  H   LEU   441      79.781  32.911  53.570  1.00  0.00      PROA H
ATOM   3652  CA  LEU   441      81.423  33.568  52.399  1.00  0.00      PROA C
ATOM   3653  HA  LEU   441      81.510  34.522  51.878  1.00  0.00      PROA H
ATOM   3654  CB  LEU   441      82.292  33.657  53.677  1.00  0.00      PROA C
ATOM   3655  HB2 LEU   441      83.315  33.917  53.404  1.00  0.00      PROA H
ATOM   3656  HB3 LEU   441      81.888  34.422  54.339  1.00  0.00      PROA H
ATOM   3657  CG  LEU   441      82.431  32.414  54.558  1.00  0.00      PROA C
ATOM   3658  HG  LEU   441      81.502  31.844  54.532  1.00  0.00      PROA H
ATOM   3659  CD1 LEU   441      83.553  31.510  54.092  1.00  0.00      PROA C
ATOM   3660 HD11 LEU   441      84.496  32.056  54.123  1.00  0.00      PROA H
ATOM   3661 HD12 LEU   441      83.616  30.640  54.746  1.00  0.00      PROA H
ATOM   3662 HD13 LEU   441      83.357  31.183  53.071  1.00  0.00      PROA H
ATOM   3663  CD2 LEU   441      82.700  32.804  56.019  1.00  0.00      PROA C
ATOM   3664 HD21 LEU   441      81.873  33.408  56.393  1.00  0.00      PROA H
ATOM   3665 HD22 LEU   441      82.794  31.903  56.625  1.00  0.00      PROA H
ATOM   3666 HD23 LEU   441      83.624  33.379  56.077  1.00  0.00      PROA H
ATOM   3667  C   LEU   441      82.003  32.656  51.340  1.00  0.00      PROA C
ATOM   3668  O   LEU   441      82.795  33.081  50.506  1.00  0.00      PROA O
ATOM   3669  N   ALA   442      81.577  31.380  51.291  1.00  0.00      PROA N
ATOM   3670  H   ALA   442      80.958  31.027  52.007  1.00  0.00      PROA H
ATOM   3671  CA  ALA   442      81.976  30.476  50.234  1.00  0.00      PROA C
ATOM   3672  HA  ALA   442      83.064  30.450  50.170  1.00  0.00      PROA H
ATOM   3673  CB  ALA   442      81.454  29.059  50.525  1.00  0.00      PROA C
ATOM   3674  HB1 ALA   442      80.366  29.078  50.587  1.00  0.00      PROA H
ATOM   3675  HB2 ALA   442      81.760  28.387  49.724  1.00  0.00      PROA H
ATOM   3676  HB3 ALA   442      81.865  28.707  51.471  1.00  0.00      PROA H
ATOM   3677  C   ALA   442      81.508  30.940  48.865  1.00  0.00      PROA C
ATOM   3678  O   ALA   442      82.248  30.936  47.878  1.00  0.00      PROA O
ATOM   3679  N   GLY   443      80.255  31.432  48.781  1.00  0.00      PROA N
ATOM   3680  H   GLY   443      79.640  31.387  49.582  1.00  0.00      PROA H
ATOM   3681  CA  GLY   443      79.750  32.036  47.559  1.00  0.00      PROA C
ATOM   3682  HA2 GLY   443      79.852  31.329  46.735  1.00  0.00      PROA H
ATOM   3683  HA3 GLY   443      78.699  32.294  47.687  1.00  0.00      PROA H
ATOM   3684  C   GLY   443      80.502  33.293  47.196  1.00  0.00      PROA C
ATOM   3685  O   GLY   443      80.755  33.575  46.034  1.00  0.00      PROA O
ATOM   3686  N   PHE   444      80.908  34.105  48.178  1.00  0.00      PROA N
ATOM   3687  H   PHE   444      80.659  33.902  49.136  1.00  0.00      PROA H
ATOM   3688  CA  PHE   444      81.707  35.283  47.901  1.00  0.00      PROA C
ATOM   3689  HA  PHE   444      81.264  35.836  47.072  1.00  0.00      PROA H
ATOM   3690  CB  PHE   444      81.775  36.211  49.127  1.00  0.00      PROA C
ATOM   3691  HB2 PHE   444      81.688  35.618  50.037  1.00  0.00      PROA H
ATOM   3692  HB3 PHE   444      82.728  36.742  49.129  1.00  0.00      PROA H
ATOM   3693  CG  PHE   444      80.659  37.203  49.076  1.00  0.00      PROA C
ATOM   3694  CD1 PHE   444      80.703  38.261  48.152  1.00  0.00      PROA C
ATOM   3695  HD1 PHE   444      81.523  38.326  47.437  1.00  0.00      PROA H
ATOM   3696  CE1 PHE   444      79.702  39.233  48.144  1.00  0.00      PROA C
ATOM   3697  HE1 PHE   444      79.735  40.042  47.414  1.00  0.00      PROA H
ATOM   3698  CZ  PHE   444      78.668  39.159  49.071  1.00  0.00      PROA C
ATOM   3699  HZ  PHE   444      77.908  39.940  49.102  1.00  0.00      PROA H
ATOM   3700  CE2 PHE   444      78.584  38.094  49.972  1.00  0.00      PROA C
ATOM   3701  HE2 PHE   444      77.740  38.024  50.657  1.00  0.00      PROA H
ATOM   3702  CD2 PHE   444      79.592  37.128  49.979  1.00  0.00      PROA C
ATOM   3703  HD2 PHE   444      79.541  36.310  50.698  1.00  0.00      PROA H
ATOM   3704  C   PHE   444      83.101  34.978  47.418  1.00  0.00      PROA C
ATOM   3705  O   PHE   444      83.641  35.662  46.556  1.00  0.00      PROA O
ATOM   3706  N   VAL   445      83.718  33.910  47.945  1.00  0.00      PROA N
ATOM   3707  H   VAL   445      83.302  33.421  48.725  1.00  0.00      PROA H
ATOM   3708  CA  VAL   445      84.971  33.411  47.445  1.00  0.00      PROA C
ATOM   3709  HA  VAL   445      85.680  34.234  47.355  1.00  0.00      PROA H
ATOM   3710  CB  VAL   445      85.545  32.369  48.387  1.00  0.00      PROA C
ATOM   3711  HB  VAL   445      84.865  31.520  48.449  1.00  0.00      PROA H
ATOM   3712  CG1 VAL   445      86.875  31.936  47.828  1.00  0.00      PROA C
ATOM   3713 HG11 VAL   445      87.540  32.798  47.763  1.00  0.00      PROA H
ATOM   3714 HG12 VAL   445      87.318  31.185  48.482  1.00  0.00      PROA H
ATOM   3715 HG13 VAL   445      86.731  31.513  46.834  1.00  0.00      PROA H
ATOM   3716  CG2 VAL   445      85.884  32.934  49.759  1.00  0.00      PROA C
ATOM   3717 HG21 VAL   445      84.982  33.336  50.219  1.00  0.00      PROA H
ATOM   3718 HG22 VAL   445      86.291  32.142  50.388  1.00  0.00      PROA H
ATOM   3719 HG23 VAL   445      86.623  33.728  49.652  1.00  0.00      PROA H
ATOM   3720  C   VAL   445      84.819  32.896  46.012  1.00  0.00      PROA C
ATOM   3721  O   VAL   445      85.689  33.069  45.156  1.00  0.00      PROA O
ATOM   3722  N   SER   446      83.688  32.252  45.690  1.00  0.00      PROA N
ATOM   3723  H   SER   446      83.019  32.017  46.409  1.00  0.00      PROA H
ATOM   3724  CA  SER   446      83.382  31.873  44.318  1.00  0.00      PROA C
ATOM   3725  HA  SER   446      84.189  31.257  43.922  1.00  0.00      PROA H
ATOM   3726  CB  SER   446      82.071  31.073  44.238  1.00  0.00      PROA C
ATOM   3727  HB2 SER   446      82.079  30.451  43.343  1.00  0.00      PROA H
ATOM   3728  HB3 SER   446      81.978  30.439  45.120  1.00  0.00      PROA H
ATOM   3729  OG  SER   446      80.894  31.829  44.177  1.00  0.00      PROA O
ATOM   3730  HG  SER   446      80.138  31.240  44.130  1.00  0.00      PROA H
ATOM   3731  C   SER   446      83.284  33.014  43.365  1.00  0.00      PROA C
ATOM   3732  O   SER   446      83.822  32.974  42.264  1.00  0.00      PROA O
ATOM   3733  N   LEU   447      82.626  34.090  43.789  1.00  0.00      PROA N
ATOM   3734  H   LEU   447      82.191  34.089  44.700  1.00  0.00      PROA H
ATOM   3735  CA  LEU   447      82.521  35.255  42.974  1.00  0.00      PROA C
ATOM   3736  HA  LEU   447      82.269  34.964  41.954  1.00  0.00      PROA H
ATOM   3737  CB  LEU   447      81.425  36.146  43.547  1.00  0.00      PROA C
ATOM   3738  HB2 LEU   447      81.291  35.922  44.606  1.00  0.00      PROA H
ATOM   3739  HB3 LEU   447      81.708  37.192  43.431  1.00  0.00      PROA H
ATOM   3740  CG  LEU   447      80.056  35.990  42.894  1.00  0.00      PROA C
ATOM   3741  HG  LEU   447      79.779  34.936  42.875  1.00  0.00      PROA H
ATOM   3742  CD1 LEU   447      79.024  36.780  43.702  1.00  0.00      PROA C
ATOM   3743 HD11 LEU   447      79.304  37.833  43.720  1.00  0.00      PROA H
ATOM   3744 HD12 LEU   447      78.042  36.674  43.240  1.00  0.00      PROA H
ATOM   3745 HD13 LEU   447      78.989  36.396  44.721  1.00  0.00      PROA H
ATOM   3746  CD2 LEU   447      80.078  36.479  41.441  1.00  0.00      PROA C
ATOM   3747 HD21 LEU   447      80.803  35.897  40.872  1.00  0.00      PROA H
ATOM   3748 HD22 LEU   447      79.088  36.356  41.000  1.00  0.00      PROA H
ATOM   3749 HD23 LEU   447      80.358  37.532  41.415  1.00  0.00      PROA H
ATOM   3750  C   LEU   447      83.826  35.994  42.870  1.00  0.00      PROA C
ATOM   3751  O   LEU   447      84.112  36.669  41.884  1.00  0.00      PROA O
ATOM   3752  N   PHE   448      84.678  35.883  43.882  1.00  0.00      PROA N
ATOM   3753  H   PHE   448      84.384  35.449  44.745  1.00  0.00      PROA H
ATOM   3754  CA  PHE   448      86.007  36.356  43.801  1.00  0.00      PROA C
ATOM   3755  HA  PHE   448      86.001  37.425  43.592  1.00  0.00      PROA H
ATOM   3756  CB  PHE   448      86.579  36.037  45.175  1.00  0.00      PROA C
ATOM   3757  HB2 PHE   448      85.829  36.245  45.938  1.00  0.00      PROA H
ATOM   3758  HB3 PHE   448      86.857  34.984  45.217  1.00  0.00      PROA H
ATOM   3759  CG  PHE   448      87.645  36.892  45.198  1.00  0.00      PROA C
ATOM   3760  CD1 PHE   448      88.839  36.588  44.516  1.00  0.00      PROA C
ATOM   3761  HD1 PHE   448      89.024  35.572  44.166  1.00  0.00      PROA H
ATOM   3762  CE1 PHE   448      89.747  37.546  44.296  1.00  0.00      PROA C
ATOM   3763  HE1 PHE   448      90.467  37.439  43.485  1.00  0.00      PROA H
ATOM   3764  CZ  PHE   448      89.612  38.543  45.170  1.00  0.00      PROA C
ATOM   3765  HZ  PHE   448      90.426  39.254  45.316  1.00  0.00      PROA H
ATOM   3766  CE2 PHE   448      88.474  38.843  46.006  1.00  0.00      PROA C
ATOM   3767  HE2 PHE   448      88.527  39.659  46.728  1.00  0.00      PROA H
ATOM   3768  CD2 PHE   448      87.410  38.080  45.832  1.00  0.00      PROA C
ATOM   3769  HD2 PHE   448      86.401  38.337  46.152  1.00  0.00      PROA H
ATOM   3770  C   PHE   448      86.821  35.658  42.727  1.00  0.00      PROA C
ATOM   3771  O   PHE   448      87.556  36.304  41.964  1.00  0.00      PROA O
ATOM   3772  N   ARG   449      86.718  34.318  42.699  1.00  0.00      PROA N
ATOM   3773  H   ARG   449      86.215  33.835  43.429  1.00  0.00      PROA H
ATOM   3774  CA  ARG   449      87.302  33.526  41.656  1.00  0.00      PROA C
ATOM   3775  HA  ARG   449      88.384  33.656  41.663  1.00  0.00      PROA H
ATOM   3776  CB  ARG   449      86.981  32.025  41.856  1.00  0.00      PROA C
ATOM   3777  HB2 ARG   449      85.927  31.909  42.110  1.00  0.00      PROA H
ATOM   3778  HB3 ARG   449      87.194  31.482  40.935  1.00  0.00      PROA H
ATOM   3779  CG  ARG   449      87.776  31.332  42.964  1.00  0.00      PROA C
ATOM   3780  HG2 ARG   449      88.747  31.815  43.072  1.00  0.00      PROA H
ATOM   3781  HG3 ARG   449      87.228  31.404  43.904  1.00  0.00      PROA H
ATOM   3782  CD  ARG   449      88.015  29.840  42.665  1.00  0.00      PROA C
ATOM   3783  HD2 ARG   449      87.341  29.515  41.873  1.00  0.00      PROA H
ATOM   3784  HD3 ARG   449      89.047  29.694  42.346  1.00  0.00      PROA H
ATOM   3785  NE  ARG   449      87.797  28.917  43.802  1.00  0.00      PROA N
ATOM   3786  HE  ARG   449      87.762  29.302  44.735  1.00  0.00      PROA H
ATOM   3787  CZ  ARG   449      87.650  27.595  43.576  1.00  0.00      PROA C
ATOM   3788  NH1 ARG   449      87.489  27.039  42.452  1.00  0.00      PROA N
ATOM   3789 HH11 ARG   449      87.462  27.600  41.613  1.00  0.00      PROA H
ATOM   3790 HH12 ARG   449      87.389  26.035  42.399  1.00  0.00      PROA H
ATOM   3791  NH2 ARG   449      87.249  26.599  44.351  1.00  0.00      PROA N
ATOM   3792 HH21 ARG   449      86.985  26.783  45.308  1.00  0.00      PROA H
ATOM   3793 HH22 ARG   449      87.209  25.660  43.981  1.00  0.00      PROA H
ATOM   3794  C   ARG   449      86.804  33.938  40.296  1.00  0.00      PROA C
ATOM   3795  O   ARG   449      87.599  34.087  39.379  1.00  0.00      PROA O
ATOM   3796  N   ILE   450      85.490  34.184  40.164  1.00  0.00      PROA N
ATOM   3797  H   ILE   450      84.861  33.994  40.930  1.00  0.00      PROA H
ATOM   3798  CA  ILE   450      84.903  34.722  38.951  1.00  0.00      PROA C
ATOM   3799  HA  ILE   450      85.215  34.120  38.097  1.00  0.00      PROA H
ATOM   3800  CB  ILE   450      83.374  34.701  39.049  1.00  0.00      PROA C
ATOM   3801  HB  ILE   450      83.064  35.131  40.002  1.00  0.00      PROA H
ATOM   3802  CG2 ILE   450      82.752  35.522  37.900  1.00  0.00      PROA C
ATOM   3803 HG21 ILE   450      83.053  35.095  36.944  1.00  0.00      PROA H
ATOM   3804 HG22 ILE   450      81.666  35.498  37.983  1.00  0.00      PROA H
ATOM   3805 HG23 ILE   450      83.098  36.554  37.962  1.00  0.00      PROA H
ATOM   3806  CG1 ILE   450      82.771  33.267  39.094  1.00  0.00      PROA C
ATOM   3807 HG12 ILE   450      83.404  32.626  39.707  1.00  0.00      PROA H
ATOM   3808 HG13 ILE   450      81.770  33.307  39.524  1.00  0.00      PROA H
ATOM   3809  CD1 ILE   450      82.643  32.591  37.721  1.00  0.00      PROA C
ATOM   3810 HD11 ILE   450      83.629  32.507  37.263  1.00  0.00      PROA H
ATOM   3811 HD12 ILE   450      82.215  31.596  37.844  1.00  0.00      PROA H
ATOM   3812 HD13 ILE   450      81.995  33.189  37.080  1.00  0.00      PROA H
ATOM   3813  C   ILE   450      85.394  36.150  38.547  1.00  0.00      PROA C
ATOM   3814  O   ILE   450      85.912  36.314  37.445  1.00  0.00      PROA O
ATOM   3815  N   ARG   451      85.282  37.227  39.419  1.00  0.00      PROA N
ATOM   3816  H   ARG   451      84.894  37.091  40.342  1.00  0.00      PROA H
ATOM   3817  CA  ARG   451      85.672  38.632  39.178  1.00  0.00      PROA C
ATOM   3818  HA  ARG   451      84.909  39.122  38.574  1.00  0.00      PROA H
ATOM   3819  CB  ARG   451      85.840  39.477  40.508  1.00  0.00      PROA C
ATOM   3820  HB2 ARG   451      84.862  39.640  40.962  1.00  0.00      PROA H
ATOM   3821  HB3 ARG   451      86.478  38.935  41.206  1.00  0.00      PROA H
ATOM   3822  CG  ARG   451      86.508  40.923  40.265  1.00  0.00      PROA C
ATOM   3823  HG2 ARG   451      87.551  40.798  39.976  1.00  0.00      PROA H
ATOM   3824  HG3 ARG   451      85.971  41.443  39.471  1.00  0.00      PROA H
ATOM   3825  CD  ARG   451      86.548  41.911  41.404  1.00  0.00      PROA C
ATOM   3826  HD2 ARG   451      85.602  41.880  41.945  1.00  0.00      PROA H
ATOM   3827  HD3 ARG   451      87.362  41.653  42.081  1.00  0.00      PROA H
ATOM   3828  NE  ARG   451      86.762  43.271  40.908  1.00  0.00      PROA N
ATOM   3829  HE  ARG   451      85.956  43.824  40.654  1.00  0.00      PROA H
ATOM   3830  CZ  ARG   451      87.919  43.771  40.790  1.00  0.00      PROA C
ATOM   3831  NH1 ARG   451      88.833  42.902  41.009  1.00  0.00      PROA N
ATOM   3832 HH11 ARG   451      88.578  41.953  41.243  1.00  0.00      PROA H
ATOM   3833 HH12 ARG   451      89.805  43.169  40.948  1.00  0.00      PROA H
ATOM   3834  NH2 ARG   451      88.113  45.035  40.967  1.00  0.00      PROA N
ATOM   3835 HH21 ARG   451      87.335  45.634  41.204  1.00  0.00      PROA H
ATOM   3836 HH22 ARG   451      89.042  45.419  40.869  1.00  0.00      PROA H
ATOM   3837  C   ARG   451      87.024  38.809  38.643  1.00  0.00      PROA C
ATOM   3838  O   ARG   451      87.301  39.590  37.733  1.00  0.00      PROA O
ATOM   3839  N   THR   452      87.925  38.125  39.319  1.00  0.00      PROA N
ATOM   3840  H   THR   452      87.645  37.568  40.113  1.00  0.00      PROA H
ATOM   3841  CA  THR   452      89.299  38.148  38.957  1.00  0.00      PROA C
ATOM   3842  HA  THR   452      89.667  39.173  38.995  1.00  0.00      PROA H
ATOM   3843  CB  THR   452      90.029  37.304  39.922  1.00  0.00      PROA C
ATOM   3844  HB  THR   452      89.720  36.265  39.803  1.00  0.00      PROA H
ATOM   3845  CG2 THR   452      91.467  37.462  39.623  1.00  0.00      PROA C
ATOM   3846 HG21 THR   452      91.749  38.509  39.734  1.00  0.00      PROA H
ATOM   3847 HG22 THR   452      92.051  36.854  40.313  1.00  0.00      PROA H
ATOM   3848 HG23 THR   452      91.663  37.140  38.600  1.00  0.00      PROA H
ATOM   3849  OG1 THR   452      89.869  37.793  41.250  1.00  0.00      PROA O
ATOM   3850  HG1 THR   452      90.351  37.229  41.859  1.00  0.00      PROA H
ATOM   3851  C   THR   452      89.532  37.638  37.557  1.00  0.00      PROA C
ATOM   3852  O   THR   452      90.267  38.233  36.761  1.00  0.00      PROA O
ATOM   3853  N   ILE   453      88.845  36.542  37.192  1.00  0.00      PROA N
ATOM   3854  H   ILE   453      88.275  36.055  37.868  1.00  0.00      PROA H
ATOM   3855  CA  ILE   453      88.876  36.010  35.847  1.00  0.00      PROA C
ATOM   3856  HA  ILE   453      89.911  35.914  35.517  1.00  0.00      PROA H
ATOM   3857  CB  ILE   453      88.222  34.642  35.767  1.00  0.00      PROA C
ATOM   3858  HB  ILE   453      87.205  34.702  36.154  1.00  0.00      PROA H
ATOM   3859  CG2 ILE   453      88.184  34.170  34.307  1.00  0.00      PROA C
ATOM   3860 HG21 ILE   453      89.200  34.107  33.918  1.00  0.00      PROA H
ATOM   3861 HG22 ILE   453      87.714  33.188  34.253  1.00  0.00      PROA H
ATOM   3862 HG23 ILE   453      87.610  34.880  33.710  1.00  0.00      PROA H
ATOM   3863  CG1 ILE   453      89.006  33.632  36.630  1.00  0.00      PROA C
ATOM   3864 HG12 ILE   453      89.967  33.420  36.160  1.00  0.00      PROA H
ATOM   3865 HG13 ILE   453      89.173  34.052  37.621  1.00  0.00      PROA H
ATOM   3866  CD1 ILE   453      88.272  32.299  36.807  1.00  0.00      PROA C
ATOM   3867 HD11 ILE   453      88.106  31.843  35.831  1.00  0.00      PROA H
ATOM   3868 HD12 ILE   453      88.874  31.631  37.423  1.00  0.00      PROA H
ATOM   3869 HD13 ILE   453      87.312  32.475  37.293  1.00  0.00      PROA H
ATOM   3870  C   ILE   453      88.303  36.977  34.835  1.00  0.00      PROA C
ATOM   3871  O   ILE   453      88.857  37.191  33.762  1.00  0.00      PROA O
ATOM   3872  N   MET   454      87.190  37.647  35.178  1.00  0.00      PROA N
ATOM   3873  H   MET   454      86.740  37.459  36.063  1.00  0.00      PROA H
ATOM   3874  CA  MET   454      86.601  38.646  34.312  1.00  0.00      PROA C
ATOM   3875  HA  MET   454      86.376  38.201  33.343  1.00  0.00      PROA H
ATOM   3876  CB  MET   454      85.296  39.199  34.916  1.00  0.00      PROA C
ATOM   3877  HB2 MET   454      85.469  39.488  35.953  1.00  0.00      PROA H
ATOM   3878  HB3 MET   454      84.972  40.070  34.346  1.00  0.00      PROA H
ATOM   3879  CG  MET   454      84.140  38.191  34.908  1.00  0.00      PROA C
ATOM   3880  HG2 MET   454      83.789  38.047  33.887  1.00  0.00      PROA H
ATOM   3881  HG3 MET   454      84.485  37.239  35.311  1.00  0.00      PROA H
ATOM   3882  SD  MET   454      82.730  38.739  35.909  1.00  0.00      PROA S
ATOM   3883  CE  MET   454      82.237  40.220  34.982  1.00  0.00      PROA C
ATOM   3884  HE1 MET   454      81.973  39.940  33.962  1.00  0.00      PROA H
ATOM   3885  HE2 MET   454      81.377  40.683  35.465  1.00  0.00      PROA H
ATOM   3886  HE3 MET   454      83.066  40.928  34.960  1.00  0.00      PROA H
ATOM   3887  C   MET   454      87.522  39.807  34.024  1.00  0.00      PROA C
ATOM   3888  O   MET   454      87.734  40.182  32.879  1.00  0.00      PROA O
ATOM   3889  N   LYS   455      88.177  40.354  35.061  1.00  0.00      PROA N
ATOM   3890  H   LYS   455      87.986  40.039  36.002  1.00  0.00      PROA H
ATOM   3891  CA  LYS   455      89.162  41.393  34.902  1.00  0.00      PROA C
ATOM   3892  HA  LYS   455      88.724  42.231  34.359  1.00  0.00      PROA H
ATOM   3893  CB  LYS   455      89.653  41.892  36.275  1.00  0.00      PROA C
ATOM   3894  HB2 LYS   455      88.804  42.247  36.858  1.00  0.00      PROA H
ATOM   3895  HB3 LYS   455      90.142  41.075  36.806  1.00  0.00      PROA H
ATOM   3896  CG  LYS   455      90.652  43.037  36.163  1.00  0.00      PROA C
ATOM   3897  HG2 LYS   455      91.551  42.688  35.657  1.00  0.00      PROA H
ATOM   3898  HG3 LYS   455      90.208  43.853  35.593  1.00  0.00      PROA H
ATOM   3899  CD  LYS   455      91.085  43.610  37.501  1.00  0.00      PROA C
ATOM   3900  HD2 LYS   455      90.211  43.969  38.043  1.00  0.00      PROA H
ATOM   3901  HD3 LYS   455      91.581  42.835  38.085  1.00  0.00      PROA H
ATOM   3902  CE  LYS   455      92.040  44.752  37.164  1.00  0.00      PROA C
ATOM   3903  HE2 LYS   455      92.871  44.369  36.572  1.00  0.00      PROA H
ATOM   3904  HE3 LYS   455      91.509  45.514  36.593  1.00  0.00      PROA H
ATOM   3905  NZ  LYS   455      92.530  45.312  38.372  1.00  0.00      PROA N
ATOM   3906  HZ1 LYS   455      93.019  44.603  38.898  1.00  0.00      PROA H
ATOM   3907  HZ2 LYS   455      93.163  46.070  38.159  1.00  0.00      PROA H
ATOM   3908  HZ3 LYS   455      91.756  45.664  38.918  1.00  0.00      PROA H
ATOM   3909  C   LYS   455      90.341  40.951  34.073  1.00  0.00      PROA C
ATOM   3910  O   LYS   455      90.813  41.695  33.218  1.00  0.00      PROA O
ATOM   3911  N   HIP   456      90.821  39.710  34.301  1.00  0.00      PROA N
ATOM   3912  H   HIP   456      90.430  39.145  35.041  1.00  0.00      PROA H
ATOM   3913  CA  HIP   456      91.899  39.126  33.520  1.00  0.00      PROA C
ATOM   3914  HA  HIP   456      92.775  39.773  33.566  1.00  0.00      PROA H
ATOM   3915  CB  HIP   456      92.278  37.735  34.067  1.00  0.00      PROA C
ATOM   3916  HB2 HIP   456      92.620  37.831  35.098  1.00  0.00      PROA H
ATOM   3917  HB3 HIP   456      91.408  37.081  34.033  1.00  0.00      PROA H
ATOM   3918  CG  HIP   456      93.371  37.050  33.306  1.00  0.00      PROA C
ATOM   3919  ND1 HIP   456      94.687  37.440  33.395  1.00  0.00      PROA N
ATOM   3920  HD1 HIP   456      95.045  38.194  33.963  1.00  0.00      PROA H
ATOM   3921  CE1 HIP   456      95.410  36.661  32.608  1.00  0.00      PROA C
ATOM   3922  HE1 HIP   456      96.488  36.809  32.535  1.00  0.00      PROA H
ATOM   3923  NE2 HIP   456      94.599  35.790  32.025  1.00  0.00      PROA N
ATOM   3924  HE2 HIP   456      94.890  35.069  31.380  1.00  0.00      PROA H
ATOM   3925  CD2 HIP   456      93.307  36.017  32.433  1.00  0.00      PROA C
ATOM   3926  HD2 HIP   456      92.489  35.409  32.047  1.00  0.00      PROA H
ATOM   3927  C   HIP   456      91.596  39.014  32.049  1.00  0.00      PROA C
ATOM   3928  O   HIP   456      92.417  39.384  31.212  1.00  0.00      PROA O
ATOM   3929  N   ASP   457      90.391  38.550  31.704  1.00  0.00      PROA N
ATOM   3930  H   ASP   457      89.732  38.274  32.418  1.00  0.00      PROA H
ATOM   3931  CA  ASP   457      89.990  38.426  30.321  1.00  0.00      PROA C
ATOM   3932  HA  ASP   457      90.796  37.970  29.748  1.00  0.00      PROA H
ATOM   3933  CB  ASP   457      88.725  37.540  30.214  1.00  0.00      PROA C
ATOM   3934  HB2 ASP   457      87.959  37.914  30.894  1.00  0.00      PROA H
ATOM   3935  HB3 ASP   457      88.347  37.568  29.192  1.00  0.00      PROA H
ATOM   3936  CG  ASP   457      89.013  36.087  30.575  1.00  0.00      PROA C
ATOM   3937  OD1 ASP   457      90.171  35.761  30.953  1.00  0.00      PROA O
ATOM   3938  OD2 ASP   457      88.058  35.265  30.460  1.00  0.00      PROA O
ATOM   3939  C   ASP   457      89.695  39.777  29.691  1.00  0.00      PROA C
ATOM   3940  O   ASP   457      89.711  39.938  28.473  1.00  0.00      PROA O
ATOM   3941  N   GLY   458      89.442  40.825  30.506  1.00  0.00      PROA N
ATOM   3942  H   GLY   458      89.488  40.708  31.508  1.00  0.00      PROA H
ATOM   3943  CA  GLY   458      89.099  42.140  29.993  1.00  0.00      PROA C
ATOM   3944  HA2 GLY   458      89.636  42.902  30.558  1.00  0.00      PROA H
ATOM   3945  HA3 GLY   458      89.377  42.205  28.941  1.00  0.00      PROA H
ATOM   3946  C   GLY   458      87.638  42.451  30.093  1.00  0.00      PROA C
ATOM   3947  O   GLY   458      87.171  43.464  29.578  1.00  0.00      PROA O
ATOM   3948  N   THR   459      86.856  41.606  30.766  1.00  0.00      PROA N
ATOM   3949  H   THR   459      87.250  40.771  31.176  1.00  0.00      PROA H
ATOM   3950  CA  THR   459      85.429  41.796  30.965  1.00  0.00      PROA C
ATOM   3951  HA  THR   459      84.989  42.220  30.062  1.00  0.00      PROA H
ATOM   3952  CB  THR   459      84.715  40.488  31.271  1.00  0.00      PROA C
ATOM   3953  HB  THR   459      85.071  40.093  32.222  1.00  0.00      PROA H
ATOM   3954  CG2 THR   459      83.193  40.661  31.370  1.00  0.00      PROA C
ATOM   3955 HG21 THR   459      82.808  41.041  30.424  1.00  0.00      PROA H
ATOM   3956 HG22 THR   459      82.731  39.698  31.590  1.00  0.00      PROA H
ATOM   3957 HG23 THR   459      82.959  41.366  32.167  1.00  0.00      PROA H
ATOM   3958  OG1 THR   459      84.957  39.595  30.189  1.00  0.00      PROA O
ATOM   3959  HG1 THR   459      84.516  38.759  30.358  1.00  0.00      PROA H
ATOM   3960  C   THR   459      85.120  42.849  32.000  1.00  0.00      PROA C
ATOM   3961  O   THR   459      85.702  42.884  33.080  1.00  0.00      PROA O
ATOM   3962  N   LYS   460      84.169  43.743  31.669  1.00  0.00      PROA N
ATOM   3963  H   LYS   460      83.740  43.710  30.755  1.00  0.00      PROA H
ATOM   3964  CA  LYS   460      83.735  44.764  32.587  1.00  0.00      PROA C
ATOM   3965  HA  LYS   460      84.592  45.365  32.894  1.00  0.00      PROA H
ATOM   3966  CB  LYS   460      82.700  45.662  31.895  1.00  0.00      PROA C
ATOM   3967  HB2 LYS   460      83.115  46.044  30.963  1.00  0.00      PROA H
ATOM   3968  HB3 LYS   460      81.801  45.083  31.681  1.00  0.00      PROA H
ATOM   3969  CG  LYS   460      82.250  46.879  32.701  1.00  0.00      PROA C
ATOM   3970  HG2 LYS   460      81.749  46.548  33.611  1.00  0.00      PROA H
ATOM   3971  HG3 LYS   460      83.119  47.482  32.964  1.00  0.00      PROA H
ATOM   3972  CD  LYS   460      81.281  47.716  31.859  1.00  0.00      PROA C
ATOM   3973  HD2 LYS   460      81.806  48.119  30.993  1.00  0.00      PROA H
ATOM   3974  HD3 LYS   460      80.455  47.089  31.523  1.00  0.00      PROA H
ATOM   3975  CE  LYS   460      80.693  48.889  32.638  1.00  0.00      PROA C
ATOM   3976  HE2 LYS   460      79.904  49.358  32.049  1.00  0.00      PROA H
ATOM   3977  HE3 LYS   460      80.277  48.528  33.579  1.00  0.00      PROA H
ATOM   3978  NZ  LYS   460      81.726  49.903  32.937  1.00  0.00      PROA N
ATOM   3979  HZ1 LYS   460      82.115  50.253  32.072  1.00  0.00      PROA H
ATOM   3980  HZ2 LYS   460      81.310  50.666  33.452  1.00  0.00      PROA H
ATOM   3981  HZ3 LYS   460      82.460  49.483  33.490  1.00  0.00      PROA H
ATOM   3982  C   LYS   460      83.127  44.180  33.844  1.00  0.00      PROA C
ATOM   3983  O   LYS   460      82.265  43.300  33.815  1.00  0.00      PROA O
ATOM   3984  N   THR   461      83.564  44.666  35.005  1.00  0.00      PROA N
ATOM   3985  H   THR   461      84.160  45.481  35.020  1.00  0.00      PROA H
ATOM   3986  CA  THR   461      83.200  44.048  36.249  1.00  0.00      PROA C
ATOM   3987  HA  THR   461      82.608  43.154  36.052  1.00  0.00      PROA H
ATOM   3988  CB  THR   461      84.428  43.651  37.037  1.00  0.00      PROA C
ATOM   3989  HB  THR   461      84.128  43.287  38.019  1.00  0.00      PROA H
ATOM   3990  CG2 THR   461      85.221  42.544  36.337  1.00  0.00      PROA C
ATOM   3991 HG21 THR   461      85.542  42.892  35.355  1.00  0.00      PROA H
ATOM   3992 HG22 THR   461      86.095  42.289  36.935  1.00  0.00      PROA H
ATOM   3993 HG23 THR   461      84.590  41.663  36.220  1.00  0.00      PROA H
ATOM   3994  OG1 THR   461      85.285  44.758  37.283  1.00  0.00      PROA O
ATOM   3995  HG1 THR   461      86.050  44.465  37.784  1.00  0.00      PROA H
ATOM   3996  C   THR   461      82.367  44.951  37.100  1.00  0.00      PROA C
ATOM   3997  O   THR   461      81.957  44.541  38.178  1.00  0.00      PROA O
ATOM   3998  N   GLU   462      82.027  46.164  36.642  1.00  0.00      PROA N
ATOM   3999  H   GLU   462      82.256  46.428  35.695  1.00  0.00      PROA H
ATOM   4000  CA  GLU   462      81.331  47.158  37.435  1.00  0.00      PROA C
ATOM   4001  HA  GLU   462      81.887  47.344  38.354  1.00  0.00      PROA H
ATOM   4002  CB  GLU   462      81.194  48.486  36.665  1.00  0.00      PROA C
ATOM   4003  HB2 GLU   462      80.889  48.282  35.638  1.00  0.00      PROA H
ATOM   4004  HB3 GLU   462      80.444  49.112  37.149  1.00  0.00      PROA H
ATOM   4005  CG  GLU   462      82.521  49.296  36.610  1.00  0.00      PROA C
ATOM   4006  HG2 GLU   462      82.861  49.506  37.624  1.00  0.00      PROA H
ATOM   4007  HG3 GLU   462      83.280  48.715  36.086  1.00  0.00      PROA H
ATOM   4008  CD  GLU   462      82.397  50.636  35.888  1.00  0.00      PROA C
ATOM   4009  OE1 GLU   462      81.287  50.863  35.319  1.00  0.00      PROA O
ATOM   4010  OE2 GLU   462      83.344  51.456  35.827  1.00  0.00      PROA O
ATOM   4011  C   GLU   462      79.980  46.689  37.916  1.00  0.00      PROA C
ATOM   4012  O   GLU   462      79.627  46.859  39.077  1.00  0.00      PROA O
ATOM   4013  N   LYS   463      79.205  46.010  37.046  1.00  0.00      PROA N
ATOM   4014  H   LYS   463      79.505  45.893  36.088  1.00  0.00      PROA H
ATOM   4015  CA  LYS   463      77.936  45.437  37.456  1.00  0.00      PROA C
ATOM   4016  HA  LYS   463      77.287  46.225  37.838  1.00  0.00      PROA H
ATOM   4017  CB  LYS   463      77.237  44.750  36.265  1.00  0.00      PROA C
ATOM   4018  HB2 LYS   463      77.891  43.982  35.853  1.00  0.00      PROA H
ATOM   4019  HB3 LYS   463      76.308  44.292  36.604  1.00  0.00      PROA H
ATOM   4020  CG  LYS   463      76.889  45.713  35.133  1.00  0.00      PROA C
ATOM   4021  HG2 LYS   463      76.237  46.499  35.512  1.00  0.00      PROA H
ATOM   4022  HG3 LYS   463      77.803  46.157  34.740  1.00  0.00      PROA H
ATOM   4023  CD  LYS   463      76.170  44.984  33.996  1.00  0.00      PROA C
ATOM   4024  HD2 LYS   463      76.786  44.155  33.647  1.00  0.00      PROA H
ATOM   4025  HD3 LYS   463      75.215  44.599  34.356  1.00  0.00      PROA H
ATOM   4026  CE  LYS   463      75.889  45.894  32.803  1.00  0.00      PROA C
ATOM   4027  HE2 LYS   463      75.213  46.694  33.107  1.00  0.00      PROA H
ATOM   4028  HE3 LYS   463      76.824  46.326  32.447  1.00  0.00      PROA H
ATOM   4029  NZ  LYS   463      75.262  45.133  31.699  1.00  0.00      PROA N
ATOM   4030  HZ1 LYS   463      74.390  44.734  32.018  1.00  0.00      PROA H
ATOM   4031  HZ2 LYS   463      75.085  45.752  30.921  1.00  0.00      PROA H
ATOM   4032  HZ3 LYS   463      75.884  44.393  31.405  1.00  0.00      PROA H
ATOM   4033  C   LYS   463      78.080  44.411  38.550  1.00  0.00      PROA C
ATOM   4034  O   LYS   463      77.405  44.446  39.574  1.00  0.00      PROA O
ATOM   4035  N   LEU   464      79.064  43.502  38.395  1.00  0.00      PROA N
ATOM   4036  H   LEU   464      79.628  43.506  37.556  1.00  0.00      PROA H
ATOM   4037  CA  LEU   464      79.347  42.510  39.392  1.00  0.00      PROA C
ATOM   4038  HA  LEU   464      78.429  41.983  39.652  1.00  0.00      PROA H
ATOM   4039  CB  LEU   464      80.387  41.499  38.830  1.00  0.00      PROA C
ATOM   4040  HB2 LEU   464      80.026  41.094  37.885  1.00  0.00      PROA H
ATOM   4041  HB3 LEU   464      81.337  42.006  38.668  1.00  0.00      PROA H
ATOM   4042  CG  LEU   464      80.680  40.293  39.743  1.00  0.00      PROA C
ATOM   4043  HG  LEU   464      81.267  40.621  40.601  1.00  0.00      PROA H
ATOM   4044  CD1 LEU   464      79.550  39.527  40.348  1.00  0.00      PROA C
ATOM   4045 HD11 LEU   464      78.926  39.113  39.556  1.00  0.00      PROA H
ATOM   4046 HD12 LEU   464      79.947  38.716  40.959  1.00  0.00      PROA H
ATOM   4047 HD13 LEU   464      78.952  40.192  40.972  1.00  0.00      PROA H
ATOM   4048  CD2 LEU   464      81.709  39.316  39.166  1.00  0.00      PROA C
ATOM   4049 HD21 LEU   464      82.654  39.836  39.004  1.00  0.00      PROA H
ATOM   4050 HD22 LEU   464      81.863  38.495  39.866  1.00  0.00      PROA H
ATOM   4051 HD23 LEU   464      81.345  38.922  38.218  1.00  0.00      PROA H
ATOM   4052  C   LEU   464      79.741  43.154  40.725  1.00  0.00      PROA C
ATOM   4053  O   LEU   464      79.389  42.662  41.795  1.00  0.00      PROA O
ATOM   4054  N   GLU   465      80.562  44.241  40.689  1.00  0.00      PROA N
ATOM   4055  H   GLU   465      80.883  44.601  39.802  1.00  0.00      PROA H
ATOM   4056  CA  GLU   465      81.028  44.948  41.884  1.00  0.00      PROA C
ATOM   4057  HA  GLU   465      81.563  44.254  42.532  1.00  0.00      PROA H
ATOM   4058  CB  GLU   465      81.997  46.138  41.590  1.00  0.00      PROA C
ATOM   4059  HB2 GLU   465      81.515  46.840  40.908  1.00  0.00      PROA H
ATOM   4060  HB3 GLU   465      82.241  46.648  42.522  1.00  0.00      PROA H
ATOM   4061  CG  GLU   465      83.278  45.667  40.958  1.00  0.00      PROA C
ATOM   4062  HG2 GLU   465      83.818  45.033  41.660  1.00  0.00      PROA H
ATOM   4063  HG3 GLU   465      83.051  45.098  40.056  1.00  0.00      PROA H
ATOM   4064  CD  GLU   465      84.426  46.487  40.442  1.00  0.00      PROA C
ATOM   4065  OE1 GLU   465      84.279  47.718  40.361  1.00  0.00      PROA O
ATOM   4066  OE2 GLU   465      85.459  45.858  40.044  1.00  0.00      PROA O
ATOM   4067  C   GLU   465      79.891  45.554  42.620  1.00  0.00      PROA C
ATOM   4068  O   GLU   465      79.783  45.472  43.835  1.00  0.00      PROA O
ATOM   4069  N   LYS   466      78.960  46.157  41.874  1.00  0.00      PROA N
ATOM   4070  H   LYS   466      79.093  46.247  40.877  1.00  0.00      PROA H
ATOM   4071  CA  LYS   466      77.760  46.685  42.471  1.00  0.00      PROA C
ATOM   4072  HA  LYS   466      78.025  47.370  43.276  1.00  0.00      PROA H
ATOM   4073  CB  LYS   466      76.921  47.443  41.434  1.00  0.00      PROA C
ATOM   4074  HB2 LYS   466      76.736  46.798  40.575  1.00  0.00      PROA H
ATOM   4075  HB3 LYS   466      75.971  47.737  41.879  1.00  0.00      PROA H
ATOM   4076  CG  LYS   466      77.605  48.704  40.926  1.00  0.00      PROA C
ATOM   4077  HG2 LYS   466      77.701  49.420  41.743  1.00  0.00      PROA H
ATOM   4078  HG3 LYS   466      78.595  48.453  40.545  1.00  0.00      PROA H
ATOM   4079  CD  LYS   466      76.780  49.336  39.801  1.00  0.00      PROA C
ATOM   4080  HD2 LYS   466      76.627  48.604  39.008  1.00  0.00      PROA H
ATOM   4081  HD3 LYS   466      75.814  49.654  40.193  1.00  0.00      PROA H
ATOM   4082  CE  LYS   466      77.515  50.529  39.248  1.00  0.00      PROA C
ATOM   4083  HE2 LYS   466      77.706  51.243  40.050  1.00  0.00      PROA H
ATOM   4084  HE3 LYS   466      78.463  50.206  38.818  1.00  0.00      PROA H
ATOM   4085  NZ  LYS   466      76.744  51.231  38.183  1.00  0.00      PROA N
ATOM   4086  HZ1 LYS   466      75.865  51.554  38.562  1.00  0.00      PROA H
ATOM   4087  HZ2 LYS   466      77.276  52.020  37.846  1.00  0.00      PROA H
ATOM   4088  HZ3 LYS   466      76.567  50.593  37.420  1.00  0.00      PROA H
ATOM   4089  C   LYS   466      76.903  45.631  43.141  1.00  0.00      PROA C
ATOM   4090  O   LYS   466      76.423  45.818  44.263  1.00  0.00      PROA O
ATOM   4091  N   LEU   467      76.740  44.464  42.485  1.00  0.00      PROA N
ATOM   4092  H   LEU   467      77.098  44.358  41.547  1.00  0.00      PROA H
ATOM   4093  CA  LEU   467      76.060  43.346  43.090  1.00  0.00      PROA C
ATOM   4094  HA  LEU   467      75.058  43.650  43.394  1.00  0.00      PROA H
ATOM   4095  CB  LEU   467      75.948  42.186  42.097  1.00  0.00      PROA C
ATOM   4096  HB2 LEU   467      75.332  42.490  41.251  1.00  0.00      PROA H
ATOM   4097  HB3 LEU   467      76.942  41.913  41.743  1.00  0.00      PROA H
ATOM   4098  CG  LEU   467      75.319  40.894  42.638  1.00  0.00      PROA C
ATOM   4099  HG  LEU   467      75.863  40.568  43.525  1.00  0.00      PROA H
ATOM   4100  CD1 LEU   467      73.850  41.136  43.011  1.00  0.00      PROA C
ATOM   4101 HD11 LEU   467      73.299  41.458  42.128  1.00  0.00      PROA H
ATOM   4102 HD12 LEU   467      73.415  40.212  43.394  1.00  0.00      PROA H
ATOM   4103 HD13 LEU   467      73.791  41.909  43.777  1.00  0.00      PROA H
ATOM   4104  CD2 LEU   467      75.435  39.755  41.621  1.00  0.00      PROA C
ATOM   4105 HD21 LEU   467      76.486  39.566  41.404  1.00  0.00      PROA H
ATOM   4106 HD22 LEU   467      74.981  38.853  42.032  1.00  0.00      PROA H
ATOM   4107 HD23 LEU   467      74.920  40.034  40.702  1.00  0.00      PROA H
ATOM   4108  C   LEU   467      76.735  42.846  44.335  1.00  0.00      PROA C
ATOM   4109  O   LEU   467      76.092  42.615  45.355  1.00  0.00      PROA O
ATOM   4110  N   MET   468      78.074  42.709  44.302  1.00  0.00      PROA N
ATOM   4111  H   MET   468      78.578  42.882  43.444  1.00  0.00      PROA H
ATOM   4112  CA  MET   468      78.838  42.318  45.466  1.00  0.00      PROA C
ATOM   4113  HA  MET   468      78.497  41.344  45.815  1.00  0.00      PROA H
ATOM   4114  CB  MET   468      80.342  42.221  45.155  1.00  0.00      PROA C
ATOM   4115  HB2 MET   468      80.635  43.052  44.514  1.00  0.00      PROA H
ATOM   4116  HB3 MET   468      80.909  42.263  46.085  1.00  0.00      PROA H
ATOM   4117  CG  MET   468      80.660  40.899  44.436  1.00  0.00      PROA C
ATOM   4118  HG2 MET   468      79.954  40.133  44.755  1.00  0.00      PROA H
ATOM   4119  HG3 MET   468      80.578  41.042  43.359  1.00  0.00      PROA H
ATOM   4120  SD  MET   468      82.320  40.263  44.764  1.00  0.00      PROA S
ATOM   4121  CE  MET   468      82.623  39.210  43.349  1.00  0.00      PROA C
ATOM   4122  HE1 MET   468      82.571  39.803  42.436  1.00  0.00      PROA H
ATOM   4123  HE2 MET   468      83.612  38.761  43.434  1.00  0.00      PROA H
ATOM   4124  HE3 MET   468      81.869  38.423  43.313  1.00  0.00      PROA H
ATOM   4125  C   MET   468      78.673  43.232  46.625  1.00  0.00      PROA C
ATOM   4126  O   MET   468      78.505  42.820  47.769  1.00  0.00      PROA O
ATOM   4127  N   VAL   469      78.696  44.521  46.352  1.00  0.00      PROA N
ATOM   4128  H   VAL   469      78.859  44.834  45.406  1.00  0.00      PROA H
ATOM   4129  CA  VAL   469      78.493  45.451  47.389  1.00  0.00      PROA C
ATOM   4130  HA  VAL   469      79.139  45.203  48.232  1.00  0.00      PROA H
ATOM   4131  CB  VAL   469      78.825  46.755  46.856  1.00  0.00      PROA C
ATOM   4132  HB  VAL   469      78.195  46.965  45.992  1.00  0.00      PROA H
ATOM   4133  CG1 VAL   469      78.530  47.603  48.038  1.00  0.00      PROA C
ATOM   4134 HG11 VAL   469      79.158  47.295  48.873  1.00  0.00      PROA H
ATOM   4135 HG12 VAL   469      78.733  48.647  47.797  1.00  0.00      PROA H
ATOM   4136 HG13 VAL   469      77.481  47.492  48.312  1.00  0.00      PROA H
ATOM   4137  CG2 VAL   469      80.323  46.922  46.555  1.00  0.00      PROA C
ATOM   4138 HG21 VAL   469      80.632  46.178  45.821  1.00  0.00      PROA H
ATOM   4139 HG22 VAL   469      80.505  47.921  46.158  1.00  0.00      PROA H
ATOM   4140 HG23 VAL   469      80.896  46.787  47.472  1.00  0.00      PROA H
ATOM   4141  C   VAL   469      77.105  45.446  48.010  1.00  0.00      PROA C
ATOM   4142  O   VAL   469      76.958  45.473  49.235  1.00  0.00      PROA O
ATOM   4143  N   ARG   470      76.046  45.383  47.185  1.00  0.00      PROA N
ATOM   4144  H   ARG   470      76.182  45.422  46.185  1.00  0.00      PROA H
ATOM   4145  CA  ARG   470      74.711  45.258  47.720  1.00  0.00      PROA C
ATOM   4146  HA  ARG   470      74.484  46.126  48.338  1.00  0.00      PROA H
ATOM   4147  CB  ARG   470      73.682  45.173  46.568  1.00  0.00      PROA C
ATOM   4148  HB2 ARG   470      74.185  44.858  45.653  1.00  0.00      PROA H
ATOM   4149  HB3 ARG   470      72.909  44.449  46.824  1.00  0.00      PROA H
ATOM   4150  CG  ARG   470      72.992  46.509  46.282  1.00  0.00      PROA C
ATOM   4151  HG2 ARG   470      72.551  46.895  47.201  1.00  0.00      PROA H
ATOM   4152  HG3 ARG   470      73.724  47.223  45.904  1.00  0.00      PROA H
ATOM   4153  CD  ARG   470      71.867  46.424  45.242  1.00  0.00      PROA C
ATOM   4154  HD2 ARG   470      71.390  47.399  45.141  1.00  0.00      PROA H
ATOM   4155  HD3 ARG   470      72.282  46.122  44.281  1.00  0.00      PROA H
ATOM   4156  NE  ARG   470      70.811  45.424  45.632  1.00  0.00      PROA N
ATOM   4157  HE  ARG   470      71.041  44.441  45.594  1.00  0.00      PROA H
ATOM   4158  CZ  ARG   470      69.577  45.719  46.028  1.00  0.00      PROA C
ATOM   4159  NH1 ARG   470      69.258  46.942  46.389  1.00  0.00      PROA N
ATOM   4160 HH11 ARG   470      69.958  47.670  46.366  1.00  0.00      PROA H
ATOM   4161 HH12 ARG   470      68.316  47.148  46.688  1.00  0.00      PROA H
ATOM   4162  NH2 ARG   470      68.654  44.783  46.010  1.00  0.00      PROA N
ATOM   4163 HH21 ARG   470      68.890  43.852  45.696  1.00  0.00      PROA H
ATOM   4164 HH22 ARG   470      67.714  44.998  46.310  1.00  0.00      PROA H
ATOM   4165  C   ARG   470      74.574  44.042  48.605  1.00  0.00      PROA C
ATOM   4166  O   ARG   470      74.065  44.096  49.719  1.00  0.00      PROA O
ATOM   4167  N   ILE   471      75.100  42.904  48.140  1.00  0.00      PROA N
ATOM   4168  H   ILE   471      75.542  42.886  47.232  1.00  0.00      PROA H
ATOM   4169  CA  ILE   471      75.053  41.682  48.913  1.00  0.00      PROA C
ATOM   4170  HA  ILE   471      74.032  41.503  49.249  1.00  0.00      PROA H
ATOM   4171  CB  ILE   471      75.505  40.509  48.078  1.00  0.00      PROA C
ATOM   4172  HB  ILE   471      76.504  40.704  47.687  1.00  0.00      PROA H
ATOM   4173  CG2 ILE   471      75.549  39.208  48.911  1.00  0.00      PROA C
ATOM   4174 HG21 ILE   471      74.555  38.992  49.301  1.00  0.00      PROA H
ATOM   4175 HG22 ILE   471      75.879  38.383  48.280  1.00  0.00      PROA H
ATOM   4176 HG23 ILE   471      76.246  39.331  49.740  1.00  0.00      PROA H
ATOM   4177  CG1 ILE   471      74.541  40.347  46.892  1.00  0.00      PROA C
ATOM   4178 HG12 ILE   471      73.608  39.904  47.239  1.00  0.00      PROA H
ATOM   4179 HG13 ILE   471      74.338  41.324  46.452  1.00  0.00      PROA H
ATOM   4180  CD1 ILE   471      75.121  39.457  45.821  1.00  0.00      PROA C
ATOM   4181 HD11 ILE   471      75.321  38.470  46.238  1.00  0.00      PROA H
ATOM   4182 HD12 ILE   471      74.410  39.367  45.000  1.00  0.00      PROA H
ATOM   4183 HD13 ILE   471      76.050  39.890  45.452  1.00  0.00      PROA H
ATOM   4184  C   ILE   471      75.826  41.781  50.203  1.00  0.00      PROA C
ATOM   4185  O   ILE   471      75.335  41.385  51.259  1.00  0.00      PROA O
ATOM   4186  N   GLY   472      77.042  42.360  50.181  1.00  0.00      PROA N
ATOM   4187  H   GLY   472      77.425  42.698  49.309  1.00  0.00      PROA H
ATOM   4188  CA  GLY   472      77.842  42.520  51.385  1.00  0.00      PROA C
ATOM   4189  HA2 GLY   472      77.991  41.548  51.855  1.00  0.00      PROA H
ATOM   4190  HA3 GLY   472      78.810  42.949  51.125  1.00  0.00      PROA H
ATOM   4191  C   GLY   472      77.202  43.422  52.399  1.00  0.00      PROA C
ATOM   4192  O   GLY   472      77.175  43.100  53.585  1.00  0.00      PROA O
ATOM   4193  N   VAL   473      76.613  44.551  51.950  1.00  0.00      PROA N
ATOM   4194  H   VAL   473      76.659  44.789  50.970  1.00  0.00      PROA H
ATOM   4195  CA  VAL   473      75.899  45.460  52.826  1.00  0.00      PROA C
ATOM   4196  HA  VAL   473      76.573  45.824  53.601  1.00  0.00      PROA H
ATOM   4197  CB  VAL   473      75.350  46.667  52.056  1.00  0.00      PROA C
ATOM   4198  HB  VAL   473      74.850  46.323  51.150  1.00  0.00      PROA H
ATOM   4199  CG1 VAL   473      74.338  47.452  52.912  1.00  0.00      PROA C
ATOM   4200 HG11 VAL   473      74.827  47.809  53.819  1.00  0.00      PROA H
ATOM   4201 HG12 VAL   473      73.963  48.303  52.344  1.00  0.00      PROA H
ATOM   4202 HG13 VAL   473      73.506  46.801  53.182  1.00  0.00      PROA H
ATOM   4203  CG2 VAL   473      76.510  47.592  51.642  1.00  0.00      PROA C
ATOM   4204 HG21 VAL   473      77.203  47.043  51.005  1.00  0.00      PROA H
ATOM   4205 HG22 VAL   473      76.115  48.448  51.095  1.00  0.00      PROA H
ATOM   4206 HG23 VAL   473      77.033  47.940  52.532  1.00  0.00      PROA H
ATOM   4207  C   VAL   473      74.766  44.760  53.544  1.00  0.00      PROA C
ATOM   4208  O   VAL   473      74.678  44.766  54.769  1.00  0.00      PROA O
ATOM   4209  N   PHE   474      73.899  44.046  52.811  1.00  0.00      PROA N
ATOM   4210  H   PHE   474      74.025  43.970  51.812  1.00  0.00      PROA H
ATOM   4211  CA  PHE   474      72.779  43.382  53.444  1.00  0.00      PROA C
ATOM   4212  HA  PHE   474      72.318  44.055  54.167  1.00  0.00      PROA H
ATOM   4213  CB  PHE   474      71.710  42.968  52.412  1.00  0.00      PROA C
ATOM   4214  HB2 PHE   474      72.199  42.590  51.514  1.00  0.00      PROA H
ATOM   4215  HB3 PHE   474      71.077  42.189  52.837  1.00  0.00      PROA H
ATOM   4216  CG  PHE   474      70.874  44.167  52.067  1.00  0.00      PROA C
ATOM   4217  CD1 PHE   474      69.701  44.436  52.783  1.00  0.00      PROA C
ATOM   4218  HD1 PHE   474      69.403  43.786  53.605  1.00  0.00      PROA H
ATOM   4219  CE1 PHE   474      68.902  45.536  52.452  1.00  0.00      PROA C
ATOM   4220  HE1 PHE   474      67.998  45.745  53.024  1.00  0.00      PROA H
ATOM   4221  CZ  PHE   474      69.267  46.370  51.384  1.00  0.00      PROA C
ATOM   4222  HZ  PHE   474      68.654  47.236  51.134  1.00  0.00      PROA H
ATOM   4223  CE2 PHE   474      70.415  46.094  50.641  1.00  0.00      PROA C
ATOM   4224  HE2 PHE   474      70.673  46.718  49.785  1.00  0.00      PROA H
ATOM   4225  CD2 PHE   474      71.218  45.016  51.007  1.00  0.00      PROA C
ATOM   4226  HD2 PHE   474      72.135  44.841  50.445  1.00  0.00      PROA H
ATOM   4227  C   PHE   474      73.180  42.203  54.292  1.00  0.00      PROA C
ATOM   4228  O   PHE   474      72.578  41.926  55.327  1.00  0.00      PROA O
ATOM   4229  N   SER   475      74.239  41.480  53.891  1.00  0.00      PROA N
ATOM   4230  H   SER   475      74.677  41.678  53.002  1.00  0.00      PROA H
ATOM   4231  CA  SER   475      74.794  40.405  54.693  1.00  0.00      PROA C
ATOM   4232  HA  SER   475      74.013  39.680  54.921  1.00  0.00      PROA H
ATOM   4233  CB  SER   475      75.932  39.662  53.977  1.00  0.00      PROA C
ATOM   4234  HB2 SER   475      76.769  40.342  53.820  1.00  0.00      PROA H
ATOM   4235  HB3 SER   475      76.259  38.821  54.589  1.00  0.00      PROA H
ATOM   4236  OG  SER   475      75.471  39.182  52.722  1.00  0.00      PROA O
ATOM   4237  HG  SER   475      76.183  38.718  52.276  1.00  0.00      PROA H
ATOM   4238  C   SER   475      75.342  40.875  56.019  1.00  0.00      PROA C
ATOM   4239  O   SER   475      75.050  40.272  57.052  1.00  0.00      PROA O
ATOM   4240  N   VAL   476      76.104  41.999  56.048  1.00  0.00      PROA N
ATOM   4241  H   VAL   476      76.383  42.442  55.184  1.00  0.00      PROA H
ATOM   4242  CA  VAL   476      76.552  42.617  57.292  1.00  0.00      PROA C
ATOM   4243  HA  VAL   476      77.144  41.900  57.862  1.00  0.00      PROA H
ATOM   4244  CB  VAL   476      77.421  43.861  57.074  1.00  0.00      PROA C
ATOM   4245  HB  VAL   476      76.882  44.576  56.453  1.00  0.00      PROA H
ATOM   4246  CG1 VAL   476      77.771  44.538  58.418  1.00  0.00      PROA C
ATOM   4247 HG11 VAL   476      78.319  43.836  59.047  1.00  0.00      PROA H
ATOM   4248 HG12 VAL   476      78.388  45.417  58.232  1.00  0.00      PROA H
ATOM   4249 HG13 VAL   476      76.854  44.839  58.924  1.00  0.00      PROA H
ATOM   4250  CG2 VAL   476      78.730  43.458  56.375  1.00  0.00      PROA C
ATOM   4251 HG21 VAL   476      78.503  43.001  55.412  1.00  0.00      PROA H
ATOM   4252 HG22 VAL   476      79.347  44.343  56.221  1.00  0.00      PROA H
ATOM   4253 HG23 VAL   476      79.270  42.744  56.998  1.00  0.00      PROA H
ATOM   4254  C   VAL   476      75.374  42.997  58.160  1.00  0.00      PROA C
ATOM   4255  O   VAL   476      75.324  42.651  59.341  1.00  0.00      PROA O
ATOM   4256  N   LEU   477      74.346  43.624  57.556  1.00  0.00      PROA N
ATOM   4257  H   LEU   477      74.382  43.814  56.565  1.00  0.00      PROA H
ATOM   4258  CA  LEU   477      73.160  44.051  58.269  1.00  0.00      PROA C
ATOM   4259  HA  LEU   477      73.451  44.548  59.195  1.00  0.00      PROA H
ATOM   4260  CB  LEU   477      72.319  45.039  57.425  1.00  0.00      PROA C
ATOM   4261  HB2 LEU   477      72.397  44.775  56.371  1.00  0.00      PROA H
ATOM   4262  HB3 LEU   477      71.275  44.987  57.736  1.00  0.00      PROA H
ATOM   4263  CG  LEU   477      72.698  46.535  57.505  1.00  0.00      PROA C
ATOM   4264  HG  LEU   477      72.071  47.107  56.820  1.00  0.00      PROA H
ATOM   4265  CD1 LEU   477      72.497  47.082  58.923  1.00  0.00      PROA C
ATOM   4266 HD11 LEU   477      73.125  46.526  59.619  1.00  0.00      PROA H
ATOM   4267 HD12 LEU   477      72.772  48.137  58.948  1.00  0.00      PROA H
ATOM   4268 HD13 LEU   477      71.451  46.973  59.210  1.00  0.00      PROA H
ATOM   4269  CD2 LEU   477      74.109  46.849  57.007  1.00  0.00      PROA C
ATOM   4270 HD21 LEU   477      74.200  46.551  55.962  1.00  0.00      PROA H
ATOM   4271 HD22 LEU   477      74.297  47.919  57.096  1.00  0.00      PROA H
ATOM   4272 HD23 LEU   477      74.837  46.301  57.605  1.00  0.00      PROA H
ATOM   4273  C   LEU   477      72.275  42.899  58.706  1.00  0.00      PROA C
ATOM   4274  O   LEU   477      71.341  43.099  59.469  1.00  0.00      PROA O
ATOM   4275  N   TYR   478      72.549  41.649  58.286  1.00  0.00      PROA N
ATOM   4276  H   TYR   478      73.225  41.500  57.552  1.00  0.00      PROA H
ATOM   4277  CA  TYR   478      71.878  40.508  58.881  1.00  0.00      PROA C
ATOM   4278  HA  TYR   478      70.979  40.843  59.398  1.00  0.00      PROA H
ATOM   4279  CB  TYR   478      71.492  39.503  57.770  1.00  0.00      PROA C
ATOM   4280  HB2 TYR   478      71.132  40.046  56.897  1.00  0.00      PROA H
ATOM   4281  HB3 TYR   478      72.365  38.911  57.495  1.00  0.00      PROA H
ATOM   4282  CG  TYR   478      70.406  38.583  58.263  1.00  0.00      PROA C
ATOM   4283  CD1 TYR   478      70.728  37.392  58.934  1.00  0.00      PROA C
ATOM   4284  HD1 TYR   478      71.771  37.139  59.126  1.00  0.00      PROA H
ATOM   4285  CE1 TYR   478      69.717  36.522  59.359  1.00  0.00      PROA C
ATOM   4286  HE1 TYR   478      69.974  35.603  59.885  1.00  0.00      PROA H
ATOM   4287  CZ  TYR   478      68.380  36.835  59.109  1.00  0.00      PROA C
ATOM   4288  OH  TYR   478      67.370  35.959  59.533  1.00  0.00      PROA O
ATOM   4289  HH  TYR   478      67.711  35.181  59.981  1.00  0.00      PROA H
ATOM   4290  CE2 TYR   478      68.040  38.030  58.467  1.00  0.00      PROA C
ATOM   4291  HE2 TYR   478      66.992  38.281  58.301  1.00  0.00      PROA H
ATOM   4292  CD2 TYR   478      69.053  38.899  58.039  1.00  0.00      PROA C
ATOM   4293  HD2 TYR   478      68.787  39.825  57.530  1.00  0.00      PROA H
ATOM   4294  C   TYR   478      72.795  39.840  59.895  1.00  0.00      PROA C
ATOM   4295  O   TYR   478      72.414  39.530  61.022  1.00  0.00      PROA O
ATOM   4296  N   THR   479      74.060  39.595  59.525  1.00  0.00      PROA N
ATOM   4297  H   THR   479      74.411  39.962  58.652  1.00  0.00      PROA H
ATOM   4298  CA  THR   479      74.980  38.808  60.334  1.00  0.00      PROA C
ATOM   4299  HA  THR   479      74.505  37.869  60.617  1.00  0.00      PROA H
ATOM   4300  CB  THR   479      76.272  38.474  59.596  1.00  0.00      PROA C
ATOM   4301  HB  THR   479      76.922  39.349  59.587  1.00  0.00      PROA H
ATOM   4302  CG2 THR   479      77.001  37.322  60.283  1.00  0.00      PROA C
ATOM   4303 HG21 THR   479      76.362  36.440  60.291  1.00  0.00      PROA H
ATOM   4304 HG22 THR   479      77.920  37.099  59.741  1.00  0.00      PROA H
ATOM   4305 HG23 THR   479      77.244  37.605  61.307  1.00  0.00      PROA H
ATOM   4306  OG1 THR   479      76.000  38.028  58.281  1.00  0.00      PROA O
ATOM   4307  HG1 THR   479      76.826  37.824  57.836  1.00  0.00      PROA H
ATOM   4308  C   THR   479      75.345  39.477  61.641  1.00  0.00      PROA C
ATOM   4309  O   THR   479      75.306  38.870  62.711  1.00  0.00      PROA O
ATOM   4310  N   VAL   480      75.700  40.776  61.590  1.00  0.00      PROA N
ATOM   4311  H   VAL   480      75.719  41.260  60.704  1.00  0.00      PROA H
ATOM   4312  CA  VAL   480      76.068  41.550  62.759  1.00  0.00      PROA C
ATOM   4313  HA  VAL   480      76.790  40.990  63.354  1.00  0.00      PROA H
ATOM   4314  CB  VAL   480      76.698  42.894  62.402  1.00  0.00      PROA C
ATOM   4315  HB  VAL   480      76.006  43.468  61.786  1.00  0.00      PROA H
ATOM   4316  CG1 VAL   480      77.020  43.702  63.671  1.00  0.00      PROA C
ATOM   4317 HG11 VAL   480      77.718  43.141  64.292  1.00  0.00      PROA H
ATOM   4318 HG12 VAL   480      77.468  44.655  63.392  1.00  0.00      PROA H
ATOM   4319 HG13 VAL   480      76.102  43.883  64.230  1.00  0.00      PROA H
ATOM   4320  CG2 VAL   480      77.979  42.658  61.586  1.00  0.00      PROA C
ATOM   4321 HG21 VAL   480      77.734  42.118  60.672  1.00  0.00      PROA H
ATOM   4322 HG22 VAL   480      78.429  43.618  61.331  1.00  0.00      PROA H
ATOM   4323 HG23 VAL   480      78.683  42.073  62.177  1.00  0.00      PROA H
ATOM   4324  C   VAL   480      74.932  41.704  63.754  1.00  0.00      PROA C
ATOM   4325  O   VAL   480      75.157  41.385  64.919  1.00  0.00      PROA O
ATOM   4326  N   PRO   481      73.685  42.053  63.421  1.00  0.00      PROA N
ATOM   4327  CD  PRO   481      73.271  42.714  62.178  1.00  0.00      PROA C
ATOM   4328  HD2 PRO   481      73.006  41.961  61.436  1.00  0.00      PROA H
ATOM   4329  HD3 PRO   481      74.091  43.324  61.799  1.00  0.00      PROA H
ATOM   4330  CG  PRO   481      72.069  43.570  62.566  1.00  0.00      PROA C
ATOM   4331  HG2 PRO   481      71.389  43.647  61.718  1.00  0.00      PROA H
ATOM   4332  HG3 PRO   481      72.409  44.566  62.851  1.00  0.00      PROA H
ATOM   4333  CB  PRO   481      71.460  42.812  63.741  1.00  0.00      PROA C
ATOM   4334  HB2 PRO   481      70.750  42.073  63.369  1.00  0.00      PROA H
ATOM   4335  HB3 PRO   481      70.945  43.512  64.398  1.00  0.00      PROA H
ATOM   4336  CA  PRO   481      72.652  42.147  64.443  1.00  0.00      PROA C
ATOM   4337  HA  PRO   481      72.941  42.891  65.185  1.00  0.00      PROA H
ATOM   4338  C   PRO   481      72.298  40.783  64.983  1.00  0.00      PROA C
ATOM   4339  O   PRO   481      72.010  40.658  66.170  1.00  0.00      PROA O
ATOM   4340  N   ALA   482      72.354  39.732  64.143  1.00  0.00      PROA N
ATOM   4341  H   ALA   482      72.524  39.881  63.159  1.00  0.00      PROA H
ATOM   4342  CA  ALA   482      72.175  38.373  64.605  1.00  0.00      PROA C
ATOM   4343  HA  ALA   482      71.206  38.279  65.095  1.00  0.00      PROA H
ATOM   4344  CB  ALA   482      72.236  37.402  63.413  1.00  0.00      PROA C
ATOM   4345  HB1 ALA   482      73.205  37.490  62.921  1.00  0.00      PROA H
ATOM   4346  HB2 ALA   482      72.101  36.380  63.768  1.00  0.00      PROA H
ATOM   4347  HB3 ALA   482      71.446  37.647  62.703  1.00  0.00      PROA H
ATOM   4348  C   ALA   482      73.222  37.986  65.638  1.00  0.00      PROA C
ATOM   4349  O   ALA   482      72.939  37.389  66.674  1.00  0.00      PROA O
ATOM   4350  N   THR   483      74.471  38.397  65.386  1.00  0.00      PROA N
ATOM   4351  H   THR   483      74.686  38.856  64.513  1.00  0.00      PROA H
ATOM   4352  CA  THR   483      75.592  38.234  66.292  1.00  0.00      PROA C
ATOM   4353  HA  THR   483      75.680  37.186  66.577  1.00  0.00      PROA H
ATOM   4354  CB  THR   483      76.895  38.671  65.641  1.00  0.00      PROA C
ATOM   4355  HB  THR   483      76.840  39.730  65.392  1.00  0.00      PROA H
ATOM   4356  CG2 THR   483      78.084  38.450  66.581  1.00  0.00      PROA C
ATOM   4357 HG21 THR   483      78.158  37.392  66.832  1.00  0.00      PROA H
ATOM   4358 HG22 THR   483      79.002  38.771  66.088  1.00  0.00      PROA H
ATOM   4359 HG23 THR   483      77.939  39.030  67.492  1.00  0.00      PROA H
ATOM   4360  OG1 THR   483      77.129  37.903  64.467  1.00  0.00      PROA O
ATOM   4361  HG1 THR   483      77.953  38.182  64.061  1.00  0.00      PROA H
ATOM   4362  C   THR   483      75.387  38.957  67.609  1.00  0.00      PROA C
ATOM   4363  O   THR   483      75.684  38.442  68.683  1.00  0.00      PROA O
ATOM   4364  N   ILE   484      74.840  40.185  67.572  1.00  0.00      PROA N
ATOM   4365  H   ILE   484      74.651  40.628  66.684  1.00  0.00      PROA H
ATOM   4366  CA  ILE   484      74.492  40.938  68.767  1.00  0.00      PROA C
ATOM   4367  HA  ILE   484      75.335  40.932  69.458  1.00  0.00      PROA H
ATOM   4368  CB  ILE   484      74.149  42.387  68.444  1.00  0.00      PROA C
ATOM   4369  HB  ILE   484      73.284  42.417  67.781  1.00  0.00      PROA H
ATOM   4370  CG2 ILE   484      73.816  43.170  69.730  1.00  0.00      PROA C
ATOM   4371 HG21 ILE   484      74.677  43.154  70.399  1.00  0.00      PROA H
ATOM   4372 HG22 ILE   484      73.574  44.202  69.475  1.00  0.00      PROA H
ATOM   4373 HG23 ILE   484      72.962  42.709  70.226  1.00  0.00      PROA H
ATOM   4374  CG1 ILE   484      75.313  43.092  67.717  1.00  0.00      PROA C
ATOM   4375 HG12 ILE   484      75.507  42.590  66.769  1.00  0.00      PROA H
ATOM   4376 HG13 ILE   484      75.047  44.132  67.528  1.00  0.00      PROA H
ATOM   4377  CD1 ILE   484      76.625  43.096  68.504  1.00  0.00      PROA C
ATOM   4378 HD11 ILE   484      76.938  42.069  68.694  1.00  0.00      PROA H
ATOM   4379 HD12 ILE   484      77.394  43.609  67.927  1.00  0.00      PROA H
ATOM   4380 HD13 ILE   484      76.478  43.612  69.453  1.00  0.00      PROA H
ATOM   4381  C   ILE   484      73.391  40.279  69.571  1.00  0.00      PROA C
ATOM   4382  O   ILE   484      73.426  40.233  70.800  1.00  0.00      PROA O
ATOM   4383  N   VAL   485      72.379  39.713  68.892  1.00  0.00      PROA N
ATOM   4384  H   VAL   485      72.322  39.820  67.889  1.00  0.00      PROA H
ATOM   4385  CA  VAL   485      71.335  38.934  69.527  1.00  0.00      PROA C
ATOM   4386  HA  VAL   485      70.885  39.516  70.331  1.00  0.00      PROA H
ATOM   4387  CB  VAL   485      70.254  38.571  68.507  1.00  0.00      PROA C
ATOM   4388  HB  VAL   485      70.722  38.164  67.610  1.00  0.00      PROA H
ATOM   4389  CG1 VAL   485      69.271  37.522  69.047  1.00  0.00      PROA C
ATOM   4390 HG11 VAL   485      68.777  37.911  69.937  1.00  0.00      PROA H
ATOM   4391 HG12 VAL   485      68.524  37.298  68.286  1.00  0.00      PROA H
ATOM   4392 HG13 VAL   485      69.814  36.612  69.301  1.00  0.00      PROA H
ATOM   4393  CG2 VAL   485      69.483  39.840  68.102  1.00  0.00      PROA C
ATOM   4394 HG21 VAL   485      70.172  40.560  67.660  1.00  0.00      PROA H
ATOM   4395 HG22 VAL   485      68.713  39.582  67.375  1.00  0.00      PROA H
ATOM   4396 HG23 VAL   485      69.017  40.280  68.983  1.00  0.00      PROA H
ATOM   4397  C   VAL   485      71.911  37.715  70.230  1.00  0.00      PROA C
ATOM   4398  O   VAL   485      71.645  37.465  71.405  1.00  0.00      PROA O
ATOM   4399  N   LEU   486      72.820  36.983  69.563  1.00  0.00      PROA N
ATOM   4400  H   LEU   486      73.031  37.197  68.599  1.00  0.00      PROA H
ATOM   4401  CA  LEU   486      73.537  35.874  70.159  1.00  0.00      PROA C
ATOM   4402  HA  LEU   486      72.825  35.157  70.567  1.00  0.00      PROA H
ATOM   4403  CB  LEU   486      74.399  35.187  69.084  1.00  0.00      PROA C
ATOM   4404  HB2 LEU   486      73.803  35.030  68.185  1.00  0.00      PROA H
ATOM   4405  HB3 LEU   486      75.255  35.818  68.846  1.00  0.00      PROA H
ATOM   4406  CG  LEU   486      74.953  33.818  69.501  1.00  0.00      PROA C
ATOM   4407  HG  LEU   486      75.190  33.830  70.565  1.00  0.00      PROA H
ATOM   4408  CD1 LEU   486      73.912  32.726  69.229  1.00  0.00      PROA C
ATOM   4409 HD11 LEU   486      73.673  32.708  68.166  1.00  0.00      PROA H
ATOM   4410 HD12 LEU   486      74.313  31.758  69.528  1.00  0.00      PROA H
ATOM   4411 HD13 LEU   486      73.007  32.936  69.800  1.00  0.00      PROA H
ATOM   4412  CD2 LEU   486      76.255  33.541  68.749  1.00  0.00      PROA C
ATOM   4413 HD21 LEU   486      76.985  34.315  68.988  1.00  0.00      PROA H
ATOM   4414 HD22 LEU   486      76.647  32.568  69.046  1.00  0.00      PROA H
ATOM   4415 HD23 LEU   486      76.063  33.542  67.676  1.00  0.00      PROA H
ATOM   4416  C   LEU   486      74.404  36.278  71.343  1.00  0.00      PROA C
ATOM   4417  O   LEU   486      74.493  35.577  72.347  1.00  0.00      PROA O
ATOM   4418  N   ALA   487      75.061  37.448  71.264  1.00  0.00      PROA N
ATOM   4419  H   ALA   487      75.031  37.987  70.410  1.00  0.00      PROA H
ATOM   4420  CA  ALA   487      75.828  37.994  72.357  1.00  0.00      PROA C
ATOM   4421  HA  ALA   487      76.540  37.248  72.710  1.00  0.00      PROA H
ATOM   4422  CB  ALA   487      76.599  39.245  71.909  1.00  0.00      PROA C
ATOM   4423  HB1 ALA   487      75.896  40.001  71.560  1.00  0.00      PROA H
ATOM   4424  HB2 ALA   487      77.171  39.641  72.748  1.00  0.00      PROA H
ATOM   4425  HB3 ALA   487      77.280  38.982  71.099  1.00  0.00      PROA H
ATOM   4426  C   ALA   487      74.965  38.327  73.554  1.00  0.00      PROA C
ATOM   4427  O   ALA   487      75.343  38.109  74.702  1.00  0.00      PROA O
ATOM   4428  N   CYS   488      73.751  38.860  73.320  1.00  0.00      PROA N
ATOM   4429  H   CYS   488      73.487  39.120  72.380  1.00  0.00      PROA H
ATOM   4430  CA  CYS   488      72.810  39.070  74.395  1.00  0.00      PROA C
ATOM   4431  HA  CYS   488      73.299  39.606  75.208  1.00  0.00      PROA H
ATOM   4432  CB  CYS   488      71.580  39.889  73.974  1.00  0.00      PROA C
ATOM   4433  HB2 CYS   488      71.903  40.782  73.439  1.00  0.00      PROA H
ATOM   4434  HB3 CYS   488      70.946  39.285  73.324  1.00  0.00      PROA H
ATOM   4435  SG  CYS   488      70.639  40.376  75.466  1.00  0.00      PROA S
ATOM   4436  HG  CYS   488      69.683  41.037  74.818  1.00  0.00      PROA H
ATOM   4437  C   CYS   488      72.362  37.763  75.018  1.00  0.00      PROA C
ATOM   4438  O   CYS   488      72.310  37.633  76.239  1.00  0.00      PROA O
ATOM   4439  N   TYR   489      72.103  36.732  74.190  1.00  0.00      PROA N
ATOM   4440  H   TYR   489      72.127  36.869  73.190  1.00  0.00      PROA H
ATOM   4441  CA  TYR   489      71.786  35.414  74.702  1.00  0.00      PROA C
ATOM   4442  HA  TYR   489      70.909  35.476  75.347  1.00  0.00      PROA H
ATOM   4443  CB  TYR   489      71.479  34.403  73.580  1.00  0.00      PROA C
ATOM   4444  HB2 TYR   489      72.321  34.359  72.890  1.00  0.00      PROA H
ATOM   4445  HB3 TYR   489      71.314  33.417  74.015  1.00  0.00      PROA H
ATOM   4446  CG  TYR   489      70.265  34.716  72.756  1.00  0.00      PROA C
ATOM   4447  CD1 TYR   489      69.132  35.373  73.273  1.00  0.00      PROA C
ATOM   4448  HD1 TYR   489      69.132  35.733  74.301  1.00  0.00      PROA H
ATOM   4449  CE1 TYR   489      67.998  35.568  72.470  1.00  0.00      PROA C
ATOM   4450  HE1 TYR   489      67.127  36.085  72.874  1.00  0.00      PROA H
ATOM   4451  CZ  TYR   489      67.987  35.099  71.154  1.00  0.00      PROA C
ATOM   4452  OH  TYR   489      66.852  35.263  70.341  1.00  0.00      PROA O
ATOM   4453  HH  TYR   489      66.132  35.713  70.789  1.00  0.00      PROA H
ATOM   4454  CE2 TYR   489      69.107  34.452  70.633  1.00  0.00      PROA C
ATOM   4455  HE2 TYR   489      69.102  34.100  69.601  1.00  0.00      PROA H
ATOM   4456  CD2 TYR   489      70.236  34.256  71.430  1.00  0.00      PROA C
ATOM   4457  HD2 TYR   489      71.100  33.740  71.013  1.00  0.00      PROA H
ATOM   4458  C   TYR   489      72.905  34.858  75.565  1.00  0.00      PROA C
ATOM   4459  O   TYR   489      72.677  34.305  76.634  1.00  0.00      PROA O
ATOM   4460  N   PHE   490      74.170  35.056  75.158  1.00  0.00      PROA N
ATOM   4461  H   PHE   490      74.352  35.407  74.229  1.00  0.00      PROA H
ATOM   4462  CA  PHE   490      75.319  34.786  76.002  1.00  0.00      PROA C
ATOM   4463  HA  PHE   490      75.310  33.739  76.305  1.00  0.00      PROA H
ATOM   4464  CB  PHE   490      76.653  35.064  75.274  1.00  0.00      PROA C
ATOM   4465  HB2 PHE   490      76.640  36.075  74.866  1.00  0.00      PROA H
ATOM   4466  HB3 PHE   490      77.479  34.968  75.978  1.00  0.00      PROA H
ATOM   4467  CG  PHE   490      76.917  34.121  74.136  1.00  0.00      PROA C
ATOM   4468  CD1 PHE   490      76.248  32.898  73.974  1.00  0.00      PROA C
ATOM   4469  HD1 PHE   490      75.469  32.605  74.678  1.00  0.00      PROA H
ATOM   4470  CE1 PHE   490      76.572  32.049  72.912  1.00  0.00      PROA C
ATOM   4471  HE1 PHE   490      76.049  31.099  72.794  1.00  0.00      PROA H
ATOM   4472  CZ  PHE   490      77.563  32.406  71.997  1.00  0.00      PROA C
ATOM   4473  HZ  PHE   490      77.807  31.739  71.170  1.00  0.00      PROA H
ATOM   4474  CE2 PHE   490      78.238  33.619  72.145  1.00  0.00      PROA C
ATOM   4475  HE2 PHE   490      79.023  33.895  71.441  1.00  0.00      PROA H
ATOM   4476  CD2 PHE   490      77.897  34.471  73.201  1.00  0.00      PROA C
ATOM   4477  HD2 PHE   490      78.415  35.426  73.286  1.00  0.00      PROA H
ATOM   4478  C   PHE   490      75.333  35.564  77.299  1.00  0.00      PROA C
ATOM   4479  O   PHE   490      75.642  35.033  78.363  1.00  0.00      PROA O
ATOM   4480  N   TYR   491      74.975  36.850  77.256  1.00  0.00      PROA N
ATOM   4481  H   TYR   491      74.756  37.284  76.370  1.00  0.00      PROA H
ATOM   4482  CA  TYR   491      74.880  37.681  78.436  1.00  0.00      PROA C
ATOM   4483  HA  TYR   491      75.820  37.639  78.987  1.00  0.00      PROA H
ATOM   4484  CB  TYR   491      74.592  39.149  78.018  1.00  0.00      PROA C
ATOM   4485  HB2 TYR   491      75.437  39.538  77.451  1.00  0.00      PROA H
ATOM   4486  HB3 TYR   491      73.694  39.182  77.401  1.00  0.00      PROA H
ATOM   4487  CG  TYR   491      74.368  40.082  79.176  1.00  0.00      PROA C
ATOM   4488  CD1 TYR   491      73.217  40.890  79.227  1.00  0.00      PROA C
ATOM   4489  HD1 TYR   491      72.477  40.835  78.429  1.00  0.00      PROA H
ATOM   4490  CE1 TYR   491      73.013  41.768  80.298  1.00  0.00      PROA C
ATOM   4491  HE1 TYR   491      72.120  42.392  80.327  1.00  0.00      PROA H
ATOM   4492  CZ  TYR   491      73.967  41.826  81.318  1.00  0.00      PROA C
ATOM   4493  OH  TYR   491      73.781  42.639  82.431  1.00  0.00      PROA O
ATOM   4494  HH  TYR   491      72.955  43.127  82.404  1.00  0.00      PROA H
ATOM   4495  CE2 TYR   491      75.117  41.045  81.280  1.00  0.00      PROA C
ATOM   4496  HE2 TYR   491      75.854  41.121  82.080  1.00  0.00      PROA H
ATOM   4497  CD2 TYR   491      75.314  40.168  80.212  1.00  0.00      PROA C
ATOM   4498  HD2 TYR   491      76.210  39.548  80.184  1.00  0.00      PROA H
ATOM   4499  C   TYR   491      73.864  37.157  79.443  1.00  0.00      PROA C
ATOM   4500  O   TYR   491      74.139  37.075  80.638  1.00  0.00      PROA O
ATOM   4501  N   GLU   492      72.686  36.722  78.964  1.00  0.00      PROA N
ATOM   4502  H   GLU   492      72.528  36.686  77.967  1.00  0.00      PROA H
ATOM   4503  CA  GLU   492      71.599  36.287  79.812  1.00  0.00      PROA C
ATOM   4504  HA  GLU   492      71.744  36.681  80.819  1.00  0.00      PROA H
ATOM   4505  CB  GLU   492      70.251  36.801  79.255  1.00  0.00      PROA C
ATOM   4506  HB2 GLU   492      69.459  36.602  79.977  1.00  0.00      PROA H
ATOM   4507  HB3 GLU   492      70.317  37.875  79.076  1.00  0.00      PROA H
ATOM   4508  CG  GLU   492      69.814  36.153  77.923  1.00  0.00      PROA C
ATOM   4509  HG2 GLU   492      70.680  36.043  77.270  1.00  0.00      PROA H
ATOM   4510  HG3 GLU   492      69.382  35.172  78.121  1.00  0.00      PROA H
ATOM   4511  CD  GLU   492      68.777  36.996  77.206  1.00  0.00      PROA C
ATOM   4512  OE1 GLU   492      67.598  37.033  77.645  1.00  0.00      PROA O
ATOM   4513  OE2 GLU   492      69.122  37.701  76.223  1.00  0.00      PROA O
ATOM   4514  C   GLU   492      71.594  34.781  80.002  1.00  0.00      PROA C
ATOM   4515  O   GLU   492      70.697  34.218  80.637  1.00  0.00      PROA O
ATOM   4516  N   GLN   493      72.653  34.080  79.543  1.00  0.00      PROA N
ATOM   4517  H   GLN   493      73.304  34.511  78.903  1.00  0.00      PROA H
ATOM   4518  CA  GLN   493      72.888  32.699  79.950  1.00  0.00      PROA C
ATOM   4519  HA  GLN   493      72.057  32.354  80.565  1.00  0.00      PROA H
ATOM   4520  CB  GLN   493      73.012  31.764  78.716  1.00  0.00      PROA C
ATOM   4521  HB2 GLN   493      72.921  30.726  79.035  1.00  0.00      PROA H
ATOM   4522  HB3 GLN   493      72.221  31.996  78.004  1.00  0.00      PROA H
ATOM   4523  CG  GLN   493      74.339  31.848  77.918  1.00  0.00      PROA C
ATOM   4524  HG2 GLN   493      74.137  31.685  76.859  1.00  0.00      PROA H
ATOM   4525  HG3 GLN   493      74.785  32.833  78.055  1.00  0.00      PROA H
ATOM   4526  CD  GLN   493      75.395  30.816  78.337  1.00  0.00      PROA C
ATOM   4527  OE1 GLN   493      75.197  29.933  79.166  1.00  0.00      PROA O
ATOM   4528  NE2 GLN   493      76.582  30.886  77.697  1.00  0.00      PROA N
ATOM   4529 HE21 GLN   493      77.317  30.234  77.929  1.00  0.00      PROA H
ATOM   4530 HE22 GLN   493      76.729  31.591  76.989  1.00  0.00      PROA H
ATOM   4531  C   GLN   493      74.126  32.554  80.827  1.00  0.00      PROA C
ATOM   4532  O   GLN   493      74.258  31.590  81.580  1.00  0.00      PROA O
ATOM   4533  N   ALA   494      75.044  33.542  80.821  1.00  0.00      PROA N
ATOM   4534  H   ALA   494      74.886  34.376  80.274  1.00  0.00      PROA H
ATOM   4535  CA  ALA   494      76.267  33.429  81.595  1.00  0.00      PROA C
ATOM   4536  HA  ALA   494      76.427  32.387  81.871  1.00  0.00      PROA H
ATOM   4537  CB  ALA   494      77.464  33.923  80.756  1.00  0.00      PROA C
ATOM   4538  HB1 ALA   494      77.308  34.966  80.480  1.00  0.00      PROA H
ATOM   4539  HB2 ALA   494      78.379  33.836  81.342  1.00  0.00      PROA H
ATOM   4540  HB3 ALA   494      77.551  33.318  79.854  1.00  0.00      PROA H
ATOM   4541  C   ALA   494      76.176  34.214  82.885  1.00  0.00      PROA C
ATOM   4542  O   ALA   494      76.442  33.709  83.978  1.00  0.00      PROA O
ATOM   4543  N   PHE   495      75.772  35.499  82.794  1.00  0.00      PROA N
ATOM   4544  H   PHE   495      75.492  35.879  81.901  1.00  0.00      PROA H
ATOM   4545  CA  PHE   495      75.717  36.393  83.941  1.00  0.00      PROA C
ATOM   4546  HA  PHE   495      76.396  36.035  84.715  1.00  0.00      PROA H
ATOM   4547  CB  PHE   495      76.130  37.846  83.562  1.00  0.00      PROA C
ATOM   4548  HB2 PHE   495      75.820  38.057  82.538  1.00  0.00      PROA H
ATOM   4549  HB3 PHE   495      75.646  38.551  84.239  1.00  0.00      PROA H
ATOM   4550  CG  PHE   495      77.589  38.067  83.647  1.00  0.00      PROA C
ATOM   4551  CD1 PHE   495      78.105  39.371  83.762  1.00  0.00      PROA C
ATOM   4552  HD1 PHE   495      77.433  40.228  83.732  1.00  0.00      PROA H
ATOM   4553  CE1 PHE   495      79.476  39.589  83.915  1.00  0.00      PROA C
ATOM   4554  HE1 PHE   495      79.877  40.601  83.855  1.00  0.00      PROA H
ATOM   4555  CZ  PHE   495      80.295  38.494  84.142  1.00  0.00      PROA C
ATOM   4556  HZ  PHE   495      81.369  38.632  84.261  1.00  0.00      PROA H
ATOM   4557  CE2 PHE   495      79.724  37.207  84.215  1.00  0.00      PROA C
ATOM   4558  HE2 PHE   495      80.296  36.380  84.638  1.00  0.00      PROA H
ATOM   4559  CD2 PHE   495      78.452  36.986  83.758  1.00  0.00      PROA C
ATOM   4560  HD2 PHE   495      78.112  35.987  83.485  1.00  0.00      PROA H
ATOM   4561  C   PHE   495      74.359  36.440  84.568  1.00  0.00      PROA C
ATOM   4562  O   PHE   495      74.122  37.155  85.543  1.00  0.00      PROA O
ATOM   4563  N   ARG   496      73.425  35.616  84.084  1.00  0.00      PROA N
ATOM   4564  H   ARG   496      73.630  35.039  83.281  1.00  0.00      PROA H
ATOM   4565  CA  ARG   496      72.127  35.553  84.709  1.00  0.00      PROA C
ATOM   4566  HA  ARG   496      71.801  36.559  84.974  1.00  0.00      PROA H
ATOM   4567  CB  ARG   496      71.041  34.940  83.805  1.00  0.00      PROA C
ATOM   4568  HB2 ARG   496      71.426  34.838  82.790  1.00  0.00      PROA H
ATOM   4569  HB3 ARG   496      70.761  33.958  84.187  1.00  0.00      PROA H
ATOM   4570  CG  ARG   496      69.781  35.828  83.764  1.00  0.00      PROA C
ATOM   4571  HG2 ARG   496      69.446  36.031  84.782  1.00  0.00      PROA H
ATOM   4572  HG3 ARG   496      70.015  36.768  83.265  1.00  0.00      PROA H
ATOM   4573  CD  ARG   496      68.582  35.238  83.028  1.00  0.00      PROA C
ATOM   4574  HD2 ARG   496      67.753  35.946  83.055  1.00  0.00      PROA H
ATOM   4575  HD3 ARG   496      68.853  35.038  81.991  1.00  0.00      PROA H
ATOM   4576  NE  ARG   496      68.198  33.965  83.718  1.00  0.00      PROA N
ATOM   4577  HE  ARG   496      68.240  33.932  84.727  1.00  0.00      PROA H
ATOM   4578  CZ  ARG   496      67.803  32.871  83.072  1.00  0.00      PROA C
ATOM   4579  NH1 ARG   496      67.782  32.825  81.749  1.00  0.00      PROA N
ATOM   4580 HH11 ARG   496      68.069  33.632  81.215  1.00  0.00      PROA H
ATOM   4581 HH12 ARG   496      67.478  31.984  81.281  1.00  0.00      PROA H
ATOM   4582  NH2 ARG   496      67.433  31.796  83.733  1.00  0.00      PROA N
ATOM   4583 HH21 ARG   496      67.448  31.797  84.743  1.00  0.00      PROA H
ATOM   4584 HH22 ARG   496      67.136  30.973  83.227  1.00  0.00      PROA H
ATOM   4585  C   ARG   496      72.174  34.804  86.011  1.00  0.00      PROA C
ATOM   4586  O   ARG   496      71.408  35.152  86.883  1.00  0.00      PROA O
ATOM   4587  N   GLU   497      73.113  33.853  86.206  1.00  0.00      PROA N
ATOM   4588  H   GLU   497      73.725  33.585  85.448  1.00  0.00      PROA H
ATOM   4589  CA  GLU   497      73.314  33.161  87.484  1.00  0.00      PROA C
ATOM   4590  HA  GLU   497      72.375  32.708  87.803  1.00  0.00      PROA H
ATOM   4591  CB  GLU   497      74.385  32.053  87.331  1.00  0.00      PROA C
ATOM   4592  HB2 GLU   497      73.995  31.256  86.698  1.00  0.00      PROA H
ATOM   4593  HB3 GLU   497      75.281  32.474  86.874  1.00  0.00      PROA H
ATOM   4594  CG  GLU   497      74.879  31.343  88.636  1.00  0.00      PROA C
ATOM   4595  HG2 GLU   497      75.617  30.583  88.379  1.00  0.00      PROA H
ATOM   4596  HG3 GLU   497      75.332  32.079  89.301  1.00  0.00      PROA H
ATOM   4597  CD  GLU   497      73.839  30.608  89.507  1.00  0.00      PROA C
ATOM   4598  OE1 GLU   497      74.233  30.069  90.589  1.00  0.00      PROA O
ATOM   4599  OE2 GLU   497      72.700  30.432  89.021  1.00  0.00      PROA O
ATOM   4600  C   GLU   497      73.686  34.109  88.617  1.00  0.00      PROA C
ATOM   4601  O   GLU   497      73.376  33.952  89.797  1.00  0.00      PROA O
ATOM   4602  N   HIP   498      74.402  35.201  88.279  1.00  0.00      PROA N
ATOM   4603  H   HIP   498      74.866  35.244  87.383  1.00  0.00      PROA H
ATOM   4604  CA  HIP   498      74.513  36.317  89.191  1.00  0.00      PROA C
ATOM   4605  HA  HIP   498      74.868  35.961  90.159  1.00  0.00      PROA H
ATOM   4606  CB  HIP   498      75.504  37.371  88.660  1.00  0.00      PROA C
ATOM   4607  HB2 HIP   498      75.228  37.650  87.643  1.00  0.00      PROA H
ATOM   4608  HB3 HIP   498      75.473  38.254  89.299  1.00  0.00      PROA H
ATOM   4609  CG  HIP   498      76.926  36.885  88.627  1.00  0.00      PROA C
ATOM   4610  ND1 HIP   498      77.648  36.658  89.774  1.00  0.00      PROA N
ATOM   4611  HD1 HIP   498      77.315  36.780  90.719  1.00  0.00      PROA H
ATOM   4612  CE1 HIP   498      78.864  36.248  89.432  1.00  0.00      PROA C
ATOM   4613  HE1 HIP   498      79.589  35.989  90.203  1.00  0.00      PROA H
ATOM   4614  NE2 HIP   498      78.946  36.239  88.115  1.00  0.00      PROA N
ATOM   4615  HE2 HIP   498      79.769  35.986  87.588  1.00  0.00      PROA H
ATOM   4616  CD2 HIP   498      77.747  36.626  87.581  1.00  0.00      PROA C
ATOM   4617  HD2 HIP   498      77.623  36.670  86.499  1.00  0.00      PROA H
ATOM   4618  C   HIP   498      73.201  37.002  89.495  1.00  0.00      PROA C
ATOM   4619  O   HIP   498      72.977  37.480  90.612  1.00  0.00      PROA O
ATOM   4620  N   TRP   499      72.323  37.102  88.488  1.00  0.00      PROA N
ATOM   4621  H   TRP   499      72.544  36.708  87.584  1.00  0.00      PROA H
ATOM   4622  CA  TRP   499      71.059  37.750  88.618  1.00  0.00      PROA C
ATOM   4623  HA  TRP   499      71.195  38.719  89.098  1.00  0.00      PROA H
ATOM   4624  CB  TRP   499      70.430  37.957  87.244  1.00  0.00      PROA C
ATOM   4625  HB2 TRP   499      71.117  38.517  86.609  1.00  0.00      PROA H
ATOM   4626  HB3 TRP   499      70.222  36.989  86.789  1.00  0.00      PROA H
ATOM   4627  CG  TRP   499      69.181  38.691  87.266  1.00  0.00      PROA C
ATOM   4628  CD1 TRP   499      69.126  39.996  87.440  1.00  0.00      PROA C
ATOM   4629  HD1 TRP   499      69.994  40.531  87.826  1.00  0.00      PROA H
ATOM   4630  NE1 TRP   499      67.882  40.440  87.067  1.00  0.00      PROA N
ATOM   4631  HE1 TRP   499      67.639  41.398  86.858  1.00  0.00      PROA H
ATOM   4632  CE2 TRP   499      67.093  39.377  87.041  1.00  0.00      PROA C
ATOM   4633  CZ2 TRP   499      65.821  39.305  87.374  1.00  0.00      PROA C
ATOM   4634  HZ2 TRP   499      65.291  40.202  87.696  1.00  0.00      PROA H
ATOM   4635  CH2 TRP   499      65.174  38.073  87.308  1.00  0.00      PROA C
ATOM   4636  HH2 TRP   499      64.091  38.032  87.188  1.00  0.00      PROA H
ATOM   4637  CZ3 TRP   499      65.916  36.925  87.396  1.00  0.00      PROA C
ATOM   4638  HZ3 TRP   499      65.419  35.960  87.488  1.00  0.00      PROA H
ATOM   4639  CE3 TRP   499      67.299  36.990  87.369  1.00  0.00      PROA C
ATOM   4640  HE3 TRP   499      67.890  36.080  87.472  1.00  0.00      PROA H
ATOM   4641  CD2 TRP   499      67.866  38.233  87.209  1.00  0.00      PROA C
ATOM   4642  C   TRP   499      70.133  37.069  89.588  1.00  0.00      PROA C
ATOM   4643  O   TRP   499      69.568  37.742  90.440  1.00  0.00      PROA O
ATOM   4644  N   GLU   500      69.988  35.736  89.610  1.00  0.00      PROA N
ATOM   4645  H   GLU   500      70.494  35.161  88.951  1.00  0.00      PROA H
ATOM   4646  CA  GLU   500      69.088  35.189  90.609  1.00  0.00      PROA C
ATOM   4647  HA  GLU   500      68.168  35.773  90.628  1.00  0.00      PROA H
ATOM   4648  CB  GLU   500      68.715  33.709  90.311  1.00  0.00      PROA C
ATOM   4649  HB2 GLU   500      69.621  33.103  90.289  1.00  0.00      PROA H
ATOM   4650  HB3 GLU   500      68.050  33.337  91.091  1.00  0.00      PROA H
ATOM   4651  CG  GLU   500      67.983  33.364  88.977  1.00  0.00      PROA C
ATOM   4652  HG2 GLU   500      67.302  32.528  89.141  1.00  0.00      PROA H
ATOM   4653  HG3 GLU   500      67.417  34.231  88.638  1.00  0.00      PROA H
ATOM   4654  CD  GLU   500      68.929  32.967  87.849  1.00  0.00      PROA C
ATOM   4655  OE1 GLU   500      70.132  33.238  88.007  1.00  0.00      PROA O
ATOM   4656  OE2 GLU   500      68.472  32.463  86.777  1.00  0.00      PROA O
ATOM   4657  C   GLU   500      69.532  35.394  92.098  1.00  0.00      PROA C
ATOM   4658  O   GLU   500      68.692  35.391  92.988  1.00  0.00      PROA O
ATOM   4659  N   ARG   501      70.824  35.667  92.457  1.00  0.00      PROA N
ATOM   4660  H   ARG   501      71.534  35.769  91.747  1.00  0.00      PROA H
ATOM   4661  CA  ARG   501      71.296  35.833  93.842  1.00  0.00      PROA C
ATOM   4662  HA  ARG   501      70.707  35.200  94.506  1.00  0.00      PROA H
ATOM   4663  CB  ARG   501      72.789  35.423  93.920  1.00  0.00      PROA C
ATOM   4664  HB2 ARG   501      73.344  35.915  93.120  1.00  0.00      PROA H
ATOM   4665  HB3 ARG   501      73.199  35.724  94.884  1.00  0.00      PROA H
ATOM   4666  CG  ARG   501      73.046  33.909  93.776  1.00  0.00      PROA C
ATOM   4667  HG2 ARG   501      72.632  33.386  94.639  1.00  0.00      PROA H
ATOM   4668  HG3 ARG   501      72.569  33.543  92.867  1.00  0.00      PROA H
ATOM   4669  CD  ARG   501      74.555  33.642  93.700  1.00  0.00      PROA C
ATOM   4670  HD2 ARG   501      74.987  34.228  92.889  1.00  0.00      PROA H
ATOM   4671  HD3 ARG   501      75.023  33.925  94.642  1.00  0.00      PROA H
ATOM   4672  NE  ARG   501      74.839  32.191  93.443  1.00  0.00      PROA N
ATOM   4673  HE  ARG   501      74.060  31.565  93.299  1.00  0.00      PROA H
ATOM   4674  CZ  ARG   501      76.071  31.695  93.397  1.00  0.00      PROA C
ATOM   4675  NH1 ARG   501      77.136  32.453  93.578  1.00  0.00      PROA N
ATOM   4676 HH11 ARG   501      77.024  33.441  93.757  1.00  0.00      PROA H
ATOM   4677 HH12 ARG   501      78.057  32.042  93.536  1.00  0.00      PROA H
ATOM   4678  NH2 ARG   501      76.304  30.423  93.154  1.00  0.00      PROA N
ATOM   4679 HH21 ARG   501      75.530  29.793  92.996  1.00  0.00      PROA H
ATOM   4680 HH22 ARG   501      77.254  30.082  93.127  1.00  0.00      PROA H
ATOM   4681  C   ARG   501      71.177  37.250  94.393  1.00  0.00      PROA C
ATOM   4682  O   ARG   501      70.837  37.470  95.557  1.00  0.00      PROA O
ATOM   4683  N   THR   502      71.447  38.256  93.538  1.00  0.00      PROA N
ATOM   4684  H   THR   502      71.762  38.051  92.601  1.00  0.00      PROA H
ATOM   4685  CA  THR   502      71.317  39.679  93.866  1.00  0.00      PROA C
ATOM   4686  HA  THR   502      71.874  39.894  94.777  1.00  0.00      PROA H
ATOM   4687  CB  THR   502      71.854  40.589  92.764  1.00  0.00      PROA C
ATOM   4688  HB  THR   502      71.289  40.423  91.847  1.00  0.00      PROA H
ATOM   4689  CG2 THR   502      71.735  42.077  93.141  1.00  0.00      PROA C
ATOM   4690 HG21 THR   502      72.305  42.269  94.050  1.00  0.00      PROA H
ATOM   4691 HG22 THR   502      72.128  42.690  92.330  1.00  0.00      PROA H
ATOM   4692 HG23 THR   502      70.687  42.327  93.310  1.00  0.00      PROA H
ATOM   4693  OG1 THR   502      73.234  40.325  92.542  1.00  0.00      PROA O
ATOM   4694  HG1 THR   502      73.563  40.902  91.848  1.00  0.00      PROA H
ATOM   4695  C   THR   502      69.894  40.053  94.197  1.00  0.00      PROA C
ATOM   4696  O   THR   502      69.623  40.711  95.203  1.00  0.00      PROA O
ATOM   4697  N   TRP   503      68.928  39.559  93.399  1.00  0.00      PROA N
ATOM   4698  H   TRP   503      69.175  39.050  92.562  1.00  0.00      PROA H
ATOM   4699  CA  TRP   503      67.518  39.721  93.678  1.00  0.00      PROA C
ATOM   4700  HA  TRP   503      67.271  40.782  93.703  1.00  0.00      PROA H
ATOM   4701  CB  TRP   503      66.719  39.031  92.579  1.00  0.00      PROA C
ATOM   4702  HB2 TRP   503      67.190  38.080  92.328  1.00  0.00      PROA H
ATOM   4703  HB3 TRP   503      65.701  38.851  92.926  1.00  0.00      PROA H
ATOM   4704  CG  TRP   503      66.686  39.879  91.402  1.00  0.00      PROA C
ATOM   4705  CD1 TRP   503      67.362  39.556  90.306  1.00  0.00      PROA C
ATOM   4706  HD1 TRP   503      67.735  38.540  90.176  1.00  0.00      PROA H
ATOM   4707  NE1 TRP   503      67.422  40.636  89.583  1.00  0.00      PROA N
ATOM   4708  HE1 TRP   503      68.012  40.768  88.774  1.00  0.00      PROA H
ATOM   4709  CE2 TRP   503      66.650  41.583  89.967  1.00  0.00      PROA C
ATOM   4710  CZ2 TRP   503      66.329  42.735  89.347  1.00  0.00      PROA C
ATOM   4711  HZ2 TRP   503      66.809  42.998  88.404  1.00  0.00      PROA H
ATOM   4712  CH2 TRP   503      65.376  43.557  89.956  1.00  0.00      PROA C
ATOM   4713  HH2 TRP   503      64.967  44.410  89.414  1.00  0.00      PROA H
ATOM   4714  CZ3 TRP   503      64.969  43.262  91.252  1.00  0.00      PROA C
ATOM   4715  HZ3 TRP   503      64.255  43.910  91.760  1.00  0.00      PROA H
ATOM   4716  CE3 TRP   503      65.469  42.134  91.922  1.00  0.00      PROA C
ATOM   4717  HE3 TRP   503      65.279  42.005  92.987  1.00  0.00      PROA H
ATOM   4718  CD2 TRP   503      66.194  41.211  91.197  1.00  0.00      PROA C
ATOM   4719  C   TRP   503      67.052  39.128  94.973  1.00  0.00      PROA C
ATOM   4720  O   TRP   503      66.357  39.769  95.763  1.00  0.00      PROA O
ATOM   4721  N   LEU   504      67.487  37.889  95.262  1.00  0.00      PROA N
ATOM   4722  H   LEU   504      68.046  37.381  94.592  1.00  0.00      PROA H
ATOM   4723  CA  LEU   504      67.184  37.242  96.513  1.00  0.00      PROA C
ATOM   4724  HA  LEU   504      66.106  37.252  96.676  1.00  0.00      PROA H
ATOM   4725  CB  LEU   504      67.677  35.780  96.491  1.00  0.00      PROA C
ATOM   4726  HB2 LEU   504      67.196  35.246  95.671  1.00  0.00      PROA H
ATOM   4727  HB3 LEU   504      68.758  35.763  96.350  1.00  0.00      PROA H
ATOM   4728  CG  LEU   504      67.379  34.990  97.779  1.00  0.00      PROA C
ATOM   4729  HG  LEU   504      67.886  35.462  98.621  1.00  0.00      PROA H
ATOM   4730  CD1 LEU   504      65.878  34.936  98.101  1.00  0.00      PROA C
ATOM   4731 HD11 LEU   504      65.347  34.453  97.281  1.00  0.00      PROA H
ATOM   4732 HD12 LEU   504      65.723  34.368  99.018  1.00  0.00      PROA H
ATOM   4733 HD13 LEU   504      65.497  35.949  98.233  1.00  0.00      PROA H
ATOM   4734  CD2 LEU   504      67.924  33.564  97.662  1.00  0.00      PROA C
ATOM   4735 HD21 LEU   504      69.002  33.599  97.506  1.00  0.00      PROA H
ATOM   4736 HD22 LEU   504      67.708  33.015  98.578  1.00  0.00      PROA H
ATOM   4737 HD23 LEU   504      67.451  33.062  96.818  1.00  0.00      PROA H
ATOM   4738  C   LEU   504      67.744  37.992  97.710  1.00  0.00      PROA C
ATOM   4739  O   LEU   504      67.050  38.219  98.693  1.00  0.00      PROA O
ATOM   4740  N   LEU   505      68.999  38.471  97.634  1.00  0.00      PROA N
ATOM   4741  H   LEU   505      69.564  38.281  96.818  1.00  0.00      PROA H
ATOM   4742  CA  LEU   505      69.620  39.266  98.673  1.00  0.00      PROA C
ATOM   4743  HA  LEU   505      69.598  38.716  99.614  1.00  0.00      PROA H
ATOM   4744  CB  LEU   505      71.084  39.558  98.275  1.00  0.00      PROA C
ATOM   4745  HB2 LEU   505      71.614  38.618  98.120  1.00  0.00      PROA H
ATOM   4746  HB3 LEU   505      71.101  40.140  97.353  1.00  0.00      PROA H
ATOM   4747  CG  LEU   505      71.914  40.354  99.299  1.00  0.00      PROA C
ATOM   4748  HG  LEU   505      71.396  41.281  99.546  1.00  0.00      PROA H
ATOM   4749  CD1 LEU   505      72.130  39.561 100.596  1.00  0.00      PROA C
ATOM   4750 HD11 LEU   505      72.660  38.635 100.373  1.00  0.00      PROA H
ATOM   4751 HD12 LEU   505      72.720  40.157 101.293  1.00  0.00      PROA H
ATOM   4752 HD13 LEU   505      71.165  39.328 101.046  1.00  0.00      PROA H
ATOM   4753  CD2 LEU   505      73.273  40.731  98.700  1.00  0.00      PROA C
ATOM   4754 HD21 LEU   505      73.121  41.343  97.810  1.00  0.00      PROA H
ATOM   4755 HD22 LEU   505      73.851  41.293  99.433  1.00  0.00      PROA H
ATOM   4756 HD23 LEU   505      73.815  39.825  98.429  1.00  0.00      PROA H
ATOM   4757  C   LEU   505      68.875  40.559  98.968  1.00  0.00      PROA C
ATOM   4758  O   LEU   505      68.750  40.969 100.116  1.00  0.00      PROA O
ATOM   4759  N   GLN   506      68.351  41.233  97.929  1.00  0.00      PROA N
ATOM   4760  H   GLN   506      68.493  40.897  96.987  1.00  0.00      PROA H
ATOM   4761  CA  GLN   506      67.572  42.443  98.059  1.00  0.00      PROA C
ATOM   4762  HA  GLN   506      68.030  43.092  98.806  1.00  0.00      PROA H
ATOM   4763  CB  GLN   506      67.531  43.174  96.692  1.00  0.00      PROA C
ATOM   4764  HB2 GLN   506      67.238  42.470  95.913  1.00  0.00      PROA H
ATOM   4765  HB3 GLN   506      66.808  43.988  96.736  1.00  0.00      PROA H
ATOM   4766  CG  GLN   506      68.903  43.769  96.313  1.00  0.00      PROA C
ATOM   4767  HG2 GLN   506      69.142  44.590  96.989  1.00  0.00      PROA H
ATOM   4768  HG3 GLN   506      69.669  42.997  96.394  1.00  0.00      PROA H
ATOM   4769  CD  GLN   506      68.959  44.320  94.887  1.00  0.00      PROA C
ATOM   4770  OE1 GLN   506      68.132  44.058  94.019  1.00  0.00      PROA O
ATOM   4771  NE2 GLN   506      70.013  45.121  94.610  1.00  0.00      PROA N
ATOM   4772 HE21 GLN   506      70.111  45.519  93.687  1.00  0.00      PROA H
ATOM   4773 HE22 GLN   506      70.696  45.317  95.326  1.00  0.00      PROA H
ATOM   4774  C   GLN   506      66.167  42.253  98.598  1.00  0.00      PROA C
ATOM   4775  O   GLN   506      65.634  43.132  99.268  1.00  0.00      PROA O
ATOM   4776  N   THR   507      65.535  41.100  98.307  1.00  0.00      PROA N
ATOM   4777  H   THR   507      66.045  40.337  97.886  1.00  0.00      PROA H
ATOM   4778  CA  THR   507      64.117  40.905  98.579  1.00  0.00      PROA C
ATOM   4779  HA  THR   507      63.673  41.849  98.894  1.00  0.00      PROA H
ATOM   4780  CB  THR   507      63.346  40.411  97.357  1.00  0.00      PROA C
ATOM   4781  HB  THR   507      62.304  40.244  97.627  1.00  0.00      PROA H
ATOM   4782  CG2 THR   507      63.388  41.428  96.207  1.00  0.00      PROA C
ATOM   4783 HG21 THR   507      64.423  41.600  95.912  1.00  0.00      PROA H
ATOM   4784 HG22 THR   507      62.829  41.038  95.356  1.00  0.00      PROA H
ATOM   4785 HG23 THR   507      62.943  42.367  96.535  1.00  0.00      PROA H
ATOM   4786  OG1 THR   507      63.873  39.194  96.861  1.00  0.00      PROA O
ATOM   4787  HG1 THR   507      63.366  38.914  96.096  1.00  0.00      PROA H
ATOM   4788  C   THR   507      63.869  39.932  99.718  1.00  0.00      PROA C
ATOM   4789  O   THR   507      62.754  39.822 100.218  1.00  0.00      PROA O
ATOM   4790  N   CYX   508      64.882  39.223 100.232  1.00  0.00      PROA N
ATOM   4791  H   CYX   508      65.828  39.397  99.923  1.00  0.00      PROA H
ATOM   4792  CA  CYX   508      64.712  38.186 101.237  1.00  0.00      PROA C
ATOM   4793  HA  CYX   508      64.022  37.429 100.864  1.00  0.00      PROA H
ATOM   4794  CB  CYX   508      66.066  37.506 101.567  1.00  0.00      PROA C
ATOM   4795  HB2 CYX   508      65.933  36.818 102.402  1.00  0.00      PROA H
ATOM   4796  HB3 CYX   508      66.418  36.954 100.695  1.00  0.00      PROA H
ATOM   4797  SG  CYX   508      67.371  38.686 102.032  1.00  0.00      PROA S
ATOM   4798  C   CYX   508      64.048  38.668 102.515  1.00  0.00      PROA C
ATOM   4799  O   CYX   508      63.169  38.017 103.075  1.00  0.00      PROA O
ATOM   4800  N   LYS   509      64.419  39.870 102.995  1.00  0.00      PROA N
ATOM   4801  H   LYS   509      65.152  40.392 102.538  1.00  0.00      PROA H
ATOM   4802  CA  LYS   509      63.820  40.484 104.158  1.00  0.00      PROA C
ATOM   4803  HA  LYS   509      63.885  39.801 105.004  1.00  0.00      PROA H
ATOM   4804  CB  LYS   509      64.552  41.789 104.512  1.00  0.00      PROA C
ATOM   4805  HB2 LYS   509      64.604  42.429 103.631  1.00  0.00      PROA H
ATOM   4806  HB3 LYS   509      64.011  42.306 105.304  1.00  0.00      PROA H
ATOM   4807  CG  LYS   509      65.974  41.513 104.996  1.00  0.00      PROA C
ATOM   4808  HG2 LYS   509      65.943  40.827 105.842  1.00  0.00      PROA H
ATOM   4809  HG3 LYS   509      66.553  41.066 104.187  1.00  0.00      PROA H
ATOM   4810  CD  LYS   509      66.672  42.803 105.439  1.00  0.00      PROA C
ATOM   4811  HD2 LYS   509      66.718  43.498 104.601  1.00  0.00      PROA H
ATOM   4812  HD3 LYS   509      66.113  43.256 106.258  1.00  0.00      PROA H
ATOM   4813  CE  LYS   509      68.087  42.504 105.912  1.00  0.00      PROA C
ATOM   4814  HE2 LYS   509      68.051  41.816 106.756  1.00  0.00      PROA H
ATOM   4815  HE3 LYS   509      68.655  42.051 105.099  1.00  0.00      PROA H
ATOM   4816  NZ  LYS   509      68.780  43.736 106.339  1.00  0.00      PROA N
ATOM   4817  HZ1 LYS   509      68.270  44.162 107.099  1.00  0.00      PROA H
ATOM   4818  HZ2 LYS   509      69.714  43.507 106.647  1.00  0.00      PROA H
ATOM   4819  HZ3 LYS   509      68.829  44.381 105.563  1.00  0.00      PROA H
ATOM   4820  C   LYS   509      62.358  40.754 104.004  1.00  0.00      PROA C
ATOM   4821  O   LYS   509      61.553  40.410 104.854  1.00  0.00      PROA O
ATOM   4822  N   SER   510      61.978  41.317 102.855  1.00  0.00      PROA N
ATOM   4823  H   SER   510      62.664  41.529 102.145  1.00  0.00      PROA H
ATOM   4824  CA  SER   510      60.609  41.644 102.577  1.00  0.00      PROA C
ATOM   4825  HA  SER   510      60.208  42.253 103.387  1.00  0.00      PROA H
ATOM   4826  CB  SER   510      60.605  42.396 101.297  1.00  0.00      PROA C
ATOM   4827  HB2 SER   510      59.618  42.828 101.131  1.00  0.00      PROA H
ATOM   4828  HB3 SER   510      61.347  43.193 101.341  1.00  0.00      PROA H
ATOM   4829  OG  SER   510      60.911  41.605 100.149  1.00  0.00      PROA O
ATOM   4830  HG  SER   510      60.889  42.157  99.364  1.00  0.00      PROA H
ATOM   4831  C   SER   510      59.657  40.494 102.396  1.00  0.00      PROA C
ATOM   4832  O   SER   510      58.473  40.614 102.682  1.00  0.00      PROA O
ATOM   4833  N   TYR   511      60.189  39.376 101.882  1.00  0.00      PROA N
ATOM   4834  H   TYR   511      61.162  39.359 101.612  1.00  0.00      PROA H
ATOM   4835  CA  TYR   511      59.432  38.178 101.694  1.00  0.00      PROA C
ATOM   4836  HA  TYR   511      58.377  38.429 101.581  1.00  0.00      PROA H
ATOM   4837  CB  TYR   511      59.945  37.473 100.425  1.00  0.00      PROA C
ATOM   4838  HB2 TYR   511      61.035  37.472 100.425  1.00  0.00      PROA H
ATOM   4839  HB3 TYR   511      59.582  36.445 100.407  1.00  0.00      PROA H
ATOM   4840  CG  TYR   511      59.494  38.133  99.163  1.00  0.00      PROA C
ATOM   4841  CD1 TYR   511      58.123  38.211  98.929  1.00  0.00      PROA C
ATOM   4842  HD1 TYR   511      57.419  37.996  99.733  1.00  0.00      PROA H
ATOM   4843  CE1 TYR   511      57.685  38.562  97.668  1.00  0.00      PROA C
ATOM   4844  HE1 TYR   511      56.631  38.460  97.409  1.00  0.00      PROA H
ATOM   4845  CZ  TYR   511      58.521  39.048  96.689  1.00  0.00      PROA C
ATOM   4846  OH  TYR   511      57.909  39.353  95.462  1.00  0.00      PROA O
ATOM   4847  HH  TYR   511      56.964  39.182  95.461  1.00  0.00      PROA H
ATOM   4848  CE2 TYR   511      59.903  39.005  96.908  1.00  0.00      PROA C
ATOM   4849  HE2 TYR   511      60.588  39.366  96.140  1.00  0.00      PROA H
ATOM   4850  CD2 TYR   511      60.387  38.492  98.129  1.00  0.00      PROA C
ATOM   4851  HD2 TYR   511      61.461  38.374  98.270  1.00  0.00      PROA H
ATOM   4852  C   TYR   511      59.540  37.230 102.879  1.00  0.00      PROA C
ATOM   4853  O   TYR   511      58.951  36.148 102.875  1.00  0.00      PROA O
ATOM   4854  N   ALA   512      60.264  37.632 103.946  1.00  0.00      PROA N
ATOM   4855  H   ALA   512      60.667  38.558 103.963  1.00  0.00      PROA H
ATOM   4856  CA  ALA   512      60.526  36.823 105.116  1.00  0.00      PROA C
ATOM   4857  HA  ALA   512      61.368  37.242 105.667  1.00  0.00      PROA H
ATOM   4858  CB  ALA   512      59.284  36.803 106.023  1.00  0.00      PROA C
ATOM   4859  HB1 ALA   512      58.441  36.383 105.475  1.00  0.00      PROA H
ATOM   4860  HB2 ALA   512      59.486  36.193 106.903  1.00  0.00      PROA H
ATOM   4861  HB3 ALA   512      59.045  37.820 106.333  1.00  0.00      PROA H
ATOM   4862  C   ALA   512      61.111  35.435 104.848  1.00  0.00      PROA C
ATOM   4863  O   ALA   512      60.766  34.443 105.488  1.00  0.00      PROA O
ATOM   4864  N   VAL   513      62.078  35.364 103.902  1.00  0.00      PROA N
ATOM   4865  H   VAL   513      62.343  36.192 103.388  1.00  0.00      PROA H
ATOM   4866  CA  VAL   513      62.799  34.150 103.543  1.00  0.00      PROA C
ATOM   4867  HA  VAL   513      62.377  33.302 104.083  1.00  0.00      PROA H
ATOM   4868  CB  VAL   513      62.717  33.843 102.038  1.00  0.00      PROA C
ATOM   4869  HB  VAL   513      61.672  33.810 101.731  1.00  0.00      PROA H
ATOM   4870  CG1 VAL   513      63.439  34.924 101.233  1.00  0.00      PROA C
ATOM   4871 HG11 VAL   513      64.487  34.960 101.530  1.00  0.00      PROA H
ATOM   4872 HG12 VAL   513      63.371  34.692 100.170  1.00  0.00      PROA H
ATOM   4873 HG13 VAL   513      62.974  35.891 101.423  1.00  0.00      PROA H
ATOM   4874  CG2 VAL   513      63.348  32.490 101.695  1.00  0.00      PROA C
ATOM   4875 HG21 VAL   513      62.827  31.698 102.233  1.00  0.00      PROA H
ATOM   4876 HG22 VAL   513      63.268  32.313 100.622  1.00  0.00      PROA H
ATOM   4877 HG23 VAL   513      64.399  32.495 101.984  1.00  0.00      PROA H
ATOM   4878  C   VAL   513      64.260  34.265 103.984  1.00  0.00      PROA C
ATOM   4879  O   VAL   513      64.766  35.387 104.090  1.00  0.00      PROA O
ATOM   4880  N   PRO   514      64.996  33.169 104.293  1.00  0.00      PROA N
ATOM   4881  CD  PRO   514      64.500  31.794 104.394  1.00  0.00      PROA C
ATOM   4882  HD2 PRO   514      64.394  31.372 103.394  1.00  0.00      PROA H
ATOM   4883  HD3 PRO   514      63.532  31.792 104.894  1.00  0.00      PROA H
ATOM   4884  CG  PRO   514      65.522  31.033 105.196  1.00  0.00      PROA C
ATOM   4885  HG2 PRO   514      65.484  29.978 104.926  1.00  0.00      PROA H
ATOM   4886  HG3 PRO   514      65.305  31.144 106.259  1.00  0.00      PROA H
ATOM   4887  CB  PRO   514      66.809  31.729 104.771  1.00  0.00      PROA C
ATOM   4888  HB2 PRO   514      67.172  31.286 103.843  1.00  0.00      PROA H
ATOM   4889  HB3 PRO   514      67.562  31.608 105.549  1.00  0.00      PROA H
ATOM   4890  CA  PRO   514      66.416  33.210 104.579  1.00  0.00      PROA C
ATOM   4891  HA  PRO   514      66.575  33.638 105.569  1.00  0.00      PROA H
ATOM   4892  C   PRO   514      67.246  33.899 103.519  1.00  0.00      PROA C
ATOM   4893  O   PRO   514      67.220  33.478 102.366  1.00  0.00      PROA O
ATOM   4894  N   CYX   515      67.995  34.939 103.913  1.00  0.00      PROA N
ATOM   4895  H   CYX   515      67.920  35.286 104.858  1.00  0.00      PROA H
ATOM   4896  CA  CYX   515      68.927  35.607 103.036  1.00  0.00      PROA C
ATOM   4897  HA  CYX   515      68.469  35.749 102.057  1.00  0.00      PROA H
ATOM   4898  CB  CYX   515      69.315  36.987 103.616  1.00  0.00      PROA C
ATOM   4899  HB2 CYX   515      69.810  36.851 104.578  1.00  0.00      PROA H
ATOM   4900  HB3 CYX   515      69.992  37.493 102.929  1.00  0.00      PROA H
ATOM   4901  SG  CYX   515      67.905  38.103 103.894  1.00  0.00      PROA S
ATOM   4902  C   CYX   515      70.195  34.776 102.839  1.00  0.00      PROA C
ATOM   4903  O   CYX   515      70.668  34.178 103.809  1.00  0.00      PROA O
ATOM   4904  N   PRO   516      70.785  34.687 101.636  1.00  0.00      PROA N
ATOM   4905  CD  PRO   516      70.370  35.422 100.441  1.00  0.00      PROA C
ATOM   4906  HD2 PRO   516      70.101  36.442 100.716  1.00  0.00      PROA H
ATOM   4907  HD3 PRO   516      69.508  34.929  99.991  1.00  0.00      PROA H
ATOM   4908  CG  PRO   516      71.577  35.398  99.498  1.00  0.00      PROA C
ATOM   4909  HG2 PRO   516      72.167  36.304  99.639  1.00  0.00      PROA H
ATOM   4910  HG3 PRO   516      71.232  35.347  98.466  1.00  0.00      PROA H
ATOM   4911  CB  PRO   516      72.329  34.129  99.921  1.00  0.00      PROA C
ATOM   4912  HB2 PRO   516      73.392  34.249  99.711  1.00  0.00      PROA H
ATOM   4913  HB3 PRO   516      71.943  33.275  99.365  1.00  0.00      PROA H
ATOM   4914  CA  PRO   516      72.055  34.004 101.429  1.00  0.00      PROA C
ATOM   4915  HA  PRO   516      71.916  32.931 101.562  1.00  0.00      PROA H
ATOM   4916  C   PRO   516      73.179  34.601 102.263  1.00  0.00      PROA C
ATOM   4917  O   PRO   516      73.278  35.832 102.309  1.00  0.00      PROA O
ATOM   4918  N   PRO   517      74.028  33.829 102.949  1.00  0.00      PROA N
ATOM   4919  CD  PRO   517      73.973  32.371 103.039  1.00  0.00      PROA C
ATOM   4920  HD2 PRO   517      73.903  31.947 102.037  1.00  0.00      PROA H
ATOM   4921  HD3 PRO   517      73.100  32.074 103.620  1.00  0.00      PROA H
ATOM   4922  CG  PRO   517      75.278  31.958 103.736  1.00  0.00      PROA C
ATOM   4923  HG2 PRO   517      76.017  31.673 102.987  1.00  0.00      PROA H
ATOM   4924  HG3 PRO   517      75.086  31.113 104.397  1.00  0.00      PROA H
ATOM   4925  CB  PRO   517      75.690  33.208 104.515  1.00  0.00      PROA C
ATOM   4926  HB2 PRO   517      76.774  33.224 104.630  1.00  0.00      PROA H
ATOM   4927  HB3 PRO   517      75.221  33.195 105.499  1.00  0.00      PROA H
ATOM   4928  CA  PRO   517      75.181  34.367 103.644  1.00  0.00      PROA C
ATOM   4929  HA  PRO   517      74.853  35.100 104.381  1.00  0.00      PROA H
ATOM   4930  C   PRO   517      76.248  34.815 102.679  1.00  0.00      PROA C
ATOM   4931  O   PRO   517      76.517  34.138 101.690  1.00  0.00      PROA O
ATOM   4932  N   GLY   518      76.934  35.920 103.010  1.00  0.00      PROA N
ATOM   4933  H   GLY   518      76.688  36.436 103.842  1.00  0.00      PROA H
ATOM   4934  CA  GLY   518      78.040  36.432 102.217  1.00  0.00      PROA C
ATOM   4935  HA2 GLY   518      78.906  36.591 102.860  1.00  0.00      PROA H
ATOM   4936  HA3 GLY   518      78.294  35.713 101.439  1.00  0.00      PROA H
ATOM   4937  C   GLY   518      77.710  37.737 101.553  1.00  0.00      PROA C
ATOM   4938  O   GLY   518      76.647  37.971 100.994  1.00  0.00      PROA O
ATOM   4939  N   HIP   519      78.671  38.666 101.584  1.00  0.00      PROA N
ATOM   4940  H   HIP   519      79.495  38.521 102.150  1.00  0.00      PROA H
ATOM   4941  CA  HIP   519      78.600  39.894 100.839  1.00  0.00      PROA C
ATOM   4942  HA  HIP   519      77.555  40.162 100.679  1.00  0.00      PROA H
ATOM   4943  CB  HIP   519      79.303  41.029 101.620  1.00  0.00      PROA C
ATOM   4944  HB2 HIP   519      80.288  40.693 101.942  1.00  0.00      PROA H
ATOM   4945  HB3 HIP   519      79.410  41.902 100.975  1.00  0.00      PROA H
ATOM   4946  CG  HIP   519      78.516  41.438 102.845  1.00  0.00      PROA C
ATOM   4947  ND1 HIP   519      78.692  40.946 104.119  1.00  0.00      PROA N
ATOM   4948  HD1 HIP   519      79.349  40.230 104.394  1.00  0.00      PROA H
ATOM   4949  CE1 HIP   519      77.849  41.573 104.939  1.00  0.00      PROA C
ATOM   4950  HE1 HIP   519      77.842  41.332 106.002  1.00  0.00      PROA H
ATOM   4951  NE2 HIP   519      77.133  42.434 104.225  1.00  0.00      PROA N
ATOM   4952  HE2 HIP   519      76.404  43.027 104.594  1.00  0.00      PROA H
ATOM   4953  CD2 HIP   519      77.547  42.380 102.920  1.00  0.00      PROA C
ATOM   4954  HD2 HIP   519      77.083  43.041 102.188  1.00  0.00      PROA H
ATOM   4955  C   HIP   519      79.212  39.702  99.469  1.00  0.00      PROA C
ATOM   4956  O   HIP   519      80.429  39.691  99.307  1.00  0.00      PROA O
ATOM   4957  N   PHE   520      78.370  39.518  98.435  1.00  0.00      PROA N
ATOM   4958  H   PHE   520      77.395  39.318  98.608  1.00  0.00      PROA H
ATOM   4959  CA  PHE   520      78.802  39.596  97.058  1.00  0.00      PROA C
ATOM   4960  HA  PHE   520      79.891  39.578  97.016  1.00  0.00      PROA H
ATOM   4961  CB  PHE   520      78.269  38.409  96.201  1.00  0.00      PROA C
ATOM   4962  HB2 PHE   520      78.396  38.638  95.143  1.00  0.00      PROA H
ATOM   4963  HB3 PHE   520      78.827  37.505  96.446  1.00  0.00      PROA H
ATOM   4964  CG  PHE   520      76.807  38.117  96.430  1.00  0.00      PROA C
ATOM   4965  CD1 PHE   520      76.404  37.238  97.453  1.00  0.00      PROA C
ATOM   4966  HD1 PHE   520      77.150  36.776  98.100  1.00  0.00      PROA H
ATOM   4967  CE1 PHE   520      75.050  36.946  97.654  1.00  0.00      PROA C
ATOM   4968  HE1 PHE   520      74.750  36.281  98.464  1.00  0.00      PROA H
ATOM   4969  CZ  PHE   520      74.085  37.510  96.811  1.00  0.00      PROA C
ATOM   4970  HZ  PHE   520      73.030  37.283  96.961  1.00  0.00      PROA H
ATOM   4971  CE2 PHE   520      74.476  38.367  95.774  1.00  0.00      PROA C
ATOM   4972  HE2 PHE   520      73.725  38.799  95.112  1.00  0.00      PROA H
ATOM   4973  CD2 PHE   520      75.830  38.669  95.585  1.00  0.00      PROA C
ATOM   4974  HD2 PHE   520      76.123  39.338  94.776  1.00  0.00      PROA H
ATOM   4975  C   PHE   520      78.462  40.970  96.483  1.00  0.00      PROA C
ATOM   4976  O   PHE   520      77.466  41.586  96.885  1.00  0.00      PROA O
ATOM   4977  N   PRO   521      79.242  41.549  95.569  1.00  0.00      PROA N
ATOM   4978  CD  PRO   521      80.447  40.967  94.994  1.00  0.00      PROA C
ATOM   4979  HD2 PRO   521      80.289  39.903  94.819  1.00  0.00      PROA H
ATOM   4980  HD3 PRO   521      81.281  41.101  95.683  1.00  0.00      PROA H
ATOM   4981  CG  PRO   521      80.655  41.737  93.692  1.00  0.00      PROA C
ATOM   4982  HG2 PRO   521      80.172  41.204  92.873  1.00  0.00      PROA H
ATOM   4983  HG3 PRO   521      81.722  41.825  93.488  1.00  0.00      PROA H
ATOM   4984  CB  PRO   521      80.018  43.102  93.942  1.00  0.00      PROA C
ATOM   4985  HB2 PRO   521      79.683  43.526  92.995  1.00  0.00      PROA H
ATOM   4986  HB3 PRO   521      80.751  43.768  94.398  1.00  0.00      PROA H
ATOM   4987  CA  PRO   521      78.855  42.774  94.883  1.00  0.00      PROA C
ATOM   4988  HA  PRO   521      78.876  43.607  95.585  1.00  0.00      PROA H
ATOM   4989  C   PRO   521      77.527  42.591  94.151  1.00  0.00      PROA C
ATOM   4990  O   PRO   521      77.434  41.652  93.349  1.00  0.00      PROA O
ATOM   4991  N   PRO   522      76.498  43.403  94.410  1.00  0.00      PROA N
ATOM   4992  CD  PRO   522      76.525  44.560  95.305  1.00  0.00      PROA C
ATOM   4993  HD2 PRO   522      77.426  45.144  95.118  1.00  0.00      PROA H
ATOM   4994  HD3 PRO   522      76.523  44.219  96.341  1.00  0.00      PROA H
ATOM   4995  CG  PRO   522      75.270  45.361  94.988  1.00  0.00      PROA C
ATOM   4996  HG2 PRO   522      75.511  46.146  94.271  1.00  0.00      PROA H
ATOM   4997  HG3 PRO   522      74.885  45.811  95.903  1.00  0.00      PROA H
ATOM   4998  CB  PRO   522      74.325  44.311  94.419  1.00  0.00      PROA C
ATOM   4999  HB2 PRO   522      73.640  44.782  93.713  1.00  0.00      PROA H
ATOM   5000  HB3 PRO   522      73.755  43.857  95.229  1.00  0.00      PROA H
ATOM   5001  CA  PRO   522      75.236  43.291  93.726  1.00  0.00      PROA C
ATOM   5002  HA  PRO   522      74.770  42.339  93.978  1.00  0.00      PROA H
ATOM   5003  C   PRO   522      75.387  43.563  92.260  1.00  0.00      PROA C
ATOM   5004  O   PRO   522      75.976  44.568  91.863  1.00  0.00      PROA O
ATOM   5005  N   MET   523      74.824  42.665  91.449  1.00  0.00      PROA N
ATOM   5006  H   MET   523      74.373  41.848  91.835  1.00  0.00      PROA H
ATOM   5007  CA  MET   523      74.821  42.793  90.025  1.00  0.00      PROA C
ATOM   5008  HA  MET   523      75.146  43.796  89.749  1.00  0.00      PROA H
ATOM   5009  CB  MET   523      75.769  41.776  89.351  1.00  0.00      PROA C
ATOM   5010  HB2 MET   523      76.786  41.932  89.712  1.00  0.00      PROA H
ATOM   5011  HB3 MET   523      75.449  40.763  89.595  1.00  0.00      PROA H
ATOM   5012  CG  MET   523      75.837  41.852  87.810  1.00  0.00      PROA C
ATOM   5013  HG2 MET   523      74.843  41.689  87.394  1.00  0.00      PROA H
ATOM   5014  HG3 MET   523      76.199  42.836  87.510  1.00  0.00      PROA H
ATOM   5015  SD  MET   523      76.937  40.628  87.055  1.00  0.00      PROA S
ATOM   5016  CE  MET   523      78.531  41.379  87.517  1.00  0.00      PROA C
ATOM   5017  HE1 MET   523      78.601  41.445  88.602  1.00  0.00      PROA H
ATOM   5018  HE2 MET   523      79.347  40.764  87.137  1.00  0.00      PROA H
ATOM   5019  HE3 MET   523      78.600  42.379  87.088  1.00  0.00      PROA H
ATOM   5020  C   MET   523      73.431  42.609  89.497  1.00  0.00      PROA C
ATOM   5021  O   MET   523      72.719  41.640  89.747  1.00  0.00      PROA O
ATOM   5022  N   SER   524      73.021  43.581  88.699  1.00  0.00      PROA N
ATOM   5023  H   SER   524      73.621  44.373  88.519  1.00  0.00      PROA H
ATOM   5024  CA  SER   524      71.764  43.599  88.054  1.00  0.00      PROA C
ATOM   5025  HA  SER   524      71.176  42.742  88.381  1.00  0.00      PROA H
ATOM   5026  CB  SER   524      71.187  44.933  88.521  1.00  0.00      PROA C
ATOM   5027  HB2 SER   524      70.159  45.028  88.169  1.00  0.00      PROA H
ATOM   5028  HB3 SER   524      71.202  44.975  89.610  1.00  0.00      PROA H
ATOM   5029  OG  SER   524      71.869  46.111  88.071  1.00  0.00      PROA O
ATOM   5030  HG  SER   524      71.427  46.889  88.419  1.00  0.00      PROA H
ATOM   5031  C   SER   524      71.923  43.509  86.514  1.00  0.00      PROA C
ATOM   5032  O   SER   524      72.988  43.886  86.034  1.00  0.00      PROA O
ATOM   5033  N   PRO   525      70.996  42.994  85.664  1.00  0.00      PROA N
ATOM   5034  CD  PRO   525      69.726  42.458  86.037  1.00  0.00      PROA C
ATOM   5035  HD2 PRO   525      69.165  43.207  86.596  1.00  0.00      PROA H
ATOM   5036  HD3 PRO   525      69.872  41.575  86.658  1.00  0.00      PROA H
ATOM   5037  CG  PRO   525      68.848  42.030  84.831  1.00  0.00      PROA C
ATOM   5038  HG2 PRO   525      68.014  42.723  84.723  1.00  0.00      PROA H
ATOM   5039  HG3 PRO   525      68.465  41.023  84.999  1.00  0.00      PROA H
ATOM   5040  CB  PRO   525      69.853  42.106  83.707  1.00  0.00      PROA C
ATOM   5041  HB2 PRO   525      69.396  42.587  82.842  1.00  0.00      PROA H
ATOM   5042  HB3 PRO   525      70.173  41.100  83.437  1.00  0.00      PROA H
ATOM   5043  CA  PRO   525      71.098  42.963  84.219  1.00  0.00      PROA C
ATOM   5044  HA  PRO   525      71.945  42.341  83.927  1.00  0.00      PROA H
ATOM   5045  C   PRO   525      71.378  44.395  83.659  1.00  0.00      PROA C
ATOM   5046  O   PRO   525      71.253  45.454  84.261  1.00  0.00      PROA O
ATOM   5047  N   ASP   526      71.862  44.538  82.479  1.00  0.00      PROA N
ATOM   5048  H   ASP   526      72.214  43.735  81.977  1.00  0.00      PROA H
ATOM   5049  CA  ASP   526      71.889  45.844  81.904  1.00  0.00      PROA C
ATOM   5050  HA  ASP   526      71.784  46.591  82.691  1.00  0.00      PROA H
ATOM   5051  CB  ASP   526      73.232  45.981  81.202  1.00  0.00      PROA C
ATOM   5052  HB2 ASP   526      74.036  45.845  81.926  1.00  0.00      PROA H
ATOM   5053  HB3 ASP   526      73.314  45.223  80.423  1.00  0.00      PROA H
ATOM   5054  CG  ASP   526      73.385  47.342  80.566  1.00  0.00      PROA C
ATOM   5055  OD1 ASP   526      72.366  48.097  80.495  1.00  0.00      PROA O
ATOM   5056  OD2 ASP   526      74.495  47.656  80.083  1.00  0.00      PROA O
ATOM   5057  C   ASP   526      70.634  45.907  81.066  1.00  0.00      PROA C
ATOM   5058  O   ASP   526      70.452  45.153  80.113  1.00  0.00      PROA O
ATOM   5059  N   PHE   527      69.690  46.814  81.406  1.00  0.00      PROA N
ATOM   5060  H   PHE   527      69.837  47.423  82.199  1.00  0.00      PROA H
ATOM   5061  CA  PHE   527      68.422  47.010  80.710  1.00  0.00      PROA C
ATOM   5062  HA  PHE   527      67.774  46.152  80.887  1.00  0.00      PROA H
ATOM   5063  CB  PHE   527      67.804  48.291  81.283  1.00  0.00      PROA C
[truncated: 5,231,792 more chars]
