# Supplementary material for: In silico docking yields small molecule negative allosteric modulators targeting the core of Frizzled 7
Source: Nat Commun. 2025 Dec 14;16:11138. doi: 10.1038/s41467-025-67147-z (PMC12705740; doi:10.1038/s41467-025-67147-z)
Supplement: Supplementary file 7 — Supplementary Data 5 [file 41467_2025_67147_MOESM7_ESM.zip › MD_input/C407-CryoEM-pose/C407-cryop_final-config_prod1.pdb]

TITLE     Title
REMARK    THIS IS A SIMULATION BOX
CRYST1   80.728   80.728  121.843  90.00  90.00  60.00 P 1           1
MODEL        1
ATOM      1  H1  ACE   209      67.471  34.956 101.584  1.00  0.00           H
ATOM      2  CH3 ACE   209      67.633  35.083 100.513  1.00  0.00           C
ATOM      3  H2  ACE   209      67.527  34.068 100.130  1.00  0.00           H
ATOM      4  H3  ACE   209      68.628  35.443 100.253  1.00  0.00           H
ATOM      5  C   ACE   209      66.584  35.994  99.947  1.00  0.00           C
ATOM      6  O   ACE   209      66.777  37.197  99.886  1.00  0.00           O
ATOM      7  N   CYX   210      65.418  35.438  99.495  1.00  0.00           N
ATOM      8  H   CYX   210      65.229  34.500  99.818  1.00  0.00           H
ATOM      9  CA  CYX   210      64.278  36.246  99.055  1.00  0.00           C
ATOM     10  HA  CYX   210      64.602  36.839  98.200  1.00  0.00           H
ATOM     11  CB  CYX   210      63.264  35.195  98.717  1.00  0.00           C
ATOM     12  HB2 CYX   210      63.765  34.458  98.090  1.00  0.00           H
ATOM     13  HB3 CYX   210      62.926  34.769  99.662  1.00  0.00           H
ATOM     14  SG  CYX   210      61.738  35.716  97.859  1.00  0.00           S
ATOM     15  C   CYX   210      63.766  37.250 100.133  1.00  0.00           C
ATOM     16  O   CYX   210      63.926  36.966 101.334  1.00  0.00           O
ATOM     17  N   PRO   211      62.998  38.268  99.725  1.00  0.00           N
ATOM     18  CD  PRO   211      63.247  39.069  98.577  1.00  0.00           C
ATOM     19  HD2 PRO   211      62.767  38.787  97.641  1.00  0.00           H
ATOM     20  HD3 PRO   211      64.309  38.991  98.345  1.00  0.00           H
ATOM     21  CG  PRO   211      62.755  40.462  98.936  1.00  0.00           C
ATOM     22  HG2 PRO   211      62.367  41.097  98.139  1.00  0.00           H
ATOM     23  HG3 PRO   211      63.524  41.012  99.479  1.00  0.00           H
ATOM     24  CB  PRO   211      61.645  40.183  99.966  1.00  0.00           C
ATOM     25  HB2 PRO   211      60.794  39.862  99.364  1.00  0.00           H
ATOM     26  HB3 PRO   211      61.372  40.947 100.694  1.00  0.00           H
ATOM     27  CA  PRO   211      62.229  38.963 100.625  1.00  0.00           C
ATOM     28  HA  PRO   211      62.861  39.304 101.445  1.00  0.00           H
ATOM     29  C   PRO   211      61.089  38.111 101.147  1.00  0.00           C
ATOM     30  O   PRO   211      60.432  37.432 100.316  1.00  0.00           O
ATOM     31  N   ARG   212      60.711  38.271 102.383  1.00  0.00           N
ATOM     32  H   ARG   212      61.464  38.623 102.957  1.00  0.00           H
ATOM     33  CA  ARG   212      59.587  37.569 102.961  1.00  0.00           C
ATOM     34  HA  ARG   212      59.793  36.499 102.919  1.00  0.00           H
ATOM     35  CB  ARG   212      59.490  37.952 104.418  1.00  0.00           C
ATOM     36  HB2 ARG   212      60.509  38.111 104.768  1.00  0.00           H
ATOM     37  HB3 ARG   212      58.982  38.916 104.459  1.00  0.00           H
ATOM     38  CG  ARG   212      58.802  36.977 105.353  1.00  0.00           C
ATOM     39  HG2 ARG   212      57.836  36.624 104.992  1.00  0.00           H
ATOM     40  HG3 ARG   212      59.527  36.165 105.318  1.00  0.00           H
ATOM     41  CD  ARG   212      58.625  37.375 106.774  1.00  0.00           C
ATOM     42  HD2 ARG   212      59.582  37.430 107.293  1.00  0.00           H
ATOM     43  HD3 ARG   212      58.066  38.302 106.906  1.00  0.00           H
ATOM     44  NE  ARG   212      57.854  36.365 107.461  1.00  0.00           N
ATOM     45  HE  ARG   212      56.856  36.480 107.562  1.00  0.00           H
ATOM     46  CZ  ARG   212      58.227  35.385 108.283  1.00  0.00           C
ATOM     47  NH1 ARG   212      59.408  34.950 108.407  1.00  0.00           N
ATOM     48 HH11 ARG   212      60.135  35.558 108.056  1.00  0.00           H
ATOM     49 HH12 ARG   212      59.542  34.379 109.228  1.00  0.00           H
ATOM     50  NH2 ARG   212      57.272  34.849 108.918  1.00  0.00           N
ATOM     51 HH21 ARG   212      56.304  35.046 108.707  1.00  0.00           H
ATOM     52 HH22 ARG   212      57.416  33.883 109.177  1.00  0.00           H
ATOM     53  C   ARG   212      58.256  37.822 102.284  1.00  0.00           C
ATOM     54  O   ARG   212      57.471  36.888 102.164  1.00  0.00           O
ATOM     55  N   GLN   213      57.974  39.047 101.871  1.00  0.00           N
ATOM     56  H   GLN   213      58.535  39.808 102.226  1.00  0.00           H
ATOM     57  CA  GLN   213      56.902  39.557 101.006  1.00  0.00           C
ATOM     58  HA  GLN   213      55.944  39.613 101.523  1.00  0.00           H
ATOM     59  CB  GLN   213      57.309  41.003 100.562  1.00  0.00           C
ATOM     60  HB2 GLN   213      58.377  41.033 100.348  1.00  0.00           H
ATOM     61  HB3 GLN   213      56.848  41.227  99.600  1.00  0.00           H
ATOM     62  CG  GLN   213      57.190  42.168 101.535  1.00  0.00           C
ATOM     63  HG2 GLN   213      57.217  43.014 100.848  1.00  0.00           H
ATOM     64  HG3 GLN   213      56.254  42.097 102.088  1.00  0.00           H
ATOM     65  CD  GLN   213      58.301  42.152 102.580  1.00  0.00           C
ATOM     66  OE1 GLN   213      59.125  41.288 102.775  1.00  0.00           O
ATOM     67  NE2 GLN   213      58.417  43.218 103.303  1.00  0.00           N
ATOM     68 HE21 GLN   213      58.991  43.213 104.134  1.00  0.00           H
ATOM     69 HE22 GLN   213      57.865  44.054 103.178  1.00  0.00           H
ATOM     70  C   GLN   213      56.848  38.784  99.695  1.00  0.00           C
ATOM     71  O   GLN   213      55.757  38.559  99.212  1.00  0.00           O
ATOM     72  N   LEU   214      58.024  38.520  99.090  1.00  0.00           N
ATOM     73  H   LEU   214      58.867  38.421  99.636  1.00  0.00           H
ATOM     74  CA  LEU   214      58.060  37.917  97.783  1.00  0.00           C
ATOM     75  HA  LEU   214      57.144  38.165  97.247  1.00  0.00           H
ATOM     76  CB  LEU   214      59.203  38.620  97.019  1.00  0.00           C
ATOM     77  HB2 LEU   214      60.148  38.409  97.519  1.00  0.00           H
ATOM     78  HB3 LEU   214      59.358  38.109  96.068  1.00  0.00           H
ATOM     79  CG  LEU   214      59.109  40.139  96.854  1.00  0.00           C
ATOM     80  HG  LEU   214      59.326  40.555  97.838  1.00  0.00           H
ATOM     81  CD1 LEU   214      60.227  40.663  96.017  1.00  0.00           C
ATOM     82 HD11 LEU   214      59.993  40.623  94.953  1.00  0.00           H
ATOM     83 HD12 LEU   214      60.335  41.719  96.265  1.00  0.00           H
ATOM     84 HD13 LEU   214      61.228  40.241  96.103  1.00  0.00           H
ATOM     85  CD2 LEU   214      57.691  40.667  96.477  1.00  0.00           C
ATOM     86 HD21 LEU   214      57.207  40.141  95.654  1.00  0.00           H
ATOM     87 HD22 LEU   214      56.988  40.543  97.301  1.00  0.00           H
ATOM     88 HD23 LEU   214      57.670  41.740  96.286  1.00  0.00           H
ATOM     89  C   LEU   214      58.158  36.336  97.765  1.00  0.00           C
ATOM     90  O   LEU   214      58.262  35.781  96.702  1.00  0.00           O
ATOM     91  N   LYS   215      58.325  35.618  98.897  1.00  0.00           N
ATOM     92  H   LYS   215      58.162  36.149  99.740  1.00  0.00           H
ATOM     93  CA  LYS   215      58.384  34.179  99.009  1.00  0.00           C
ATOM     94  HA  LYS   215      59.229  33.777  98.451  1.00  0.00           H
ATOM     95  CB  LYS   215      58.649  33.780 100.453  1.00  0.00           C
ATOM     96  HB2 LYS   215      59.402  34.469 100.834  1.00  0.00           H
ATOM     97  HB3 LYS   215      57.751  33.983 101.037  1.00  0.00           H
ATOM     98  CG  LYS   215      58.950  32.271 100.759  1.00  0.00           C
ATOM     99  HG2 LYS   215      58.158  31.539 100.605  1.00  0.00           H
ATOM    100  HG3 LYS   215      59.799  31.880 100.199  1.00  0.00           H
ATOM    101  CD  LYS   215      59.387  32.151 102.214  1.00  0.00           C
ATOM    102  HD2 LYS   215      60.330  32.683 102.345  1.00  0.00           H
ATOM    103  HD3 LYS   215      58.533  32.542 102.766  1.00  0.00           H
ATOM    104  CE  LYS   215      59.617  30.727 102.707  1.00  0.00           C
ATOM    105  HE2 LYS   215      58.644  30.246 102.604  1.00  0.00           H
ATOM    106  HE3 LYS   215      60.173  30.167 101.955  1.00  0.00           H
ATOM    107  NZ  LYS   215      60.016  30.640 104.108  1.00  0.00           N
ATOM    108  HZ1 LYS   215      60.336  29.724 104.387  1.00  0.00           H
ATOM    109  HZ2 LYS   215      60.735  31.337 104.242  1.00  0.00           H
ATOM    110  HZ3 LYS   215      59.304  30.925 104.766  1.00  0.00           H
ATOM    111  C   LYS   215      57.167  33.427  98.489  1.00  0.00           C
ATOM    112  O   LYS   215      56.028  33.830  98.764  1.00  0.00           O
ATOM    113  N   VAL   216      57.439  32.287  97.815  1.00  0.00           N
ATOM    114  H   VAL   216      58.404  32.018  97.681  1.00  0.00           H
ATOM    115  CA  VAL   216      56.344  31.450  97.271  1.00  0.00           C
ATOM    116  HA  VAL   216      55.405  31.984  97.416  1.00  0.00           H
ATOM    117  CB  VAL   216      56.531  31.404  95.705  1.00  0.00           C
ATOM    118  HB  VAL   216      57.550  31.058  95.535  1.00  0.00           H
ATOM    119  CG1 VAL   216      55.541  30.510  94.915  1.00  0.00           C
ATOM    120 HG11 VAL   216      55.412  29.555  95.425  1.00  0.00           H
ATOM    121 HG12 VAL   216      54.582  31.020  94.824  1.00  0.00           H
ATOM    122 HG13 VAL   216      55.879  30.359  93.890  1.00  0.00           H
ATOM    123  CG2 VAL   216      56.490  32.878  95.103  1.00  0.00           C
ATOM    124 HG21 VAL   216      57.357  33.455  95.426  1.00  0.00           H
ATOM    125 HG22 VAL   216      56.528  32.763  94.020  1.00  0.00           H
ATOM    126 HG23 VAL   216      55.579  33.455  95.260  1.00  0.00           H
ATOM    127  C   VAL   216      56.309  30.082  97.946  1.00  0.00           C
ATOM    128  O   VAL   216      57.379  29.562  98.371  1.00  0.00           O
ATOM    129  N   PRO   217      55.180  29.344  97.998  1.00  0.00           N
ATOM    130  CD  PRO   217      53.833  29.815  97.875  1.00  0.00           C
ATOM    131  HD2 PRO   217      53.710  30.108  96.832  1.00  0.00           H
ATOM    132  HD3 PRO   217      53.647  30.682  98.509  1.00  0.00           H
ATOM    133  CG  PRO   217      52.922  28.580  98.186  1.00  0.00           C
ATOM    134  HG2 PRO   217      52.091  28.560  97.480  1.00  0.00           H
ATOM    135  HG3 PRO   217      52.557  28.692  99.207  1.00  0.00           H
ATOM    136  CB  PRO   217      53.862  27.386  97.963  1.00  0.00           C
ATOM    137  HB2 PRO   217      53.822  27.183  96.892  1.00  0.00           H
ATOM    138  HB3 PRO   217      53.555  26.497  98.514  1.00  0.00           H
ATOM    139  CA  PRO   217      55.261  27.885  98.292  1.00  0.00           C
ATOM    140  HA  PRO   217      55.451  27.764  99.359  1.00  0.00           H
ATOM    141  C   PRO   217      56.329  27.158  97.391  1.00  0.00           C
ATOM    142  O   PRO   217      56.631  27.598  96.268  1.00  0.00           O
ATOM    143  N   PRO   218      56.866  25.965  97.810  1.00  0.00           N
ATOM    144  CD  PRO   218      56.572  25.324  99.143  1.00  0.00           C
ATOM    145  HD2 PRO   218      55.921  24.506  98.835  1.00  0.00           H
ATOM    146  HD3 PRO   218      56.098  26.039  99.815  1.00  0.00           H
ATOM    147  CG  PRO   218      57.861  24.801  99.583  1.00  0.00           C
ATOM    148  HG2 PRO   218      57.798  24.017 100.338  1.00  0.00           H
ATOM    149  HG3 PRO   218      58.401  25.657  99.987  1.00  0.00           H
ATOM    150  CB  PRO   218      58.662  24.378  98.271  1.00  0.00           C
ATOM    151  HB2 PRO   218      58.422  23.362  97.958  1.00  0.00           H
ATOM    152  HB3 PRO   218      59.744  24.472  98.360  1.00  0.00           H
ATOM    153  CA  PRO   218      58.101  25.324  97.205  1.00  0.00           C
ATOM    154  HA  PRO   218      58.765  26.123  96.876  1.00  0.00           H
ATOM    155  C   PRO   218      57.781  24.617  95.826  1.00  0.00           C
ATOM    156  O   PRO   218      56.635  24.192  95.625  1.00  0.00           O
ATOM    157  N   TYR   219      58.750  24.578  94.901  1.00  0.00           N
ATOM    158  H   TYR   219      59.655  24.983  95.095  1.00  0.00           H
ATOM    159  CA  TYR   219      58.585  23.722  93.664  1.00  0.00           C
ATOM    160  HA  TYR   219      59.525  23.881  93.135  1.00  0.00           H
ATOM    161  CB  TYR   219      58.663  22.173  93.942  1.00  0.00           C
ATOM    162  HB2 TYR   219      57.889  21.933  94.672  1.00  0.00           H
ATOM    163  HB3 TYR   219      58.525  21.604  93.023  1.00  0.00           H
ATOM    164  CG  TYR   219      59.960  21.795  94.597  1.00  0.00           C
ATOM    165  CD1 TYR   219      60.085  21.403  95.932  1.00  0.00           C
ATOM    166  HD1 TYR   219      59.226  21.294  96.577  1.00  0.00           H
ATOM    167  CE1 TYR   219      61.349  21.086  96.502  1.00  0.00           C
ATOM    168  HE1 TYR   219      61.395  20.874  97.560  1.00  0.00           H
ATOM    169  CZ  TYR   219      62.510  21.022  95.692  1.00  0.00           C
ATOM    170  OH  TYR   219      63.698  20.630  96.105  1.00  0.00           O
ATOM    171  HH  TYR   219      63.784  20.697  97.059  1.00  0.00           H
ATOM    172  CE2 TYR   219      62.380  21.265  94.290  1.00  0.00           C
ATOM    173  HE2 TYR   219      63.332  21.306  93.781  1.00  0.00           H
ATOM    174  CD2 TYR   219      61.115  21.680  93.780  1.00  0.00           C
ATOM    175  HD2 TYR   219      61.082  21.996  92.747  1.00  0.00           H
ATOM    176  C   TYR   219      57.418  24.098  92.716  1.00  0.00           C
ATOM    177  O   TYR   219      56.972  23.303  91.875  1.00  0.00           O
ATOM    178  N   LEU   220      56.977  25.397  92.778  1.00  0.00           N
ATOM    179  H   LEU   220      57.398  26.006  93.466  1.00  0.00           H
ATOM    180  CA  LEU   220      55.850  25.834  91.943  1.00  0.00           C
ATOM    181  HA  LEU   220      55.187  24.977  91.825  1.00  0.00           H
ATOM    182  CB  LEU   220      55.059  26.828  92.780  1.00  0.00           C
ATOM    183  HB2 LEU   220      55.042  26.396  93.780  1.00  0.00           H
ATOM    184  HB3 LEU   220      55.711  27.683  92.957  1.00  0.00           H
ATOM    185  CG  LEU   220      53.637  27.350  92.325  1.00  0.00           C
ATOM    186  HG  LEU   220      53.833  28.209  91.683  1.00  0.00           H
ATOM    187  CD1 LEU   220      52.785  26.312  91.531  1.00  0.00           C
ATOM    188 HD11 LEU   220      52.280  25.472  92.008  1.00  0.00           H
ATOM    189 HD12 LEU   220      51.969  26.854  91.053  1.00  0.00           H
ATOM    190 HD13 LEU   220      53.307  25.847  90.695  1.00  0.00           H
ATOM    191  CD2 LEU   220      52.868  27.597  93.599  1.00  0.00           C
ATOM    192 HD21 LEU   220      53.038  28.583  94.032  1.00  0.00           H
ATOM    193 HD22 LEU   220      51.803  27.639  93.370  1.00  0.00           H
ATOM    194 HD23 LEU   220      53.140  26.894  94.386  1.00  0.00           H
ATOM    195  C   LEU   220      56.297  26.389  90.487  1.00  0.00           C
ATOM    196  O   LEU   220      55.523  26.917  89.700  1.00  0.00           O
ATOM    197  N   GLY   221      57.617  26.228  90.164  1.00  0.00           N
ATOM    198  H   GLY   221      58.098  25.632  90.822  1.00  0.00           H
ATOM    199  CA  GLY   221      58.261  26.675  88.912  1.00  0.00           C
ATOM    200  HA2 GLY   221      59.111  26.036  88.671  1.00  0.00           H
ATOM    201  HA3 GLY   221      57.535  26.691  88.100  1.00  0.00           H
ATOM    202  C   GLY   221      58.817  28.164  89.048  1.00  0.00           C
ATOM    203  O   GLY   221      59.492  28.679  88.146  1.00  0.00           O
ATOM    204  N   TYR   222      58.615  28.820  90.247  1.00  0.00           N
ATOM    205  H   TYR   222      58.007  28.330  90.887  1.00  0.00           H
ATOM    206  CA  TYR   222      59.009  30.242  90.545  1.00  0.00           C
ATOM    207  HA  TYR   222      58.898  30.867  89.659  1.00  0.00           H
ATOM    208  CB  TYR   222      58.127  30.717  91.725  1.00  0.00           C
ATOM    209  HB2 TYR   222      57.813  29.863  92.325  1.00  0.00           H
ATOM    210  HB3 TYR   222      58.720  31.334  92.400  1.00  0.00           H
ATOM    211  CG  TYR   222      56.880  31.464  91.257  1.00  0.00           C
ATOM    212  CD1 TYR   222      55.782  30.712  90.812  1.00  0.00           C
ATOM    213  HD1 TYR   222      55.827  29.634  90.756  1.00  0.00           H
ATOM    214  CE1 TYR   222      54.657  31.354  90.391  1.00  0.00           C
ATOM    215  HE1 TYR   222      53.834  30.801  89.964  1.00  0.00           H
ATOM    216  CZ  TYR   222      54.710  32.788  90.372  1.00  0.00           C
ATOM    217  OH  TYR   222      53.646  33.516  89.823  1.00  0.00           O
ATOM    218  HH  TYR   222      53.833  34.453  89.915  1.00  0.00           H
ATOM    219  CE2 TYR   222      55.774  33.527  90.829  1.00  0.00           C
ATOM    220  HE2 TYR   222      55.676  34.601  90.886  1.00  0.00           H
ATOM    221  CD2 TYR   222      56.934  32.874  91.235  1.00  0.00           C
ATOM    222  HD2 TYR   222      57.843  33.332  91.595  1.00  0.00           H
ATOM    223  C   TYR   222      60.430  30.422  91.017  1.00  0.00           C
ATOM    224  O   TYR   222      60.936  29.689  91.868  1.00  0.00           O
ATOM    225  N   ARG   223      61.079  31.444  90.455  1.00  0.00           N
ATOM    226  H   ARG   223      60.581  31.850  89.676  1.00  0.00           H
ATOM    227  CA  ARG   223      62.366  31.880  90.889  1.00  0.00           C
ATOM    228  HA  ARG   223      62.403  31.690  91.962  1.00  0.00           H
ATOM    229  CB  ARG   223      63.499  31.065  90.213  1.00  0.00           C
ATOM    230  HB2 ARG   223      64.452  31.593  90.241  1.00  0.00           H
ATOM    231  HB3 ARG   223      63.608  30.140  90.780  1.00  0.00           H
ATOM    232  CG  ARG   223      63.214  30.672  88.749  1.00  0.00           C
ATOM    233  HG2 ARG   223      62.360  29.996  88.694  1.00  0.00           H
ATOM    234  HG3 ARG   223      62.936  31.634  88.319  1.00  0.00           H
ATOM    235  CD  ARG   223      64.322  30.092  87.878  1.00  0.00           C
ATOM    236  HD2 ARG   223      63.965  30.117  86.848  1.00  0.00           H
ATOM    237  HD3 ARG   223      65.208  30.711  88.013  1.00  0.00           H
ATOM    238  NE  ARG   223      64.566  28.776  88.383  1.00  0.00           N
ATOM    239  HE  ARG   223      63.885  28.075  88.129  1.00  0.00           H
ATOM    240  CZ  ARG   223      65.395  28.392  89.393  1.00  0.00           C
ATOM    241  NH1 ARG   223      66.337  29.100  89.936  1.00  0.00           N
ATOM    242 HH11 ARG   223      66.467  30.057  89.640  1.00  0.00           H
ATOM    243 HH12 ARG   223      66.868  28.820  90.748  1.00  0.00           H
ATOM    244  NH2 ARG   223      65.299  27.224  89.973  1.00  0.00           N
ATOM    245 HH21 ARG   223      64.792  26.465  89.541  1.00  0.00           H
ATOM    246 HH22 ARG   223      65.870  27.061  90.790  1.00  0.00           H
ATOM    247  C   ARG   223      62.637  33.400  90.645  1.00  0.00           C
ATOM    248  O   ARG   223      62.199  33.943  89.642  1.00  0.00           O
ATOM    249  N   PHE   224      63.325  34.013  91.658  1.00  0.00           N
ATOM    250  H   PHE   224      63.702  33.480  92.428  1.00  0.00           H
ATOM    251  CA  PHE   224      63.722  35.501  91.637  1.00  0.00           C
ATOM    252  HA  PHE   224      63.917  35.707  90.585  1.00  0.00           H
ATOM    253  CB  PHE   224      62.590  36.430  92.058  1.00  0.00           C
ATOM    254  HB2 PHE   224      61.728  36.225  91.423  1.00  0.00           H
ATOM    255  HB3 PHE   224      62.273  36.239  93.083  1.00  0.00           H
ATOM    256  CG  PHE   224      62.865  37.905  91.852  1.00  0.00           C
ATOM    257  CD1 PHE   224      63.491  38.378  90.668  1.00  0.00           C
ATOM    258  HD1 PHE   224      63.830  37.656  89.940  1.00  0.00           H
ATOM    259  CE1 PHE   224      63.671  39.733  90.591  1.00  0.00           C
ATOM    260  HE1 PHE   224      64.169  40.086  89.700  1.00  0.00           H
ATOM    261  CZ  PHE   224      63.152  40.639  91.491  1.00  0.00           C
ATOM    262  HZ  PHE   224      63.396  41.684  91.365  1.00  0.00           H
ATOM    263  CE2 PHE   224      62.499  40.126  92.629  1.00  0.00           C
ATOM    264  HE2 PHE   224      62.232  40.766  93.456  1.00  0.00           H
ATOM    265  CD2 PHE   224      62.271  38.775  92.752  1.00  0.00           C
ATOM    266  HD2 PHE   224      61.869  38.318  93.644  1.00  0.00           H
ATOM    267  C   PHE   224      64.973  35.752  92.522  1.00  0.00           C
ATOM    268  O   PHE   224      65.138  35.037  93.483  1.00  0.00           O
ATOM    269  N   LEU   225      65.744  36.750  92.152  1.00  0.00           N
ATOM    270  H   LEU   225      65.457  37.428  91.461  1.00  0.00           H
ATOM    271  CA  LEU   225      67.000  37.240  92.830  1.00  0.00           C
ATOM    272  HA  LEU   225      67.438  37.997  92.180  1.00  0.00           H
ATOM    273  CB  LEU   225      66.625  37.785  94.220  1.00  0.00           C
ATOM    274  HB2 LEU   225      66.457  36.870  94.789  1.00  0.00           H
ATOM    275  HB3 LEU   225      67.472  38.307  94.664  1.00  0.00           H
ATOM    276  CG  LEU   225      65.418  38.781  94.224  1.00  0.00           C
ATOM    277  HG  LEU   225      64.520  38.315  93.818  1.00  0.00           H
ATOM    278  CD1 LEU   225      65.230  39.219  95.667  1.00  0.00           C
ATOM    279 HD11 LEU   225      64.979  38.386  96.323  1.00  0.00           H
ATOM    280 HD12 LEU   225      66.036  39.862  96.021  1.00  0.00           H
ATOM    281 HD13 LEU   225      64.342  39.850  95.716  1.00  0.00           H
ATOM    282  CD2 LEU   225      65.766  40.109  93.499  1.00  0.00           C
ATOM    283 HD21 LEU   225      65.945  39.745  92.487  1.00  0.00           H
ATOM    284 HD22 LEU   225      64.920  40.797  93.506  1.00  0.00           H
ATOM    285 HD23 LEU   225      66.654  40.549  93.952  1.00  0.00           H
ATOM    286  C   LEU   225      68.143  36.175  92.933  1.00  0.00           C
ATOM    287  O   LEU   225      68.911  36.174  93.877  1.00  0.00           O
ATOM    288  N   GLY   226      68.091  35.125  92.133  1.00  0.00           N
ATOM    289  H   GLY   226      67.336  35.123  91.462  1.00  0.00           H
ATOM    290  CA  GLY   226      68.745  33.776  92.286  1.00  0.00           C
ATOM    291  HA2 GLY   226      68.655  33.357  91.283  1.00  0.00           H
ATOM    292  HA3 GLY   226      69.812  33.870  92.487  1.00  0.00           H
ATOM    293  C   GLY   226      68.181  32.671  93.167  1.00  0.00           C
ATOM    294  O   GLY   226      68.657  31.543  93.146  1.00  0.00           O
ATOM    295  N   GLU   227      67.105  32.965  93.865  1.00  0.00           N
ATOM    296  H   GLU   227      66.618  33.849  93.868  1.00  0.00           H
ATOM    297  CA  GLU   227      66.503  31.971  94.752  1.00  0.00           C
ATOM    298  HA  GLU   227      67.104  31.088  94.968  1.00  0.00           H
ATOM    299  CB  GLU   227      65.912  32.529  96.046  1.00  0.00           C
ATOM    300  HB2 GLU   227      65.030  33.160  95.937  1.00  0.00           H
ATOM    301  HB3 GLU   227      65.546  31.736  96.697  1.00  0.00           H
ATOM    302  CG  GLU   227      66.935  33.391  96.884  1.00  0.00           C
ATOM    303  HG2 GLU   227      67.152  34.322  96.359  1.00  0.00           H
ATOM    304  HG3 GLU   227      66.446  33.717  97.802  1.00  0.00           H
ATOM    305  CD  GLU   227      68.248  32.640  97.228  1.00  0.00           C
ATOM    306  OE1 GLU   227      68.318  31.712  98.047  1.00  0.00           O
ATOM    307  OE2 GLU   227      69.257  32.983  96.537  1.00  0.00           O
ATOM    308  C   GLU   227      65.308  31.390  94.000  1.00  0.00           C
ATOM    309  O   GLU   227      64.465  32.144  93.357  1.00  0.00           O
ATOM    310  N   ARG   228      65.172  30.062  93.997  1.00  0.00           N
ATOM    311  H   ARG   228      65.915  29.499  94.384  1.00  0.00           H
ATOM    312  CA  ARG   228      63.906  29.436  93.859  1.00  0.00           C
ATOM    313  HA  ARG   228      63.421  29.714  92.923  1.00  0.00           H
ATOM    314  CB  ARG   228      64.035  27.892  93.830  1.00  0.00           C
ATOM    315  HB2 ARG   228      65.063  27.676  93.538  1.00  0.00           H
ATOM    316  HB3 ARG   228      64.002  27.549  94.864  1.00  0.00           H
ATOM    317  CG  ARG   228      63.065  27.234  92.880  1.00  0.00           C
ATOM    318  HG2 ARG   228      62.032  27.435  93.163  1.00  0.00           H
ATOM    319  HG3 ARG   228      63.337  27.645  91.908  1.00  0.00           H
ATOM    320  CD  ARG   228      63.237  25.717  92.930  1.00  0.00           C
ATOM    321  HD2 ARG   228      63.046  25.256  91.960  1.00  0.00           H
ATOM    322  HD3 ARG   228      64.260  25.411  93.146  1.00  0.00           H
ATOM    323  NE  ARG   228      62.390  25.210  94.019  1.00  0.00           N
ATOM    324  HE  ARG   228      61.557  25.736  94.243  1.00  0.00           H
ATOM    325  CZ  ARG   228      62.821  24.457  95.012  1.00  0.00           C
ATOM    326  NH1 ARG   228      63.963  23.801  95.002  1.00  0.00           N
ATOM    327 HH11 ARG   228      64.514  23.751  94.157  1.00  0.00           H
ATOM    328 HH12 ARG   228      64.274  23.303  95.824  1.00  0.00           H
ATOM    329  NH2 ARG   228      62.178  24.308  96.125  1.00  0.00           N
ATOM    330 HH21 ARG   228      61.629  25.123  96.361  1.00  0.00           H
ATOM    331 HH22 ARG   228      62.600  23.723  96.832  1.00  0.00           H
ATOM    332  C   ARG   228      63.000  29.838  95.017  1.00  0.00           C
ATOM    333  O   ARG   228      63.432  30.247  96.060  1.00  0.00           O
ATOM    334  N   ASP   229      61.699  29.620  94.820  1.00  0.00           N
ATOM    335  H   ASP   229      61.413  29.222  93.937  1.00  0.00           H
ATOM    336  CA  ASP   229      60.638  29.879  95.788  1.00  0.00           C
ATOM    337  HA  ASP   229      59.730  29.589  95.259  1.00  0.00           H
ATOM    338  CB  ASP   229      60.764  28.977  97.027  1.00  0.00           C
ATOM    339  HB2 ASP   229      61.555  29.348  97.679  1.00  0.00           H
ATOM    340  HB3 ASP   229      59.757  28.911  97.438  1.00  0.00           H
ATOM    341  CG  ASP   229      61.158  27.502  96.791  1.00  0.00           C
ATOM    342  OD1 ASP   229      61.782  26.961  97.730  1.00  0.00           O
ATOM    343  OD2 ASP   229      60.822  26.920  95.689  1.00  0.00           O
ATOM    344  C   ASP   229      60.548  31.375  96.102  1.00  0.00           C
ATOM    345  O   ASP   229      60.589  31.771  97.286  1.00  0.00           O
ATOM    346  N   CYX   230      60.627  32.249  95.067  1.00  0.00           N
ATOM    347  H   CYX   230      60.761  31.811  94.167  1.00  0.00           H
ATOM    348  CA  CYX   230      60.577  33.727  95.127  1.00  0.00           C
ATOM    349  HA  CYX   230      60.040  34.043  96.022  1.00  0.00           H
ATOM    350  CB  CYX   230      62.056  34.145  95.345  1.00  0.00           C
ATOM    351  HB2 CYX   230      62.538  33.450  96.033  1.00  0.00           H
ATOM    352  HB3 CYX   230      62.513  34.017  94.364  1.00  0.00           H
ATOM    353  SG  CYX   230      62.314  35.815  95.860  1.00  0.00           S
ATOM    354  C   CYX   230      59.890  34.225  93.825  1.00  0.00           C
ATOM    355  O   CYX   230      60.102  33.578  92.809  1.00  0.00           O
ATOM    356  N   GLY   231      59.100  35.265  93.776  1.00  0.00           N
ATOM    357  H   GLY   231      58.888  35.782  94.617  1.00  0.00           H
ATOM    358  CA  GLY   231      58.498  35.817  92.562  1.00  0.00           C
ATOM    359  HA2 GLY   231      58.951  35.331  91.698  1.00  0.00           H
ATOM    360  HA3 GLY   231      57.432  35.595  92.611  1.00  0.00           H
ATOM    361  C   GLY   231      58.748  37.331  92.368  1.00  0.00           C
ATOM    362  O   GLY   231      58.680  38.092  93.347  1.00  0.00           O
ATOM    363  N   ALA   232      59.079  37.780  91.150  1.00  0.00           N
ATOM    364  H   ALA   232      59.149  37.045  90.461  1.00  0.00           H
ATOM    365  CA  ALA   232      59.269  39.143  90.680  1.00  0.00           C
ATOM    366  HA  ALA   232      60.103  39.630  91.184  1.00  0.00           H
ATOM    367  CB  ALA   232      59.728  39.195  89.228  1.00  0.00           C
ATOM    368  HB1 ALA   232      59.764  40.226  88.876  1.00  0.00           H
ATOM    369  HB2 ALA   232      60.701  38.705  89.197  1.00  0.00           H
ATOM    370  HB3 ALA   232      58.929  38.639  88.738  1.00  0.00           H
ATOM    371  C   ALA   232      57.973  39.937  90.953  1.00  0.00           C
ATOM    372  O   ALA   232      56.857  39.538  90.558  1.00  0.00           O
ATOM    373  N   PRO   233      58.012  41.096  91.616  1.00  0.00           N
ATOM    374  CD  PRO   233      59.094  42.012  91.964  1.00  0.00           C
ATOM    375  HD2 PRO   233      59.625  42.413  91.101  1.00  0.00           H
ATOM    376  HD3 PRO   233      59.750  41.451  92.630  1.00  0.00           H
ATOM    377  CG  PRO   233      58.511  43.074  92.788  1.00  0.00           C
ATOM    378  HG2 PRO   233      58.346  44.008  92.252  1.00  0.00           H
ATOM    379  HG3 PRO   233      59.102  43.243  93.689  1.00  0.00           H
ATOM    380  CB  PRO   233      57.156  42.563  93.304  1.00  0.00           C
ATOM    381  HB2 PRO   233      56.435  43.352  93.517  1.00  0.00           H
ATOM    382  HB3 PRO   233      57.307  41.982  94.214  1.00  0.00           H
ATOM    383  CA  PRO   233      56.769  41.699  92.129  1.00  0.00           C
ATOM    384  HA  PRO   233      56.059  40.964  92.506  1.00  0.00           H
ATOM    385  C   PRO   233      55.915  42.424  90.997  1.00  0.00           C
ATOM    386  O   PRO   233      56.422  43.044  90.056  1.00  0.00           O
ATOM    387  N   CYX   234      54.573  42.378  91.248  1.00  0.00           N
ATOM    388  H   CYX   234      54.304  41.728  91.972  1.00  0.00           H
ATOM    389  CA  CYX   234      53.525  43.114  90.487  1.00  0.00           C
ATOM    390  HA  CYX   234      54.067  43.893  89.951  1.00  0.00           H
ATOM    391  CB  CYX   234      52.957  42.148  89.442  1.00  0.00           C
ATOM    392  HB2 CYX   234      53.786  41.669  88.920  1.00  0.00           H
ATOM    393  HB3 CYX   234      52.491  41.383  90.062  1.00  0.00           H
ATOM    394  SG  CYX   234      51.691  42.740  88.255  1.00  0.00           S
ATOM    395  C   CYX   234      52.567  43.876  91.395  1.00  0.00           C
ATOM    396  O   CYX   234      51.446  43.745  91.073  1.00  0.00           O
ATOM    397  N   GLU   235      52.930  44.350  92.588  1.00  0.00           N
ATOM    398  H   GLU   235      53.919  44.399  92.787  1.00  0.00           H
ATOM    399  CA  GLU   235      52.046  44.903  93.549  1.00  0.00           C
ATOM    400  HA  GLU   235      51.258  44.164  93.695  1.00  0.00           H
ATOM    401  CB  GLU   235      52.819  45.075  94.880  1.00  0.00           C
ATOM    402  HB2 GLU   235      53.451  44.192  94.972  1.00  0.00           H
ATOM    403  HB3 GLU   235      53.593  45.824  94.713  1.00  0.00           H
ATOM    404  CG  GLU   235      52.168  45.456  96.150  1.00  0.00           C
ATOM    405  HG2 GLU   235      52.997  45.457  96.857  1.00  0.00           H
ATOM    406  HG3 GLU   235      51.825  46.480  96.001  1.00  0.00           H
ATOM    407  CD  GLU   235      51.006  44.467  96.456  1.00  0.00           C
ATOM    408  OE1 GLU   235      49.946  44.872  96.967  1.00  0.00           O
ATOM    409  OE2 GLU   235      51.152  43.213  96.342  1.00  0.00           O
ATOM    410  C   GLU   235      51.295  46.233  93.193  1.00  0.00           C
ATOM    411  O   GLU   235      51.855  47.289  92.716  1.00  0.00           O
ATOM    412  N   PRO   236      49.988  46.277  93.364  1.00  0.00           N
ATOM    413  CD  PRO   236      49.078  45.149  93.128  1.00  0.00           C
ATOM    414  HD2 PRO   236      48.903  44.598  94.052  1.00  0.00           H
ATOM    415  HD3 PRO   236      49.439  44.451  92.372  1.00  0.00           H
ATOM    416  CG  PRO   236      47.855  45.783  92.499  1.00  0.00           C
ATOM    417  HG2 PRO   236      46.946  45.239  92.756  1.00  0.00           H
ATOM    418  HG3 PRO   236      47.976  45.745  91.416  1.00  0.00           H
ATOM    419  CB  PRO   236      47.811  47.198  93.032  1.00  0.00           C
ATOM    420  HB2 PRO   236      47.449  47.155  94.059  1.00  0.00           H
ATOM    421  HB3 PRO   236      47.307  47.896  92.363  1.00  0.00           H
ATOM    422  CA  PRO   236      49.348  47.567  93.080  1.00  0.00           C
ATOM    423  HA  PRO   236      49.625  47.938  92.094  1.00  0.00           H
ATOM    424  C   PRO   236      49.458  48.642  94.208  1.00  0.00           C
ATOM    425  O   PRO   236      49.539  48.417  95.425  1.00  0.00           O
ATOM    426  N   GLY   237      49.513  49.950  93.765  1.00  0.00           N
ATOM    427  H   GLY   237      49.636  50.194  92.793  1.00  0.00           H
ATOM    428  CA  GLY   237      49.599  51.094  94.751  1.00  0.00           C
ATOM    429  HA2 GLY   237      49.069  51.911  94.261  1.00  0.00           H
ATOM    430  HA3 GLY   237      48.995  50.746  95.589  1.00  0.00           H
ATOM    431  C   GLY   237      51.002  51.500  95.269  1.00  0.00           C
ATOM    432  O   GLY   237      51.032  52.379  96.118  1.00  0.00           O
ATOM    433  N   ARG   238      52.127  50.924  94.822  1.00  0.00           N
ATOM    434  H   ARG   238      52.102  50.168  94.153  1.00  0.00           H
ATOM    435  CA  ARG   238      53.486  51.270  95.284  1.00  0.00           C
ATOM    436  HA  ARG   238      53.509  52.329  95.541  1.00  0.00           H
ATOM    437  CB  ARG   238      53.811  50.587  96.614  1.00  0.00           C
ATOM    438  HB2 ARG   238      54.736  50.986  97.029  1.00  0.00           H
ATOM    439  HB3 ARG   238      52.995  50.818  97.299  1.00  0.00           H
ATOM    440  CG  ARG   238      54.025  49.042  96.630  1.00  0.00           C
ATOM    441  HG2 ARG   238      53.091  48.561  96.340  1.00  0.00           H
ATOM    442  HG3 ARG   238      54.812  48.799  95.916  1.00  0.00           H
ATOM    443  CD  ARG   238      54.349  48.349  98.009  1.00  0.00           C
ATOM    444  HD2 ARG   238      54.703  47.339  97.798  1.00  0.00           H
ATOM    445  HD3 ARG   238      55.195  48.847  98.483  1.00  0.00           H
ATOM    446  NE  ARG   238      53.131  48.232  98.813  1.00  0.00           N
ATOM    447  HE  ARG   238      52.262  48.311  98.304  1.00  0.00           H
ATOM    448  CZ  ARG   238      52.954  48.066 100.075  1.00  0.00           C
ATOM    449  NH1 ARG   238      53.959  47.950 100.921  1.00  0.00           N
ATOM    450 HH11 ARG   238      54.917  47.946 100.601  1.00  0.00           H
ATOM    451 HH12 ARG   238      53.743  47.883 101.905  1.00  0.00           H
ATOM    452  NH2 ARG   238      51.776  47.966 100.585  1.00  0.00           N
ATOM    453 HH21 ARG   238      50.995  47.966  99.945  1.00  0.00           H
ATOM    454 HH22 ARG   238      51.670  48.082 101.583  1.00  0.00           H
ATOM    455  C   ARG   238      54.569  51.188  94.206  1.00  0.00           C
ATOM    456  O   ARG   238      54.410  50.442  93.255  1.00  0.00           O
ATOM    457  N   ALA   239      55.738  51.827  94.372  1.00  0.00           N
ATOM    458  H   ALA   239      55.899  52.520  95.089  1.00  0.00           H
ATOM    459  CA  ALA   239      56.911  51.713  93.470  1.00  0.00           C
ATOM    460  HA  ALA   239      56.371  51.699  92.523  1.00  0.00           H
ATOM    461  CB  ALA   239      57.758  52.998  93.332  1.00  0.00           C
ATOM    462  HB1 ALA   239      58.441  53.266  94.138  1.00  0.00           H
ATOM    463  HB2 ALA   239      58.330  53.001  92.404  1.00  0.00           H
ATOM    464  HB3 ALA   239      57.158  53.898  93.203  1.00  0.00           H
ATOM    465  C   ALA   239      57.754  50.392  93.658  1.00  0.00           C
ATOM    466  O   ALA   239      57.951  49.662  92.685  1.00  0.00           O
ATOM    467  N   ASN   240      58.231  50.171  94.848  1.00  0.00           N
ATOM    468  H   ASN   240      58.092  50.848  95.584  1.00  0.00           H
ATOM    469  CA  ASN   240      59.227  49.081  95.106  1.00  0.00           C
ATOM    470  HA  ASN   240      60.157  49.208  94.551  1.00  0.00           H
ATOM    471  CB  ASN   240      59.768  49.112  96.480  1.00  0.00           C
ATOM    472  HB2 ASN   240      60.258  48.165  96.703  1.00  0.00           H
ATOM    473  HB3 ASN   240      60.457  49.954  96.552  1.00  0.00           H
ATOM    474  CG  ASN   240      58.695  49.395  97.545  1.00  0.00           C
ATOM    475  OD1 ASN   240      57.770  48.682  97.674  1.00  0.00           O
ATOM    476  ND2 ASN   240      58.788  50.454  98.309  1.00  0.00           N
ATOM    477 HD21 ASN   240      57.994  50.667  98.897  1.00  0.00           H
ATOM    478 HD22 ASN   240      59.681  50.924  98.279  1.00  0.00           H
ATOM    479  C   ASN   240      58.673  47.637  94.693  1.00  0.00           C
ATOM    480  O   ASN   240      59.521  46.736  94.474  1.00  0.00           O
ATOM    481  N   GLY   241      57.387  47.464  94.615  1.00  0.00           N
ATOM    482  H   GLY   241      56.828  48.221  94.981  1.00  0.00           H
ATOM    483  CA  GLY   241      56.736  46.177  94.254  1.00  0.00           C
ATOM    484  HA2 GLY   241      57.406  45.351  94.494  1.00  0.00           H
ATOM    485  HA3 GLY   241      55.796  45.982  94.772  1.00  0.00           H
ATOM    486  C   GLY   241      56.501  46.014  92.718  1.00  0.00           C
ATOM    487  O   GLY   241      55.723  45.140  92.335  1.00  0.00           O
ATOM    488  N   LEU   242      57.024  46.905  91.877  1.00  0.00           N
ATOM    489  H   LEU   242      57.511  47.718  92.228  1.00  0.00           H
ATOM    490  CA  LEU   242      57.119  46.744  90.449  1.00  0.00           C
ATOM    491  HA  LEU   242      56.549  45.902  90.056  1.00  0.00           H
ATOM    492  CB  LEU   242      56.581  48.016  89.714  1.00  0.00           C
ATOM    493  HB2 LEU   242      57.146  48.845  90.139  1.00  0.00           H
ATOM    494  HB3 LEU   242      56.857  47.988  88.660  1.00  0.00           H
ATOM    495  CG  LEU   242      55.087  48.308  89.952  1.00  0.00           C
ATOM    496  HG  LEU   242      54.804  48.512  90.985  1.00  0.00           H
ATOM    497  CD1 LEU   242      54.784  49.485  89.129  1.00  0.00           C
ATOM    498 HD11 LEU   242      55.337  50.319  89.563  1.00  0.00           H
ATOM    499 HD12 LEU   242      55.195  49.455  88.120  1.00  0.00           H
ATOM    500 HD13 LEU   242      53.748  49.815  89.206  1.00  0.00           H
ATOM    501  CD2 LEU   242      54.074  47.189  89.516  1.00  0.00           C
ATOM    502 HD21 LEU   242      54.302  46.351  90.175  1.00  0.00           H
ATOM    503 HD22 LEU   242      53.050  47.536  89.656  1.00  0.00           H
ATOM    504 HD23 LEU   242      54.253  46.945  88.469  1.00  0.00           H
ATOM    505  C   LEU   242      58.571  46.440  90.113  1.00  0.00           C
ATOM    506  O   LEU   242      59.393  47.269  90.410  1.00  0.00           O
ATOM    507  N   MET   243      58.922  45.335  89.447  1.00  0.00           N
ATOM    508  H   MET   243      58.211  44.620  89.382  1.00  0.00           H
ATOM    509  CA  MET   243      60.240  45.006  88.790  1.00  0.00           C
ATOM    510  HA  MET   243      60.989  45.027  89.581  1.00  0.00           H
ATOM    511  CB  MET   243      60.192  43.595  88.303  1.00  0.00           C
ATOM    512  HB2 MET   243      59.944  42.918  89.120  1.00  0.00           H
ATOM    513  HB3 MET   243      59.402  43.507  87.558  1.00  0.00           H
ATOM    514  CG  MET   243      61.511  43.089  87.668  1.00  0.00           C
ATOM    515  HG2 MET   243      61.763  43.725  86.819  1.00  0.00           H
ATOM    516  HG3 MET   243      62.357  43.290  88.326  1.00  0.00           H
ATOM    517  SD  MET   243      61.506  41.386  87.091  1.00  0.00           S
ATOM    518  CE  MET   243      60.582  41.626  85.621  1.00  0.00           C
ATOM    519  HE1 MET   243      60.607  40.720  85.016  1.00  0.00           H
ATOM    520  HE2 MET   243      59.555  41.932  85.820  1.00  0.00           H
ATOM    521  HE3 MET   243      61.124  42.419  85.104  1.00  0.00           H
ATOM    522  C   MET   243      60.793  45.874  87.652  1.00  0.00           C
ATOM    523  O   MET   243      59.997  46.372  86.843  1.00  0.00           O
ATOM    524  N   TYR   244      62.046  46.269  87.763  1.00  0.00           N
ATOM    525  H   TYR   244      62.440  45.863  88.599  1.00  0.00           H
ATOM    526  CA  TYR   244      62.930  47.145  86.908  1.00  0.00           C
ATOM    527  HA  TYR   244      63.972  47.071  87.220  1.00  0.00           H
ATOM    528  CB  TYR   244      62.866  46.587  85.456  1.00  0.00           C
ATOM    529  HB2 TYR   244      61.815  46.555  85.169  1.00  0.00           H
ATOM    530  HB3 TYR   244      63.234  47.392  84.819  1.00  0.00           H
ATOM    531  CG  TYR   244      63.513  45.291  85.047  1.00  0.00           C
ATOM    532  CD1 TYR   244      63.087  44.584  83.904  1.00  0.00           C
ATOM    533  HD1 TYR   244      62.320  44.944  83.234  1.00  0.00           H
ATOM    534  CE1 TYR   244      63.562  43.261  83.700  1.00  0.00           C
ATOM    535  HE1 TYR   244      63.036  42.646  82.984  1.00  0.00           H
ATOM    536  CZ  TYR   244      64.525  42.705  84.591  1.00  0.00           C
ATOM    537  OH  TYR   244      64.945  41.426  84.399  1.00  0.00           O
ATOM    538  HH  TYR   244      64.373  40.895  83.841  1.00  0.00           H
ATOM    539  CE2 TYR   244      65.066  43.457  85.652  1.00  0.00           C
ATOM    540  HE2 TYR   244      65.828  42.985  86.254  1.00  0.00           H
ATOM    541  CD2 TYR   244      64.540  44.749  85.845  1.00  0.00           C
ATOM    542  HD2 TYR   244      64.887  45.356  86.667  1.00  0.00           H
ATOM    543  C   TYR   244      62.437  48.644  86.842  1.00  0.00           C
ATOM    544  O   TYR   244      63.297  49.583  86.889  1.00  0.00           O
ATOM    545  N   PHE   245      61.124  48.926  86.896  1.00  0.00           N
ATOM    546  H   PHE   245      60.473  48.155  86.896  1.00  0.00           H
ATOM    547  CA  PHE   245      60.581  50.236  86.487  1.00  0.00           C
ATOM    548  HA  PHE   245      61.283  51.059  86.621  1.00  0.00           H
ATOM    549  CB  PHE   245      60.152  50.286  85.008  1.00  0.00           C
ATOM    550  HB2 PHE   245      59.268  49.693  84.775  1.00  0.00           H
ATOM    551  HB3 PHE   245      59.899  51.321  84.779  1.00  0.00           H
ATOM    552  CG  PHE   245      61.171  49.956  83.896  1.00  0.00           C
ATOM    553  CD1 PHE   245      62.135  50.845  83.419  1.00  0.00           C
ATOM    554  HD1 PHE   245      62.043  51.893  83.662  1.00  0.00           H
ATOM    555  CE1 PHE   245      63.179  50.447  82.627  1.00  0.00           C
ATOM    556  HE1 PHE   245      63.957  51.159  82.398  1.00  0.00           H
ATOM    557  CZ  PHE   245      63.194  49.113  82.042  1.00  0.00           C
ATOM    558  HZ  PHE   245      63.938  48.939  81.278  1.00  0.00           H
ATOM    559  CE2 PHE   245      62.197  48.257  82.385  1.00  0.00           C
ATOM    560  HE2 PHE   245      62.009  47.355  81.823  1.00  0.00           H
ATOM    561  CD2 PHE   245      61.166  48.647  83.315  1.00  0.00           C
ATOM    562  HD2 PHE   245      60.449  47.865  83.517  1.00  0.00           H
ATOM    563  C   PHE   245      59.190  50.564  87.231  1.00  0.00           C
ATOM    564  O   PHE   245      58.413  49.671  87.579  1.00  0.00           O
ATOM    565  N   LYS   246      58.949  51.856  87.363  1.00  0.00           N
ATOM    566  H   LYS   246      59.651  52.430  86.918  1.00  0.00           H
ATOM    567  CA  LYS   246      57.757  52.449  88.034  1.00  0.00           C
ATOM    568  HA  LYS   246      57.552  51.795  88.882  1.00  0.00           H
ATOM    569  CB  LYS   246      58.156  53.855  88.509  1.00  0.00           C
ATOM    570  HB2 LYS   246      58.546  54.464  87.692  1.00  0.00           H
ATOM    571  HB3 LYS   246      57.265  54.272  88.978  1.00  0.00           H
ATOM    572  CG  LYS   246      59.214  53.859  89.647  1.00  0.00           C
ATOM    573  HG2 LYS   246      59.015  53.091  90.395  1.00  0.00           H
ATOM    574  HG3 LYS   246      60.157  53.558  89.190  1.00  0.00           H
ATOM    575  CD  LYS   246      59.573  55.284  90.224  1.00  0.00           C
ATOM    576  HD2 LYS   246      60.069  55.968  89.536  1.00  0.00           H
ATOM    577  HD3 LYS   246      58.616  55.735  90.490  1.00  0.00           H
ATOM    578  CE  LYS   246      60.334  55.265  91.566  1.00  0.00           C
ATOM    579  HE2 LYS   246      60.437  56.300  91.893  1.00  0.00           H
ATOM    580  HE3 LYS   246      59.784  54.708  92.324  1.00  0.00           H
ATOM    581  NZ  LYS   246      61.709  54.775  91.335  1.00  0.00           N
ATOM    582  HZ1 LYS   246      62.237  54.654  92.188  1.00  0.00           H
ATOM    583  HZ2 LYS   246      61.694  53.908  90.818  1.00  0.00           H
ATOM    584  HZ3 LYS   246      62.134  55.473  90.742  1.00  0.00           H
ATOM    585  C   LYS   246      56.599  52.514  87.049  1.00  0.00           C
ATOM    586  O   LYS   246      56.776  52.674  85.814  1.00  0.00           O
ATOM    587  N   GLU   247      55.336  52.435  87.484  1.00  0.00           N
ATOM    588  H   GLU   247      55.146  52.140  88.430  1.00  0.00           H
ATOM    589  CA  GLU   247      54.112  52.429  86.627  1.00  0.00           C
ATOM    590  HA  GLU   247      54.135  51.439  86.172  1.00  0.00           H
ATOM    591  CB  GLU   247      52.787  52.490  87.561  1.00  0.00           C
ATOM    592  HB2 GLU   247      52.736  51.593  88.177  1.00  0.00           H
ATOM    593  HB3 GLU   247      52.896  53.331  88.246  1.00  0.00           H
ATOM    594  CG  GLU   247      51.483  52.657  86.809  1.00  0.00           C
ATOM    595  HG2 GLU   247      50.661  52.796  87.511  1.00  0.00           H
ATOM    596  HG3 GLU   247      51.541  53.543  86.176  1.00  0.00           H
ATOM    597  CD  GLU   247      51.009  51.511  85.941  1.00  0.00           C
ATOM    598  OE1 GLU   247      51.765  50.492  85.804  1.00  0.00           O
ATOM    599  OE2 GLU   247      49.921  51.562  85.219  1.00  0.00           O
ATOM    600  C   GLU   247      53.977  53.412  85.421  1.00  0.00           C
ATOM    601  O   GLU   247      53.421  53.100  84.378  1.00  0.00           O
ATOM    602  N   GLU   248      54.376  54.639  85.576  1.00  0.00           N
ATOM    603  H   GLU   248      54.651  54.952  86.496  1.00  0.00           H
ATOM    604  CA  GLU   248      54.596  55.586  84.483  1.00  0.00           C
ATOM    605  HA  GLU   248      53.656  55.986  84.102  1.00  0.00           H
ATOM    606  CB  GLU   248      55.395  56.816  84.907  1.00  0.00           C
ATOM    607  HB2 GLU   248      55.729  57.423  84.066  1.00  0.00           H
ATOM    608  HB3 GLU   248      54.659  57.494  85.338  1.00  0.00           H
ATOM    609  CG  GLU   248      56.604  56.592  85.887  1.00  0.00           C
ATOM    610  HG2 GLU   248      57.049  55.597  85.873  1.00  0.00           H
ATOM    611  HG3 GLU   248      57.393  57.316  85.681  1.00  0.00           H
ATOM    612  CD  GLU   248      56.132  56.705  87.332  1.00  0.00           C
ATOM    613  OE1 GLU   248      56.973  57.158  88.157  1.00  0.00           O
ATOM    614  OE2 GLU   248      55.039  56.283  87.707  1.00  0.00           O
ATOM    615  C   GLU   248      55.310  54.945  83.282  1.00  0.00           C
ATOM    616  O   GLU   248      54.921  54.978  82.125  1.00  0.00           O
ATOM    617  N   GLU   249      56.418  54.208  83.545  1.00  0.00           N
ATOM    618  H   GLU   249      56.543  53.940  84.511  1.00  0.00           H
ATOM    619  CA  GLU   249      57.186  53.537  82.511  1.00  0.00           C
ATOM    620  HA  GLU   249      57.541  54.199  81.722  1.00  0.00           H
ATOM    621  CB  GLU   249      58.529  53.028  83.012  1.00  0.00           C
ATOM    622  HB2 GLU   249      58.322  52.178  83.662  1.00  0.00           H
ATOM    623  HB3 GLU   249      59.078  52.636  82.157  1.00  0.00           H
ATOM    624  CG  GLU   249      59.475  53.973  83.811  1.00  0.00           C
ATOM    625  HG2 GLU   249      59.076  54.205  84.799  1.00  0.00           H
ATOM    626  HG3 GLU   249      60.383  53.394  83.980  1.00  0.00           H
ATOM    627  CD  GLU   249      59.799  55.323  83.197  1.00  0.00           C
ATOM    628  OE1 GLU   249      58.897  56.088  82.864  1.00  0.00           O
ATOM    629  OE2 GLU   249      60.984  55.650  83.031  1.00  0.00           O
ATOM    630  C   GLU   249      56.282  52.404  81.948  1.00  0.00           C
ATOM    631  O   GLU   249      56.322  52.300  80.712  1.00  0.00           O
ATOM    632  N   ARG   250      55.389  51.749  82.728  1.00  0.00           N
ATOM    633  H   ARG   250      55.342  52.047  83.692  1.00  0.00           H
ATOM    634  CA  ARG   250      54.572  50.652  82.263  1.00  0.00           C
ATOM    635  HA  ARG   250      55.123  49.928  81.663  1.00  0.00           H
ATOM    636  CB  ARG   250      54.009  49.792  83.421  1.00  0.00           C
ATOM    637  HB2 ARG   250      53.458  50.443  84.099  1.00  0.00           H
ATOM    638  HB3 ARG   250      53.248  49.112  83.038  1.00  0.00           H
ATOM    639  CG  ARG   250      54.942  48.862  84.210  1.00  0.00           C
ATOM    640  HG2 ARG   250      55.421  48.106  83.588  1.00  0.00           H
ATOM    641  HG3 ARG   250      55.732  49.418  84.715  1.00  0.00           H
ATOM    642  CD  ARG   250      54.110  48.191  85.382  1.00  0.00           C
ATOM    643  HD2 ARG   250      54.814  47.709  86.060  1.00  0.00           H
ATOM    644  HD3 ARG   250      53.649  48.931  86.035  1.00  0.00           H
ATOM    645  NE  ARG   250      53.207  47.163  84.963  1.00  0.00           N
ATOM    646  HE  ARG   250      53.650  46.473  84.373  1.00  0.00           H
ATOM    647  CZ  ARG   250      51.909  46.972  85.316  1.00  0.00           C
ATOM    648  NH1 ARG   250      51.215  47.784  86.031  1.00  0.00           N
ATOM    649 HH11 ARG   250      51.599  48.710  86.150  1.00  0.00           H
ATOM    650 HH12 ARG   250      50.221  47.676  86.170  1.00  0.00           H
ATOM    651  NH2 ARG   250      51.382  45.819  84.970  1.00  0.00           N
ATOM    652 HH21 ARG   250      51.859  45.248  84.288  1.00  0.00           H
ATOM    653 HH22 ARG   250      50.445  45.578  85.261  1.00  0.00           H
ATOM    654  C   ARG   250      53.433  51.180  81.376  1.00  0.00           C
ATOM    655  O   ARG   250      53.069  50.549  80.371  1.00  0.00           O
ATOM    656  N   ARG   251      52.736  52.245  81.815  1.00  0.00           N
ATOM    657  H   ARG   251      53.049  52.661  82.681  1.00  0.00           H
ATOM    658  CA  ARG   251      51.856  53.022  80.965  1.00  0.00           C
ATOM    659  HA  ARG   251      50.976  52.437  80.696  1.00  0.00           H
ATOM    660  CB  ARG   251      51.237  54.147  81.761  1.00  0.00           C
ATOM    661  HB2 ARG   251      50.930  53.728  82.719  1.00  0.00           H
ATOM    662  HB3 ARG   251      52.047  54.843  81.979  1.00  0.00           H
ATOM    663  CG  ARG   251      50.008  54.757  81.019  1.00  0.00           C
ATOM    664  HG2 ARG   251      50.349  55.022  80.018  1.00  0.00           H
ATOM    665  HG3 ARG   251      49.258  53.982  80.858  1.00  0.00           H
ATOM    666  CD  ARG   251      49.474  56.020  81.758  1.00  0.00           C
ATOM    667  HD2 ARG   251      49.276  55.757  82.797  1.00  0.00           H
ATOM    668  HD3 ARG   251      50.352  56.665  81.736  1.00  0.00           H
ATOM    669  NE  ARG   251      48.229  56.483  81.162  1.00  0.00           N
ATOM    670  HE  ARG   251      47.474  55.812  81.158  1.00  0.00           H
ATOM    671  CZ  ARG   251      48.077  57.623  80.553  1.00  0.00           C
ATOM    672  NH1 ARG   251      48.926  58.631  80.661  1.00  0.00           N
ATOM    673 HH11 ARG   251      49.539  58.797  81.446  1.00  0.00           H
ATOM    674 HH12 ARG   251      48.748  59.466  80.122  1.00  0.00           H
ATOM    675  NH2 ARG   251      47.092  57.769  79.692  1.00  0.00           N
ATOM    676 HH21 ARG   251      46.228  57.247  79.726  1.00  0.00           H
ATOM    677 HH22 ARG   251      47.060  58.600  79.119  1.00  0.00           H
ATOM    678  C   ARG   251      52.447  53.499  79.653  1.00  0.00           C
ATOM    679  O   ARG   251      51.841  53.174  78.624  1.00  0.00           O
ATOM    680  N   PHE   252      53.659  54.099  79.522  1.00  0.00           N
ATOM    681  H   PHE   252      54.299  54.259  80.287  1.00  0.00           H
ATOM    682  CA  PHE   252      54.308  54.247  78.223  1.00  0.00           C
ATOM    683  HA  PHE   252      53.631  54.820  77.590  1.00  0.00           H
ATOM    684  CB  PHE   252      55.664  55.019  78.510  1.00  0.00           C
ATOM    685  HB2 PHE   252      55.396  55.887  79.113  1.00  0.00           H
ATOM    686  HB3 PHE   252      56.337  54.436  79.140  1.00  0.00           H
ATOM    687  CG  PHE   252      56.394  55.478  77.268  1.00  0.00           C
ATOM    688  CD1 PHE   252      56.359  56.776  76.878  1.00  0.00           C
ATOM    689  HD1 PHE   252      55.871  57.410  77.603  1.00  0.00           H
ATOM    690  CE1 PHE   252      57.140  57.153  75.747  1.00  0.00           C
ATOM    691  HE1 PHE   252      57.330  58.188  75.501  1.00  0.00           H
ATOM    692  CZ  PHE   252      57.686  56.227  74.839  1.00  0.00           C
ATOM    693  HZ  PHE   252      58.246  56.566  73.980  1.00  0.00           H
ATOM    694  CE2 PHE   252      57.501  54.853  75.186  1.00  0.00           C
ATOM    695  HE2 PHE   252      57.888  54.042  74.586  1.00  0.00           H
ATOM    696  CD2 PHE   252      56.945  54.466  76.401  1.00  0.00           C
ATOM    697  HD2 PHE   252      56.918  53.410  76.628  1.00  0.00           H
ATOM    698  C   PHE   252      54.502  52.943  77.468  1.00  0.00           C
ATOM    699  O   PHE   252      54.391  52.952  76.234  1.00  0.00           O
ATOM    700  N   ALA   253      54.988  51.872  78.189  1.00  0.00           N
ATOM    701  H   ALA   253      55.157  51.997  79.177  1.00  0.00           H
ATOM    702  CA  ALA   253      55.290  50.715  77.465  1.00  0.00           C
ATOM    703  HA  ALA   253      56.073  50.985  76.756  1.00  0.00           H
ATOM    704  CB  ALA   253      55.832  49.740  78.483  1.00  0.00           C
ATOM    705  HB1 ALA   253      56.775  50.157  78.837  1.00  0.00           H
ATOM    706  HB2 ALA   253      55.088  49.535  79.254  1.00  0.00           H
ATOM    707  HB3 ALA   253      56.008  48.771  78.016  1.00  0.00           H
ATOM    708  C   ALA   253      54.024  50.064  76.881  1.00  0.00           C
ATOM    709  O   ALA   253      54.004  49.617  75.719  1.00  0.00           O
ATOM    710  N   ARG   254      52.902  49.944  77.622  1.00  0.00           N
ATOM    711  H   ARG   254      53.066  50.174  78.591  1.00  0.00           H
ATOM    712  CA  ARG   254      51.665  49.241  77.183  1.00  0.00           C
ATOM    713  HA  ARG   254      52.012  48.301  76.754  1.00  0.00           H
ATOM    714  CB  ARG   254      50.669  48.939  78.355  1.00  0.00           C
ATOM    715  HB2 ARG   254      50.078  48.096  77.998  1.00  0.00           H
ATOM    716  HB3 ARG   254      51.250  48.530  79.182  1.00  0.00           H
ATOM    717  CG  ARG   254      49.695  50.035  78.776  1.00  0.00           C
ATOM    718  HG2 ARG   254      50.283  50.922  79.012  1.00  0.00           H
ATOM    719  HG3 ARG   254      49.077  50.369  77.942  1.00  0.00           H
ATOM    720  CD  ARG   254      48.845  49.683  79.979  1.00  0.00           C
ATOM    721  HD2 ARG   254      48.168  50.516  80.167  1.00  0.00           H
ATOM    722  HD3 ARG   254      48.218  48.806  79.819  1.00  0.00           H
ATOM    723  NE  ARG   254      49.719  49.348  81.147  1.00  0.00           N
ATOM    724  HE  ARG   254      50.326  48.547  81.056  1.00  0.00           H
ATOM    725  CZ  ARG   254      49.812  49.993  82.326  1.00  0.00           C
ATOM    726  NH1 ARG   254      49.037  50.937  82.610  1.00  0.00           N
ATOM    727 HH11 ARG   254      48.289  51.302  82.039  1.00  0.00           H
ATOM    728 HH12 ARG   254      49.344  51.493  83.395  1.00  0.00           H
ATOM    729  NH2 ARG   254      50.581  49.631  83.269  1.00  0.00           N
ATOM    730 HH21 ARG   254      50.977  48.707  83.175  1.00  0.00           H
ATOM    731 HH22 ARG   254      50.716  50.174  84.110  1.00  0.00           H
ATOM    732  C   ARG   254      51.023  49.987  76.018  1.00  0.00           C
ATOM    733  O   ARG   254      50.384  49.426  75.159  1.00  0.00           O
ATOM    734  N   LEU   255      51.086  51.293  76.042  1.00  0.00           N
ATOM    735  H   LEU   255      51.549  51.731  76.826  1.00  0.00           H
ATOM    736  CA  LEU   255      50.515  52.155  75.017  1.00  0.00           C
ATOM    737  HA  LEU   255      49.554  51.767  74.679  1.00  0.00           H
ATOM    738  CB  LEU   255      50.262  53.668  75.406  1.00  0.00           C
ATOM    739  HB2 LEU   255      51.176  54.025  75.881  1.00  0.00           H
ATOM    740  HB3 LEU   255      49.844  54.297  74.619  1.00  0.00           H
ATOM    741  CG  LEU   255      49.094  53.838  76.425  1.00  0.00           C
ATOM    742  HG  LEU   255      49.198  53.300  77.367  1.00  0.00           H
ATOM    743  CD1 LEU   255      48.860  55.231  76.818  1.00  0.00           C
ATOM    744 HD11 LEU   255      49.668  55.587  77.458  1.00  0.00           H
ATOM    745 HD12 LEU   255      48.878  55.824  75.904  1.00  0.00           H
ATOM    746 HD13 LEU   255      47.915  55.360  77.346  1.00  0.00           H
ATOM    747  CD2 LEU   255      47.753  53.288  75.812  1.00  0.00           C
ATOM    748 HD21 LEU   255      47.791  52.313  75.326  1.00  0.00           H
ATOM    749 HD22 LEU   255      47.097  53.221  76.680  1.00  0.00           H
ATOM    750 HD23 LEU   255      47.332  54.192  75.374  1.00  0.00           H
ATOM    751  C   LEU   255      51.338  52.159  73.766  1.00  0.00           C
ATOM    752  O   LEU   255      50.799  52.306  72.657  1.00  0.00           O
ATOM    753  N   TRP   256      52.686  52.176  73.901  1.00  0.00           N
ATOM    754  H   TRP   256      53.013  52.258  74.853  1.00  0.00           H
ATOM    755  CA  TRP   256      53.638  51.958  72.788  1.00  0.00           C
ATOM    756  HA  TRP   256      53.610  52.867  72.188  1.00  0.00           H
ATOM    757  CB  TRP   256      55.034  51.723  73.313  1.00  0.00           C
ATOM    758  HB2 TRP   256      55.369  52.622  73.831  1.00  0.00           H
ATOM    759  HB3 TRP   256      55.072  50.837  73.946  1.00  0.00           H
ATOM    760  CG  TRP   256      56.093  51.600  72.266  1.00  0.00           C
ATOM    761  CD1 TRP   256      56.683  50.426  71.972  1.00  0.00           C
ATOM    762  HD1 TRP   256      56.480  49.463  72.417  1.00  0.00           H
ATOM    763  NE1 TRP   256      57.756  50.662  71.088  1.00  0.00           N
ATOM    764  HE1 TRP   256      58.207  49.889  70.620  1.00  0.00           H
ATOM    765  CE2 TRP   256      57.722  51.992  70.647  1.00  0.00           C
ATOM    766  CZ2 TRP   256      58.551  52.649  69.753  1.00  0.00           C
ATOM    767  HZ2 TRP   256      59.321  52.098  69.233  1.00  0.00           H
ATOM    768  CH2 TRP   256      58.237  53.976  69.590  1.00  0.00           C
ATOM    769  HH2 TRP   256      58.861  54.515  68.892  1.00  0.00           H
ATOM    770  CZ3 TRP   256      57.148  54.601  70.181  1.00  0.00           C
ATOM    771  HZ3 TRP   256      57.102  55.667  70.011  1.00  0.00           H
ATOM    772  CE3 TRP   256      56.308  53.951  71.121  1.00  0.00           C
ATOM    773  HE3 TRP   256      55.486  54.365  71.685  1.00  0.00           H
ATOM    774  CD2 TRP   256      56.638  52.607  71.394  1.00  0.00           C
ATOM    775  C   TRP   256      53.212  50.707  72.013  1.00  0.00           C
ATOM    776  O   TRP   256      53.022  50.742  70.791  1.00  0.00           O
ATOM    777  N   VAL   257      53.109  49.548  72.744  1.00  0.00           N
ATOM    778  H   VAL   257      53.365  49.565  73.721  1.00  0.00           H
ATOM    779  CA  VAL   257      52.530  48.269  72.231  1.00  0.00           C
ATOM    780  HA  VAL   257      53.244  47.945  71.473  1.00  0.00           H
ATOM    781  CB  VAL   257      52.554  47.221  73.341  1.00  0.00           C
ATOM    782  HB  VAL   257      52.190  47.752  74.221  1.00  0.00           H
ATOM    783  CG1 VAL   257      51.668  46.039  72.964  1.00  0.00           C
ATOM    784 HG11 VAL   257      51.973  45.541  72.043  1.00  0.00           H
ATOM    785 HG12 VAL   257      51.818  45.354  73.798  1.00  0.00           H
ATOM    786 HG13 VAL   257      50.638  46.377  72.845  1.00  0.00           H
ATOM    787  CG2 VAL   257      54.027  46.859  73.654  1.00  0.00           C
ATOM    788 HG21 VAL   257      54.128  46.123  74.453  1.00  0.00           H
ATOM    789 HG22 VAL   257      54.509  46.479  72.754  1.00  0.00           H
ATOM    790 HG23 VAL   257      54.659  47.623  74.105  1.00  0.00           H
ATOM    791  C   VAL   257      51.244  48.321  71.479  1.00  0.00           C
ATOM    792  O   VAL   257      51.096  47.778  70.409  1.00  0.00           O
ATOM    793  N   GLY   258      50.334  49.116  71.962  1.00  0.00           N
ATOM    794  H   GLY   258      50.663  49.610  72.779  1.00  0.00           H
ATOM    795  CA  GLY   258      48.976  49.347  71.423  1.00  0.00           C
ATOM    796  HA2 GLY   258      48.498  48.370  71.360  1.00  0.00           H
ATOM    797  HA3 GLY   258      48.487  49.939  72.198  1.00  0.00           H
ATOM    798  C   GLY   258      49.056  49.959  70.059  1.00  0.00           C
ATOM    799  O   GLY   258      48.520  49.371  69.124  1.00  0.00           O
ATOM    800  N   VAL   259      49.648  51.178  69.970  1.00  0.00           N
ATOM    801  H   VAL   259      49.960  51.665  70.798  1.00  0.00           H
ATOM    802  CA  VAL   259      49.732  51.851  68.707  1.00  0.00           C
ATOM    803  HA  VAL   259      48.712  52.136  68.447  1.00  0.00           H
ATOM    804  CB  VAL   259      50.523  53.168  68.786  1.00  0.00           C
ATOM    805  HB  VAL   259      51.523  52.912  69.137  1.00  0.00           H
ATOM    806  CG1 VAL   259      50.757  53.811  67.410  1.00  0.00           C
ATOM    807 HG11 VAL   259      51.594  53.338  66.897  1.00  0.00           H
ATOM    808 HG12 VAL   259      49.836  53.783  66.827  1.00  0.00           H
ATOM    809 HG13 VAL   259      51.012  54.870  67.457  1.00  0.00           H
ATOM    810  CG2 VAL   259      50.072  54.300  69.669  1.00  0.00           C
ATOM    811 HG21 VAL   259      50.896  55.009  69.742  1.00  0.00           H
ATOM    812 HG22 VAL   259      49.141  54.737  69.307  1.00  0.00           H
ATOM    813 HG23 VAL   259      49.910  53.807  70.627  1.00  0.00           H
ATOM    814  C   VAL   259      50.215  50.930  67.574  1.00  0.00           C
ATOM    815  O   VAL   259      49.672  50.734  66.484  1.00  0.00           O
ATOM    816  N   TRP   260      51.311  50.244  67.875  1.00  0.00           N
ATOM    817  H   TRP   260      51.844  50.368  68.724  1.00  0.00           H
ATOM    818  CA  TRP   260      52.041  49.487  66.839  1.00  0.00           C
ATOM    819  HA  TRP   260      52.004  50.086  65.929  1.00  0.00           H
ATOM    820  CB  TRP   260      53.455  49.316  67.310  1.00  0.00           C
ATOM    821  HB2 TRP   260      53.317  48.783  68.251  1.00  0.00           H
ATOM    822  HB3 TRP   260      53.945  48.647  66.603  1.00  0.00           H
ATOM    823  CG  TRP   260      54.307  50.513  67.607  1.00  0.00           C
ATOM    824  CD1 TRP   260      54.949  50.682  68.728  1.00  0.00           C
ATOM    825  HD1 TRP   260      54.888  49.994  69.559  1.00  0.00           H
ATOM    826  NE1 TRP   260      55.588  51.926  68.711  1.00  0.00           N
ATOM    827  HE1 TRP   260      56.023  52.437  69.465  1.00  0.00           H
ATOM    828  CE2 TRP   260      55.343  52.575  67.542  1.00  0.00           C
ATOM    829  CZ2 TRP   260      55.565  53.839  67.026  1.00  0.00           C
ATOM    830  HZ2 TRP   260      56.018  54.599  67.645  1.00  0.00           H
ATOM    831  CH2 TRP   260      55.247  54.140  65.712  1.00  0.00           C
ATOM    832  HH2 TRP   260      55.500  55.098  65.282  1.00  0.00           H
ATOM    833  CZ3 TRP   260      54.380  53.365  64.975  1.00  0.00           C
ATOM    834  HZ3 TRP   260      53.898  53.744  64.086  1.00  0.00           H
ATOM    835  CE3 TRP   260      54.082  52.055  65.487  1.00  0.00           C
ATOM    836  HE3 TRP   260      53.417  51.359  64.996  1.00  0.00           H
ATOM    837  CD2 TRP   260      54.593  51.672  66.774  1.00  0.00           C
ATOM    838  C   TRP   260      51.414  48.189  66.526  1.00  0.00           C
ATOM    839  O   TRP   260      51.547  47.736  65.381  1.00  0.00           O
ATOM    840  N   SER   261      50.767  47.595  67.538  1.00  0.00           N
ATOM    841  H   SER   261      50.849  48.072  68.425  1.00  0.00           H
ATOM    842  CA  SER   261      49.940  46.376  67.245  1.00  0.00           C
ATOM    843  HA  SER   261      50.617  45.731  66.686  1.00  0.00           H
ATOM    844  CB  SER   261      49.544  45.460  68.435  1.00  0.00           C
ATOM    845  HB2 SER   261      48.728  44.833  68.074  1.00  0.00           H
ATOM    846  HB3 SER   261      50.418  44.881  68.731  1.00  0.00           H
ATOM    847  OG  SER   261      49.216  46.225  69.545  1.00  0.00           O
ATOM    848  HG  SER   261      49.972  46.709  69.886  1.00  0.00           H
ATOM    849  C   SER   261      48.648  46.658  66.551  1.00  0.00           C
ATOM    850  O   SER   261      48.315  45.834  65.661  1.00  0.00           O
ATOM    851  N   VAL   262      48.004  47.792  66.792  1.00  0.00           N
ATOM    852  H   VAL   262      48.320  48.379  67.551  1.00  0.00           H
ATOM    853  CA  VAL   262      46.861  48.336  66.055  1.00  0.00           C
ATOM    854  HA  VAL   262      46.110  47.550  65.974  1.00  0.00           H
ATOM    855  CB  VAL   262      46.245  49.656  66.743  1.00  0.00           C
ATOM    856  HB  VAL   262      47.051  50.345  66.991  1.00  0.00           H
ATOM    857  CG1 VAL   262      45.156  50.314  65.874  1.00  0.00           C
ATOM    858 HG11 VAL   262      45.672  50.802  65.047  1.00  0.00           H
ATOM    859 HG12 VAL   262      44.528  49.510  65.490  1.00  0.00           H
ATOM    860 HG13 VAL   262      44.568  51.037  66.440  1.00  0.00           H
ATOM    861  CG2 VAL   262      45.482  49.172  67.972  1.00  0.00           C
ATOM    862 HG21 VAL   262      45.128  50.003  68.583  1.00  0.00           H
ATOM    863 HG22 VAL   262      44.584  48.661  67.624  1.00  0.00           H
ATOM    864 HG23 VAL   262      46.001  48.422  68.570  1.00  0.00           H
ATOM    865  C   VAL   262      47.199  48.524  64.584  1.00  0.00           C
ATOM    866  O   VAL   262      46.540  47.953  63.717  1.00  0.00           O
ATOM    867  N   LEU   263      48.298  49.256  64.266  1.00  0.00           N
ATOM    868  H   LEU   263      48.812  49.678  65.026  1.00  0.00           H
ATOM    869  CA  LEU   263      48.826  49.624  62.992  1.00  0.00           C
ATOM    870  HA  LEU   263      48.034  50.119  62.431  1.00  0.00           H
ATOM    871  CB  LEU   263      50.055  50.581  63.226  1.00  0.00           C
ATOM    872  HB2 LEU   263      50.600  50.199  64.089  1.00  0.00           H
ATOM    873  HB3 LEU   263      50.775  50.444  62.419  1.00  0.00           H
ATOM    874  CG  LEU   263      49.648  52.012  63.342  1.00  0.00           C
ATOM    875  HG  LEU   263      48.840  52.166  64.057  1.00  0.00           H
ATOM    876  CD1 LEU   263      50.892  52.843  63.755  1.00  0.00           C
ATOM    877 HD11 LEU   263      51.615  52.610  62.973  1.00  0.00           H
ATOM    878 HD12 LEU   263      50.807  53.913  63.942  1.00  0.00           H
ATOM    879 HD13 LEU   263      51.320  52.500  64.697  1.00  0.00           H
ATOM    880  CD2 LEU   263      49.329  52.651  61.956  1.00  0.00           C
ATOM    881 HD21 LEU   263      50.123  52.395  61.254  1.00  0.00           H
ATOM    882 HD22 LEU   263      48.386  52.281  61.554  1.00  0.00           H
ATOM    883 HD23 LEU   263      49.199  53.732  62.009  1.00  0.00           H
ATOM    884  C   LEU   263      49.250  48.377  62.154  1.00  0.00           C
ATOM    885  O   LEU   263      48.874  48.235  60.990  1.00  0.00           O
ATOM    886  N   CYS   264      49.877  47.411  62.795  1.00  0.00           N
ATOM    887  H   CYS   264      50.186  47.596  63.739  1.00  0.00           H
ATOM    888  CA  CYS   264      50.188  46.118  62.333  1.00  0.00           C
ATOM    889  HA  CYS   264      50.857  46.265  61.485  1.00  0.00           H
ATOM    890  CB  CYS   264      50.998  45.416  63.375  1.00  0.00           C
ATOM    891  HB2 CYS   264      51.896  45.998  63.580  1.00  0.00           H
ATOM    892  HB3 CYS   264      50.356  45.451  64.255  1.00  0.00           H
ATOM    893  SG  CYS   264      51.686  43.869  62.899  1.00  0.00           S
ATOM    894  HG  CYS   264      50.702  42.966  62.944  1.00  0.00           H
ATOM    895  C   CYS   264      48.928  45.295  61.848  1.00  0.00           C
ATOM    896  O   CYS   264      49.077  44.608  60.864  1.00  0.00           O
ATOM    897  N   CYS   265      47.888  45.317  62.663  1.00  0.00           N
ATOM    898  H   CYS   265      47.928  45.882  63.499  1.00  0.00           H
ATOM    899  CA  CYS   265      46.677  44.545  62.367  1.00  0.00           C
ATOM    900  HA  CYS   265      47.013  43.537  62.123  1.00  0.00           H
ATOM    901  CB  CYS   265      45.775  44.432  63.566  1.00  0.00           C
ATOM    902  HB2 CYS   265      46.474  44.207  64.372  1.00  0.00           H
ATOM    903  HB3 CYS   265      45.238  45.356  63.779  1.00  0.00           H
ATOM    904  SG  CYS   265      44.709  42.991  63.595  1.00  0.00           S
ATOM    905  HG  CYS   265      45.516  42.025  63.148  1.00  0.00           H
ATOM    906  C   CYS   265      45.823  45.139  61.215  1.00  0.00           C
ATOM    907  O   CYS   265      45.413  44.393  60.334  1.00  0.00           O
ATOM    908  N   ALA   266      45.668  46.450  61.152  1.00  0.00           N
ATOM    909  H   ALA   266      45.955  47.018  61.936  1.00  0.00           H
ATOM    910  CA  ALA   266      45.169  47.129  59.965  1.00  0.00           C
ATOM    911  HA  ALA   266      44.169  46.756  59.743  1.00  0.00           H
ATOM    912  CB  ALA   266      45.224  48.631  60.210  1.00  0.00           C
ATOM    913  HB1 ALA   266      45.065  49.291  59.356  1.00  0.00           H
ATOM    914  HB2 ALA   266      44.493  48.877  60.979  1.00  0.00           H
ATOM    915  HB3 ALA   266      46.116  49.002  60.716  1.00  0.00           H
ATOM    916  C   ALA   266      46.051  46.737  58.812  1.00  0.00           C
ATOM    917  O   ALA   266      45.452  46.198  57.938  1.00  0.00           O
ATOM    918  N   SER   267      47.380  47.040  58.774  1.00  0.00           N
ATOM    919  H   SER   267      47.808  47.624  59.478  1.00  0.00           H
ATOM    920  CA  SER   267      48.112  46.868  57.574  1.00  0.00           C
ATOM    921  HA  SER   267      47.534  47.497  56.896  1.00  0.00           H
ATOM    922  CB  SER   267      49.644  47.278  57.743  1.00  0.00           C
ATOM    923  HB2 SER   267      49.597  48.174  58.362  1.00  0.00           H
ATOM    924  HB3 SER   267      50.273  46.591  58.309  1.00  0.00           H
ATOM    925  OG  SER   267      50.141  47.582  56.507  1.00  0.00           O
ATOM    926  HG  SER   267      51.068  47.830  56.538  1.00  0.00           H
ATOM    927  C   SER   267      48.179  45.414  57.051  1.00  0.00           C
ATOM    928  O   SER   267      48.054  45.131  55.852  1.00  0.00           O
ATOM    929  N   THR   268      48.323  44.477  57.981  1.00  0.00           N
ATOM    930  H   THR   268      48.379  44.703  58.964  1.00  0.00           H
ATOM    931  CA  THR   268      48.282  42.973  57.655  1.00  0.00           C
ATOM    932  HA  THR   268      48.995  42.888  56.835  1.00  0.00           H
ATOM    933  CB  THR   268      48.716  42.176  58.905  1.00  0.00           C
ATOM    934  HB  THR   268      48.653  41.096  58.776  1.00  0.00           H
ATOM    935  CG2 THR   268      50.108  42.502  59.149  1.00  0.00           C
ATOM    936 HG21 THR   268      50.786  41.816  58.641  1.00  0.00           H
ATOM    937 HG22 THR   268      50.424  43.474  58.771  1.00  0.00           H
ATOM    938 HG23 THR   268      50.315  42.534  60.219  1.00  0.00           H
ATOM    939  OG1 THR   268      47.896  42.575  59.948  1.00  0.00           O
ATOM    940  HG1 THR   268      48.385  43.331  60.280  1.00  0.00           H
ATOM    941  C   THR   268      46.930  42.642  57.084  1.00  0.00           C
ATOM    942  O   THR   268      46.863  42.035  56.050  1.00  0.00           O
ATOM    943  N   LEU   269      45.765  42.995  57.653  1.00  0.00           N
ATOM    944  H   LEU   269      45.767  43.573  58.482  1.00  0.00           H
ATOM    945  CA  LEU   269      44.425  42.655  57.171  1.00  0.00           C
ATOM    946  HA  LEU   269      44.472  41.577  57.017  1.00  0.00           H
ATOM    947  CB  LEU   269      43.341  42.956  58.180  1.00  0.00           C
ATOM    948  HB2 LEU   269      43.758  42.704  59.155  1.00  0.00           H
ATOM    949  HB3 LEU   269      43.218  44.031  58.312  1.00  0.00           H
ATOM    950  CG  LEU   269      41.983  42.243  57.902  1.00  0.00           C
ATOM    951  HG  LEU   269      41.557  42.360  56.905  1.00  0.00           H
ATOM    952  CD1 LEU   269      42.118  40.630  58.225  1.00  0.00           C
ATOM    953 HD11 LEU   269      42.399  40.448  59.262  1.00  0.00           H
ATOM    954 HD12 LEU   269      41.161  40.159  58.001  1.00  0.00           H
ATOM    955 HD13 LEU   269      42.888  40.260  57.548  1.00  0.00           H
ATOM    956  CD2 LEU   269      40.966  42.726  58.883  1.00  0.00           C
ATOM    957 HD21 LEU   269      41.245  42.656  59.935  1.00  0.00           H
ATOM    958 HD22 LEU   269      40.772  43.789  58.741  1.00  0.00           H
ATOM    959 HD23 LEU   269      39.998  42.226  58.849  1.00  0.00           H
ATOM    960  C   LEU   269      44.175  43.201  55.778  1.00  0.00           C
ATOM    961  O   LEU   269      43.483  42.612  54.935  1.00  0.00           O
ATOM    962  N   PHE   270      44.719  44.406  55.528  1.00  0.00           N
ATOM    963  H   PHE   270      45.191  44.881  56.284  1.00  0.00           H
ATOM    964  CA  PHE   270      44.707  45.070  54.200  1.00  0.00           C
ATOM    965  HA  PHE   270      43.651  45.134  53.938  1.00  0.00           H
ATOM    966  CB  PHE   270      45.309  46.523  54.444  1.00  0.00           C
ATOM    967  HB2 PHE   270      44.662  47.025  55.165  1.00  0.00           H
ATOM    968  HB3 PHE   270      46.305  46.424  54.876  1.00  0.00           H
ATOM    969  CG  PHE   270      45.263  47.345  53.156  1.00  0.00           C
ATOM    970  CD1 PHE   270      44.024  47.774  52.686  1.00  0.00           C
ATOM    971  HD1 PHE   270      43.119  47.608  53.251  1.00  0.00           H
ATOM    972  CE1 PHE   270      43.936  48.440  51.419  1.00  0.00           C
ATOM    973  HE1 PHE   270      43.009  48.789  50.987  1.00  0.00           H
ATOM    974  CZ  PHE   270      45.095  48.695  50.648  1.00  0.00           C
ATOM    975  HZ  PHE   270      45.097  49.104  49.649  1.00  0.00           H
ATOM    976  CE2 PHE   270      46.354  48.173  51.112  1.00  0.00           C
ATOM    977  HE2 PHE   270      47.261  48.212  50.527  1.00  0.00           H
ATOM    978  CD2 PHE   270      46.463  47.596  52.394  1.00  0.00           C
ATOM    979  HD2 PHE   270      47.442  47.243  52.681  1.00  0.00           H
ATOM    980  C   PHE   270      45.570  44.314  53.204  1.00  0.00           C
ATOM    981  O   PHE   270      45.281  44.264  51.984  1.00  0.00           O
ATOM    982  N   THR   271      46.756  43.824  53.539  1.00  0.00           N
ATOM    983  H   THR   271      47.109  44.158  54.424  1.00  0.00           H
ATOM    984  CA  THR   271      47.602  42.853  52.730  1.00  0.00           C
ATOM    985  HA  THR   271      47.792  43.418  51.817  1.00  0.00           H
ATOM    986  CB  THR   271      48.853  42.520  53.509  1.00  0.00           C
ATOM    987  HB  THR   271      48.521  41.970  54.390  1.00  0.00           H
ATOM    988  CG2 THR   271      49.942  41.747  52.800  1.00  0.00           C
ATOM    989 HG21 THR   271      50.139  42.033  51.767  1.00  0.00           H
ATOM    990 HG22 THR   271      50.861  41.859  53.377  1.00  0.00           H
ATOM    991 HG23 THR   271      49.562  40.726  52.769  1.00  0.00           H
ATOM    992  OG1 THR   271      49.515  43.789  53.841  1.00  0.00           O
ATOM    993  HG1 THR   271      48.935  44.229  54.466  1.00  0.00           H
ATOM    994  C   THR   271      46.820  41.543  52.436  1.00  0.00           C
ATOM    995  O   THR   271      46.729  41.213  51.237  1.00  0.00           O
ATOM    996  N   VAL   272      46.271  40.919  53.471  1.00  0.00           N
ATOM    997  H   VAL   272      46.452  41.256  54.406  1.00  0.00           H
ATOM    998  CA  VAL   272      45.470  39.761  53.231  1.00  0.00           C
ATOM    999  HA  VAL   272      46.114  39.003  52.785  1.00  0.00           H
ATOM   1000  CB  VAL   272      44.947  39.281  54.547  1.00  0.00           C
ATOM   1001  HB  VAL   272      44.376  40.077  55.025  1.00  0.00           H
ATOM   1002  CG1 VAL   272      44.101  38.060  54.290  1.00  0.00           C
ATOM   1003 HG11 VAL   272      43.583  37.664  55.163  1.00  0.00           H
ATOM   1004 HG12 VAL   272      43.268  38.223  53.606  1.00  0.00           H
ATOM   1005 HG13 VAL   272      44.781  37.290  53.924  1.00  0.00           H
ATOM   1006  CG2 VAL   272      46.099  38.754  55.428  1.00  0.00           C
ATOM   1007 HG21 VAL   272      46.702  38.050  54.854  1.00  0.00           H
ATOM   1008 HG22 VAL   272      46.850  39.503  55.680  1.00  0.00           H
ATOM   1009 HG23 VAL   272      45.790  38.342  56.389  1.00  0.00           H
ATOM   1010  C   VAL   272      44.338  39.975  52.153  1.00  0.00           C
ATOM   1011  O   VAL   272      44.266  39.234  51.244  1.00  0.00           O
ATOM   1012  N   LEU   273      43.549  41.054  52.344  1.00  0.00           N
ATOM   1013  H   LEU   273      43.666  41.603  53.184  1.00  0.00           H
ATOM   1014  CA  LEU   273      42.481  41.590  51.451  1.00  0.00           C
ATOM   1015  HA  LEU   273      41.646  40.905  51.305  1.00  0.00           H
ATOM   1016  CB  LEU   273      41.916  42.888  52.178  1.00  0.00           C
ATOM   1017  HB2 LEU   273      41.395  42.560  53.077  1.00  0.00           H
ATOM   1018  HB3 LEU   273      42.726  43.591  52.371  1.00  0.00           H
ATOM   1019  CG  LEU   273      40.897  43.602  51.226  1.00  0.00           C
ATOM   1020  HG  LEU   273      41.308  44.081  50.337  1.00  0.00           H
ATOM   1021  CD1 LEU   273      39.667  42.736  50.881  1.00  0.00           C
ATOM   1022 HD11 LEU   273      39.815  42.010  50.082  1.00  0.00           H
ATOM   1023 HD12 LEU   273      39.173  42.302  51.749  1.00  0.00           H
ATOM   1024 HD13 LEU   273      38.906  43.430  50.525  1.00  0.00           H
ATOM   1025  CD2 LEU   273      40.412  44.879  52.047  1.00  0.00           C
ATOM   1026 HD21 LEU   273      39.592  44.456  52.628  1.00  0.00           H
ATOM   1027 HD22 LEU   273      41.219  45.311  52.639  1.00  0.00           H
ATOM   1028 HD23 LEU   273      40.050  45.625  51.339  1.00  0.00           H
ATOM   1029  C   LEU   273      43.032  41.921  50.022  1.00  0.00           C
ATOM   1030  O   LEU   273      42.376  41.621  49.005  1.00  0.00           O
ATOM   1031  N   THR   274      44.297  42.422  49.908  1.00  0.00           N
ATOM   1032  H   THR   274      44.785  42.623  50.769  1.00  0.00           H
ATOM   1033  CA  THR   274      44.917  42.748  48.678  1.00  0.00           C
ATOM   1034  HA  THR   274      44.244  43.379  48.097  1.00  0.00           H
ATOM   1035  CB  THR   274      46.206  43.543  48.978  1.00  0.00           C
ATOM   1036  HB  THR   274      46.617  42.961  49.803  1.00  0.00           H
ATOM   1037  CG2 THR   274      47.084  43.750  47.717  1.00  0.00           C
ATOM   1038 HG21 THR   274      46.346  44.063  46.979  1.00  0.00           H
ATOM   1039 HG22 THR   274      47.744  44.584  47.953  1.00  0.00           H
ATOM   1040 HG23 THR   274      47.575  42.828  47.407  1.00  0.00           H
ATOM   1041  OG1 THR   274      45.864  44.805  49.397  1.00  0.00           O
ATOM   1042  HG1 THR   274      45.366  44.658  50.204  1.00  0.00           H
ATOM   1043  C   THR   274      45.050  41.406  47.817  1.00  0.00           C
ATOM   1044  O   THR   274      44.773  41.337  46.629  1.00  0.00           O
ATOM   1045  N   TYR   275      45.599  40.355  48.428  1.00  0.00           N
ATOM   1046  H   TYR   275      46.088  40.512  49.298  1.00  0.00           H
ATOM   1047  CA  TYR   275      45.804  39.026  47.835  1.00  0.00           C
ATOM   1048  HA  TYR   275      46.276  39.173  46.864  1.00  0.00           H
ATOM   1049  CB  TYR   275      46.709  38.229  48.723  1.00  0.00           C
ATOM   1050  HB2 TYR   275      46.372  38.198  49.759  1.00  0.00           H
ATOM   1051  HB3 TYR   275      46.696  37.221  48.308  1.00  0.00           H
ATOM   1052  CG  TYR   275      48.121  38.746  48.821  1.00  0.00           C
ATOM   1053  CD1 TYR   275      48.834  38.766  47.603  1.00  0.00           C
ATOM   1054  HD1 TYR   275      48.300  38.441  46.723  1.00  0.00           H
ATOM   1055  CE1 TYR   275      50.248  39.059  47.637  1.00  0.00           C
ATOM   1056  HE1 TYR   275      50.827  39.041  46.726  1.00  0.00           H
ATOM   1057  CZ  TYR   275      50.808  39.421  48.833  1.00  0.00           C
ATOM   1058  OH  TYR   275      52.148  39.754  48.855  1.00  0.00           O
ATOM   1059  HH  TYR   275      52.561  39.340  48.094  1.00  0.00           H
ATOM   1060  CE2 TYR   275      50.099  39.445  50.051  1.00  0.00           C
ATOM   1061  HE2 TYR   275      50.676  39.715  50.923  1.00  0.00           H
ATOM   1062  CD2 TYR   275      48.723  39.155  50.066  1.00  0.00           C
ATOM   1063  HD2 TYR   275      48.219  38.961  51.001  1.00  0.00           H
ATOM   1064  C   TYR   275      44.468  38.314  47.548  1.00  0.00           C
ATOM   1065  O   TYR   275      44.379  37.475  46.625  1.00  0.00           O
ATOM   1066  N   LEU   276      43.413  38.630  48.301  1.00  0.00           N
ATOM   1067  H   LEU   276      43.626  39.269  49.054  1.00  0.00           H
ATOM   1068  CA  LEU   276      41.970  38.226  48.064  1.00  0.00           C
ATOM   1069  HA  LEU   276      41.957  37.140  47.972  1.00  0.00           H
ATOM   1070  CB  LEU   276      41.148  38.538  49.351  1.00  0.00           C
ATOM   1071  HB2 LEU   276      41.678  38.107  50.201  1.00  0.00           H
ATOM   1072  HB3 LEU   276      41.159  39.611  49.546  1.00  0.00           H
ATOM   1073  CG  LEU   276      39.680  38.080  49.320  1.00  0.00           C
ATOM   1074  HG  LEU   276      39.297  38.307  48.325  1.00  0.00           H
ATOM   1075  CD1 LEU   276      39.508  36.562  49.524  1.00  0.00           C
ATOM   1076 HD11 LEU   276      40.170  36.063  48.817  1.00  0.00           H
ATOM   1077 HD12 LEU   276      39.867  36.439  50.546  1.00  0.00           H
ATOM   1078 HD13 LEU   276      38.460  36.293  49.392  1.00  0.00           H
ATOM   1079  CD2 LEU   276      38.876  38.933  50.339  1.00  0.00           C
ATOM   1080 HD21 LEU   276      39.537  38.936  51.207  1.00  0.00           H
ATOM   1081 HD22 LEU   276      38.905  39.915  49.867  1.00  0.00           H
ATOM   1082 HD23 LEU   276      37.918  38.420  50.419  1.00  0.00           H
ATOM   1083  C   LEU   276      41.486  38.939  46.787  1.00  0.00           C
ATOM   1084  O   LEU   276      40.741  38.421  46.029  1.00  0.00           O
ATOM   1085  N   VAL   277      41.874  40.235  46.658  1.00  0.00           N
ATOM   1086  H   VAL   277      42.483  40.653  47.347  1.00  0.00           H
ATOM   1087  CA  VAL   277      41.471  41.090  45.577  1.00  0.00           C
ATOM   1088  HA  VAL   277      40.396  40.987  45.428  1.00  0.00           H
ATOM   1089  CB  VAL   277      41.587  42.591  45.949  1.00  0.00           C
ATOM   1090  HB  VAL   277      42.561  42.733  46.417  1.00  0.00           H
ATOM   1091  CG1 VAL   277      41.510  43.583  44.798  1.00  0.00           C
ATOM   1092 HG11 VAL   277      40.545  43.631  44.293  1.00  0.00           H
ATOM   1093 HG12 VAL   277      41.548  44.590  45.211  1.00  0.00           H
ATOM   1094 HG13 VAL   277      42.391  43.568  44.156  1.00  0.00           H
ATOM   1095  CG2 VAL   277      40.507  43.083  46.866  1.00  0.00           C
ATOM   1096 HG21 VAL   277      40.806  43.467  47.842  1.00  0.00           H
ATOM   1097 HG22 VAL   277      39.848  43.852  46.463  1.00  0.00           H
ATOM   1098 HG23 VAL   277      39.931  42.224  47.210  1.00  0.00           H
ATOM   1099  C   VAL   277      42.174  40.797  44.292  1.00  0.00           C
ATOM   1100  O   VAL   277      41.445  40.618  43.293  1.00  0.00           O
ATOM   1101  N   ASP   278      43.444  40.981  44.100  1.00  0.00           N
ATOM   1102  H   ASP   278      43.889  41.290  44.953  1.00  0.00           H
ATOM   1103  CA  ASP   278      44.267  41.204  42.953  1.00  0.00           C
ATOM   1104  HA  ASP   278      43.925  42.134  42.498  1.00  0.00           H
ATOM   1105  CB  ASP   278      45.687  41.561  43.479  1.00  0.00           C
ATOM   1106  HB2 ASP   278      45.690  42.220  44.347  1.00  0.00           H
ATOM   1107  HB3 ASP   278      46.137  40.612  43.773  1.00  0.00           H
ATOM   1108  CG  ASP   278      46.486  42.138  42.332  1.00  0.00           C
ATOM   1109  OD1 ASP   278      47.721  42.361  42.449  1.00  0.00           O
ATOM   1110  OD2 ASP   278      45.882  42.575  41.347  1.00  0.00           O
ATOM   1111  C   ASP   278      44.147  40.055  41.913  1.00  0.00           C
ATOM   1112  O   ASP   278      44.277  38.871  42.235  1.00  0.00           O
ATOM   1113  N   MET   279      44.058  40.355  40.632  1.00  0.00           N
ATOM   1114  H   MET   279      44.262  41.333  40.484  1.00  0.00           H
ATOM   1115  CA  MET   279      43.788  39.336  39.569  1.00  0.00           C
ATOM   1116  HA  MET   279      43.141  38.565  39.988  1.00  0.00           H
ATOM   1117  CB  MET   279      42.971  40.010  38.505  1.00  0.00           C
ATOM   1118  HB2 MET   279      43.415  41.000  38.407  1.00  0.00           H
ATOM   1119  HB3 MET   279      43.090  39.594  37.505  1.00  0.00           H
ATOM   1120  CG  MET   279      41.423  40.042  38.772  1.00  0.00           C
ATOM   1121  HG2 MET   279      41.065  39.042  38.527  1.00  0.00           H
ATOM   1122  HG3 MET   279      41.345  40.182  39.850  1.00  0.00           H
ATOM   1123  SD  MET   279      40.538  41.299  37.797  1.00  0.00           S
ATOM   1124  CE  MET   279      40.416  40.607  36.131  1.00  0.00           C
ATOM   1125  HE1 MET   279      41.388  40.672  35.641  1.00  0.00           H
ATOM   1126  HE2 MET   279      40.075  39.575  36.216  1.00  0.00           H
ATOM   1127  HE3 MET   279      39.578  41.092  35.631  1.00  0.00           H
ATOM   1128  C   MET   279      45.125  38.739  39.018  1.00  0.00           C
ATOM   1129  O   MET   279      45.584  38.970  37.885  1.00  0.00           O
ATOM   1130  N   ARG   280      45.896  38.062  39.845  1.00  0.00           N
ATOM   1131  H   ARG   280      45.515  37.939  40.772  1.00  0.00           H
ATOM   1132  CA  ARG   280      47.294  37.462  39.629  1.00  0.00           C
ATOM   1133  HA  ARG   280      47.453  37.367  38.555  1.00  0.00           H
ATOM   1134  CB  ARG   280      48.383  38.374  40.150  1.00  0.00           C
ATOM   1135  HB2 ARG   280      48.187  38.545  41.209  1.00  0.00           H
ATOM   1136  HB3 ARG   280      49.251  37.722  40.046  1.00  0.00           H
ATOM   1137  CG  ARG   280      48.676  39.673  39.375  1.00  0.00           C
ATOM   1138  HG2 ARG   280      48.659  39.434  38.312  1.00  0.00           H
ATOM   1139  HG3 ARG   280      47.981  40.501  39.516  1.00  0.00           H
ATOM   1140  CD  ARG   280      50.022  40.361  39.683  1.00  0.00           C
ATOM   1141  HD2 ARG   280      50.797  39.666  39.358  1.00  0.00           H
ATOM   1142  HD3 ARG   280      50.070  41.290  39.115  1.00  0.00           H
ATOM   1143  NE  ARG   280      49.988  40.741  41.094  1.00  0.00           N
ATOM   1144  HE  ARG   280      49.362  41.481  41.377  1.00  0.00           H
ATOM   1145  CZ  ARG   280      50.704  40.154  42.070  1.00  0.00           C
ATOM   1146  NH1 ARG   280      51.612  39.201  41.915  1.00  0.00           N
ATOM   1147 HH11 ARG   280      51.586  38.629  41.083  1.00  0.00           H
ATOM   1148 HH12 ARG   280      52.310  39.037  42.627  1.00  0.00           H
ATOM   1149  NH2 ARG   280      50.606  40.589  43.288  1.00  0.00           N
ATOM   1150 HH21 ARG   280      50.183  41.498  43.409  1.00  0.00           H
ATOM   1151 HH22 ARG   280      51.181  40.191  44.017  1.00  0.00           H
ATOM   1152  C   ARG   280      47.348  36.106  40.369  1.00  0.00           C
ATOM   1153  O   ARG   280      46.820  35.948  41.465  1.00  0.00           O
ATOM   1154  N   ARG   281      48.120  35.130  39.788  1.00  0.00           N
ATOM   1155  H   ARG   281      48.501  35.390  38.890  1.00  0.00           H
ATOM   1156  CA  ARG   281      48.738  34.001  40.505  1.00  0.00           C
ATOM   1157  HA  ARG   281      48.022  33.434  41.100  1.00  0.00           H
ATOM   1158  CB  ARG   281      49.440  33.107  39.420  1.00  0.00           C
ATOM   1159  HB2 ARG   281      48.697  32.648  38.768  1.00  0.00           H
ATOM   1160  HB3 ARG   281      49.997  33.745  38.733  1.00  0.00           H
ATOM   1161  CG  ARG   281      50.406  32.068  40.040  1.00  0.00           C
ATOM   1162  HG2 ARG   281      51.267  32.635  40.394  1.00  0.00           H
ATOM   1163  HG3 ARG   281      49.887  31.549  40.845  1.00  0.00           H
ATOM   1164  CD  ARG   281      50.992  30.914  39.216  1.00  0.00           C
ATOM   1165  HD2 ARG   281      51.370  30.213  39.960  1.00  0.00           H
ATOM   1166  HD3 ARG   281      50.204  30.323  38.750  1.00  0.00           H
ATOM   1167  NE  ARG   281      52.073  31.239  38.396  1.00  0.00           N
ATOM   1168  HE  ARG   281      52.229  32.229  38.269  1.00  0.00           H
ATOM   1169  CZ  ARG   281      52.878  30.372  37.726  1.00  0.00           C
ATOM   1170  NH1 ARG   281      52.625  29.082  37.858  1.00  0.00           N
ATOM   1171 HH11 ARG   281      51.747  28.827  38.287  1.00  0.00           H
ATOM   1172 HH12 ARG   281      53.204  28.366  37.442  1.00  0.00           H
ATOM   1173  NH2 ARG   281      53.865  30.820  37.007  1.00  0.00           N
ATOM   1174 HH21 ARG   281      54.129  31.781  36.842  1.00  0.00           H
ATOM   1175 HH22 ARG   281      54.380  30.116  36.497  1.00  0.00           H
ATOM   1176  C   ARG   281      49.905  34.706  41.301  1.00  0.00           C
ATOM   1177  O   ARG   281      50.635  35.452  40.692  1.00  0.00           O
ATOM   1178  N   PHE   282      49.989  34.350  42.575  1.00  0.00           N
ATOM   1179  H   PHE   282      49.189  33.865  42.957  1.00  0.00           H
ATOM   1180  CA  PHE   282      51.061  34.789  43.425  1.00  0.00           C
ATOM   1181  HA  PHE   282      51.594  35.623  42.968  1.00  0.00           H
ATOM   1182  CB  PHE   282      50.428  35.356  44.765  1.00  0.00           C
ATOM   1183  HB2 PHE   282      50.227  34.555  45.477  1.00  0.00           H
ATOM   1184  HB3 PHE   282      51.105  36.067  45.238  1.00  0.00           H
ATOM   1185  CG  PHE   282      49.178  36.104  44.553  1.00  0.00           C
ATOM   1186  CD1 PHE   282      49.129  37.476  44.488  1.00  0.00           C
ATOM   1187  HD1 PHE   282      50.001  38.106  44.588  1.00  0.00           H
ATOM   1188  CE1 PHE   282      47.929  38.133  44.371  1.00  0.00           C
ATOM   1189  HE1 PHE   282      47.962  39.212  44.343  1.00  0.00           H
ATOM   1190  CZ  PHE   282      46.694  37.369  44.490  1.00  0.00           C
ATOM   1191  HZ  PHE   282      45.794  37.967  44.519  1.00  0.00           H
ATOM   1192  CE2 PHE   282      46.776  36.031  44.754  1.00  0.00           C
ATOM   1193  HE2 PHE   282      45.801  35.623  44.978  1.00  0.00           H
ATOM   1194  CD2 PHE   282      47.955  35.329  44.671  1.00  0.00           C
ATOM   1195  HD2 PHE   282      48.037  34.267  44.849  1.00  0.00           H
ATOM   1196  C   PHE   282      52.146  33.692  43.579  1.00  0.00           C
ATOM   1197  O   PHE   282      51.925  32.640  44.157  1.00  0.00           O
ATOM   1198  N   SER   283      53.230  33.897  42.755  1.00  0.00           N
ATOM   1199  H   SER   283      53.423  34.825  42.407  1.00  0.00           H
ATOM   1200  CA  SER   283      54.268  32.836  42.639  1.00  0.00           C
ATOM   1201  HA  SER   283      53.895  31.821  42.776  1.00  0.00           H
ATOM   1202  CB  SER   283      54.887  32.792  41.251  1.00  0.00           C
ATOM   1203  HB2 SER   283      54.260  32.317  40.497  1.00  0.00           H
ATOM   1204  HB3 SER   283      55.041  33.832  40.963  1.00  0.00           H
ATOM   1205  OG  SER   283      56.045  31.937  41.157  1.00  0.00           O
ATOM   1206  HG  SER   283      55.824  31.088  41.547  1.00  0.00           H
ATOM   1207  C   SER   283      55.318  32.926  43.773  1.00  0.00           C
ATOM   1208  O   SER   283      55.503  34.000  44.245  1.00  0.00           O
ATOM   1209  N   TYR   284      55.962  31.850  44.172  1.00  0.00           N
ATOM   1210  H   TYR   284      55.857  30.934  43.759  1.00  0.00           H
ATOM   1211  CA  TYR   284      57.185  31.966  45.003  1.00  0.00           C
ATOM   1212  HA  TYR   284      56.949  32.405  45.973  1.00  0.00           H
ATOM   1213  CB  TYR   284      57.830  30.574  45.049  1.00  0.00           C
ATOM   1214  HB2 TYR   284      57.928  30.176  44.039  1.00  0.00           H
ATOM   1215  HB3 TYR   284      58.838  30.709  45.440  1.00  0.00           H
ATOM   1216  CG  TYR   284      57.050  29.640  45.930  1.00  0.00           C
ATOM   1217  CD1 TYR   284      57.062  29.843  47.372  1.00  0.00           C
ATOM   1218  HD1 TYR   284      57.633  30.616  47.865  1.00  0.00           H
ATOM   1219  CE1 TYR   284      56.245  28.870  48.149  1.00  0.00           C
ATOM   1220  HE1 TYR   284      56.192  29.018  49.217  1.00  0.00           H
ATOM   1221  CZ  TYR   284      55.603  27.814  47.478  1.00  0.00           C
ATOM   1222  OH  TYR   284      55.099  26.734  48.227  1.00  0.00           O
ATOM   1223  HH  TYR   284      54.555  27.042  48.955  1.00  0.00           H
ATOM   1224  CE2 TYR   284      55.757  27.589  46.076  1.00  0.00           C
ATOM   1225  HE2 TYR   284      55.370  26.751  45.514  1.00  0.00           H
ATOM   1226  CD2 TYR   284      56.444  28.504  45.333  1.00  0.00           C
ATOM   1227  HD2 TYR   284      56.652  28.237  44.308  1.00  0.00           H
ATOM   1228  C   TYR   284      58.186  32.945  44.243  1.00  0.00           C
ATOM   1229  O   TYR   284      58.328  32.874  43.022  1.00  0.00           O
ATOM   1230  N   PRO   285      58.850  33.840  45.025  1.00  0.00           N
ATOM   1231  CD  PRO   285      60.018  34.543  44.515  1.00  0.00           C
ATOM   1232  HD2 PRO   285      59.793  35.609  44.546  1.00  0.00           H
ATOM   1233  HD3 PRO   285      60.345  34.232  43.523  1.00  0.00           H
ATOM   1234  CG  PRO   285      61.146  34.313  45.535  1.00  0.00           C
ATOM   1235  HG2 PRO   285      61.990  34.994  45.424  1.00  0.00           H
ATOM   1236  HG3 PRO   285      61.506  33.286  45.471  1.00  0.00           H
ATOM   1237  CB  PRO   285      60.374  34.463  46.825  1.00  0.00           C
ATOM   1238  HB2 PRO   285      60.423  35.505  47.141  1.00  0.00           H
ATOM   1239  HB3 PRO   285      60.800  33.804  47.580  1.00  0.00           H
ATOM   1240  CA  PRO   285      58.933  33.987  46.517  1.00  0.00           C
ATOM   1241  HA  PRO   285      58.851  33.045  47.059  1.00  0.00           H
ATOM   1242  C   PRO   285      57.871  34.928  47.077  1.00  0.00           C
ATOM   1243  O   PRO   285      57.910  35.172  48.218  1.00  0.00           O
ATOM   1244  N   GLU   286      56.873  35.347  46.230  1.00  0.00           N
ATOM   1245  H   GLU   286      56.940  35.075  45.259  1.00  0.00           H
ATOM   1246  CA  GLU   286      55.747  36.177  46.656  1.00  0.00           C
ATOM   1247  HA  GLU   286      56.154  36.981  47.270  1.00  0.00           H
ATOM   1248  CB  GLU   286      55.095  36.872  45.496  1.00  0.00           C
ATOM   1249  HB2 GLU   286      55.960  37.404  45.099  1.00  0.00           H
ATOM   1250  HB3 GLU   286      54.869  36.144  44.718  1.00  0.00           H
ATOM   1251  CG  GLU   286      53.903  37.749  45.876  1.00  0.00           C
ATOM   1252  HG2 GLU   286      53.150  37.352  46.557  1.00  0.00           H
ATOM   1253  HG3 GLU   286      54.306  38.554  46.492  1.00  0.00           H
ATOM   1254  CD  GLU   286      53.110  38.382  44.711  1.00  0.00           C
ATOM   1255  OE1 GLU   286      52.603  39.473  44.891  1.00  0.00           O
ATOM   1256  OE2 GLU   286      53.038  37.780  43.621  1.00  0.00           O
ATOM   1257  C   GLU   286      54.760  35.313  47.511  1.00  0.00           C
ATOM   1258  O   GLU   286      54.238  35.907  48.428  1.00  0.00           O
ATOM   1259  N   ARG   287      54.516  34.042  47.199  1.00  0.00           N
ATOM   1260  H   ARG   287      54.935  33.718  46.340  1.00  0.00           H
ATOM   1261  CA  ARG   287      53.615  33.009  47.846  1.00  0.00           C
ATOM   1262  HA  ARG   287      52.635  33.421  47.605  1.00  0.00           H
ATOM   1263  CB  ARG   287      53.674  31.662  47.156  1.00  0.00           C
ATOM   1264  HB2 ARG   287      53.956  31.759  46.107  1.00  0.00           H
ATOM   1265  HB3 ARG   287      54.404  31.062  47.699  1.00  0.00           H
ATOM   1266  CG  ARG   287      52.284  30.883  47.128  1.00  0.00           C
ATOM   1267  HG2 ARG   287      52.063  30.603  48.158  1.00  0.00           H
ATOM   1268  HG3 ARG   287      51.558  31.595  46.737  1.00  0.00           H
ATOM   1269  CD  ARG   287      52.411  29.677  46.221  1.00  0.00           C
ATOM   1270  HD2 ARG   287      52.631  30.001  45.204  1.00  0.00           H
ATOM   1271  HD3 ARG   287      53.165  28.982  46.589  1.00  0.00           H
ATOM   1272  NE  ARG   287      51.147  28.983  46.109  1.00  0.00           N
ATOM   1273  HE  ARG   287      50.366  29.325  46.650  1.00  0.00           H
ATOM   1274  CZ  ARG   287      50.928  27.976  45.355  1.00  0.00           C
ATOM   1275  NH1 ARG   287      51.766  27.520  44.432  1.00  0.00           N
ATOM   1276 HH11 ARG   287      52.588  28.011  44.110  1.00  0.00           H
ATOM   1277 HH12 ARG   287      51.331  26.794  43.880  1.00  0.00           H
ATOM   1278  NH2 ARG   287      49.911  27.143  45.523  1.00  0.00           N
ATOM   1279 HH21 ARG   287      49.220  27.367  46.225  1.00  0.00           H
ATOM   1280 HH22 ARG   287      49.806  26.404  44.842  1.00  0.00           H
ATOM   1281  C   ARG   287      53.597  33.008  49.352  1.00  0.00           C
ATOM   1282  O   ARG   287      52.554  33.257  49.956  1.00  0.00           O
ATOM   1283  N   PRO   288      54.736  32.806  50.088  1.00  0.00           N
ATOM   1284  CD  PRO   288      56.104  32.507  49.590  1.00  0.00           C
ATOM   1285  HD2 PRO   288      56.365  33.080  48.700  1.00  0.00           H
ATOM   1286  HD3 PRO   288      56.036  31.454  49.315  1.00  0.00           H
ATOM   1287  CG  PRO   288      57.100  32.860  50.690  1.00  0.00           C
ATOM   1288  HG2 PRO   288      57.356  33.920  50.675  1.00  0.00           H
ATOM   1289  HG3 PRO   288      58.051  32.344  50.562  1.00  0.00           H
ATOM   1290  CB  PRO   288      56.307  32.518  51.899  1.00  0.00           C
ATOM   1291  HB2 PRO   288      56.747  33.006  52.769  1.00  0.00           H
ATOM   1292  HB3 PRO   288      56.365  31.431  51.943  1.00  0.00           H
ATOM   1293  CA  PRO   288      54.879  32.931  51.519  1.00  0.00           C
ATOM   1294  HA  PRO   288      54.207  32.287  52.085  1.00  0.00           H
ATOM   1295  C   PRO   288      54.620  34.339  51.974  1.00  0.00           C
ATOM   1296  O   PRO   288      54.170  34.495  53.141  1.00  0.00           O
ATOM   1297  N   ILE   289      54.793  35.377  51.220  1.00  0.00           N
ATOM   1298  H   ILE   289      55.049  35.253  50.251  1.00  0.00           H
ATOM   1299  CA  ILE   289      54.375  36.791  51.686  1.00  0.00           C
ATOM   1300  HA  ILE   289      54.974  36.819  52.596  1.00  0.00           H
ATOM   1301  CB  ILE   289      54.939  37.979  50.870  1.00  0.00           C
ATOM   1302  HB  ILE   289      54.254  38.157  50.040  1.00  0.00           H
ATOM   1303  CG2 ILE   289      54.797  39.327  51.583  1.00  0.00           C
ATOM   1304 HG21 ILE   289      53.758  39.532  51.842  1.00  0.00           H
ATOM   1305 HG22 ILE   289      55.370  39.398  52.507  1.00  0.00           H
ATOM   1306 HG23 ILE   289      55.054  40.186  50.963  1.00  0.00           H
ATOM   1307  CG1 ILE   289      56.397  37.745  50.388  1.00  0.00           C
ATOM   1308 HG12 ILE   289      57.049  37.557  51.240  1.00  0.00           H
ATOM   1309 HG13 ILE   289      56.414  36.814  49.821  1.00  0.00           H
ATOM   1310  CD1 ILE   289      57.054  38.871  49.581  1.00  0.00           C
ATOM   1311 HD11 ILE   289      57.228  39.726  50.234  1.00  0.00           H
ATOM   1312 HD12 ILE   289      58.026  38.457  49.313  1.00  0.00           H
ATOM   1313 HD13 ILE   289      56.506  39.225  48.707  1.00  0.00           H
ATOM   1314  C   ILE   289      52.884  36.902  52.078  1.00  0.00           C
ATOM   1315  O   ILE   289      52.540  37.424  53.150  1.00  0.00           O
ATOM   1316  N   ILE   290      51.997  36.202  51.312  1.00  0.00           N
ATOM   1317  H   ILE   290      52.325  35.786  50.452  1.00  0.00           H
ATOM   1318  CA  ILE   290      50.573  36.056  51.715  1.00  0.00           C
ATOM   1319  HA  ILE   290      50.104  37.037  51.644  1.00  0.00           H
ATOM   1320  CB  ILE   290      49.656  35.172  50.793  1.00  0.00           C
ATOM   1321  HB  ILE   290      49.918  34.132  50.989  1.00  0.00           H
ATOM   1322  CG2 ILE   290      48.183  35.353  51.171  1.00  0.00           C
ATOM   1323 HG21 ILE   290      48.024  35.292  52.248  1.00  0.00           H
ATOM   1324 HG22 ILE   290      47.827  36.336  50.864  1.00  0.00           H
ATOM   1325 HG23 ILE   290      47.603  34.568  50.686  1.00  0.00           H
ATOM   1326  CG1 ILE   290      49.761  35.438  49.317  1.00  0.00           C
ATOM   1327 HG12 ILE   290      49.281  36.373  49.031  1.00  0.00           H
ATOM   1328 HG13 ILE   290      50.797  35.602  49.019  1.00  0.00           H
ATOM   1329  CD1 ILE   290      49.238  34.409  48.375  1.00  0.00           C
ATOM   1330 HD11 ILE   290      48.373  33.886  48.783  1.00  0.00           H
ATOM   1331 HD12 ILE   290      48.926  34.920  47.464  1.00  0.00           H
ATOM   1332 HD13 ILE   290      49.968  33.651  48.092  1.00  0.00           H
ATOM   1333  C   ILE   290      50.506  35.544  53.140  1.00  0.00           C
ATOM   1334  O   ILE   290      49.875  36.241  53.980  1.00  0.00           O
ATOM   1335  N   PHE   291      51.065  34.398  53.638  1.00  0.00           N
ATOM   1336  H   PHE   291      51.572  33.783  53.018  1.00  0.00           H
ATOM   1337  CA  PHE   291      50.648  33.885  54.919  1.00  0.00           C
ATOM   1338  HA  PHE   291      49.613  34.198  55.058  1.00  0.00           H
ATOM   1339  CB  PHE   291      50.551  32.315  54.792  1.00  0.00           C
ATOM   1340  HB2 PHE   291      51.527  31.856  54.954  1.00  0.00           H
ATOM   1341  HB3 PHE   291      49.924  31.929  55.594  1.00  0.00           H
ATOM   1342  CG  PHE   291      50.019  31.902  53.456  1.00  0.00           C
ATOM   1343  CD1 PHE   291      48.635  31.932  53.155  1.00  0.00           C
ATOM   1344  HD1 PHE   291      47.956  32.231  53.940  1.00  0.00           H
ATOM   1345  CE1 PHE   291      48.104  31.560  51.881  1.00  0.00           C
ATOM   1346  HE1 PHE   291      47.044  31.483  51.694  1.00  0.00           H
ATOM   1347  CZ  PHE   291      49.126  31.089  50.992  1.00  0.00           C
ATOM   1348  HZ  PHE   291      48.733  30.903  50.003  1.00  0.00           H
ATOM   1349  CE2 PHE   291      50.514  31.051  51.251  1.00  0.00           C
ATOM   1350  HE2 PHE   291      51.167  30.653  50.487  1.00  0.00           H
ATOM   1351  CD2 PHE   291      51.025  31.493  52.460  1.00  0.00           C
ATOM   1352  HD2 PHE   291      52.088  31.551  52.640  1.00  0.00           H
ATOM   1353  C   PHE   291      51.599  34.358  56.013  1.00  0.00           C
ATOM   1354  O   PHE   291      51.273  34.278  57.213  1.00  0.00           O
ATOM   1355  N   LEU   292      52.746  34.893  55.597  1.00  0.00           N
ATOM   1356  H   LEU   292      53.094  34.760  54.659  1.00  0.00           H
ATOM   1357  CA  LEU   292      53.642  35.671  56.486  1.00  0.00           C
ATOM   1358  HA  LEU   292      53.865  35.062  57.362  1.00  0.00           H
ATOM   1359  CB  LEU   292      54.939  36.003  55.797  1.00  0.00           C
ATOM   1360  HB2 LEU   292      55.470  35.098  55.501  1.00  0.00           H
ATOM   1361  HB3 LEU   292      54.767  36.341  54.775  1.00  0.00           H
ATOM   1362  CG  LEU   292      55.959  36.914  56.587  1.00  0.00           C
ATOM   1363  HG  LEU   292      55.565  37.908  56.800  1.00  0.00           H
ATOM   1364  CD1 LEU   292      56.390  36.301  57.890  1.00  0.00           C
ATOM   1365 HD11 LEU   292      56.659  35.259  57.719  1.00  0.00           H
ATOM   1366 HD12 LEU   292      57.229  36.903  58.239  1.00  0.00           H
ATOM   1367 HD13 LEU   292      55.644  36.387  58.681  1.00  0.00           H
ATOM   1368  CD2 LEU   292      57.217  36.991  55.639  1.00  0.00           C
ATOM   1369 HD21 LEU   292      57.923  37.527  56.273  1.00  0.00           H
ATOM   1370 HD22 LEU   292      57.535  36.002  55.310  1.00  0.00           H
ATOM   1371 HD23 LEU   292      57.024  37.552  54.724  1.00  0.00           H
ATOM   1372  C   LEU   292      52.891  36.925  56.958  1.00  0.00           C
ATOM   1373  O   LEU   292      52.806  37.031  58.185  1.00  0.00           O
ATOM   1374  N   SER   293      52.243  37.688  56.056  1.00  0.00           N
ATOM   1375  H   SER   293      52.227  37.453  55.074  1.00  0.00           H
ATOM   1376  CA  SER   293      51.375  38.734  56.496  1.00  0.00           C
ATOM   1377  HA  SER   293      52.063  39.363  57.061  1.00  0.00           H
ATOM   1378  CB  SER   293      50.770  39.470  55.321  1.00  0.00           C
ATOM   1379  HB2 SER   293      50.413  40.448  55.643  1.00  0.00           H
ATOM   1380  HB3 SER   293      51.504  39.462  54.515  1.00  0.00           H
ATOM   1381  OG  SER   293      49.576  38.862  54.769  1.00  0.00           O
ATOM   1382  HG  SER   293      49.764  38.141  54.164  1.00  0.00           H
ATOM   1383  C   SER   293      50.298  38.236  57.494  1.00  0.00           C
ATOM   1384  O   SER   293      50.119  38.761  58.587  1.00  0.00           O
ATOM   1385  N   GLY   294      49.572  37.180  57.161  1.00  0.00           N
ATOM   1386  H   GLY   294      49.554  36.885  56.195  1.00  0.00           H
ATOM   1387  CA  GLY   294      48.659  36.526  58.153  1.00  0.00           C
ATOM   1388  HA2 GLY   294      47.882  37.272  58.320  1.00  0.00           H
ATOM   1389  HA3 GLY   294      48.125  35.636  57.821  1.00  0.00           H
ATOM   1390  C   GLY   294      49.345  36.083  59.460  1.00  0.00           C
ATOM   1391  O   GLY   294      48.710  36.112  60.519  1.00  0.00           O
ATOM   1392  N   CYS   295      50.651  35.776  59.499  1.00  0.00           N
ATOM   1393  H   CYS   295      51.202  35.619  58.667  1.00  0.00           H
ATOM   1394  CA  CYS   295      51.335  35.560  60.809  1.00  0.00           C
ATOM   1395  HA  CYS   295      50.697  34.943  61.441  1.00  0.00           H
ATOM   1396  CB  CYS   295      52.658  34.876  60.664  1.00  0.00           C
ATOM   1397  HB2 CYS   295      53.480  35.530  60.373  1.00  0.00           H
ATOM   1398  HB3 CYS   295      52.781  34.521  61.687  1.00  0.00           H
ATOM   1399  SG  CYS   295      52.609  33.277  59.894  1.00  0.00           S
ATOM   1400  HG  CYS   295      52.242  33.813  58.726  1.00  0.00           H
ATOM   1401  C   CYS   295      51.425  36.889  61.600  1.00  0.00           C
ATOM   1402  O   CYS   295      51.000  36.933  62.782  1.00  0.00           O
ATOM   1403  N   TYR   296      51.759  37.975  60.925  1.00  0.00           N
ATOM   1404  H   TYR   296      52.093  37.829  59.983  1.00  0.00           H
ATOM   1405  CA  TYR   296      51.785  39.301  61.569  1.00  0.00           C
ATOM   1406  HA  TYR   296      52.300  39.173  62.521  1.00  0.00           H
ATOM   1407  CB  TYR   296      52.502  40.321  60.619  1.00  0.00           C
ATOM   1408  HB2 TYR   296      52.201  40.112  59.592  1.00  0.00           H
ATOM   1409  HB3 TYR   296      52.225  41.323  60.944  1.00  0.00           H
ATOM   1410  CG  TYR   296      53.983  40.206  60.779  1.00  0.00           C
ATOM   1411  CD1 TYR   296      54.619  40.972  61.794  1.00  0.00           C
ATOM   1412  HD1 TYR   296      54.057  41.596  62.473  1.00  0.00           H
ATOM   1413  CE1 TYR   296      56.018  40.942  61.812  1.00  0.00           C
ATOM   1414  HE1 TYR   296      56.536  41.541  62.547  1.00  0.00           H
ATOM   1415  CZ  TYR   296      56.828  40.154  60.969  1.00  0.00           C
ATOM   1416  OH  TYR   296      58.199  40.254  60.911  1.00  0.00           O
ATOM   1417  HH  TYR   296      58.568  39.378  60.772  1.00  0.00           H
ATOM   1418  CE2 TYR   296      56.159  39.310  60.116  1.00  0.00           C
ATOM   1419  HE2 TYR   296      56.750  38.697  59.452  1.00  0.00           H
ATOM   1420  CD2 TYR   296      54.762  39.378  59.931  1.00  0.00           C
ATOM   1421  HD2 TYR   296      54.221  38.756  59.234  1.00  0.00           H
ATOM   1422  C   TYR   296      50.401  39.848  62.015  1.00  0.00           C
ATOM   1423  O   TYR   296      50.288  40.504  63.036  1.00  0.00           O
ATOM   1424  N   PHE   297      49.328  39.472  61.246  1.00  0.00           N
ATOM   1425  H   PHE   297      49.499  39.038  60.351  1.00  0.00           H
ATOM   1426  CA  PHE   297      47.954  39.620  61.707  1.00  0.00           C
ATOM   1427  HA  PHE   297      47.824  40.686  61.889  1.00  0.00           H
ATOM   1428  CB  PHE   297      47.015  39.156  60.676  1.00  0.00           C
ATOM   1429  HB2 PHE   297      46.935  39.832  59.824  1.00  0.00           H
ATOM   1430  HB3 PHE   297      47.335  38.223  60.213  1.00  0.00           H
ATOM   1431  CG  PHE   297      45.603  38.992  61.223  1.00  0.00           C
ATOM   1432  CD1 PHE   297      45.044  37.790  61.686  1.00  0.00           C
ATOM   1433  HD1 PHE   297      45.706  36.936  61.706  1.00  0.00           H
ATOM   1434  CE1 PHE   297      43.723  37.706  62.160  1.00  0.00           C
ATOM   1435  HE1 PHE   297      43.322  36.788  62.563  1.00  0.00           H
ATOM   1436  CZ  PHE   297      42.870  38.870  62.055  1.00  0.00           C
ATOM   1437  HZ  PHE   297      41.849  38.775  62.392  1.00  0.00           H
ATOM   1438  CE2 PHE   297      43.417  40.055  61.561  1.00  0.00           C
ATOM   1439  HE2 PHE   297      42.916  41.004  61.436  1.00  0.00           H
ATOM   1440  CD2 PHE   297      44.704  40.009  61.112  1.00  0.00           C
ATOM   1441  HD2 PHE   297      45.026  40.926  60.642  1.00  0.00           H
ATOM   1442  C   PHE   297      47.880  38.878  63.075  1.00  0.00           C
ATOM   1443  O   PHE   297      47.494  39.520  64.101  1.00  0.00           O
ATOM   1444  N   MET   298      48.315  37.652  63.180  1.00  0.00           N
ATOM   1445  H   MET   298      48.600  37.140  62.357  1.00  0.00           H
ATOM   1446  CA  MET   298      48.093  36.842  64.352  1.00  0.00           C
ATOM   1447  HA  MET   298      47.032  36.958  64.572  1.00  0.00           H
ATOM   1448  CB  MET   298      48.272  35.385  64.031  1.00  0.00           C
ATOM   1449  HB2 MET   298      48.966  35.221  63.207  1.00  0.00           H
ATOM   1450  HB3 MET   298      48.519  34.793  64.912  1.00  0.00           H
ATOM   1451  CG  MET   298      46.953  34.696  63.402  1.00  0.00           C
ATOM   1452  HG2 MET   298      46.875  35.063  62.379  1.00  0.00           H
ATOM   1453  HG3 MET   298      47.230  33.655  63.235  1.00  0.00           H
ATOM   1454  SD  MET   298      45.317  34.755  64.171  1.00  0.00           S
ATOM   1455  CE  MET   298      45.669  33.814  65.668  1.00  0.00           C
ATOM   1456  HE1 MET   298      46.209  32.938  65.307  1.00  0.00           H
ATOM   1457  HE2 MET   298      46.183  34.461  66.379  1.00  0.00           H
ATOM   1458  HE3 MET   298      44.751  33.529  66.182  1.00  0.00           H
ATOM   1459  C   MET   298      48.889  37.322  65.521  1.00  0.00           C
ATOM   1460  O   MET   298      48.293  37.294  66.567  1.00  0.00           O
ATOM   1461  N   VAL   299      50.143  37.708  65.364  1.00  0.00           N
ATOM   1462  H   VAL   299      50.570  37.451  64.486  1.00  0.00           H
ATOM   1463  CA  VAL   299      50.973  38.280  66.374  1.00  0.00           C
ATOM   1464  HA  VAL   299      50.893  37.546  67.175  1.00  0.00           H
ATOM   1465  CB  VAL   299      52.484  38.476  65.964  1.00  0.00           C
ATOM   1466  HB  VAL   299      52.562  39.036  65.032  1.00  0.00           H
ATOM   1467  CG1 VAL   299      53.383  39.225  66.979  1.00  0.00           C
ATOM   1468 HG11 VAL   299      53.518  38.613  67.870  1.00  0.00           H
ATOM   1469 HG12 VAL   299      54.328  39.495  66.508  1.00  0.00           H
ATOM   1470 HG13 VAL   299      52.830  40.149  67.148  1.00  0.00           H
ATOM   1471  CG2 VAL   299      53.162  37.081  65.740  1.00  0.00           C
ATOM   1472 HG21 VAL   299      52.773  36.608  64.838  1.00  0.00           H
ATOM   1473 HG22 VAL   299      54.230  37.250  65.603  1.00  0.00           H
ATOM   1474 HG23 VAL   299      52.974  36.463  66.618  1.00  0.00           H
ATOM   1475  C   VAL   299      50.401  39.616  66.979  1.00  0.00           C
ATOM   1476  O   VAL   299      50.338  39.735  68.226  1.00  0.00           O
ATOM   1477  N   ALA   300      49.928  40.414  66.006  1.00  0.00           N
ATOM   1478  H   ALA   300      50.147  40.245  65.035  1.00  0.00           H
ATOM   1479  CA  ALA   300      49.166  41.673  66.295  1.00  0.00           C
ATOM   1480  HA  ALA   300      49.871  42.277  66.867  1.00  0.00           H
ATOM   1481  CB  ALA   300      48.905  42.436  65.074  1.00  0.00           C
ATOM   1482  HB1 ALA   300      48.259  42.004  64.310  1.00  0.00           H
ATOM   1483  HB2 ALA   300      48.442  43.402  65.275  1.00  0.00           H
ATOM   1484  HB3 ALA   300      49.826  42.720  64.565  1.00  0.00           H
ATOM   1485  C   ALA   300      47.911  41.466  67.152  1.00  0.00           C
ATOM   1486  O   ALA   300      47.816  42.084  68.203  1.00  0.00           O
ATOM   1487  N   VAL   301      47.019  40.526  66.780  1.00  0.00           N
ATOM   1488  H   VAL   301      47.128  40.098  65.871  1.00  0.00           H
ATOM   1489  CA  VAL   301      45.811  40.142  67.534  1.00  0.00           C
ATOM   1490  HA  VAL   301      45.064  40.936  67.550  1.00  0.00           H
ATOM   1491  CB  VAL   301      45.091  39.038  66.777  1.00  0.00           C
ATOM   1492  HB  VAL   301      45.818  38.259  66.546  1.00  0.00           H
ATOM   1493  CG1 VAL   301      44.027  38.389  67.658  1.00  0.00           C
ATOM   1494 HG11 VAL   301      43.524  39.225  68.144  1.00  0.00           H
ATOM   1495 HG12 VAL   301      43.377  37.688  67.135  1.00  0.00           H
ATOM   1496 HG13 VAL   301      44.536  37.796  68.418  1.00  0.00           H
ATOM   1497  CG2 VAL   301      44.394  39.461  65.500  1.00  0.00           C
ATOM   1498 HG21 VAL   301      45.003  40.194  64.972  1.00  0.00           H
ATOM   1499 HG22 VAL   301      44.243  38.594  64.857  1.00  0.00           H
ATOM   1500 HG23 VAL   301      43.506  39.973  65.870  1.00  0.00           H
ATOM   1501  C   VAL   301      46.175  39.764  68.954  1.00  0.00           C
ATOM   1502  O   VAL   301      45.619  40.457  69.807  1.00  0.00           O
ATOM   1503  N   ALA   302      47.163  38.926  69.233  1.00  0.00           N
ATOM   1504  H   ALA   302      47.661  38.484  68.474  1.00  0.00           H
ATOM   1505  CA  ALA   302      47.628  38.681  70.590  1.00  0.00           C
ATOM   1506  HA  ALA   302      46.781  38.341  71.187  1.00  0.00           H
ATOM   1507  CB  ALA   302      48.510  37.436  70.583  1.00  0.00           C
ATOM   1508  HB1 ALA   302      49.523  37.731  70.309  1.00  0.00           H
ATOM   1509  HB2 ALA   302      48.575  37.047  71.599  1.00  0.00           H
ATOM   1510  HB3 ALA   302      48.088  36.677  69.925  1.00  0.00           H
ATOM   1511  C   ALA   302      48.409  39.851  71.294  1.00  0.00           C
ATOM   1512  O   ALA   302      48.206  39.926  72.494  1.00  0.00           O
ATOM   1513  N   HIE   303      49.089  40.796  70.620  1.00  0.00           N
ATOM   1514  H   HIE   303      49.045  40.749  69.612  1.00  0.00           H
ATOM   1515  CA  HIE   303      49.558  41.984  71.269  1.00  0.00           C
ATOM   1516  HA  HIE   303      50.102  41.760  72.186  1.00  0.00           H
ATOM   1517  CB  HIE   303      50.555  42.662  70.447  1.00  0.00           C
ATOM   1518  HB2 HIE   303      50.284  42.549  69.397  1.00  0.00           H
ATOM   1519  HB3 HIE   303      50.548  43.731  70.659  1.00  0.00           H
ATOM   1520  CG  HIE   303      51.962  42.224  70.699  1.00  0.00           C
ATOM   1521  ND1 HIE   303      52.880  43.007  71.339  1.00  0.00           N
ATOM   1522  CE1 HIE   303      53.923  42.213  71.573  1.00  0.00           C
ATOM   1523  HE1 HIE   303      54.695  42.426  72.298  1.00  0.00           H
ATOM   1524  NE2 HIE   303      53.646  40.954  71.175  1.00  0.00           N
ATOM   1525  HE2 HIE   303      54.297  40.184  71.231  1.00  0.00           H
ATOM   1526  CD2 HIE   303      52.350  40.928  70.598  1.00  0.00           C
ATOM   1527  HD2 HIE   303      51.722  40.119  70.255  1.00  0.00           H
ATOM   1528  C   HIE   303      48.410  42.875  71.686  1.00  0.00           C
ATOM   1529  O   HIE   303      48.398  43.243  72.845  1.00  0.00           O
ATOM   1530  N   VAL   304      47.396  43.014  70.761  1.00  0.00           N
ATOM   1531  H   VAL   304      47.733  42.884  69.817  1.00  0.00           H
ATOM   1532  CA  VAL   304      46.127  43.622  71.092  1.00  0.00           C
ATOM   1533  HA  VAL   304      46.314  44.659  71.372  1.00  0.00           H
ATOM   1534  CB  VAL   304      45.173  43.724  69.888  1.00  0.00           C
ATOM   1535  HB  VAL   304      45.021  42.761  69.400  1.00  0.00           H
ATOM   1536  CG1 VAL   304      43.773  44.225  70.208  1.00  0.00           C
ATOM   1537 HG11 VAL   304      43.834  45.215  70.660  1.00  0.00           H
ATOM   1538 HG12 VAL   304      43.149  44.228  69.314  1.00  0.00           H
ATOM   1539 HG13 VAL   304      43.343  43.510  70.909  1.00  0.00           H
ATOM   1540  CG2 VAL   304      45.647  44.652  68.761  1.00  0.00           C
ATOM   1541 HG21 VAL   304      46.711  44.547  68.552  1.00  0.00           H
ATOM   1542 HG22 VAL   304      45.099  44.325  67.877  1.00  0.00           H
ATOM   1543 HG23 VAL   304      45.394  45.676  69.035  1.00  0.00           H
ATOM   1544  C   VAL   304      45.585  43.013  72.395  1.00  0.00           C
ATOM   1545  O   VAL   304      45.411  43.824  73.315  1.00  0.00           O
ATOM   1546  N   ALA   305      45.398  41.725  72.569  1.00  0.00           N
ATOM   1547  H   ALA   305      45.594  41.149  71.763  1.00  0.00           H
ATOM   1548  CA  ALA   305      44.813  41.112  73.691  1.00  0.00           C
ATOM   1549  HA  ALA   305      43.865  41.630  73.838  1.00  0.00           H
ATOM   1550  CB  ALA   305      44.517  39.670  73.258  1.00  0.00           C
ATOM   1551  HB1 ALA   305      43.975  39.586  72.315  1.00  0.00           H
ATOM   1552  HB2 ALA   305      45.471  39.163  73.120  1.00  0.00           H
ATOM   1553  HB3 ALA   305      43.860  39.189  73.982  1.00  0.00           H
ATOM   1554  C   ALA   305      45.631  41.347  75.020  1.00  0.00           C
ATOM   1555  O   ALA   305      45.045  41.719  76.023  1.00  0.00           O
ATOM   1556  N   GLY   306      46.980  41.315  74.974  1.00  0.00           N
ATOM   1557  H   GLY   306      47.450  40.912  74.176  1.00  0.00           H
ATOM   1558  CA  GLY   306      47.737  41.502  76.197  1.00  0.00           C
ATOM   1559  HA2 GLY   306      47.372  40.812  76.957  1.00  0.00           H
ATOM   1560  HA3 GLY   306      48.795  41.259  76.090  1.00  0.00           H
ATOM   1561  C   GLY   306      47.614  42.914  76.665  1.00  0.00           C
ATOM   1562  O   GLY   306      47.313  43.198  77.843  1.00  0.00           O
ATOM   1563  N   PHE   307      47.807  43.855  75.754  1.00  0.00           N
ATOM   1564  H   PHE   307      48.081  43.560  74.828  1.00  0.00           H
ATOM   1565  CA  PHE   307      47.501  45.289  75.973  1.00  0.00           C
ATOM   1566  HA  PHE   307      48.173  45.680  76.737  1.00  0.00           H
ATOM   1567  CB  PHE   307      47.804  46.091  74.668  1.00  0.00           C
ATOM   1568  HB2 PHE   307      48.876  46.281  74.633  1.00  0.00           H
ATOM   1569  HB3 PHE   307      47.471  45.435  73.864  1.00  0.00           H
ATOM   1570  CG  PHE   307      47.028  47.399  74.456  1.00  0.00           C
ATOM   1571  CD1 PHE   307      45.920  47.355  73.602  1.00  0.00           C
ATOM   1572  HD1 PHE   307      45.774  46.461  73.014  1.00  0.00           H
ATOM   1573  CE1 PHE   307      45.136  48.542  73.469  1.00  0.00           C
ATOM   1574  HE1 PHE   307      44.262  48.607  72.837  1.00  0.00           H
ATOM   1575  CZ  PHE   307      45.321  49.588  74.383  1.00  0.00           C
ATOM   1576  HZ  PHE   307      44.551  50.345  74.388  1.00  0.00           H
ATOM   1577  CE2 PHE   307      46.292  49.567  75.398  1.00  0.00           C
ATOM   1578  HE2 PHE   307      46.326  50.285  76.205  1.00  0.00           H
ATOM   1579  CD2 PHE   307      47.139  48.445  75.390  1.00  0.00           C
ATOM   1580  HD2 PHE   307      47.879  48.435  76.177  1.00  0.00           H
ATOM   1581  C   PHE   307      46.117  45.591  76.557  1.00  0.00           C
ATOM   1582  O   PHE   307      45.950  46.322  77.484  1.00  0.00           O
ATOM   1583  N   LEU   308      45.081  44.987  75.980  1.00  0.00           N
ATOM   1584  H   LEU   308      45.239  44.493  75.114  1.00  0.00           H
ATOM   1585  CA  LEU   308      43.742  45.136  76.524  1.00  0.00           C
ATOM   1586  HA  LEU   308      43.631  46.206  76.704  1.00  0.00           H
ATOM   1587  CB  LEU   308      42.780  44.699  75.405  1.00  0.00           C
ATOM   1588  HB2 LEU   308      43.210  43.762  75.052  1.00  0.00           H
ATOM   1589  HB3 LEU   308      41.788  44.601  75.847  1.00  0.00           H
ATOM   1590  CG  LEU   308      42.588  45.772  74.318  1.00  0.00           C
ATOM   1591  HG  LEU   308      43.564  45.995  73.886  1.00  0.00           H
ATOM   1592  CD1 LEU   308      41.866  45.202  73.117  1.00  0.00           C
ATOM   1593 HD11 LEU   308      41.972  45.869  72.262  1.00  0.00           H
ATOM   1594 HD12 LEU   308      42.216  44.186  72.936  1.00  0.00           H
ATOM   1595 HD13 LEU   308      40.824  45.169  73.437  1.00  0.00           H
ATOM   1596  CD2 LEU   308      41.945  47.118  74.754  1.00  0.00           C
ATOM   1597 HD21 LEU   308      42.577  47.551  75.529  1.00  0.00           H
ATOM   1598 HD22 LEU   308      42.011  47.810  73.915  1.00  0.00           H
ATOM   1599 HD23 LEU   308      40.928  47.034  75.139  1.00  0.00           H
ATOM   1600  C   LEU   308      43.450  44.427  77.818  1.00  0.00           C
ATOM   1601  O   LEU   308      42.751  44.959  78.670  1.00  0.00           O
ATOM   1602  N   LEU   309      44.026  43.244  78.187  1.00  0.00           N
ATOM   1603  H   LEU   309      44.679  42.786  77.566  1.00  0.00           H
ATOM   1604  CA  LEU   309      44.051  42.634  79.584  1.00  0.00           C
ATOM   1605  HA  LEU   309      42.999  42.570  79.860  1.00  0.00           H
ATOM   1606  CB  LEU   309      44.630  41.208  79.386  1.00  0.00           C
ATOM   1607  HB2 LEU   309      45.506  41.195  78.736  1.00  0.00           H
ATOM   1608  HB3 LEU   309      44.937  40.743  80.322  1.00  0.00           H
ATOM   1609  CG  LEU   309      43.548  40.240  78.759  1.00  0.00           C
ATOM   1610  HG  LEU   309      43.051  40.769  77.946  1.00  0.00           H
ATOM   1611  CD1 LEU   309      44.283  38.931  78.301  1.00  0.00           C
ATOM   1612 HD11 LEU   309      43.610  38.552  77.533  1.00  0.00           H
ATOM   1613 HD12 LEU   309      45.209  39.258  77.827  1.00  0.00           H
ATOM   1614 HD13 LEU   309      44.584  38.305  79.141  1.00  0.00           H
ATOM   1615  CD2 LEU   309      42.510  40.022  79.736  1.00  0.00           C
ATOM   1616 HD21 LEU   309      41.778  40.829  79.722  1.00  0.00           H
ATOM   1617 HD22 LEU   309      42.032  39.124  79.346  1.00  0.00           H
ATOM   1618 HD23 LEU   309      42.660  39.678  80.759  1.00  0.00           H
ATOM   1619  C   LEU   309      44.678  43.519  80.673  1.00  0.00           C
ATOM   1620  O   LEU   309      44.211  43.640  81.797  1.00  0.00           O
ATOM   1621  N   GLU   310      45.767  44.202  80.282  1.00  0.00           N
ATOM   1622  H   GLU   310      46.111  43.999  79.354  1.00  0.00           H
ATOM   1623  CA  GLU   310      46.561  45.108  81.067  1.00  0.00           C
ATOM   1624  HA  GLU   310      47.054  45.716  80.309  1.00  0.00           H
ATOM   1625  CB  GLU   310      45.801  46.229  81.905  1.00  0.00           C
ATOM   1626  HB2 GLU   310      45.130  46.754  81.224  1.00  0.00           H
ATOM   1627  HB3 GLU   310      45.399  45.605  82.702  1.00  0.00           H
ATOM   1628  CG  GLU   310      46.619  47.362  82.557  1.00  0.00           C
ATOM   1629  HG2 GLU   310      47.437  46.864  83.077  1.00  0.00           H
ATOM   1630  HG3 GLU   310      47.058  48.074  81.858  1.00  0.00           H
ATOM   1631  CD  GLU   310      45.823  48.212  83.589  1.00  0.00           C
ATOM   1632  OE1 GLU   310      46.330  48.562  84.679  1.00  0.00           O
ATOM   1633  OE2 GLU   310      44.679  48.701  83.265  1.00  0.00           O
ATOM   1634  C   GLU   310      47.640  44.305  81.932  1.00  0.00           C
ATOM   1635  O   GLU   310      48.913  44.432  81.782  1.00  0.00           O
ATOM   1636  N   ASP   311      47.213  43.536  82.855  1.00  0.00           N
ATOM   1637  H   ASP   311      46.236  43.685  83.060  1.00  0.00           H
ATOM   1638  CA  ASP   311      47.975  42.718  83.825  1.00  0.00           C
ATOM   1639  HA  ASP   311      48.938  42.422  83.410  1.00  0.00           H
ATOM   1640  CB  ASP   311      48.296  43.530  85.082  1.00  0.00           C
ATOM   1641  HB2 ASP   311      48.821  42.865  85.767  1.00  0.00           H
ATOM   1642  HB3 ASP   311      48.925  44.401  84.901  1.00  0.00           H
ATOM   1643  CG  ASP   311      47.045  44.142  85.794  1.00  0.00           C
ATOM   1644  OD1 ASP   311      45.938  44.020  85.254  1.00  0.00           O
ATOM   1645  OD2 ASP   311      47.155  44.846  86.866  1.00  0.00           O
ATOM   1646  C   ASP   311      47.259  41.409  84.149  1.00  0.00           C
ATOM   1647  O   ASP   311      47.823  40.530  84.855  1.00  0.00           O
ATOM   1648  N   ARG   312      46.108  41.177  83.563  1.00  0.00           N
ATOM   1649  H   ARG   312      45.688  42.013  83.184  1.00  0.00           H
ATOM   1650  CA  ARG   312      45.258  40.120  83.979  1.00  0.00           C
ATOM   1651  HA  ARG   312      45.067  40.248  85.045  1.00  0.00           H
ATOM   1652  CB  ARG   312      43.916  40.353  83.288  1.00  0.00           C
ATOM   1653  HB2 ARG   312      44.026  40.627  82.239  1.00  0.00           H
ATOM   1654  HB3 ARG   312      43.287  39.468  83.380  1.00  0.00           H
ATOM   1655  CG  ARG   312      43.182  41.464  84.049  1.00  0.00           C
ATOM   1656  HG2 ARG   312      43.049  41.220  85.103  1.00  0.00           H
ATOM   1657  HG3 ARG   312      43.814  42.346  83.952  1.00  0.00           H
ATOM   1658  CD  ARG   312      41.896  41.898  83.327  1.00  0.00           C
ATOM   1659  HD2 ARG   312      41.564  42.768  83.893  1.00  0.00           H
ATOM   1660  HD3 ARG   312      42.106  42.219  82.307  1.00  0.00           H
ATOM   1661  NE  ARG   312      40.925  40.774  83.279  1.00  0.00           N
ATOM   1662  HE  ARG   312      40.759  40.152  84.057  1.00  0.00           H
ATOM   1663  CZ  ARG   312      39.856  40.729  82.472  1.00  0.00           C
ATOM   1664  NH1 ARG   312      39.635  41.513  81.470  1.00  0.00           N
ATOM   1665 HH11 ARG   312      40.256  42.265  81.208  1.00  0.00           H
ATOM   1666 HH12 ARG   312      38.814  41.430  80.887  1.00  0.00           H
ATOM   1667  NH2 ARG   312      38.920  39.775  82.613  1.00  0.00           N
ATOM   1668 HH21 ARG   312      39.001  39.043  83.304  1.00  0.00           H
ATOM   1669 HH22 ARG   312      38.077  39.717  82.060  1.00  0.00           H
ATOM   1670  C   ARG   312      45.880  38.723  83.783  1.00  0.00           C
ATOM   1671  O   ARG   312      45.617  37.858  84.659  1.00  0.00           O
ATOM   1672  N   ALA   313      46.628  38.443  82.695  1.00  0.00           N
ATOM   1673  H   ALA   313      46.790  39.141  81.982  1.00  0.00           H
ATOM   1674  CA  ALA   313      47.264  37.146  82.477  1.00  0.00           C
ATOM   1675  HA  ALA   313      46.666  36.336  82.893  1.00  0.00           H
ATOM   1676  CB  ALA   313      47.363  36.880  80.951  1.00  0.00           C
ATOM   1677  HB1 ALA   313      46.366  36.865  80.510  1.00  0.00           H
ATOM   1678  HB2 ALA   313      47.968  37.657  80.484  1.00  0.00           H
ATOM   1679  HB3 ALA   313      47.644  35.875  80.636  1.00  0.00           H
ATOM   1680  C   ALA   313      48.598  37.055  83.109  1.00  0.00           C
ATOM   1681  O   ALA   313      48.937  36.009  83.630  1.00  0.00           O
ATOM   1682  N   VAL   314      49.414  38.180  83.026  1.00  0.00           N
ATOM   1683  H   VAL   314      49.026  38.751  82.289  1.00  0.00           H
ATOM   1684  CA  VAL   314      50.826  38.243  83.435  1.00  0.00           C
ATOM   1685  HA  VAL   314      51.320  37.335  83.089  1.00  0.00           H
ATOM   1686  CB  VAL   314      51.545  39.458  82.832  1.00  0.00           C
ATOM   1687  HB  VAL   314      52.537  39.465  83.283  1.00  0.00           H
ATOM   1688  CG1 VAL   314      51.569  39.266  81.339  1.00  0.00           C
ATOM   1689 HG11 VAL   314      52.111  38.328  81.218  1.00  0.00           H
ATOM   1690 HG12 VAL   314      50.565  39.055  80.969  1.00  0.00           H
ATOM   1691 HG13 VAL   314      52.083  40.085  80.836  1.00  0.00           H
ATOM   1692  CG2 VAL   314      50.870  40.863  83.100  1.00  0.00           C
ATOM   1693 HG21 VAL   314      49.868  40.812  82.675  1.00  0.00           H
ATOM   1694 HG22 VAL   314      50.846  40.926  84.188  1.00  0.00           H
ATOM   1695 HG23 VAL   314      51.552  41.626  82.726  1.00  0.00           H
ATOM   1696  C   VAL   314      51.085  38.236  84.946  1.00  0.00           C
ATOM   1697  O   VAL   314      52.164  37.915  85.378  1.00  0.00           O
ATOM   1698  N   CYX   315      50.088  38.556  85.832  1.00  0.00           N
ATOM   1699  H   CYX   315      49.332  38.987  85.320  1.00  0.00           H
ATOM   1700  CA  CYX   315      50.247  38.682  87.339  1.00  0.00           C
ATOM   1701  HA  CYX   315      51.229  38.266  87.566  1.00  0.00           H
ATOM   1702  CB  CYX   315      50.390  40.117  87.841  1.00  0.00           C
ATOM   1703  HB2 CYX   315      49.471  40.703  87.829  1.00  0.00           H
ATOM   1704  HB3 CYX   315      50.546  40.211  88.915  1.00  0.00           H
ATOM   1705  SG  CYX   315      51.645  41.158  87.053  1.00  0.00           S
ATOM   1706  C   CYX   315      49.328  37.728  88.020  1.00  0.00           C
ATOM   1707  O   CYX   315      48.128  37.537  87.684  1.00  0.00           O
ATOM   1708  N   VAL   316      49.760  37.161  89.173  1.00  0.00           N
ATOM   1709  H   VAL   316      50.726  37.310  89.425  1.00  0.00           H
ATOM   1710  CA  VAL   316      49.192  36.197  90.040  1.00  0.00           C
ATOM   1711  HA  VAL   316      48.224  35.860  89.671  1.00  0.00           H
ATOM   1712  CB  VAL   316      50.151  35.001  90.302  1.00  0.00           C
ATOM   1713  HB  VAL   316      51.217  35.180  90.441  1.00  0.00           H
ATOM   1714  CG1 VAL   316      49.763  34.010  91.422  1.00  0.00           C
ATOM   1715 HG11 VAL   316      48.796  33.579  91.161  1.00  0.00           H
ATOM   1716 HG12 VAL   316      50.455  33.171  91.349  1.00  0.00           H
ATOM   1717 HG13 VAL   316      49.711  34.501  92.394  1.00  0.00           H
ATOM   1718  CG2 VAL   316      50.285  34.163  89.008  1.00  0.00           C
ATOM   1719 HG21 VAL   316      49.383  33.608  88.750  1.00  0.00           H
ATOM   1720 HG22 VAL   316      50.718  34.688  88.156  1.00  0.00           H
ATOM   1721 HG23 VAL   316      51.030  33.398  89.229  1.00  0.00           H
ATOM   1722  C   VAL   316      48.808  36.787  91.412  1.00  0.00           C
ATOM   1723  O   VAL   316      49.688  37.286  92.096  1.00  0.00           O
ATOM   1724  N   GLU   317      47.521  36.583  91.743  1.00  0.00           N
ATOM   1725  H   GLU   317      46.809  36.224  91.124  1.00  0.00           H
ATOM   1726  CA  GLU   317      47.026  36.961  93.107  1.00  0.00           C
ATOM   1727  HA  GLU   317      47.051  38.049  93.171  1.00  0.00           H
ATOM   1728  CB  GLU   317      45.566  36.358  93.253  1.00  0.00           C
ATOM   1729  HB2 GLU   317      45.529  35.269  93.208  1.00  0.00           H
ATOM   1730  HB3 GLU   317      45.207  36.720  94.217  1.00  0.00           H
ATOM   1731  CG  GLU   317      44.619  37.001  92.263  1.00  0.00           C
ATOM   1732  HG2 GLU   317      44.665  36.582  91.258  1.00  0.00           H
ATOM   1733  HG3 GLU   317      43.634  36.862  92.708  1.00  0.00           H
ATOM   1734  CD  GLU   317      44.758  38.583  92.132  1.00  0.00           C
ATOM   1735  OE1 GLU   317      44.637  39.199  93.194  1.00  0.00           O
ATOM   1736  OE2 GLU   317      44.926  39.065  90.969  1.00  0.00           O
ATOM   1737  C   GLU   317      47.951  36.462  94.331  1.00  0.00           C
ATOM   1738  O   GLU   317      48.447  35.331  94.384  1.00  0.00           O
ATOM   1739  N   ARG   318      48.089  37.343  95.307  1.00  0.00           N
ATOM   1740  H   ARG   318      47.446  38.122  95.331  1.00  0.00           H
ATOM   1741  CA  ARG   318      48.995  37.171  96.450  1.00  0.00           C
ATOM   1742  HA  ARG   318      50.052  37.249  96.199  1.00  0.00           H
ATOM   1743  CB  ARG   318      48.835  38.366  97.370  1.00  0.00           C
ATOM   1744  HB2 ARG   318      49.786  38.323  97.901  1.00  0.00           H
ATOM   1745  HB3 ARG   318      48.925  39.315  96.840  1.00  0.00           H
ATOM   1746  CG  ARG   318      47.742  38.394  98.361  1.00  0.00           C
ATOM   1747  HG2 ARG   318      46.805  38.370  97.803  1.00  0.00           H
ATOM   1748  HG3 ARG   318      47.799  37.561  99.062  1.00  0.00           H
ATOM   1749  CD  ARG   318      47.888  39.673  99.223  1.00  0.00           C
ATOM   1750  HD2 ARG   318      47.214  39.622 100.078  1.00  0.00           H
ATOM   1751  HD3 ARG   318      48.914  39.707  99.591  1.00  0.00           H
ATOM   1752  NE  ARG   318      47.571  40.865  98.442  1.00  0.00           N
ATOM   1753  HE  ARG   318      46.586  41.080  98.385  1.00  0.00           H
ATOM   1754  CZ  ARG   318      48.432  41.580  97.778  1.00  0.00           C
ATOM   1755  NH1 ARG   318      49.673  41.522  98.082  1.00  0.00           N
ATOM   1756 HH11 ARG   318      49.935  41.016  98.916  1.00  0.00           H
ATOM   1757 HH12 ARG   318      50.298  41.989  97.440  1.00  0.00           H
ATOM   1758  NH2 ARG   318      48.108  42.609  97.067  1.00  0.00           N
ATOM   1759 HH21 ARG   318      47.145  42.835  96.861  1.00  0.00           H
ATOM   1760 HH22 ARG   318      48.803  43.290  96.796  1.00  0.00           H
ATOM   1761  C   ARG   318      48.727  35.795  97.102  1.00  0.00           C
ATOM   1762  O   ARG   318      47.585  35.316  97.222  1.00  0.00           O
ATOM   1763  N   PHE   319      49.777  35.136  97.555  1.00  0.00           N
ATOM   1764  H   PHE   319      50.671  35.605  97.519  1.00  0.00           H
ATOM   1765  CA  PHE   319      49.754  33.741  98.162  1.00  0.00           C
ATOM   1766  HA  PHE   319      49.078  33.057  97.650  1.00  0.00           H
ATOM   1767  CB  PHE   319      51.155  33.137  97.857  1.00  0.00           C
ATOM   1768  HB2 PHE   319      51.890  33.753  98.374  1.00  0.00           H
ATOM   1769  HB3 PHE   319      51.072  32.181  98.373  1.00  0.00           H
ATOM   1770  CG  PHE   319      51.413  32.832  96.395  1.00  0.00           C
ATOM   1771  CD1 PHE   319      50.953  31.558  95.957  1.00  0.00           C
ATOM   1772  HD1 PHE   319      50.292  30.960  96.568  1.00  0.00           H
ATOM   1773  CE1 PHE   319      51.385  31.068  94.665  1.00  0.00           C
ATOM   1774  HE1 PHE   319      51.119  30.096  94.277  1.00  0.00           H
ATOM   1775  CZ  PHE   319      52.298  31.815  93.918  1.00  0.00           C
ATOM   1776  HZ  PHE   319      52.727  31.461  92.993  1.00  0.00           H
ATOM   1777  CE2 PHE   319      52.709  33.060  94.322  1.00  0.00           C
ATOM   1778  HE2 PHE   319      53.364  33.534  93.606  1.00  0.00           H
ATOM   1779  CD2 PHE   319      52.221  33.596  95.560  1.00  0.00           C
ATOM   1780  HD2 PHE   319      52.638  34.534  95.897  1.00  0.00           H
ATOM   1781  C   PHE   319      49.391  33.674  99.707  1.00  0.00           C
ATOM   1782  O   PHE   319      49.389  32.562 100.249  1.00  0.00           O
ATOM   1783  N   SER   320      49.469  34.882 100.261  1.00  0.00           N
ATOM   1784  H   SER   320      49.617  35.615  99.582  1.00  0.00           H
ATOM   1785  CA  SER   320      49.410  35.152 101.749  1.00  0.00           C
ATOM   1786  HA  SER   320      48.679  34.528 102.261  1.00  0.00           H
ATOM   1787  CB  SER   320      50.778  34.934 102.318  1.00  0.00           C
ATOM   1788  HB2 SER   320      51.068  33.894 102.169  1.00  0.00           H
ATOM   1789  HB3 SER   320      51.437  35.561 101.718  1.00  0.00           H
ATOM   1790  OG  SER   320      50.906  35.340 103.629  1.00  0.00           O
ATOM   1791  HG  SER   320      50.816  34.584 104.215  1.00  0.00           H
ATOM   1792  C   SER   320      48.940  36.555 102.104  1.00  0.00           C
ATOM   1793  O   SER   320      49.213  37.466 101.371  1.00  0.00           O
ATOM   1794  N   ASP   321      48.415  36.832 103.333  1.00  0.00           N
ATOM   1795  H   ASP   321      48.288  36.048 103.957  1.00  0.00           H
ATOM   1796  CA  ASP   321      48.232  38.211 103.872  1.00  0.00           C
ATOM   1797  HA  ASP   321      47.594  38.796 103.210  1.00  0.00           H
ATOM   1798  CB  ASP   321      47.559  38.218 105.229  1.00  0.00           C
ATOM   1799  HB2 ASP   321      48.029  37.431 105.820  1.00  0.00           H
ATOM   1800  HB3 ASP   321      47.719  39.209 105.652  1.00  0.00           H
ATOM   1801  CG  ASP   321      46.083  37.933 105.155  1.00  0.00           C
ATOM   1802  OD1 ASP   321      45.531  37.723 106.255  1.00  0.00           O
ATOM   1803  OD2 ASP   321      45.361  38.021 104.134  1.00  0.00           O
ATOM   1804  C   ASP   321      49.541  39.062 103.972  1.00  0.00           C
ATOM   1805  O   ASP   321      49.455  40.301 103.913  1.00  0.00           O
ATOM   1806  N   ASP   322      50.621  38.332 104.189  1.00  0.00           N
ATOM   1807  H   ASP   322      50.610  37.344 103.980  1.00  0.00           H
ATOM   1808  CA  ASP   322      51.888  38.954 104.486  1.00  0.00           C
ATOM   1809  HA  ASP   322      51.707  39.912 104.973  1.00  0.00           H
ATOM   1810  CB  ASP   322      52.598  38.070 105.484  1.00  0.00           C
ATOM   1811  HB2 ASP   322      53.023  37.285 104.858  1.00  0.00           H
ATOM   1812  HB3 ASP   322      53.389  38.718 105.861  1.00  0.00           H
ATOM   1813  CG  ASP   322      51.812  37.559 106.663  1.00  0.00           C
ATOM   1814  OD1 ASP   322      50.789  38.103 107.074  1.00  0.00           O
ATOM   1815  OD2 ASP   322      52.343  36.563 107.195  1.00  0.00           O
ATOM   1816  C   ASP   322      52.787  39.152 103.227  1.00  0.00           C
ATOM   1817  O   ASP   322      53.961  39.619 103.303  1.00  0.00           O
ATOM   1818  N   GLY   323      52.247  38.731 102.105  1.00  0.00           N
ATOM   1819  H   GLY   323      51.312  38.353 102.153  1.00  0.00           H
ATOM   1820  CA  GLY   323      52.916  38.783 100.822  1.00  0.00           C
ATOM   1821  HA2 GLY   323      53.986  38.978 100.892  1.00  0.00           H
ATOM   1822  HA3 GLY   323      52.918  37.811 100.328  1.00  0.00           H
ATOM   1823  C   GLY   323      52.425  39.914  99.823  1.00  0.00           C
ATOM   1824  O   GLY   323      51.455  40.581 100.059  1.00  0.00           O
ATOM   1825  N   TYR   324      53.163  40.054  98.703  1.00  0.00           N
ATOM   1826  H   TYR   324      53.975  39.466  98.585  1.00  0.00           H
ATOM   1827  CA  TYR   324      52.813  40.862  97.580  1.00  0.00           C
ATOM   1828  HA  TYR   324      52.164  41.718  97.767  1.00  0.00           H
ATOM   1829  CB  TYR   324      54.095  41.628  97.033  1.00  0.00           C
ATOM   1830  HB2 TYR   324      54.829  40.837  97.183  1.00  0.00           H
ATOM   1831  HB3 TYR   324      53.922  41.958  96.008  1.00  0.00           H
ATOM   1832  CG  TYR   324      54.601  42.903  97.781  1.00  0.00           C
ATOM   1833  CD1 TYR   324      55.605  43.607  97.114  1.00  0.00           C
ATOM   1834  HD1 TYR   324      55.961  43.303  96.141  1.00  0.00           H
ATOM   1835  CE1 TYR   324      56.130  44.738  97.853  1.00  0.00           C
ATOM   1836  HE1 TYR   324      56.974  45.235  97.397  1.00  0.00           H
ATOM   1837  CZ  TYR   324      55.665  45.185  99.084  1.00  0.00           C
ATOM   1838  OH  TYR   324      56.210  46.284  99.740  1.00  0.00           O
ATOM   1839  HH  TYR   324      57.167  46.290  99.665  1.00  0.00           H
ATOM   1840  CE2 TYR   324      54.611  44.474  99.669  1.00  0.00           C
ATOM   1841  HE2 TYR   324      54.177  44.609 100.649  1.00  0.00           H
ATOM   1842  CD2 TYR   324      54.092  43.319  99.010  1.00  0.00           C
ATOM   1843  HD2 TYR   324      53.340  42.756  99.543  1.00  0.00           H
ATOM   1844  C   TYR   324      52.229  39.981  96.362  1.00  0.00           C
ATOM   1845  O   TYR   324      52.514  38.774  96.282  1.00  0.00           O
ATOM   1846  N   ARG   325      51.440  40.586  95.417  1.00  0.00           N
ATOM   1847  H   ARG   325      51.298  41.583  95.498  1.00  0.00           H
ATOM   1848  CA  ARG   325      51.142  40.039  94.087  1.00  0.00           C
ATOM   1849  HA  ARG   325      50.637  39.084  94.232  1.00  0.00           H
ATOM   1850  CB  ARG   325      50.191  41.016  93.392  1.00  0.00           C
ATOM   1851  HB2 ARG   325      49.485  41.337  94.158  1.00  0.00           H
ATOM   1852  HB3 ARG   325      50.786  41.845  93.008  1.00  0.00           H
ATOM   1853  CG  ARG   325      49.357  40.446  92.170  1.00  0.00           C
ATOM   1854  HG2 ARG   325      50.095  40.120  91.437  1.00  0.00           H
ATOM   1855  HG3 ARG   325      48.937  39.514  92.548  1.00  0.00           H
ATOM   1856  CD  ARG   325      48.315  41.369  91.624  1.00  0.00           C
ATOM   1857  HD2 ARG   325      47.753  40.762  90.914  1.00  0.00           H
ATOM   1858  HD3 ARG   325      47.617  41.675  92.404  1.00  0.00           H
ATOM   1859  NE  ARG   325      48.877  42.489  90.796  1.00  0.00           N
ATOM   1860  HE  ARG   325      49.860  42.719  90.795  1.00  0.00           H
ATOM   1861  CZ  ARG   325      48.152  43.274  90.070  1.00  0.00           C
ATOM   1862  NH1 ARG   325      46.881  43.211  90.048  1.00  0.00           N
ATOM   1863 HH11 ARG   325      46.315  42.536  90.544  1.00  0.00           H
ATOM   1864 HH12 ARG   325      46.384  43.975  89.612  1.00  0.00           H
ATOM   1865  NH2 ARG   325      48.583  44.177  89.234  1.00  0.00           N
ATOM   1866 HH21 ARG   325      49.581  44.319  89.174  1.00  0.00           H
ATOM   1867 HH22 ARG   325      48.008  44.565  88.501  1.00  0.00           H
ATOM   1868  C   ARG   325      52.342  39.936  93.116  1.00  0.00           C
ATOM   1869  O   ARG   325      53.121  40.850  93.155  1.00  0.00           O
ATOM   1870  N   THR   326      52.552  38.881  92.308  1.00  0.00           N
ATOM   1871  H   THR   326      51.910  38.124  92.493  1.00  0.00           H
ATOM   1872  CA  THR   326      53.796  38.621  91.600  1.00  0.00           C
ATOM   1873  HA  THR   326      54.467  39.479  91.576  1.00  0.00           H
ATOM   1874  CB  THR   326      54.681  37.536  92.216  1.00  0.00           C
ATOM   1875  HB  THR   326      55.544  37.517  91.550  1.00  0.00           H
ATOM   1876  CG2 THR   326      55.155  37.926  93.606  1.00  0.00           C
ATOM   1877 HG21 THR   326      54.428  38.444  94.231  1.00  0.00           H
ATOM   1878 HG22 THR   326      55.557  37.068  94.145  1.00  0.00           H
ATOM   1879 HG23 THR   326      56.024  38.578  93.508  1.00  0.00           H
ATOM   1880  OG1 THR   326      54.141  36.233  92.231  1.00  0.00           O
ATOM   1881  HG1 THR   326      53.500  36.236  92.946  1.00  0.00           H
ATOM   1882  C   THR   326      53.546  38.378  90.098  1.00  0.00           C
ATOM   1883  O   THR   326      52.451  37.903  89.690  1.00  0.00           O
ATOM   1884  N   VAL   327      54.572  38.570  89.198  1.00  0.00           N
ATOM   1885  H   VAL   327      55.472  38.853  89.558  1.00  0.00           H
ATOM   1886  CA  VAL   327      54.563  38.178  87.797  1.00  0.00           C
ATOM   1887  HA  VAL   327      53.672  38.529  87.276  1.00  0.00           H
ATOM   1888  CB  VAL   327      55.837  38.874  87.093  1.00  0.00           C
ATOM   1889  HB  VAL   327      56.611  38.622  87.818  1.00  0.00           H
ATOM   1890  CG1 VAL   327      56.318  38.469  85.672  1.00  0.00           C
ATOM   1891 HG11 VAL   327      56.325  37.385  85.554  1.00  0.00           H
ATOM   1892 HG12 VAL   327      55.630  38.600  84.837  1.00  0.00           H
ATOM   1893 HG13 VAL   327      57.325  38.815  85.438  1.00  0.00           H
ATOM   1894  CG2 VAL   327      55.785  40.396  87.117  1.00  0.00           C
ATOM   1895 HG21 VAL   327      54.886  40.676  86.569  1.00  0.00           H
ATOM   1896 HG22 VAL   327      55.719  40.732  88.152  1.00  0.00           H
ATOM   1897 HG23 VAL   327      56.706  40.734  86.642  1.00  0.00           H
ATOM   1898  C   VAL   327      54.493  36.668  87.591  1.00  0.00           C
ATOM   1899  O   VAL   327      55.002  35.936  88.456  1.00  0.00           O
ATOM   1900  N   ALA   328      53.967  36.178  86.474  1.00  0.00           N
ATOM   1901  H   ALA   328      53.720  36.829  85.743  1.00  0.00           H
ATOM   1902  CA  ALA   328      53.808  34.740  86.159  1.00  0.00           C
ATOM   1903  HA  ALA   328      53.435  34.328  87.097  1.00  0.00           H
ATOM   1904  CB  ALA   328      52.814  34.607  84.994  1.00  0.00           C
ATOM   1905  HB1 ALA   328      51.826  34.933  85.319  1.00  0.00           H
ATOM   1906  HB2 ALA   328      53.114  35.132  84.088  1.00  0.00           H
ATOM   1907  HB3 ALA   328      52.562  33.621  84.602  1.00  0.00           H
ATOM   1908  C   ALA   328      55.136  34.066  85.766  1.00  0.00           C
ATOM   1909  O   ALA   328      55.851  34.468  84.849  1.00  0.00           O
ATOM   1910  N   GLN   329      55.234  32.838  86.299  1.00  0.00           N
ATOM   1911  H   GLN   329      54.609  32.530  87.030  1.00  0.00           H
ATOM   1912  CA  GLN   329      56.255  31.850  85.843  1.00  0.00           C
ATOM   1913  HA  GLN   329      56.562  32.101  84.827  1.00  0.00           H
ATOM   1914  CB  GLN   329      57.461  31.863  86.795  1.00  0.00           C
ATOM   1915  HB2 GLN   329      57.189  31.374  87.730  1.00  0.00           H
ATOM   1916  HB3 GLN   329      58.220  31.219  86.352  1.00  0.00           H
ATOM   1917  CG  GLN   329      57.926  33.272  87.154  1.00  0.00           C
ATOM   1918  HG2 GLN   329      58.132  33.756  86.199  1.00  0.00           H
ATOM   1919  HG3 GLN   329      57.132  33.844  87.633  1.00  0.00           H
ATOM   1920  CD  GLN   329      59.223  33.237  87.939  1.00  0.00           C
ATOM   1921  OE1 GLN   329      60.054  32.339  87.718  1.00  0.00           O
ATOM   1922  NE2 GLN   329      59.493  34.137  88.827  1.00  0.00           N
ATOM   1923 HE21 GLN   329      60.405  34.025  89.248  1.00  0.00           H
ATOM   1924 HE22 GLN   329      58.925  34.948  89.027  1.00  0.00           H
ATOM   1925  C   GLN   329      55.666  30.407  85.830  1.00  0.00           C
ATOM   1926  O   GLN   329      54.951  30.034  86.787  1.00  0.00           O
ATOM   1927  N   GLY   330      55.892  29.679  84.782  1.00  0.00           N
ATOM   1928  H   GLY   330      56.478  30.017  84.032  1.00  0.00           H
ATOM   1929  CA  GLY   330      55.138  28.453  84.540  1.00  0.00           C
ATOM   1930  HA2 GLY   330      55.600  28.045  83.641  1.00  0.00           H
ATOM   1931  HA3 GLY   330      55.251  27.600  85.210  1.00  0.00           H
ATOM   1932  C   GLY   330      53.663  28.746  84.158  1.00  0.00           C
ATOM   1933  O   GLY   330      53.178  29.841  83.824  1.00  0.00           O
ATOM   1934  N   THR   331      52.819  27.684  84.271  1.00  0.00           N
ATOM   1935  H   THR   331      53.224  26.827  84.620  1.00  0.00           H
ATOM   1936  CA  THR   331      51.448  27.591  83.647  1.00  0.00           C
ATOM   1937  HA  THR   331      51.174  28.486  83.088  1.00  0.00           H
ATOM   1938  CB  THR   331      51.434  26.428  82.619  1.00  0.00           C
ATOM   1939  HB  THR   331      50.473  26.466  82.107  1.00  0.00           H
ATOM   1940  CG2 THR   331      52.502  26.507  81.609  1.00  0.00           C
ATOM   1941 HG21 THR   331      52.323  25.750  80.846  1.00  0.00           H
ATOM   1942 HG22 THR   331      52.637  27.506  81.194  1.00  0.00           H
ATOM   1943 HG23 THR   331      53.433  26.080  81.981  1.00  0.00           H
ATOM   1944  OG1 THR   331      51.613  25.165  83.303  1.00  0.00           O
ATOM   1945  HG1 THR   331      51.788  24.549  82.588  1.00  0.00           H
ATOM   1946  C   THR   331      50.288  27.546  84.709  1.00  0.00           C
ATOM   1947  O   THR   331      49.181  27.146  84.284  1.00  0.00           O
ATOM   1948  N   LYS   332      50.517  28.099  85.943  1.00  0.00           N
ATOM   1949  H   LYS   332      51.429  28.513  86.075  1.00  0.00           H
ATOM   1950  CA  LYS   332      49.468  28.217  86.988  1.00  0.00           C
ATOM   1951  HA  LYS   332      49.078  27.251  87.308  1.00  0.00           H
ATOM   1952  CB  LYS   332      50.040  28.805  88.287  1.00  0.00           C
ATOM   1953  HB2 LYS   332      50.549  28.019  88.846  1.00  0.00           H
ATOM   1954  HB3 LYS   332      50.644  29.639  87.929  1.00  0.00           H
ATOM   1955  CG  LYS   332      48.969  29.288  89.234  1.00  0.00           C
ATOM   1956  HG2 LYS   332      48.441  30.117  88.763  1.00  0.00           H
ATOM   1957  HG3 LYS   332      48.317  28.435  89.422  1.00  0.00           H
ATOM   1958  CD  LYS   332      49.651  29.896  90.505  1.00  0.00           C
ATOM   1959  HD2 LYS   332      50.216  29.125  91.029  1.00  0.00           H
ATOM   1960  HD3 LYS   332      50.452  30.565  90.190  1.00  0.00           H
ATOM   1961  CE  LYS   332      48.628  30.635  91.422  1.00  0.00           C
ATOM   1962  HE2 LYS   332      49.201  31.169  92.180  1.00  0.00           H
ATOM   1963  HE3 LYS   332      48.146  31.410  90.826  1.00  0.00           H
ATOM   1964  NZ  LYS   332      47.647  29.763  92.064  1.00  0.00           N
ATOM   1965  HZ1 LYS   332      47.970  28.805  92.075  1.00  0.00           H
ATOM   1966  HZ2 LYS   332      47.539  29.945  93.052  1.00  0.00           H
ATOM   1967  HZ3 LYS   332      46.723  29.740  91.658  1.00  0.00           H
ATOM   1968  C   LYS   332      48.306  29.121  86.376  1.00  0.00           C
ATOM   1969  O   LYS   332      47.139  28.789  86.593  1.00  0.00           O
ATOM   1970  N   LYS   333      48.625  30.144  85.641  1.00  0.00           N
ATOM   1971  H   LYS   333      49.620  30.320  85.626  1.00  0.00           H
ATOM   1972  CA  LYS   333      47.699  30.869  84.740  1.00  0.00           C
ATOM   1973  HA  LYS   333      46.706  30.923  85.186  1.00  0.00           H
ATOM   1974  CB  LYS   333      48.306  32.211  84.564  1.00  0.00           C
ATOM   1975  HB2 LYS   333      49.306  32.066  84.155  1.00  0.00           H
ATOM   1976  HB3 LYS   333      47.722  32.817  83.872  1.00  0.00           H
ATOM   1977  CG  LYS   333      48.453  33.003  85.895  1.00  0.00           C
ATOM   1978  HG2 LYS   333      48.688  32.352  86.737  1.00  0.00           H
ATOM   1979  HG3 LYS   333      49.222  33.768  85.786  1.00  0.00           H
ATOM   1980  CD  LYS   333      47.148  33.702  86.334  1.00  0.00           C
ATOM   1981  HD2 LYS   333      46.308  33.021  86.478  1.00  0.00           H
ATOM   1982  HD3 LYS   333      47.437  34.189  87.266  1.00  0.00           H
ATOM   1983  CE  LYS   333      46.809  34.901  85.471  1.00  0.00           C
ATOM   1984  HE2 LYS   333      47.696  35.528  85.381  1.00  0.00           H
ATOM   1985  HE3 LYS   333      46.448  34.653  84.473  1.00  0.00           H
ATOM   1986  NZ  LYS   333      45.808  35.676  86.177  1.00  0.00           N
ATOM   1987  HZ1 LYS   333      44.942  35.178  86.329  1.00  0.00           H
ATOM   1988  HZ2 LYS   333      46.061  36.043  87.082  1.00  0.00           H
ATOM   1989  HZ3 LYS   333      45.545  36.437  85.567  1.00  0.00           H
ATOM   1990  C   LYS   333      47.469  30.195  83.354  1.00  0.00           C
ATOM   1991  O   LYS   333      48.289  30.164  82.455  1.00  0.00           O
ATOM   1992  N   GLU   334      46.318  29.453  83.283  1.00  0.00           N
ATOM   1993  H   GLU   334      45.618  29.509  84.009  1.00  0.00           H
ATOM   1994  CA  GLU   334      45.880  28.724  82.098  1.00  0.00           C
ATOM   1995  HA  GLU   334      46.610  27.958  81.837  1.00  0.00           H
ATOM   1996  CB  GLU   334      44.560  27.992  82.424  1.00  0.00           C
ATOM   1997  HB2 GLU   334      44.259  27.541  81.478  1.00  0.00           H
ATOM   1998  HB3 GLU   334      44.861  27.120  83.004  1.00  0.00           H
ATOM   1999  CG  GLU   334      43.311  28.665  83.051  1.00  0.00           C
ATOM   2000  HG2 GLU   334      43.212  29.697  82.716  1.00  0.00           H
ATOM   2001  HG3 GLU   334      42.454  28.126  82.648  1.00  0.00           H
ATOM   2002  CD  GLU   334      43.322  28.511  84.529  1.00  0.00           C
ATOM   2003  OE1 GLU   334      42.405  27.881  85.039  1.00  0.00           O
ATOM   2004  OE2 GLU   334      44.043  29.283  85.196  1.00  0.00           O
ATOM   2005  C   GLU   334      45.730  29.628  80.855  1.00  0.00           C
ATOM   2006  O   GLU   334      46.062  29.144  79.784  1.00  0.00           O
ATOM   2007  N   GLY   335      45.264  30.862  81.031  1.00  0.00           N
ATOM   2008  H   GLY   335      44.952  31.011  81.980  1.00  0.00           H
ATOM   2009  CA  GLY   335      45.066  31.949  80.006  1.00  0.00           C
ATOM   2010  HA2 GLY   335      44.586  31.452  79.162  1.00  0.00           H
ATOM   2011  HA3 GLY   335      44.507  32.815  80.359  1.00  0.00           H
ATOM   2012  C   GLY   335      46.406  32.517  79.535  1.00  0.00           C
ATOM   2013  O   GLY   335      46.577  32.669  78.347  1.00  0.00           O
ATOM   2014  N   CYX   336      47.357  32.720  80.460  1.00  0.00           N
ATOM   2015  H   CYX   336      47.101  32.707  81.437  1.00  0.00           H
ATOM   2016  CA  CYX   336      48.758  33.129  80.116  1.00  0.00           C
ATOM   2017  HA  CYX   336      48.752  34.138  79.705  1.00  0.00           H
ATOM   2018  CB  CYX   336      49.604  33.269  81.442  1.00  0.00           C
ATOM   2019  HB2 CYX   336      49.164  33.897  82.218  1.00  0.00           H
ATOM   2020  HB3 CYX   336      49.670  32.297  81.930  1.00  0.00           H
ATOM   2021  SG  CYX   336      51.232  33.904  81.313  1.00  0.00           S
ATOM   2022  C   CYX   336      49.363  32.138  79.183  1.00  0.00           C
ATOM   2023  O   CYX   336      49.979  32.532  78.150  1.00  0.00           O
ATOM   2024  N   THR   337      49.172  30.817  79.467  1.00  0.00           N
ATOM   2025  H   THR   337      48.638  30.612  80.300  1.00  0.00           H
ATOM   2026  CA  THR   337      49.568  29.678  78.688  1.00  0.00           C
ATOM   2027  HA  THR   337      50.642  29.590  78.523  1.00  0.00           H
ATOM   2028  CB  THR   337      49.294  28.364  79.467  1.00  0.00           C
ATOM   2029  HB  THR   337      48.213  28.224  79.439  1.00  0.00           H
ATOM   2030  CG2 THR   337      50.012  27.350  78.652  1.00  0.00           C
ATOM   2031 HG21 THR   337      51.069  27.573  78.506  1.00  0.00           H
ATOM   2032 HG22 THR   337      49.872  26.395  79.157  1.00  0.00           H
ATOM   2033 HG23 THR   337      49.546  27.237  77.673  1.00  0.00           H
ATOM   2034  OG1 THR   337      49.940  28.495  80.735  1.00  0.00           O
ATOM   2035  HG1 THR   337      49.332  28.967  81.309  1.00  0.00           H
ATOM   2036  C   THR   337      48.979  29.723  77.243  1.00  0.00           C
ATOM   2037  O   THR   337      49.704  29.641  76.287  1.00  0.00           O
ATOM   2038  N   ILE   338      47.672  30.058  77.004  1.00  0.00           N
ATOM   2039  H   ILE   338      47.169  30.257  77.857  1.00  0.00           H
ATOM   2040  CA  ILE   338      46.936  30.232  75.691  1.00  0.00           C
ATOM   2041  HA  ILE   338      47.281  29.334  75.180  1.00  0.00           H
ATOM   2042  CB  ILE   338      45.408  30.208  75.917  1.00  0.00           C
ATOM   2043  HB  ILE   338      45.183  31.016  76.613  1.00  0.00           H
ATOM   2044  CG2 ILE   338      44.787  30.335  74.453  1.00  0.00           C
ATOM   2045 HG21 ILE   338      43.734  30.594  74.565  1.00  0.00           H
ATOM   2046 HG22 ILE   338      45.091  31.180  73.836  1.00  0.00           H
ATOM   2047 HG23 ILE   338      44.803  29.431  73.844  1.00  0.00           H
ATOM   2048  CG1 ILE   338      44.857  28.893  76.515  1.00  0.00           C
ATOM   2049 HG12 ILE   338      45.208  28.039  75.937  1.00  0.00           H
ATOM   2050 HG13 ILE   338      45.260  28.694  77.508  1.00  0.00           H
ATOM   2051  CD1 ILE   338      43.307  28.846  76.699  1.00  0.00           C
ATOM   2052 HD11 ILE   338      43.078  28.141  77.498  1.00  0.00           H
ATOM   2053 HD12 ILE   338      42.858  29.782  77.035  1.00  0.00           H
ATOM   2054 HD13 ILE   338      42.751  28.599  75.795  1.00  0.00           H
ATOM   2055  C   ILE   338      47.517  31.432  74.968  1.00  0.00           C
ATOM   2056  O   ILE   338      48.032  31.332  73.844  1.00  0.00           O
ATOM   2057  N   LEU   339      47.648  32.560  75.716  1.00  0.00           N
ATOM   2058  H   LEU   339      47.402  32.655  76.691  1.00  0.00           H
ATOM   2059  CA  LEU   339      48.209  33.769  75.143  1.00  0.00           C
ATOM   2060  HA  LEU   339      47.616  34.054  74.274  1.00  0.00           H
ATOM   2061  CB  LEU   339      48.085  34.831  76.217  1.00  0.00           C
ATOM   2062  HB2 LEU   339      47.067  34.746  76.598  1.00  0.00           H
ATOM   2063  HB3 LEU   339      48.891  34.636  76.923  1.00  0.00           H
ATOM   2064  CG  LEU   339      48.408  36.323  75.722  1.00  0.00           C
ATOM   2065  HG  LEU   339      49.402  36.260  75.280  1.00  0.00           H
ATOM   2066  CD1 LEU   339      47.445  36.848  74.670  1.00  0.00           C
ATOM   2067 HD11 LEU   339      47.501  36.176  73.813  1.00  0.00           H
ATOM   2068 HD12 LEU   339      46.426  36.875  75.053  1.00  0.00           H
ATOM   2069 HD13 LEU   339      47.869  37.765  74.260  1.00  0.00           H
ATOM   2070  CD2 LEU   339      48.591  37.276  76.848  1.00  0.00           C
ATOM   2071 HD21 LEU   339      48.695  38.277  76.431  1.00  0.00           H
ATOM   2072 HD22 LEU   339      47.730  37.241  77.516  1.00  0.00           H
ATOM   2073 HD23 LEU   339      49.555  37.079  77.315  1.00  0.00           H
ATOM   2074  C   LEU   339      49.629  33.649  74.622  1.00  0.00           C
ATOM   2075  O   LEU   339      49.912  34.233  73.564  1.00  0.00           O
ATOM   2076  N   PHE   340      50.536  32.974  75.386  1.00  0.00           N
ATOM   2077  H   PHE   340      50.163  32.559  76.227  1.00  0.00           H
ATOM   2078  CA  PHE   340      51.878  32.507  74.957  1.00  0.00           C
ATOM   2079  HA  PHE   340      52.358  33.413  74.587  1.00  0.00           H
ATOM   2080  CB  PHE   340      52.682  31.822  76.063  1.00  0.00           C
ATOM   2081  HB2 PHE   340      53.206  32.623  76.585  1.00  0.00           H
ATOM   2082  HB3 PHE   340      52.020  31.419  76.829  1.00  0.00           H
ATOM   2083  CG  PHE   340      53.738  30.739  75.640  1.00  0.00           C
ATOM   2084  CD1 PHE   340      55.000  31.146  75.096  1.00  0.00           C
ATOM   2085  HD1 PHE   340      55.266  32.162  74.843  1.00  0.00           H
ATOM   2086  CE1 PHE   340      55.936  30.130  74.706  1.00  0.00           C
ATOM   2087  HE1 PHE   340      56.867  30.439  74.256  1.00  0.00           H
ATOM   2088  CZ  PHE   340      55.660  28.746  74.913  1.00  0.00           C
ATOM   2089  HZ  PHE   340      56.388  27.989  74.660  1.00  0.00           H
ATOM   2090  CE2 PHE   340      54.463  28.351  75.505  1.00  0.00           C
ATOM   2091  HE2 PHE   340      54.209  27.318  75.687  1.00  0.00           H
ATOM   2092  CD2 PHE   340      53.499  29.352  75.811  1.00  0.00           C
ATOM   2093  HD2 PHE   340      52.573  29.085  76.299  1.00  0.00           H
ATOM   2094  C   PHE   340      51.880  31.705  73.674  1.00  0.00           C
ATOM   2095  O   PHE   340      52.513  32.055  72.690  1.00  0.00           O
ATOM   2096  N   MET   341      51.223  30.512  73.702  1.00  0.00           N
ATOM   2097  H   MET   341      50.704  30.328  74.549  1.00  0.00           H
ATOM   2098  CA  MET   341      51.402  29.411  72.725  1.00  0.00           C
ATOM   2099  HA  MET   341      52.474  29.221  72.690  1.00  0.00           H
ATOM   2100  CB  MET   341      50.594  28.096  73.111  1.00  0.00           C
ATOM   2101  HB2 MET   341      50.986  27.299  72.479  1.00  0.00           H
ATOM   2102  HB3 MET   341      50.851  27.748  74.111  1.00  0.00           H
ATOM   2103  CG  MET   341      49.046  28.224  72.948  1.00  0.00           C
ATOM   2104  HG2 MET   341      48.658  29.043  73.555  1.00  0.00           H
ATOM   2105  HG3 MET   341      48.808  28.526  71.928  1.00  0.00           H
ATOM   2106  SD  MET   341      48.139  26.689  73.319  1.00  0.00           S
ATOM   2107  CE  MET   341      48.138  26.680  75.152  1.00  0.00           C
ATOM   2108  HE1 MET   341      49.101  26.988  75.560  1.00  0.00           H
ATOM   2109  HE2 MET   341      47.394  27.341  75.598  1.00  0.00           H
ATOM   2110  HE3 MET   341      47.852  25.707  75.552  1.00  0.00           H
ATOM   2111  C   MET   341      51.046  29.885  71.309  1.00  0.00           C
ATOM   2112  O   MET   341      51.720  29.492  70.354  1.00  0.00           O
ATOM   2113  N   VAL   342      50.065  30.742  71.177  1.00  0.00           N
ATOM   2114  H   VAL   342      49.691  31.184  72.005  1.00  0.00           H
ATOM   2115  CA  VAL   342      49.589  31.257  69.856  1.00  0.00           C
ATOM   2116  HA  VAL   342      49.532  30.415  69.167  1.00  0.00           H
ATOM   2117  CB  VAL   342      48.221  31.974  70.044  1.00  0.00           C
ATOM   2118  HB  VAL   342      48.306  32.637  70.905  1.00  0.00           H
ATOM   2119  CG1 VAL   342      47.775  32.582  68.718  1.00  0.00           C
ATOM   2120 HG11 VAL   342      47.093  33.423  68.847  1.00  0.00           H
ATOM   2121 HG12 VAL   342      48.604  32.996  68.144  1.00  0.00           H
ATOM   2122 HG13 VAL   342      47.296  31.752  68.198  1.00  0.00           H
ATOM   2123  CG2 VAL   342      47.122  30.921  70.474  1.00  0.00           C
ATOM   2124 HG21 VAL   342      47.264  29.939  70.024  1.00  0.00           H
ATOM   2125 HG22 VAL   342      47.327  30.679  71.517  1.00  0.00           H
ATOM   2126 HG23 VAL   342      46.152  31.372  70.267  1.00  0.00           H
ATOM   2127  C   VAL   342      50.637  32.232  69.367  1.00  0.00           C
ATOM   2128  O   VAL   342      51.107  32.199  68.247  1.00  0.00           O
ATOM   2129  N   LEU   343      51.096  33.149  70.312  1.00  0.00           N
ATOM   2130  H   LEU   343      50.849  33.106  71.291  1.00  0.00           H
ATOM   2131  CA  LEU   343      52.076  34.169  69.868  1.00  0.00           C
ATOM   2132  HA  LEU   343      51.575  34.612  69.008  1.00  0.00           H
ATOM   2133  CB  LEU   343      52.306  35.056  71.157  1.00  0.00           C
ATOM   2134  HB2 LEU   343      51.432  35.650  71.420  1.00  0.00           H
ATOM   2135  HB3 LEU   343      52.406  34.410  72.029  1.00  0.00           H
ATOM   2136  CG  LEU   343      53.456  36.031  71.155  1.00  0.00           C
ATOM   2137  HG  LEU   343      54.441  35.567  71.104  1.00  0.00           H
ATOM   2138  CD1 LEU   343      53.363  37.005  69.951  1.00  0.00           C
ATOM   2139 HD11 LEU   343      54.082  37.820  70.027  1.00  0.00           H
ATOM   2140 HD12 LEU   343      53.366  36.342  69.085  1.00  0.00           H
ATOM   2141 HD13 LEU   343      52.374  37.461  69.990  1.00  0.00           H
ATOM   2142  CD2 LEU   343      53.423  36.892  72.477  1.00  0.00           C
ATOM   2143 HD21 LEU   343      54.361  37.447  72.519  1.00  0.00           H
ATOM   2144 HD22 LEU   343      52.488  37.451  72.489  1.00  0.00           H
ATOM   2145 HD23 LEU   343      53.356  36.176  73.296  1.00  0.00           H
ATOM   2146  C   LEU   343      53.452  33.616  69.416  1.00  0.00           C
ATOM   2147  O   LEU   343      53.925  33.956  68.331  1.00  0.00           O
ATOM   2148  N   TYR   344      53.944  32.616  70.168  1.00  0.00           N
ATOM   2149  H   TYR   344      53.337  32.336  70.925  1.00  0.00           H
ATOM   2150  CA  TYR   344      55.193  31.932  70.034  1.00  0.00           C
ATOM   2151  HA  TYR   344      55.933  32.728  69.949  1.00  0.00           H
ATOM   2152  CB  TYR   344      55.611  30.940  71.175  1.00  0.00           C
ATOM   2153  HB2 TYR   344      55.507  31.437  72.140  1.00  0.00           H
ATOM   2154  HB3 TYR   344      55.106  29.976  71.234  1.00  0.00           H
ATOM   2155  CG  TYR   344      57.040  30.503  71.185  1.00  0.00           C
ATOM   2156  CD1 TYR   344      57.954  31.366  71.785  1.00  0.00           C
ATOM   2157  HD1 TYR   344      57.681  32.060  72.566  1.00  0.00           H
ATOM   2158  CE1 TYR   344      59.299  31.176  71.524  1.00  0.00           C
ATOM   2159  HE1 TYR   344      59.980  31.928  71.895  1.00  0.00           H
ATOM   2160  CZ  TYR   344      59.823  30.200  70.684  1.00  0.00           C
ATOM   2161  OH  TYR   344      61.186  30.045  70.536  1.00  0.00           O
ATOM   2162  HH  TYR   344      61.701  30.771  70.895  1.00  0.00           H
ATOM   2163  CE2 TYR   344      58.857  29.288  70.123  1.00  0.00           C
ATOM   2164  HE2 TYR   344      59.230  28.568  69.410  1.00  0.00           H
ATOM   2165  CD2 TYR   344      57.488  29.502  70.312  1.00  0.00           C
ATOM   2166  HD2 TYR   344      56.779  28.850  69.823  1.00  0.00           H
ATOM   2167  C   TYR   344      55.126  31.137  68.671  1.00  0.00           C
ATOM   2168  O   TYR   344      56.004  31.328  67.805  1.00  0.00           O
ATOM   2169  N   PHE   345      54.096  30.349  68.434  1.00  0.00           N
ATOM   2170  H   PHE   345      53.360  30.200  69.109  1.00  0.00           H
ATOM   2171  CA  PHE   345      53.837  29.560  67.233  1.00  0.00           C
ATOM   2172  HA  PHE   345      54.643  28.834  67.129  1.00  0.00           H
ATOM   2173  CB  PHE   345      52.464  28.842  67.372  1.00  0.00           C
ATOM   2174  HB2 PHE   345      52.593  28.143  68.198  1.00  0.00           H
ATOM   2175  HB3 PHE   345      51.735  29.590  67.685  1.00  0.00           H
ATOM   2176  CG  PHE   345      52.105  28.189  66.047  1.00  0.00           C
ATOM   2177  CD1 PHE   345      52.788  26.985  65.704  1.00  0.00           C
ATOM   2178  HD1 PHE   345      53.517  26.435  66.281  1.00  0.00           H
ATOM   2179  CE1 PHE   345      52.462  26.238  64.532  1.00  0.00           C
ATOM   2180  HE1 PHE   345      52.968  25.345  64.198  1.00  0.00           H
ATOM   2181  CZ  PHE   345      51.435  26.738  63.722  1.00  0.00           C
ATOM   2182  HZ  PHE   345      51.115  26.168  62.863  1.00  0.00           H
ATOM   2183  CE2 PHE   345      50.790  27.983  64.024  1.00  0.00           C
ATOM   2184  HE2 PHE   345      50.002  28.299  63.356  1.00  0.00           H
ATOM   2185  CD2 PHE   345      51.112  28.660  65.210  1.00  0.00           C
ATOM   2186  HD2 PHE   345      50.566  29.576  65.381  1.00  0.00           H
ATOM   2187  C   PHE   345      53.862  30.429  65.958  1.00  0.00           C
ATOM   2188  O   PHE   345      54.712  30.228  65.120  1.00  0.00           O
ATOM   2189  N   PHE   346      53.007  31.428  65.792  1.00  0.00           N
ATOM   2190  H   PHE   346      52.257  31.612  66.443  1.00  0.00           H
ATOM   2191  CA  PHE   346      53.071  32.354  64.629  1.00  0.00           C
ATOM   2192  HA  PHE   346      53.139  31.710  63.751  1.00  0.00           H
ATOM   2193  CB  PHE   346      51.708  33.166  64.532  1.00  0.00           C
ATOM   2194  HB2 PHE   346      51.491  33.574  65.519  1.00  0.00           H
ATOM   2195  HB3 PHE   346      51.793  33.916  63.745  1.00  0.00           H
ATOM   2196  CG  PHE   346      50.512  32.370  64.054  1.00  0.00           C
ATOM   2197  CD1 PHE   346      50.363  31.945  62.705  1.00  0.00           C
ATOM   2198  HD1 PHE   346      51.120  32.141  61.961  1.00  0.00           H
ATOM   2199  CE1 PHE   346      49.268  31.278  62.246  1.00  0.00           C
ATOM   2200  HE1 PHE   346      49.260  31.091  61.182  1.00  0.00           H
ATOM   2201  CZ  PHE   346      48.238  30.916  63.129  1.00  0.00           C
ATOM   2202  HZ  PHE   346      47.377  30.357  62.792  1.00  0.00           H
ATOM   2203  CE2 PHE   346      48.339  31.267  64.518  1.00  0.00           C
ATOM   2204  HE2 PHE   346      47.498  31.050  65.159  1.00  0.00           H
ATOM   2205  CD2 PHE   346      49.529  31.995  64.949  1.00  0.00           C
ATOM   2206  HD2 PHE   346      49.629  32.327  65.972  1.00  0.00           H
ATOM   2207  C   PHE   346      54.281  33.256  64.536  1.00  0.00           C
ATOM   2208  O   PHE   346      54.826  33.475  63.431  1.00  0.00           O
ATOM   2209  N   GLY   347      54.723  33.779  65.649  1.00  0.00           N
ATOM   2210  H   GLY   347      54.303  33.605  66.551  1.00  0.00           H
ATOM   2211  CA  GLY   347      55.972  34.531  65.746  1.00  0.00           C
ATOM   2212  HA2 GLY   347      55.760  35.485  65.263  1.00  0.00           H
ATOM   2213  HA3 GLY   347      56.181  34.637  66.811  1.00  0.00           H
ATOM   2214  C   GLY   347      57.135  33.751  65.109  1.00  0.00           C
ATOM   2215  O   GLY   347      57.871  34.328  64.280  1.00  0.00           O
ATOM   2216  N   MET   348      57.309  32.422  65.409  1.00  0.00           N
ATOM   2217  H   MET   348      56.606  31.965  65.973  1.00  0.00           H
ATOM   2218  CA  MET   348      58.394  31.566  64.874  1.00  0.00           C
ATOM   2219  HA  MET   348      59.308  32.150  64.772  1.00  0.00           H
ATOM   2220  CB  MET   348      58.684  30.402  65.734  1.00  0.00           C
ATOM   2221  HB2 MET   348      58.888  30.622  66.782  1.00  0.00           H
ATOM   2222  HB3 MET   348      57.811  29.752  65.791  1.00  0.00           H
ATOM   2223  CG  MET   348      59.874  29.539  65.154  1.00  0.00           C
ATOM   2224  HG2 MET   348      59.471  28.952  64.329  1.00  0.00           H
ATOM   2225  HG3 MET   348      60.755  30.170  65.040  1.00  0.00           H
ATOM   2226  SD  MET   348      60.282  28.247  66.403  1.00  0.00           S
ATOM   2227  CE  MET   348      61.376  29.308  67.403  1.00  0.00           C
ATOM   2228  HE1 MET   348      62.151  29.506  66.662  1.00  0.00           H
ATOM   2229  HE2 MET   348      60.796  30.195  67.657  1.00  0.00           H
ATOM   2230  HE3 MET   348      61.724  28.803  68.304  1.00  0.00           H
ATOM   2231  C   MET   348      58.076  31.107  63.438  1.00  0.00           C
ATOM   2232  O   MET   348      58.975  31.139  62.580  1.00  0.00           O
ATOM   2233  N   ALA   349      56.828  30.817  63.072  1.00  0.00           N
ATOM   2234  H   ALA   349      56.127  30.815  63.800  1.00  0.00           H
ATOM   2235  CA  ALA   349      56.465  30.453  61.709  1.00  0.00           C
ATOM   2236  HA  ALA   349      56.888  29.478  61.469  1.00  0.00           H
ATOM   2237  CB  ALA   349      54.966  30.213  61.523  1.00  0.00           C
ATOM   2238  HB1 ALA   349      54.768  29.229  61.948  1.00  0.00           H
ATOM   2239  HB2 ALA   349      54.415  30.979  62.069  1.00  0.00           H
ATOM   2240  HB3 ALA   349      54.571  30.201  60.507  1.00  0.00           H
ATOM   2241  C   ALA   349      56.911  31.590  60.787  1.00  0.00           C
ATOM   2242  O   ALA   349      57.503  31.329  59.736  1.00  0.00           O
ATOM   2243  N   SER   350      56.639  32.800  61.202  1.00  0.00           N
ATOM   2244  H   SER   350      56.016  32.922  61.988  1.00  0.00           H
ATOM   2245  CA  SER   350      57.271  33.990  60.540  1.00  0.00           C
ATOM   2246  HA  SER   350      56.778  34.183  59.587  1.00  0.00           H
ATOM   2247  CB  SER   350      57.077  35.230  61.386  1.00  0.00           C
ATOM   2248  HB2 SER   350      57.710  35.239  62.273  1.00  0.00           H
ATOM   2249  HB3 SER   350      57.434  36.060  60.775  1.00  0.00           H
ATOM   2250  OG  SER   350      55.740  35.517  61.706  1.00  0.00           O
ATOM   2251  HG  SER   350      55.521  34.875  62.385  1.00  0.00           H
ATOM   2252  C   SER   350      58.745  33.792  60.164  1.00  0.00           C
ATOM   2253  O   SER   350      59.197  33.858  59.001  1.00  0.00           O
ATOM   2254  N   SER   351      59.513  33.408  61.211  1.00  0.00           N
ATOM   2255  H   SER   351      59.098  33.209  62.110  1.00  0.00           H
ATOM   2256  CA  SER   351      60.993  33.059  60.959  1.00  0.00           C
ATOM   2257  HA  SER   351      61.444  33.910  60.449  1.00  0.00           H
ATOM   2258  CB  SER   351      61.782  32.974  62.284  1.00  0.00           C
ATOM   2259  HB2 SER   351      61.947  31.922  62.516  1.00  0.00           H
ATOM   2260  HB3 SER   351      62.731  33.425  61.995  1.00  0.00           H
ATOM   2261  OG  SER   351      61.128  33.660  63.307  1.00  0.00           O
ATOM   2262  HG  SER   351      61.810  33.985  63.899  1.00  0.00           H
ATOM   2263  C   SER   351      61.243  31.898  59.984  1.00  0.00           C
ATOM   2264  O   SER   351      62.218  31.904  59.166  1.00  0.00           O
ATOM   2265  N   ILE   352      60.403  30.918  60.008  1.00  0.00           N
ATOM   2266  H   ILE   352      59.620  30.941  60.645  1.00  0.00           H
ATOM   2267  CA  ILE   352      60.466  29.826  58.948  1.00  0.00           C
ATOM   2268  HA  ILE   352      61.520  29.789  58.671  1.00  0.00           H
ATOM   2269  CB  ILE   352      60.005  28.433  59.390  1.00  0.00           C
ATOM   2270  HB  ILE   352      58.919  28.413  59.298  1.00  0.00           H
ATOM   2271  CG2 ILE   352      60.575  27.345  58.434  1.00  0.00           C
ATOM   2272 HG21 ILE   352      60.456  26.328  58.806  1.00  0.00           H
ATOM   2273 HG22 ILE   352      59.991  27.321  57.513  1.00  0.00           H
ATOM   2274 HG23 ILE   352      61.633  27.455  58.198  1.00  0.00           H
ATOM   2275  CG1 ILE   352      60.407  28.056  60.845  1.00  0.00           C
ATOM   2276 HG12 ILE   352      60.063  28.852  61.504  1.00  0.00           H
ATOM   2277 HG13 ILE   352      59.708  27.264  61.115  1.00  0.00           H
ATOM   2278  CD1 ILE   352      61.899  27.818  61.185  1.00  0.00           C
ATOM   2279 HD11 ILE   352      62.248  26.912  60.689  1.00  0.00           H
ATOM   2280 HD12 ILE   352      62.536  28.675  60.967  1.00  0.00           H
ATOM   2281 HD13 ILE   352      61.979  27.523  62.232  1.00  0.00           H
ATOM   2282  C   ILE   352      59.917  30.172  57.520  1.00  0.00           C
ATOM   2283  O   ILE   352      60.548  29.828  56.535  1.00  0.00           O
ATOM   2284  N   TRP   353      58.915  31.028  57.509  1.00  0.00           N
ATOM   2285  H   TRP   353      58.421  31.254  58.360  1.00  0.00           H
ATOM   2286  CA  TRP   353      58.459  31.697  56.263  1.00  0.00           C
ATOM   2287  HA  TRP   353      58.320  30.931  55.501  1.00  0.00           H
ATOM   2288  CB  TRP   353      57.215  32.540  56.511  1.00  0.00           C
ATOM   2289  HB2 TRP   353      57.316  33.155  57.405  1.00  0.00           H
ATOM   2290  HB3 TRP   353      57.117  33.143  55.608  1.00  0.00           H
ATOM   2291  CG  TRP   353      55.877  31.803  56.679  1.00  0.00           C
ATOM   2292  CD1 TRP   353      55.000  31.851  57.691  1.00  0.00           C
ATOM   2293  HD1 TRP   353      55.239  32.356  58.616  1.00  0.00           H
ATOM   2294  NE1 TRP   353      53.849  31.112  57.435  1.00  0.00           N
ATOM   2295  HE1 TRP   353      53.123  30.942  58.117  1.00  0.00           H
ATOM   2296  CE2 TRP   353      53.940  30.533  56.214  1.00  0.00           C
ATOM   2297  CZ2 TRP   353      53.176  29.648  55.510  1.00  0.00           C
ATOM   2298  HZ2 TRP   353      52.290  29.276  56.003  1.00  0.00           H
ATOM   2299  CH2 TRP   353      53.544  29.215  54.254  1.00  0.00           C
ATOM   2300  HH2 TRP   353      52.836  28.741  53.591  1.00  0.00           H
ATOM   2301  CZ3 TRP   353      54.802  29.643  53.705  1.00  0.00           C
ATOM   2302  HZ3 TRP   353      55.198  29.234  52.787  1.00  0.00           H
ATOM   2303  CE3 TRP   353      55.632  30.525  54.484  1.00  0.00           C
ATOM   2304  HE3 TRP   353      56.631  30.756  54.143  1.00  0.00           H
ATOM   2305  CD2 TRP   353      55.170  30.984  55.716  1.00  0.00           C
ATOM   2306  C   TRP   353      59.551  32.491  55.658  1.00  0.00           C
ATOM   2307  O   TRP   353      59.553  32.504  54.359  1.00  0.00           O
ATOM   2308  N   TRP   354      60.550  33.091  56.351  1.00  0.00           N
ATOM   2309  H   TRP   354      60.560  32.937  57.349  1.00  0.00           H
ATOM   2310  CA  TRP   354      61.720  33.725  55.747  1.00  0.00           C
ATOM   2311  HA  TRP   354      61.450  34.537  55.072  1.00  0.00           H
ATOM   2312  CB  TRP   354      62.368  34.562  56.929  1.00  0.00           C
ATOM   2313  HB2 TRP   354      61.655  35.232  57.409  1.00  0.00           H
ATOM   2314  HB3 TRP   354      62.701  33.826  57.660  1.00  0.00           H
ATOM   2315  CG  TRP   354      63.594  35.353  56.573  1.00  0.00           C
ATOM   2316  CD1 TRP   354      63.974  35.715  55.361  1.00  0.00           C
ATOM   2317  HD1 TRP   354      63.380  35.472  54.492  1.00  0.00           H
ATOM   2318  NE1 TRP   354      65.153  36.418  55.374  1.00  0.00           N
ATOM   2319  HE1 TRP   354      65.456  37.010  54.614  1.00  0.00           H
ATOM   2320  CE2 TRP   354      65.736  36.350  56.644  1.00  0.00           C
ATOM   2321  CZ2 TRP   354      66.903  36.901  57.140  1.00  0.00           C
ATOM   2322  HZ2 TRP   354      67.588  37.389  56.462  1.00  0.00           H
ATOM   2323  CH2 TRP   354      67.134  36.829  58.537  1.00  0.00           C
ATOM   2324  HH2 TRP   354      68.064  37.219  58.924  1.00  0.00           H
ATOM   2325  CZ3 TRP   354      66.302  36.122  59.353  1.00  0.00           C
ATOM   2326  HZ3 TRP   354      66.535  36.006  60.401  1.00  0.00           H
ATOM   2327  CE3 TRP   354      65.096  35.600  58.852  1.00  0.00           C
ATOM   2328  HE3 TRP   354      64.382  35.085  59.477  1.00  0.00           H
ATOM   2329  CD2 TRP   354      64.775  35.698  57.459  1.00  0.00           C
ATOM   2330  C   TRP   354      62.730  32.779  55.175  1.00  0.00           C
ATOM   2331  O   TRP   354      63.238  32.959  54.066  1.00  0.00           O
ATOM   2332  N   VAL   355      62.843  31.540  55.695  1.00  0.00           N
ATOM   2333  H   VAL   355      62.373  31.343  56.567  1.00  0.00           H
ATOM   2334  CA  VAL   355      63.568  30.432  55.029  1.00  0.00           C
ATOM   2335  HA  VAL   355      64.576  30.767  54.785  1.00  0.00           H
ATOM   2336  CB  VAL   355      63.800  29.224  56.007  1.00  0.00           C
ATOM   2337  HB  VAL   355      62.885  28.901  56.503  1.00  0.00           H
ATOM   2338  CG1 VAL   355      64.416  27.997  55.343  1.00  0.00           C
ATOM   2339 HG11 VAL   355      64.911  28.310  54.424  1.00  0.00           H
ATOM   2340 HG12 VAL   355      65.063  27.384  55.971  1.00  0.00           H
ATOM   2341 HG13 VAL   355      63.545  27.385  55.108  1.00  0.00           H
ATOM   2342  CG2 VAL   355      64.676  29.693  57.123  1.00  0.00           C
ATOM   2343 HG21 VAL   355      64.946  28.910  57.832  1.00  0.00           H
ATOM   2344 HG22 VAL   355      65.510  30.317  56.804  1.00  0.00           H
ATOM   2345 HG23 VAL   355      63.984  30.316  57.690  1.00  0.00           H
ATOM   2346  C   VAL   355      62.803  30.048  53.696  1.00  0.00           C
ATOM   2347  O   VAL   355      63.520  29.960  52.689  1.00  0.00           O
ATOM   2348  N   ILE   356      61.461  29.934  53.672  1.00  0.00           N
ATOM   2349  H   ILE   356      60.980  30.016  54.556  1.00  0.00           H
ATOM   2350  CA  ILE   356      60.838  29.534  52.447  1.00  0.00           C
ATOM   2351  HA  ILE   356      61.420  28.760  51.947  1.00  0.00           H
ATOM   2352  CB  ILE   356      59.313  29.284  52.700  1.00  0.00           C
ATOM   2353  HB  ILE   356      58.847  30.199  53.067  1.00  0.00           H
ATOM   2354  CG2 ILE   356      58.502  29.051  51.401  1.00  0.00           C
ATOM   2355 HG21 ILE   356      58.911  28.410  50.619  1.00  0.00           H
ATOM   2356 HG22 ILE   356      57.516  28.636  51.611  1.00  0.00           H
ATOM   2357 HG23 ILE   356      58.333  30.018  50.927  1.00  0.00           H
ATOM   2358  CG1 ILE   356      59.056  28.233  53.838  1.00  0.00           C
ATOM   2359 HG12 ILE   356      59.344  28.668  54.794  1.00  0.00           H
ATOM   2360 HG13 ILE   356      57.980  28.067  53.783  1.00  0.00           H
ATOM   2361  CD1 ILE   356      59.882  26.900  53.814  1.00  0.00           C
ATOM   2362 HD11 ILE   356      59.224  26.188  54.312  1.00  0.00           H
ATOM   2363 HD12 ILE   356      60.113  26.646  52.779  1.00  0.00           H
ATOM   2364 HD13 ILE   356      60.781  27.038  54.414  1.00  0.00           H
ATOM   2365  C   ILE   356      60.957  30.650  51.326  1.00  0.00           C
ATOM   2366  O   ILE   356      61.161  30.324  50.183  1.00  0.00           O
ATOM   2367  N   LEU   357      60.865  31.887  51.689  1.00  0.00           N
ATOM   2368  H   LEU   357      60.664  32.012  52.670  1.00  0.00           H
ATOM   2369  CA  LEU   357      61.147  33.175  50.885  1.00  0.00           C
ATOM   2370  HA  LEU   357      60.570  33.082  49.965  1.00  0.00           H
ATOM   2371  CB  LEU   357      60.665  34.452  51.630  1.00  0.00           C
ATOM   2372  HB2 LEU   357      59.580  34.502  51.713  1.00  0.00           H
ATOM   2373  HB3 LEU   357      60.851  34.297  52.693  1.00  0.00           H
ATOM   2374  CG  LEU   357      61.199  35.847  51.230  1.00  0.00           C
ATOM   2375  HG  LEU   357      62.251  35.816  51.516  1.00  0.00           H
ATOM   2376  CD1 LEU   357      61.162  36.198  49.765  1.00  0.00           C
ATOM   2377 HD11 LEU   357      60.131  36.158  49.413  1.00  0.00           H
ATOM   2378 HD12 LEU   357      61.669  37.151  49.616  1.00  0.00           H
ATOM   2379 HD13 LEU   357      61.801  35.606  49.111  1.00  0.00           H
ATOM   2380  CD2 LEU   357      60.563  37.003  52.030  1.00  0.00           C
ATOM   2381 HD21 LEU   357      59.531  37.191  51.732  1.00  0.00           H
ATOM   2382 HD22 LEU   357      60.645  36.840  53.105  1.00  0.00           H
ATOM   2383 HD23 LEU   357      61.107  37.924  51.817  1.00  0.00           H
ATOM   2384  C   LEU   357      62.611  33.151  50.431  1.00  0.00           C
ATOM   2385  O   LEU   357      62.778  33.126  49.201  1.00  0.00           O
ATOM   2386  N   SER   358      63.665  33.098  51.304  1.00  0.00           N
ATOM   2387  H   SER   358      63.524  33.167  52.302  1.00  0.00           H
ATOM   2388  CA  SER   358      65.088  33.199  50.980  1.00  0.00           C
ATOM   2389  HA  SER   358      65.294  34.084  50.378  1.00  0.00           H
ATOM   2390  CB  SER   358      65.973  33.306  52.204  1.00  0.00           C
ATOM   2391  HB2 SER   358      66.990  33.493  51.859  1.00  0.00           H
ATOM   2392  HB3 SER   358      65.706  34.231  52.713  1.00  0.00           H
ATOM   2393  OG  SER   358      65.853  32.258  53.122  1.00  0.00           O
ATOM   2394  HG  SER   358      65.049  32.551  53.557  1.00  0.00           H
ATOM   2395  C   SER   358      65.489  32.042  50.144  1.00  0.00           C
ATOM   2396  O   SER   358      66.031  32.295  49.094  1.00  0.00           O
ATOM   2397  N   LEU   359      65.012  30.854  50.471  1.00  0.00           N
ATOM   2398  H   LEU   359      64.608  30.715  51.386  1.00  0.00           H
ATOM   2399  CA  LEU   359      65.343  29.630  49.660  1.00  0.00           C
ATOM   2400  HA  LEU   359      66.425  29.566  49.546  1.00  0.00           H
ATOM   2401  CB  LEU   359      64.777  28.423  50.421  1.00  0.00           C
ATOM   2402  HB2 LEU   359      65.274  28.278  51.380  1.00  0.00           H
ATOM   2403  HB3 LEU   359      63.722  28.556  50.660  1.00  0.00           H
ATOM   2404  CG  LEU   359      64.998  27.076  49.772  1.00  0.00           C
ATOM   2405  HG  LEU   359      65.995  27.121  49.333  1.00  0.00           H
ATOM   2406  CD1 LEU   359      65.087  26.012  50.900  1.00  0.00           C
ATOM   2407 HD11 LEU   359      64.218  26.098  51.552  1.00  0.00           H
ATOM   2408 HD12 LEU   359      65.262  25.000  50.535  1.00  0.00           H
ATOM   2409 HD13 LEU   359      65.973  26.157  51.517  1.00  0.00           H
ATOM   2410  CD2 LEU   359      63.860  26.722  48.768  1.00  0.00           C
ATOM   2411 HD21 LEU   359      64.095  25.734  48.372  1.00  0.00           H
ATOM   2412 HD22 LEU   359      62.899  26.691  49.282  1.00  0.00           H
ATOM   2413 HD23 LEU   359      63.715  27.448  47.969  1.00  0.00           H
ATOM   2414  C   LEU   359      64.884  29.771  48.211  1.00  0.00           C
ATOM   2415  O   LEU   359      65.742  29.741  47.360  1.00  0.00           O
ATOM   2416  N   THR   360      63.579  30.089  48.006  1.00  0.00           N
ATOM   2417  H   THR   360      62.995  30.256  48.814  1.00  0.00           H
ATOM   2418  CA  THR   360      63.035  30.228  46.641  1.00  0.00           C
ATOM   2419  HA  THR   360      63.432  29.491  45.944  1.00  0.00           H
ATOM   2420  CB  THR   360      61.465  30.159  46.667  1.00  0.00           C
ATOM   2421  HB  THR   360      61.081  30.496  45.704  1.00  0.00           H
ATOM   2422  CG2 THR   360      60.968  28.744  46.904  1.00  0.00           C
ATOM   2423 HG21 THR   360      61.231  28.072  46.087  1.00  0.00           H
ATOM   2424 HG22 THR   360      61.357  28.335  47.836  1.00  0.00           H
ATOM   2425 HG23 THR   360      59.878  28.729  46.923  1.00  0.00           H
ATOM   2426  OG1 THR   360      60.886  31.010  47.636  1.00  0.00           O
ATOM   2427  HG1 THR   360      60.943  30.583  48.494  1.00  0.00           H
ATOM   2428  C   THR   360      63.505  31.559  45.991  1.00  0.00           C
ATOM   2429  O   THR   360      63.459  31.568  44.777  1.00  0.00           O
ATOM   2430  N   TRP   361      64.017  32.577  46.690  1.00  0.00           N
ATOM   2431  H   TRP   361      64.149  32.404  47.676  1.00  0.00           H
ATOM   2432  CA  TRP   361      64.554  33.724  45.979  1.00  0.00           C
ATOM   2433  HA  TRP   361      63.794  33.957  45.233  1.00  0.00           H
ATOM   2434  CB  TRP   361      64.767  34.914  46.903  1.00  0.00           C
ATOM   2435  HB2 TRP   361      63.859  35.128  47.465  1.00  0.00           H
ATOM   2436  HB3 TRP   361      65.322  34.628  47.797  1.00  0.00           H
ATOM   2437  CG  TRP   361      65.250  36.176  46.098  1.00  0.00           C
ATOM   2438  CD1 TRP   361      64.507  36.983  45.337  1.00  0.00           C
ATOM   2439  HD1 TRP   361      63.441  36.897  45.183  1.00  0.00           H
ATOM   2440  NE1 TRP   361      65.297  37.950  44.794  1.00  0.00           N
ATOM   2441  HE1 TRP   361      64.965  38.780  44.324  1.00  0.00           H
ATOM   2442  CE2 TRP   361      66.686  37.701  45.046  1.00  0.00           C
ATOM   2443  CZ2 TRP   361      67.902  38.246  44.762  1.00  0.00           C
ATOM   2444  HZ2 TRP   361      67.938  39.099  44.100  1.00  0.00           H
ATOM   2445  CH2 TRP   361      69.090  37.670  45.222  1.00  0.00           C
ATOM   2446  HH2 TRP   361      70.001  38.231  45.072  1.00  0.00           H
ATOM   2447  CZ3 TRP   361      69.127  36.544  46.063  1.00  0.00           C
ATOM   2448  HZ3 TRP   361      70.037  36.190  46.525  1.00  0.00           H
ATOM   2449  CE3 TRP   361      67.859  35.993  46.283  1.00  0.00           C
ATOM   2450  HE3 TRP   361      67.829  35.151  46.959  1.00  0.00           H
ATOM   2451  CD2 TRP   361      66.629  36.535  45.885  1.00  0.00           C
ATOM   2452  C   TRP   361      65.874  33.396  45.254  1.00  0.00           C
ATOM   2453  O   TRP   361      66.079  33.694  44.109  1.00  0.00           O
ATOM   2454  N   PHE   362      66.756  32.602  45.907  1.00  0.00           N
ATOM   2455  H   PHE   362      66.557  32.316  46.855  1.00  0.00           H
ATOM   2456  CA  PHE   362      67.985  32.050  45.303  1.00  0.00           C
ATOM   2457  HA  PHE   362      68.641  32.863  44.990  1.00  0.00           H
ATOM   2458  CB  PHE   362      68.871  31.382  46.387  1.00  0.00           C
ATOM   2459  HB2 PHE   362      69.384  32.177  46.926  1.00  0.00           H
ATOM   2460  HB3 PHE   362      68.223  30.946  47.147  1.00  0.00           H
ATOM   2461  CG  PHE   362      69.830  30.341  45.829  1.00  0.00           C
ATOM   2462  CD1 PHE   362      70.912  30.688  44.961  1.00  0.00           C
ATOM   2463  HD1 PHE   362      71.088  31.693  44.607  1.00  0.00           H
ATOM   2464  CE1 PHE   362      71.699  29.659  44.385  1.00  0.00           C
ATOM   2465  HE1 PHE   362      72.435  29.973  43.660  1.00  0.00           H
ATOM   2466  CZ  PHE   362      71.444  28.320  44.500  1.00  0.00           C
ATOM   2467  HZ  PHE   362      72.019  27.567  43.980  1.00  0.00           H
ATOM   2468  CE2 PHE   362      70.479  27.953  45.483  1.00  0.00           C
ATOM   2469  HE2 PHE   362      70.242  26.958  45.829  1.00  0.00           H
ATOM   2470  CD2 PHE   362      69.625  28.937  45.992  1.00  0.00           C
ATOM   2471  HD2 PHE   362      68.841  28.612  46.660  1.00  0.00           H
ATOM   2472  C   PHE   362      67.727  31.248  43.988  1.00  0.00           C
ATOM   2473  O   PHE   362      68.463  31.491  42.984  1.00  0.00           O
ATOM   2474  N   LEU   363      66.787  30.316  44.012  1.00  0.00           N
ATOM   2475  H   LEU   363      66.416  30.124  44.932  1.00  0.00           H
ATOM   2476  CA  LEU   363      66.338  29.495  42.865  1.00  0.00           C
ATOM   2477  HA  LEU   363      67.273  29.179  42.402  1.00  0.00           H
ATOM   2478  CB  LEU   363      65.426  28.327  43.321  1.00  0.00           C
ATOM   2479  HB2 LEU   363      64.532  28.868  43.633  1.00  0.00           H
ATOM   2480  HB3 LEU   363      65.199  27.659  42.490  1.00  0.00           H
ATOM   2481  CG  LEU   363      66.009  27.606  44.474  1.00  0.00           C
ATOM   2482  HG  LEU   363      66.134  28.154  45.407  1.00  0.00           H
ATOM   2483  CD1 LEU   363      65.076  26.551  45.008  1.00  0.00           C
ATOM   2484 HD11 LEU   363      65.421  25.943  45.844  1.00  0.00           H
ATOM   2485 HD12 LEU   363      64.195  27.129  45.290  1.00  0.00           H
ATOM   2486 HD13 LEU   363      64.758  25.854  44.233  1.00  0.00           H
ATOM   2487  CD2 LEU   363      67.344  26.889  44.075  1.00  0.00           C
ATOM   2488 HD21 LEU   363      67.416  26.122  43.303  1.00  0.00           H
ATOM   2489 HD22 LEU   363      68.067  27.632  43.740  1.00  0.00           H
ATOM   2490 HD23 LEU   363      67.731  26.445  44.992  1.00  0.00           H
ATOM   2491  C   LEU   363      65.753  30.368  41.720  1.00  0.00           C
ATOM   2492  O   LEU   363      66.133  30.193  40.607  1.00  0.00           O
ATOM   2493  N   ALA   364      64.765  31.251  42.037  1.00  0.00           N
ATOM   2494  H   ALA   364      64.343  31.145  42.948  1.00  0.00           H
ATOM   2495  CA  ALA   364      64.091  32.187  41.119  1.00  0.00           C
ATOM   2496  HA  ALA   364      63.576  31.556  40.394  1.00  0.00           H
ATOM   2497  CB  ALA   364      63.180  33.046  42.007  1.00  0.00           C
ATOM   2498  HB1 ALA   364      62.874  33.913  41.421  1.00  0.00           H
ATOM   2499  HB2 ALA   364      62.328  32.511  42.426  1.00  0.00           H
ATOM   2500  HB3 ALA   364      63.828  33.411  42.804  1.00  0.00           H
ATOM   2501  C   ALA   364      65.056  33.127  40.429  1.00  0.00           C
ATOM   2502  O   ALA   364      65.034  33.244  39.163  1.00  0.00           O
ATOM   2503  N   ALA   365      66.112  33.585  41.105  1.00  0.00           N
ATOM   2504  H   ALA   365      66.114  33.350  42.087  1.00  0.00           H
ATOM   2505  CA  ALA   365      67.010  34.691  40.749  1.00  0.00           C
ATOM   2506  HA  ALA   365      66.402  35.538  40.434  1.00  0.00           H
ATOM   2507  CB  ALA   365      67.649  35.386  42.027  1.00  0.00           C
ATOM   2508  HB1 ALA   365      68.287  34.708  42.594  1.00  0.00           H
ATOM   2509  HB2 ALA   365      68.020  36.370  41.738  1.00  0.00           H
ATOM   2510  HB3 ALA   365      66.785  35.597  42.656  1.00  0.00           H
ATOM   2511  C   ALA   365      68.028  34.374  39.622  1.00  0.00           C
ATOM   2512  O   ALA   365      69.034  33.708  39.758  1.00  0.00           O
ATOM   2513  N   GLY   366      67.804  34.910  38.421  1.00  0.00           N
ATOM   2514  H   GLY   366      67.157  35.685  38.404  1.00  0.00           H
ATOM   2515  CA  GLY   366      68.716  34.788  37.284  1.00  0.00           C
ATOM   2516  HA2 GLY   366      68.466  35.549  36.544  1.00  0.00           H
ATOM   2517  HA3 GLY   366      69.747  34.866  37.629  1.00  0.00           H
ATOM   2518  C   GLY   366      68.646  33.394  36.634  1.00  0.00           C
ATOM   2519  O   GLY   366      68.226  33.304  35.494  1.00  0.00           O
ATOM   2520  N   MET   367      68.845  32.348  37.368  1.00  0.00           N
ATOM   2521  H   MET   367      69.033  32.482  38.351  1.00  0.00           H
ATOM   2522  CA  MET   367      68.501  30.941  36.886  1.00  0.00           C
ATOM   2523  HA  MET   367      69.105  30.721  36.006  1.00  0.00           H
ATOM   2524  CB  MET   367      68.904  29.927  37.951  1.00  0.00           C
ATOM   2525  HB2 MET   367      68.223  29.992  38.799  1.00  0.00           H
ATOM   2526  HB3 MET   367      68.845  28.954  37.464  1.00  0.00           H
ATOM   2527  CG  MET   367      70.332  30.014  38.519  1.00  0.00           C
ATOM   2528  HG2 MET   367      71.057  30.022  37.705  1.00  0.00           H
ATOM   2529  HG3 MET   367      70.453  30.981  39.007  1.00  0.00           H
ATOM   2530  SD  MET   367      70.859  28.699  39.585  1.00  0.00           S
ATOM   2531  CE  MET   367      70.252  29.163  41.153  1.00  0.00           C
ATOM   2532  HE1 MET   367      70.969  29.917  41.478  1.00  0.00           H
ATOM   2533  HE2 MET   367      69.286  29.658  41.048  1.00  0.00           H
ATOM   2534  HE3 MET   367      70.239  28.363  41.893  1.00  0.00           H
ATOM   2535  C   MET   367      67.044  30.755  36.413  1.00  0.00           C
ATOM   2536  O   MET   367      66.918  30.005  35.463  1.00  0.00           O
ATOM   2537  N   LYS   368      66.019  31.248  37.144  1.00  0.00           N
ATOM   2538  H   LYS   368      66.157  31.847  37.945  1.00  0.00           H
ATOM   2539  CA  LYS   368      64.568  30.931  36.976  1.00  0.00           C
ATOM   2540  HA  LYS   368      63.979  31.465  37.721  1.00  0.00           H
ATOM   2541  CB  LYS   368      63.985  31.413  35.675  1.00  0.00           C
ATOM   2542  HB2 LYS   368      64.607  31.145  34.821  1.00  0.00           H
ATOM   2543  HB3 LYS   368      62.963  31.089  35.477  1.00  0.00           H
ATOM   2544  CG  LYS   368      64.075  33.005  35.671  1.00  0.00           C
ATOM   2545  HG2 LYS   368      63.614  33.244  36.629  1.00  0.00           H
ATOM   2546  HG3 LYS   368      65.120  33.302  35.581  1.00  0.00           H
ATOM   2547  CD  LYS   368      63.269  33.603  34.518  1.00  0.00           C
ATOM   2548  HD2 LYS   368      63.699  33.250  33.581  1.00  0.00           H
ATOM   2549  HD3 LYS   368      62.208  33.358  34.564  1.00  0.00           H
ATOM   2550  CE  LYS   368      63.515  35.061  34.479  1.00  0.00           C
ATOM   2551  HE2 LYS   368      63.090  35.449  35.404  1.00  0.00           H
ATOM   2552  HE3 LYS   368      64.595  35.143  34.602  1.00  0.00           H
ATOM   2553  NZ  LYS   368      63.009  35.707  33.258  1.00  0.00           N
ATOM   2554  HZ1 LYS   368      63.065  35.208  32.382  1.00  0.00           H
ATOM   2555  HZ2 LYS   368      62.006  35.809  33.317  1.00  0.00           H
ATOM   2556  HZ3 LYS   368      63.594  36.508  33.069  1.00  0.00           H
ATOM   2557  C   LYS   368      64.260  29.427  37.163  1.00  0.00           C
ATOM   2558  O   LYS   368      63.429  28.736  36.530  1.00  0.00           O
ATOM   2559  N   TRP   369      64.954  28.833  38.095  1.00  0.00           N
ATOM   2560  H   TRP   369      65.569  29.423  38.637  1.00  0.00           H
ATOM   2561  CA  TRP   369      65.168  27.445  38.252  1.00  0.00           C
ATOM   2562  HA  TRP   369      65.540  27.080  37.295  1.00  0.00           H
ATOM   2563  CB  TRP   369      66.303  27.336  39.325  1.00  0.00           C
ATOM   2564  HB2 TRP   369      67.090  28.065  39.131  1.00  0.00           H
ATOM   2565  HB3 TRP   369      65.949  27.633  40.312  1.00  0.00           H
ATOM   2566  CG  TRP   369      66.955  25.943  39.475  1.00  0.00           C
ATOM   2567  CD1 TRP   369      67.948  25.468  38.684  1.00  0.00           C
ATOM   2568  HD1 TRP   369      68.578  26.078  38.054  1.00  0.00           H
ATOM   2569  NE1 TRP   369      68.331  24.225  39.191  1.00  0.00           N
ATOM   2570  HE1 TRP   369      69.112  23.681  38.851  1.00  0.00           H
ATOM   2571  CE2 TRP   369      67.477  23.753  40.142  1.00  0.00           C
ATOM   2572  CZ2 TRP   369      67.478  22.496  40.763  1.00  0.00           C
ATOM   2573  HZ2 TRP   369      68.285  21.784  40.665  1.00  0.00           H
ATOM   2574  CH2 TRP   369      66.424  22.259  41.723  1.00  0.00           C
ATOM   2575  HH2 TRP   369      66.374  21.426  42.409  1.00  0.00           H
ATOM   2576  CZ3 TRP   369      65.493  23.249  41.937  1.00  0.00           C
ATOM   2577  HZ3 TRP   369      64.750  23.048  42.695  1.00  0.00           H
ATOM   2578  CE3 TRP   369      65.555  24.529  41.271  1.00  0.00           C
ATOM   2579  HE3 TRP   369      64.753  25.204  41.530  1.00  0.00           H
ATOM   2580  CD2 TRP   369      66.514  24.771  40.295  1.00  0.00           C
ATOM   2581  C   TRP   369      63.924  26.747  38.726  1.00  0.00           C
ATOM   2582  O   TRP   369      63.347  27.146  39.742  1.00  0.00           O
ATOM   2583  N   GLY   370      63.426  25.791  37.991  1.00  0.00           N
ATOM   2584  H   GLY   370      63.944  25.567  37.154  1.00  0.00           H
ATOM   2585  CA  GLY   370      62.363  24.893  38.406  1.00  0.00           C
ATOM   2586  HA2 GLY   370      61.960  24.353  37.549  1.00  0.00           H
ATOM   2587  HA3 GLY   370      62.679  24.351  39.297  1.00  0.00           H
ATOM   2588  C   GLY   370      61.084  25.631  38.808  1.00  0.00           C
ATOM   2589  O   GLY   370      60.435  25.237  39.703  1.00  0.00           O
ATOM   2590  N   HIP   371      60.666  26.643  38.034  1.00  0.00           N
ATOM   2591  H   HIP   371      61.143  26.786  37.155  1.00  0.00           H
ATOM   2592  CA  HIP   371      59.743  27.694  38.499  1.00  0.00           C
ATOM   2593  HA  HIP   371      59.946  28.016  39.520  1.00  0.00           H
ATOM   2594  CB  HIP   371      59.893  28.904  37.553  1.00  0.00           C
ATOM   2595  HB2 HIP   371      60.896  29.326  37.613  1.00  0.00           H
ATOM   2596  HB3 HIP   371      59.773  28.557  36.527  1.00  0.00           H
ATOM   2597  CG  HIP   371      59.050  30.031  38.003  1.00  0.00           C
ATOM   2598  ND1 HIP   371      57.747  30.283  37.752  1.00  0.00           N
ATOM   2599  HD1 HIP   371      57.090  29.775  37.176  1.00  0.00           H
ATOM   2600  CE1 HIP   371      57.461  31.430  38.376  1.00  0.00           C
ATOM   2601  HE1 HIP   371      56.458  31.828  38.343  1.00  0.00           H
ATOM   2602  NE2 HIP   371      58.480  31.954  38.997  1.00  0.00           N
ATOM   2603  HE2 HIP   371      58.477  32.764  39.601  1.00  0.00           H
ATOM   2604  CD2 HIP   371      59.504  30.990  38.826  1.00  0.00           C
ATOM   2605  HD2 HIP   371      60.504  31.012  39.234  1.00  0.00           H
ATOM   2606  C   HIP   371      58.279  27.218  38.537  1.00  0.00           C
ATOM   2607  O   HIP   371      57.484  27.544  39.364  1.00  0.00           O
ATOM   2608  N   GLU   372      57.875  26.402  37.564  1.00  0.00           N
ATOM   2609  H   GLU   372      58.502  26.167  36.808  1.00  0.00           H
ATOM   2610  CA  GLU   372      56.596  25.732  37.489  1.00  0.00           C
ATOM   2611  HA  GLU   372      55.728  26.295  37.834  1.00  0.00           H
ATOM   2612  CB  GLU   372      56.325  25.514  35.979  1.00  0.00           C
ATOM   2613  HB2 GLU   372      57.161  24.944  35.575  1.00  0.00           H
ATOM   2614  HB3 GLU   372      55.464  24.858  35.850  1.00  0.00           H
ATOM   2615  CG  GLU   372      56.294  26.778  35.120  1.00  0.00           C
ATOM   2616  HG2 GLU   372      57.300  27.195  35.067  1.00  0.00           H
ATOM   2617  HG3 GLU   372      55.996  26.484  34.114  1.00  0.00           H
ATOM   2618  CD  GLU   372      55.424  27.862  35.704  1.00  0.00           C
ATOM   2619  OE1 GLU   372      54.158  27.736  35.829  1.00  0.00           O
ATOM   2620  OE2 GLU   372      56.064  28.906  36.007  1.00  0.00           O
ATOM   2621  C   GLU   372      56.531  24.447  38.313  1.00  0.00           C
ATOM   2622  O   GLU   372      55.499  24.001  38.849  1.00  0.00           O
ATOM   2623  N   ALA   373      57.653  23.707  38.449  1.00  0.00           N
ATOM   2624  H   ALA   373      58.490  23.946  37.937  1.00  0.00           H
ATOM   2625  CA  ALA   373      57.744  22.537  39.388  1.00  0.00           C
ATOM   2626  HA  ALA   373      56.898  21.850  39.360  1.00  0.00           H
ATOM   2627  CB  ALA   373      58.863  21.628  38.790  1.00  0.00           C
ATOM   2628  HB1 ALA   373      59.061  20.689  39.306  1.00  0.00           H
ATOM   2629  HB2 ALA   373      58.548  21.347  37.785  1.00  0.00           H
ATOM   2630  HB3 ALA   373      59.790  22.200  38.824  1.00  0.00           H
ATOM   2631  C   ALA   373      57.774  22.836  40.892  1.00  0.00           C
ATOM   2632  O   ALA   373      57.357  21.992  41.706  1.00  0.00           O
ATOM   2633  N   ILE   374      58.200  24.054  41.274  1.00  0.00           N
ATOM   2634  H   ILE   374      58.710  24.612  40.604  1.00  0.00           H
ATOM   2635  CA  ILE   374      58.121  24.404  42.679  1.00  0.00           C
ATOM   2636  HA  ILE   374      58.392  23.498  43.221  1.00  0.00           H
ATOM   2637  CB  ILE   374      59.171  25.477  43.051  1.00  0.00           C
ATOM   2638  HB  ILE   374      59.285  26.190  42.235  1.00  0.00           H
ATOM   2639  CG2 ILE   374      58.861  26.305  44.240  1.00  0.00           C
ATOM   2640 HG21 ILE   374      57.790  26.497  44.303  1.00  0.00           H
ATOM   2641 HG22 ILE   374      59.111  25.706  45.115  1.00  0.00           H
ATOM   2642 HG23 ILE   374      59.475  27.202  44.331  1.00  0.00           H
ATOM   2643  CG1 ILE   374      60.522  24.682  43.149  1.00  0.00           C
ATOM   2644 HG12 ILE   374      60.412  23.886  43.885  1.00  0.00           H
ATOM   2645 HG13 ILE   374      60.724  24.100  42.250  1.00  0.00           H
ATOM   2646  CD1 ILE   374      61.952  25.242  43.666  1.00  0.00           C
ATOM   2647 HD11 ILE   374      62.656  24.438  43.883  1.00  0.00           H
ATOM   2648 HD12 ILE   374      62.328  25.912  42.894  1.00  0.00           H
ATOM   2649 HD13 ILE   374      61.706  25.796  44.572  1.00  0.00           H
ATOM   2650  C   ILE   374      56.678  24.679  43.142  1.00  0.00           C
ATOM   2651  O   ILE   374      56.262  24.170  44.140  1.00  0.00           O
ATOM   2652  N   GLU   375      55.992  25.454  42.327  1.00  0.00           N
ATOM   2653  H   GLU   375      56.369  25.981  41.552  1.00  0.00           H
ATOM   2654  CA  GLU   375      54.553  25.616  42.470  1.00  0.00           C
ATOM   2655  HA  GLU   375      54.378  26.118  43.421  1.00  0.00           H
ATOM   2656  CB  GLU   375      53.918  26.481  41.313  1.00  0.00           C
ATOM   2657  HB2 GLU   375      53.845  25.921  40.381  1.00  0.00           H
ATOM   2658  HB3 GLU   375      52.907  26.838  41.509  1.00  0.00           H
ATOM   2659  CG  GLU   375      54.690  27.818  41.073  1.00  0.00           C
ATOM   2660  HG2 GLU   375      55.762  27.621  41.054  1.00  0.00           H
ATOM   2661  HG3 GLU   375      54.418  28.343  40.157  1.00  0.00           H
ATOM   2662  CD  GLU   375      54.504  28.863  42.196  1.00  0.00           C
ATOM   2663  OE1 GLU   375      53.461  28.868  42.833  1.00  0.00           O
ATOM   2664  OE2 GLU   375      55.410  29.681  42.358  1.00  0.00           O
ATOM   2665  C   GLU   375      53.766  24.261  42.514  1.00  0.00           C
ATOM   2666  O   GLU   375      52.919  24.053  43.415  1.00  0.00           O
ATOM   2667  N   ALA   376      54.006  23.280  41.584  1.00  0.00           N
ATOM   2668  H   ALA   376      54.606  23.482  40.797  1.00  0.00           H
ATOM   2669  CA  ALA   376      53.223  22.036  41.475  1.00  0.00           C
ATOM   2670  HA  ALA   376      52.165  22.290  41.402  1.00  0.00           H
ATOM   2671  CB  ALA   376      53.523  21.201  40.218  1.00  0.00           C
ATOM   2672  HB1 ALA   376      54.482  20.696  40.330  1.00  0.00           H
ATOM   2673  HB2 ALA   376      52.802  20.389  40.127  1.00  0.00           H
ATOM   2674  HB3 ALA   376      53.511  21.738  39.269  1.00  0.00           H
ATOM   2675  C   ALA   376      53.404  21.173  42.783  1.00  0.00           C
ATOM   2676  O   ALA   376      52.592  20.463  43.169  1.00  0.00           O
ATOM   2677  N   ASN   377      54.551  21.424  43.560  1.00  0.00           N
ATOM   2678  H   ASN   377      55.169  22.143  43.212  1.00  0.00           H
ATOM   2679  CA  ASN   377      54.989  20.668  44.739  1.00  0.00           C
ATOM   2680  HA  ASN   377      54.272  19.880  44.970  1.00  0.00           H
ATOM   2681  CB  ASN   377      56.277  19.956  44.491  1.00  0.00           C
ATOM   2682  HB2 ASN   377      57.040  20.627  44.097  1.00  0.00           H
ATOM   2683  HB3 ASN   377      56.641  19.545  45.433  1.00  0.00           H
ATOM   2684  CG  ASN   377      56.145  18.877  43.347  1.00  0.00           C
ATOM   2685  OD1 ASN   377      55.509  17.853  43.515  1.00  0.00           O
ATOM   2686  ND2 ASN   377      56.474  19.249  42.159  1.00  0.00           N
ATOM   2687 HD21 ASN   377      56.339  18.590  41.406  1.00  0.00           H
ATOM   2688 HD22 ASN   377      56.674  20.231  42.026  1.00  0.00           H
ATOM   2689  C   ASN   377      54.988  21.591  45.984  1.00  0.00           C
ATOM   2690  O   ASN   377      55.797  21.432  46.946  1.00  0.00           O
ATOM   2691  N   SER   378      54.171  22.644  45.981  1.00  0.00           N
ATOM   2692  H   SER   378      53.571  22.647  45.169  1.00  0.00           H
ATOM   2693  CA  SER   378      54.217  23.834  46.893  1.00  0.00           C
ATOM   2694  HA  SER   378      55.199  24.306  46.861  1.00  0.00           H
ATOM   2695  CB  SER   378      53.070  24.846  46.436  1.00  0.00           C
ATOM   2696  HB2 SER   378      52.971  25.664  47.149  1.00  0.00           H
ATOM   2697  HB3 SER   378      53.409  25.197  45.461  1.00  0.00           H
ATOM   2698  OG  SER   378      51.812  24.230  46.394  1.00  0.00           O
ATOM   2699  HG  SER   378      51.111  24.669  46.880  1.00  0.00           H
ATOM   2700  C   SER   378      53.984  23.423  48.393  1.00  0.00           C
ATOM   2701  O   SER   378      54.423  24.131  49.356  1.00  0.00           O
ATOM   2702  N   GLN   379      53.211  22.351  48.618  1.00  0.00           N
ATOM   2703  H   GLN   379      53.048  21.780  47.801  1.00  0.00           H
ATOM   2704  CA  GLN   379      52.591  22.081  49.850  1.00  0.00           C
ATOM   2705  HA  GLN   379      52.092  22.961  50.257  1.00  0.00           H
ATOM   2706  CB  GLN   379      51.504  20.944  49.782  1.00  0.00           C
ATOM   2707  HB2 GLN   379      51.989  20.085  49.318  1.00  0.00           H
ATOM   2708  HB3 GLN   379      51.121  20.671  50.766  1.00  0.00           H
ATOM   2709  CG  GLN   379      50.340  21.398  48.919  1.00  0.00           C
ATOM   2710  HG2 GLN   379      49.870  22.312  49.282  1.00  0.00           H
ATOM   2711  HG3 GLN   379      50.741  21.606  47.927  1.00  0.00           H
ATOM   2712  CD  GLN   379      49.241  20.342  48.763  1.00  0.00           C
ATOM   2713  OE1 GLN   379      48.905  19.638  49.666  1.00  0.00           O
ATOM   2714  NE2 GLN   379      48.667  20.328  47.612  1.00  0.00           N
ATOM   2715 HE21 GLN   379      48.100  19.561  47.279  1.00  0.00           H
ATOM   2716 HE22 GLN   379      49.081  20.901  46.891  1.00  0.00           H
ATOM   2717  C   GLN   379      53.729  21.783  50.812  1.00  0.00           C
ATOM   2718  O   GLN   379      53.634  22.097  52.004  1.00  0.00           O
ATOM   2719  N   TYR   380      54.782  21.087  50.432  1.00  0.00           N
ATOM   2720  H   TYR   380      54.861  20.930  49.437  1.00  0.00           H
ATOM   2721  CA  TYR   380      55.863  20.599  51.307  1.00  0.00           C
ATOM   2722  HA  TYR   380      55.500  19.996  52.140  1.00  0.00           H
ATOM   2723  CB  TYR   380      56.808  19.748  50.399  1.00  0.00           C
ATOM   2724  HB2 TYR   380      57.193  20.440  49.649  1.00  0.00           H
ATOM   2725  HB3 TYR   380      57.659  19.445  51.008  1.00  0.00           H
ATOM   2726  CG  TYR   380      56.195  18.523  49.691  1.00  0.00           C
ATOM   2727  CD1 TYR   380      55.665  17.465  50.456  1.00  0.00           C
ATOM   2728  HD1 TYR   380      55.875  17.524  51.514  1.00  0.00           H
ATOM   2729  CE1 TYR   380      54.997  16.426  49.815  1.00  0.00           C
ATOM   2730  HE1 TYR   380      54.674  15.644  50.486  1.00  0.00           H
ATOM   2731  CZ  TYR   380      54.837  16.380  48.386  1.00  0.00           C
ATOM   2732  OH  TYR   380      54.374  15.259  47.709  1.00  0.00           O
ATOM   2733  HH  TYR   380      54.618  15.429  46.796  1.00  0.00           H
ATOM   2734  CE2 TYR   380      55.522  17.427  47.631  1.00  0.00           C
ATOM   2735  HE2 TYR   380      55.605  17.402  46.554  1.00  0.00           H
ATOM   2736  CD2 TYR   380      56.153  18.492  48.286  1.00  0.00           C
ATOM   2737  HD2 TYR   380      56.624  19.232  47.656  1.00  0.00           H
ATOM   2738  C   TYR   380      56.601  21.799  51.917  1.00  0.00           C
ATOM   2739  O   TYR   380      56.825  21.797  53.128  1.00  0.00           O
ATOM   2740  N   PHE   381      56.813  22.949  51.181  1.00  0.00           N
ATOM   2741  H   PHE   381      56.535  22.977  50.211  1.00  0.00           H
ATOM   2742  CA  PHE   381      57.321  24.217  51.740  1.00  0.00           C
ATOM   2743  HA  PHE   381      58.274  24.060  52.245  1.00  0.00           H
ATOM   2744  CB  PHE   381      57.612  25.229  50.601  1.00  0.00           C
ATOM   2745  HB2 PHE   381      56.683  25.475  50.088  1.00  0.00           H
ATOM   2746  HB3 PHE   381      58.055  26.156  50.967  1.00  0.00           H
ATOM   2747  CG  PHE   381      58.438  24.623  49.547  1.00  0.00           C
ATOM   2748  CD1 PHE   381      59.858  24.678  49.567  1.00  0.00           C
ATOM   2749  HD1 PHE   381      60.451  24.988  50.414  1.00  0.00           H
ATOM   2750  CE1 PHE   381      60.568  24.223  48.461  1.00  0.00           C
ATOM   2751  HE1 PHE   381      61.638  24.358  48.519  1.00  0.00           H
ATOM   2752  CZ  PHE   381      59.984  23.618  47.324  1.00  0.00           C
ATOM   2753  HZ  PHE   381      60.474  23.348  46.400  1.00  0.00           H
ATOM   2754  CE2 PHE   381      58.550  23.421  47.327  1.00  0.00           C
ATOM   2755  HE2 PHE   381      57.999  23.039  46.481  1.00  0.00           H
ATOM   2756  CD2 PHE   381      57.787  23.960  48.446  1.00  0.00           C
ATOM   2757  HD2 PHE   381      56.713  23.860  48.387  1.00  0.00           H
ATOM   2758  C   PHE   381      56.366  24.918  52.689  1.00  0.00           C
ATOM   2759  O   PHE   381      56.900  25.473  53.695  1.00  0.00           O
ATOM   2760  N   HID   382      55.052  24.898  52.460  1.00  0.00           N
ATOM   2761  H   HID   382      54.749  24.472  51.596  1.00  0.00           H
ATOM   2762  CA  HID   382      54.084  25.556  53.340  1.00  0.00           C
ATOM   2763  HA  HID   382      54.477  26.531  53.628  1.00  0.00           H
ATOM   2764  CB  HID   382      52.698  25.715  52.690  1.00  0.00           C
ATOM   2765  HB2 HID   382      52.294  24.714  52.537  1.00  0.00           H
ATOM   2766  HB3 HID   382      52.056  26.345  53.305  1.00  0.00           H
ATOM   2767  CG  HID   382      52.677  26.398  51.323  1.00  0.00           C
ATOM   2768  ND1 HID   382      51.790  26.188  50.328  1.00  0.00           N
ATOM   2769  HD1 HID   382      51.181  25.382  50.302  1.00  0.00           H
ATOM   2770  CE1 HID   382      51.965  27.073  49.337  1.00  0.00           C
ATOM   2771  HE1 HID   382      51.363  27.156  48.444  1.00  0.00           H
ATOM   2772  NE2 HID   382      53.044  27.873  49.685  1.00  0.00           N
ATOM   2773  CD2 HID   382      53.450  27.446  50.946  1.00  0.00           C
ATOM   2774  HD2 HID   382      54.342  27.810  51.434  1.00  0.00           H
ATOM   2775  C   HID   382      54.050  24.795  54.666  1.00  0.00           C
ATOM   2776  O   HID   382      54.228  25.393  55.737  1.00  0.00           O
ATOM   2777  N   LEU   383      53.919  23.453  54.629  1.00  0.00           N
ATOM   2778  H   LEU   383      53.900  23.028  53.713  1.00  0.00           H
ATOM   2779  CA  LEU   383      53.930  22.613  55.851  1.00  0.00           C
ATOM   2780  HA  LEU   383      53.167  22.977  56.539  1.00  0.00           H
ATOM   2781  CB  LEU   383      53.490  21.155  55.504  1.00  0.00           C
ATOM   2782  HB2 LEU   383      54.230  20.811  54.782  1.00  0.00           H
ATOM   2783  HB3 LEU   383      53.565  20.571  56.421  1.00  0.00           H
ATOM   2784  CG  LEU   383      52.060  21.118  54.974  1.00  0.00           C
ATOM   2785  HG  LEU   383      51.789  21.980  54.364  1.00  0.00           H
ATOM   2786  CD1 LEU   383      51.873  19.917  54.047  1.00  0.00           C
ATOM   2787 HD11 LEU   383      50.854  19.701  53.725  1.00  0.00           H
ATOM   2788 HD12 LEU   383      52.547  20.099  53.211  1.00  0.00           H
ATOM   2789 HD13 LEU   383      52.311  19.023  54.492  1.00  0.00           H
ATOM   2790  CD2 LEU   383      51.029  21.096  56.072  1.00  0.00           C
ATOM   2791 HD21 LEU   383      50.059  20.984  55.588  1.00  0.00           H
ATOM   2792 HD22 LEU   383      51.142  20.230  56.725  1.00  0.00           H
ATOM   2793 HD23 LEU   383      51.131  21.973  56.711  1.00  0.00           H
ATOM   2794  C   LEU   383      55.276  22.616  56.574  1.00  0.00           C
ATOM   2795  O   LEU   383      55.304  22.543  57.792  1.00  0.00           O
ATOM   2796  N   ALA   384      56.373  22.863  55.811  1.00  0.00           N
ATOM   2797  H   ALA   384      56.368  22.768  54.806  1.00  0.00           H
ATOM   2798  CA  ALA   384      57.654  23.052  56.451  1.00  0.00           C
ATOM   2799  HA  ALA   384      57.705  22.218  57.151  1.00  0.00           H
ATOM   2800  CB  ALA   384      58.788  22.950  55.450  1.00  0.00           C
ATOM   2801  HB1 ALA   384      59.081  21.912  55.297  1.00  0.00           H
ATOM   2802  HB2 ALA   384      58.455  23.436  54.533  1.00  0.00           H
ATOM   2803  HB3 ALA   384      59.681  23.448  55.830  1.00  0.00           H
ATOM   2804  C   ALA   384      57.829  24.301  57.331  1.00  0.00           C
ATOM   2805  O   ALA   384      58.517  24.188  58.332  1.00  0.00           O
ATOM   2806  N   ALA   385      57.141  25.342  56.960  1.00  0.00           N
ATOM   2807  H   ALA   385      56.613  25.194  56.112  1.00  0.00           H
ATOM   2808  CA  ALA   385      57.031  26.557  57.784  1.00  0.00           C
ATOM   2809  HA  ALA   385      58.018  26.701  58.223  1.00  0.00           H
ATOM   2810  CB  ALA   385      56.744  27.778  56.862  1.00  0.00           C
ATOM   2811  HB1 ALA   385      55.790  27.638  56.354  1.00  0.00           H
ATOM   2812  HB2 ALA   385      56.827  28.760  57.327  1.00  0.00           H
ATOM   2813  HB3 ALA   385      57.557  27.771  56.136  1.00  0.00           H
ATOM   2814  C   ALA   385      55.984  26.381  58.944  1.00  0.00           C
ATOM   2815  O   ALA   385      56.066  27.070  59.949  1.00  0.00           O
ATOM   2816  N   TRP   386      55.013  25.510  58.824  1.00  0.00           N
ATOM   2817  H   TRP   386      54.961  24.944  57.989  1.00  0.00           H
ATOM   2818  CA  TRP   386      54.070  25.287  60.010  1.00  0.00           C
ATOM   2819  HA  TRP   386      54.079  26.139  60.690  1.00  0.00           H
ATOM   2820  CB  TRP   386      52.565  25.129  59.582  1.00  0.00           C
ATOM   2821  HB2 TRP   386      52.583  24.122  59.164  1.00  0.00           H
ATOM   2822  HB3 TRP   386      52.119  25.255  60.569  1.00  0.00           H
ATOM   2823  CG  TRP   386      51.972  26.136  58.631  1.00  0.00           C
ATOM   2824  CD1 TRP   386      51.610  25.894  57.335  1.00  0.00           C
ATOM   2825  HD1 TRP   386      51.783  25.036  56.702  1.00  0.00           H
ATOM   2826  NE1 TRP   386      50.918  27.083  56.950  1.00  0.00           N
ATOM   2827  HE1 TRP   386      50.584  27.272  56.016  1.00  0.00           H
ATOM   2828  CE2 TRP   386      50.905  28.060  57.929  1.00  0.00           C
ATOM   2829  CZ2 TRP   386      50.383  29.373  57.896  1.00  0.00           C
ATOM   2830  HZ2 TRP   386      49.763  29.665  57.062  1.00  0.00           H
ATOM   2831  CH2 TRP   386      50.592  30.181  59.045  1.00  0.00           C
ATOM   2832  HH2 TRP   386      50.238  31.201  59.084  1.00  0.00           H
ATOM   2833  CZ3 TRP   386      51.300  29.693  60.132  1.00  0.00           C
ATOM   2834  HZ3 TRP   386      51.555  30.318  60.974  1.00  0.00           H
ATOM   2835  CE3 TRP   386      51.763  28.343  60.177  1.00  0.00           C
ATOM   2836  HE3 TRP   386      52.439  27.995  60.943  1.00  0.00           H
ATOM   2837  CD2 TRP   386      51.573  27.491  59.032  1.00  0.00           C
ATOM   2838  C   TRP   386      54.540  24.200  60.980  1.00  0.00           C
ATOM   2839  O   TRP   386      54.296  24.190  62.165  1.00  0.00           O
ATOM   2840  N   ALA   387      55.204  23.189  60.418  1.00  0.00           N
ATOM   2841  H   ALA   387      55.446  23.286  59.443  1.00  0.00           H
ATOM   2842  CA  ALA   387      55.634  22.048  61.165  1.00  0.00           C
ATOM   2843  HA  ALA   387      54.769  21.717  61.741  1.00  0.00           H
ATOM   2844  CB  ALA   387      56.133  20.929  60.204  1.00  0.00           C
ATOM   2845  HB1 ALA   387      55.326  20.578  59.561  1.00  0.00           H
ATOM   2846  HB2 ALA   387      56.929  21.333  59.579  1.00  0.00           H
ATOM   2847  HB3 ALA   387      56.416  20.053  60.787  1.00  0.00           H
ATOM   2848  C   ALA   387      56.644  22.325  62.240  1.00  0.00           C
ATOM   2849  O   ALA   387      56.405  22.036  63.430  1.00  0.00           O
ATOM   2850  N   VAL   388      57.746  22.902  61.874  1.00  0.00           N
ATOM   2851  H   VAL   388      57.668  23.320  60.958  1.00  0.00           H
ATOM   2852  CA  VAL   388      58.814  23.321  62.726  1.00  0.00           C
ATOM   2853  HA  VAL   388      59.368  22.451  63.080  1.00  0.00           H
ATOM   2854  CB  VAL   388      59.758  24.161  61.924  1.00  0.00           C
ATOM   2855  HB  VAL   388      59.286  25.019  61.447  1.00  0.00           H
ATOM   2856  CG1 VAL   388      61.047  24.605  62.667  1.00  0.00           C
ATOM   2857 HG11 VAL   388      60.768  25.234  63.513  1.00  0.00           H
ATOM   2858 HG12 VAL   388      61.510  23.688  63.031  1.00  0.00           H
ATOM   2859 HG13 VAL   388      61.696  25.139  61.973  1.00  0.00           H
ATOM   2860  CG2 VAL   388      60.336  23.230  60.783  1.00  0.00           C
ATOM   2861 HG21 VAL   388      59.546  22.850  60.135  1.00  0.00           H
ATOM   2862 HG22 VAL   388      61.120  23.756  60.239  1.00  0.00           H
ATOM   2863 HG23 VAL   388      60.826  22.390  61.275  1.00  0.00           H
ATOM   2864  C   VAL   388      58.381  24.123  63.983  1.00  0.00           C
ATOM   2865  O   VAL   388      58.794  23.749  65.102  1.00  0.00           O
ATOM   2866  N   PRO   389      57.472  25.150  63.893  1.00  0.00           N
ATOM   2867  CD  PRO   389      57.059  25.871  62.763  1.00  0.00           C
ATOM   2868  HD2 PRO   389      56.511  25.213  62.089  1.00  0.00           H
ATOM   2869  HD3 PRO   389      57.865  26.410  62.266  1.00  0.00           H
ATOM   2870  CG  PRO   389      56.135  26.915  63.304  1.00  0.00           C
ATOM   2871  HG2 PRO   389      55.125  26.504  63.327  1.00  0.00           H
ATOM   2872  HG3 PRO   389      56.098  27.832  62.716  1.00  0.00           H
ATOM   2873  CB  PRO   389      56.508  27.269  64.734  1.00  0.00           C
ATOM   2874  HB2 PRO   389      55.665  27.579  65.351  1.00  0.00           H
ATOM   2875  HB3 PRO   389      57.252  28.062  64.801  1.00  0.00           H
ATOM   2876  CA  PRO   389      57.117  25.873  65.144  1.00  0.00           C
ATOM   2877  HA  PRO   389      58.016  26.056  65.731  1.00  0.00           H
ATOM   2878  C   PRO   389      56.175  25.035  66.012  1.00  0.00           C
ATOM   2879  O   PRO   389      56.365  25.125  67.190  1.00  0.00           O
ATOM   2880  N   ALA   390      55.186  24.283  65.442  1.00  0.00           N
ATOM   2881  H   ALA   390      55.025  24.260  64.445  1.00  0.00           H
ATOM   2882  CA  ALA   390      54.374  23.303  66.174  1.00  0.00           C
ATOM   2883  HA  ALA   390      53.711  23.883  66.816  1.00  0.00           H
ATOM   2884  CB  ALA   390      53.396  22.508  65.247  1.00  0.00           C
ATOM   2885  HB1 ALA   390      52.649  23.106  64.724  1.00  0.00           H
ATOM   2886  HB2 ALA   390      53.997  22.005  64.489  1.00  0.00           H
ATOM   2887  HB3 ALA   390      52.846  21.713  65.752  1.00  0.00           H
ATOM   2888  C   ALA   390      55.275  22.333  67.028  1.00  0.00           C
ATOM   2889  O   ALA   390      55.080  22.187  68.220  1.00  0.00           O
ATOM   2890  N   VAL   391      56.404  21.749  66.510  1.00  0.00           N
ATOM   2891  H   VAL   391      56.385  21.761  65.500  1.00  0.00           H
ATOM   2892  CA  VAL   391      57.547  21.046  67.259  1.00  0.00           C
ATOM   2893  HA  VAL   391      57.084  20.177  67.726  1.00  0.00           H
ATOM   2894  CB  VAL   391      58.607  20.421  66.333  1.00  0.00           C
ATOM   2895  HB  VAL   391      58.994  21.249  65.739  1.00  0.00           H
ATOM   2896  CG1 VAL   391      59.836  19.847  67.021  1.00  0.00           C
ATOM   2897 HG11 VAL   391      59.437  18.955  67.504  1.00  0.00           H
ATOM   2898 HG12 VAL   391      60.555  19.496  66.279  1.00  0.00           H
ATOM   2899 HG13 VAL   391      60.297  20.664  67.577  1.00  0.00           H
ATOM   2900  CG2 VAL   391      58.027  19.278  65.417  1.00  0.00           C
ATOM   2901 HG21 VAL   391      57.568  18.478  65.998  1.00  0.00           H
ATOM   2902 HG22 VAL   391      57.426  19.730  64.628  1.00  0.00           H
ATOM   2903 HG23 VAL   391      58.846  18.880  64.817  1.00  0.00           H
ATOM   2904  C   VAL   391      58.158  21.847  68.399  1.00  0.00           C
ATOM   2905  O   VAL   391      58.043  21.475  69.575  1.00  0.00           O
ATOM   2906  N   LYS   392      58.696  22.972  68.057  1.00  0.00           N
ATOM   2907  H   LYS   392      58.914  23.106  67.080  1.00  0.00           H
ATOM   2908  CA  LYS   392      59.356  23.797  69.023  1.00  0.00           C
ATOM   2909  HA  LYS   392      60.067  23.119  69.496  1.00  0.00           H
ATOM   2910  CB  LYS   392      59.997  24.998  68.382  1.00  0.00           C
ATOM   2911  HB2 LYS   392      60.666  24.668  67.588  1.00  0.00           H
ATOM   2912  HB3 LYS   392      59.241  25.684  68.000  1.00  0.00           H
ATOM   2913  CG  LYS   392      60.871  25.825  69.383  1.00  0.00           C
ATOM   2914  HG2 LYS   392      61.051  26.761  68.854  1.00  0.00           H
ATOM   2915  HG3 LYS   392      60.284  26.237  70.204  1.00  0.00           H
ATOM   2916  CD  LYS   392      62.176  25.016  69.988  1.00  0.00           C
ATOM   2917  HD2 LYS   392      62.666  25.637  70.737  1.00  0.00           H
ATOM   2918  HD3 LYS   392      61.841  24.037  70.332  1.00  0.00           H
ATOM   2919  CE  LYS   392      63.075  24.867  68.825  1.00  0.00           C
ATOM   2920  HE2 LYS   392      62.514  24.371  68.034  1.00  0.00           H
ATOM   2921  HE3 LYS   392      63.317  25.910  68.621  1.00  0.00           H
ATOM   2922  NZ  LYS   392      64.260  24.050  69.165  1.00  0.00           N
ATOM   2923  HZ1 LYS   392      63.992  23.226  69.685  1.00  0.00           H
ATOM   2924  HZ2 LYS   392      64.753  23.772  68.329  1.00  0.00           H
ATOM   2925  HZ3 LYS   392      64.878  24.579  69.764  1.00  0.00           H
ATOM   2926  C   LYS   392      58.428  24.198  70.163  1.00  0.00           C
ATOM   2927  O   LYS   392      58.722  24.106  71.366  1.00  0.00           O
ATOM   2928  N   THR   393      57.175  24.583  69.811  1.00  0.00           N
ATOM   2929  H   THR   393      56.986  24.422  68.832  1.00  0.00           H
ATOM   2930  CA  THR   393      56.098  25.045  70.766  1.00  0.00           C
ATOM   2931  HA  THR   393      56.475  25.762  71.495  1.00  0.00           H
ATOM   2932  CB  THR   393      54.864  25.630  70.082  1.00  0.00           C
ATOM   2933  HB  THR   393      54.392  24.748  69.649  1.00  0.00           H
ATOM   2934  CG2 THR   393      53.962  26.510  70.996  1.00  0.00           C
ATOM   2935 HG21 THR   393      53.405  25.959  71.754  1.00  0.00           H
ATOM   2936 HG22 THR   393      54.558  27.284  71.481  1.00  0.00           H
ATOM   2937 HG23 THR   393      53.193  27.015  70.412  1.00  0.00           H
ATOM   2938  OG1 THR   393      55.147  26.516  69.009  1.00  0.00           O
ATOM   2939  HG1 THR   393      55.641  25.991  68.375  1.00  0.00           H
ATOM   2940  C   THR   393      55.602  23.870  71.660  1.00  0.00           C
ATOM   2941  O   THR   393      55.582  24.050  72.860  1.00  0.00           O
ATOM   2942  N   ILE   394      55.319  22.676  71.109  1.00  0.00           N
ATOM   2943  H   ILE   394      55.297  22.597  70.102  1.00  0.00           H
ATOM   2944  CA  ILE   394      54.894  21.530  71.948  1.00  0.00           C
ATOM   2945  HA  ILE   394      54.212  21.927  72.700  1.00  0.00           H
ATOM   2946  CB  ILE   394      54.077  20.446  71.124  1.00  0.00           C
ATOM   2947  HB  ILE   394      54.678  20.082  70.291  1.00  0.00           H
ATOM   2948  CG2 ILE   394      53.665  19.348  72.059  1.00  0.00           C
ATOM   2949 HG21 ILE   394      52.928  19.638  72.807  1.00  0.00           H
ATOM   2950 HG22 ILE   394      53.247  18.496  71.522  1.00  0.00           H
ATOM   2951 HG23 ILE   394      54.571  18.913  72.482  1.00  0.00           H
ATOM   2952  CG1 ILE   394      52.748  21.010  70.452  1.00  0.00           C
ATOM   2953 HG12 ILE   394      52.146  21.583  71.158  1.00  0.00           H
ATOM   2954 HG13 ILE   394      53.052  21.814  69.781  1.00  0.00           H
ATOM   2955  CD1 ILE   394      51.933  20.056  69.638  1.00  0.00           C
ATOM   2956 HD11 ILE   394      51.197  20.603  69.049  1.00  0.00           H
ATOM   2957 HD12 ILE   394      52.443  19.560  68.812  1.00  0.00           H
ATOM   2958 HD13 ILE   394      51.521  19.315  70.324  1.00  0.00           H
ATOM   2959  C   ILE   394      56.078  21.085  72.803  1.00  0.00           C
ATOM   2960  O   ILE   394      55.924  20.688  73.967  1.00  0.00           O
ATOM   2961  N   THR   395      57.305  21.264  72.344  1.00  0.00           N
ATOM   2962  H   THR   395      57.379  21.767  71.471  1.00  0.00           H
ATOM   2963  CA  THR   395      58.579  21.077  73.021  1.00  0.00           C
ATOM   2964  HA  THR   395      58.475  20.049  73.370  1.00  0.00           H
ATOM   2965  CB  THR   395      59.860  21.200  72.191  1.00  0.00           C
ATOM   2966  HB  THR   395      59.863  22.227  71.826  1.00  0.00           H
ATOM   2967  CG2 THR   395      61.228  20.891  72.915  1.00  0.00           C
ATOM   2968 HG21 THR   395      61.186  19.813  73.065  1.00  0.00           H
ATOM   2969 HG22 THR   395      62.131  21.205  72.390  1.00  0.00           H
ATOM   2970 HG23 THR   395      61.326  21.451  73.845  1.00  0.00           H
ATOM   2971  OG1 THR   395      59.836  20.231  71.192  1.00  0.00           O
ATOM   2972  HG1 THR   395      59.015  20.355  70.709  1.00  0.00           H
ATOM   2973  C   THR   395      58.776  21.869  74.279  1.00  0.00           C
ATOM   2974  O   THR   395      58.928  21.348  75.370  1.00  0.00           O
ATOM   2975  N   ILE   396      58.618  23.152  74.111  1.00  0.00           N
ATOM   2976  H   ILE   396      58.521  23.420  73.142  1.00  0.00           H
ATOM   2977  CA  ILE   396      58.530  24.147  75.160  1.00  0.00           C
ATOM   2978  HA  ILE   396      59.444  24.051  75.745  1.00  0.00           H
ATOM   2979  CB  ILE   396      58.458  25.567  74.613  1.00  0.00           C
ATOM   2980  HB  ILE   396      57.647  25.592  73.885  1.00  0.00           H
ATOM   2981  CG2 ILE   396      58.295  26.613  75.753  1.00  0.00           C
ATOM   2982 HG21 ILE   396      57.407  26.506  76.377  1.00  0.00           H
ATOM   2983 HG22 ILE   396      59.187  26.670  76.377  1.00  0.00           H
ATOM   2984 HG23 ILE   396      58.222  27.648  75.419  1.00  0.00           H
ATOM   2985  CG1 ILE   396      59.854  25.885  73.903  1.00  0.00           C
ATOM   2986 HG12 ILE   396      60.642  26.202  74.586  1.00  0.00           H
ATOM   2987 HG13 ILE   396      60.210  25.024  73.337  1.00  0.00           H
ATOM   2988  CD1 ILE   396      59.569  27.075  72.938  1.00  0.00           C
ATOM   2989 HD11 ILE   396      58.717  26.792  72.318  1.00  0.00           H
ATOM   2990 HD12 ILE   396      59.379  27.970  73.530  1.00  0.00           H
ATOM   2991 HD13 ILE   396      60.499  27.267  72.403  1.00  0.00           H
ATOM   2992  C   ILE   396      57.322  23.780  76.151  1.00  0.00           C
ATOM   2993  O   ILE   396      57.568  23.874  77.364  1.00  0.00           O
ATOM   2994  N   LEU   397      56.154  23.409  75.632  1.00  0.00           N
ATOM   2995  H   LEU   397      56.017  23.412  74.631  1.00  0.00           H
ATOM   2996  CA  LEU   397      55.047  23.012  76.536  1.00  0.00           C
ATOM   2997  HA  LEU   397      54.959  23.863  77.212  1.00  0.00           H
ATOM   2998  CB  LEU   397      53.675  23.042  75.852  1.00  0.00           C
ATOM   2999  HB2 LEU   397      53.833  22.989  74.775  1.00  0.00           H
ATOM   3000  HB3 LEU   397      52.965  22.305  76.227  1.00  0.00           H
ATOM   3001  CG  LEU   397      53.019  24.407  76.003  1.00  0.00           C
ATOM   3002  HG  LEU   397      53.745  25.184  75.767  1.00  0.00           H
ATOM   3003  CD1 LEU   397      51.955  24.491  74.956  1.00  0.00           C
ATOM   3004 HD11 LEU   397      52.443  24.483  73.982  1.00  0.00           H
ATOM   3005 HD12 LEU   397      51.272  23.645  75.034  1.00  0.00           H
ATOM   3006 HD13 LEU   397      51.308  25.359  75.083  1.00  0.00           H
ATOM   3007  CD2 LEU   397      52.245  24.527  77.310  1.00  0.00           C
ATOM   3008 HD21 LEU   397      52.998  24.549  78.098  1.00  0.00           H
ATOM   3009 HD22 LEU   397      51.704  25.473  77.291  1.00  0.00           H
ATOM   3010 HD23 LEU   397      51.606  23.700  77.618  1.00  0.00           H
ATOM   3011  C   LEU   397      55.293  21.660  77.214  1.00  0.00           C
ATOM   3012  O   LEU   397      54.675  21.450  78.257  1.00  0.00           O
ATOM   3013  N   ALA   398      56.178  20.787  76.740  1.00  0.00           N
ATOM   3014  H   ALA   398      56.454  20.851  75.771  1.00  0.00           H
ATOM   3015  CA  ALA   398      56.669  19.698  77.586  1.00  0.00           C
ATOM   3016  HA  ALA   398      55.791  19.100  77.827  1.00  0.00           H
ATOM   3017  CB  ALA   398      57.574  18.847  76.730  1.00  0.00           C
ATOM   3018  HB1 ALA   398      58.514  19.340  76.484  1.00  0.00           H
ATOM   3019  HB2 ALA   398      57.830  17.964  77.314  1.00  0.00           H
ATOM   3020  HB3 ALA   398      57.110  18.542  75.791  1.00  0.00           H
ATOM   3021  C   ALA   398      57.403  20.187  78.846  1.00  0.00           C
ATOM   3022  O   ALA   398      57.125  19.731  79.981  1.00  0.00           O
ATOM   3023  N   MET   399      58.334  21.125  78.612  1.00  0.00           N
ATOM   3024  H   MET   399      58.577  21.401  77.671  1.00  0.00           H
ATOM   3025  CA  MET   399      58.956  21.821  79.735  1.00  0.00           C
ATOM   3026  HA  MET   399      59.221  21.028  80.434  1.00  0.00           H
ATOM   3027  CB  MET   399      60.207  22.593  79.282  1.00  0.00           C
ATOM   3028  HB2 MET   399      59.908  23.435  78.657  1.00  0.00           H
ATOM   3029  HB3 MET   399      60.733  22.920  80.178  1.00  0.00           H
ATOM   3030  CG  MET   399      61.259  21.967  78.400  1.00  0.00           C
ATOM   3031  HG2 MET   399      61.874  21.223  78.905  1.00  0.00           H
ATOM   3032  HG3 MET   399      60.714  21.547  77.554  1.00  0.00           H
ATOM   3033  SD  MET   399      62.405  23.142  77.547  1.00  0.00           S
ATOM   3034  CE  MET   399      62.953  24.237  78.906  1.00  0.00           C
ATOM   3035  HE1 MET   399      62.136  24.344  79.619  1.00  0.00           H
ATOM   3036  HE2 MET   399      63.850  23.833  79.375  1.00  0.00           H
ATOM   3037  HE3 MET   399      63.131  25.235  78.505  1.00  0.00           H
ATOM   3038  C   MET   399      58.084  22.721  80.637  1.00  0.00           C
ATOM   3039  O   MET   399      58.375  22.848  81.872  1.00  0.00           O
ATOM   3040  N   GLY   400      57.045  23.359  80.058  1.00  0.00           N
ATOM   3041  H   GLY   400      57.025  23.281  79.051  1.00  0.00           H
ATOM   3042  CA  GLY   400      56.198  24.380  80.736  1.00  0.00           C
ATOM   3043  HA2 GLY   400      55.288  24.378  80.135  1.00  0.00           H
ATOM   3044  HA3 GLY   400      55.816  23.992  81.680  1.00  0.00           H
ATOM   3045  C   GLY   400      56.800  25.725  81.043  1.00  0.00           C
ATOM   3046  O   GLY   400      56.328  26.479  81.939  1.00  0.00           O
ATOM   3047  N   GLN   401      57.819  26.063  80.251  1.00  0.00           N
ATOM   3048  H   GLN   401      58.097  25.581  79.408  1.00  0.00           H
ATOM   3049  CA  GLN   401      58.481  27.374  80.391  1.00  0.00           C
ATOM   3050  HA  GLN   401      58.643  27.616  81.441  1.00  0.00           H
ATOM   3051  CB  GLN   401      59.906  27.250  79.814  1.00  0.00           C
ATOM   3052  HB2 GLN   401      60.343  26.392  80.324  1.00  0.00           H
ATOM   3053  HB3 GLN   401      59.903  27.084  78.737  1.00  0.00           H
ATOM   3054  CG  GLN   401      60.795  28.535  80.088  1.00  0.00           C
ATOM   3055  HG2 GLN   401      61.693  28.449  79.475  1.00  0.00           H
ATOM   3056  HG3 GLN   401      60.237  29.468  80.014  1.00  0.00           H
ATOM   3057  CD  GLN   401      61.435  28.422  81.495  1.00  0.00           C
ATOM   3058  OE1 GLN   401      61.283  27.451  82.221  1.00  0.00           O
ATOM   3059  NE2 GLN   401      62.191  29.392  81.967  1.00  0.00           N
ATOM   3060 HE21 GLN   401      62.672  29.286  82.849  1.00  0.00           H
ATOM   3061 HE22 GLN   401      62.359  30.184  81.363  1.00  0.00           H
ATOM   3062  C   GLN   401      57.601  28.460  79.815  1.00  0.00           C
ATOM   3063  O   GLN   401      57.525  28.647  78.645  1.00  0.00           O
ATOM   3064  N   VAL   402      56.978  29.330  80.704  1.00  0.00           N
ATOM   3065  H   VAL   402      57.342  29.382  81.645  1.00  0.00           H
ATOM   3066  CA  VAL   402      56.216  30.509  80.266  1.00  0.00           C
ATOM   3067  HA  VAL   402      56.467  30.682  79.220  1.00  0.00           H
ATOM   3068  CB  VAL   402      54.747  30.302  80.406  1.00  0.00           C
ATOM   3069  HB  VAL   402      54.497  29.989  81.419  1.00  0.00           H
ATOM   3070  CG1 VAL   402      53.863  31.497  79.973  1.00  0.00           C
ATOM   3071 HG11 VAL   402      53.938  31.596  78.890  1.00  0.00           H
ATOM   3072 HG12 VAL   402      52.813  31.252  80.132  1.00  0.00           H
ATOM   3073 HG13 VAL   402      53.954  32.373  80.616  1.00  0.00           H
ATOM   3074  CG2 VAL   402      54.373  29.115  79.477  1.00  0.00           C
ATOM   3075 HG21 VAL   402      53.310  28.890  79.562  1.00  0.00           H
ATOM   3076 HG22 VAL   402      54.685  29.353  78.460  1.00  0.00           H
ATOM   3077 HG23 VAL   402      54.840  28.182  79.792  1.00  0.00           H
ATOM   3078  C   VAL   402      56.690  31.694  81.135  1.00  0.00           C
ATOM   3079  O   VAL   402      57.118  31.488  82.242  1.00  0.00           O
ATOM   3080  N   ASP   403      56.697  32.912  80.578  1.00  0.00           N
ATOM   3081  H   ASP   403      56.367  33.022  79.630  1.00  0.00           H
ATOM   3082  CA  ASP   403      56.958  34.175  81.252  1.00  0.00           C
ATOM   3083  HA  ASP   403      57.075  33.996  82.321  1.00  0.00           H
ATOM   3084  CB  ASP   403      58.201  34.870  80.617  1.00  0.00           C
ATOM   3085  HB2 ASP   403      58.172  34.766  79.533  1.00  0.00           H
ATOM   3086  HB3 ASP   403      58.154  35.914  80.927  1.00  0.00           H
ATOM   3087  CG  ASP   403      59.469  34.253  81.226  1.00  0.00           C
ATOM   3088  OD1 ASP   403      60.256  33.729  80.449  1.00  0.00           O
ATOM   3089  OD2 ASP   403      59.616  34.216  82.491  1.00  0.00           O
ATOM   3090  C   ASP   403      55.832  35.164  81.036  1.00  0.00           C
ATOM   3091  O   ASP   403      55.519  35.478  79.866  1.00  0.00           O
ATOM   3092  N   GLY   404      55.282  35.747  82.086  1.00  0.00           N
ATOM   3093  H   GLY   404      55.649  35.310  82.920  1.00  0.00           H
ATOM   3094  CA  GLY   404      54.584  37.037  82.100  1.00  0.00           C
ATOM   3095  HA2 GLY   404      53.842  37.047  81.301  1.00  0.00           H
ATOM   3096  HA3 GLY   404      54.219  37.134  83.122  1.00  0.00           H
ATOM   3097  C   GLY   404      55.547  38.134  81.806  1.00  0.00           C
ATOM   3098  O   GLY   404      56.689  38.168  82.240  1.00  0.00           O
ATOM   3099  N   ASP   405      55.067  39.066  80.945  1.00  0.00           N
ATOM   3100  H   ASP   405      54.196  38.996  80.438  1.00  0.00           H
ATOM   3101  CA  ASP   405      55.769  40.276  80.545  1.00  0.00           C
ATOM   3102  HA  ASP   405      56.763  40.116  80.964  1.00  0.00           H
ATOM   3103  CB  ASP   405      55.924  40.443  79.030  1.00  0.00           C
ATOM   3104  HB2 ASP   405      56.276  39.535  78.540  1.00  0.00           H
ATOM   3105  HB3 ASP   405      54.906  40.590  78.670  1.00  0.00           H
ATOM   3106  CG  ASP   405      56.968  41.576  78.730  1.00  0.00           C
ATOM   3107  OD1 ASP   405      57.870  41.923  79.557  1.00  0.00           O
ATOM   3108  OD2 ASP   405      56.804  42.049  77.567  1.00  0.00           O
ATOM   3109  C   ASP   405      55.116  41.444  81.276  1.00  0.00           C
ATOM   3110  O   ASP   405      54.018  41.970  80.892  1.00  0.00           O
ATOM   3111  N   LEU   406      55.743  41.940  82.356  1.00  0.00           N
ATOM   3112  H   LEU   406      56.616  41.512  82.628  1.00  0.00           H
ATOM   3113  CA  LEU   406      55.326  43.016  83.276  1.00  0.00           C
ATOM   3114  HA  LEU   406      54.362  42.639  83.618  1.00  0.00           H
ATOM   3115  CB  LEU   406      56.363  43.118  84.369  1.00  0.00           C
ATOM   3116  HB2 LEU   406      56.624  42.145  84.785  1.00  0.00           H
ATOM   3117  HB3 LEU   406      57.193  43.498  83.773  1.00  0.00           H
ATOM   3118  CG  LEU   406      56.009  44.112  85.485  1.00  0.00           C
ATOM   3119  HG  LEU   406      56.182  45.134  85.146  1.00  0.00           H
ATOM   3120  CD1 LEU   406      54.772  44.002  86.253  1.00  0.00           C
ATOM   3121 HD11 LEU   406      54.626  43.027  86.719  1.00  0.00           H
ATOM   3122 HD12 LEU   406      54.786  44.749  87.046  1.00  0.00           H
ATOM   3123 HD13 LEU   406      53.883  44.287  85.690  1.00  0.00           H
ATOM   3124  CD2 LEU   406      57.129  43.972  86.493  1.00  0.00           C
ATOM   3125 HD21 LEU   406      57.016  44.784  87.211  1.00  0.00           H
ATOM   3126 HD22 LEU   406      57.175  43.058  87.086  1.00  0.00           H
ATOM   3127 HD23 LEU   406      58.103  44.188  86.056  1.00  0.00           H
ATOM   3128  C   LEU   406      55.181  44.426  82.551  1.00  0.00           C
ATOM   3129  O   LEU   406      54.235  45.175  82.886  1.00  0.00           O
ATOM   3130  N   LEU   407      55.913  44.735  81.566  1.00  0.00           N
ATOM   3131  H   LEU   407      56.766  44.236  81.360  1.00  0.00           H
ATOM   3132  CA  LEU   407      55.676  45.958  80.777  1.00  0.00           C
ATOM   3133  HA  LEU   407      55.585  46.872  81.364  1.00  0.00           H
ATOM   3134  CB  LEU   407      56.919  46.236  79.963  1.00  0.00           C
ATOM   3135  HB2 LEU   407      57.256  45.297  79.525  1.00  0.00           H
ATOM   3136  HB3 LEU   407      56.638  46.914  79.157  1.00  0.00           H
ATOM   3137  CG  LEU   407      58.152  46.748  80.794  1.00  0.00           C
ATOM   3138  HG  LEU   407      58.424  46.034  81.572  1.00  0.00           H
ATOM   3139  CD1 LEU   407      59.310  47.038  79.755  1.00  0.00           C
ATOM   3140 HD11 LEU   407      60.187  47.145  80.394  1.00  0.00           H
ATOM   3141 HD12 LEU   407      59.545  46.188  79.115  1.00  0.00           H
ATOM   3142 HD13 LEU   407      59.190  47.955  79.177  1.00  0.00           H
ATOM   3143  CD2 LEU   407      57.850  48.106  81.384  1.00  0.00           C
ATOM   3144 HD21 LEU   407      58.749  48.602  81.751  1.00  0.00           H
ATOM   3145 HD22 LEU   407      57.164  48.627  80.717  1.00  0.00           H
ATOM   3146 HD23 LEU   407      57.229  47.915  82.259  1.00  0.00           H
ATOM   3147  C   LEU   407      54.455  45.958  79.762  1.00  0.00           C
ATOM   3148  O   LEU   407      53.983  47.056  79.523  1.00  0.00           O
ATOM   3149  N   SER   408      54.029  44.836  79.149  1.00  0.00           N
ATOM   3150  H   SER   408      54.589  44.010  79.304  1.00  0.00           H
ATOM   3151  CA  SER   408      53.208  44.843  77.980  1.00  0.00           C
ATOM   3152  HA  SER   408      53.058  45.878  77.670  1.00  0.00           H
ATOM   3153  CB  SER   408      53.983  44.263  76.801  1.00  0.00           C
ATOM   3154  HB2 SER   408      53.515  44.410  75.828  1.00  0.00           H
ATOM   3155  HB3 SER   408      54.958  44.747  76.740  1.00  0.00           H
ATOM   3156  OG  SER   408      54.263  42.912  77.014  1.00  0.00           O
ATOM   3157  HG  SER   408      55.205  42.877  77.196  1.00  0.00           H
ATOM   3158  C   SER   408      51.829  44.153  78.205  1.00  0.00           C
ATOM   3159  O   SER   408      50.950  44.463  77.440  1.00  0.00           O
ATOM   3160  N   GLY   409      51.653  43.377  79.301  1.00  0.00           N
ATOM   3161  H   GLY   409      52.406  43.319  79.972  1.00  0.00           H
ATOM   3162  CA  GLY   409      50.454  42.586  79.505  1.00  0.00           C
ATOM   3163  HA2 GLY   409      50.217  42.597  80.568  1.00  0.00           H
ATOM   3164  HA3 GLY   409      49.623  43.134  79.061  1.00  0.00           H
ATOM   3165  C   GLY   409      50.411  41.193  78.759  1.00  0.00           C
ATOM   3166  O   GLY   409      49.443  40.419  78.695  1.00  0.00           O
ATOM   3167  N   VAL   410      51.485  40.936  77.980  1.00  0.00           N
ATOM   3168  H   VAL   410      52.242  41.600  78.066  1.00  0.00           H
ATOM   3169  CA  VAL   410      51.746  39.760  77.082  1.00  0.00           C
ATOM   3170  HA  VAL   410      50.809  39.377  76.678  1.00  0.00           H
ATOM   3171  CB  VAL   410      52.627  40.236  75.920  1.00  0.00           C
ATOM   3172  HB  VAL   410      53.547  40.639  76.345  1.00  0.00           H
ATOM   3173  CG1 VAL   410      53.162  39.214  74.858  1.00  0.00           C
ATOM   3174 HG11 VAL   410      53.735  39.656  74.043  1.00  0.00           H
ATOM   3175 HG12 VAL   410      53.814  38.425  75.231  1.00  0.00           H
ATOM   3176 HG13 VAL   410      52.366  38.667  74.352  1.00  0.00           H
ATOM   3177  CG2 VAL   410      51.897  41.403  75.193  1.00  0.00           C
ATOM   3178 HG21 VAL   410      51.913  42.302  75.808  1.00  0.00           H
ATOM   3179 HG22 VAL   410      52.390  41.614  74.243  1.00  0.00           H
ATOM   3180 HG23 VAL   410      50.885  41.043  75.008  1.00  0.00           H
ATOM   3181  C   VAL   410      52.441  38.619  77.845  1.00  0.00           C
ATOM   3182  O   VAL   410      53.185  38.863  78.746  1.00  0.00           O
ATOM   3183  N   CYX   411      52.240  37.334  77.439  1.00  0.00           N
ATOM   3184  H   CYX   411      51.520  37.159  76.753  1.00  0.00           H
ATOM   3185  CA  CYX   411      52.948  36.240  78.018  1.00  0.00           C
ATOM   3186  HA  CYX   411      53.607  36.570  78.821  1.00  0.00           H
ATOM   3187  CB  CYX   411      51.971  35.250  78.675  1.00  0.00           C
ATOM   3188  HB2 CYX   411      51.193  34.941  77.978  1.00  0.00           H
ATOM   3189  HB3 CYX   411      52.580  34.396  78.973  1.00  0.00           H
ATOM   3190  SG  CYX   411      51.135  35.730  80.218  1.00  0.00           S
ATOM   3191  C   CYX   411      53.760  35.646  76.875  1.00  0.00           C
ATOM   3192  O   CYX   411      53.280  35.466  75.719  1.00  0.00           O
ATOM   3193  N   TYR   412      55.012  35.484  77.263  1.00  0.00           N
ATOM   3194  H   TYR   412      55.308  35.789  78.179  1.00  0.00           H
ATOM   3195  CA  TYR   412      56.049  35.024  76.339  1.00  0.00           C
ATOM   3196  HA  TYR   412      55.591  34.449  75.534  1.00  0.00           H
ATOM   3197  CB  TYR   412      56.766  36.218  75.667  1.00  0.00           C
ATOM   3198  HB2 TYR   412      56.078  37.031  75.433  1.00  0.00           H
ATOM   3199  HB3 TYR   412      57.514  36.543  76.389  1.00  0.00           H
ATOM   3200  CG  TYR   412      57.536  35.786  74.379  1.00  0.00           C
ATOM   3201  CD1 TYR   412      56.813  35.398  73.190  1.00  0.00           C
ATOM   3202  HD1 TYR   412      55.775  35.123  73.304  1.00  0.00           H
ATOM   3203  CE1 TYR   412      57.520  34.972  72.055  1.00  0.00           C
ATOM   3204  HE1 TYR   412      57.004  34.583  71.189  1.00  0.00           H
ATOM   3205  CZ  TYR   412      58.907  35.136  72.003  1.00  0.00           C
ATOM   3206  OH  TYR   412      59.548  34.807  70.891  1.00  0.00           O
ATOM   3207  HH  TYR   412      59.240  34.000  70.472  1.00  0.00           H
ATOM   3208  CE2 TYR   412      59.617  35.644  73.162  1.00  0.00           C
ATOM   3209  HE2 TYR   412      60.695  35.602  73.215  1.00  0.00           H
ATOM   3210  CD2 TYR   412      58.927  35.979  74.319  1.00  0.00           C
ATOM   3211  HD2 TYR   412      59.543  36.349  75.125  1.00  0.00           H
ATOM   3212  C   TYR   412      56.935  33.992  77.107  1.00  0.00           C
ATOM   3213  O   TYR   412      56.482  33.135  77.808  1.00  0.00           O
ATOM   3214  N   VAL   413      58.206  33.949  76.819  1.00  0.00           N
ATOM   3215  H   VAL   413      58.570  34.589  76.126  1.00  0.00           H
ATOM   3216  CA  VAL   413      59.269  33.091  77.310  1.00  0.00           C
ATOM   3217  HA  VAL   413      59.108  32.838  78.358  1.00  0.00           H
ATOM   3218  CB  VAL   413      59.279  31.697  76.525  1.00  0.00           C
ATOM   3219  HB  VAL   413      58.258  31.443  76.241  1.00  0.00           H
ATOM   3220  CG1 VAL   413      60.064  31.736  75.281  1.00  0.00           C
ATOM   3221 HG11 VAL   413      61.060  32.141  75.458  1.00  0.00           H
ATOM   3222 HG12 VAL   413      60.149  30.711  74.920  1.00  0.00           H
ATOM   3223 HG13 VAL   413      59.522  32.328  74.544  1.00  0.00           H
ATOM   3224  CG2 VAL   413      59.864  30.582  77.390  1.00  0.00           C
ATOM   3225 HG21 VAL   413      59.296  30.549  78.320  1.00  0.00           H
ATOM   3226 HG22 VAL   413      59.784  29.622  76.881  1.00  0.00           H
ATOM   3227 HG23 VAL   413      60.932  30.737  77.547  1.00  0.00           H
ATOM   3228  C   VAL   413      60.592  33.839  77.220  1.00  0.00           C
ATOM   3229  O   VAL   413      60.722  34.819  76.505  1.00  0.00           O
ATOM   3230  N   GLY   414      61.594  33.403  77.981  1.00  0.00           N
ATOM   3231  H   GLY   414      61.410  32.672  78.653  1.00  0.00           H
ATOM   3232  CA  GLY   414      62.950  33.856  78.045  1.00  0.00           C
ATOM   3233  HA2 GLY   414      63.558  33.068  78.487  1.00  0.00           H
ATOM   3234  HA3 GLY   414      63.442  34.052  77.092  1.00  0.00           H
ATOM   3235  C   GLY   414      63.152  35.112  78.836  1.00  0.00           C
ATOM   3236  O   GLY   414      64.262  35.601  78.877  1.00  0.00           O
ATOM   3237  N   LEU   415      62.157  35.586  79.627  1.00  0.00           N
ATOM   3238  H   LEU   415      61.328  35.011  79.661  1.00  0.00           H
ATOM   3239  CA  LEU   415      62.263  36.671  80.595  1.00  0.00           C
ATOM   3240  HA  LEU   415      62.941  37.404  80.158  1.00  0.00           H
ATOM   3241  CB  LEU   415      60.913  37.435  80.660  1.00  0.00           C
ATOM   3242  HB2 LEU   415      60.317  36.781  81.296  1.00  0.00           H
ATOM   3243  HB3 LEU   415      61.120  38.297  81.293  1.00  0.00           H
ATOM   3244  CG  LEU   415      60.143  37.825  79.409  1.00  0.00           C
ATOM   3245  HG  LEU   415      59.959  36.849  78.960  1.00  0.00           H
ATOM   3246  CD1 LEU   415      58.809  38.449  79.642  1.00  0.00           C
ATOM   3247 HD11 LEU   415      59.047  39.448  80.008  1.00  0.00           H
ATOM   3248 HD12 LEU   415      58.336  38.588  78.670  1.00  0.00           H
ATOM   3249 HD13 LEU   415      58.101  37.909  80.268  1.00  0.00           H
ATOM   3250  CD2 LEU   415      61.104  38.638  78.556  1.00  0.00           C
ATOM   3251 HD21 LEU   415      61.708  39.322  79.153  1.00  0.00           H
ATOM   3252 HD22 LEU   415      61.808  38.055  77.962  1.00  0.00           H
ATOM   3253 HD23 LEU   415      60.556  39.253  77.842  1.00  0.00           H
ATOM   3254  C   LEU   415      62.866  36.366  81.945  1.00  0.00           C
ATOM   3255  O   LEU   415      63.826  36.991  82.463  1.00  0.00           O
ATOM   3256  N   SER   416      62.348  35.351  82.633  1.00  0.00           N
ATOM   3257  H   SER   416      61.504  34.928  82.273  1.00  0.00           H
ATOM   3258  CA  SER   416      62.894  35.033  84.022  1.00  0.00           C
ATOM   3259  HA  SER   416      63.247  35.951  84.492  1.00  0.00           H
ATOM   3260  CB  SER   416      61.751  34.441  84.910  1.00  0.00           C
ATOM   3261  HB2 SER   416      61.542  33.492  84.416  1.00  0.00           H
ATOM   3262  HB3 SER   416      62.126  34.282  85.921  1.00  0.00           H
ATOM   3263  OG  SER   416      60.646  35.216  85.199  1.00  0.00           O
ATOM   3264  HG  SER   416      60.059  35.449  84.476  1.00  0.00           H
ATOM   3265  C   SER   416      64.098  34.045  83.963  1.00  0.00           C
ATOM   3266  O   SER   416      64.662  33.625  84.978  1.00  0.00           O
ATOM   3267  N   SER   417      64.544  33.588  82.783  1.00  0.00           N
ATOM   3268  H   SER   417      63.967  33.881  82.007  1.00  0.00           H
ATOM   3269  CA  SER   417      65.746  32.773  82.587  1.00  0.00           C
ATOM   3270  HA  SER   417      66.424  32.879  83.433  1.00  0.00           H
ATOM   3271  CB  SER   417      65.308  31.236  82.544  1.00  0.00           C
ATOM   3272  HB2 SER   417      65.479  31.048  83.604  1.00  0.00           H
ATOM   3273  HB3 SER   417      64.276  31.040  82.254  1.00  0.00           H
ATOM   3274  OG  SER   417      66.216  30.432  81.845  1.00  0.00           O
ATOM   3275  HG  SER   417      66.163  29.566  82.255  1.00  0.00           H
ATOM   3276  C   SER   417      66.599  33.312  81.409  1.00  0.00           C
ATOM   3277  O   SER   417      66.044  33.560  80.377  1.00  0.00           O
ATOM   3278  N   VAL   418      67.881  33.514  81.617  1.00  0.00           N
ATOM   3279  H   VAL   418      68.205  33.379  82.565  1.00  0.00           H
ATOM   3280  CA  VAL   418      68.909  33.733  80.632  1.00  0.00           C
ATOM   3281  HA  VAL   418      68.553  34.464  79.907  1.00  0.00           H
ATOM   3282  CB  VAL   418      70.171  34.290  81.339  1.00  0.00           C
ATOM   3283  HB  VAL   418      69.844  34.993  82.105  1.00  0.00           H
ATOM   3284  CG1 VAL   418      71.113  33.260  81.928  1.00  0.00           C
ATOM   3285 HG11 VAL   418      71.976  32.969  81.329  1.00  0.00           H
ATOM   3286 HG12 VAL   418      71.530  33.760  82.802  1.00  0.00           H
ATOM   3287 HG13 VAL   418      70.676  32.356  82.351  1.00  0.00           H
ATOM   3288  CG2 VAL   418      70.862  35.174  80.262  1.00  0.00           C
ATOM   3289 HG21 VAL   418      70.090  35.891  79.983  1.00  0.00           H
ATOM   3290 HG22 VAL   418      71.593  35.904  80.612  1.00  0.00           H
ATOM   3291 HG23 VAL   418      71.156  34.722  79.314  1.00  0.00           H
ATOM   3292  C   VAL   418      69.225  32.543  79.810  1.00  0.00           C
ATOM   3293  O   VAL   418      69.571  32.710  78.622  1.00  0.00           O
ATOM   3294  N   ASP   419      68.934  31.403  80.353  1.00  0.00           N
ATOM   3295  H   ASP   419      68.651  31.367  81.322  1.00  0.00           H
ATOM   3296  CA  ASP   419      68.889  30.190  79.548  1.00  0.00           C
ATOM   3297  HA  ASP   419      69.751  30.155  78.882  1.00  0.00           H
ATOM   3298  CB  ASP   419      68.931  28.911  80.348  1.00  0.00           C
ATOM   3299  HB2 ASP   419      68.096  28.798  81.040  1.00  0.00           H
ATOM   3300  HB3 ASP   419      68.937  28.048  79.682  1.00  0.00           H
ATOM   3301  CG  ASP   419      70.168  28.864  81.219  1.00  0.00           C
ATOM   3302  OD1 ASP   419      70.203  28.109  82.216  1.00  0.00           O
ATOM   3303  OD2 ASP   419      71.202  29.462  80.867  1.00  0.00           O
ATOM   3304  C   ASP   419      67.737  30.152  78.507  1.00  0.00           C
ATOM   3305  O   ASP   419      67.828  29.633  77.422  1.00  0.00           O
ATOM   3306  N   ALA   420      66.565  30.621  78.943  1.00  0.00           N
ATOM   3307  H   ALA   420      66.511  30.870  79.920  1.00  0.00           H
ATOM   3308  CA  ALA   420      65.349  30.595  78.168  1.00  0.00           C
ATOM   3309  HA  ALA   420      65.226  29.617  77.702  1.00  0.00           H
ATOM   3310  CB  ALA   420      64.201  30.622  79.244  1.00  0.00           C
ATOM   3311  HB1 ALA   420      64.314  29.765  79.908  1.00  0.00           H
ATOM   3312  HB2 ALA   420      64.246  31.486  79.907  1.00  0.00           H
ATOM   3313  HB3 ALA   420      63.229  30.592  78.751  1.00  0.00           H
ATOM   3314  C   ALA   420      65.354  31.765  77.146  1.00  0.00           C
ATOM   3315  O   ALA   420      64.639  31.603  76.148  1.00  0.00           O
ATOM   3316  N   LEU   421      66.137  32.797  77.373  1.00  0.00           N
ATOM   3317  H   LEU   421      66.260  33.170  78.304  1.00  0.00           H
ATOM   3318  CA  LEU   421      66.422  33.763  76.284  1.00  0.00           C
ATOM   3319  HA  LEU   421      65.480  34.095  75.849  1.00  0.00           H
ATOM   3320  CB  LEU   421      67.170  35.011  76.846  1.00  0.00           C
ATOM   3321  HB2 LEU   421      66.568  35.462  77.635  1.00  0.00           H
ATOM   3322  HB3 LEU   421      68.088  34.674  77.328  1.00  0.00           H
ATOM   3323  CG  LEU   421      67.502  36.096  75.773  1.00  0.00           C
ATOM   3324  HG  LEU   421      67.881  35.723  74.822  1.00  0.00           H
ATOM   3325  CD1 LEU   421      66.207  36.849  75.386  1.00  0.00           C
ATOM   3326 HD11 LEU   421      66.344  37.574  74.584  1.00  0.00           H
ATOM   3327 HD12 LEU   421      65.450  36.110  75.123  1.00  0.00           H
ATOM   3328 HD13 LEU   421      65.788  37.386  76.237  1.00  0.00           H
ATOM   3329  CD2 LEU   421      68.556  37.152  76.224  1.00  0.00           C
ATOM   3330 HD21 LEU   421      68.511  37.989  75.527  1.00  0.00           H
ATOM   3331 HD22 LEU   421      68.287  37.574  77.192  1.00  0.00           H
ATOM   3332 HD23 LEU   421      69.543  36.690  76.203  1.00  0.00           H
ATOM   3333  C   LEU   421      67.334  33.211  75.138  1.00  0.00           C
ATOM   3334  O   LEU   421      67.039  33.229  73.941  1.00  0.00           O
ATOM   3335  N   ARG   422      68.422  32.591  75.518  1.00  0.00           N
ATOM   3336  H   ARG   422      68.636  32.661  76.503  1.00  0.00           H
ATOM   3337  CA  ARG   422      69.400  31.966  74.647  1.00  0.00           C
ATOM   3338  HA  ARG   422      69.820  32.723  73.985  1.00  0.00           H
ATOM   3339  CB  ARG   422      70.584  31.432  75.558  1.00  0.00           C
ATOM   3340  HB2 ARG   422      70.820  32.296  76.178  1.00  0.00           H
ATOM   3341  HB3 ARG   422      70.253  30.554  76.113  1.00  0.00           H
ATOM   3342  CG  ARG   422      71.895  31.030  74.782  1.00  0.00           C
ATOM   3343  HG2 ARG   422      71.665  30.163  74.164  1.00  0.00           H
ATOM   3344  HG3 ARG   422      72.204  31.884  74.178  1.00  0.00           H
ATOM   3345  CD  ARG   422      73.101  30.796  75.691  1.00  0.00           C
ATOM   3346  HD2 ARG   422      73.978  30.693  75.052  1.00  0.00           H
ATOM   3347  HD3 ARG   422      73.247  31.652  76.349  1.00  0.00           H
ATOM   3348  NE  ARG   422      72.903  29.636  76.629  1.00  0.00           N
ATOM   3349  HE  ARG   422      72.794  28.715  76.227  1.00  0.00           H
ATOM   3350  CZ  ARG   422      72.652  29.628  77.890  1.00  0.00           C
ATOM   3351  NH1 ARG   422      72.814  30.559  78.766  1.00  0.00           N
ATOM   3352 HH11 ARG   422      73.245  31.400  78.410  1.00  0.00           H
ATOM   3353 HH12 ARG   422      72.414  30.398  79.680  1.00  0.00           H
ATOM   3354  NH2 ARG   422      72.150  28.526  78.371  1.00  0.00           N
ATOM   3355 HH21 ARG   422      72.100  27.686  77.812  1.00  0.00           H
ATOM   3356 HH22 ARG   422      71.740  28.526  79.294  1.00  0.00           H
ATOM   3357  C   ARG   422      68.775  30.840  73.852  1.00  0.00           C
ATOM   3358  O   ARG   422      68.913  30.911  72.640  1.00  0.00           O
ATOM   3359  N   GLY   423      68.035  29.906  74.445  1.00  0.00           N
ATOM   3360  H   GLY   423      68.084  29.785  75.446  1.00  0.00           H
ATOM   3361  CA  GLY   423      67.461  28.777  73.634  1.00  0.00           C
ATOM   3362  HA2 GLY   423      68.177  28.357  72.927  1.00  0.00           H
ATOM   3363  HA3 GLY   423      67.218  27.967  74.322  1.00  0.00           H
ATOM   3364  C   GLY   423      66.168  29.112  72.826  1.00  0.00           C
ATOM   3365  O   GLY   423      65.963  28.628  71.730  1.00  0.00           O
ATOM   3366  N   PHE   424      65.277  29.860  73.460  1.00  0.00           N
ATOM   3367  H   PHE   424      65.461  30.149  74.410  1.00  0.00           H
ATOM   3368  CA  PHE   424      63.927  30.100  72.869  1.00  0.00           C
ATOM   3369  HA  PHE   424      63.667  29.395  72.078  1.00  0.00           H
ATOM   3370  CB  PHE   424      62.843  29.850  73.927  1.00  0.00           C
ATOM   3371  HB2 PHE   424      62.874  30.715  74.590  1.00  0.00           H
ATOM   3372  HB3 PHE   424      61.922  29.775  73.349  1.00  0.00           H
ATOM   3373  CG  PHE   424      63.031  28.606  74.694  1.00  0.00           C
ATOM   3374  CD1 PHE   424      63.231  27.398  73.952  1.00  0.00           C
ATOM   3375  HD1 PHE   424      63.168  27.432  72.874  1.00  0.00           H
ATOM   3376  CE1 PHE   424      63.575  26.229  74.628  1.00  0.00           C
ATOM   3377  HE1 PHE   424      63.794  25.303  74.116  1.00  0.00           H
ATOM   3378  CZ  PHE   424      63.714  26.215  75.973  1.00  0.00           C
ATOM   3379  HZ  PHE   424      64.176  25.324  76.371  1.00  0.00           H
ATOM   3380  CE2 PHE   424      63.556  27.373  76.713  1.00  0.00           C
ATOM   3381  HE2 PHE   424      63.726  27.381  77.780  1.00  0.00           H
ATOM   3382  CD2 PHE   424      63.119  28.574  76.094  1.00  0.00           C
ATOM   3383  HD2 PHE   424      62.977  29.473  76.675  1.00  0.00           H
ATOM   3384  C   PHE   424      63.852  31.412  72.213  1.00  0.00           C
ATOM   3385  O   PHE   424      62.737  31.748  71.740  1.00  0.00           O
ATOM   3386  N   VAL   425      64.906  32.207  71.946  1.00  0.00           N
ATOM   3387  H   VAL   425      65.728  31.903  72.448  1.00  0.00           H
ATOM   3388  CA  VAL   425      64.913  33.529  71.229  1.00  0.00           C
ATOM   3389  HA  VAL   425      64.006  33.529  70.625  1.00  0.00           H
ATOM   3390  CB  VAL   425      64.810  34.694  72.214  1.00  0.00           C
ATOM   3391  HB  VAL   425      65.653  34.676  72.906  1.00  0.00           H
ATOM   3392  CG1 VAL   425      64.794  36.042  71.631  1.00  0.00           C
ATOM   3393 HG11 VAL   425      65.760  36.113  71.131  1.00  0.00           H
ATOM   3394 HG12 VAL   425      63.900  36.143  71.016  1.00  0.00           H
ATOM   3395 HG13 VAL   425      64.869  36.868  72.338  1.00  0.00           H
ATOM   3396  CG2 VAL   425      63.603  34.482  73.163  1.00  0.00           C
ATOM   3397 HG21 VAL   425      63.779  33.630  73.819  1.00  0.00           H
ATOM   3398 HG22 VAL   425      63.488  35.343  73.821  1.00  0.00           H
ATOM   3399 HG23 VAL   425      62.755  34.244  72.520  1.00  0.00           H
ATOM   3400  C   VAL   425      66.198  33.744  70.374  1.00  0.00           C
ATOM   3401  O   VAL   425      66.050  33.763  69.186  1.00  0.00           O
ATOM   3402  N   LEU   426      67.451  33.742  71.000  1.00  0.00           N
ATOM   3403  H   LEU   426      67.502  33.593  71.998  1.00  0.00           H
ATOM   3404  CA  LEU   426      68.725  33.963  70.282  1.00  0.00           C
ATOM   3405  HA  LEU   426      68.670  34.866  69.674  1.00  0.00           H
ATOM   3406  CB  LEU   426      69.754  34.265  71.384  1.00  0.00           C
ATOM   3407  HB2 LEU   426      69.234  34.767  72.199  1.00  0.00           H
ATOM   3408  HB3 LEU   426      70.026  33.258  71.701  1.00  0.00           H
ATOM   3409  CG  LEU   426      70.988  35.006  70.998  1.00  0.00           C
ATOM   3410  HG  LEU   426      70.701  35.718  70.224  1.00  0.00           H
ATOM   3411  CD1 LEU   426      71.502  35.771  72.199  1.00  0.00           C
ATOM   3412 HD11 LEU   426      71.803  35.081  72.987  1.00  0.00           H
ATOM   3413 HD12 LEU   426      72.418  36.289  71.914  1.00  0.00           H
ATOM   3414 HD13 LEU   426      70.756  36.506  72.500  1.00  0.00           H
ATOM   3415  CD2 LEU   426      72.172  34.215  70.509  1.00  0.00           C
ATOM   3416 HD21 LEU   426      72.286  33.313  71.111  1.00  0.00           H
ATOM   3417 HD22 LEU   426      71.923  34.018  69.466  1.00  0.00           H
ATOM   3418 HD23 LEU   426      73.045  34.864  70.445  1.00  0.00           H
ATOM   3419  C   LEU   426      69.072  32.840  69.336  1.00  0.00           C
ATOM   3420  O   LEU   426      69.218  33.001  68.151  1.00  0.00           O
ATOM   3421  N   ALA   427      69.210  31.624  69.919  1.00  0.00           N
ATOM   3422  H   ALA   427      69.080  31.527  70.916  1.00  0.00           H
ATOM   3423  CA  ALA   427      69.716  30.431  69.207  1.00  0.00           C
ATOM   3424  HA  ALA   427      70.722  30.622  68.831  1.00  0.00           H
ATOM   3425  CB  ALA   427      69.929  29.274  70.162  1.00  0.00           C
ATOM   3426  HB1 ALA   427      69.027  28.876  70.626  1.00  0.00           H
ATOM   3427  HB2 ALA   427      70.289  28.397  69.624  1.00  0.00           H
ATOM   3428  HB3 ALA   427      70.658  29.551  70.923  1.00  0.00           H
ATOM   3429  C   ALA   427      68.933  30.052  67.906  1.00  0.00           C
ATOM   3430  O   ALA   427      69.593  29.742  66.880  1.00  0.00           O
ATOM   3431  N   PRO   428      67.658  30.080  67.978  1.00  0.00           N
ATOM   3432  CD  PRO   428      66.847  29.830  69.203  1.00  0.00           C
ATOM   3433  HD2 PRO   428      67.170  30.365  70.096  1.00  0.00           H
ATOM   3434  HD3 PRO   428      66.926  28.771  69.449  1.00  0.00           H
ATOM   3435  CG  PRO   428      65.375  30.070  68.788  1.00  0.00           C
ATOM   3436  HG2 PRO   428      65.056  31.083  69.030  1.00  0.00           H
ATOM   3437  HG3 PRO   428      64.745  29.384  69.354  1.00  0.00           H
ATOM   3438  CB  PRO   428      65.321  29.876  67.241  1.00  0.00           C
ATOM   3439  HB2 PRO   428      64.780  30.660  66.710  1.00  0.00           H
ATOM   3440  HB3 PRO   428      65.010  28.886  66.907  1.00  0.00           H
ATOM   3441  CA  PRO   428      66.799  29.946  66.826  1.00  0.00           C
ATOM   3442  HA  PRO   428      67.214  29.069  66.328  1.00  0.00           H
ATOM   3443  C   PRO   428      66.967  31.138  65.900  1.00  0.00           C
ATOM   3444  O   PRO   428      67.248  30.903  64.746  1.00  0.00           O
ATOM   3445  N   LEU   429      66.773  32.404  66.361  1.00  0.00           N
ATOM   3446  H   LEU   429      66.497  32.695  67.288  1.00  0.00           H
ATOM   3447  CA  LEU   429      66.929  33.469  65.471  1.00  0.00           C
ATOM   3448  HA  LEU   429      66.152  33.355  64.715  1.00  0.00           H
ATOM   3449  CB  LEU   429      66.528  34.782  66.258  1.00  0.00           C
ATOM   3450  HB2 LEU   429      65.459  34.805  66.467  1.00  0.00           H
ATOM   3451  HB3 LEU   429      67.162  34.765  67.144  1.00  0.00           H
ATOM   3452  CG  LEU   429      66.789  36.095  65.510  1.00  0.00           C
ATOM   3453  HG  LEU   429      67.855  36.153  65.291  1.00  0.00           H
ATOM   3454  CD1 LEU   429      66.056  36.149  64.210  1.00  0.00           C
ATOM   3455 HD11 LEU   429      65.749  37.173  63.996  1.00  0.00           H
ATOM   3456 HD12 LEU   429      66.770  35.942  63.413  1.00  0.00           H
ATOM   3457 HD13 LEU   429      65.356  35.322  64.083  1.00  0.00           H
ATOM   3458  CD2 LEU   429      66.424  37.225  66.375  1.00  0.00           C
ATOM   3459 HD21 LEU   429      66.872  37.119  67.363  1.00  0.00           H
ATOM   3460 HD22 LEU   429      66.735  38.074  65.767  1.00  0.00           H
ATOM   3461 HD23 LEU   429      65.339  37.192  66.475  1.00  0.00           H
ATOM   3462  C   LEU   429      68.266  33.523  64.704  1.00  0.00           C
ATOM   3463  O   LEU   429      68.216  33.837  63.569  1.00  0.00           O
ATOM   3464  N   PHE   430      69.371  33.173  65.322  1.00  0.00           N
ATOM   3465  H   PHE   430      69.148  33.073  66.302  1.00  0.00           H
ATOM   3466  CA  PHE   430      70.683  32.895  64.727  1.00  0.00           C
ATOM   3467  HA  PHE   430      71.062  33.884  64.467  1.00  0.00           H
ATOM   3468  CB  PHE   430      71.537  32.282  65.930  1.00  0.00           C
ATOM   3469  HB2 PHE   430      71.894  33.188  66.421  1.00  0.00           H
ATOM   3470  HB3 PHE   430      70.866  31.827  66.658  1.00  0.00           H
ATOM   3471  CG  PHE   430      72.753  31.449  65.465  1.00  0.00           C
ATOM   3472  CD1 PHE   430      73.872  32.090  64.894  1.00  0.00           C
ATOM   3473  HD1 PHE   430      73.929  33.161  64.770  1.00  0.00           H
ATOM   3474  CE1 PHE   430      74.900  31.307  64.359  1.00  0.00           C
ATOM   3475  HE1 PHE   430      75.655  31.787  63.754  1.00  0.00           H
ATOM   3476  CZ  PHE   430      74.878  29.868  64.572  1.00  0.00           C
ATOM   3477  HZ  PHE   430      75.711  29.283  64.212  1.00  0.00           H
ATOM   3478  CE2 PHE   430      73.843  29.283  65.323  1.00  0.00           C
ATOM   3479  HE2 PHE   430      73.816  28.253  65.649  1.00  0.00           H
ATOM   3480  CD2 PHE   430      72.820  30.078  65.708  1.00  0.00           C
ATOM   3481  HD2 PHE   430      72.062  29.606  66.316  1.00  0.00           H
ATOM   3482  C   PHE   430      70.683  31.950  63.554  1.00  0.00           C
ATOM   3483  O   PHE   430      71.201  32.296  62.484  1.00  0.00           O
ATOM   3484  N   VAL   431      69.980  30.796  63.687  1.00  0.00           N
ATOM   3485  H   VAL   431      69.492  30.686  64.564  1.00  0.00           H
ATOM   3486  CA  VAL   431      69.889  29.802  62.641  1.00  0.00           C
ATOM   3487  HA  VAL   431      70.900  29.513  62.356  1.00  0.00           H
ATOM   3488  CB  VAL   431      69.169  28.539  63.114  1.00  0.00           C
ATOM   3489  HB  VAL   431      68.336  28.892  63.721  1.00  0.00           H
ATOM   3490  CG1 VAL   431      68.569  27.578  62.051  1.00  0.00           C
ATOM   3491 HG11 VAL   431      68.158  26.711  62.568  1.00  0.00           H
ATOM   3492 HG12 VAL   431      67.776  28.077  61.493  1.00  0.00           H
ATOM   3493 HG13 VAL   431      69.371  27.246  61.393  1.00  0.00           H
ATOM   3494  CG2 VAL   431      70.157  27.661  64.010  1.00  0.00           C
ATOM   3495 HG21 VAL   431      70.756  28.284  64.675  1.00  0.00           H
ATOM   3496 HG22 VAL   431      69.598  26.914  64.574  1.00  0.00           H
ATOM   3497 HG23 VAL   431      70.815  27.094  63.351  1.00  0.00           H
ATOM   3498  C   VAL   431      69.194  30.431  61.464  1.00  0.00           C
ATOM   3499  O   VAL   431      69.660  30.273  60.372  1.00  0.00           O
ATOM   3500  N   TYR   432      68.112  31.192  61.705  1.00  0.00           N
ATOM   3501  H   TYR   432      67.640  31.084  62.592  1.00  0.00           H
ATOM   3502  CA  TYR   432      67.373  31.899  60.667  1.00  0.00           C
ATOM   3503  HA  TYR   432      67.187  31.221  59.835  1.00  0.00           H
ATOM   3504  CB  TYR   432      66.042  32.286  61.286  1.00  0.00           C
ATOM   3505  HB2 TYR   432      66.134  33.275  61.734  1.00  0.00           H
ATOM   3506  HB3 TYR   432      65.410  32.414  60.407  1.00  0.00           H
ATOM   3507  CG  TYR   432      65.383  31.268  62.135  1.00  0.00           C
ATOM   3508  CD1 TYR   432      64.611  31.813  63.208  1.00  0.00           C
ATOM   3509  HD1 TYR   432      64.513  32.883  63.312  1.00  0.00           H
ATOM   3510  CE1 TYR   432      63.860  30.928  64.007  1.00  0.00           C
ATOM   3511  HE1 TYR   432      63.241  31.330  64.796  1.00  0.00           H
ATOM   3512  CZ  TYR   432      63.906  29.521  63.787  1.00  0.00           C
ATOM   3513  OH  TYR   432      63.135  28.653  64.605  1.00  0.00           O
ATOM   3514  HH  TYR   432      63.479  27.756  64.623  1.00  0.00           H
ATOM   3515  CE2 TYR   432      64.579  29.020  62.658  1.00  0.00           C
ATOM   3516  HE2 TYR   432      64.609  27.956  62.474  1.00  0.00           H
ATOM   3517  CD2 TYR   432      65.326  29.916  61.866  1.00  0.00           C
ATOM   3518  HD2 TYR   432      66.032  29.443  61.200  1.00  0.00           H
ATOM   3519  C   TYR   432      68.164  33.020  60.021  1.00  0.00           C
ATOM   3520  O   TYR   432      68.123  33.215  58.849  1.00  0.00           O
ATOM   3521  N   LEU   433      68.909  33.790  60.876  1.00  0.00           N
ATOM   3522  H   LEU   433      68.705  33.652  61.856  1.00  0.00           H
ATOM   3523  CA  LEU   433      69.761  34.958  60.467  1.00  0.00           C
ATOM   3524  HA  LEU   433      69.084  35.744  60.131  1.00  0.00           H
ATOM   3525  CB  LEU   433      70.321  35.590  61.732  1.00  0.00           C
ATOM   3526  HB2 LEU   433      69.577  35.630  62.528  1.00  0.00           H
ATOM   3527  HB3 LEU   433      71.097  34.956  62.161  1.00  0.00           H
ATOM   3528  CG  LEU   433      70.947  37.004  61.573  1.00  0.00           C
ATOM   3529  HG  LEU   433      71.636  37.021  60.729  1.00  0.00           H
ATOM   3530  CD1 LEU   433      69.955  38.167  61.417  1.00  0.00           C
ATOM   3531 HD11 LEU   433      69.359  37.956  60.529  1.00  0.00           H
ATOM   3532 HD12 LEU   433      69.341  38.267  62.312  1.00  0.00           H
ATOM   3533 HD13 LEU   433      70.475  39.122  61.347  1.00  0.00           H
ATOM   3534  CD2 LEU   433      71.847  37.298  62.761  1.00  0.00           C
ATOM   3535 HD21 LEU   433      72.575  36.497  62.894  1.00  0.00           H
ATOM   3536 HD22 LEU   433      72.329  38.235  62.482  1.00  0.00           H
ATOM   3537 HD23 LEU   433      71.235  37.331  63.662  1.00  0.00           H
ATOM   3538  C   LEU   433      70.765  34.552  59.411  1.00  0.00           C
ATOM   3539  O   LEU   433      70.830  35.161  58.289  1.00  0.00           O
ATOM   3540  N   PHE   434      71.517  33.473  59.752  1.00  0.00           N
ATOM   3541  H   PHE   434      71.341  33.161  60.697  1.00  0.00           H
ATOM   3542  CA  PHE   434      72.463  32.914  58.741  1.00  0.00           C
ATOM   3543  HA  PHE   434      72.862  33.765  58.188  1.00  0.00           H
ATOM   3544  CB  PHE   434      73.700  32.222  59.371  1.00  0.00           C
ATOM   3545  HB2 PHE   434      74.537  32.458  58.714  1.00  0.00           H
ATOM   3546  HB3 PHE   434      73.808  32.625  60.379  1.00  0.00           H
ATOM   3547  CG  PHE   434      73.589  30.758  59.465  1.00  0.00           C
ATOM   3548  CD1 PHE   434      72.953  30.137  60.516  1.00  0.00           C
ATOM   3549  HD1 PHE   434      72.521  30.691  61.336  1.00  0.00           H
ATOM   3550  CE1 PHE   434      72.878  28.698  60.504  1.00  0.00           C
ATOM   3551  HE1 PHE   434      72.544  28.239  61.423  1.00  0.00           H
ATOM   3552  CZ  PHE   434      73.240  27.945  59.342  1.00  0.00           C
ATOM   3553  HZ  PHE   434      73.092  26.875  59.344  1.00  0.00           H
ATOM   3554  CE2 PHE   434      73.778  28.634  58.239  1.00  0.00           C
ATOM   3555  HE2 PHE   434      74.110  28.144  57.336  1.00  0.00           H
ATOM   3556  CD2 PHE   434      73.948  30.004  58.323  1.00  0.00           C
ATOM   3557  HD2 PHE   434      74.331  30.481  57.432  1.00  0.00           H
ATOM   3558  C   PHE   434      71.827  32.199  57.506  1.00  0.00           C
ATOM   3559  O   PHE   434      72.333  32.432  56.416  1.00  0.00           O
ATOM   3560  N   ILE   435      70.748  31.450  57.674  1.00  0.00           N
ATOM   3561  H   ILE   435      70.324  31.294  58.577  1.00  0.00           H
ATOM   3562  CA  ILE   435      70.174  30.714  56.523  1.00  0.00           C
ATOM   3563  HA  ILE   435      70.865  30.117  55.928  1.00  0.00           H
ATOM   3564  CB  ILE   435      69.180  29.630  56.992  1.00  0.00           C
ATOM   3565  HB  ILE   435      68.540  30.149  57.706  1.00  0.00           H
ATOM   3566  CG2 ILE   435      68.453  29.069  55.812  1.00  0.00           C
ATOM   3567 HG21 ILE   435      67.801  28.231  56.057  1.00  0.00           H
ATOM   3568 HG22 ILE   435      67.894  29.859  55.310  1.00  0.00           H
ATOM   3569 HG23 ILE   435      69.202  28.614  55.164  1.00  0.00           H
ATOM   3570  CG1 ILE   435      69.909  28.481  57.674  1.00  0.00           C
ATOM   3571 HG12 ILE   435      70.305  27.723  56.999  1.00  0.00           H
ATOM   3572 HG13 ILE   435      70.691  28.826  58.351  1.00  0.00           H
ATOM   3573  CD1 ILE   435      68.918  27.703  58.590  1.00  0.00           C
ATOM   3574 HD11 ILE   435      68.325  26.884  58.181  1.00  0.00           H
ATOM   3575 HD12 ILE   435      69.569  27.195  59.301  1.00  0.00           H
ATOM   3576 HD13 ILE   435      68.243  28.393  59.097  1.00  0.00           H
ATOM   3577  C   ILE   435      69.632  31.769  55.524  1.00  0.00           C
ATOM   3578  O   ILE   435      69.909  31.730  54.328  1.00  0.00           O
ATOM   3579  N   GLY   436      68.808  32.723  56.011  1.00  0.00           N
ATOM   3580  H   GLY   436      68.462  32.556  56.946  1.00  0.00           H
ATOM   3581  CA  GLY   436      68.146  33.770  55.358  1.00  0.00           C
ATOM   3582  HA2 GLY   436      67.530  33.327  54.576  1.00  0.00           H
ATOM   3583  HA3 GLY   436      67.451  34.427  55.881  1.00  0.00           H
ATOM   3584  C   GLY   436      69.141  34.715  54.594  1.00  0.00           C
ATOM   3585  O   GLY   436      68.943  35.219  53.532  1.00  0.00           O
ATOM   3586  N   THR   437      70.292  35.047  55.167  1.00  0.00           N
ATOM   3587  H   THR   437      70.424  34.992  56.167  1.00  0.00           H
ATOM   3588  CA  THR   437      71.335  35.908  54.489  1.00  0.00           C
ATOM   3589  HA  THR   437      70.841  36.555  53.763  1.00  0.00           H
ATOM   3590  CB  THR   437      72.030  36.736  55.555  1.00  0.00           C
ATOM   3591  HB  THR   437      72.567  36.061  56.221  1.00  0.00           H
ATOM   3592  CG2 THR   437      73.064  37.679  54.982  1.00  0.00           C
ATOM   3593 HG21 THR   437      73.879  37.090  54.562  1.00  0.00           H
ATOM   3594 HG22 THR   437      72.609  38.333  54.238  1.00  0.00           H
ATOM   3595 HG23 THR   437      73.460  38.291  55.793  1.00  0.00           H
ATOM   3596  OG1 THR   437      71.181  37.558  56.299  1.00  0.00           O
ATOM   3597  HG1 THR   437      70.724  36.893  56.819  1.00  0.00           H
ATOM   3598  C   THR   437      72.261  35.068  53.639  1.00  0.00           C
ATOM   3599  O   THR   437      72.867  35.555  52.669  1.00  0.00           O
ATOM   3600  N   SER   438      72.433  33.768  53.877  1.00  0.00           N
ATOM   3601  H   SER   438      72.079  33.353  54.727  1.00  0.00           H
ATOM   3602  CA  SER   438      73.199  32.876  53.021  1.00  0.00           C
ATOM   3603  HA  SER   438      74.189  33.313  52.888  1.00  0.00           H
ATOM   3604  CB  SER   438      73.329  31.533  53.725  1.00  0.00           C
ATOM   3605  HB2 SER   438      72.342  31.077  53.809  1.00  0.00           H
ATOM   3606  HB3 SER   438      73.784  30.958  52.919  1.00  0.00           H
ATOM   3607  OG  SER   438      74.208  31.455  54.858  1.00  0.00           O
ATOM   3608  HG  SER   438      73.570  31.687  55.537  1.00  0.00           H
ATOM   3609  C   SER   438      72.648  32.676  51.657  1.00  0.00           C
ATOM   3610  O   SER   438      73.310  32.866  50.647  1.00  0.00           O
ATOM   3611  N   PHE   439      71.302  32.447  51.615  1.00  0.00           N
ATOM   3612  H   PHE   439      70.745  32.380  52.455  1.00  0.00           H
ATOM   3613  CA  PHE   439      70.662  32.398  50.280  1.00  0.00           C
ATOM   3614  HA  PHE   439      71.206  31.690  49.655  1.00  0.00           H
ATOM   3615  CB  PHE   439      69.237  31.806  50.424  1.00  0.00           C
ATOM   3616  HB2 PHE   439      68.712  32.119  51.326  1.00  0.00           H
ATOM   3617  HB3 PHE   439      68.647  32.099  49.555  1.00  0.00           H
ATOM   3618  CG  PHE   439      69.183  30.299  50.594  1.00  0.00           C
ATOM   3619  CD1 PHE   439      69.353  29.447  49.444  1.00  0.00           C
ATOM   3620  HD1 PHE   439      69.633  29.915  48.512  1.00  0.00           H
ATOM   3621  CE1 PHE   439      69.250  28.005  49.545  1.00  0.00           C
ATOM   3622  HE1 PHE   439      69.410  27.354  48.698  1.00  0.00           H
ATOM   3623  CZ  PHE   439      68.867  27.489  50.840  1.00  0.00           C
ATOM   3624  HZ  PHE   439      68.908  26.421  51.001  1.00  0.00           H
ATOM   3625  CE2 PHE   439      68.574  28.342  51.966  1.00  0.00           C
ATOM   3626  HE2 PHE   439      68.219  27.922  52.896  1.00  0.00           H
ATOM   3627  CD2 PHE   439      68.702  29.707  51.767  1.00  0.00           C
ATOM   3628  HD2 PHE   439      68.409  30.354  52.581  1.00  0.00           H
ATOM   3629  C   PHE   439      70.763  33.672  49.433  1.00  0.00           C
ATOM   3630  O   PHE   439      70.991  33.639  48.214  1.00  0.00           O
ATOM   3631  N   LEU   440      70.622  34.834  50.093  1.00  0.00           N
ATOM   3632  H   LEU   440      70.436  34.889  51.084  1.00  0.00           H
ATOM   3633  CA  LEU   440      70.900  36.104  49.444  1.00  0.00           C
ATOM   3634  HA  LEU   440      70.163  36.229  48.650  1.00  0.00           H
ATOM   3635  CB  LEU   440      70.625  37.235  50.436  1.00  0.00           C
ATOM   3636  HB2 LEU   440      69.626  37.191  50.870  1.00  0.00           H
ATOM   3637  HB3 LEU   440      71.266  37.091  51.306  1.00  0.00           H
ATOM   3638  CG  LEU   440      70.753  38.669  49.928  1.00  0.00           C
ATOM   3639  HG  LEU   440      71.809  38.726  49.664  1.00  0.00           H
ATOM   3640  CD1 LEU   440      69.987  39.240  48.716  1.00  0.00           C
ATOM   3641 HD11 LEU   440      68.930  39.034  48.883  1.00  0.00           H
ATOM   3642 HD12 LEU   440      70.290  40.281  48.602  1.00  0.00           H
ATOM   3643 HD13 LEU   440      70.396  38.757  47.829  1.00  0.00           H
ATOM   3644  CD2 LEU   440      70.476  39.693  51.083  1.00  0.00           C
ATOM   3645 HD21 LEU   440      69.399  39.835  51.180  1.00  0.00           H
ATOM   3646 HD22 LEU   440      70.851  39.249  52.006  1.00  0.00           H
ATOM   3647 HD23 LEU   440      70.946  40.668  50.958  1.00  0.00           H
ATOM   3648  C   LEU   440      72.338  36.155  48.809  1.00  0.00           C
ATOM   3649  O   LEU   440      72.480  36.473  47.643  1.00  0.00           O
ATOM   3650  N   LEU   441      73.350  35.757  49.599  1.00  0.00           N
ATOM   3651  H   LEU   441      73.152  35.602  50.577  1.00  0.00           H
ATOM   3652  CA  LEU   441      74.742  35.774  49.196  1.00  0.00           C
ATOM   3653  HA  LEU   441      74.980  36.742  48.754  1.00  0.00           H
ATOM   3654  CB  LEU   441      75.725  35.585  50.357  1.00  0.00           C
ATOM   3655  HB2 LEU   441      75.199  35.049  51.147  1.00  0.00           H
ATOM   3656  HB3 LEU   441      76.562  35.021  49.946  1.00  0.00           H
ATOM   3657  CG  LEU   441      76.329  36.871  51.104  1.00  0.00           C
ATOM   3658  HG  LEU   441      77.129  37.350  50.539  1.00  0.00           H
ATOM   3659  CD1 LEU   441      75.250  37.952  51.267  1.00  0.00           C
ATOM   3660 HD11 LEU   441      75.624  38.751  51.906  1.00  0.00           H
ATOM   3661 HD12 LEU   441      75.025  38.416  50.306  1.00  0.00           H
ATOM   3662 HD13 LEU   441      74.332  37.547  51.692  1.00  0.00           H
ATOM   3663  CD2 LEU   441      76.860  36.325  52.420  1.00  0.00           C
ATOM   3664 HD21 LEU   441      76.106  35.779  52.987  1.00  0.00           H
ATOM   3665 HD22 LEU   441      77.756  35.744  52.200  1.00  0.00           H
ATOM   3666 HD23 LEU   441      77.120  37.170  53.057  1.00  0.00           H
ATOM   3667  C   LEU   441      74.948  34.740  48.121  1.00  0.00           C
ATOM   3668  O   LEU   441      75.747  34.964  47.217  1.00  0.00           O
ATOM   3669  N   ALA   442      74.375  33.542  48.163  1.00  0.00           N
ATOM   3670  H   ALA   442      73.835  33.357  48.996  1.00  0.00           H
ATOM   3671  CA  ALA   442      74.374  32.511  47.178  1.00  0.00           C
ATOM   3672  HA  ALA   442      75.416  32.201  47.099  1.00  0.00           H
ATOM   3673  CB  ALA   442      73.610  31.234  47.773  1.00  0.00           C
ATOM   3674  HB1 ALA   442      74.008  30.949  48.747  1.00  0.00           H
ATOM   3675  HB2 ALA   442      72.548  31.461  47.869  1.00  0.00           H
ATOM   3676  HB3 ALA   442      73.652  30.353  47.133  1.00  0.00           H
ATOM   3677  C   ALA   442      73.752  33.022  45.856  1.00  0.00           C
ATOM   3678  O   ALA   442      74.264  32.727  44.780  1.00  0.00           O
ATOM   3679  N   GLY   443      72.694  33.845  45.893  1.00  0.00           N
ATOM   3680  H   GLY   443      72.172  33.870  46.758  1.00  0.00           H
ATOM   3681  CA  GLY   443      72.153  34.505  44.691  1.00  0.00           C
ATOM   3682  HA2 GLY   443      71.691  33.841  43.960  1.00  0.00           H
ATOM   3683  HA3 GLY   443      71.378  35.211  44.989  1.00  0.00           H
ATOM   3684  C   GLY   443      73.212  35.352  44.020  1.00  0.00           C
ATOM   3685  O   GLY   443      73.451  35.165  42.855  1.00  0.00           O
ATOM   3686  N   PHE   444      73.882  36.193  44.826  1.00  0.00           N
ATOM   3687  H   PHE   444      73.633  36.235  45.804  1.00  0.00           H
ATOM   3688  CA  PHE   444      74.918  37.132  44.322  1.00  0.00           C
ATOM   3689  HA  PHE   444      74.500  37.822  43.590  1.00  0.00           H
ATOM   3690  CB  PHE   444      75.449  38.029  45.407  1.00  0.00           C
ATOM   3691  HB2 PHE   444      75.890  37.427  46.201  1.00  0.00           H
ATOM   3692  HB3 PHE   444      76.333  38.532  45.018  1.00  0.00           H
ATOM   3693  CG  PHE   444      74.581  39.037  46.114  1.00  0.00           C
ATOM   3694  CD1 PHE   444      74.632  39.098  47.539  1.00  0.00           C
ATOM   3695  HD1 PHE   444      75.397  38.506  48.018  1.00  0.00           H
ATOM   3696  CE1 PHE   444      73.995  40.128  48.265  1.00  0.00           C
ATOM   3697  HE1 PHE   444      74.061  40.409  49.306  1.00  0.00           H
ATOM   3698  CZ  PHE   444      73.117  40.954  47.506  1.00  0.00           C
ATOM   3699  HZ  PHE   444      72.575  41.729  48.027  1.00  0.00           H
ATOM   3700  CE2 PHE   444      72.924  40.859  46.089  1.00  0.00           C
ATOM   3701  HE2 PHE   444      72.314  41.529  45.501  1.00  0.00           H
ATOM   3702  CD2 PHE   444      73.583  39.821  45.414  1.00  0.00           C
ATOM   3703  HD2 PHE   444      73.460  39.639  44.357  1.00  0.00           H
ATOM   3704  C   PHE   444      76.063  36.436  43.584  1.00  0.00           C
ATOM   3705  O   PHE   444      76.362  36.693  42.409  1.00  0.00           O
ATOM   3706  N   VAL   445      76.667  35.419  44.284  1.00  0.00           N
ATOM   3707  H   VAL   445      76.467  35.207  45.251  1.00  0.00           H
ATOM   3708  CA  VAL   445      77.465  34.392  43.552  1.00  0.00           C
ATOM   3709  HA  VAL   445      78.429  34.805  43.252  1.00  0.00           H
ATOM   3710  CB  VAL   445      77.883  33.280  44.548  1.00  0.00           C
ATOM   3711  HB  VAL   445      77.008  32.842  45.030  1.00  0.00           H
ATOM   3712  CG1 VAL   445      78.611  32.149  43.810  1.00  0.00           C
ATOM   3713 HG11 VAL   445      77.850  31.622  43.235  1.00  0.00           H
ATOM   3714 HG12 VAL   445      79.461  32.572  43.275  1.00  0.00           H
ATOM   3715 HG13 VAL   445      78.871  31.439  44.595  1.00  0.00           H
ATOM   3716  CG2 VAL   445      78.866  33.844  45.568  1.00  0.00           C
ATOM   3717 HG21 VAL   445      79.649  34.223  44.911  1.00  0.00           H
ATOM   3718 HG22 VAL   445      78.427  34.689  46.098  1.00  0.00           H
ATOM   3719 HG23 VAL   445      79.225  33.107  46.286  1.00  0.00           H
ATOM   3720  C   VAL   445      76.890  33.820  42.286  1.00  0.00           C
ATOM   3721  O   VAL   445      77.613  33.848  41.285  1.00  0.00           O
ATOM   3722  N   SER   446      75.691  33.303  42.250  1.00  0.00           N
ATOM   3723  H   SER   446      75.248  33.102  43.135  1.00  0.00           H
ATOM   3724  CA  SER   446      75.053  32.569  41.126  1.00  0.00           C
ATOM   3725  HA  SER   446      75.699  31.788  40.725  1.00  0.00           H
ATOM   3726  CB  SER   446      73.701  32.044  41.567  1.00  0.00           C
ATOM   3727  HB2 SER   446      73.833  31.135  42.153  1.00  0.00           H
ATOM   3728  HB3 SER   446      73.173  32.823  42.118  1.00  0.00           H
ATOM   3729  OG  SER   446      72.804  31.808  40.560  1.00  0.00           O
ATOM   3730  HG  SER   446      71.896  32.008  40.799  1.00  0.00           H
ATOM   3731  C   SER   446      74.688  33.560  39.956  1.00  0.00           C
ATOM   3732  O   SER   446      75.151  33.404  38.820  1.00  0.00           O
ATOM   3733  N   LEU   447      74.076  34.741  40.260  1.00  0.00           N
ATOM   3734  H   LEU   447      73.858  34.902  41.233  1.00  0.00           H
ATOM   3735  CA  LEU   447      73.896  35.858  39.331  1.00  0.00           C
ATOM   3736  HA  LEU   447      73.132  35.732  38.563  1.00  0.00           H
ATOM   3737  CB  LEU   447      73.298  37.060  40.134  1.00  0.00           C
ATOM   3738  HB2 LEU   447      73.782  37.244  41.093  1.00  0.00           H
ATOM   3739  HB3 LEU   447      73.387  38.010  39.606  1.00  0.00           H
ATOM   3740  CG  LEU   447      71.778  36.917  40.417  1.00  0.00           C
ATOM   3741  HG  LEU   447      71.638  35.968  40.934  1.00  0.00           H
ATOM   3742  CD1 LEU   447      71.239  38.039  41.331  1.00  0.00           C
ATOM   3743 HD11 LEU   447      71.561  39.047  41.069  1.00  0.00           H
ATOM   3744 HD12 LEU   447      70.154  37.964  41.399  1.00  0.00           H
ATOM   3745 HD13 LEU   447      71.707  37.992  42.314  1.00  0.00           H
ATOM   3746  CD2 LEU   447      70.987  36.829  39.062  1.00  0.00           C
ATOM   3747 HD21 LEU   447      69.910  36.881  39.223  1.00  0.00           H
ATOM   3748 HD22 LEU   447      71.189  37.685  38.418  1.00  0.00           H
ATOM   3749 HD23 LEU   447      71.100  35.852  38.592  1.00  0.00           H
ATOM   3750  C   LEU   447      75.266  36.342  38.764  1.00  0.00           C
ATOM   3751  O   LEU   447      75.342  36.596  37.569  1.00  0.00           O
ATOM   3752  N   PHE   448      76.343  36.486  39.594  1.00  0.00           N
ATOM   3753  H   PHE   448      76.115  36.372  40.572  1.00  0.00           H
ATOM   3754  CA  PHE   448      77.707  36.777  39.150  1.00  0.00           C
ATOM   3755  HA  PHE   448      77.557  37.688  38.571  1.00  0.00           H
ATOM   3756  CB  PHE   448      78.688  37.005  40.249  1.00  0.00           C
ATOM   3757  HB2 PHE   448      78.423  37.962  40.699  1.00  0.00           H
ATOM   3758  HB3 PHE   448      78.751  36.188  40.967  1.00  0.00           H
ATOM   3759  CG  PHE   448      80.183  37.017  39.782  1.00  0.00           C
ATOM   3760  CD1 PHE   448      81.034  35.982  40.089  1.00  0.00           C
ATOM   3761  HD1 PHE   448      80.720  34.999  40.406  1.00  0.00           H
ATOM   3762  CE1 PHE   448      82.421  36.122  39.757  1.00  0.00           C
ATOM   3763  HE1 PHE   448      83.129  35.328  39.945  1.00  0.00           H
ATOM   3764  CZ  PHE   448      82.850  37.255  39.063  1.00  0.00           C
ATOM   3765  HZ  PHE   448      83.898  37.279  38.801  1.00  0.00           H
ATOM   3766  CE2 PHE   448      81.973  38.311  38.795  1.00  0.00           C
ATOM   3767  HE2 PHE   448      82.361  39.254  38.440  1.00  0.00           H
ATOM   3768  CD2 PHE   448      80.688  38.255  39.245  1.00  0.00           C
ATOM   3769  HD2 PHE   448      80.023  39.106  39.223  1.00  0.00           H
ATOM   3770  C   PHE   448      78.266  35.751  38.082  1.00  0.00           C
ATOM   3771  O   PHE   448      78.622  36.093  36.954  1.00  0.00           O
ATOM   3772  N   ARG   449      78.102  34.497  38.461  1.00  0.00           N
ATOM   3773  H   ARG   449      77.706  34.238  39.354  1.00  0.00           H
ATOM   3774  CA  ARG   449      78.512  33.414  37.513  1.00  0.00           C
ATOM   3775  HA  ARG   449      79.561  33.540  37.245  1.00  0.00           H
ATOM   3776  CB  ARG   449      78.481  32.009  38.222  1.00  0.00           C
ATOM   3777  HB2 ARG   449      77.910  32.119  39.144  1.00  0.00           H
ATOM   3778  HB3 ARG   449      77.936  31.298  37.600  1.00  0.00           H
ATOM   3779  CG  ARG   449      79.882  31.527  38.594  1.00  0.00           C
ATOM   3780  HG2 ARG   449      80.608  32.307  38.826  1.00  0.00           H
ATOM   3781  HG3 ARG   449      79.729  30.930  39.493  1.00  0.00           H
ATOM   3782  CD  ARG   449      80.361  30.677  37.456  1.00  0.00           C
ATOM   3783  HD2 ARG   449      79.952  31.012  36.503  1.00  0.00           H
ATOM   3784  HD3 ARG   449      81.428  30.900  37.464  1.00  0.00           H
ATOM   3785  NE  ARG   449      80.251  29.218  37.700  1.00  0.00           N
ATOM   3786  HE  ARG   449      79.347  28.934  38.050  1.00  0.00           H
ATOM   3787  CZ  ARG   449      81.037  28.243  37.384  1.00  0.00           C
ATOM   3788  NH1 ARG   449      80.516  27.039  37.390  1.00  0.00           N
ATOM   3789 HH11 ARG   449      79.513  27.007  37.275  1.00  0.00           H
ATOM   3790 HH12 ARG   449      81.068  26.268  37.041  1.00  0.00           H
ATOM   3791  NH2 ARG   449      82.297  28.249  37.064  1.00  0.00           N
ATOM   3792 HH21 ARG   449      82.855  29.088  37.126  1.00  0.00           H
ATOM   3793 HH22 ARG   449      82.778  27.385  36.857  1.00  0.00           H
ATOM   3794  C   ARG   449      77.676  33.323  36.210  1.00  0.00           C
ATOM   3795  O   ARG   449      78.162  32.879  35.175  1.00  0.00           O
ATOM   3796  N   ILE   450      76.492  33.807  36.207  1.00  0.00           N
ATOM   3797  H   ILE   450      76.100  34.112  37.086  1.00  0.00           H
ATOM   3798  CA  ILE   450      75.773  34.130  34.946  1.00  0.00           C
ATOM   3799  HA  ILE   450      75.866  33.323  34.219  1.00  0.00           H
ATOM   3800  CB  ILE   450      74.285  34.358  35.166  1.00  0.00           C
ATOM   3801  HB  ILE   450      74.218  35.212  35.840  1.00  0.00           H
ATOM   3802  CG2 ILE   450      73.592  34.760  33.806  1.00  0.00           C
ATOM   3803 HG21 ILE   450      73.723  34.007  33.029  1.00  0.00           H
ATOM   3804 HG22 ILE   450      72.570  35.089  33.993  1.00  0.00           H
ATOM   3805 HG23 ILE   450      74.052  35.688  33.469  1.00  0.00           H
ATOM   3806  CG1 ILE   450      73.587  33.040  35.758  1.00  0.00           C
ATOM   3807 HG12 ILE   450      73.843  32.210  35.100  1.00  0.00           H
ATOM   3808 HG13 ILE   450      74.063  32.863  36.722  1.00  0.00           H
ATOM   3809  CD1 ILE   450      72.133  32.953  35.999  1.00  0.00           C
ATOM   3810 HD11 ILE   450      71.665  32.621  35.072  1.00  0.00           H
ATOM   3811 HD12 ILE   450      71.853  32.277  36.807  1.00  0.00           H
ATOM   3812 HD13 ILE   450      71.694  33.913  36.271  1.00  0.00           H
ATOM   3813  C   ILE   450      76.424  35.288  34.230  1.00  0.00           C
ATOM   3814  O   ILE   450      76.802  35.246  33.090  1.00  0.00           O
ATOM   3815  N   ARG   451      76.403  36.446  34.930  1.00  0.00           N
ATOM   3816  H   ARG   451      75.965  36.443  35.840  1.00  0.00           H
ATOM   3817  CA  ARG   451      76.728  37.798  34.400  1.00  0.00           C
ATOM   3818  HA  ARG   451      76.106  37.923  33.514  1.00  0.00           H
ATOM   3819  CB  ARG   451      76.495  38.919  35.449  1.00  0.00           C
ATOM   3820  HB2 ARG   451      76.817  38.588  36.437  1.00  0.00           H
ATOM   3821  HB3 ARG   451      77.045  39.777  35.062  1.00  0.00           H
ATOM   3822  CG  ARG   451      74.997  39.153  35.510  1.00  0.00           C
ATOM   3823  HG2 ARG   451      74.637  39.335  34.497  1.00  0.00           H
ATOM   3824  HG3 ARG   451      74.532  38.200  35.764  1.00  0.00           H
ATOM   3825  CD  ARG   451      74.464  40.175  36.421  1.00  0.00           C
ATOM   3826  HD2 ARG   451      74.665  40.014  37.480  1.00  0.00           H
ATOM   3827  HD3 ARG   451      75.114  41.046  36.335  1.00  0.00           H
ATOM   3828  NE  ARG   451      73.014  40.484  36.302  1.00  0.00           N
ATOM   3829  HE  ARG   451      72.499  39.996  35.583  1.00  0.00           H
ATOM   3830  CZ  ARG   451      72.317  41.290  37.104  1.00  0.00           C
ATOM   3831  NH1 ARG   451      72.752  41.973  38.091  1.00  0.00           N
ATOM   3832 HH11 ARG   451      73.719  41.913  38.377  1.00  0.00           H
ATOM   3833 HH12 ARG   451      72.164  42.725  38.419  1.00  0.00           H
ATOM   3834  NH2 ARG   451      71.062  41.559  36.743  1.00  0.00           N
ATOM   3835 HH21 ARG   451      70.740  40.975  35.985  1.00  0.00           H
ATOM   3836 HH22 ARG   451      70.573  42.327  37.179  1.00  0.00           H
ATOM   3837  C   ARG   451      78.188  37.941  33.907  1.00  0.00           C
ATOM   3838  O   ARG   451      78.525  38.838  33.138  1.00  0.00           O
ATOM   3839  N   THR   452      79.055  37.131  34.418  1.00  0.00           N
ATOM   3840  H   THR   452      78.755  36.329  34.954  1.00  0.00           H
ATOM   3841  CA  THR   452      80.471  37.076  34.019  1.00  0.00           C
ATOM   3842  HA  THR   452      80.999  37.990  34.292  1.00  0.00           H
ATOM   3843  CB  THR   452      81.080  35.889  34.900  1.00  0.00           C
ATOM   3844  HB  THR   452      80.471  35.015  34.668  1.00  0.00           H
ATOM   3845  CG2 THR   452      82.596  35.635  34.532  1.00  0.00           C
ATOM   3846 HG21 THR   452      82.618  35.332  33.486  1.00  0.00           H
ATOM   3847 HG22 THR   452      83.180  36.513  34.810  1.00  0.00           H
ATOM   3848 HG23 THR   452      83.040  34.804  35.080  1.00  0.00           H
ATOM   3849  OG1 THR   452      81.136  36.282  36.217  1.00  0.00           O
ATOM   3850  HG1 THR   452      80.207  36.373  36.443  1.00  0.00           H
ATOM   3851  C   THR   452      80.632  36.857  32.552  1.00  0.00           C
ATOM   3852  O   THR   452      80.087  35.868  32.093  1.00  0.00           O
ATOM   3853  N   ILE   453      81.316  37.716  31.822  1.00  0.00           N
ATOM   3854  H   ILE   453      81.756  38.506  32.272  1.00  0.00           H
ATOM   3855  CA  ILE   453      81.496  37.561  30.388  1.00  0.00           C
ATOM   3856  HA  ILE   453      80.535  37.356  29.916  1.00  0.00           H
ATOM   3857  CB  ILE   453      81.911  38.930  29.780  1.00  0.00           C
ATOM   3858  HB  ILE   453      82.507  39.463  30.521  1.00  0.00           H
ATOM   3859  CG2 ILE   453      82.547  38.762  28.396  1.00  0.00           C
ATOM   3860 HG21 ILE   453      82.087  38.011  27.754  1.00  0.00           H
ATOM   3861 HG22 ILE   453      82.652  39.713  27.873  1.00  0.00           H
ATOM   3862 HG23 ILE   453      83.611  38.556  28.517  1.00  0.00           H
ATOM   3863  CG1 ILE   453      80.650  39.721  29.436  1.00  0.00           C
ATOM   3864 HG12 ILE   453      80.369  39.724  28.383  1.00  0.00           H
ATOM   3865 HG13 ILE   453      79.838  39.454  30.113  1.00  0.00           H
ATOM   3866  CD1 ILE   453      80.982  41.243  29.656  1.00  0.00           C
ATOM   3867 HD11 ILE   453      81.899  41.397  29.087  1.00  0.00           H
ATOM   3868 HD12 ILE   453      80.188  41.917  29.335  1.00  0.00           H
ATOM   3869 HD13 ILE   453      81.220  41.436  30.702  1.00  0.00           H
ATOM   3870  C   ILE   453      82.531  36.493  30.047  1.00  0.00           C
ATOM   3871  O   ILE   453      83.600  36.528  30.655  1.00  0.00           O
ATOM   3872  N   MET   454      82.332  35.589  29.093  1.00  0.00           N
ATOM   3873  H   MET   454      83.072  35.048  28.668  1.00  0.00           H
ATOM   3874  CA  MET   454      81.097  35.310  28.289  1.00  0.00           C
ATOM   3875  HA  MET   454      80.678  36.210  27.840  1.00  0.00           H
ATOM   3876  CB  MET   454      81.500  34.504  26.979  1.00  0.00           C
ATOM   3877  HB2 MET   454      82.435  34.848  26.539  1.00  0.00           H
ATOM   3878  HB3 MET   454      81.556  33.471  27.323  1.00  0.00           H
ATOM   3879  CG  MET   454      80.492  34.578  25.847  1.00  0.00           C
ATOM   3880  HG2 MET   454      80.195  35.626  25.871  1.00  0.00           H
ATOM   3881  HG3 MET   454      80.922  34.545  24.845  1.00  0.00           H
ATOM   3882  SD  MET   454      79.073  33.429  25.886  1.00  0.00           S
ATOM   3883  CE  MET   454      79.930  31.880  25.440  1.00  0.00           C
ATOM   3884  HE1 MET   454      80.571  31.538  26.252  1.00  0.00           H
ATOM   3885  HE2 MET   454      79.211  31.080  25.264  1.00  0.00           H
ATOM   3886  HE3 MET   454      80.580  32.053  24.582  1.00  0.00           H
ATOM   3887  C   MET   454      79.916  34.589  29.089  1.00  0.00           C
ATOM   3888  O   MET   454      80.268  33.548  29.760  1.00  0.00           O
ATOM   3889  N   LYS   455      78.686  35.034  28.976  1.00  0.00           N
ATOM   3890  H   LYS   455      78.571  35.808  28.338  1.00  0.00           H
ATOM   3891  CA  LYS   455      77.651  34.750  29.926  1.00  0.00           C
ATOM   3892  HA  LYS   455      78.019  34.780  30.952  1.00  0.00           H
ATOM   3893  CB  LYS   455      76.564  35.844  29.779  1.00  0.00           C
ATOM   3894  HB2 LYS   455      76.046  35.753  28.824  1.00  0.00           H
ATOM   3895  HB3 LYS   455      75.901  35.704  30.633  1.00  0.00           H
ATOM   3896  CG  LYS   455      77.157  37.231  30.012  1.00  0.00           C
ATOM   3897  HG2 LYS   455      77.630  37.288  30.992  1.00  0.00           H
ATOM   3898  HG3 LYS   455      78.035  37.383  29.384  1.00  0.00           H
ATOM   3899  CD  LYS   455      76.111  38.304  29.806  1.00  0.00           C
ATOM   3900  HD2 LYS   455      75.721  38.274  28.788  1.00  0.00           H
ATOM   3901  HD3 LYS   455      75.237  38.252  30.456  1.00  0.00           H
ATOM   3902  CE  LYS   455      76.739  39.677  30.005  1.00  0.00           C
ATOM   3903  HE2 LYS   455      77.087  39.755  31.035  1.00  0.00           H
ATOM   3904  HE3 LYS   455      77.570  39.852  29.322  1.00  0.00           H
ATOM   3905  NZ  LYS   455      75.759  40.750  29.832  1.00  0.00           N
ATOM   3906  HZ1 LYS   455      75.328  40.703  28.920  1.00  0.00           H
ATOM   3907  HZ2 LYS   455      75.032  40.585  30.513  1.00  0.00           H
ATOM   3908  HZ3 LYS   455      76.209  41.650  29.923  1.00  0.00           H
ATOM   3909  C   LYS   455      77.026  33.382  29.702  1.00  0.00           C
ATOM   3910  O   LYS   455      76.773  33.068  28.544  1.00  0.00           O
ATOM   3911  N   HIP   456      76.665  32.704  30.758  1.00  0.00           N
ATOM   3912  H   HIP   456      76.775  33.332  31.541  1.00  0.00           H
ATOM   3913  CA  HIP   456      76.380  31.225  30.873  1.00  0.00           C
ATOM   3914  HA  HIP   456      76.530  30.745  29.906  1.00  0.00           H
ATOM   3915  CB  HIP   456      77.369  30.673  31.895  1.00  0.00           C
ATOM   3916  HB2 HIP   456      77.679  31.335  32.704  1.00  0.00           H
ATOM   3917  HB3 HIP   456      76.943  29.786  32.365  1.00  0.00           H
ATOM   3918  CG  HIP   456      78.667  30.254  31.283  1.00  0.00           C
ATOM   3919  ND1 HIP   456      79.588  31.005  30.622  1.00  0.00           N
ATOM   3920  HD1 HIP   456      79.495  31.988  30.409  1.00  0.00           H
ATOM   3921  CE1 HIP   456      80.627  30.220  30.293  1.00  0.00           C
ATOM   3922  HE1 HIP   456      81.560  30.556  29.864  1.00  0.00           H
ATOM   3923  NE2 HIP   456      80.478  28.998  30.756  1.00  0.00           N
ATOM   3924  HE2 HIP   456      81.205  28.300  30.698  1.00  0.00           H
ATOM   3925  CD2 HIP   456      79.199  29.020  31.378  1.00  0.00           C
ATOM   3926  HD2 HIP   456      78.776  28.171  31.895  1.00  0.00           H
ATOM   3927  C   HIP   456      74.901  31.042  31.329  1.00  0.00           C
ATOM   3928  O   HIP   456      74.596  30.975  32.544  1.00  0.00           O
ATOM   3929  N   ASP   457      73.952  31.098  30.448  1.00  0.00           N
ATOM   3930  H   ASP   457      73.035  31.021  30.866  1.00  0.00           H
ATOM   3931  CA  ASP   457      73.997  31.114  28.981  1.00  0.00           C
ATOM   3932  HA  ASP   457      75.016  31.045  28.601  1.00  0.00           H
ATOM   3933  CB  ASP   457      73.516  29.807  28.367  1.00  0.00           C
ATOM   3934  HB2 ASP   457      73.388  29.818  27.284  1.00  0.00           H
ATOM   3935  HB3 ASP   457      74.297  29.062  28.522  1.00  0.00           H
ATOM   3936  CG  ASP   457      72.209  29.303  28.920  1.00  0.00           C
ATOM   3937  OD1 ASP   457      71.437  30.113  29.539  1.00  0.00           O
ATOM   3938  OD2 ASP   457      71.859  28.094  28.667  1.00  0.00           O
ATOM   3939  C   ASP   457      73.297  32.308  28.307  1.00  0.00           C
ATOM   3940  O   ASP   457      72.379  32.911  28.848  1.00  0.00           O
ATOM   3941  N   GLY   458      73.731  32.666  27.102  1.00  0.00           N
ATOM   3942  H   GLY   458      74.544  32.160  26.782  1.00  0.00           H
ATOM   3943  CA  GLY   458      73.211  33.845  26.411  1.00  0.00           C
ATOM   3944  HA2 GLY   458      73.391  34.704  27.058  1.00  0.00           H
ATOM   3945  HA3 GLY   458      73.708  33.961  25.448  1.00  0.00           H
ATOM   3946  C   GLY   458      71.682  33.856  26.073  1.00  0.00           C
ATOM   3947  O   GLY   458      71.072  32.854  25.660  1.00  0.00           O
ATOM   3948  N   THR   459      71.146  35.023  26.075  1.00  0.00           N
ATOM   3949  H   THR   459      71.673  35.741  26.550  1.00  0.00           H
ATOM   3950  CA  THR   459      69.787  35.366  25.581  1.00  0.00           C
ATOM   3951  HA  THR   459      69.799  35.067  24.532  1.00  0.00           H
ATOM   3952  CB  THR   459      68.644  34.568  26.264  1.00  0.00           C
ATOM   3953  HB  THR   459      68.693  33.501  26.044  1.00  0.00           H
ATOM   3954  CG2 THR   459      68.699  34.721  27.820  1.00  0.00           C
ATOM   3955 HG21 THR   459      69.512  34.130  28.242  1.00  0.00           H
ATOM   3956 HG22 THR   459      68.893  35.756  28.102  1.00  0.00           H
ATOM   3957 HG23 THR   459      67.765  34.270  28.156  1.00  0.00           H
ATOM   3958  OG1 THR   459      67.394  35.019  25.692  1.00  0.00           O
ATOM   3959  HG1 THR   459      67.297  34.366  24.995  1.00  0.00           H
ATOM   3960  C   THR   459      69.579  36.902  25.643  1.00  0.00           C
ATOM   3961  O   THR   459      70.354  37.549  26.308  1.00  0.00           O
ATOM   3962  N   LYS   460      68.686  37.445  24.741  1.00  0.00           N
ATOM   3963  H   LYS   460      68.024  36.809  24.320  1.00  0.00           H
ATOM   3964  CA  LYS   460      68.540  38.882  24.314  1.00  0.00           C
ATOM   3965  HA  LYS   460      69.559  39.239  24.166  1.00  0.00           H
ATOM   3966  CB  LYS   460      67.828  38.930  22.936  1.00  0.00           C
ATOM   3967  HB2 LYS   460      66.779  38.733  23.158  1.00  0.00           H
ATOM   3968  HB3 LYS   460      67.960  39.932  22.528  1.00  0.00           H
ATOM   3969  CG  LYS   460      68.395  37.945  21.922  1.00  0.00           C
ATOM   3970  HG2 LYS   460      68.185  36.919  22.225  1.00  0.00           H
ATOM   3971  HG3 LYS   460      67.948  38.325  21.004  1.00  0.00           H
ATOM   3972  CD  LYS   460      69.911  38.087  21.771  1.00  0.00           C
ATOM   3973  HD2 LYS   460      70.146  39.102  21.451  1.00  0.00           H
ATOM   3974  HD3 LYS   460      70.483  37.892  22.678  1.00  0.00           H
ATOM   3975  CE  LYS   460      70.314  37.095  20.645  1.00  0.00           C
ATOM   3976  HE2 LYS   460      70.456  36.118  21.108  1.00  0.00           H
ATOM   3977  HE3 LYS   460      69.442  36.883  20.026  1.00  0.00           H
ATOM   3978  NZ  LYS   460      71.460  37.530  19.792  1.00  0.00           N
ATOM   3979  HZ1 LYS   460      71.367  38.530  19.683  1.00  0.00           H
ATOM   3980  HZ2 LYS   460      72.325  37.138  20.135  1.00  0.00           H
ATOM   3981  HZ3 LYS   460      71.406  37.077  18.891  1.00  0.00           H
ATOM   3982  C   LYS   460      67.837  39.814  25.284  1.00  0.00           C
ATOM   3983  O   LYS   460      67.760  41.004  25.040  1.00  0.00           O
ATOM   3984  N   THR   461      67.503  39.342  26.512  1.00  0.00           N
ATOM   3985  H   THR   461      67.610  38.340  26.580  1.00  0.00           H
ATOM   3986  CA  THR   461      66.740  40.107  27.605  1.00  0.00           C
ATOM   3987  HA  THR   461      66.878  41.180  27.475  1.00  0.00           H
ATOM   3988  CB  THR   461      65.211  39.858  27.585  1.00  0.00           C
ATOM   3989  HB  THR   461      65.008  38.811  27.811  1.00  0.00           H
ATOM   3990  CG2 THR   461      64.421  40.820  28.476  1.00  0.00           C
ATOM   3991 HG21 THR   461      64.736  40.695  29.512  1.00  0.00           H
ATOM   3992 HG22 THR   461      64.571  41.841  28.125  1.00  0.00           H
ATOM   3993 HG23 THR   461      63.346  40.685  28.352  1.00  0.00           H
ATOM   3994  OG1 THR   461      64.779  40.055  26.233  1.00  0.00           O
ATOM   3995  HG1 THR   461      64.673  39.165  25.890  1.00  0.00           H
ATOM   3996  C   THR   461      67.327  39.664  29.005  1.00  0.00           C
ATOM   3997  O   THR   461      67.488  38.507  29.290  1.00  0.00           O
ATOM   3998  N   GLU   462      67.626  40.697  29.855  1.00  0.00           N
ATOM   3999  H   GLU   462      67.630  41.578  29.362  1.00  0.00           H
ATOM   4000  CA  GLU   462      68.327  40.456  31.087  1.00  0.00           C
ATOM   4001  HA  GLU   462      69.298  40.045  30.810  1.00  0.00           H
ATOM   4002  CB  GLU   462      68.584  41.804  31.852  1.00  0.00           C
ATOM   4003  HB2 GLU   462      69.380  42.337  31.332  1.00  0.00           H
ATOM   4004  HB3 GLU   462      67.706  42.444  31.768  1.00  0.00           H
ATOM   4005  CG  GLU   462      69.089  41.930  33.375  1.00  0.00           C
ATOM   4006  HG2 GLU   462      69.401  42.936  33.657  1.00  0.00           H
ATOM   4007  HG3 GLU   462      68.202  41.761  33.986  1.00  0.00           H
ATOM   4008  CD  GLU   462      70.054  40.826  33.714  1.00  0.00           C
ATOM   4009  OE1 GLU   462      71.094  40.724  33.059  1.00  0.00           O
ATOM   4010  OE2 GLU   462      69.815  39.974  34.620  1.00  0.00           O
ATOM   4011  C   GLU   462      67.486  39.511  32.010  1.00  0.00           C
ATOM   4012  O   GLU   462      66.256  39.595  32.115  1.00  0.00           O
ATOM   4013  N   LYS   463      68.206  38.554  32.580  1.00  0.00           N
ATOM   4014  H   LYS   463      69.154  38.485  32.237  1.00  0.00           H
ATOM   4015  CA  LYS   463      67.499  37.466  33.281  1.00  0.00           C
ATOM   4016  HA  LYS   463      66.681  37.141  32.638  1.00  0.00           H
ATOM   4017  CB  LYS   463      68.484  36.301  33.383  1.00  0.00           C
ATOM   4018  HB2 LYS   463      69.184  36.644  34.145  1.00  0.00           H
ATOM   4019  HB3 LYS   463      68.001  35.423  33.811  1.00  0.00           H
ATOM   4020  CG  LYS   463      69.168  35.720  32.070  1.00  0.00           C
ATOM   4021  HG2 LYS   463      68.429  35.653  31.271  1.00  0.00           H
ATOM   4022  HG3 LYS   463      69.971  36.353  31.690  1.00  0.00           H
ATOM   4023  CD  LYS   463      69.860  34.329  32.316  1.00  0.00           C
ATOM   4024  HD2 LYS   463      70.875  34.431  32.700  1.00  0.00           H
ATOM   4025  HD3 LYS   463      69.399  33.796  33.147  1.00  0.00           H
ATOM   4026  CE  LYS   463      69.857  33.387  31.092  1.00  0.00           C
ATOM   4027  HE2 LYS   463      68.876  33.379  30.617  1.00  0.00           H
ATOM   4028  HE3 LYS   463      70.610  33.770  30.404  1.00  0.00           H
ATOM   4029  NZ  LYS   463      70.250  31.960  31.332  1.00  0.00           N
ATOM   4030  HZ1 LYS   463      70.962  31.837  32.039  1.00  0.00           H
ATOM   4031  HZ2 LYS   463      69.398  31.519  31.646  1.00  0.00           H
ATOM   4032  HZ3 LYS   463      70.717  31.463  30.588  1.00  0.00           H
ATOM   4033  C   LYS   463      66.838  37.803  34.614  1.00  0.00           C
ATOM   4034  O   LYS   463      65.774  37.173  34.893  1.00  0.00           O
ATOM   4035  N   LEU   464      67.386  38.695  35.424  1.00  0.00           N
ATOM   4036  H   LEU   464      68.292  39.077  35.192  1.00  0.00           H
ATOM   4037  CA  LEU   464      66.773  39.125  36.667  1.00  0.00           C
ATOM   4038  HA  LEU   464      66.510  38.166  37.115  1.00  0.00           H
ATOM   4039  CB  LEU   464      67.844  39.648  37.612  1.00  0.00           C
ATOM   4040  HB2 LEU   464      68.500  38.802  37.817  1.00  0.00           H
ATOM   4041  HB3 LEU   464      68.347  40.460  37.086  1.00  0.00           H
ATOM   4042  CG  LEU   464      67.343  40.218  38.997  1.00  0.00           C
ATOM   4043  HG  LEU   464      66.580  40.985  38.866  1.00  0.00           H
ATOM   4044  CD1 LEU   464      66.855  39.105  39.940  1.00  0.00           C
ATOM   4045 HD11 LEU   464      66.422  39.443  40.881  1.00  0.00           H
ATOM   4046 HD12 LEU   464      66.213  38.419  39.386  1.00  0.00           H
ATOM   4047 HD13 LEU   464      67.687  38.466  40.237  1.00  0.00           H
ATOM   4048  CD2 LEU   464      68.509  41.054  39.624  1.00  0.00           C
ATOM   4049 HD21 LEU   464      69.418  40.460  39.705  1.00  0.00           H
ATOM   4050 HD22 LEU   464      68.696  41.893  38.954  1.00  0.00           H
ATOM   4051 HD23 LEU   464      68.257  41.342  40.644  1.00  0.00           H
ATOM   4052  C   LEU   464      65.640  40.166  36.310  1.00  0.00           C
ATOM   4053  O   LEU   464      65.771  41.034  35.481  1.00  0.00           O
ATOM   4054  N   GLU   465      64.555  40.042  36.980  1.00  0.00           N
ATOM   4055  H   GLU   465      64.337  39.169  37.439  1.00  0.00           H
ATOM   4056  CA  GLU   465      63.420  40.981  36.773  1.00  0.00           C
ATOM   4057  HA  GLU   465      63.623  41.618  35.911  1.00  0.00           H
ATOM   4058  CB  GLU   465      62.093  40.169  36.680  1.00  0.00           C
ATOM   4059  HB2 GLU   465      62.120  39.397  35.912  1.00  0.00           H
ATOM   4060  HB3 GLU   465      62.021  39.585  37.597  1.00  0.00           H
ATOM   4061  CG  GLU   465      60.842  41.075  36.473  1.00  0.00           C
ATOM   4062  HG2 GLU   465      60.815  41.647  37.400  1.00  0.00           H
ATOM   4063  HG3 GLU   465      60.915  41.730  35.604  1.00  0.00           H
ATOM   4064  CD  GLU   465      59.545  40.254  36.317  1.00  0.00           C
ATOM   4065  OE1 GLU   465      58.431  40.773  36.266  1.00  0.00           O
ATOM   4066  OE2 GLU   465      59.611  38.984  36.310  1.00  0.00           O
ATOM   4067  C   GLU   465      63.354  42.064  37.974  1.00  0.00           C
ATOM   4068  O   GLU   465      63.600  41.720  39.152  1.00  0.00           O
ATOM   4069  N   LYS   466      62.953  43.272  37.724  1.00  0.00           N
ATOM   4070  H   LYS   466      62.825  43.467  36.741  1.00  0.00           H
ATOM   4071  CA  LYS   466      62.837  44.417  38.572  1.00  0.00           C
ATOM   4072  HA  LYS   466      63.808  44.606  39.029  1.00  0.00           H
ATOM   4073  CB  LYS   466      62.290  45.683  37.876  1.00  0.00           C
ATOM   4074  HB2 LYS   466      62.229  46.528  38.562  1.00  0.00           H
ATOM   4075  HB3 LYS   466      63.064  46.022  37.188  1.00  0.00           H
ATOM   4076  CG  LYS   466      60.934  45.571  37.099  1.00  0.00           C
ATOM   4077  HG2 LYS   466      61.064  44.698  36.459  1.00  0.00           H
ATOM   4078  HG3 LYS   466      60.104  45.307  37.754  1.00  0.00           H
ATOM   4079  CD  LYS   466      60.559  46.724  36.211  1.00  0.00           C
ATOM   4080  HD2 LYS   466      60.606  47.611  36.843  1.00  0.00           H
ATOM   4081  HD3 LYS   466      61.150  46.815  35.300  1.00  0.00           H
ATOM   4082  CE  LYS   466      59.090  46.378  35.713  1.00  0.00           C
ATOM   4083  HE2 LYS   466      59.093  45.504  35.060  1.00  0.00           H
ATOM   4084  HE3 LYS   466      58.464  46.021  36.530  1.00  0.00           H
ATOM   4085  NZ  LYS   466      58.362  47.517  35.080  1.00  0.00           N
ATOM   4086  HZ1 LYS   466      57.443  47.212  34.792  1.00  0.00           H
ATOM   4087  HZ2 LYS   466      58.236  48.307  35.697  1.00  0.00           H
ATOM   4088  HZ3 LYS   466      58.883  47.855  34.283  1.00  0.00           H
ATOM   4089  C   LYS   466      62.005  44.143  39.769  1.00  0.00           C
ATOM   4090  O   LYS   466      62.405  44.561  40.851  1.00  0.00           O
ATOM   4091  N   LEU   467      60.960  43.297  39.641  1.00  0.00           N
ATOM   4092  H   LEU   467      60.716  42.909  38.742  1.00  0.00           H
ATOM   4093  CA  LEU   467      60.223  42.843  40.765  1.00  0.00           C
ATOM   4094  HA  LEU   467      60.084  43.723  41.393  1.00  0.00           H
ATOM   4095  CB  LEU   467      58.826  42.385  40.250  1.00  0.00           C
ATOM   4096  HB2 LEU   467      58.322  43.206  39.740  1.00  0.00           H
ATOM   4097  HB3 LEU   467      59.039  41.560  39.570  1.00  0.00           H
ATOM   4098  CG  LEU   467      57.906  41.890  41.397  1.00  0.00           C
ATOM   4099  HG  LEU   467      58.135  40.950  41.899  1.00  0.00           H
ATOM   4100  CD1 LEU   467      57.629  42.980  42.499  1.00  0.00           C
ATOM   4101 HD11 LEU   467      56.635  42.761  42.889  1.00  0.00           H
ATOM   4102 HD12 LEU   467      58.277  42.819  43.360  1.00  0.00           H
ATOM   4103 HD13 LEU   467      57.519  44.017  42.184  1.00  0.00           H
ATOM   4104  CD2 LEU   467      56.512  41.628  40.705  1.00  0.00           C
ATOM   4105 HD21 LEU   467      56.615  41.004  39.817  1.00  0.00           H
ATOM   4106 HD22 LEU   467      55.782  41.246  41.419  1.00  0.00           H
ATOM   4107 HD23 LEU   467      56.167  42.603  40.361  1.00  0.00           H
ATOM   4108  C   LEU   467      60.986  41.826  41.624  1.00  0.00           C
ATOM   4109  O   LEU   467      60.900  41.921  42.845  1.00  0.00           O
ATOM   4110  N   MET   468      61.808  40.987  41.009  1.00  0.00           N
ATOM   4111  H   MET   468      62.060  41.094  40.037  1.00  0.00           H
ATOM   4112  CA  MET   468      62.660  40.061  41.824  1.00  0.00           C
ATOM   4113  HA  MET   468      62.003  39.640  42.586  1.00  0.00           H
ATOM   4114  CB  MET   468      63.160  38.900  40.965  1.00  0.00           C
ATOM   4115  HB2 MET   468      62.438  38.573  40.217  1.00  0.00           H
ATOM   4116  HB3 MET   468      64.016  39.327  40.440  1.00  0.00           H
ATOM   4117  CG  MET   468      63.644  37.645  41.692  1.00  0.00           C
ATOM   4118  HG2 MET   468      63.834  36.907  40.913  1.00  0.00           H
ATOM   4119  HG3 MET   468      64.566  37.777  42.258  1.00  0.00           H
ATOM   4120  SD  MET   468      62.461  36.853  42.799  1.00  0.00           S
ATOM   4121  CE  MET   468      61.141  36.683  41.577  1.00  0.00           C
ATOM   4122  HE1 MET   468      60.958  37.659  41.127  1.00  0.00           H
ATOM   4123  HE2 MET   468      61.504  35.975  40.831  1.00  0.00           H
ATOM   4124  HE3 MET   468      60.254  36.406  42.147  1.00  0.00           H
ATOM   4125  C   MET   468      63.773  40.713  42.630  1.00  0.00           C
ATOM   4126  O   MET   468      64.131  40.327  43.770  1.00  0.00           O
ATOM   4127  N   VAL   469      64.417  41.736  42.073  1.00  0.00           N
ATOM   4128  H   VAL   469      64.209  41.947  41.107  1.00  0.00           H
ATOM   4129  CA  VAL   469      65.255  42.712  42.787  1.00  0.00           C
ATOM   4130  HA  VAL   469      66.114  42.148  43.150  1.00  0.00           H
ATOM   4131  CB  VAL   469      65.659  43.866  41.856  1.00  0.00           C
ATOM   4132  HB  VAL   469      64.763  44.423  41.580  1.00  0.00           H
ATOM   4133  CG1 VAL   469      66.560  44.847  42.676  1.00  0.00           C
ATOM   4134 HG11 VAL   469      67.304  44.273  43.228  1.00  0.00           H
ATOM   4135 HG12 VAL   469      67.058  45.654  42.138  1.00  0.00           H
ATOM   4136 HG13 VAL   469      65.967  45.314  43.462  1.00  0.00           H
ATOM   4137  CG2 VAL   469      66.442  43.579  40.571  1.00  0.00           C
ATOM   4138 HG21 VAL   469      65.935  42.743  40.090  1.00  0.00           H
ATOM   4139 HG22 VAL   469      66.229  44.379  39.862  1.00  0.00           H
ATOM   4140 HG23 VAL   469      67.478  43.263  40.694  1.00  0.00           H
ATOM   4141  C   VAL   469      64.493  43.255  44.027  1.00  0.00           C
ATOM   4142  O   VAL   469      64.912  43.054  45.177  1.00  0.00           O
ATOM   4143  N   ARG   470      63.280  43.770  43.872  1.00  0.00           N
ATOM   4144  H   ARG   470      62.960  43.857  42.918  1.00  0.00           H
ATOM   4145  CA  ARG   470      62.414  44.326  44.928  1.00  0.00           C
ATOM   4146  HA  ARG   470      63.009  45.132  45.359  1.00  0.00           H
ATOM   4147  CB  ARG   470      61.152  44.919  44.285  1.00  0.00           C
ATOM   4148  HB2 ARG   470      61.528  45.703  43.627  1.00  0.00           H
ATOM   4149  HB3 ARG   470      60.638  44.118  43.754  1.00  0.00           H
ATOM   4150  CG  ARG   470      60.208  45.491  45.329  1.00  0.00           C
ATOM   4151  HG2 ARG   470      60.087  44.731  46.101  1.00  0.00           H
ATOM   4152  HG3 ARG   470      60.743  46.343  45.750  1.00  0.00           H
ATOM   4153  CD  ARG   470      58.817  45.806  44.727  1.00  0.00           C
ATOM   4154  HD2 ARG   470      58.989  46.509  43.912  1.00  0.00           H
ATOM   4155  HD3 ARG   470      58.394  44.865  44.376  1.00  0.00           H
ATOM   4156  NE  ARG   470      57.905  46.407  45.739  1.00  0.00           N
ATOM   4157  HE  ARG   470      57.347  45.734  46.245  1.00  0.00           H
ATOM   4158  CZ  ARG   470      57.745  47.680  45.938  1.00  0.00           C
ATOM   4159  NH1 ARG   470      58.317  48.621  45.252  1.00  0.00           N
ATOM   4160 HH11 ARG   470      59.020  48.487  44.539  1.00  0.00           H
ATOM   4161 HH12 ARG   470      58.108  49.587  45.462  1.00  0.00           H
ATOM   4162  NH2 ARG   470      56.950  47.925  46.903  1.00  0.00           N
ATOM   4163 HH21 ARG   470      56.516  47.165  47.407  1.00  0.00           H
ATOM   4164 HH22 ARG   470      56.937  48.804  47.402  1.00  0.00           H
ATOM   4165  C   ARG   470      62.108  43.324  46.028  1.00  0.00           C
ATOM   4166  O   ARG   470      62.235  43.666  47.209  1.00  0.00           O
ATOM   4167  N   ILE   471      61.700  42.120  45.706  1.00  0.00           N
ATOM   4168  H   ILE   471      61.703  41.897  44.721  1.00  0.00           H
ATOM   4169  CA  ILE   471      61.564  40.961  46.662  1.00  0.00           C
ATOM   4170  HA  ILE   471      60.811  41.171  47.421  1.00  0.00           H
ATOM   4171  CB  ILE   471      61.079  39.774  45.754  1.00  0.00           C
ATOM   4172  HB  ILE   471      61.635  39.857  44.820  1.00  0.00           H
ATOM   4173  CG2 ILE   471      61.374  38.442  46.396  1.00  0.00           C
ATOM   4174 HG21 ILE   471      60.863  38.321  47.351  1.00  0.00           H
ATOM   4175 HG22 ILE   471      61.149  37.699  45.631  1.00  0.00           H
ATOM   4176 HG23 ILE   471      62.425  38.271  46.633  1.00  0.00           H
ATOM   4177  CG1 ILE   471      59.562  39.860  45.452  1.00  0.00           C
ATOM   4178 HG12 ILE   471      59.082  40.158  46.384  1.00  0.00           H
ATOM   4179 HG13 ILE   471      59.500  40.660  44.715  1.00  0.00           H
ATOM   4180  CD1 ILE   471      58.850  38.632  44.837  1.00  0.00           C
ATOM   4181 HD11 ILE   471      58.805  37.829  45.573  1.00  0.00           H
ATOM   4182 HD12 ILE   471      57.822  38.980  44.734  1.00  0.00           H
ATOM   4183 HD13 ILE   471      59.183  38.347  43.839  1.00  0.00           H
ATOM   4184  C   ILE   471      62.903  40.555  47.406  1.00  0.00           C
ATOM   4185  O   ILE   471      62.923  40.468  48.637  1.00  0.00           O
ATOM   4186  N   GLY   472      64.030  40.461  46.673  1.00  0.00           N
ATOM   4187  H   GLY   472      63.964  40.689  45.691  1.00  0.00           H
ATOM   4188  CA  GLY   472      65.347  40.314  47.184  1.00  0.00           C
ATOM   4189  HA2 GLY   472      65.632  39.363  47.635  1.00  0.00           H
ATOM   4190  HA3 GLY   472      66.113  40.471  46.425  1.00  0.00           H
ATOM   4191  C   GLY   472      65.631  41.379  48.259  1.00  0.00           C
ATOM   4192  O   GLY   472      65.774  41.034  49.434  1.00  0.00           O
ATOM   4193  N   VAL   473      65.567  42.657  47.894  1.00  0.00           N
ATOM   4194  H   VAL   473      65.230  42.901  46.974  1.00  0.00           H
ATOM   4195  CA  VAL   473      65.602  43.846  48.837  1.00  0.00           C
ATOM   4196  HA  VAL   473      66.602  43.906  49.266  1.00  0.00           H
ATOM   4197  CB  VAL   473      65.449  45.299  48.209  1.00  0.00           C
ATOM   4198  HB  VAL   473      64.471  45.212  47.735  1.00  0.00           H
ATOM   4199  CG1 VAL   473      65.393  46.423  49.244  1.00  0.00           C
ATOM   4200 HG11 VAL   473      64.691  46.169  50.038  1.00  0.00           H
ATOM   4201 HG12 VAL   473      66.454  46.615  49.406  1.00  0.00           H
ATOM   4202 HG13 VAL   473      65.091  47.305  48.679  1.00  0.00           H
ATOM   4203  CG2 VAL   473      66.602  45.457  47.185  1.00  0.00           C
ATOM   4204 HG21 VAL   473      67.549  45.148  47.628  1.00  0.00           H
ATOM   4205 HG22 VAL   473      66.369  44.868  46.298  1.00  0.00           H
ATOM   4206 HG23 VAL   473      66.609  46.479  46.806  1.00  0.00           H
ATOM   4207  C   VAL   473      64.580  43.698  50.051  1.00  0.00           C
ATOM   4208  O   VAL   473      64.982  43.983  51.201  1.00  0.00           O
ATOM   4209  N   PHE   474      63.391  43.154  49.906  1.00  0.00           N
ATOM   4210  H   PHE   474      63.056  42.956  48.974  1.00  0.00           H
ATOM   4211  CA  PHE   474      62.493  42.965  50.991  1.00  0.00           C
ATOM   4212  HA  PHE   474      62.339  43.908  51.517  1.00  0.00           H
ATOM   4213  CB  PHE   474      61.125  42.588  50.393  1.00  0.00           C
ATOM   4214  HB2 PHE   474      60.880  43.316  49.620  1.00  0.00           H
ATOM   4215  HB3 PHE   474      61.196  41.596  49.947  1.00  0.00           H
ATOM   4216  CG  PHE   474      60.036  42.513  51.422  1.00  0.00           C
ATOM   4217  CD1 PHE   474      59.617  43.749  51.962  1.00  0.00           C
ATOM   4218  HD1 PHE   474      59.946  44.726  51.640  1.00  0.00           H
ATOM   4219  CE1 PHE   474      58.660  43.844  53.000  1.00  0.00           C
ATOM   4220  HE1 PHE   474      58.476  44.797  53.473  1.00  0.00           H
ATOM   4221  CZ  PHE   474      58.037  42.678  53.437  1.00  0.00           C
ATOM   4222  HZ  PHE   474      57.230  42.674  54.155  1.00  0.00           H
ATOM   4223  CE2 PHE   474      58.311  41.462  52.809  1.00  0.00           C
ATOM   4224  HE2 PHE   474      57.739  40.564  52.991  1.00  0.00           H
ATOM   4225  CD2 PHE   474      59.345  41.343  51.853  1.00  0.00           C
ATOM   4226  HD2 PHE   474      59.581  40.328  51.571  1.00  0.00           H
ATOM   4227  C   PHE   474      62.976  41.922  51.971  1.00  0.00           C
ATOM   4228  O   PHE   474      62.679  42.039  53.177  1.00  0.00           O
ATOM   4229  N   SER   475      63.655  40.908  51.546  1.00  0.00           N
ATOM   4230  H   SER   475      63.910  40.983  50.572  1.00  0.00           H
ATOM   4231  CA  SER   475      64.309  40.001  52.426  1.00  0.00           C
ATOM   4232  HA  SER   475      63.600  39.759  53.219  1.00  0.00           H
ATOM   4233  CB  SER   475      64.702  38.762  51.594  1.00  0.00           C
ATOM   4234  HB2 SER   475      63.803  38.430  51.076  1.00  0.00           H
ATOM   4235  HB3 SER   475      65.480  39.056  50.890  1.00  0.00           H
ATOM   4236  OG  SER   475      65.485  37.804  52.252  1.00  0.00           O
ATOM   4237  HG  SER   475      66.345  38.130  52.525  1.00  0.00           H
ATOM   4238  C   SER   475      65.498  40.691  53.127  1.00  0.00           C
ATOM   4239  O   SER   475      65.667  40.349  54.255  1.00  0.00           O
ATOM   4240  N   VAL   476      66.123  41.737  52.546  1.00  0.00           N
ATOM   4241  H   VAL   476      65.807  42.098  51.658  1.00  0.00           H
ATOM   4242  CA  VAL   476      67.106  42.571  53.220  1.00  0.00           C
ATOM   4243  HA  VAL   476      67.782  41.987  53.844  1.00  0.00           H
ATOM   4244  CB  VAL   476      67.850  43.466  52.262  1.00  0.00           C
ATOM   4245  HB  VAL   476      67.265  44.278  51.829  1.00  0.00           H
ATOM   4246  CG1 VAL   476      69.110  43.998  52.913  1.00  0.00           C
ATOM   4247 HG11 VAL   476      69.562  43.198  53.500  1.00  0.00           H
ATOM   4248 HG12 VAL   476      69.806  44.274  52.120  1.00  0.00           H
ATOM   4249 HG13 VAL   476      68.973  44.808  53.629  1.00  0.00           H
ATOM   4250  CG2 VAL   476      68.483  42.686  51.048  1.00  0.00           C
ATOM   4251 HG21 VAL   476      67.787  42.207  50.359  1.00  0.00           H
ATOM   4252 HG22 VAL   476      69.023  43.387  50.413  1.00  0.00           H
ATOM   4253 HG23 VAL   476      69.201  41.968  51.445  1.00  0.00           H
ATOM   4254  C   VAL   476      66.397  43.393  54.260  1.00  0.00           C
ATOM   4255  O   VAL   476      66.865  43.500  55.373  1.00  0.00           O
ATOM   4256  N   LEU   477      65.252  44.019  53.967  1.00  0.00           N
ATOM   4257  H   LEU   477      64.984  43.951  52.996  1.00  0.00           H
ATOM   4258  CA  LEU   477      64.452  44.727  54.902  1.00  0.00           C
ATOM   4259  HA  LEU   477      65.009  45.566  55.319  1.00  0.00           H
ATOM   4260  CB  LEU   477      63.311  45.495  54.177  1.00  0.00           C
ATOM   4261  HB2 LEU   477      62.601  44.902  53.602  1.00  0.00           H
ATOM   4262  HB3 LEU   477      62.626  45.913  54.915  1.00  0.00           H
ATOM   4263  CG  LEU   477      63.852  46.636  53.393  1.00  0.00           C
ATOM   4264  HG  LEU   477      64.796  46.328  52.942  1.00  0.00           H
ATOM   4265  CD1 LEU   477      62.967  47.090  52.250  1.00  0.00           C
ATOM   4266 HD11 LEU   477      62.761  46.258  51.576  1.00  0.00           H
ATOM   4267 HD12 LEU   477      62.004  47.474  52.588  1.00  0.00           H
ATOM   4268 HD13 LEU   477      63.550  47.924  51.859  1.00  0.00           H
ATOM   4269  CD2 LEU   477      64.048  47.910  54.348  1.00  0.00           C
ATOM   4270 HD21 LEU   477      64.682  48.616  53.811  1.00  0.00           H
ATOM   4271 HD22 LEU   477      63.130  48.451  54.575  1.00  0.00           H
ATOM   4272 HD23 LEU   477      64.532  47.777  55.316  1.00  0.00           H
ATOM   4273  C   LEU   477      63.936  43.869  56.098  1.00  0.00           C
ATOM   4274  O   LEU   477      64.033  44.249  57.271  1.00  0.00           O
ATOM   4275  N   TYR   478      63.580  42.573  55.888  1.00  0.00           N
ATOM   4276  H   TYR   478      63.413  42.305  54.929  1.00  0.00           H
ATOM   4277  CA  TYR   478      63.199  41.700  56.957  1.00  0.00           C
ATOM   4278  HA  TYR   478      62.475  42.225  57.581  1.00  0.00           H
ATOM   4279  CB  TYR   478      62.614  40.355  56.323  1.00  0.00           C
ATOM   4280  HB2 TYR   478      61.961  40.533  55.469  1.00  0.00           H
ATOM   4281  HB3 TYR   478      63.465  39.753  56.005  1.00  0.00           H
ATOM   4282  CG  TYR   478      61.791  39.475  57.271  1.00  0.00           C
ATOM   4283  CD1 TYR   478      62.469  38.595  58.067  1.00  0.00           C
ATOM   4284  HD1 TYR   478      63.513  38.369  57.905  1.00  0.00           H
ATOM   4285  CE1 TYR   478      61.803  37.892  59.052  1.00  0.00           C
ATOM   4286  HE1 TYR   478      62.254  37.207  59.754  1.00  0.00           H
ATOM   4287  CZ  TYR   478      60.405  37.998  59.206  1.00  0.00           C
ATOM   4288  OH  TYR   478      59.792  37.400  60.237  1.00  0.00           O
ATOM   4289  HH  TYR   478      60.341  36.853  60.803  1.00  0.00           H
ATOM   4290  CE2 TYR   478      59.674  38.847  58.357  1.00  0.00           C
ATOM   4291  HE2 TYR   478      58.667  39.059  58.685  1.00  0.00           H
ATOM   4292  CD2 TYR   478      60.410  39.604  57.361  1.00  0.00           C
ATOM   4293  HD2 TYR   478      59.830  40.288  56.758  1.00  0.00           H
ATOM   4294  C   TYR   478      64.381  41.372  57.866  1.00  0.00           C
ATOM   4295  O   TYR   478      64.236  41.302  59.123  1.00  0.00           O
ATOM   4296  N   THR   479      65.591  41.401  57.263  1.00  0.00           N
ATOM   4297  H   THR   479      65.591  41.688  56.294  1.00  0.00           H
ATOM   4298  CA  THR   479      66.871  41.210  57.936  1.00  0.00           C
ATOM   4299  HA  THR   479      66.829  40.284  58.508  1.00  0.00           H
ATOM   4300  CB  THR   479      68.036  40.901  56.934  1.00  0.00           C
ATOM   4301  HB  THR   479      68.191  41.809  56.352  1.00  0.00           H
ATOM   4302  CG2 THR   479      69.434  40.492  57.602  1.00  0.00           C
ATOM   4303 HG21 THR   479      70.222  40.989  57.037  1.00  0.00           H
ATOM   4304 HG22 THR   479      69.484  40.887  58.616  1.00  0.00           H
ATOM   4305 HG23 THR   479      69.689  39.433  57.565  1.00  0.00           H
ATOM   4306  OG1 THR   479      67.600  39.825  56.087  1.00  0.00           O
ATOM   4307  HG1 THR   479      66.814  39.999  55.564  1.00  0.00           H
ATOM   4308  C   THR   479      67.150  42.360  58.862  1.00  0.00           C
ATOM   4309  O   THR   479      67.638  42.057  59.950  1.00  0.00           O
ATOM   4310  N   VAL   480      66.728  43.581  58.575  1.00  0.00           N
ATOM   4311  H   VAL   480      66.210  43.716  57.718  1.00  0.00           H
ATOM   4312  CA  VAL   480      66.901  44.763  59.502  1.00  0.00           C
ATOM   4313  HA  VAL   480      67.988  44.852  59.515  1.00  0.00           H
ATOM   4314  CB  VAL   480      66.380  46.100  58.951  1.00  0.00           C
ATOM   4315  HB  VAL   480      65.341  46.149  58.625  1.00  0.00           H
ATOM   4316  CG1 VAL   480      66.545  47.308  59.881  1.00  0.00           C
ATOM   4317 HG11 VAL   480      67.484  47.235  60.430  1.00  0.00           H
ATOM   4318 HG12 VAL   480      66.599  48.239  59.315  1.00  0.00           H
ATOM   4319 HG13 VAL   480      65.727  47.372  60.597  1.00  0.00           H
ATOM   4320  CG2 VAL   480      67.207  46.394  57.604  1.00  0.00           C
ATOM   4321 HG21 VAL   480      66.709  47.172  57.025  1.00  0.00           H
ATOM   4322 HG22 VAL   480      68.187  46.719  57.950  1.00  0.00           H
ATOM   4323 HG23 VAL   480      67.215  45.523  56.948  1.00  0.00           H
ATOM   4324  C   VAL   480      66.542  44.593  61.004  1.00  0.00           C
ATOM   4325  O   VAL   480      67.416  44.569  61.877  1.00  0.00           O
ATOM   4326  N   PRO   481      65.287  44.247  61.385  1.00  0.00           N
ATOM   4327  CD  PRO   481      64.075  44.277  60.546  1.00  0.00           C
ATOM   4328  HD2 PRO   481      64.267  43.891  59.545  1.00  0.00           H
ATOM   4329  HD3 PRO   481      63.688  45.296  60.526  1.00  0.00           H
ATOM   4330  CG  PRO   481      63.049  43.461  61.392  1.00  0.00           C
ATOM   4331  HG2 PRO   481      63.270  42.409  61.211  1.00  0.00           H
ATOM   4332  HG3 PRO   481      62.012  43.746  61.215  1.00  0.00           H
ATOM   4333  CB  PRO   481      63.460  43.643  62.901  1.00  0.00           C
ATOM   4334  HB2 PRO   481      63.269  42.824  63.595  1.00  0.00           H
ATOM   4335  HB3 PRO   481      62.903  44.503  63.273  1.00  0.00           H
ATOM   4336  CA  PRO   481      64.963  43.798  62.809  1.00  0.00           C
ATOM   4337  HA  PRO   481      65.102  44.611  63.522  1.00  0.00           H
ATOM   4338  C   PRO   481      65.655  42.456  63.247  1.00  0.00           C
ATOM   4339  O   PRO   481      66.092  42.363  64.412  1.00  0.00           O
ATOM   4340  N   ALA   482      65.722  41.383  62.423  1.00  0.00           N
ATOM   4341  H   ALA   482      65.394  41.417  61.468  1.00  0.00           H
ATOM   4342  CA  ALA   482      66.222  40.114  62.922  1.00  0.00           C
ATOM   4343  HA  ALA   482      65.672  39.707  63.771  1.00  0.00           H
ATOM   4344  CB  ALA   482      66.109  39.066  61.790  1.00  0.00           C
ATOM   4345  HB1 ALA   482      66.446  38.071  62.080  1.00  0.00           H
ATOM   4346  HB2 ALA   482      65.100  38.948  61.396  1.00  0.00           H
ATOM   4347  HB3 ALA   482      66.673  39.405  60.921  1.00  0.00           H
ATOM   4348  C   ALA   482      67.613  40.210  63.350  1.00  0.00           C
ATOM   4349  O   ALA   482      68.054  39.589  64.327  1.00  0.00           O
ATOM   4350  N   THR   483      68.420  41.049  62.745  1.00  0.00           N
ATOM   4351  H   THR   483      67.948  41.392  61.921  1.00  0.00           H
ATOM   4352  CA  THR   483      69.726  41.560  63.111  1.00  0.00           C
ATOM   4353  HA  THR   483      70.549  40.850  63.184  1.00  0.00           H
ATOM   4354  CB  THR   483      70.276  42.524  62.026  1.00  0.00           C
ATOM   4355  HB  THR   483      69.633  43.401  61.948  1.00  0.00           H
ATOM   4356  CG2 THR   483      71.671  43.040  62.360  1.00  0.00           C
ATOM   4357 HG21 THR   483      71.647  43.472  63.360  1.00  0.00           H
ATOM   4358 HG22 THR   483      72.416  42.261  62.202  1.00  0.00           H
ATOM   4359 HG23 THR   483      71.987  43.852  61.705  1.00  0.00           H
ATOM   4360  OG1 THR   483      70.341  41.816  60.760  1.00  0.00           O
ATOM   4361  HG1 THR   483      69.422  41.870  60.487  1.00  0.00           H
ATOM   4362  C   THR   483      69.680  42.380  64.403  1.00  0.00           C
ATOM   4363  O   THR   483      70.202  41.960  65.394  1.00  0.00           O
ATOM   4364  N   ILE   484      68.925  43.505  64.467  1.00  0.00           N
ATOM   4365  H   ILE   484      68.632  43.827  63.555  1.00  0.00           H
ATOM   4366  CA  ILE   484      68.790  44.343  65.699  1.00  0.00           C
ATOM   4367  HA  ILE   484      69.765  44.767  65.937  1.00  0.00           H
ATOM   4368  CB  ILE   484      67.824  45.575  65.389  1.00  0.00           C
ATOM   4369  HB  ILE   484      66.923  45.210  64.897  1.00  0.00           H
ATOM   4370  CG2 ILE   484      67.381  46.209  66.662  1.00  0.00           C
ATOM   4371 HG21 ILE   484      66.801  45.525  67.281  1.00  0.00           H
ATOM   4372 HG22 ILE   484      68.268  46.460  67.243  1.00  0.00           H
ATOM   4373 HG23 ILE   484      66.835  47.145  66.544  1.00  0.00           H
ATOM   4374  CG1 ILE   484      68.505  46.561  64.430  1.00  0.00           C
ATOM   4375 HG12 ILE   484      69.249  47.204  64.900  1.00  0.00           H
ATOM   4376 HG13 ILE   484      69.132  45.916  63.814  1.00  0.00           H
ATOM   4377  CD1 ILE   484      67.542  47.476  63.673  1.00  0.00           C
ATOM   4378 HD11 ILE   484      68.039  48.426  63.476  1.00  0.00           H
ATOM   4379 HD12 ILE   484      67.440  47.074  62.665  1.00  0.00           H
ATOM   4380 HD13 ILE   484      66.567  47.619  64.140  1.00  0.00           H
ATOM   4381  C   ILE   484      68.321  43.559  66.936  1.00  0.00           C
ATOM   4382  O   ILE   484      68.875  43.903  67.956  1.00  0.00           O
ATOM   4383  N   VAL   485      67.473  42.569  66.851  1.00  0.00           N
ATOM   4384  H   VAL   485      66.982  42.397  65.985  1.00  0.00           H
ATOM   4385  CA  VAL   485      67.001  41.985  68.056  1.00  0.00           C
ATOM   4386  HA  VAL   485      66.989  42.804  68.774  1.00  0.00           H
ATOM   4387  CB  VAL   485      65.607  41.469  67.946  1.00  0.00           C
ATOM   4388  HB  VAL   485      65.464  41.059  68.946  1.00  0.00           H
ATOM   4389  CG1 VAL   485      64.614  42.662  67.945  1.00  0.00           C
ATOM   4390 HG11 VAL   485      64.410  43.130  66.981  1.00  0.00           H
ATOM   4391 HG12 VAL   485      63.695  42.292  68.399  1.00  0.00           H
ATOM   4392 HG13 VAL   485      65.057  43.437  68.570  1.00  0.00           H
ATOM   4393  CG2 VAL   485      65.235  40.429  66.942  1.00  0.00           C
ATOM   4394 HG21 VAL   485      64.155  40.405  66.793  1.00  0.00           H
ATOM   4395 HG22 VAL   485      65.591  40.693  65.947  1.00  0.00           H
ATOM   4396 HG23 VAL   485      65.543  39.415  67.196  1.00  0.00           H
ATOM   4397  C   VAL   485      67.941  40.952  68.562  1.00  0.00           C
ATOM   4398  O   VAL   485      68.106  40.833  69.760  1.00  0.00           O
ATOM   4399  N   LEU   486      68.669  40.256  67.630  1.00  0.00           N
ATOM   4400  H   LEU   486      68.505  40.504  66.665  1.00  0.00           H
ATOM   4401  CA  LEU   486      69.651  39.253  68.045  1.00  0.00           C
ATOM   4402  HA  LEU   486      69.154  38.520  68.680  1.00  0.00           H
ATOM   4403  CB  LEU   486      70.221  38.511  66.846  1.00  0.00           C
ATOM   4404  HB2 LEU   486      69.422  38.048  66.266  1.00  0.00           H
ATOM   4405  HB3 LEU   486      70.743  39.234  66.220  1.00  0.00           H
ATOM   4406  CG  LEU   486      71.101  37.256  67.263  1.00  0.00           C
ATOM   4407  HG  LEU   486      70.997  37.156  68.343  1.00  0.00           H
ATOM   4408  CD1 LEU   486      70.667  36.015  66.548  1.00  0.00           C
ATOM   4409 HD11 LEU   486      70.883  36.087  65.482  1.00  0.00           H
ATOM   4410 HD12 LEU   486      71.266  35.217  66.986  1.00  0.00           H
ATOM   4411 HD13 LEU   486      69.618  35.829  66.780  1.00  0.00           H
ATOM   4412  CD2 LEU   486      72.597  37.484  67.027  1.00  0.00           C
ATOM   4413 HD21 LEU   486      72.879  37.617  65.982  1.00  0.00           H
ATOM   4414 HD22 LEU   486      73.006  38.358  67.534  1.00  0.00           H
ATOM   4415 HD23 LEU   486      73.284  36.674  67.271  1.00  0.00           H
ATOM   4416  C   LEU   486      70.835  39.995  68.823  1.00  0.00           C
ATOM   4417  O   LEU   486      71.429  39.442  69.746  1.00  0.00           O
ATOM   4418  N   ALA   487      71.086  41.277  68.459  1.00  0.00           N
ATOM   4419  H   ALA   487      70.722  41.643  67.591  1.00  0.00           H
ATOM   4420  CA  ALA   487      72.140  42.126  69.119  1.00  0.00           C
ATOM   4421  HA  ALA   487      72.948  41.517  69.522  1.00  0.00           H
ATOM   4422  CB  ALA   487      72.688  43.121  68.096  1.00  0.00           C
ATOM   4423  HB1 ALA   487      71.861  43.635  67.607  1.00  0.00           H
ATOM   4424  HB2 ALA   487      73.230  43.898  68.636  1.00  0.00           H
ATOM   4425  HB3 ALA   487      73.318  42.515  67.445  1.00  0.00           H
ATOM   4426  C   ALA   487      71.627  42.802  70.390  1.00  0.00           C
ATOM   4427  O   ALA   487      72.383  42.908  71.317  1.00  0.00           O
ATOM   4428  N   CYS   488      70.330  43.149  70.436  1.00  0.00           N
ATOM   4429  H   CYS   488      69.815  43.061  69.571  1.00  0.00           H
ATOM   4430  CA  CYS   488      69.566  43.437  71.606  1.00  0.00           C
ATOM   4431  HA  CYS   488      70.132  44.224  72.105  1.00  0.00           H
ATOM   4432  CB  CYS   488      68.212  43.986  71.268  1.00  0.00           C
ATOM   4433  HB2 CYS   488      67.756  43.241  70.617  1.00  0.00           H
ATOM   4434  HB3 CYS   488      67.455  44.088  72.046  1.00  0.00           H
ATOM   4435  SG  CYS   488      68.380  45.570  70.428  1.00  0.00           S
ATOM   4436  HG  CYS   488      68.977  44.945  69.409  1.00  0.00           H
ATOM   4437  C   CYS   488      69.514  42.318  72.612  1.00  0.00           C
ATOM   4438  O   CYS   488      69.447  42.634  73.753  1.00  0.00           O
ATOM   4439  N   TYR   489      69.642  41.076  72.193  1.00  0.00           N
ATOM   4440  H   TYR   489      69.765  40.926  71.202  1.00  0.00           H
ATOM   4441  CA  TYR   489      69.504  39.910  73.098  1.00  0.00           C
ATOM   4442  HA  TYR   489      68.858  40.249  73.907  1.00  0.00           H
ATOM   4443  CB  TYR   489      68.868  38.808  72.284  1.00  0.00           C
ATOM   4444  HB2 TYR   489      69.457  38.804  71.366  1.00  0.00           H
ATOM   4445  HB3 TYR   489      68.944  37.863  72.821  1.00  0.00           H
ATOM   4446  CG  TYR   489      67.343  39.017  71.879  1.00  0.00           C
ATOM   4447  CD1 TYR   489      66.445  39.779  72.583  1.00  0.00           C
ATOM   4448  HD1 TYR   489      66.891  40.308  73.413  1.00  0.00           H
ATOM   4449  CE1 TYR   489      65.181  40.070  72.029  1.00  0.00           C
ATOM   4450  HE1 TYR   489      64.509  40.811  72.437  1.00  0.00           H
ATOM   4451  CZ  TYR   489      64.642  39.332  70.922  1.00  0.00           C
ATOM   4452  OH  TYR   489      63.363  39.530  70.451  1.00  0.00           O
ATOM   4453  HH  TYR   489      63.080  38.870  69.814  1.00  0.00           H
ATOM   4454  CE2 TYR   489      65.533  38.633  70.151  1.00  0.00           C
ATOM   4455  HE2 TYR   489      65.217  38.186  69.220  1.00  0.00           H
ATOM   4456  CD2 TYR   489      66.833  38.436  70.667  1.00  0.00           C
ATOM   4457  HD2 TYR   489      67.530  37.893  70.046  1.00  0.00           H
ATOM   4458  C   TYR   489      70.941  39.509  73.617  1.00  0.00           C
ATOM   4459  O   TYR   489      71.070  39.242  74.804  1.00  0.00           O
ATOM   4460  N   PHE   490      72.015  39.597  72.808  1.00  0.00           N
ATOM   4461  H   PHE   490      71.811  39.721  71.827  1.00  0.00           H
ATOM   4462  CA  PHE   490      73.469  39.656  73.217  1.00  0.00           C
ATOM   4463  HA  PHE   490      73.733  38.724  73.718  1.00  0.00           H
ATOM   4464  CB  PHE   490      74.414  39.792  71.927  1.00  0.00           C
ATOM   4465  HB2 PHE   490      73.958  40.306  71.080  1.00  0.00           H
ATOM   4466  HB3 PHE   490      75.249  40.458  72.144  1.00  0.00           H
ATOM   4467  CG  PHE   490      74.950  38.487  71.484  1.00  0.00           C
ATOM   4468  CD1 PHE   490      76.123  38.000  72.046  1.00  0.00           C
ATOM   4469  HD1 PHE   490      76.539  38.505  72.905  1.00  0.00           H
ATOM   4470  CE1 PHE   490      76.850  36.947  71.525  1.00  0.00           C
ATOM   4471  HE1 PHE   490      77.683  36.579  72.105  1.00  0.00           H
ATOM   4472  CZ  PHE   490      76.329  36.243  70.449  1.00  0.00           C
ATOM   4473  HZ  PHE   490      76.799  35.320  70.144  1.00  0.00           H
ATOM   4474  CE2 PHE   490      75.141  36.704  69.809  1.00  0.00           C
ATOM   4475  HE2 PHE   490      74.900  36.268  68.851  1.00  0.00           H
ATOM   4476  CD2 PHE   490      74.525  37.872  70.285  1.00  0.00           C
ATOM   4477  HD2 PHE   490      73.716  38.255  69.681  1.00  0.00           H
ATOM   4478  C   PHE   490      73.663  40.773  74.295  1.00  0.00           C
ATOM   4479  O   PHE   490      74.329  40.402  75.263  1.00  0.00           O
ATOM   4480  N   TYR   491      73.108  41.994  74.040  1.00  0.00           N
ATOM   4481  H   TYR   491      72.640  42.203  73.170  1.00  0.00           H
ATOM   4482  CA  TYR   491      73.119  42.964  75.070  1.00  0.00           C
ATOM   4483  HA  TYR   491      74.154  43.152  75.356  1.00  0.00           H
ATOM   4484  CB  TYR   491      72.526  44.268  74.463  1.00  0.00           C
ATOM   4485  HB2 TYR   491      72.965  44.344  73.468  1.00  0.00           H
ATOM   4486  HB3 TYR   491      71.446  44.162  74.367  1.00  0.00           H
ATOM   4487  CG  TYR   491      72.682  45.618  75.190  1.00  0.00           C
ATOM   4488  CD1 TYR   491      72.023  45.815  76.415  1.00  0.00           C
ATOM   4489  HD1 TYR   491      71.486  44.984  76.849  1.00  0.00           H
ATOM   4490  CE1 TYR   491      72.152  47.051  77.112  1.00  0.00           C
ATOM   4491  HE1 TYR   491      71.619  47.140  78.047  1.00  0.00           H
ATOM   4492  CZ  TYR   491      72.973  48.028  76.569  1.00  0.00           C
ATOM   4493  OH  TYR   491      73.070  49.216  77.241  1.00  0.00           O
ATOM   4494  HH  TYR   491      72.293  49.420  77.766  1.00  0.00           H
ATOM   4495  CE2 TYR   491      73.667  47.800  75.411  1.00  0.00           C
ATOM   4496  HE2 TYR   491      74.293  48.575  74.995  1.00  0.00           H
ATOM   4497  CD2 TYR   491      73.581  46.634  74.665  1.00  0.00           C
ATOM   4498  HD2 TYR   491      74.226  46.349  73.847  1.00  0.00           H
ATOM   4499  C   TYR   491      72.340  42.673  76.346  1.00  0.00           C
ATOM   4500  O   TYR   491      72.917  42.862  77.371  1.00  0.00           O
ATOM   4501  N   GLU   492      71.148  42.196  76.267  1.00  0.00           N
ATOM   4502  H   GLU   492      70.763  42.011  75.352  1.00  0.00           H
ATOM   4503  CA  GLU   492      70.406  41.735  77.493  1.00  0.00           C
ATOM   4504  HA  GLU   492      70.400  42.563  78.202  1.00  0.00           H
ATOM   4505  CB  GLU   492      68.999  41.429  77.075  1.00  0.00           C
ATOM   4506  HB2 GLU   492      68.517  42.300  76.632  1.00  0.00           H
ATOM   4507  HB3 GLU   492      69.142  40.623  76.355  1.00  0.00           H
ATOM   4508  CG  GLU   492      68.166  40.993  78.244  1.00  0.00           C
ATOM   4509  HG2 GLU   492      68.628  40.007  78.304  1.00  0.00           H
ATOM   4510  HG3 GLU   492      68.283  41.699  79.065  1.00  0.00           H
ATOM   4511  CD  GLU   492      66.665  40.853  77.920  1.00  0.00           C
ATOM   4512  OE1 GLU   492      66.177  41.337  76.897  1.00  0.00           O
ATOM   4513  OE2 GLU   492      65.965  40.292  78.718  1.00  0.00           O
ATOM   4514  C   GLU   492      71.109  40.537  78.160  1.00  0.00           C
ATOM   4515  O   GLU   492      71.261  40.585  79.359  1.00  0.00           O
ATOM   4516  N   GLN   493      71.655  39.576  77.441  1.00  0.00           N
ATOM   4517  H   GLN   493      71.486  39.507  76.448  1.00  0.00           H
ATOM   4518  CA  GLN   493      72.513  38.503  77.962  1.00  0.00           C
ATOM   4519  HA  GLN   493      71.920  37.921  78.667  1.00  0.00           H
ATOM   4520  CB  GLN   493      72.963  37.624  76.805  1.00  0.00           C
ATOM   4521  HB2 GLN   493      72.123  37.671  76.111  1.00  0.00           H
ATOM   4522  HB3 GLN   493      73.736  38.127  76.225  1.00  0.00           H
ATOM   4523  CG  GLN   493      73.390  36.159  77.190  1.00  0.00           C
ATOM   4524  HG2 GLN   493      74.066  36.115  78.044  1.00  0.00           H
ATOM   4525  HG3 GLN   493      72.550  35.494  77.395  1.00  0.00           H
ATOM   4526  CD  GLN   493      74.202  35.419  76.082  1.00  0.00           C
ATOM   4527  OE1 GLN   493      74.540  35.908  74.961  1.00  0.00           O
ATOM   4528  NE2 GLN   493      74.315  34.121  76.389  1.00  0.00           N
ATOM   4529 HE21 GLN   493      74.652  33.523  75.648  1.00  0.00           H
ATOM   4530 HE22 GLN   493      74.192  33.834  77.350  1.00  0.00           H
ATOM   4531  C   GLN   493      73.724  39.080  78.776  1.00  0.00           C
ATOM   4532  O   GLN   493      74.004  38.530  79.810  1.00  0.00           O
ATOM   4533  N   ALA   494      74.363  40.121  78.274  1.00  0.00           N
ATOM   4534  H   ALA   494      74.047  40.500  77.393  1.00  0.00           H
ATOM   4535  CA  ALA   494      75.478  40.656  78.981  1.00  0.00           C
ATOM   4536  HA  ALA   494      76.030  39.830  79.428  1.00  0.00           H
ATOM   4537  CB  ALA   494      76.319  41.494  77.985  1.00  0.00           C
ATOM   4538  HB1 ALA   494      76.393  40.950  77.043  1.00  0.00           H
ATOM   4539  HB2 ALA   494      75.872  42.465  77.773  1.00  0.00           H
ATOM   4540  HB3 ALA   494      77.342  41.555  78.355  1.00  0.00           H
ATOM   4541  C   ALA   494      75.115  41.529  80.252  1.00  0.00           C
ATOM   4542  O   ALA   494      76.054  41.734  81.015  1.00  0.00           O
ATOM   4543  N   PHE   495      73.858  41.976  80.448  1.00  0.00           N
ATOM   4544  H   PHE   495      73.133  41.906  79.748  1.00  0.00           H
ATOM   4545  CA  PHE   495      73.636  43.021  81.450  1.00  0.00           C
ATOM   4546  HA  PHE   495      74.487  43.003  82.130  1.00  0.00           H
ATOM   4547  CB  PHE   495      73.635  44.340  80.715  1.00  0.00           C
ATOM   4548  HB2 PHE   495      72.715  44.372  80.131  1.00  0.00           H
ATOM   4549  HB3 PHE   495      73.571  45.065  81.527  1.00  0.00           H
ATOM   4550  CG  PHE   495      74.886  44.803  79.860  1.00  0.00           C
ATOM   4551  CD1 PHE   495      74.695  45.384  78.575  1.00  0.00           C
ATOM   4552  HD1 PHE   495      73.699  45.469  78.167  1.00  0.00           H
ATOM   4553  CE1 PHE   495      75.777  45.867  77.860  1.00  0.00           C
ATOM   4554  HE1 PHE   495      75.559  46.173  76.847  1.00  0.00           H
ATOM   4555  CZ  PHE   495      77.109  45.685  78.341  1.00  0.00           C
ATOM   4556  HZ  PHE   495      77.932  46.015  77.725  1.00  0.00           H
ATOM   4557  CE2 PHE   495      77.260  45.209  79.679  1.00  0.00           C
ATOM   4558  HE2 PHE   495      78.271  45.155  80.054  1.00  0.00           H
ATOM   4559  CD2 PHE   495      76.190  44.727  80.395  1.00  0.00           C
ATOM   4560  HD2 PHE   495      76.309  44.321  81.389  1.00  0.00           H
ATOM   4561  C   PHE   495      72.461  42.747  82.324  1.00  0.00           C
ATOM   4562  O   PHE   495      72.471  43.342  83.373  1.00  0.00           O
ATOM   4563  N   ARG   496      71.452  41.925  82.015  1.00  0.00           N
ATOM   4564  H   ARG   496      71.776  41.323  81.272  1.00  0.00           H
ATOM   4565  CA  ARG   496      70.227  41.508  82.765  1.00  0.00           C
ATOM   4566  HA  ARG   496      69.563  42.371  82.821  1.00  0.00           H
ATOM   4567  CB  ARG   496      69.543  40.292  82.189  1.00  0.00           C
ATOM   4568  HB2 ARG   496      69.223  40.633  81.204  1.00  0.00           H
ATOM   4569  HB3 ARG   496      70.247  39.461  82.153  1.00  0.00           H
ATOM   4570  CG  ARG   496      68.185  39.923  82.879  1.00  0.00           C
ATOM   4571  HG2 ARG   496      68.452  39.783  83.927  1.00  0.00           H
ATOM   4572  HG3 ARG   496      67.436  40.698  82.712  1.00  0.00           H
ATOM   4573  CD  ARG   496      67.633  38.556  82.425  1.00  0.00           C
ATOM   4574  HD2 ARG   496      68.433  37.818  82.472  1.00  0.00           H
ATOM   4575  HD3 ARG   496      66.864  38.284  83.148  1.00  0.00           H
ATOM   4576  NE  ARG   496      67.064  38.522  81.084  1.00  0.00           N
ATOM   4577  HE  ARG   496      66.901  39.391  80.595  1.00  0.00           H
ATOM   4578  CZ  ARG   496      66.721  37.437  80.399  1.00  0.00           C
ATOM   4579  NH1 ARG   496      66.684  36.203  80.814  1.00  0.00           N
ATOM   4580 HH11 ARG   496      66.852  35.999  81.789  1.00  0.00           H
ATOM   4581 HH12 ARG   496      66.392  35.415  80.254  1.00  0.00           H
ATOM   4582  NH2 ARG   496      66.304  37.669  79.219  1.00  0.00           N
ATOM   4583 HH21 ARG   496      66.188  38.646  78.990  1.00  0.00           H
ATOM   4584 HH22 ARG   496      65.629  36.961  78.970  1.00  0.00           H
ATOM   4585  C   ARG   496      70.468  41.296  84.218  1.00  0.00           C
ATOM   4586  O   ARG   496      69.793  41.904  85.066  1.00  0.00           O
ATOM   4587  N   GLU   497      71.409  40.406  84.611  1.00  0.00           N
ATOM   4588  H   GLU   497      71.973  39.930  83.921  1.00  0.00           H
ATOM   4589  CA  GLU   497      71.787  40.145  85.986  1.00  0.00           C
ATOM   4590  HA  GLU   497      70.903  39.778  86.509  1.00  0.00           H
ATOM   4591  CB  GLU   497      72.828  39.081  86.189  1.00  0.00           C
ATOM   4592  HB2 GLU   497      72.431  38.112  85.885  1.00  0.00           H
ATOM   4593  HB3 GLU   497      73.789  39.245  85.700  1.00  0.00           H
ATOM   4594  CG  GLU   497      73.098  38.881  87.743  1.00  0.00           C
ATOM   4595  HG2 GLU   497      73.623  39.757  88.123  1.00  0.00           H
ATOM   4596  HG3 GLU   497      72.162  38.802  88.297  1.00  0.00           H
ATOM   4597  CD  GLU   497      73.888  37.634  88.067  1.00  0.00           C
ATOM   4598  OE1 GLU   497      74.981  37.699  88.703  1.00  0.00           O
ATOM   4599  OE2 GLU   497      73.407  36.487  87.872  1.00  0.00           O
ATOM   4600  C   GLU   497      72.245  41.469  86.678  1.00  0.00           C
ATOM   4601  O   GLU   497      71.915  41.771  87.814  1.00  0.00           O
ATOM   4602  N   HIP   498      73.037  42.308  86.012  1.00  0.00           N
ATOM   4603  H   HIP   498      73.328  42.018  85.089  1.00  0.00           H
ATOM   4604  CA  HIP   498      73.468  43.686  86.541  1.00  0.00           C
ATOM   4605  HA  HIP   498      73.740  43.468  87.574  1.00  0.00           H
ATOM   4606  CB  HIP   498      74.656  44.376  85.850  1.00  0.00           C
ATOM   4607  HB2 HIP   498      74.576  44.407  84.764  1.00  0.00           H
ATOM   4608  HB3 HIP   498      74.919  45.335  86.297  1.00  0.00           H
ATOM   4609  CG  HIP   498      75.853  43.457  85.937  1.00  0.00           C
ATOM   4610  ND1 HIP   498      76.291  42.887  87.083  1.00  0.00           N
ATOM   4611  HD1 HIP   498      76.078  43.228  88.010  1.00  0.00           H
ATOM   4612  CE1 HIP   498      77.453  42.302  86.827  1.00  0.00           C
ATOM   4613  HE1 HIP   498      78.042  41.796  87.577  1.00  0.00           H
ATOM   4614  NE2 HIP   498      77.702  42.345  85.526  1.00  0.00           N
ATOM   4615  HE2 HIP   498      78.590  42.171  85.077  1.00  0.00           H
ATOM   4616  CD2 HIP   498      76.746  43.179  84.938  1.00  0.00           C
ATOM   4617  HD2 HIP   498      76.738  43.502  83.907  1.00  0.00           H
ATOM   4618  C   HIP   498      72.284  44.667  86.705  1.00  0.00           C
ATOM   4619  O   HIP   498      72.276  45.459  87.596  1.00  0.00           O
ATOM   4620  N   TRP   499      71.218  44.476  85.930  1.00  0.00           N
ATOM   4621  H   TRP   499      71.379  43.987  85.061  1.00  0.00           H
ATOM   4622  CA  TRP   499      69.985  45.273  86.042  1.00  0.00           C
ATOM   4623  HA  TRP   499      69.981  46.358  85.939  1.00  0.00           H
ATOM   4624  CB  TRP   499      69.014  44.886  84.928  1.00  0.00           C
ATOM   4625  HB2 TRP   499      68.647  43.875  85.106  1.00  0.00           H
ATOM   4626  HB3 TRP   499      68.167  45.530  85.165  1.00  0.00           H
ATOM   4627  CG  TRP   499      69.457  45.171  83.542  1.00  0.00           C
ATOM   4628  CD1 TRP   499      70.519  45.963  83.178  1.00  0.00           C
ATOM   4629  HD1 TRP   499      71.184  46.509  83.831  1.00  0.00           H
ATOM   4630  NE1 TRP   499      70.596  46.117  81.786  1.00  0.00           N
ATOM   4631  HE1 TRP   499      71.129  46.846  81.333  1.00  0.00           H
ATOM   4632  CE2 TRP   499      69.612  45.419  81.156  1.00  0.00           C
ATOM   4633  CZ2 TRP   499      69.176  45.282  79.841  1.00  0.00           C
ATOM   4634  HZ2 TRP   499      69.706  45.725  79.011  1.00  0.00           H
ATOM   4635  CH2 TRP   499      68.052  44.454  79.619  1.00  0.00           C
ATOM   4636  HH2 TRP   499      67.743  44.380  78.587  1.00  0.00           H
ATOM   4637  CZ3 TRP   499      67.345  43.835  80.668  1.00  0.00           C
ATOM   4638  HZ3 TRP   499      66.496  43.206  80.445  1.00  0.00           H
ATOM   4639  CE3 TRP   499      67.702  44.025  81.998  1.00  0.00           C
ATOM   4640  HE3 TRP   499      67.264  43.474  82.816  1.00  0.00           H
ATOM   4641  CD2 TRP   499      68.864  44.813  82.232  1.00  0.00           C
ATOM   4642  C   TRP   499      69.314  44.878  87.383  1.00  0.00           C
ATOM   4643  O   TRP   499      68.846  45.669  88.195  1.00  0.00           O
ATOM   4644  N   GLU   500      69.232  43.525  87.515  1.00  0.00           N
ATOM   4645  H   GLU   500      69.577  42.875  86.822  1.00  0.00           H
ATOM   4646  CA  GLU   500      68.566  42.854  88.627  1.00  0.00           C
ATOM   4647  HA  GLU   500      67.550  43.246  88.671  1.00  0.00           H
ATOM   4648  CB  GLU   500      68.591  41.345  88.414  1.00  0.00           C
ATOM   4649  HB2 GLU   500      68.226  41.165  87.403  1.00  0.00           H
ATOM   4650  HB3 GLU   500      69.604  40.942  88.427  1.00  0.00           H
ATOM   4651  CG  GLU   500      67.672  40.526  89.351  1.00  0.00           C
ATOM   4652  HG2 GLU   500      68.213  40.557  90.296  1.00  0.00           H
ATOM   4653  HG3 GLU   500      66.743  41.088  89.441  1.00  0.00           H
ATOM   4654  CD  GLU   500      67.515  39.051  88.927  1.00  0.00           C
ATOM   4655  OE1 GLU   500      66.331  38.728  88.702  1.00  0.00           O
ATOM   4656  OE2 GLU   500      68.462  38.280  88.639  1.00  0.00           O
ATOM   4657  C   GLU   500      69.222  43.254  89.960  1.00  0.00           C
ATOM   4658  O   GLU   500      68.470  43.540  90.856  1.00  0.00           O
ATOM   4659  N   ARG   501      70.616  43.298  90.000  1.00  0.00           N
ATOM   4660  H   ARG   501      71.166  42.939  89.234  1.00  0.00           H
ATOM   4661  CA  ARG   501      71.310  43.820  91.181  1.00  0.00           C
ATOM   4662  HA  ARG   501      70.974  43.206  92.016  1.00  0.00           H
ATOM   4663  CB  ARG   501      72.879  43.620  91.042  1.00  0.00           C
ATOM   4664  HB2 ARG   501      73.122  44.122  90.105  1.00  0.00           H
ATOM   4665  HB3 ARG   501      73.439  44.110  91.838  1.00  0.00           H
ATOM   4666  CG  ARG   501      73.344  42.133  90.964  1.00  0.00           C
ATOM   4667  HG2 ARG   501      72.872  41.538  90.181  1.00  0.00           H
ATOM   4668  HG3 ARG   501      74.366  42.008  90.609  1.00  0.00           H
ATOM   4669  CD  ARG   501      73.031  41.275  92.221  1.00  0.00           C
ATOM   4670  HD2 ARG   501      73.753  40.458  92.227  1.00  0.00           H
ATOM   4671  HD3 ARG   501      73.396  41.829  93.085  1.00  0.00           H
ATOM   4672  NE  ARG   501      71.688  40.654  92.303  1.00  0.00           N
ATOM   4673  HE  ARG   501      71.086  40.794  91.504  1.00  0.00           H
ATOM   4674  CZ  ARG   501      71.252  39.929  93.363  1.00  0.00           C
ATOM   4675  NH1 ARG   501      71.819  39.903  94.518  1.00  0.00           N
ATOM   4676 HH11 ARG   501      72.699  40.389  94.608  1.00  0.00           H
ATOM   4677 HH12 ARG   501      71.352  39.471  95.303  1.00  0.00           H
ATOM   4678  NH2 ARG   501      70.202  39.205  93.201  1.00  0.00           N
ATOM   4679 HH21 ARG   501      69.932  38.971  92.256  1.00  0.00           H
ATOM   4680 HH22 ARG   501      69.973  38.655  94.016  1.00  0.00           H
ATOM   4681  C   ARG   501      70.962  45.234  91.579  1.00  0.00           C
ATOM   4682  O   ARG   501      70.771  45.563  92.751  1.00  0.00           O
ATOM   4683  N   THR   502      70.923  46.150  90.579  1.00  0.00           N
ATOM   4684  H   THR   502      71.182  45.807  89.665  1.00  0.00           H
ATOM   4685  CA  THR   502      70.656  47.586  90.812  1.00  0.00           C
ATOM   4686  HA  THR   502      71.315  47.999  91.575  1.00  0.00           H
ATOM   4687  CB  THR   502      70.928  48.251  89.398  1.00  0.00           C
ATOM   4688  HB  THR   502      70.238  47.952  88.609  1.00  0.00           H
ATOM   4689  CG2 THR   502      70.927  49.791  89.499  1.00  0.00           C
ATOM   4690 HG21 THR   502      69.878  50.044  89.654  1.00  0.00           H
ATOM   4691 HG22 THR   502      71.479  50.162  90.363  1.00  0.00           H
ATOM   4692 HG23 THR   502      71.282  50.350  88.634  1.00  0.00           H
ATOM   4693  OG1 THR   502      72.248  47.745  89.042  1.00  0.00           O
ATOM   4694  HG1 THR   502      72.245  47.101  88.331  1.00  0.00           H
ATOM   4695  C   THR   502      69.208  47.943  91.240  1.00  0.00           C
ATOM   4696  O   THR   502      69.047  48.822  92.095  1.00  0.00           O
ATOM   4697  N   TRP   503      68.199  47.179  90.739  1.00  0.00           N
ATOM   4698  H   TRP   503      68.279  46.678  89.866  1.00  0.00           H
ATOM   4699  CA  TRP   503      66.772  47.254  91.267  1.00  0.00           C
ATOM   4700  HA  TRP   503      66.493  48.295  91.430  1.00  0.00           H
ATOM   4701  CB  TRP   503      65.869  46.509  90.193  1.00  0.00           C
ATOM   4702  HB2 TRP   503      65.905  47.114  89.287  1.00  0.00           H
ATOM   4703  HB3 TRP   503      66.207  45.495  89.977  1.00  0.00           H
ATOM   4704  CG  TRP   503      64.393  46.334  90.555  1.00  0.00           C
ATOM   4705  CD1 TRP   503      63.421  47.222  90.292  1.00  0.00           C
ATOM   4706  HD1 TRP   503      63.633  48.129  89.744  1.00  0.00           H
ATOM   4707  NE1 TRP   503      62.227  46.900  90.901  1.00  0.00           N
ATOM   4708  HE1 TRP   503      61.374  47.437  90.828  1.00  0.00           H
ATOM   4709  CE2 TRP   503      62.365  45.728  91.566  1.00  0.00           C
ATOM   4710  CZ2 TRP   503      61.500  45.055  92.427  1.00  0.00           C
ATOM   4711  HZ2 TRP   503      60.465  45.320  92.582  1.00  0.00           H
ATOM   4712  CH2 TRP   503      62.073  44.062  93.248  1.00  0.00           C
ATOM   4713  HH2 TRP   503      61.442  43.567  93.972  1.00  0.00           H
ATOM   4714  CZ3 TRP   503      63.435  43.750  93.272  1.00  0.00           C
ATOM   4715  HZ3 TRP   503      63.777  42.932  93.889  1.00  0.00           H
ATOM   4716  CE3 TRP   503      64.219  44.233  92.204  1.00  0.00           C
ATOM   4717  HE3 TRP   503      65.216  43.822  92.147  1.00  0.00           H
ATOM   4718  CD2 TRP   503      63.747  45.409  91.479  1.00  0.00           C
ATOM   4719  C   TRP   503      66.648  46.618  92.656  1.00  0.00           C
ATOM   4720  O   TRP   503      66.064  47.224  93.511  1.00  0.00           O
ATOM   4721  N   LEU   504      67.315  45.481  92.974  1.00  0.00           N
ATOM   4722  H   LEU   504      67.741  44.998  92.196  1.00  0.00           H
ATOM   4723  CA  LEU   504      67.444  45.069  94.397  1.00  0.00           C
ATOM   4724  HA  LEU   504      66.426  44.983  94.775  1.00  0.00           H
ATOM   4725  CB  LEU   504      68.199  43.759  94.534  1.00  0.00           C
ATOM   4726  HB2 LEU   504      67.614  43.060  93.935  1.00  0.00           H
ATOM   4727  HB3 LEU   504      69.202  43.839  94.116  1.00  0.00           H
ATOM   4728  CG  LEU   504      68.300  43.241  96.000  1.00  0.00           C
ATOM   4729  HG  LEU   504      69.024  43.822  96.571  1.00  0.00           H
ATOM   4730  CD1 LEU   504      66.939  43.272  96.720  1.00  0.00           C
ATOM   4731 HD11 LEU   504      67.227  42.924  97.712  1.00  0.00           H
ATOM   4732 HD12 LEU   504      66.582  44.283  96.915  1.00  0.00           H
ATOM   4733 HD13 LEU   504      66.230  42.652  96.171  1.00  0.00           H
ATOM   4734  CD2 LEU   504      68.773  41.765  95.895  1.00  0.00           C
ATOM   4735 HD21 LEU   504      69.657  41.623  95.273  1.00  0.00           H
ATOM   4736 HD22 LEU   504      69.062  41.470  96.904  1.00  0.00           H
ATOM   4737 HD23 LEU   504      68.003  41.093  95.517  1.00  0.00           H
ATOM   4738  C   LEU   504      68.102  46.158  95.214  1.00  0.00           C
ATOM   4739  O   LEU   504      67.598  46.486  96.251  1.00  0.00           O
ATOM   4740  N   LEU   505      69.202  46.722  94.755  1.00  0.00           N
ATOM   4741  H   LEU   505      69.487  46.390  93.845  1.00  0.00           H
ATOM   4742  CA  LEU   505      69.932  47.715  95.486  1.00  0.00           C
ATOM   4743  HA  LEU   505      70.252  47.419  96.486  1.00  0.00           H
ATOM   4744  CB  LEU   505      71.176  48.005  94.707  1.00  0.00           C
ATOM   4745  HB2 LEU   505      71.793  47.107  94.677  1.00  0.00           H
ATOM   4746  HB3 LEU   505      70.822  48.204  93.695  1.00  0.00           H
ATOM   4747  CG  LEU   505      72.069  49.228  95.145  1.00  0.00           C
ATOM   4748  HG  LEU   505      71.411  50.097  95.119  1.00  0.00           H
ATOM   4749  CD1 LEU   505      72.751  49.014  96.533  1.00  0.00           C
ATOM   4750 HD11 LEU   505      73.087  50.017  96.797  1.00  0.00           H
ATOM   4751 HD12 LEU   505      72.091  48.626  97.309  1.00  0.00           H
ATOM   4752 HD13 LEU   505      73.589  48.332  96.386  1.00  0.00           H
ATOM   4753  CD2 LEU   505      73.086  49.525  94.105  1.00  0.00           C
ATOM   4754 HD21 LEU   505      73.499  50.519  94.275  1.00  0.00           H
ATOM   4755 HD22 LEU   505      73.843  48.740  94.085  1.00  0.00           H
ATOM   4756 HD23 LEU   505      72.670  49.373  93.109  1.00  0.00           H
ATOM   4757  C   LEU   505      69.105  49.012  95.765  1.00  0.00           C
ATOM   4758  O   LEU   505      69.308  49.627  96.850  1.00  0.00           O
ATOM   4759  N   GLN   506      68.149  49.401  94.857  1.00  0.00           N
ATOM   4760  H   GLN   506      68.163  48.909  93.975  1.00  0.00           H
ATOM   4761  CA  GLN   506      67.237  50.514  95.067  1.00  0.00           C
ATOM   4762  HA  GLN   506      67.855  51.366  95.349  1.00  0.00           H
ATOM   4763  CB  GLN   506      66.522  50.678  93.791  1.00  0.00           C
ATOM   4764  HB2 GLN   506      67.192  50.542  92.942  1.00  0.00           H
ATOM   4765  HB3 GLN   506      65.940  49.772  93.625  1.00  0.00           H
ATOM   4766  CG  GLN   506      65.626  51.867  93.561  1.00  0.00           C
ATOM   4767  HG2 GLN   506      65.124  51.769  92.599  1.00  0.00           H
ATOM   4768  HG3 GLN   506      64.856  51.848  94.332  1.00  0.00           H
ATOM   4769  CD  GLN   506      66.467  53.136  93.647  1.00  0.00           C
ATOM   4770  OE1 GLN   506      67.443  53.392  92.947  1.00  0.00           O
ATOM   4771  NE2 GLN   506      66.001  54.175  94.335  1.00  0.00           N
ATOM   4772 HE21 GLN   506      66.555  55.020  94.348  1.00  0.00           H
ATOM   4773 HE22 GLN   506      65.201  54.177  94.952  1.00  0.00           H
ATOM   4774  C   GLN   506      66.226  50.240  96.180  1.00  0.00           C
ATOM   4775  O   GLN   506      65.997  51.156  96.946  1.00  0.00           O
ATOM   4776  N   THR   507      65.861  49.004  96.426  1.00  0.00           N
ATOM   4777  H   THR   507      66.270  48.234  95.915  1.00  0.00           H
ATOM   4778  CA  THR   507      64.794  48.621  97.281  1.00  0.00           C
ATOM   4779  HA  THR   507      64.248  49.549  97.455  1.00  0.00           H
ATOM   4780  CB  THR   507      63.744  47.849  96.436  1.00  0.00           C
ATOM   4781  HB  THR   507      63.033  47.499  97.184  1.00  0.00           H
ATOM   4782  CG2 THR   507      63.027  48.742  95.417  1.00  0.00           C
ATOM   4783 HG21 THR   507      63.692  48.975  94.586  1.00  0.00           H
ATOM   4784 HG22 THR   507      62.137  48.218  95.067  1.00  0.00           H
ATOM   4785 HG23 THR   507      62.704  49.602  96.004  1.00  0.00           H
ATOM   4786  OG1 THR   507      64.235  46.725  95.723  1.00  0.00           O
ATOM   4787  HG1 THR   507      64.757  47.027  94.976  1.00  0.00           H
ATOM   4788  C   THR   507      65.106  47.764  98.525  1.00  0.00           C
ATOM   4789  O   THR   507      64.212  47.319  99.288  1.00  0.00           O
ATOM   4790  N   CYX   508      66.414  47.519  98.732  1.00  0.00           N
ATOM   4791  H   CYX   508      67.174  47.731  98.101  1.00  0.00           H
ATOM   4792  CA  CYX   508      66.777  46.462  99.692  1.00  0.00           C
ATOM   4793  HA  CYX   508      66.351  45.531  99.318  1.00  0.00           H
ATOM   4794  CB  CYX   508      68.334  46.184  99.447  1.00  0.00           C
ATOM   4795  HB2 CYX   508      68.671  45.543 100.261  1.00  0.00           H
ATOM   4796  HB3 CYX   508      68.505  45.675  98.499  1.00  0.00           H
ATOM   4797  SG  CYX   508      69.316  47.783  99.441  1.00  0.00           S
ATOM   4798  C   CYX   508      66.450  46.667 101.121  1.00  0.00           C
ATOM   4799  O   CYX   508      66.133  45.674 101.785  1.00  0.00           O
ATOM   4800  N   LYS   509      66.456  47.952 101.550  1.00  0.00           N
ATOM   4801  H   LYS   509      66.922  48.584 100.915  1.00  0.00           H
ATOM   4802  CA  LYS   509      66.038  48.375 102.908  1.00  0.00           C
ATOM   4803  HA  LYS   509      66.616  47.790 103.625  1.00  0.00           H
ATOM   4804  CB  LYS   509      66.437  49.843 103.129  1.00  0.00           C
ATOM   4805  HB2 LYS   509      65.693  50.469 102.638  1.00  0.00           H
ATOM   4806  HB3 LYS   509      66.187  50.030 104.174  1.00  0.00           H
ATOM   4807  CG  LYS   509      67.868  50.271 102.773  1.00  0.00           C
ATOM   4808  HG2 LYS   509      68.189  49.846 101.821  1.00  0.00           H
ATOM   4809  HG3 LYS   509      67.752  51.337 102.577  1.00  0.00           H
ATOM   4810  CD  LYS   509      68.787  50.038 103.894  1.00  0.00           C
ATOM   4811  HD2 LYS   509      68.513  50.645 104.757  1.00  0.00           H
ATOM   4812  HD3 LYS   509      68.813  48.975 104.136  1.00  0.00           H
ATOM   4813  CE  LYS   509      70.165  50.447 103.369  1.00  0.00           C
ATOM   4814  HE2 LYS   509      70.267  50.040 102.363  1.00  0.00           H
ATOM   4815  HE3 LYS   509      70.000  51.518 103.252  1.00  0.00           H
ATOM   4816  NZ  LYS   509      71.241  50.188 104.373  1.00  0.00           N
ATOM   4817  HZ1 LYS   509      70.900  50.611 105.225  1.00  0.00           H
ATOM   4818  HZ2 LYS   509      71.540  49.229 104.477  1.00  0.00           H
ATOM   4819  HZ3 LYS   509      72.073  50.710 104.138  1.00  0.00           H
ATOM   4820  C   LYS   509      64.513  48.256 103.136  1.00  0.00           C
ATOM   4821  O   LYS   509      64.160  47.595 104.135  1.00  0.00           O
ATOM   4822  N   SER   510      63.670  48.589 102.133  1.00  0.00           N
ATOM   4823  H   SER   510      64.022  49.078 101.323  1.00  0.00           H
ATOM   4824  CA  SER   510      62.237  48.398 102.108  1.00  0.00           C
ATOM   4825  HA  SER   510      61.831  48.982 102.934  1.00  0.00           H
ATOM   4826  CB  SER   510      61.631  48.873 100.810  1.00  0.00           C
ATOM   4827  HB2 SER   510      60.656  49.317 101.011  1.00  0.00           H
ATOM   4828  HB3 SER   510      62.255  49.661 100.387  1.00  0.00           H
ATOM   4829  OG  SER   510      61.494  47.846  99.855  1.00  0.00           O
ATOM   4830  HG  SER   510      62.405  47.726  99.577  1.00  0.00           H
ATOM   4831  C   SER   510      61.794  46.949 102.331  1.00  0.00           C
ATOM   4832  O   SER   510      60.652  46.629 102.707  1.00  0.00           O
ATOM   4833  N   TYR   511      62.677  46.078 101.942  1.00  0.00           N
ATOM   4834  H   TYR   511      63.547  46.454 101.592  1.00  0.00           H
ATOM   4835  CA  TYR   511      62.496  44.634 102.051  1.00  0.00           C
ATOM   4836  HA  TYR   511      61.464  44.412 102.323  1.00  0.00           H
ATOM   4837  CB  TYR   511      62.765  43.899 100.759  1.00  0.00           C
ATOM   4838  HB2 TYR   511      63.751  44.228 100.431  1.00  0.00           H
ATOM   4839  HB3 TYR   511      62.844  42.840 101.003  1.00  0.00           H
ATOM   4840  CG  TYR   511      61.783  44.169  99.585  1.00  0.00           C
ATOM   4841  CD1 TYR   511      62.290  44.602  98.411  1.00  0.00           C
ATOM   4842  HD1 TYR   511      63.269  45.057  98.430  1.00  0.00           H
ATOM   4843  CE1 TYR   511      61.427  44.649  97.257  1.00  0.00           C
ATOM   4844  HE1 TYR   511      61.923  44.988  96.360  1.00  0.00           H
ATOM   4845  CZ  TYR   511      60.096  44.150  97.290  1.00  0.00           C
ATOM   4846  OH  TYR   511      59.246  44.200  96.248  1.00  0.00           O
ATOM   4847  HH  TYR   511      59.524  44.994  95.786  1.00  0.00           H
ATOM   4848  CE2 TYR   511      59.636  43.607  98.521  1.00  0.00           C
ATOM   4849  HE2 TYR   511      58.751  42.998  98.634  1.00  0.00           H
ATOM   4850  CD2 TYR   511      60.461  43.624  99.651  1.00  0.00           C
ATOM   4851  HD2 TYR   511      60.145  43.092 100.536  1.00  0.00           H
ATOM   4852  C   TYR   511      63.352  43.981 103.141  1.00  0.00           C
ATOM   4853  O   TYR   511      63.366  42.739 103.329  1.00  0.00           O
ATOM   4854  N   ALA   512      64.163  44.793 103.881  1.00  0.00           N
ATOM   4855  H   ALA   512      64.005  45.754 103.612  1.00  0.00           H
ATOM   4856  CA  ALA   512      65.052  44.367 104.964  1.00  0.00           C
ATOM   4857  HA  ALA   512      65.617  45.264 105.216  1.00  0.00           H
ATOM   4858  CB  ALA   512      64.203  44.024 106.237  1.00  0.00           C
ATOM   4859  HB1 ALA   512      63.419  43.296 106.029  1.00  0.00           H
ATOM   4860  HB2 ALA   512      64.765  43.559 107.047  1.00  0.00           H
ATOM   4861  HB3 ALA   512      63.667  44.887 106.631  1.00  0.00           H
ATOM   4862  C   ALA   512      66.047  43.259 104.635  1.00  0.00           C
ATOM   4863  O   ALA   512      66.427  42.504 105.458  1.00  0.00           O
ATOM   4864  N   VAL   513      66.473  43.140 103.398  1.00  0.00           N
ATOM   4865  H   VAL   513      66.088  43.831 102.770  1.00  0.00           H
ATOM   4866  CA  VAL   513      67.481  42.147 102.936  1.00  0.00           C
ATOM   4867  HA  VAL   513      67.494  41.397 103.727  1.00  0.00           H
ATOM   4868  CB  VAL   513      67.016  41.345 101.705  1.00  0.00           C
ATOM   4869  HB  VAL   513      67.780  40.624 101.413  1.00  0.00           H
ATOM   4870  CG1 VAL   513      65.846  40.427 101.946  1.00  0.00           C
ATOM   4871 HG11 VAL   513      64.977  41.085 101.951  1.00  0.00           H
ATOM   4872 HG12 VAL   513      65.635  39.693 101.167  1.00  0.00           H
ATOM   4873 HG13 VAL   513      65.963  40.047 102.961  1.00  0.00           H
ATOM   4874  CG2 VAL   513      66.732  42.232 100.492  1.00  0.00           C
ATOM   4875 HG21 VAL   513      66.078  43.101 100.549  1.00  0.00           H
ATOM   4876 HG22 VAL   513      67.680  42.575 100.076  1.00  0.00           H
ATOM   4877 HG23 VAL   513      66.364  41.563  99.714  1.00  0.00           H
ATOM   4878  C   VAL   513      68.835  42.715 102.709  1.00  0.00           C
ATOM   4879  O   VAL   513      68.931  43.892 102.232  1.00  0.00           O
ATOM   4880  N   PRO   514      69.972  42.036 103.087  1.00  0.00           N
ATOM   4881  CD  PRO   514      70.065  40.823 103.801  1.00  0.00           C
ATOM   4882  HD2 PRO   514      70.046  39.987 103.101  1.00  0.00           H
ATOM   4883  HD3 PRO   514      69.291  40.730 104.564  1.00  0.00           H
ATOM   4884  CG  PRO   514      71.414  40.874 104.414  1.00  0.00           C
ATOM   4885  HG2 PRO   514      71.764  39.870 104.656  1.00  0.00           H
ATOM   4886  HG3 PRO   514      71.383  41.498 105.306  1.00  0.00           H
ATOM   4887  CB  PRO   514      72.339  41.603 103.417  1.00  0.00           C
ATOM   4888  HB2 PRO   514      72.613  40.883 102.646  1.00  0.00           H
ATOM   4889  HB3 PRO   514      73.225  42.040 103.877  1.00  0.00           H
ATOM   4890  CA  PRO   514      71.341  42.668 102.907  1.00  0.00           C
ATOM   4891  HA  PRO   514      71.515  43.533 103.546  1.00  0.00           H
ATOM   4892  C   PRO   514      71.664  43.109 101.427  1.00  0.00           C
ATOM   4893  O   PRO   514      71.692  42.232 100.511  1.00  0.00           O
ATOM   4894  N   CYX   515      71.786  44.432 101.112  1.00  0.00           N
ATOM   4895  H   CYX   515      71.899  45.016 101.928  1.00  0.00           H
ATOM   4896  CA  CYX   515      71.944  45.074  99.802  1.00  0.00           C
ATOM   4897  HA  CYX   515      71.048  44.866  99.217  1.00  0.00           H
ATOM   4898  CB  CYX   515      72.122  46.578 100.050  1.00  0.00           C
ATOM   4899  HB2 CYX   515      72.845  46.786 100.839  1.00  0.00           H
ATOM   4900  HB3 CYX   515      72.502  47.070  99.154  1.00  0.00           H
ATOM   4901  SG  CYX   515      70.664  47.428 100.795  1.00  0.00           S
ATOM   4902  C   CYX   515      73.125  44.460  99.097  1.00  0.00           C
ATOM   4903  O   CYX   515      74.047  43.884  99.699  1.00  0.00           O
ATOM   4904  N   PRO   516      73.145  44.550  97.739  1.00  0.00           N
ATOM   4905  CD  PRO   516      72.065  45.050  96.808  1.00  0.00           C
ATOM   4906  HD2 PRO   516      72.234  46.119  96.682  1.00  0.00           H
ATOM   4907  HD3 PRO   516      71.049  44.945  97.189  1.00  0.00           H
ATOM   4908  CG  PRO   516      72.081  44.117  95.612  1.00  0.00           C
ATOM   4909  HG2 PRO   516      71.518  44.476  94.751  1.00  0.00           H
ATOM   4910  HG3 PRO   516      71.639  43.158  95.883  1.00  0.00           H
ATOM   4911  CB  PRO   516      73.633  44.072  95.454  1.00  0.00           C
ATOM   4912  HB2 PRO   516      73.950  44.977  94.937  1.00  0.00           H
ATOM   4913  HB3 PRO   516      73.890  43.139  94.951  1.00  0.00           H
ATOM   4914  CA  PRO   516      74.189  44.059  96.835  1.00  0.00           C
ATOM   4915  HA  PRO   516      74.346  43.015  97.104  1.00  0.00           H
ATOM   4916  C   PRO   516      75.517  44.869  97.005  1.00  0.00           C
ATOM   4917  O   PRO   516      75.554  46.045  97.401  1.00  0.00           O
ATOM   4918  N   PRO   517      76.697  44.213  96.715  1.00  0.00           N
ATOM   4919  CD  PRO   517      76.872  42.764  96.368  1.00  0.00           C
ATOM   4920  HD2 PRO   517      76.290  42.282  95.582  1.00  0.00           H
ATOM   4921  HD3 PRO   517      76.648  42.226  97.289  1.00  0.00           H
ATOM   4922  CG  PRO   517      78.380  42.587  96.211  1.00  0.00           C
ATOM   4923  HG2 PRO   517      78.624  42.615  95.149  1.00  0.00           H
ATOM   4924  HG3 PRO   517      78.644  41.571  96.507  1.00  0.00           H
ATOM   4925  CB  PRO   517      78.985  43.694  97.135  1.00  0.00           C
ATOM   4926  HB2 PRO   517      80.022  43.905  96.872  1.00  0.00           H
ATOM   4927  HB3 PRO   517      78.921  43.250  98.128  1.00  0.00           H
ATOM   4928  CA  PRO   517      78.005  44.830  96.916  1.00  0.00           C
ATOM   4929  HA  PRO   517      78.011  45.581  97.706  1.00  0.00           H
ATOM   4930  C   PRO   517      78.355  45.709  95.698  1.00  0.00           C
ATOM   4931  O   PRO   517      78.248  45.258  94.558  1.00  0.00           O
ATOM   4932  N   GLY   518      78.770  46.948  95.903  1.00  0.00           N
ATOM   4933  H   GLY   518      79.130  47.252  96.796  1.00  0.00           H
ATOM   4934  CA  GLY   518      78.861  47.904  94.826  1.00  0.00           C
ATOM   4935  HA2 GLY   518      78.065  47.504  94.197  1.00  0.00           H
ATOM   4936  HA3 GLY   518      78.512  48.893  95.123  1.00  0.00           H
ATOM   4937  C   GLY   518      80.210  48.201  94.172  1.00  0.00           C
ATOM   4938  O   GLY   518      80.406  49.250  93.493  1.00  0.00           O
ATOM   4939  N   HIP   519      81.290  47.405  94.324  1.00  0.00           N
ATOM   4940  H   HIP   519      81.237  46.564  94.882  1.00  0.00           H
ATOM   4941  CA  HIP   519      82.571  47.412  93.566  1.00  0.00           C
ATOM   4942  HA  HIP   519      83.066  48.336  93.865  1.00  0.00           H
ATOM   4943  CB  HIP   519      83.537  46.288  93.994  1.00  0.00           C
ATOM   4944  HB2 HIP   519      83.289  45.380  93.444  1.00  0.00           H
ATOM   4945  HB3 HIP   519      84.466  46.715  93.616  1.00  0.00           H
ATOM   4946  CG  HIP   519      83.734  45.996  95.420  1.00  0.00           C
ATOM   4947  ND1 HIP   519      83.663  46.909  96.420  1.00  0.00           N
ATOM   4948  HD1 HIP   519      83.535  47.905  96.314  1.00  0.00           H
ATOM   4949  CE1 HIP   519      84.162  46.329  97.554  1.00  0.00           C
ATOM   4950  HE1 HIP   519      84.403  46.752  98.518  1.00  0.00           H
ATOM   4951  NE2 HIP   519      84.320  45.014  97.281  1.00  0.00           N
ATOM   4952  HE2 HIP   519      84.629  44.271  97.891  1.00  0.00           H
ATOM   4953  CD2 HIP   519      84.172  44.792  95.965  1.00  0.00           C
ATOM   4954  HD2 HIP   519      84.393  43.870  95.447  1.00  0.00           H
ATOM   4955  C   HIP   519      82.368  47.445  91.998  1.00  0.00           C
ATOM   4956  O   HIP   519      83.018  48.212  91.221  1.00  0.00           O
ATOM   4957  N   PHE   520      81.474  46.585  91.476  1.00  0.00           N
ATOM   4958  H   PHE   520      80.958  45.956  92.074  1.00  0.00           H
ATOM   4959  CA  PHE   520      80.836  46.851  90.149  1.00  0.00           C
ATOM   4960  HA  PHE   520      81.692  47.122  89.530  1.00  0.00           H
ATOM   4961  CB  PHE   520      80.214  45.518  89.764  1.00  0.00           C
ATOM   4962  HB2 PHE   520      80.783  44.601  89.920  1.00  0.00           H
ATOM   4963  HB3 PHE   520      79.319  45.329  90.357  1.00  0.00           H
ATOM   4964  CG  PHE   520      79.849  45.446  88.308  1.00  0.00           C
ATOM   4965  CD1 PHE   520      78.576  45.862  87.819  1.00  0.00           C
ATOM   4966  HD1 PHE   520      77.778  46.111  88.503  1.00  0.00           H
ATOM   4967  CE1 PHE   520      78.319  45.953  86.455  1.00  0.00           C
ATOM   4968  HE1 PHE   520      77.340  46.250  86.109  1.00  0.00           H
ATOM   4969  CZ  PHE   520      79.300  45.666  85.495  1.00  0.00           C
ATOM   4970  HZ  PHE   520      79.185  45.775  84.427  1.00  0.00           H
ATOM   4971  CE2 PHE   520      80.520  45.326  85.987  1.00  0.00           C
ATOM   4972  HE2 PHE   520      81.325  45.011  85.341  1.00  0.00           H
ATOM   4973  CD2 PHE   520      80.824  45.213  87.346  1.00  0.00           C
ATOM   4974  HD2 PHE   520      81.844  45.022  87.644  1.00  0.00           H
ATOM   4975  C   PHE   520      79.744  47.957  90.271  1.00  0.00           C
ATOM   4976  O   PHE   520      79.018  47.882  91.281  1.00  0.00           O
ATOM   4977  N   PRO   521      79.670  48.912  89.332  1.00  0.00           N
ATOM   4978  CD  PRO   521      80.569  49.158  88.245  1.00  0.00           C
ATOM   4979  HD2 PRO   521      80.717  48.221  87.709  1.00  0.00           H
ATOM   4980  HD3 PRO   521      81.554  49.541  88.516  1.00  0.00           H
ATOM   4981  CG  PRO   521      79.989  50.244  87.418  1.00  0.00           C
ATOM   4982  HG2 PRO   521      79.318  49.725  86.733  1.00  0.00           H
ATOM   4983  HG3 PRO   521      80.741  50.690  86.768  1.00  0.00           H
ATOM   4984  CB  PRO   521      79.162  51.087  88.387  1.00  0.00           C
ATOM   4985  HB2 PRO   521      78.240  51.400  87.896  1.00  0.00           H
ATOM   4986  HB3 PRO   521      79.752  51.921  88.769  1.00  0.00           H
ATOM   4987  CA  PRO   521      78.701  50.053  89.464  1.00  0.00           C
ATOM   4988  HA  PRO   521      78.762  50.504  90.454  1.00  0.00           H
ATOM   4989  C   PRO   521      77.267  49.650  89.228  1.00  0.00           C
ATOM   4990  O   PRO   521      77.013  48.575  88.665  1.00  0.00           O
ATOM   4991  N   PRO   522      76.330  50.475  89.644  1.00  0.00           N
ATOM   4992  CD  PRO   522      76.465  51.651  90.476  1.00  0.00           C
ATOM   4993  HD2 PRO   522      77.045  52.418  89.962  1.00  0.00           H
ATOM   4994  HD3 PRO   522      76.885  51.458  91.463  1.00  0.00           H
ATOM   4995  CG  PRO   522      75.030  52.230  90.591  1.00  0.00           C
ATOM   4996  HG2 PRO   522      74.845  53.091  89.949  1.00  0.00           H
ATOM   4997  HG3 PRO   522      74.927  52.605  91.609  1.00  0.00           H
ATOM   4998  CB  PRO   522      74.096  51.081  90.317  1.00  0.00           C
ATOM   4999  HB2 PRO   522      73.120  51.396  89.948  1.00  0.00           H
ATOM   5000  HB3 PRO   522      73.846  50.489  91.197  1.00  0.00           H
ATOM   5001  CA  PRO   522      74.894  50.263  89.360  1.00  0.00           C
ATOM   5002  HA  PRO   522      74.585  49.235  89.550  1.00  0.00           H
ATOM   5003  C   PRO   522      74.649  50.489  87.882  1.00  0.00           C
ATOM   5004  O   PRO   522      74.951  51.586  87.295  1.00  0.00           O
ATOM   5005  N   MET   523      74.094  49.495  87.226  1.00  0.00           N
ATOM   5006  H   MET   523      73.886  48.651  87.740  1.00  0.00           H
ATOM   5007  CA  MET   523      73.699  49.435  85.850  1.00  0.00           C
ATOM   5008  HA  MET   523      73.928  50.435  85.482  1.00  0.00           H
ATOM   5009  CB  MET   523      74.529  48.415  84.997  1.00  0.00           C
ATOM   5010  HB2 MET   523      74.294  47.418  85.371  1.00  0.00           H
ATOM   5011  HB3 MET   523      74.264  48.615  83.959  1.00  0.00           H
ATOM   5012  CG  MET   523      76.049  48.539  85.123  1.00  0.00           C
ATOM   5013  HG2 MET   523      76.236  49.605  84.997  1.00  0.00           H
ATOM   5014  HG3 MET   523      76.371  48.154  86.091  1.00  0.00           H
ATOM   5015  SD  MET   523      77.058  47.737  83.820  1.00  0.00           S
ATOM   5016  CE  MET   523      78.661  48.503  84.097  1.00  0.00           C
ATOM   5017  HE1 MET   523      78.683  49.581  83.937  1.00  0.00           H
ATOM   5018  HE2 MET   523      79.018  48.311  85.109  1.00  0.00           H
ATOM   5019  HE3 MET   523      79.333  48.013  83.392  1.00  0.00           H
ATOM   5020  C   MET   523      72.184  49.115  85.702  1.00  0.00           C
ATOM   5021  O   MET   523      71.859  47.960  85.867  1.00  0.00           O
ATOM   5022  N   SER   524      71.300  50.172  85.649  1.00  0.00           N
ATOM   5023  H   SER   524      71.726  51.037  85.348  1.00  0.00           H
ATOM   5024  CA  SER   524      69.838  49.911  85.551  1.00  0.00           C
ATOM   5025  HA  SER   524      69.580  49.154  86.292  1.00  0.00           H
ATOM   5026  CB  SER   524      69.044  51.181  85.969  1.00  0.00           C
ATOM   5027  HB2 SER   524      67.996  50.904  86.081  1.00  0.00           H
ATOM   5028  HB3 SER   524      69.408  51.570  86.920  1.00  0.00           H
ATOM   5029  OG  SER   524      69.031  52.167  84.958  1.00  0.00           O
ATOM   5030  HG  SER   524      69.886  52.588  85.073  1.00  0.00           H
ATOM   5031  C   SER   524      69.483  49.364  84.179  1.00  0.00           C
ATOM   5032  O   SER   524      70.305  49.543  83.244  1.00  0.00           O
ATOM   5033  N   PRO   525      68.316  48.688  83.989  1.00  0.00           N
ATOM   5034  CD  PRO   525      67.387  48.460  85.062  1.00  0.00           C
ATOM   5035  HD2 PRO   525      67.246  49.279  85.767  1.00  0.00           H
ATOM   5036  HD3 PRO   525      67.820  47.581  85.540  1.00  0.00           H
ATOM   5037  CG  PRO   525      66.051  48.092  84.452  1.00  0.00           C
ATOM   5038  HG2 PRO   525      65.412  48.932  84.179  1.00  0.00           H
ATOM   5039  HG3 PRO   525      65.653  47.431  85.221  1.00  0.00           H
ATOM   5040  CB  PRO   525      66.353  47.497  83.069  1.00  0.00           C
ATOM   5041  HB2 PRO   525      65.707  47.770  82.235  1.00  0.00           H
ATOM   5042  HB3 PRO   525      66.499  46.431  83.241  1.00  0.00           H
ATOM   5043  CA  PRO   525      67.702  48.276  82.753  1.00  0.00           C
ATOM   5044  HA  PRO   525      68.301  47.508  82.265  1.00  0.00           H
ATOM   5045  C   PRO   525      67.489  49.350  81.739  1.00  0.00           C
ATOM   5046  O   PRO   525      67.086  50.455  82.109  1.00  0.00           O
ATOM   5047  N   ASP   526      67.733  49.068  80.464  1.00  0.00           N
ATOM   5048  H   ASP   526      68.102  48.174  80.174  1.00  0.00           H
ATOM   5049  CA  ASP   526      67.605  50.005  79.345  1.00  0.00           C
ATOM   5050  HA  ASP   526      67.632  51.034  79.704  1.00  0.00           H
ATOM   5051  CB  ASP   526      68.820  49.747  78.454  1.00  0.00           C
ATOM   5052  HB2 ASP   526      69.080  48.690  78.384  1.00  0.00           H
ATOM   5053  HB3 ASP   526      68.708  50.148  77.447  1.00  0.00           H
ATOM   5054  CG  ASP   526      70.107  50.494  79.010  1.00  0.00           C
ATOM   5055  OD1 ASP   526      71.210  49.859  78.946  1.00  0.00           O
ATOM   5056  OD2 ASP   526      70.022  51.649  79.426  1.00  0.00           O
ATOM   5057  C   ASP   526      66.230  49.893  78.632  1.00  0.00           C
ATOM   5058  O   ASP   526      66.081  49.068  77.753  1.00  0.00           O
ATOM   5059  N   PHE   527      65.335  50.725  79.120  1.00  0.00           N
ATOM   5060  H   PHE   527      65.675  51.250  79.913  1.00  0.00           H
ATOM   5061  CA  PHE   527      63.954  50.827  78.599  1.00  0.00           C
[truncated: 5,163,768 more chars]
