# Supplementary material for: In silico docking yields small molecule negative allosteric modulators targeting the core of Frizzled 7
Source: Nat Commun. 2025 Dec 14;16:11138. doi: 10.1038/s41467-025-67147-z (PMC12705740; doi:10.1038/s41467-025-67147-z)
Supplement: Supplementary file 7 — Supplementary Data 5 [file 41467_2025_67147_MOESM7_ESM.zip › MD_input/C407-CryoEM-pose/C407-cryop_final-config_prod2.pdb]

TITLE     Title
REMARK    THIS IS A SIMULATION BOX
CRYST1   81.608   81.608  119.378  90.00  90.00  60.00 P 1           1
MODEL        1
ATOM      1  H1  ACE   209      63.848  35.453  95.686  1.00  0.00           H
ATOM      2  CH3 ACE   209      63.378  35.389  96.667  1.00  0.00           C
ATOM      3  H2  ACE   209      63.713  36.275  97.206  1.00  0.00           H
ATOM      4  H3  ACE   209      63.654  34.476  97.196  1.00  0.00           H
ATOM      5  C   ACE   209      61.869  35.292  96.368  1.00  0.00           C
ATOM      6  O   ACE   209      61.150  36.269  96.425  1.00  0.00           O
ATOM      7  N   CYX   210      61.367  34.105  96.080  1.00  0.00           N
ATOM      8  H   CYX   210      62.119  33.455  95.904  1.00  0.00           H
ATOM      9  CA  CYX   210      60.012  33.912  95.740  1.00  0.00           C
ATOM     10  HA  CYX   210      59.711  34.502  94.874  1.00  0.00           H
ATOM     11  CB  CYX   210      59.806  32.470  95.347  1.00  0.00           C
ATOM     12  HB2 CYX   210      60.580  32.139  94.654  1.00  0.00           H
ATOM     13  HB3 CYX   210      60.084  31.953  96.265  1.00  0.00           H
ATOM     14  SG  CYX   210      58.254  31.996  94.777  1.00  0.00           S
ATOM     15  C   CYX   210      59.066  34.309  96.875  1.00  0.00           C
ATOM     16  O   CYX   210      59.162  33.793  97.986  1.00  0.00           O
ATOM     17  N   PRO   211      58.081  35.197  96.598  1.00  0.00           N
ATOM     18  CD  PRO   211      58.011  36.061  95.451  1.00  0.00           C
ATOM     19  HD2 PRO   211      57.871  35.552  94.497  1.00  0.00           H
ATOM     20  HD3 PRO   211      58.989  36.527  95.330  1.00  0.00           H
ATOM     21  CG  PRO   211      56.860  36.970  95.718  1.00  0.00           C
ATOM     22  HG2 PRO   211      56.317  37.358  94.856  1.00  0.00           H
ATOM     23  HG3 PRO   211      57.280  37.797  96.291  1.00  0.00           H
ATOM     24  CB  PRO   211      55.928  36.190  96.657  1.00  0.00           C
ATOM     25  HB2 PRO   211      55.249  35.656  95.993  1.00  0.00           H
ATOM     26  HB3 PRO   211      55.343  36.861  97.286  1.00  0.00           H
ATOM     27  CA  PRO   211      56.883  35.335  97.453  1.00  0.00           C
ATOM     28  HA  PRO   211      57.126  35.768  98.424  1.00  0.00           H
ATOM     29  C   PRO   211      56.254  33.987  97.621  1.00  0.00           C
ATOM     30  O   PRO   211      56.064  33.201  96.665  1.00  0.00           O
ATOM     31  N   ARG   212      55.773  33.720  98.796  1.00  0.00           N
ATOM     32  H   ARG   212      55.820  34.405  99.536  1.00  0.00           H
ATOM     33  CA  ARG   212      54.933  32.602  99.166  1.00  0.00           C
ATOM     34  HA  ARG   212      55.555  31.711  99.078  1.00  0.00           H
ATOM     35  CB  ARG   212      54.467  32.750 100.650  1.00  0.00           C
ATOM     36  HB2 ARG   212      55.261  33.281 101.176  1.00  0.00           H
ATOM     37  HB3 ARG   212      53.539  33.317 100.736  1.00  0.00           H
ATOM     38  CG  ARG   212      54.215  31.385 101.394  1.00  0.00           C
ATOM     39  HG2 ARG   212      53.483  31.586 102.176  1.00  0.00           H
ATOM     40  HG3 ARG   212      53.783  30.683 100.681  1.00  0.00           H
ATOM     41  CD  ARG   212      55.537  30.775 102.021  1.00  0.00           C
ATOM     42  HD2 ARG   212      56.004  31.606 102.551  1.00  0.00           H
ATOM     43  HD3 ARG   212      55.337  29.953 102.708  1.00  0.00           H
ATOM     44  NE  ARG   212      56.512  30.239 101.012  1.00  0.00           N
ATOM     45  HE  ARG   212      57.110  30.948 100.613  1.00  0.00           H
ATOM     46  CZ  ARG   212      56.680  28.944 100.768  1.00  0.00           C
ATOM     47  NH1 ARG   212      55.730  28.028 100.980  1.00  0.00           N
ATOM     48 HH11 ARG   212      54.788  28.324 101.196  1.00  0.00           H
ATOM     49 HH12 ARG   212      55.889  27.043 100.825  1.00  0.00           H
ATOM     50  NH2 ARG   212      57.704  28.382 100.208  1.00  0.00           N
ATOM     51 HH21 ARG   212      58.438  28.964  99.831  1.00  0.00           H
ATOM     52 HH22 ARG   212      57.811  27.380 100.136  1.00  0.00           H
ATOM     53  C   ARG   212      53.661  32.393  98.252  1.00  0.00           C
ATOM     54  O   ARG   212      53.322  31.250  97.905  1.00  0.00           O
ATOM     55  N   GLN   213      52.942  33.459  97.911  1.00  0.00           N
ATOM     56  H   GLN   213      53.187  34.315  98.388  1.00  0.00           H
ATOM     57  CA  GLN   213      51.891  33.452  96.902  1.00  0.00           C
ATOM     58  HA  GLN   213      51.037  32.928  97.332  1.00  0.00           H
ATOM     59  CB  GLN   213      51.495  34.853  96.517  1.00  0.00           C
ATOM     60  HB2 GLN   213      52.377  35.389  96.164  1.00  0.00           H
ATOM     61  HB3 GLN   213      50.806  34.760  95.678  1.00  0.00           H
ATOM     62  CG  GLN   213      50.839  35.727  97.599  1.00  0.00           C
ATOM     63  HG2 GLN   213      50.249  36.524  97.145  1.00  0.00           H
ATOM     64  HG3 GLN   213      50.120  35.103  98.131  1.00  0.00           H
ATOM     65  CD  GLN   213      51.737  36.256  98.658  1.00  0.00           C
ATOM     66  OE1 GLN   213      52.928  36.238  98.691  1.00  0.00           O
ATOM     67  NE2 GLN   213      51.116  36.885  99.664  1.00  0.00           N
ATOM     68 HE21 GLN   213      51.677  37.280 100.405  1.00  0.00           H
ATOM     69 HE22 GLN   213      50.120  36.777  99.795  1.00  0.00           H
ATOM     70  C   GLN   213      52.283  32.723  95.570  1.00  0.00           C
ATOM     71  O   GLN   213      51.350  32.201  94.975  1.00  0.00           O
ATOM     72  N   LEU   214      53.567  32.758  95.131  1.00  0.00           N
ATOM     73  H   LEU   214      54.266  32.990  95.823  1.00  0.00           H
ATOM     74  CA  LEU   214      54.040  32.388  93.773  1.00  0.00           C
ATOM     75  HA  LEU   214      53.208  32.298  93.075  1.00  0.00           H
ATOM     76  CB  LEU   214      54.930  33.550  93.227  1.00  0.00           C
ATOM     77  HB2 LEU   214      55.829  33.573  93.842  1.00  0.00           H
ATOM     78  HB3 LEU   214      55.241  33.126  92.272  1.00  0.00           H
ATOM     79  CG  LEU   214      54.286  34.956  93.129  1.00  0.00           C
ATOM     80  HG  LEU   214      54.213  35.443  94.101  1.00  0.00           H
ATOM     81  CD1 LEU   214      55.128  35.814  92.165  1.00  0.00           C
ATOM     82 HD11 LEU   214      55.185  35.306  91.202  1.00  0.00           H
ATOM     83 HD12 LEU   214      54.666  36.754  91.864  1.00  0.00           H
ATOM     84 HD13 LEU   214      56.140  35.892  92.563  1.00  0.00           H
ATOM     85  CD2 LEU   214      52.960  34.966  92.429  1.00  0.00           C
ATOM     86 HD21 LEU   214      52.489  35.941  92.309  1.00  0.00           H
ATOM     87 HD22 LEU   214      53.042  34.492  91.451  1.00  0.00           H
ATOM     88 HD23 LEU   214      52.183  34.369  92.906  1.00  0.00           H
ATOM     89  C   LEU   214      54.746  31.059  93.766  1.00  0.00           C
ATOM     90  O   LEU   214      54.977  30.558  92.699  1.00  0.00           O
ATOM     91  N   LYS   215      55.117  30.602  94.961  1.00  0.00           N
ATOM     92  H   LYS   215      55.007  31.189  95.775  1.00  0.00           H
ATOM     93  CA  LYS   215      55.760  29.375  95.243  1.00  0.00           C
ATOM     94  HA  LYS   215      56.553  29.396  94.496  1.00  0.00           H
ATOM     95  CB  LYS   215      56.317  29.300  96.659  1.00  0.00           C
ATOM     96  HB2 LYS   215      56.781  30.199  97.064  1.00  0.00           H
ATOM     97  HB3 LYS   215      55.546  28.968  97.355  1.00  0.00           H
ATOM     98  CG  LYS   215      57.384  28.234  96.659  1.00  0.00           C
ATOM     99  HG2 LYS   215      57.432  27.891  97.692  1.00  0.00           H
ATOM    100  HG3 LYS   215      57.079  27.351  96.096  1.00  0.00           H
ATOM    101  CD  LYS   215      58.783  28.765  96.156  1.00  0.00           C
ATOM    102  HD2 LYS   215      58.739  29.428  95.292  1.00  0.00           H
ATOM    103  HD3 LYS   215      59.182  29.419  96.930  1.00  0.00           H
ATOM    104  CE  LYS   215      59.716  27.569  96.057  1.00  0.00           C
ATOM    105  HE2 LYS   215      59.845  27.295  97.104  1.00  0.00           H
ATOM    106  HE3 LYS   215      59.244  26.805  95.439  1.00  0.00           H
ATOM    107  NZ  LYS   215      61.004  27.970  95.552  1.00  0.00           N
ATOM    108  HZ1 LYS   215      61.095  27.777  94.565  1.00  0.00           H
ATOM    109  HZ2 LYS   215      61.261  28.928  95.740  1.00  0.00           H
ATOM    110  HZ3 LYS   215      61.696  27.459  96.082  1.00  0.00           H
ATOM    111  C   LYS   215      54.831  28.169  94.865  1.00  0.00           C
ATOM    112  O   LYS   215      53.630  28.244  95.049  1.00  0.00           O
ATOM    113  N   VAL   216      55.448  27.213  94.190  1.00  0.00           N
ATOM    114  H   VAL   216      56.451  27.281  94.091  1.00  0.00           H
ATOM    115  CA  VAL   216      54.819  26.052  93.535  1.00  0.00           C
ATOM    116  HA  VAL   216      53.737  26.138  93.636  1.00  0.00           H
ATOM    117  CB  VAL   216      55.225  26.076  92.006  1.00  0.00           C
ATOM    118  HB  VAL   216      56.291  25.853  91.959  1.00  0.00           H
ATOM    119  CG1 VAL   216      54.450  25.171  91.180  1.00  0.00           C
ATOM    120 HG11 VAL   216      54.785  25.190  90.143  1.00  0.00           H
ATOM    121 HG12 VAL   216      54.753  24.202  91.576  1.00  0.00           H
ATOM    122 HG13 VAL   216      53.378  25.364  91.218  1.00  0.00           H
ATOM    123  CG2 VAL   216      55.149  27.532  91.403  1.00  0.00           C
ATOM    124 HG21 VAL   216      54.244  28.038  91.741  1.00  0.00           H
ATOM    125 HG22 VAL   216      55.926  28.210  91.756  1.00  0.00           H
ATOM    126 HG23 VAL   216      55.094  27.488  90.316  1.00  0.00           H
ATOM    127  C   VAL   216      55.337  24.699  94.156  1.00  0.00           C
ATOM    128  O   VAL   216      56.481  24.657  94.676  1.00  0.00           O
ATOM    129  N   PRO   217      54.653  23.504  94.172  1.00  0.00           N
ATOM    130  CD  PRO   217      53.253  23.334  93.837  1.00  0.00           C
ATOM    131  HD2 PRO   217      53.071  23.632  92.805  1.00  0.00           H
ATOM    132  HD3 PRO   217      52.774  24.145  94.386  1.00  0.00           H
ATOM    133  CG  PRO   217      52.742  21.913  94.208  1.00  0.00           C
ATOM    134  HG2 PRO   217      52.059  21.518  93.457  1.00  0.00           H
ATOM    135  HG3 PRO   217      52.286  21.863  95.197  1.00  0.00           H
ATOM    136  CB  PRO   217      54.071  21.146  94.086  1.00  0.00           C
ATOM    137  HB2 PRO   217      54.200  20.807  93.058  1.00  0.00           H
ATOM    138  HB3 PRO   217      54.095  20.290  94.761  1.00  0.00           H
ATOM    139  CA  PRO   217      55.154  22.120  94.478  1.00  0.00           C
ATOM    140  HA  PRO   217      55.308  22.037  95.554  1.00  0.00           H
ATOM    141  C   PRO   217      56.441  21.720  93.711  1.00  0.00           C
ATOM    142  O   PRO   217      56.566  22.032  92.488  1.00  0.00           O
ATOM    143  N   PRO   218      57.335  20.951  94.351  1.00  0.00           N
ATOM    144  CD  PRO   218      57.315  20.362  95.692  1.00  0.00           C
ATOM    145  HD2 PRO   218      56.389  19.814  95.864  1.00  0.00           H
ATOM    146  HD3 PRO   218      57.474  21.083  96.493  1.00  0.00           H
ATOM    147  CG  PRO   218      58.568  19.480  95.706  1.00  0.00           C
ATOM    148  HG2 PRO   218      58.239  18.486  95.402  1.00  0.00           H
ATOM    149  HG3 PRO   218      58.888  19.322  96.736  1.00  0.00           H
ATOM    150  CB  PRO   218      59.524  20.135  94.698  1.00  0.00           C
ATOM    151  HB2 PRO   218      60.291  19.513  94.238  1.00  0.00           H
ATOM    152  HB3 PRO   218      60.009  20.853  95.359  1.00  0.00           H
ATOM    153  CA  PRO   218      58.617  20.825  93.668  1.00  0.00           C
ATOM    154  HA  PRO   218      58.932  21.841  93.429  1.00  0.00           H
ATOM    155  C   PRO   218      58.617  19.907  92.419  1.00  0.00           C
ATOM    156  O   PRO   218      59.462  20.002  91.562  1.00  0.00           O
ATOM    157  N   TYR   219      57.661  18.937  92.345  1.00  0.00           N
ATOM    158  H   TYR   219      56.860  18.926  92.960  1.00  0.00           H
ATOM    159  CA  TYR   219      57.609  17.952  91.241  1.00  0.00           C
ATOM    160  HA  TYR   219      58.654  17.656  91.151  1.00  0.00           H
ATOM    161  CB  TYR   219      56.632  16.787  91.693  1.00  0.00           C
ATOM    162  HB2 TYR   219      56.650  16.046  90.894  1.00  0.00           H
ATOM    163  HB3 TYR   219      57.048  16.188  92.503  1.00  0.00           H
ATOM    164  CG  TYR   219      55.200  17.249  92.115  1.00  0.00           C
ATOM    165  CD1 TYR   219      54.212  17.402  91.098  1.00  0.00           C
ATOM    166  HD1 TYR   219      54.410  17.205  90.055  1.00  0.00           H
ATOM    167  CE1 TYR   219      52.864  17.687  91.484  1.00  0.00           C
ATOM    168  HE1 TYR   219      52.016  17.746  90.818  1.00  0.00           H
ATOM    169  CZ  TYR   219      52.550  17.879  92.840  1.00  0.00           C
ATOM    170  OH  TYR   219      51.242  18.227  93.089  1.00  0.00           O
ATOM    171  HH  TYR   219      51.065  18.248  94.033  1.00  0.00           H
ATOM    172  CE2 TYR   219      53.574  17.779  93.800  1.00  0.00           C
ATOM    173  HE2 TYR   219      53.289  17.797  94.841  1.00  0.00           H
ATOM    174  CD2 TYR   219      54.872  17.433  93.508  1.00  0.00           C
ATOM    175  HD2 TYR   219      55.596  17.313  94.301  1.00  0.00           H
ATOM    176  C   TYR   219      57.159  18.571  89.875  1.00  0.00           C
ATOM    177  O   TYR   219      57.142  17.825  88.919  1.00  0.00           O
ATOM    178  N   LEU   220      56.708  19.780  89.830  1.00  0.00           N
ATOM    179  H   LEU   220      56.853  20.352  90.649  1.00  0.00           H
ATOM    180  CA  LEU   220      56.173  20.322  88.616  1.00  0.00           C
ATOM    181  HA  LEU   220      55.690  19.488  88.106  1.00  0.00           H
ATOM    182  CB  LEU   220      55.047  21.309  88.862  1.00  0.00           C
ATOM    183  HB2 LEU   220      55.458  22.173  89.384  1.00  0.00           H
ATOM    184  HB3 LEU   220      54.712  21.853  87.979  1.00  0.00           H
ATOM    185  CG  LEU   220      53.847  20.639  89.592  1.00  0.00           C
ATOM    186  HG  LEU   220      54.110  19.946  90.391  1.00  0.00           H
ATOM    187  CD1 LEU   220      53.012  21.816  90.180  1.00  0.00           C
ATOM    188 HD11 LEU   220      52.168  21.392  90.723  1.00  0.00           H
ATOM    189 HD12 LEU   220      53.595  22.254  90.990  1.00  0.00           H
ATOM    190 HD13 LEU   220      52.492  22.490  89.500  1.00  0.00           H
ATOM    191  CD2 LEU   220      52.952  19.909  88.613  1.00  0.00           C
ATOM    192 HD21 LEU   220      52.747  20.525  87.738  1.00  0.00           H
ATOM    193 HD22 LEU   220      53.382  18.982  88.233  1.00  0.00           H
ATOM    194 HD23 LEU   220      51.993  19.719  89.094  1.00  0.00           H
ATOM    195  C   LEU   220      57.131  20.929  87.577  1.00  0.00           C
ATOM    196  O   LEU   220      56.829  21.094  86.406  1.00  0.00           O
ATOM    197  N   GLY   221      58.342  21.253  87.999  1.00  0.00           N
ATOM    198  H   GLY   221      58.486  21.211  88.997  1.00  0.00           H
ATOM    199  CA  GLY   221      59.356  21.767  87.045  1.00  0.00           C
ATOM    200  HA2 GLY   221      60.340  21.768  87.514  1.00  0.00           H
ATOM    201  HA3 GLY   221      59.368  21.126  86.164  1.00  0.00           H
ATOM    202  C   GLY   221      59.095  23.211  86.604  1.00  0.00           C
ATOM    203  O   GLY   221      59.516  23.703  85.550  1.00  0.00           O
ATOM    204  N   TYR   222      58.441  23.987  87.417  1.00  0.00           N
ATOM    205  H   TYR   222      58.315  23.704  88.378  1.00  0.00           H
ATOM    206  CA  TYR   222      58.076  25.382  87.207  1.00  0.00           C
ATOM    207  HA  TYR   222      57.961  25.461  86.126  1.00  0.00           H
ATOM    208  CB  TYR   222      56.750  25.728  87.775  1.00  0.00           C
ATOM    209  HB2 TYR   222      56.625  25.188  88.713  1.00  0.00           H
ATOM    210  HB3 TYR   222      56.746  26.773  88.086  1.00  0.00           H
ATOM    211  CG  TYR   222      55.445  25.456  87.007  1.00  0.00           C
ATOM    212  CD1 TYR   222      54.317  26.342  87.241  1.00  0.00           C
ATOM    213  HD1 TYR   222      54.468  27.232  87.833  1.00  0.00           H
ATOM    214  CE1 TYR   222      53.145  26.162  86.542  1.00  0.00           C
ATOM    215  HE1 TYR   222      52.257  26.761  86.681  1.00  0.00           H
ATOM    216  CZ  TYR   222      53.016  25.193  85.528  1.00  0.00           C
ATOM    217  OH  TYR   222      51.907  25.120  84.746  1.00  0.00           O
ATOM    218  HH  TYR   222      52.037  24.424  84.097  1.00  0.00           H
ATOM    219  CE2 TYR   222      54.076  24.281  85.304  1.00  0.00           C
ATOM    220  HE2 TYR   222      53.989  23.478  84.587  1.00  0.00           H
ATOM    221  CD2 TYR   222      55.287  24.442  86.038  1.00  0.00           C
ATOM    222  HD2 TYR   222      56.126  23.794  85.830  1.00  0.00           H
ATOM    223  C   TYR   222      59.196  26.311  87.791  1.00  0.00           C
ATOM    224  O   TYR   222      59.989  25.896  88.612  1.00  0.00           O
ATOM    225  N   ARG   223      59.273  27.525  87.331  1.00  0.00           N
ATOM    226  H   ARG   223      58.691  27.828  86.563  1.00  0.00           H
ATOM    227  CA  ARG   223      60.315  28.497  87.615  1.00  0.00           C
ATOM    228  HA  ARG   223      60.489  28.440  88.689  1.00  0.00           H
ATOM    229  CB  ARG   223      61.561  28.103  86.847  1.00  0.00           C
ATOM    230  HB2 ARG   223      62.284  28.903  87.009  1.00  0.00           H
ATOM    231  HB3 ARG   223      62.032  27.267  87.365  1.00  0.00           H
ATOM    232  CG  ARG   223      61.317  27.992  85.387  1.00  0.00           C
ATOM    233  HG2 ARG   223      60.495  28.632  85.067  1.00  0.00           H
ATOM    234  HG3 ARG   223      62.202  28.492  84.993  1.00  0.00           H
ATOM    235  CD  ARG   223      61.136  26.653  84.637  1.00  0.00           C
ATOM    236  HD2 ARG   223      62.058  26.149  84.346  1.00  0.00           H
ATOM    237  HD3 ARG   223      60.501  26.136  85.356  1.00  0.00           H
ATOM    238  NE  ARG   223      60.404  26.948  83.388  1.00  0.00           N
ATOM    239  HE  ARG   223      60.654  27.808  82.919  1.00  0.00           H
ATOM    240  CZ  ARG   223      59.509  26.147  82.757  1.00  0.00           C
ATOM    241  NH1 ARG   223      59.079  25.009  83.222  1.00  0.00           N
ATOM    242 HH11 ARG   223      59.410  24.640  84.102  1.00  0.00           H
ATOM    243 HH12 ARG   223      58.625  24.369  82.586  1.00  0.00           H
ATOM    244  NH2 ARG   223      58.999  26.576  81.659  1.00  0.00           N
ATOM    245 HH21 ARG   223      59.278  27.515  81.413  1.00  0.00           H
ATOM    246 HH22 ARG   223      58.278  26.138  81.103  1.00  0.00           H
ATOM    247  C   ARG   223      59.915  30.001  87.405  1.00  0.00           C
ATOM    248  O   ARG   223      59.090  30.305  86.544  1.00  0.00           O
ATOM    249  N   PHE   224      60.482  30.856  88.248  1.00  0.00           N
ATOM    250  H   PHE   224      61.178  30.530  88.904  1.00  0.00           H
ATOM    251  CA  PHE   224      60.295  32.312  88.148  1.00  0.00           C
ATOM    252  HA  PHE   224      60.353  32.505  87.077  1.00  0.00           H
ATOM    253  CB  PHE   224      58.912  32.719  88.572  1.00  0.00           C
ATOM    254  HB2 PHE   224      58.179  32.168  87.985  1.00  0.00           H
ATOM    255  HB3 PHE   224      58.863  32.378  89.606  1.00  0.00           H
ATOM    256  CG  PHE   224      58.601  34.173  88.539  1.00  0.00           C
ATOM    257  CD1 PHE   224      58.765  34.957  87.379  1.00  0.00           C
ATOM    258  HD1 PHE   224      59.210  34.527  86.495  1.00  0.00           H
ATOM    259  CE1 PHE   224      58.353  36.313  87.343  1.00  0.00           C
ATOM    260  HE1 PHE   224      58.360  36.891  86.431  1.00  0.00           H
ATOM    261  CZ  PHE   224      57.849  36.825  88.523  1.00  0.00           C
ATOM    262  HZ  PHE   224      57.650  37.881  88.627  1.00  0.00           H
ATOM    263  CE2 PHE   224      57.671  36.072  89.632  1.00  0.00           C
ATOM    264  HE2 PHE   224      57.184  36.540  90.475  1.00  0.00           H
ATOM    265  CD2 PHE   224      58.032  34.694  89.704  1.00  0.00           C
ATOM    266  HD2 PHE   224      57.876  34.095  90.588  1.00  0.00           H
ATOM    267  C   PHE   224      61.417  33.112  88.932  1.00  0.00           C
ATOM    268  O   PHE   224      62.005  32.589  89.907  1.00  0.00           O
ATOM    269  N   LEU   225      61.848  34.251  88.323  1.00  0.00           N
ATOM    270  H   LEU   225      61.531  34.596  87.428  1.00  0.00           H
ATOM    271  CA  LEU   225      62.814  35.125  88.930  1.00  0.00           C
ATOM    272  HA  LEU   225      63.010  35.949  88.245  1.00  0.00           H
ATOM    273  CB  LEU   225      62.285  35.624  90.319  1.00  0.00           C
ATOM    274  HB2 LEU   225      61.801  34.836  90.894  1.00  0.00           H
ATOM    275  HB3 LEU   225      63.111  35.906  90.972  1.00  0.00           H
ATOM    276  CG  LEU   225      61.218  36.723  90.278  1.00  0.00           C
ATOM    277  HG  LEU   225      60.365  36.393  89.685  1.00  0.00           H
ATOM    278  CD1 LEU   225      60.785  36.892  91.789  1.00  0.00           C
ATOM    279 HD11 LEU   225      60.068  37.703  91.920  1.00  0.00           H
ATOM    280 HD12 LEU   225      60.315  35.976  92.146  1.00  0.00           H
ATOM    281 HD13 LEU   225      61.661  37.026  92.423  1.00  0.00           H
ATOM    282  CD2 LEU   225      61.921  38.066  89.819  1.00  0.00           C
ATOM    283 HD21 LEU   225      61.323  38.976  89.774  1.00  0.00           H
ATOM    284 HD22 LEU   225      62.616  38.357  90.607  1.00  0.00           H
ATOM    285 HD23 LEU   225      62.425  37.995  88.855  1.00  0.00           H
ATOM    286  C   LEU   225      64.257  34.521  89.107  1.00  0.00           C
ATOM    287  O   LEU   225      64.941  35.012  90.060  1.00  0.00           O
ATOM    288  N   GLY   226      64.768  33.589  88.343  1.00  0.00           N
ATOM    289  H   GLY   226      64.143  33.212  87.645  1.00  0.00           H
ATOM    290  CA  GLY   226      65.984  32.804  88.768  1.00  0.00           C
ATOM    291  HA2 GLY   226      66.260  32.255  87.867  1.00  0.00           H
ATOM    292  HA3 GLY   226      66.764  33.511  89.053  1.00  0.00           H
ATOM    293  C   GLY   226      65.891  31.761  89.937  1.00  0.00           C
ATOM    294  O   GLY   226      66.985  31.295  90.365  1.00  0.00           O
ATOM    295  N   GLU   227      64.643  31.549  90.316  1.00  0.00           N
ATOM    296  H   GLU   227      63.955  32.127  89.854  1.00  0.00           H
ATOM    297  CA  GLU   227      64.367  30.674  91.475  1.00  0.00           C
ATOM    298  HA  GLU   227      65.202  30.122  91.909  1.00  0.00           H
ATOM    299  CB  GLU   227      63.860  31.514  92.720  1.00  0.00           C
ATOM    300  HB2 GLU   227      64.783  32.009  93.021  1.00  0.00           H
ATOM    301  HB3 GLU   227      63.157  32.272  92.378  1.00  0.00           H
ATOM    302  CG  GLU   227      63.148  30.481  93.674  1.00  0.00           C
ATOM    303  HG2 GLU   227      62.197  30.176  93.236  1.00  0.00           H
ATOM    304  HG3 GLU   227      63.805  29.630  93.854  1.00  0.00           H
ATOM    305  CD  GLU   227      62.878  31.074  95.096  1.00  0.00           C
ATOM    306  OE1 GLU   227      62.096  30.508  95.875  1.00  0.00           O
ATOM    307  OE2 GLU   227      63.444  32.100  95.441  1.00  0.00           O
ATOM    308  C   GLU   227      63.341  29.523  90.990  1.00  0.00           C
ATOM    309  O   GLU   227      62.286  29.791  90.453  1.00  0.00           O
ATOM    310  N   ARG   228      63.802  28.308  91.067  1.00  0.00           N
ATOM    311  H   ARG   228      64.615  28.145  91.642  1.00  0.00           H
ATOM    312  CA  ARG   228      63.003  27.145  90.715  1.00  0.00           C
ATOM    313  HA  ARG   228      62.658  27.292  89.692  1.00  0.00           H
ATOM    314  CB  ARG   228      63.844  25.831  90.679  1.00  0.00           C
ATOM    315  HB2 ARG   228      63.171  25.065  90.294  1.00  0.00           H
ATOM    316  HB3 ARG   228      64.644  25.765  89.942  1.00  0.00           H
ATOM    317  CG  ARG   228      64.510  25.351  92.011  1.00  0.00           C
ATOM    318  HG2 ARG   228      65.319  26.051  92.220  1.00  0.00           H
ATOM    319  HG3 ARG   228      63.802  25.457  92.834  1.00  0.00           H
ATOM    320  CD  ARG   228      64.930  23.870  91.844  1.00  0.00           C
ATOM    321  HD2 ARG   228      65.545  23.767  90.949  1.00  0.00           H
ATOM    322  HD3 ARG   228      65.551  23.582  92.692  1.00  0.00           H
ATOM    323  NE  ARG   228      63.773  23.044  91.666  1.00  0.00           N
ATOM    324  HE  ARG   228      62.949  23.422  92.111  1.00  0.00           H
ATOM    325  CZ  ARG   228      63.650  21.767  91.264  1.00  0.00           C
ATOM    326  NH1 ARG   228      64.677  21.019  90.832  1.00  0.00           N
ATOM    327 HH11 ARG   228      65.576  21.358  91.142  1.00  0.00           H
ATOM    328 HH12 ARG   228      64.510  20.154  90.338  1.00  0.00           H
ATOM    329  NH2 ARG   228      62.505  21.205  91.178  1.00  0.00           N
ATOM    330 HH21 ARG   228      61.743  21.816  91.434  1.00  0.00           H
ATOM    331 HH22 ARG   228      62.448  20.241  90.880  1.00  0.00           H
ATOM    332  C   ARG   228      61.808  27.019  91.678  1.00  0.00           C
ATOM    333  O   ARG   228      61.810  27.450  92.858  1.00  0.00           O
ATOM    334  N   ASP   229      60.707  26.418  91.208  1.00  0.00           N
ATOM    335  H   ASP   229      60.479  26.104  90.275  1.00  0.00           H
ATOM    336  CA  ASP   229      59.442  26.130  91.989  1.00  0.00           C
ATOM    337  HA  ASP   229      58.811  25.563  91.304  1.00  0.00           H
ATOM    338  CB  ASP   229      59.697  25.146  93.128  1.00  0.00           C
ATOM    339  HB2 ASP   229      60.185  25.682  93.943  1.00  0.00           H
ATOM    340  HB3 ASP   229      58.761  24.768  93.539  1.00  0.00           H
ATOM    341  CG  ASP   229      60.595  23.975  92.682  1.00  0.00           C
ATOM    342  OD1 ASP   229      60.407  23.356  91.612  1.00  0.00           O
ATOM    343  OD2 ASP   229      61.547  23.637  93.449  1.00  0.00           O
ATOM    344  C   ASP   229      58.709  27.403  92.431  1.00  0.00           C
ATOM    345  O   ASP   229      58.066  27.402  93.465  1.00  0.00           O
ATOM    346  N   CYX   230      58.693  28.440  91.631  1.00  0.00           N
ATOM    347  H   CYX   230      59.127  28.248  90.739  1.00  0.00           H
ATOM    348  CA  CYX   230      58.058  29.806  91.762  1.00  0.00           C
ATOM    349  HA  CYX   230      57.419  29.749  92.644  1.00  0.00           H
ATOM    350  CB  CYX   230      59.055  30.789  92.109  1.00  0.00           C
ATOM    351  HB2 CYX   230      59.659  30.381  92.919  1.00  0.00           H
ATOM    352  HB3 CYX   230      59.734  30.956  91.272  1.00  0.00           H
ATOM    353  SG  CYX   230      58.331  32.407  92.794  1.00  0.00           S
ATOM    354  C   CYX   230      57.364  30.072  90.401  1.00  0.00           C
ATOM    355  O   CYX   230      57.790  29.435  89.412  1.00  0.00           O
ATOM    356  N   GLY   231      56.389  31.027  90.270  1.00  0.00           N
ATOM    357  H   GLY   231      56.066  31.496  91.103  1.00  0.00           H
ATOM    358  CA  GLY   231      55.675  31.258  88.994  1.00  0.00           C
ATOM    359  HA2 GLY   231      56.343  31.070  88.153  1.00  0.00           H
ATOM    360  HA3 GLY   231      54.899  30.515  89.173  1.00  0.00           H
ATOM    361  C   GLY   231      55.159  32.679  88.854  1.00  0.00           C
ATOM    362  O   GLY   231      54.720  33.366  89.779  1.00  0.00           O
ATOM    363  N   ALA   232      55.305  33.115  87.599  1.00  0.00           N
ATOM    364  H   ALA   232      55.840  32.641  86.885  1.00  0.00           H
ATOM    365  CA  ALA   232      55.077  34.478  87.345  1.00  0.00           C
ATOM    366  HA  ALA   232      55.693  35.086  88.008  1.00  0.00           H
ATOM    367  CB  ALA   232      55.531  34.874  85.922  1.00  0.00           C
ATOM    368  HB1 ALA   232      56.545  34.541  85.701  1.00  0.00           H
ATOM    369  HB2 ALA   232      54.818  34.545  85.167  1.00  0.00           H
ATOM    370  HB3 ALA   232      55.566  35.952  85.762  1.00  0.00           H
ATOM    371  C   ALA   232      53.584  34.890  87.578  1.00  0.00           C
ATOM    372  O   ALA   232      52.681  34.228  87.010  1.00  0.00           O
ATOM    373  N   PRO   233      53.316  36.003  88.210  1.00  0.00           N
ATOM    374  CD  PRO   233      54.295  37.047  88.589  1.00  0.00           C
ATOM    375  HD2 PRO   233      55.064  37.116  87.819  1.00  0.00           H
ATOM    376  HD3 PRO   233      54.810  36.772  89.509  1.00  0.00           H
ATOM    377  CG  PRO   233      53.426  38.338  88.701  1.00  0.00           C
ATOM    378  HG2 PRO   233      53.242  38.652  87.673  1.00  0.00           H
ATOM    379  HG3 PRO   233      53.761  39.155  89.340  1.00  0.00           H
ATOM    380  CB  PRO   233      52.133  37.749  89.150  1.00  0.00           C
ATOM    381  HB2 PRO   233      51.368  38.491  88.922  1.00  0.00           H
ATOM    382  HB3 PRO   233      52.293  37.541  90.207  1.00  0.00           H
ATOM    383  CA  PRO   233      51.942  36.400  88.484  1.00  0.00           C
ATOM    384  HA  PRO   233      51.638  35.705  89.268  1.00  0.00           H
ATOM    385  C   PRO   233      51.035  36.559  87.310  1.00  0.00           C
ATOM    386  O   PRO   233      51.444  37.103  86.248  1.00  0.00           O
ATOM    387  N   CYX   234      49.732  36.153  87.437  1.00  0.00           N
ATOM    388  H   CYX   234      49.424  35.774  88.321  1.00  0.00           H
ATOM    389  CA  CYX   234      48.669  36.380  86.434  1.00  0.00           C
ATOM    390  HA  CYX   234      48.901  37.224  85.784  1.00  0.00           H
ATOM    391  CB  CYX   234      48.570  35.155  85.548  1.00  0.00           C
ATOM    392  HB2 CYX   234      49.576  34.751  85.438  1.00  0.00           H
ATOM    393  HB3 CYX   234      48.186  34.382  86.214  1.00  0.00           H
ATOM    394  SG  CYX   234      47.688  35.366  83.989  1.00  0.00           S
ATOM    395  C   CYX   234      47.286  36.549  87.006  1.00  0.00           C
ATOM    396  O   CYX   234      46.244  36.085  86.534  1.00  0.00           O
ATOM    397  N   GLU   235      47.289  37.200  88.174  1.00  0.00           N
ATOM    398  H   GLU   235      48.174  37.517  88.543  1.00  0.00           H
ATOM    399  CA  GLU   235      46.057  37.461  88.949  1.00  0.00           C
ATOM    400  HA  GLU   235      45.309  36.689  88.766  1.00  0.00           H
ATOM    401  CB  GLU   235      46.477  37.278  90.407  1.00  0.00           C
ATOM    402  HB2 GLU   235      47.049  36.359  90.539  1.00  0.00           H
ATOM    403  HB3 GLU   235      47.120  38.131  90.626  1.00  0.00           H
ATOM    404  CG  GLU   235      45.449  37.382  91.489  1.00  0.00           C
ATOM    405  HG2 GLU   235      45.921  37.817  92.369  1.00  0.00           H
ATOM    406  HG3 GLU   235      44.743  38.117  91.103  1.00  0.00           H
ATOM    407  CD  GLU   235      44.646  36.158  91.883  1.00  0.00           C
ATOM    408  OE1 GLU   235      43.917  35.591  91.028  1.00  0.00           O
ATOM    409  OE2 GLU   235      44.861  35.610  93.012  1.00  0.00           O
ATOM    410  C   GLU   235      45.457  38.920  88.713  1.00  0.00           C
ATOM    411  O   GLU   235      46.109  39.942  88.952  1.00  0.00           O
ATOM    412  N   PRO   236      44.308  39.026  88.060  1.00  0.00           N
ATOM    413  CD  PRO   236      43.331  37.998  87.823  1.00  0.00           C
ATOM    414  HD2 PRO   236      43.013  37.674  88.814  1.00  0.00           H
ATOM    415  HD3 PRO   236      43.805  37.203  87.247  1.00  0.00           H
ATOM    416  CG  PRO   236      42.145  38.724  87.190  1.00  0.00           C
ATOM    417  HG2 PRO   236      41.467  39.042  87.981  1.00  0.00           H
ATOM    418  HG3 PRO   236      41.623  38.156  86.420  1.00  0.00           H
ATOM    419  CB  PRO   236      42.724  39.993  86.536  1.00  0.00           C
ATOM    420  HB2 PRO   236      41.948  40.703  86.252  1.00  0.00           H
ATOM    421  HB3 PRO   236      43.074  39.672  85.555  1.00  0.00           H
ATOM    422  CA  PRO   236      43.844  40.316  87.554  1.00  0.00           C
ATOM    423  HA  PRO   236      44.666  40.800  87.025  1.00  0.00           H
ATOM    424  C   PRO   236      43.315  41.331  88.679  1.00  0.00           C
ATOM    425  O   PRO   236      42.913  40.951  89.805  1.00  0.00           O
ATOM    426  N   GLY   237      43.318  42.661  88.409  1.00  0.00           N
ATOM    427  H   GLY   237      43.737  42.993  87.552  1.00  0.00           H
ATOM    428  CA  GLY   237      42.962  43.742  89.323  1.00  0.00           C
ATOM    429  HA2 GLY   237      42.914  44.634  88.699  1.00  0.00           H
ATOM    430  HA3 GLY   237      41.952  43.581  89.698  1.00  0.00           H
ATOM    431  C   GLY   237      44.040  44.061  90.417  1.00  0.00           C
ATOM    432  O   GLY   237      44.140  45.254  90.772  1.00  0.00           O
ATOM    433  N   ARG   238      44.886  43.069  90.820  1.00  0.00           N
ATOM    434  H   ARG   238      44.762  42.200  90.320  1.00  0.00           H
ATOM    435  CA  ARG   238      46.052  43.329  91.726  1.00  0.00           C
ATOM    436  HA  ARG   238      45.670  43.539  92.725  1.00  0.00           H
ATOM    437  CB  ARG   238      46.787  41.948  91.807  1.00  0.00           C
ATOM    438  HB2 ARG   238      47.201  41.647  90.844  1.00  0.00           H
ATOM    439  HB3 ARG   238      47.613  42.060  92.509  1.00  0.00           H
ATOM    440  CG  ARG   238      45.976  40.763  92.301  1.00  0.00           C
ATOM    441  HG2 ARG   238      45.274  40.465  91.522  1.00  0.00           H
ATOM    442  HG3 ARG   238      46.760  40.011  92.389  1.00  0.00           H
ATOM    443  CD  ARG   238      45.232  40.912  93.643  1.00  0.00           C
ATOM    444  HD2 ARG   238      45.915  41.117  94.467  1.00  0.00           H
ATOM    445  HD3 ARG   238      44.502  41.715  93.538  1.00  0.00           H
ATOM    446  NE  ARG   238      44.368  39.737  93.905  1.00  0.00           N
ATOM    447  HE  ARG   238      44.656  39.092  94.628  1.00  0.00           H
ATOM    448  CZ  ARG   238      43.170  39.334  93.563  1.00  0.00           C
ATOM    449  NH1 ARG   238      42.506  40.078  92.728  1.00  0.00           N
ATOM    450 HH11 ARG   238      42.898  40.941  92.377  1.00  0.00           H
ATOM    451 HH12 ARG   238      41.618  39.741  92.383  1.00  0.00           H
ATOM    452  NH2 ARG   238      42.649  38.322  94.158  1.00  0.00           N
ATOM    453 HH21 ARG   238      43.284  37.672  94.600  1.00  0.00           H
ATOM    454 HH22 ARG   238      41.683  38.196  93.892  1.00  0.00           H
ATOM    455  C   ARG   238      47.007  44.448  91.191  1.00  0.00           C
ATOM    456  O   ARG   238      47.321  44.472  89.997  1.00  0.00           O
ATOM    457  N   ALA   239      47.553  45.147  92.149  1.00  0.00           N
ATOM    458  H   ALA   239      47.122  45.017  93.054  1.00  0.00           H
ATOM    459  CA  ALA   239      48.604  46.154  92.054  1.00  0.00           C
ATOM    460  HA  ALA   239      48.229  46.901  91.355  1.00  0.00           H
ATOM    461  CB  ALA   239      48.781  46.672  93.472  1.00  0.00           C
ATOM    462  HB1 ALA   239      49.231  45.852  94.033  1.00  0.00           H
ATOM    463  HB2 ALA   239      49.433  47.544  93.425  1.00  0.00           H
ATOM    464  HB3 ALA   239      47.828  46.937  93.929  1.00  0.00           H
ATOM    465  C   ALA   239      50.009  45.670  91.521  1.00  0.00           C
ATOM    466  O   ALA   239      50.650  46.471  90.880  1.00  0.00           O
ATOM    467  N   ASN   240      50.382  44.414  91.763  1.00  0.00           N
ATOM    468  H   ASN   240      49.868  43.781  92.359  1.00  0.00           H
ATOM    469  CA  ASN   240      51.608  43.816  91.191  1.00  0.00           C
ATOM    470  HA  ASN   240      52.046  44.397  90.379  1.00  0.00           H
ATOM    471  CB  ASN   240      52.677  43.738  92.292  1.00  0.00           C
ATOM    472  HB2 ASN   240      52.321  42.918  92.916  1.00  0.00           H
ATOM    473  HB3 ASN   240      53.633  43.451  91.854  1.00  0.00           H
ATOM    474  CG  ASN   240      52.855  44.984  93.157  1.00  0.00           C
ATOM    475  OD1 ASN   240      53.307  46.033  92.648  1.00  0.00           O
ATOM    476  ND2 ASN   240      52.543  44.935  94.429  1.00  0.00           N
ATOM    477 HD21 ASN   240      52.764  45.756  94.974  1.00  0.00           H
ATOM    478 HD22 ASN   240      52.118  44.083  94.766  1.00  0.00           H
ATOM    479  C   ASN   240      51.360  42.389  90.546  1.00  0.00           C
ATOM    480  O   ASN   240      52.062  41.407  90.870  1.00  0.00           O
ATOM    481  N   GLY   241      50.253  42.207  89.770  1.00  0.00           N
ATOM    482  H   GLY   241      49.654  43.005  89.610  1.00  0.00           H
ATOM    483  CA  GLY   241      49.754  40.944  89.131  1.00  0.00           C
ATOM    484  HA2 GLY   241      49.979  40.053  89.717  1.00  0.00           H
ATOM    485  HA3 GLY   241      48.677  41.085  89.034  1.00  0.00           H
ATOM    486  C   GLY   241      50.281  40.746  87.727  1.00  0.00           C
ATOM    487  O   GLY   241      49.598  40.085  86.979  1.00  0.00           O
ATOM    488  N   LEU   242      51.482  41.174  87.358  1.00  0.00           N
ATOM    489  H   LEU   242      51.977  41.767  88.009  1.00  0.00           H
ATOM    490  CA  LEU   242      52.056  41.157  86.046  1.00  0.00           C
ATOM    491  HA  LEU   242      51.689  40.248  85.569  1.00  0.00           H
ATOM    492  CB  LEU   242      51.579  42.353  85.296  1.00  0.00           C
ATOM    493  HB2 LEU   242      50.502  42.240  85.420  1.00  0.00           H
ATOM    494  HB3 LEU   242      51.768  43.287  85.825  1.00  0.00           H
ATOM    495  CG  LEU   242      51.968  42.572  83.806  1.00  0.00           C
ATOM    496  HG  LEU   242      53.013  42.868  83.713  1.00  0.00           H
ATOM    497  CD1 LEU   242      51.593  41.421  82.899  1.00  0.00           C
ATOM    498 HD11 LEU   242      50.576  41.031  82.955  1.00  0.00           H
ATOM    499 HD12 LEU   242      51.718  41.733  81.862  1.00  0.00           H
ATOM    500 HD13 LEU   242      52.247  40.576  83.112  1.00  0.00           H
ATOM    501  CD2 LEU   242      50.986  43.639  83.250  1.00  0.00           C
ATOM    502 HD21 LEU   242      50.850  44.576  83.790  1.00  0.00           H
ATOM    503 HD22 LEU   242      51.203  44.016  82.250  1.00  0.00           H
ATOM    504 HD23 LEU   242      49.994  43.190  83.207  1.00  0.00           H
ATOM    505  C   LEU   242      53.569  41.244  86.204  1.00  0.00           C
ATOM    506  O   LEU   242      54.069  42.196  86.744  1.00  0.00           O
ATOM    507  N   MET   243      54.318  40.341  85.657  1.00  0.00           N
ATOM    508  H   MET   243      53.899  39.650  85.051  1.00  0.00           H
ATOM    509  CA  MET   243      55.799  40.408  85.693  1.00  0.00           C
ATOM    510  HA  MET   243      56.051  40.493  86.751  1.00  0.00           H
ATOM    511  CB  MET   243      56.535  39.120  85.222  1.00  0.00           C
ATOM    512  HB2 MET   243      56.374  38.439  86.057  1.00  0.00           H
ATOM    513  HB3 MET   243      56.050  38.607  84.392  1.00  0.00           H
ATOM    514  CG  MET   243      58.081  39.233  85.092  1.00  0.00           C
ATOM    515  HG2 MET   243      58.313  38.303  84.574  1.00  0.00           H
ATOM    516  HG3 MET   243      58.265  40.104  84.464  1.00  0.00           H
ATOM    517  SD  MET   243      58.835  39.613  86.720  1.00  0.00           S
ATOM    518  CE  MET   243      60.472  38.973  86.511  1.00  0.00           C
ATOM    519  HE1 MET   243      60.419  37.886  86.450  1.00  0.00           H
ATOM    520  HE2 MET   243      60.697  39.314  85.501  1.00  0.00           H
ATOM    521  HE3 MET   243      61.080  39.325  87.345  1.00  0.00           H
ATOM    522  C   MET   243      56.219  41.758  84.939  1.00  0.00           C
ATOM    523  O   MET   243      55.786  42.016  83.823  1.00  0.00           O
ATOM    524  N   TYR   244      57.190  42.494  85.520  1.00  0.00           N
ATOM    525  H   TYR   244      57.549  42.230  86.426  1.00  0.00           H
ATOM    526  CA  TYR   244      57.784  43.756  84.895  1.00  0.00           C
ATOM    527  HA  TYR   244      58.714  43.995  85.412  1.00  0.00           H
ATOM    528  CB  TYR   244      58.297  43.533  83.420  1.00  0.00           C
ATOM    529  HB2 TYR   244      57.466  43.365  82.735  1.00  0.00           H
ATOM    530  HB3 TYR   244      58.730  44.439  82.996  1.00  0.00           H
ATOM    531  CG  TYR   244      59.348  42.361  83.286  1.00  0.00           C
ATOM    532  CD1 TYR   244      59.135  41.454  82.222  1.00  0.00           C
ATOM    533  HD1 TYR   244      58.231  41.510  81.634  1.00  0.00           H
ATOM    534  CE1 TYR   244      60.103  40.443  81.990  1.00  0.00           C
ATOM    535  HE1 TYR   244      60.019  39.724  81.189  1.00  0.00           H
ATOM    536  CZ  TYR   244      61.293  40.409  82.765  1.00  0.00           C
ATOM    537  OH  TYR   244      62.110  39.315  82.603  1.00  0.00           O
ATOM    538  HH  TYR   244      61.774  38.727  81.922  1.00  0.00           H
ATOM    539  CE2 TYR   244      61.408  41.266  83.842  1.00  0.00           C
ATOM    540  HE2 TYR   244      62.206  41.064  84.541  1.00  0.00           H
ATOM    541  CD2 TYR   244      60.518  42.260  84.094  1.00  0.00           C
ATOM    542  HD2 TYR   244      60.608  42.953  84.918  1.00  0.00           H
ATOM    543  C   TYR   244      56.840  44.965  85.017  1.00  0.00           C
ATOM    544  O   TYR   244      57.205  45.862  85.731  1.00  0.00           O
ATOM    545  N   PHE   245      55.588  44.937  84.494  1.00  0.00           N
ATOM    546  H   PHE   245      55.408  44.125  83.921  1.00  0.00           H
ATOM    547  CA  PHE   245      54.878  46.179  84.329  1.00  0.00           C
ATOM    548  HA  PHE   245      55.441  47.091  84.531  1.00  0.00           H
ATOM    549  CB  PHE   245      54.513  46.222  82.811  1.00  0.00           C
ATOM    550  HB2 PHE   245      53.858  45.363  82.659  1.00  0.00           H
ATOM    551  HB3 PHE   245      53.963  47.136  82.588  1.00  0.00           H
ATOM    552  CG  PHE   245      55.663  46.192  81.914  1.00  0.00           C
ATOM    553  CD1 PHE   245      55.810  45.249  80.890  1.00  0.00           C
ATOM    554  HD1 PHE   245      55.089  44.444  80.861  1.00  0.00           H
ATOM    555  CE1 PHE   245      56.911  45.228  80.021  1.00  0.00           C
ATOM    556  HE1 PHE   245      57.096  44.444  79.301  1.00  0.00           H
ATOM    557  CZ  PHE   245      57.948  46.189  80.224  1.00  0.00           C
ATOM    558  HZ  PHE   245      58.823  46.249  79.594  1.00  0.00           H
ATOM    559  CE2 PHE   245      57.793  47.172  81.187  1.00  0.00           C
ATOM    560  HE2 PHE   245      58.525  47.965  81.248  1.00  0.00           H
ATOM    561  CD2 PHE   245      56.643  47.196  81.990  1.00  0.00           C
ATOM    562  HD2 PHE   245      56.435  48.018  82.660  1.00  0.00           H
ATOM    563  C   PHE   245      53.596  46.145  85.246  1.00  0.00           C
ATOM    564  O   PHE   245      53.448  45.466  86.207  1.00  0.00           O
ATOM    565  N   LYS   246      52.651  47.036  84.889  1.00  0.00           N
ATOM    566  H   LYS   246      52.828  47.614  84.080  1.00  0.00           H
ATOM    567  CA  LYS   246      51.375  47.289  85.510  1.00  0.00           C
ATOM    568  HA  LYS   246      51.042  46.487  86.170  1.00  0.00           H
ATOM    569  CB  LYS   246      51.594  48.532  86.335  1.00  0.00           C
ATOM    570  HB2 LYS   246      51.745  49.429  85.735  1.00  0.00           H
ATOM    571  HB3 LYS   246      50.664  48.781  86.847  1.00  0.00           H
ATOM    572  CG  LYS   246      52.641  48.509  87.550  1.00  0.00           C
ATOM    573  HG2 LYS   246      53.676  48.413  87.222  1.00  0.00           H
ATOM    574  HG3 LYS   246      52.579  49.479  88.043  1.00  0.00           H
ATOM    575  CD  LYS   246      52.397  47.515  88.663  1.00  0.00           C
ATOM    576  HD2 LYS   246      51.342  47.629  88.911  1.00  0.00           H
ATOM    577  HD3 LYS   246      52.588  46.516  88.271  1.00  0.00           H
ATOM    578  CE  LYS   246      53.341  47.736  89.901  1.00  0.00           C
ATOM    579  HE2 LYS   246      53.756  46.763  90.166  1.00  0.00           H
ATOM    580  HE3 LYS   246      54.233  48.303  89.634  1.00  0.00           H
ATOM    581  NZ  LYS   246      52.793  48.406  91.135  1.00  0.00           N
ATOM    582  HZ1 LYS   246      52.386  47.700  91.732  1.00  0.00           H
ATOM    583  HZ2 LYS   246      53.560  48.910  91.555  1.00  0.00           H
ATOM    584  HZ3 LYS   246      52.018  49.030  90.962  1.00  0.00           H
ATOM    585  C   LYS   246      50.220  47.403  84.390  1.00  0.00           C
ATOM    586  O   LYS   246      50.500  47.239  83.222  1.00  0.00           O
ATOM    587  N   GLU   247      49.000  47.579  84.765  1.00  0.00           N
ATOM    588  H   GLU   247      48.813  47.766  85.740  1.00  0.00           H
ATOM    589  CA  GLU   247      47.854  47.473  83.897  1.00  0.00           C
ATOM    590  HA  GLU   247      47.922  46.499  83.413  1.00  0.00           H
ATOM    591  CB  GLU   247      46.510  47.477  84.658  1.00  0.00           C
ATOM    592  HB2 GLU   247      46.625  46.967  85.615  1.00  0.00           H
ATOM    593  HB3 GLU   247      46.261  48.464  85.050  1.00  0.00           H
ATOM    594  CG  GLU   247      45.354  46.885  83.824  1.00  0.00           C
ATOM    595  HG2 GLU   247      44.548  46.887  84.558  1.00  0.00           H
ATOM    596  HG3 GLU   247      45.028  47.566  83.036  1.00  0.00           H
ATOM    597  CD  GLU   247      45.511  45.449  83.274  1.00  0.00           C
ATOM    598  OE1 GLU   247      45.026  45.144  82.149  1.00  0.00           O
ATOM    599  OE2 GLU   247      46.186  44.674  83.977  1.00  0.00           O
ATOM    600  C   GLU   247      47.759  48.555  82.816  1.00  0.00           C
ATOM    601  O   GLU   247      47.382  48.218  81.697  1.00  0.00           O
ATOM    602  N   GLU   248      48.143  49.785  83.061  1.00  0.00           N
ATOM    603  H   GLU   248      48.425  50.044  83.996  1.00  0.00           H
ATOM    604  CA  GLU   248      48.202  50.753  81.988  1.00  0.00           C
ATOM    605  HA  GLU   248      47.229  50.972  81.548  1.00  0.00           H
ATOM    606  CB  GLU   248      48.550  52.147  82.503  1.00  0.00           C
ATOM    607  HB2 GLU   248      47.851  52.290  83.327  1.00  0.00           H
ATOM    608  HB3 GLU   248      49.514  52.223  83.007  1.00  0.00           H
ATOM    609  CG  GLU   248      48.505  53.302  81.534  1.00  0.00           C
ATOM    610  HG2 GLU   248      49.007  54.166  81.969  1.00  0.00           H
ATOM    611  HG3 GLU   248      48.985  52.942  80.624  1.00  0.00           H
ATOM    612  CD  GLU   248      47.060  53.668  81.098  1.00  0.00           C
ATOM    613  OE1 GLU   248      46.481  54.657  81.660  1.00  0.00           O
ATOM    614  OE2 GLU   248      46.575  53.054  80.128  1.00  0.00           O
ATOM    615  C   GLU   248      49.131  50.291  80.842  1.00  0.00           C
ATOM    616  O   GLU   248      48.685  50.257  79.695  1.00  0.00           O
ATOM    617  N   GLU   249      50.342  49.832  81.176  1.00  0.00           N
ATOM    618  H   GLU   249      50.654  49.905  82.134  1.00  0.00           H
ATOM    619  CA  GLU   249      51.242  49.301  80.073  1.00  0.00           C
ATOM    620  HA  GLU   249      51.223  50.011  79.246  1.00  0.00           H
ATOM    621  CB  GLU   249      52.686  49.061  80.515  1.00  0.00           C
ATOM    622  HB2 GLU   249      52.637  48.495  81.446  1.00  0.00           H
ATOM    623  HB3 GLU   249      53.093  48.399  79.751  1.00  0.00           H
ATOM    624  CG  GLU   249      53.561  50.308  80.637  1.00  0.00           C
ATOM    625  HG2 GLU   249      54.588  49.948  80.704  1.00  0.00           H
ATOM    626  HG3 GLU   249      53.350  50.970  79.798  1.00  0.00           H
ATOM    627  CD  GLU   249      53.186  51.191  81.813  1.00  0.00           C
ATOM    628  OE1 GLU   249      53.103  52.427  81.631  1.00  0.00           O
ATOM    629  OE2 GLU   249      53.219  50.676  82.958  1.00  0.00           O
ATOM    630  C   GLU   249      50.686  48.004  79.541  1.00  0.00           C
ATOM    631  O   GLU   249      50.911  47.708  78.394  1.00  0.00           O
ATOM    632  N   ARG   250      49.921  47.168  80.268  1.00  0.00           N
ATOM    633  H   ARG   250      49.751  47.426  81.230  1.00  0.00           H
ATOM    634  CA  ARG   250      49.115  46.053  79.647  1.00  0.00           C
ATOM    635  HA  ARG   250      49.780  45.381  79.104  1.00  0.00           H
ATOM    636  CB  ARG   250      48.214  45.259  80.688  1.00  0.00           C
ATOM    637  HB2 ARG   250      48.732  45.091  81.632  1.00  0.00           H
ATOM    638  HB3 ARG   250      47.320  45.851  80.884  1.00  0.00           H
ATOM    639  CG  ARG   250      47.753  43.888  80.126  1.00  0.00           C
ATOM    640  HG2 ARG   250      47.079  43.535  80.906  1.00  0.00           H
ATOM    641  HG3 ARG   250      47.202  43.961  79.188  1.00  0.00           H
ATOM    642  CD  ARG   250      48.827  42.806  79.864  1.00  0.00           C
ATOM    643  HD2 ARG   250      49.675  43.268  79.358  1.00  0.00           H
ATOM    644  HD3 ARG   250      49.062  42.291  80.796  1.00  0.00           H
ATOM    645  NE  ARG   250      48.429  41.806  78.855  1.00  0.00           N
ATOM    646  HE  ARG   250      48.903  41.877  77.966  1.00  0.00           H
ATOM    647  CZ  ARG   250      47.412  41.014  78.991  1.00  0.00           C
ATOM    648  NH1 ARG   250      46.802  40.800  80.118  1.00  0.00           N
ATOM    649 HH11 ARG   250      47.147  41.314  80.916  1.00  0.00           H
ATOM    650 HH12 ARG   250      45.954  40.252  80.094  1.00  0.00           H
ATOM    651  NH2 ARG   250      46.926  40.436  77.937  1.00  0.00           N
ATOM    652 HH21 ARG   250      47.481  40.387  77.095  1.00  0.00           H
ATOM    653 HH22 ARG   250      46.112  39.850  78.055  1.00  0.00           H
ATOM    654  C   ARG   250      48.223  46.513  78.528  1.00  0.00           C
ATOM    655  O   ARG   250      48.037  45.901  77.527  1.00  0.00           O
ATOM    656  N   ARG   251      47.622  47.712  78.721  1.00  0.00           N
ATOM    657  H   ARG   251      47.657  48.042  79.674  1.00  0.00           H
ATOM    658  CA  ARG   251      46.638  48.247  77.758  1.00  0.00           C
ATOM    659  HA  ARG   251      46.007  47.396  77.501  1.00  0.00           H
ATOM    660  CB  ARG   251      45.731  49.355  78.317  1.00  0.00           C
ATOM    661  HB2 ARG   251      46.368  50.224  78.482  1.00  0.00           H
ATOM    662  HB3 ARG   251      44.986  49.618  77.566  1.00  0.00           H
ATOM    663  CG  ARG   251      45.009  49.026  79.659  1.00  0.00           C
ATOM    664  HG2 ARG   251      44.693  47.983  79.653  1.00  0.00           H
ATOM    665  HG3 ARG   251      45.728  49.160  80.467  1.00  0.00           H
ATOM    666  CD  ARG   251      43.809  49.891  80.027  1.00  0.00           C
ATOM    667  HD2 ARG   251      43.050  49.819  79.249  1.00  0.00           H
ATOM    668  HD3 ARG   251      43.423  49.432  80.937  1.00  0.00           H
ATOM    669  NE  ARG   251      44.203  51.359  80.113  1.00  0.00           N
ATOM    670  HE  ARG   251      45.153  51.616  80.341  1.00  0.00           H
ATOM    671  CZ  ARG   251      43.365  52.382  80.292  1.00  0.00           C
ATOM    672  NH1 ARG   251      42.077  52.177  80.523  1.00  0.00           N
ATOM    673 HH11 ARG   251      41.575  51.330  80.299  1.00  0.00           H
ATOM    674 HH12 ARG   251      41.459  52.899  80.865  1.00  0.00           H
ATOM    675  NH2 ARG   251      43.840  53.602  80.459  1.00  0.00           N
ATOM    676 HH21 ARG   251      44.845  53.684  80.398  1.00  0.00           H
ATOM    677 HH22 ARG   251      43.179  54.301  80.767  1.00  0.00           H
ATOM    678  C   ARG   251      47.354  48.597  76.443  1.00  0.00           C
ATOM    679  O   ARG   251      46.935  48.148  75.322  1.00  0.00           O
ATOM    680  N   PHE   252      48.495  49.294  76.641  1.00  0.00           N
ATOM    681  H   PHE   252      48.799  49.328  77.604  1.00  0.00           H
ATOM    682  CA  PHE   252      49.473  49.500  75.542  1.00  0.00           C
ATOM    683  HA  PHE   252      48.940  50.120  74.821  1.00  0.00           H
ATOM    684  CB  PHE   252      50.602  50.430  75.996  1.00  0.00           C
ATOM    685  HB2 PHE   252      50.140  51.105  76.716  1.00  0.00           H
ATOM    686  HB3 PHE   252      51.345  49.830  76.521  1.00  0.00           H
ATOM    687  CG  PHE   252      51.220  51.210  74.849  1.00  0.00           C
ATOM    688  CD1 PHE   252      51.442  52.654  74.939  1.00  0.00           C
ATOM    689  HD1 PHE   252      51.027  53.178  75.787  1.00  0.00           H
ATOM    690  CE1 PHE   252      51.971  53.365  73.848  1.00  0.00           C
ATOM    691  HE1 PHE   252      51.939  54.442  73.919  1.00  0.00           H
ATOM    692  CZ  PHE   252      52.635  52.686  72.769  1.00  0.00           C
ATOM    693  HZ  PHE   252      53.068  53.221  71.937  1.00  0.00           H
ATOM    694  CE2 PHE   252      52.449  51.288  72.719  1.00  0.00           C
ATOM    695  HE2 PHE   252      52.832  50.735  71.874  1.00  0.00           H
ATOM    696  CD2 PHE   252      51.698  50.564  73.675  1.00  0.00           C
ATOM    697  HD2 PHE   252      51.802  49.490  73.633  1.00  0.00           H
ATOM    698  C   PHE   252      49.974  48.186  74.806  1.00  0.00           C
ATOM    699  O   PHE   252      49.960  48.158  73.608  1.00  0.00           O
ATOM    700  N   ALA   253      50.298  47.110  75.577  1.00  0.00           N
ATOM    701  H   ALA   253      50.362  47.212  76.580  1.00  0.00           H
ATOM    702  CA  ALA   253      50.472  45.811  74.975  1.00  0.00           C
ATOM    703  HA  ALA   253      51.173  45.960  74.154  1.00  0.00           H
ATOM    704  CB  ALA   253      51.067  44.913  76.078  1.00  0.00           C
ATOM    705  HB1 ALA   253      51.859  45.484  76.563  1.00  0.00           H
ATOM    706  HB2 ALA   253      50.439  44.762  76.955  1.00  0.00           H
ATOM    707  HB3 ALA   253      51.408  43.959  75.677  1.00  0.00           H
ATOM    708  C   ALA   253      49.244  45.167  74.236  1.00  0.00           C
ATOM    709  O   ALA   253      49.403  44.799  73.113  1.00  0.00           O
ATOM    710  N   ARG   254      48.042  45.027  74.875  1.00  0.00           N
ATOM    711  H   ARG   254      47.942  45.248  75.855  1.00  0.00           H
ATOM    712  CA  ARG   254      46.887  44.535  74.137  1.00  0.00           C
ATOM    713  HA  ARG   254      47.088  43.524  73.780  1.00  0.00           H
ATOM    714  CB  ARG   254      45.662  44.663  75.021  1.00  0.00           C
ATOM    715  HB2 ARG   254      45.495  45.683  75.367  1.00  0.00           H
ATOM    716  HB3 ARG   254      44.845  44.283  74.408  1.00  0.00           H
ATOM    717  CG  ARG   254      45.604  43.790  76.283  1.00  0.00           C
ATOM    718  HG2 ARG   254      45.991  42.775  76.191  1.00  0.00           H
ATOM    719  HG3 ARG   254      46.190  44.302  77.046  1.00  0.00           H
ATOM    720  CD  ARG   254      44.137  43.709  76.707  1.00  0.00           C
ATOM    721  HD2 ARG   254      43.555  44.622  76.580  1.00  0.00           H
ATOM    722  HD3 ARG   254      43.650  42.974  76.066  1.00  0.00           H
ATOM    723  NE  ARG   254      44.078  43.183  78.084  1.00  0.00           N
ATOM    724  HE  ARG   254      44.016  42.175  78.056  1.00  0.00           H
ATOM    725  CZ  ARG   254      44.458  43.635  79.208  1.00  0.00           C
ATOM    726  NH1 ARG   254      44.488  44.920  79.432  1.00  0.00           N
ATOM    727 HH11 ARG   254      44.179  45.508  78.671  1.00  0.00           H
ATOM    728 HH12 ARG   254      44.880  45.231  80.309  1.00  0.00           H
ATOM    729  NH2 ARG   254      44.722  42.843  80.191  1.00  0.00           N
ATOM    730 HH21 ARG   254      44.613  41.841  80.117  1.00  0.00           H
ATOM    731 HH22 ARG   254      44.802  43.305  81.085  1.00  0.00           H
ATOM    732  C   ARG   254      46.652  45.364  72.850  1.00  0.00           C
ATOM    733  O   ARG   254      46.515  44.733  71.763  1.00  0.00           O
ATOM    734  N   LEU   255      46.639  46.703  72.837  1.00  0.00           N
ATOM    735  H   LEU   255      46.845  47.277  73.642  1.00  0.00           H
ATOM    736  CA  LEU   255      46.634  47.423  71.572  1.00  0.00           C
ATOM    737  HA  LEU   255      45.734  47.225  70.992  1.00  0.00           H
ATOM    738  CB  LEU   255      46.596  48.945  71.881  1.00  0.00           C
ATOM    739  HB2 LEU   255      47.401  49.186  72.575  1.00  0.00           H
ATOM    740  HB3 LEU   255      46.779  49.608  71.035  1.00  0.00           H
ATOM    741  CG  LEU   255      45.229  49.364  72.535  1.00  0.00           C
ATOM    742  HG  LEU   255      44.838  48.569  73.170  1.00  0.00           H
ATOM    743  CD1 LEU   255      45.259  50.658  73.309  1.00  0.00           C
ATOM    744 HD11 LEU   255      45.829  50.500  74.226  1.00  0.00           H
ATOM    745 HD12 LEU   255      45.725  51.471  72.753  1.00  0.00           H
ATOM    746 HD13 LEU   255      44.258  51.009  73.560  1.00  0.00           H
ATOM    747  CD2 LEU   255      44.324  49.623  71.298  1.00  0.00           C
ATOM    748 HD21 LEU   255      44.359  48.820  70.562  1.00  0.00           H
ATOM    749 HD22 LEU   255      43.301  49.713  71.664  1.00  0.00           H
ATOM    750 HD23 LEU   255      44.706  50.526  70.821  1.00  0.00           H
ATOM    751  C   LEU   255      47.665  47.150  70.587  1.00  0.00           C
ATOM    752  O   LEU   255      47.341  46.986  69.375  1.00  0.00           O
ATOM    753  N   TRP   256      48.949  47.160  70.972  1.00  0.00           N
ATOM    754  H   TRP   256      49.120  47.432  71.929  1.00  0.00           H
ATOM    755  CA  TRP   256      50.046  46.719  70.054  1.00  0.00           C
ATOM    756  HA  TRP   256      50.044  47.386  69.191  1.00  0.00           H
ATOM    757  CB  TRP   256      51.430  46.805  70.745  1.00  0.00           C
ATOM    758  HB2 TRP   256      51.522  47.716  71.336  1.00  0.00           H
ATOM    759  HB3 TRP   256      51.457  45.919  71.381  1.00  0.00           H
ATOM    760  CG  TRP   256      52.641  46.812  69.757  1.00  0.00           C
ATOM    761  CD1 TRP   256      53.476  45.762  69.518  1.00  0.00           C
ATOM    762  HD1 TRP   256      53.460  44.773  69.953  1.00  0.00           H
ATOM    763  NE1 TRP   256      54.355  46.095  68.503  1.00  0.00           N
ATOM    764  HE1 TRP   256      55.073  45.456  68.194  1.00  0.00           H
ATOM    765  CE2 TRP   256      54.205  47.406  68.209  1.00  0.00           C
ATOM    766  CZ2 TRP   256      54.856  48.252  67.340  1.00  0.00           C
ATOM    767  HZ2 TRP   256      55.748  47.894  66.846  1.00  0.00           H
ATOM    768  CH2 TRP   256      54.422  49.547  67.007  1.00  0.00           C
ATOM    769  HH2 TRP   256      54.969  50.146  66.294  1.00  0.00           H
ATOM    770  CZ3 TRP   256      53.372  50.074  67.760  1.00  0.00           C
ATOM    771  HZ3 TRP   256      53.066  51.109  67.709  1.00  0.00           H
ATOM    772  CE3 TRP   256      52.702  49.213  68.679  1.00  0.00           C
ATOM    773  HE3 TRP   256      51.867  49.557  69.271  1.00  0.00           H
ATOM    774  CD2 TRP   256      53.079  47.889  68.837  1.00  0.00           C
ATOM    775  C   TRP   256      49.785  45.388  69.420  1.00  0.00           C
ATOM    776  O   TRP   256      49.926  45.172  68.232  1.00  0.00           O
ATOM    777  N   VAL   257      49.462  44.362  70.240  1.00  0.00           N
ATOM    778  H   VAL   257      49.457  44.477  71.243  1.00  0.00           H
ATOM    779  CA  VAL   257      49.231  42.930  69.783  1.00  0.00           C
ATOM    780  HA  VAL   257      50.105  42.645  69.198  1.00  0.00           H
ATOM    781  CB  VAL   257      49.252  41.969  71.061  1.00  0.00           C
ATOM    782  HB  VAL   257      48.819  42.504  71.906  1.00  0.00           H
ATOM    783  CG1 VAL   257      48.537  40.629  70.914  1.00  0.00           C
ATOM    784 HG11 VAL   257      49.178  39.930  70.375  1.00  0.00           H
ATOM    785 HG12 VAL   257      48.438  40.121  71.873  1.00  0.00           H
ATOM    786 HG13 VAL   257      47.575  40.704  70.408  1.00  0.00           H
ATOM    787  CG2 VAL   257      50.707  41.866  71.399  1.00  0.00           C
ATOM    788 HG21 VAL   257      50.837  41.305  72.324  1.00  0.00           H
ATOM    789 HG22 VAL   257      51.294  41.253  70.715  1.00  0.00           H
ATOM    790 HG23 VAL   257      51.226  42.805  71.595  1.00  0.00           H
ATOM    791  C   VAL   257      48.020  42.911  68.809  1.00  0.00           C
ATOM    792  O   VAL   257      48.142  42.321  67.780  1.00  0.00           O
ATOM    793  N   GLY   258      46.994  43.623  69.222  1.00  0.00           N
ATOM    794  H   GLY   258      47.036  44.231  70.026  1.00  0.00           H
ATOM    795  CA  GLY   258      45.723  43.445  68.546  1.00  0.00           C
ATOM    796  HA2 GLY   258      45.333  42.429  68.617  1.00  0.00           H
ATOM    797  HA3 GLY   258      44.957  43.992  69.097  1.00  0.00           H
ATOM    798  C   GLY   258      45.731  43.989  67.104  1.00  0.00           C
ATOM    799  O   GLY   258      45.323  43.270  66.262  1.00  0.00           O
ATOM    800  N   VAL   259      46.284  45.191  66.897  1.00  0.00           N
ATOM    801  H   VAL   259      46.703  45.597  67.721  1.00  0.00           H
ATOM    802  CA  VAL   259      46.355  45.722  65.532  1.00  0.00           C
ATOM    803  HA  VAL   259      45.410  45.478  65.047  1.00  0.00           H
ATOM    804  CB  VAL   259      46.767  47.209  65.460  1.00  0.00           C
ATOM    805  HB  VAL   259      47.699  47.374  66.001  1.00  0.00           H
ATOM    806  CG1 VAL   259      47.021  47.724  64.025  1.00  0.00           C
ATOM    807 HG11 VAL   259      46.150  47.706  63.369  1.00  0.00           H
ATOM    808 HG12 VAL   259      47.433  48.732  64.071  1.00  0.00           H
ATOM    809 HG13 VAL   259      47.710  47.085  63.473  1.00  0.00           H
ATOM    810  CG2 VAL   259      45.628  48.115  65.896  1.00  0.00           C
ATOM    811 HG21 VAL   259      45.087  47.774  66.779  1.00  0.00           H
ATOM    812 HG22 VAL   259      45.959  49.118  66.166  1.00  0.00           H
ATOM    813 HG23 VAL   259      44.878  48.079  65.106  1.00  0.00           H
ATOM    814  C   VAL   259      47.286  44.868  64.659  1.00  0.00           C
ATOM    815  O   VAL   259      46.885  44.491  63.560  1.00  0.00           O
ATOM    816  N   TRP   260      48.530  44.558  65.070  1.00  0.00           N
ATOM    817  H   TRP   260      48.745  44.958  65.972  1.00  0.00           H
ATOM    818  CA  TRP   260      49.555  43.918  64.272  1.00  0.00           C
ATOM    819  HA  TRP   260      49.558  44.254  63.235  1.00  0.00           H
ATOM    820  CB  TRP   260      50.891  44.206  64.880  1.00  0.00           C
ATOM    821  HB2 TRP   260      50.870  43.824  65.901  1.00  0.00           H
ATOM    822  HB3 TRP   260      51.623  43.680  64.267  1.00  0.00           H
ATOM    823  CG  TRP   260      51.200  45.678  64.953  1.00  0.00           C
ATOM    824  CD1 TRP   260      51.652  46.319  66.054  1.00  0.00           C
ATOM    825  HD1 TRP   260      51.819  45.898  67.035  1.00  0.00           H
ATOM    826  NE1 TRP   260      52.007  47.613  65.775  1.00  0.00           N
ATOM    827  HE1 TRP   260      52.391  48.208  66.495  1.00  0.00           H
ATOM    828  CE2 TRP   260      51.873  47.925  64.391  1.00  0.00           C
ATOM    829  CZ2 TRP   260      52.089  49.118  63.697  1.00  0.00           C
ATOM    830  HZ2 TRP   260      52.528  49.966  64.202  1.00  0.00           H
ATOM    831  CH2 TRP   260      51.941  48.976  62.245  1.00  0.00           C
ATOM    832  HH2 TRP   260      52.089  49.825  61.595  1.00  0.00           H
ATOM    833  CZ3 TRP   260      51.420  47.774  61.687  1.00  0.00           C
ATOM    834  HZ3 TRP   260      51.399  47.632  60.617  1.00  0.00           H
ATOM    835  CE3 TRP   260      51.173  46.702  62.512  1.00  0.00           C
ATOM    836  HE3 TRP   260      50.607  45.853  62.160  1.00  0.00           H
ATOM    837  CD2 TRP   260      51.405  46.690  63.856  1.00  0.00           C
ATOM    838  C   TRP   260      49.283  42.436  64.024  1.00  0.00           C
ATOM    839  O   TRP   260      49.544  41.937  62.940  1.00  0.00           O
ATOM    840  N   SER   261      48.823  41.698  65.046  1.00  0.00           N
ATOM    841  H   SER   261      48.702  42.180  65.925  1.00  0.00           H
ATOM    842  CA  SER   261      48.593  40.223  64.954  1.00  0.00           C
ATOM    843  HA  SER   261      49.523  39.790  64.587  1.00  0.00           H
ATOM    844  CB  SER   261      48.271  39.581  66.333  1.00  0.00           C
ATOM    845  HB2 SER   261      48.290  38.504  66.167  1.00  0.00           H
ATOM    846  HB3 SER   261      49.090  39.800  67.017  1.00  0.00           H
ATOM    847  OG  SER   261      47.100  40.124  66.963  1.00  0.00           O
ATOM    848  HG  SER   261      47.283  41.031  67.219  1.00  0.00           H
ATOM    849  C   SER   261      47.437  39.951  63.905  1.00  0.00           C
ATOM    850  O   SER   261      47.676  39.148  63.021  1.00  0.00           O
ATOM    851  N   VAL   262      46.323  40.634  64.054  1.00  0.00           N
ATOM    852  H   VAL   262      46.102  41.015  64.963  1.00  0.00           H
ATOM    853  CA  VAL   262      45.201  40.714  63.036  1.00  0.00           C
ATOM    854  HA  VAL   262      44.765  39.720  62.931  1.00  0.00           H
ATOM    855  CB  VAL   262      44.082  41.619  63.640  1.00  0.00           C
ATOM    856  HB  VAL   262      44.529  42.580  63.894  1.00  0.00           H
ATOM    857  CG1 VAL   262      42.902  41.907  62.645  1.00  0.00           C
ATOM    858 HG11 VAL   262      42.052  42.442  63.070  1.00  0.00           H
ATOM    859 HG12 VAL   262      43.203  42.625  61.883  1.00  0.00           H
ATOM    860 HG13 VAL   262      42.538  40.940  62.300  1.00  0.00           H
ATOM    861  CG2 VAL   262      43.340  41.057  64.898  1.00  0.00           C
ATOM    862 HG21 VAL   262      43.999  41.070  65.765  1.00  0.00           H
ATOM    863 HG22 VAL   262      42.468  41.644  65.186  1.00  0.00           H
ATOM    864 HG23 VAL   262      42.991  40.026  64.832  1.00  0.00           H
ATOM    865  C   VAL   262      45.578  41.096  61.689  1.00  0.00           C
ATOM    866  O   VAL   262      45.214  40.370  60.726  1.00  0.00           O
ATOM    867  N   LEU   263      46.232  42.277  61.540  1.00  0.00           N
ATOM    868  H   LEU   263      46.382  42.787  62.399  1.00  0.00           H
ATOM    869  CA  LEU   263      46.803  42.726  60.221  1.00  0.00           C
ATOM    870  HA  LEU   263      46.029  42.682  59.455  1.00  0.00           H
ATOM    871  CB  LEU   263      47.123  44.245  60.227  1.00  0.00           C
ATOM    872  HB2 LEU   263      46.231  44.717  60.641  1.00  0.00           H
ATOM    873  HB3 LEU   263      47.933  44.330  60.952  1.00  0.00           H
ATOM    874  CG  LEU   263      47.466  44.900  58.867  1.00  0.00           C
ATOM    875  HG  LEU   263      48.397  44.429  58.553  1.00  0.00           H
ATOM    876  CD1 LEU   263      46.525  44.737  57.718  1.00  0.00           C
ATOM    877 HD11 LEU   263      46.299  43.671  57.689  1.00  0.00           H
ATOM    878 HD12 LEU   263      45.544  45.184  57.879  1.00  0.00           H
ATOM    879 HD13 LEU   263      47.013  44.964  56.770  1.00  0.00           H
ATOM    880  CD2 LEU   263      47.738  46.370  59.171  1.00  0.00           C
ATOM    881 HD21 LEU   263      48.372  46.713  58.353  1.00  0.00           H
ATOM    882 HD22 LEU   263      46.767  46.864  59.217  1.00  0.00           H
ATOM    883 HD23 LEU   263      48.231  46.512  60.132  1.00  0.00           H
ATOM    884  C   LEU   263      47.801  41.810  59.584  1.00  0.00           C
ATOM    885  O   LEU   263      47.817  41.627  58.380  1.00  0.00           O
ATOM    886  N   CYS   264      48.585  41.108  60.455  1.00  0.00           N
ATOM    887  H   CYS   264      48.544  41.188  61.461  1.00  0.00           H
ATOM    888  CA  CYS   264      49.481  40.077  59.965  1.00  0.00           C
ATOM    889  HA  CYS   264      49.930  40.472  59.053  1.00  0.00           H
ATOM    890  CB  CYS   264      50.519  39.668  61.019  1.00  0.00           C
ATOM    891  HB2 CYS   264      51.125  40.509  61.356  1.00  0.00           H
ATOM    892  HB3 CYS   264      49.932  39.271  61.848  1.00  0.00           H
ATOM    893  SG  CYS   264      51.577  38.352  60.360  1.00  0.00           S
ATOM    894  HG  CYS   264      50.677  37.379  60.188  1.00  0.00           H
ATOM    895  C   CYS   264      48.659  38.829  59.538  1.00  0.00           C
ATOM    896  O   CYS   264      48.675  38.299  58.408  1.00  0.00           O
ATOM    897  N   CYS   265      47.736  38.386  60.342  1.00  0.00           N
ATOM    898  H   CYS   265      47.637  38.762  61.274  1.00  0.00           H
ATOM    899  CA  CYS   265      46.678  37.372  59.959  1.00  0.00           C
ATOM    900  HA  CYS   265      47.244  36.479  59.697  1.00  0.00           H
ATOM    901  CB  CYS   265      45.733  37.036  61.140  1.00  0.00           C
ATOM    902  HB2 CYS   265      46.307  36.792  62.034  1.00  0.00           H
ATOM    903  HB3 CYS   265      45.110  37.912  61.322  1.00  0.00           H
ATOM    904  SG  CYS   265      44.753  35.539  60.904  1.00  0.00           S
ATOM    905  HG  CYS   265      45.787  34.713  60.719  1.00  0.00           H
ATOM    906  C   CYS   265      45.991  37.603  58.617  1.00  0.00           C
ATOM    907  O   CYS   265      45.848  36.759  57.746  1.00  0.00           O
ATOM    908  N   ALA   266      45.495  38.850  58.448  1.00  0.00           N
ATOM    909  H   ALA   266      45.626  39.518  59.195  1.00  0.00           H
ATOM    910  CA  ALA   266      44.728  39.236  57.232  1.00  0.00           C
ATOM    911  HA  ALA   266      43.928  38.510  57.089  1.00  0.00           H
ATOM    912  CB  ALA   266      44.068  40.594  57.494  1.00  0.00           C
ATOM    913  HB1 ALA   266      43.591  40.832  56.543  1.00  0.00           H
ATOM    914  HB2 ALA   266      43.361  40.467  58.314  1.00  0.00           H
ATOM    915  HB3 ALA   266      44.707  41.427  57.787  1.00  0.00           H
ATOM    916  C   ALA   266      45.600  39.299  55.995  1.00  0.00           C
ATOM    917  O   ALA   266      45.271  38.651  55.009  1.00  0.00           O
ATOM    918  N   SER   267      46.730  40.014  56.011  1.00  0.00           N
ATOM    919  H   SER   267      46.985  40.448  56.887  1.00  0.00           H
ATOM    920  CA  SER   267      47.734  40.155  54.937  1.00  0.00           C
ATOM    921  HA  SER   267      47.287  40.729  54.125  1.00  0.00           H
ATOM    922  CB  SER   267      48.894  40.988  55.459  1.00  0.00           C
ATOM    923  HB2 SER   267      48.561  41.902  55.950  1.00  0.00           H
ATOM    924  HB3 SER   267      49.410  40.375  56.199  1.00  0.00           H
ATOM    925  OG  SER   267      49.624  41.458  54.368  1.00  0.00           O
ATOM    926  HG  SER   267      50.297  42.030  54.743  1.00  0.00           H
ATOM    927  C   SER   267      48.331  38.863  54.403  1.00  0.00           C
ATOM    928  O   SER   267      48.409  38.490  53.203  1.00  0.00           O
ATOM    929  N   THR   268      48.744  38.033  55.343  1.00  0.00           N
ATOM    930  H   THR   268      48.670  38.255  56.325  1.00  0.00           H
ATOM    931  CA  THR   268      49.187  36.586  55.115  1.00  0.00           C
ATOM    932  HA  THR   268      50.012  36.655  54.406  1.00  0.00           H
ATOM    933  CB  THR   268      49.780  35.833  56.326  1.00  0.00           C
ATOM    934  HB  THR   268      50.136  34.851  56.013  1.00  0.00           H
ATOM    935  CG2 THR   268      50.947  36.683  56.911  1.00  0.00           C
ATOM    936 HG21 THR   268      50.782  37.759  56.956  1.00  0.00           H
ATOM    937 HG22 THR   268      51.215  36.234  57.868  1.00  0.00           H
ATOM    938 HG23 THR   268      51.819  36.618  56.260  1.00  0.00           H
ATOM    939  OG1 THR   268      48.759  35.849  57.318  1.00  0.00           O
ATOM    940  HG1 THR   268      48.633  36.746  57.636  1.00  0.00           H
ATOM    941  C   THR   268      48.128  35.707  54.396  1.00  0.00           C
ATOM    942  O   THR   268      48.454  35.198  53.360  1.00  0.00           O
ATOM    943  N   LEU   269      46.941  35.589  54.918  1.00  0.00           N
ATOM    944  H   LEU   269      46.735  35.880  55.863  1.00  0.00           H
ATOM    945  CA  LEU   269      45.869  34.817  54.205  1.00  0.00           C
ATOM    946  HA  LEU   269      46.189  33.807  53.947  1.00  0.00           H
ATOM    947  CB  LEU   269      44.755  34.635  55.183  1.00  0.00           C
ATOM    948  HB2 LEU   269      45.180  34.235  56.104  1.00  0.00           H
ATOM    949  HB3 LEU   269      44.219  35.564  55.373  1.00  0.00           H
ATOM    950  CG  LEU   269      43.710  33.641  54.752  1.00  0.00           C
ATOM    951  HG  LEU   269      43.196  33.980  53.852  1.00  0.00           H
ATOM    952  CD1 LEU   269      44.251  32.172  54.566  1.00  0.00           C
ATOM    953 HD11 LEU   269      44.761  32.056  53.609  1.00  0.00           H
ATOM    954 HD12 LEU   269      44.974  31.936  55.347  1.00  0.00           H
ATOM    955 HD13 LEU   269      43.406  31.487  54.517  1.00  0.00           H
ATOM    956  CD2 LEU   269      42.596  33.501  55.770  1.00  0.00           C
ATOM    957 HD21 LEU   269      41.944  32.670  55.498  1.00  0.00           H
ATOM    958 HD22 LEU   269      43.039  33.419  56.762  1.00  0.00           H
ATOM    959 HD23 LEU   269      41.994  34.402  55.889  1.00  0.00           H
ATOM    960  C   LEU   269      45.355  35.469  52.903  1.00  0.00           C
ATOM    961  O   LEU   269      45.013  34.826  51.974  1.00  0.00           O
ATOM    962  N   PHE   270      45.269  36.760  52.826  1.00  0.00           N
ATOM    963  H   PHE   270      45.624  37.173  53.677  1.00  0.00           H
ATOM    964  CA  PHE   270      45.047  37.528  51.605  1.00  0.00           C
ATOM    965  HA  PHE   270      44.068  37.250  51.214  1.00  0.00           H
ATOM    966  CB  PHE   270      45.025  39.050  51.935  1.00  0.00           C
ATOM    967  HB2 PHE   270      44.089  39.312  52.427  1.00  0.00           H
ATOM    968  HB3 PHE   270      45.892  39.363  52.517  1.00  0.00           H
ATOM    969  CG  PHE   270      44.874  39.879  50.692  1.00  0.00           C
ATOM    970  CD1 PHE   270      45.942  40.593  50.134  1.00  0.00           C
ATOM    971  HD1 PHE   270      46.813  40.590  50.772  1.00  0.00           H
ATOM    972  CE1 PHE   270      45.787  41.506  49.045  1.00  0.00           C
ATOM    973  HE1 PHE   270      46.591  42.188  48.811  1.00  0.00           H
ATOM    974  CZ  PHE   270      44.562  41.495  48.367  1.00  0.00           C
ATOM    975  HZ  PHE   270      44.326  42.248  47.630  1.00  0.00           H
ATOM    976  CE2 PHE   270      43.500  40.625  48.761  1.00  0.00           C
ATOM    977  HE2 PHE   270      42.544  40.654  48.260  1.00  0.00           H
ATOM    978  CD2 PHE   270      43.651  39.868  49.971  1.00  0.00           C
ATOM    979  HD2 PHE   270      42.832  39.276  50.352  1.00  0.00           H
ATOM    980  C   PHE   270      46.083  37.193  50.511  1.00  0.00           C
ATOM    981  O   PHE   270      45.655  36.840  49.434  1.00  0.00           O
ATOM    982  N   THR   271      47.372  37.218  50.775  1.00  0.00           N
ATOM    983  H   THR   271      47.783  37.543  51.638  1.00  0.00           H
ATOM    984  CA  THR   271      48.319  36.724  49.788  1.00  0.00           C
ATOM    985  HA  THR   271      48.141  37.312  48.888  1.00  0.00           H
ATOM    986  CB  THR   271      49.789  36.745  50.265  1.00  0.00           C
ATOM    987  HB  THR   271      50.011  36.038  51.064  1.00  0.00           H
ATOM    988  CG2 THR   271      50.736  36.720  49.151  1.00  0.00           C
ATOM    989 HG21 THR   271      50.707  37.607  48.517  1.00  0.00           H
ATOM    990 HG22 THR   271      51.755  36.715  49.539  1.00  0.00           H
ATOM    991 HG23 THR   271      50.717  35.846  48.501  1.00  0.00           H
ATOM    992  OG1 THR   271      50.082  38.033  50.792  1.00  0.00           O
ATOM    993  HG1 THR   271      50.287  37.979  51.728  1.00  0.00           H
ATOM    994  C   THR   271      48.070  35.262  49.476  1.00  0.00           C
ATOM    995  O   THR   271      48.023  34.896  48.308  1.00  0.00           O
ATOM    996  N   VAL   272      48.020  34.385  50.505  1.00  0.00           N
ATOM    997  H   VAL   272      48.070  34.604  51.490  1.00  0.00           H
ATOM    998  CA  VAL   272      47.868  32.940  50.222  1.00  0.00           C
ATOM    999  HA  VAL   272      48.703  32.596  49.612  1.00  0.00           H
ATOM   1000  CB  VAL   272      47.793  32.090  51.516  1.00  0.00           C
ATOM   1001  HB  VAL   272      47.099  32.629  52.160  1.00  0.00           H
ATOM   1002  CG1 VAL   272      47.298  30.666  51.298  1.00  0.00           C
ATOM   1003 HG11 VAL   272      47.653  30.038  52.116  1.00  0.00           H
ATOM   1004 HG12 VAL   272      46.225  30.528  51.168  1.00  0.00           H
ATOM   1005 HG13 VAL   272      47.876  30.363  50.425  1.00  0.00           H
ATOM   1006  CG2 VAL   272      49.183  32.120  52.213  1.00  0.00           C
ATOM   1007 HG21 VAL   272      49.470  33.146  52.443  1.00  0.00           H
ATOM   1008 HG22 VAL   272      49.075  31.609  53.169  1.00  0.00           H
ATOM   1009 HG23 VAL   272      50.016  31.703  51.647  1.00  0.00           H
ATOM   1010  C   VAL   272      46.684  32.716  49.271  1.00  0.00           C
ATOM   1011  O   VAL   272      46.887  32.116  48.194  1.00  0.00           O
ATOM   1012  N   LEU   273      45.512  33.402  49.456  1.00  0.00           N
ATOM   1013  H   LEU   273      45.445  33.865  50.351  1.00  0.00           H
ATOM   1014  CA  LEU   273      44.278  33.168  48.667  1.00  0.00           C
ATOM   1015  HA  LEU   273      44.307  32.134  48.323  1.00  0.00           H
ATOM   1016  CB  LEU   273      42.977  33.573  49.393  1.00  0.00           C
ATOM   1017  HB2 LEU   273      43.049  34.541  49.888  1.00  0.00           H
ATOM   1018  HB3 LEU   273      42.143  33.467  48.699  1.00  0.00           H
ATOM   1019  CG  LEU   273      42.732  32.576  50.620  1.00  0.00           C
ATOM   1020  HG  LEU   273      43.656  32.324  51.141  1.00  0.00           H
ATOM   1021  CD1 LEU   273      41.694  33.128  51.597  1.00  0.00           C
ATOM   1022 HD11 LEU   273      41.493  32.561  52.505  1.00  0.00           H
ATOM   1023 HD12 LEU   273      42.027  34.097  51.967  1.00  0.00           H
ATOM   1024 HD13 LEU   273      40.734  33.347  51.129  1.00  0.00           H
ATOM   1025  CD2 LEU   273      42.273  31.257  50.037  1.00  0.00           C
ATOM   1026 HD21 LEU   273      42.177  30.548  50.859  1.00  0.00           H
ATOM   1027 HD22 LEU   273      41.335  31.425  49.509  1.00  0.00           H
ATOM   1028 HD23 LEU   273      43.015  30.823  49.366  1.00  0.00           H
ATOM   1029  C   LEU   273      44.412  33.823  47.305  1.00  0.00           C
ATOM   1030  O   LEU   273      43.960  33.250  46.320  1.00  0.00           O
ATOM   1031  N   THR   274      45.039  35.006  47.196  1.00  0.00           N
ATOM   1032  H   THR   274      45.209  35.559  48.024  1.00  0.00           H
ATOM   1033  CA  THR   274      45.507  35.652  45.964  1.00  0.00           C
ATOM   1034  HA  THR   274      44.565  35.894  45.471  1.00  0.00           H
ATOM   1035  CB  THR   274      46.063  37.058  46.258  1.00  0.00           C
ATOM   1036  HB  THR   274      46.962  37.034  46.874  1.00  0.00           H
ATOM   1037  CG2 THR   274      46.506  37.901  45.061  1.00  0.00           C
ATOM   1038 HG21 THR   274      46.829  38.879  45.417  1.00  0.00           H
ATOM   1039 HG22 THR   274      47.354  37.463  44.535  1.00  0.00           H
ATOM   1040 HG23 THR   274      45.637  38.075  44.425  1.00  0.00           H
ATOM   1041  OG1 THR   274      45.085  37.831  46.894  1.00  0.00           O
ATOM   1042  HG1 THR   274      45.079  37.517  47.801  1.00  0.00           H
ATOM   1043  C   THR   274      46.328  34.819  45.054  1.00  0.00           C
ATOM   1044  O   THR   274      46.430  35.179  43.876  1.00  0.00           O
ATOM   1045  N   TYR   275      47.086  33.727  45.469  1.00  0.00           N
ATOM   1046  H   TYR   275      47.055  33.514  46.456  1.00  0.00           H
ATOM   1047  CA  TYR   275      47.645  32.771  44.498  1.00  0.00           C
ATOM   1048  HA  TYR   275      48.121  33.280  43.660  1.00  0.00           H
ATOM   1049  CB  TYR   275      48.660  31.789  45.130  1.00  0.00           C
ATOM   1050  HB2 TYR   275      48.068  31.183  45.816  1.00  0.00           H
ATOM   1051  HB3 TYR   275      49.051  31.161  44.330  1.00  0.00           H
ATOM   1052  CG  TYR   275      49.810  32.397  46.015  1.00  0.00           C
ATOM   1053  CD1 TYR   275      50.725  33.389  45.449  1.00  0.00           C
ATOM   1054  HD1 TYR   275      50.645  33.690  44.415  1.00  0.00           H
ATOM   1055  CE1 TYR   275      51.717  33.931  46.261  1.00  0.00           C
ATOM   1056  HE1 TYR   275      52.342  34.630  45.724  1.00  0.00           H
ATOM   1057  CZ  TYR   275      51.923  33.587  47.602  1.00  0.00           C
ATOM   1058  OH  TYR   275      52.949  34.066  48.310  1.00  0.00           O
ATOM   1059  HH  TYR   275      53.530  34.637  47.802  1.00  0.00           H
ATOM   1060  CE2 TYR   275      50.971  32.686  48.170  1.00  0.00           C
ATOM   1061  HE2 TYR   275      51.049  32.477  49.227  1.00  0.00           H
ATOM   1062  CD2 TYR   275      49.980  32.000  47.358  1.00  0.00           C
ATOM   1063  HD2 TYR   275      49.261  31.295  47.747  1.00  0.00           H
ATOM   1064  C   TYR   275      46.499  31.869  43.781  1.00  0.00           C
ATOM   1065  O   TYR   275      46.789  31.194  42.799  1.00  0.00           O
ATOM   1066  N   LEU   276      45.317  31.819  44.331  1.00  0.00           N
ATOM   1067  H   LEU   276      45.219  32.216  45.255  1.00  0.00           H
ATOM   1068  CA  LEU   276      44.208  31.149  43.664  1.00  0.00           C
ATOM   1069  HA  LEU   276      44.513  30.367  42.968  1.00  0.00           H
ATOM   1070  CB  LEU   276      43.308  30.564  44.695  1.00  0.00           C
ATOM   1071  HB2 LEU   276      43.009  31.463  45.233  1.00  0.00           H
ATOM   1072  HB3 LEU   276      42.338  30.282  44.287  1.00  0.00           H
ATOM   1073  CG  LEU   276      43.914  29.626  45.687  1.00  0.00           C
ATOM   1074  HG  LEU   276      44.578  30.136  46.386  1.00  0.00           H
ATOM   1075  CD1 LEU   276      42.743  29.030  46.491  1.00  0.00           C
ATOM   1076 HD11 LEU   276      42.404  29.808  47.176  1.00  0.00           H
ATOM   1077 HD12 LEU   276      41.881  28.554  46.023  1.00  0.00           H
ATOM   1078 HD13 LEU   276      43.158  28.259  47.140  1.00  0.00           H
ATOM   1079  CD2 LEU   276      44.708  28.548  44.924  1.00  0.00           C
ATOM   1080 HD21 LEU   276      45.066  27.668  45.458  1.00  0.00           H
ATOM   1081 HD22 LEU   276      43.968  28.224  44.193  1.00  0.00           H
ATOM   1082 HD23 LEU   276      45.578  29.000  44.447  1.00  0.00           H
ATOM   1083  C   LEU   276      43.465  32.264  42.847  1.00  0.00           C
ATOM   1084  O   LEU   276      42.930  31.939  41.759  1.00  0.00           O
ATOM   1085  N   VAL   277      43.179  33.477  43.346  1.00  0.00           N
ATOM   1086  H   VAL   277      43.601  33.656  44.246  1.00  0.00           H
ATOM   1087  CA  VAL   277      42.354  34.472  42.644  1.00  0.00           C
ATOM   1088  HA  VAL   277      41.525  33.872  42.271  1.00  0.00           H
ATOM   1089  CB  VAL   277      42.062  35.653  43.629  1.00  0.00           C
ATOM   1090  HB  VAL   277      42.921  36.144  44.088  1.00  0.00           H
ATOM   1091  CG1 VAL   277      41.270  36.750  42.829  1.00  0.00           C
ATOM   1092 HG11 VAL   277      40.502  36.239  42.248  1.00  0.00           H
ATOM   1093 HG12 VAL   277      40.793  37.425  43.540  1.00  0.00           H
ATOM   1094 HG13 VAL   277      42.002  37.253  42.197  1.00  0.00           H
ATOM   1095  CG2 VAL   277      41.084  35.179  44.723  1.00  0.00           C
ATOM   1096 HG21 VAL   277      40.187  34.789  44.242  1.00  0.00           H
ATOM   1097 HG22 VAL   277      41.552  34.376  45.293  1.00  0.00           H
ATOM   1098 HG23 VAL   277      40.791  36.057  45.299  1.00  0.00           H
ATOM   1099  C   VAL   277      43.111  35.007  41.422  1.00  0.00           C
ATOM   1100  O   VAL   277      42.605  35.073  40.326  1.00  0.00           O
ATOM   1101  N   ASP   278      44.386  35.207  41.512  1.00  0.00           N
ATOM   1102  H   ASP   278      44.815  34.962  42.393  1.00  0.00           H
ATOM   1103  CA  ASP   278      45.317  35.580  40.437  1.00  0.00           C
ATOM   1104  HA  ASP   278      44.716  35.735  39.541  1.00  0.00           H
ATOM   1105  CB  ASP   278      46.034  36.885  40.898  1.00  0.00           C
ATOM   1106  HB2 ASP   278      45.354  37.620  41.329  1.00  0.00           H
ATOM   1107  HB3 ASP   278      46.668  36.572  41.727  1.00  0.00           H
ATOM   1108  CG  ASP   278      46.964  37.398  39.772  1.00  0.00           C
ATOM   1109  OD1 ASP   278      47.845  38.276  39.988  1.00  0.00           O
ATOM   1110  OD2 ASP   278      46.840  36.830  38.687  1.00  0.00           O
ATOM   1111  C   ASP   278      46.328  34.438  40.173  1.00  0.00           C
ATOM   1112  O   ASP   278      47.481  34.459  40.547  1.00  0.00           O
ATOM   1113  N   MET   279      45.794  33.319  39.590  1.00  0.00           N
ATOM   1114  H   MET   279      44.790  33.345  39.481  1.00  0.00           H
ATOM   1115  CA  MET   279      46.455  32.062  39.216  1.00  0.00           C
ATOM   1116  HA  MET   279      46.921  31.638  40.105  1.00  0.00           H
ATOM   1117  CB  MET   279      45.328  31.050  38.804  1.00  0.00           C
ATOM   1118  HB2 MET   279      44.696  30.928  39.683  1.00  0.00           H
ATOM   1119  HB3 MET   279      44.747  31.429  37.964  1.00  0.00           H
ATOM   1120  CG  MET   279      45.762  29.625  38.367  1.00  0.00           C
ATOM   1121  HG2 MET   279      44.918  29.057  37.977  1.00  0.00           H
ATOM   1122  HG3 MET   279      46.403  29.845  37.513  1.00  0.00           H
ATOM   1123  SD  MET   279      46.644  28.592  39.622  1.00  0.00           S
ATOM   1124  CE  MET   279      45.368  28.256  40.836  1.00  0.00           C
ATOM   1125  HE1 MET   279      44.749  27.444  40.455  1.00  0.00           H
ATOM   1126  HE2 MET   279      45.835  27.974  41.779  1.00  0.00           H
ATOM   1127  HE3 MET   279      44.723  29.110  41.044  1.00  0.00           H
ATOM   1128  C   MET   279      47.539  32.268  38.089  1.00  0.00           C
ATOM   1129  O   MET   279      47.302  33.050  37.096  1.00  0.00           O
ATOM   1130  N   ARG   280      48.659  31.593  38.259  1.00  0.00           N
ATOM   1131  H   ARG   280      48.685  31.129  39.156  1.00  0.00           H
ATOM   1132  CA  ARG   280      49.701  31.199  37.352  1.00  0.00           C
ATOM   1133  HA  ARG   280      49.216  30.825  36.451  1.00  0.00           H
ATOM   1134  CB  ARG   280      50.608  32.371  36.956  1.00  0.00           C
ATOM   1135  HB2 ARG   280      51.401  32.001  36.307  1.00  0.00           H
ATOM   1136  HB3 ARG   280      50.088  33.120  36.358  1.00  0.00           H
ATOM   1137  CG  ARG   280      51.366  32.963  38.168  1.00  0.00           C
ATOM   1138  HG2 ARG   280      50.674  33.477  38.836  1.00  0.00           H
ATOM   1139  HG3 ARG   280      51.725  32.112  38.747  1.00  0.00           H
ATOM   1140  CD  ARG   280      52.576  33.735  37.801  1.00  0.00           C
ATOM   1141  HD2 ARG   280      53.292  32.935  37.612  1.00  0.00           H
ATOM   1142  HD3 ARG   280      52.463  34.330  36.895  1.00  0.00           H
ATOM   1143  NE  ARG   280      53.032  34.610  38.965  1.00  0.00           N
ATOM   1144  HE  ARG   280      52.484  35.407  39.258  1.00  0.00           H
ATOM   1145  CZ  ARG   280      53.998  34.348  39.806  1.00  0.00           C
ATOM   1146  NH1 ARG   280      54.874  33.455  39.610  1.00  0.00           N
ATOM   1147 HH11 ARG   280      54.660  32.772  38.897  1.00  0.00           H
ATOM   1148 HH12 ARG   280      55.633  33.305  40.260  1.00  0.00           H
ATOM   1149  NH2 ARG   280      53.962  35.100  40.816  1.00  0.00           N
ATOM   1150 HH21 ARG   280      53.453  35.970  40.888  1.00  0.00           H
ATOM   1151 HH22 ARG   280      54.515  34.812  41.610  1.00  0.00           H
ATOM   1152  C   ARG   280      50.491  29.982  37.932  1.00  0.00           C
ATOM   1153  O   ARG   280      50.257  29.480  39.039  1.00  0.00           O
ATOM   1154  N   ARG   281      51.459  29.603  37.150  1.00  0.00           N
ATOM   1155  H   ARG   281      51.499  29.782  36.157  1.00  0.00           H
ATOM   1156  CA  ARG   281      52.567  28.732  37.655  1.00  0.00           C
ATOM   1157  HA  ARG   281      52.080  27.881  38.131  1.00  0.00           H
ATOM   1158  CB  ARG   281      53.348  28.174  36.405  1.00  0.00           C
ATOM   1159  HB2 ARG   281      52.645  27.665  35.746  1.00  0.00           H
ATOM   1160  HB3 ARG   281      53.758  29.039  35.882  1.00  0.00           H
ATOM   1161  CG  ARG   281      54.505  27.218  36.736  1.00  0.00           C
ATOM   1162  HG2 ARG   281      55.150  27.088  35.866  1.00  0.00           H
ATOM   1163  HG3 ARG   281      55.043  27.659  37.575  1.00  0.00           H
ATOM   1164  CD  ARG   281      54.092  25.796  37.098  1.00  0.00           C
ATOM   1165  HD2 ARG   281      53.190  25.877  37.703  1.00  0.00           H
ATOM   1166  HD3 ARG   281      53.798  25.308  36.169  1.00  0.00           H
ATOM   1167  NE  ARG   281      55.296  25.008  37.638  1.00  0.00           N
ATOM   1168  HE  ARG   281      56.013  24.824  36.951  1.00  0.00           H
ATOM   1169  CZ  ARG   281      55.534  24.571  38.906  1.00  0.00           C
ATOM   1170  NH1 ARG   281      54.619  24.717  39.819  1.00  0.00           N
ATOM   1171 HH11 ARG   281      53.788  25.268  39.654  1.00  0.00           H
ATOM   1172 HH12 ARG   281      54.924  24.368  40.716  1.00  0.00           H
ATOM   1173  NH2 ARG   281      56.717  24.114  39.257  1.00  0.00           N
ATOM   1174 HH21 ARG   281      57.394  24.026  38.512  1.00  0.00           H
ATOM   1175 HH22 ARG   281      56.959  23.939  40.222  1.00  0.00           H
ATOM   1176  C   ARG   281      53.544  29.464  38.634  1.00  0.00           C
ATOM   1177  O   ARG   281      53.868  30.630  38.388  1.00  0.00           O
ATOM   1178  N   PHE   282      53.920  28.790  39.719  1.00  0.00           N
ATOM   1179  H   PHE   282      53.557  27.849  39.762  1.00  0.00           H
ATOM   1180  CA  PHE   282      54.910  29.264  40.786  1.00  0.00           C
ATOM   1181  HA  PHE   282      55.420  30.149  40.405  1.00  0.00           H
ATOM   1182  CB  PHE   282      54.242  29.795  42.077  1.00  0.00           C
ATOM   1183  HB2 PHE   282      53.944  28.907  42.633  1.00  0.00           H
ATOM   1184  HB3 PHE   282      55.067  30.103  42.719  1.00  0.00           H
ATOM   1185  CG  PHE   282      53.088  30.756  42.018  1.00  0.00           C
ATOM   1186  CD1 PHE   282      53.233  32.091  42.462  1.00  0.00           C
ATOM   1187  HD1 PHE   282      54.188  32.361  42.888  1.00  0.00           H
ATOM   1188  CE1 PHE   282      52.071  32.948  42.446  1.00  0.00           C
ATOM   1189  HE1 PHE   282      52.220  33.970  42.760  1.00  0.00           H
ATOM   1190  CZ  PHE   282      50.829  32.547  41.989  1.00  0.00           C
ATOM   1191  HZ  PHE   282      49.970  33.178  41.816  1.00  0.00           H
ATOM   1192  CE2 PHE   282      50.656  31.159  41.636  1.00  0.00           C
ATOM   1193  HE2 PHE   282      49.772  30.677  41.245  1.00  0.00           H
ATOM   1194  CD2 PHE   282      51.832  30.273  41.640  1.00  0.00           C
ATOM   1195  HD2 PHE   282      51.720  29.307  41.171  1.00  0.00           H
ATOM   1196  C   PHE   282      55.928  28.187  41.113  1.00  0.00           C
ATOM   1197  O   PHE   282      55.526  27.034  41.405  1.00  0.00           O
ATOM   1198  N   SER   283      57.226  28.601  41.222  1.00  0.00           N
ATOM   1199  H   SER   283      57.361  29.599  41.147  1.00  0.00           H
ATOM   1200  CA  SER   283      58.396  27.706  41.258  1.00  0.00           C
ATOM   1201  HA  SER   283      58.089  26.857  41.869  1.00  0.00           H
ATOM   1202  CB  SER   283      58.680  27.282  39.847  1.00  0.00           C
ATOM   1203  HB2 SER   283      57.757  26.791  39.539  1.00  0.00           H
ATOM   1204  HB3 SER   283      58.968  28.136  39.233  1.00  0.00           H
ATOM   1205  OG  SER   283      59.557  26.236  39.622  1.00  0.00           O
ATOM   1206  HG  SER   283      59.383  25.808  38.780  1.00  0.00           H
ATOM   1207  C   SER   283      59.768  28.278  41.749  1.00  0.00           C
ATOM   1208  O   SER   283      59.840  29.430  42.179  1.00  0.00           O
ATOM   1209  N   TYR   284      60.813  27.543  41.940  1.00  0.00           N
ATOM   1210  H   TYR   284      60.743  26.551  41.764  1.00  0.00           H
ATOM   1211  CA  TYR   284      61.973  27.972  42.723  1.00  0.00           C
ATOM   1212  HA  TYR   284      61.626  28.415  43.657  1.00  0.00           H
ATOM   1213  CB  TYR   284      62.869  26.790  43.035  1.00  0.00           C
ATOM   1214  HB2 TYR   284      62.805  26.145  42.159  1.00  0.00           H
ATOM   1215  HB3 TYR   284      63.873  27.185  43.191  1.00  0.00           H
ATOM   1216  CG  TYR   284      62.404  26.069  44.303  1.00  0.00           C
ATOM   1217  CD1 TYR   284      61.518  24.957  44.298  1.00  0.00           C
ATOM   1218  HD1 TYR   284      61.171  24.619  43.333  1.00  0.00           H
ATOM   1219  CE1 TYR   284      61.174  24.357  45.568  1.00  0.00           C
ATOM   1220  HE1 TYR   284      60.368  23.647  45.684  1.00  0.00           H
ATOM   1221  CZ  TYR   284      61.701  24.894  46.736  1.00  0.00           C
ATOM   1222  OH  TYR   284      61.507  24.354  47.989  1.00  0.00           O
ATOM   1223  HH  TYR   284      60.851  23.654  47.968  1.00  0.00           H
ATOM   1224  CE2 TYR   284      62.484  26.062  46.725  1.00  0.00           C
ATOM   1225  HE2 TYR   284      62.822  26.426  47.684  1.00  0.00           H
ATOM   1226  CD2 TYR   284      62.808  26.630  45.520  1.00  0.00           C
ATOM   1227  HD2 TYR   284      63.509  27.452  45.521  1.00  0.00           H
ATOM   1228  C   TYR   284      62.752  29.030  41.940  1.00  0.00           C
ATOM   1229  O   TYR   284      63.000  28.887  40.736  1.00  0.00           O
ATOM   1230  N   PRO   285      63.283  30.106  42.569  1.00  0.00           N
ATOM   1231  CD  PRO   285      64.210  31.006  41.865  1.00  0.00           C
ATOM   1232  HD2 PRO   285      63.789  32.011  41.883  1.00  0.00           H
ATOM   1233  HD3 PRO   285      64.413  30.705  40.838  1.00  0.00           H
ATOM   1234  CG  PRO   285      65.472  30.893  42.726  1.00  0.00           C
ATOM   1235  HG2 PRO   285      66.165  31.701  42.491  1.00  0.00           H
ATOM   1236  HG3 PRO   285      65.929  29.911  42.600  1.00  0.00           H
ATOM   1237  CB  PRO   285      64.823  31.071  44.158  1.00  0.00           C
ATOM   1238  HB2 PRO   285      64.589  32.135  44.192  1.00  0.00           H
ATOM   1239  HB3 PRO   285      65.370  30.691  45.020  1.00  0.00           H
ATOM   1240  CA  PRO   285      63.488  30.400  44.028  1.00  0.00           C
ATOM   1241  HA  PRO   285      63.553  29.445  44.550  1.00  0.00           H
ATOM   1242  C   PRO   285      62.335  31.175  44.687  1.00  0.00           C
ATOM   1243  O   PRO   285      62.466  31.659  45.860  1.00  0.00           O
ATOM   1244  N   GLU   286      61.254  31.471  43.924  1.00  0.00           N
ATOM   1245  H   GLU   286      61.138  31.130  42.980  1.00  0.00           H
ATOM   1246  CA  GLU   286      60.154  32.250  44.449  1.00  0.00           C
ATOM   1247  HA  GLU   286      60.585  33.075  45.017  1.00  0.00           H
ATOM   1248  CB  GLU   286      59.336  32.687  43.196  1.00  0.00           C
ATOM   1249  HB2 GLU   286      59.910  33.464  42.692  1.00  0.00           H
ATOM   1250  HB3 GLU   286      59.124  31.826  42.563  1.00  0.00           H
ATOM   1251  CG  GLU   286      58.015  33.328  43.590  1.00  0.00           C
ATOM   1252  HG2 GLU   286      57.504  32.644  44.268  1.00  0.00           H
ATOM   1253  HG3 GLU   286      58.117  34.262  44.143  1.00  0.00           H
ATOM   1254  CD  GLU   286      57.189  33.674  42.397  1.00  0.00           C
ATOM   1255  OE1 GLU   286      56.209  34.421  42.550  1.00  0.00           O
ATOM   1256  OE2 GLU   286      57.402  33.192  41.235  1.00  0.00           O
ATOM   1257  C   GLU   286      59.345  31.416  45.486  1.00  0.00           C
ATOM   1258  O   GLU   286      58.962  31.839  46.583  1.00  0.00           O
ATOM   1259  N   ARG   287      59.051  30.178  45.111  1.00  0.00           N
ATOM   1260  H   ARG   287      59.251  29.926  44.154  1.00  0.00           H
ATOM   1261  CA  ARG   287      58.237  29.142  45.764  1.00  0.00           C
ATOM   1262  HA  ARG   287      57.200  29.436  45.596  1.00  0.00           H
ATOM   1263  CB  ARG   287      58.421  27.767  45.147  1.00  0.00           C
ATOM   1264  HB2 ARG   287      58.618  27.827  44.077  1.00  0.00           H
ATOM   1265  HB3 ARG   287      59.270  27.310  45.657  1.00  0.00           H
ATOM   1266  CG  ARG   287      57.201  26.836  45.308  1.00  0.00           C
ATOM   1267  HG2 ARG   287      57.099  26.798  46.393  1.00  0.00           H
ATOM   1268  HG3 ARG   287      56.361  27.334  44.822  1.00  0.00           H
ATOM   1269  CD  ARG   287      57.394  25.381  44.661  1.00  0.00           C
ATOM   1270  HD2 ARG   287      57.316  25.483  43.579  1.00  0.00           H
ATOM   1271  HD3 ARG   287      58.402  25.020  44.865  1.00  0.00           H
ATOM   1272  NE  ARG   287      56.397  24.518  45.284  1.00  0.00           N
ATOM   1273  HE  ARG   287      55.645  24.988  45.768  1.00  0.00           H
ATOM   1274  CZ  ARG   287      56.234  23.259  45.375  1.00  0.00           C
ATOM   1275  NH1 ARG   287      56.990  22.351  44.752  1.00  0.00           N
ATOM   1276 HH11 ARG   287      57.713  22.666  44.121  1.00  0.00           H
ATOM   1277 HH12 ARG   287      56.707  21.392  44.893  1.00  0.00           H
ATOM   1278  NH2 ARG   287      55.185  22.732  45.923  1.00  0.00           N
ATOM   1279 HH21 ARG   287      54.487  23.321  46.352  1.00  0.00           H
ATOM   1280 HH22 ARG   287      54.996  21.740  45.897  1.00  0.00           H
ATOM   1281  C   ARG   287      58.255  29.243  47.336  1.00  0.00           C
ATOM   1282  O   ARG   287      57.130  29.453  47.919  1.00  0.00           O
ATOM   1283  N   PRO   288      59.430  29.230  48.035  1.00  0.00           N
ATOM   1284  CD  PRO   288      60.716  28.970  47.430  1.00  0.00           C
ATOM   1285  HD2 PRO   288      60.898  29.840  46.799  1.00  0.00           H
ATOM   1286  HD3 PRO   288      60.768  28.128  46.740  1.00  0.00           H
ATOM   1287  CG  PRO   288      61.688  28.873  48.597  1.00  0.00           C
ATOM   1288  HG2 PRO   288      62.701  29.146  48.302  1.00  0.00           H
ATOM   1289  HG3 PRO   288      61.718  27.853  48.979  1.00  0.00           H
ATOM   1290  CB  PRO   288      61.037  29.805  49.646  1.00  0.00           C
ATOM   1291  HB2 PRO   288      61.208  30.824  49.298  1.00  0.00           H
ATOM   1292  HB3 PRO   288      61.392  29.646  50.664  1.00  0.00           H
ATOM   1293  CA  PRO   288      59.557  29.508  49.485  1.00  0.00           C
ATOM   1294  HA  PRO   288      59.336  28.596  50.040  1.00  0.00           H
ATOM   1295  C   PRO   288      58.667  30.601  50.082  1.00  0.00           C
ATOM   1296  O   PRO   288      58.062  30.343  51.154  1.00  0.00           O
ATOM   1297  N   ILE   289      58.488  31.778  49.514  1.00  0.00           N
ATOM   1298  H   ILE   289      58.869  31.953  48.595  1.00  0.00           H
ATOM   1299  CA  ILE   289      57.547  32.776  50.068  1.00  0.00           C
ATOM   1300  HA  ILE   289      57.856  33.271  50.989  1.00  0.00           H
ATOM   1301  CB  ILE   289      57.495  33.961  49.042  1.00  0.00           C
ATOM   1302  HB  ILE   289      57.124  33.581  48.090  1.00  0.00           H
ATOM   1303  CG2 ILE   289      56.501  35.079  49.479  1.00  0.00           C
ATOM   1304 HG21 ILE   289      55.501  34.679  49.644  1.00  0.00           H
ATOM   1305 HG22 ILE   289      56.805  35.641  50.363  1.00  0.00           H
ATOM   1306 HG23 ILE   289      56.395  35.890  48.759  1.00  0.00           H
ATOM   1307  CG1 ILE   289      58.955  34.480  48.909  1.00  0.00           C
ATOM   1308 HG12 ILE   289      59.225  34.635  49.954  1.00  0.00           H
ATOM   1309 HG13 ILE   289      59.601  33.735  48.444  1.00  0.00           H
ATOM   1310  CD1 ILE   289      59.193  35.756  48.064  1.00  0.00           C
ATOM   1311 HD11 ILE   289      60.278  35.845  48.107  1.00  0.00           H
ATOM   1312 HD12 ILE   289      58.846  35.527  47.057  1.00  0.00           H
ATOM   1313 HD13 ILE   289      58.598  36.571  48.477  1.00  0.00           H
ATOM   1314  C   ILE   289      56.067  32.250  50.223  1.00  0.00           C
ATOM   1315  O   ILE   289      55.507  32.648  51.242  1.00  0.00           O
ATOM   1316  N   ILE   290      55.520  31.441  49.271  1.00  0.00           N
ATOM   1317  H   ILE   290      56.118  31.121  48.523  1.00  0.00           H
ATOM   1318  CA  ILE   290      54.165  30.844  49.434  1.00  0.00           C
ATOM   1319  HA  ILE   290      53.452  31.664  49.513  1.00  0.00           H
ATOM   1320  CB  ILE   290      53.829  29.890  48.273  1.00  0.00           C
ATOM   1321  HB  ILE   290      54.366  28.946  48.361  1.00  0.00           H
ATOM   1322  CG2 ILE   290      52.391  29.414  48.396  1.00  0.00           C
ATOM   1323 HG21 ILE   290      51.748  30.288  48.299  1.00  0.00           H
ATOM   1324 HG22 ILE   290      52.244  28.656  47.627  1.00  0.00           H
ATOM   1325 HG23 ILE   290      52.288  28.956  49.380  1.00  0.00           H
ATOM   1326  CG1 ILE   290      54.139  30.500  46.891  1.00  0.00           C
ATOM   1327 HG12 ILE   290      53.452  31.318  46.674  1.00  0.00           H
ATOM   1328 HG13 ILE   290      55.110  30.996  46.898  1.00  0.00           H
ATOM   1329  CD1 ILE   290      54.057  29.381  45.753  1.00  0.00           C
ATOM   1330 HD11 ILE   290      53.036  29.000  45.731  1.00  0.00           H
ATOM   1331 HD12 ILE   290      54.361  29.832  44.808  1.00  0.00           H
ATOM   1332 HD13 ILE   290      54.718  28.561  46.036  1.00  0.00           H
ATOM   1333  C   ILE   290      54.087  30.181  50.833  1.00  0.00           C
ATOM   1334  O   ILE   290      53.243  30.509  51.644  1.00  0.00           O
ATOM   1335  N   PHE   291      55.015  29.192  51.042  1.00  0.00           N
ATOM   1336  H   PHE   291      55.763  28.960  50.404  1.00  0.00           H
ATOM   1337  CA  PHE   291      55.025  28.412  52.248  1.00  0.00           C
ATOM   1338  HA  PHE   291      54.097  27.889  52.478  1.00  0.00           H
ATOM   1339  CB  PHE   291      56.229  27.446  52.149  1.00  0.00           C
ATOM   1340  HB2 PHE   291      57.170  27.964  51.968  1.00  0.00           H
ATOM   1341  HB3 PHE   291      56.262  27.032  53.157  1.00  0.00           H
ATOM   1342  CG  PHE   291      56.000  26.314  51.148  1.00  0.00           C
ATOM   1343  CD1 PHE   291      55.137  25.194  51.494  1.00  0.00           C
ATOM   1344  HD1 PHE   291      54.594  25.155  52.427  1.00  0.00           H
ATOM   1345  CE1 PHE   291      54.988  24.179  50.565  1.00  0.00           C
ATOM   1346  HE1 PHE   291      54.486  23.275  50.878  1.00  0.00           H
ATOM   1347  CZ  PHE   291      55.641  24.196  49.287  1.00  0.00           C
ATOM   1348  HZ  PHE   291      55.532  23.385  48.582  1.00  0.00           H
ATOM   1349  CE2 PHE   291      56.392  25.311  48.921  1.00  0.00           C
ATOM   1350  HE2 PHE   291      56.864  25.325  47.949  1.00  0.00           H
ATOM   1351  CD2 PHE   291      56.553  26.403  49.834  1.00  0.00           C
ATOM   1352  HD2 PHE   291      57.298  27.147  49.594  1.00  0.00           H
ATOM   1353  C   PHE   291      55.286  29.361  53.446  1.00  0.00           C
ATOM   1354  O   PHE   291      54.766  29.131  54.562  1.00  0.00           O
ATOM   1355  N   LEU   292      56.080  30.447  53.300  1.00  0.00           N
ATOM   1356  H   LEU   292      56.567  30.575  52.424  1.00  0.00           H
ATOM   1357  CA  LEU   292      56.472  31.345  54.399  1.00  0.00           C
ATOM   1358  HA  LEU   292      56.860  30.625  55.119  1.00  0.00           H
ATOM   1359  CB  LEU   292      57.695  32.094  53.885  1.00  0.00           C
ATOM   1360  HB2 LEU   292      58.454  31.364  53.604  1.00  0.00           H
ATOM   1361  HB3 LEU   292      57.470  32.605  52.949  1.00  0.00           H
ATOM   1362  CG  LEU   292      58.197  33.121  54.911  1.00  0.00           C
ATOM   1363  HG  LEU   292      57.914  33.069  55.962  1.00  0.00           H
ATOM   1364  CD1 LEU   292      59.705  33.148  54.798  1.00  0.00           C
ATOM   1365 HD11 LEU   292      60.045  32.265  55.339  1.00  0.00           H
ATOM   1366 HD12 LEU   292      59.980  33.040  53.749  1.00  0.00           H
ATOM   1367 HD13 LEU   292      60.159  34.049  55.213  1.00  0.00           H
ATOM   1368  CD2 LEU   292      57.772  34.563  54.554  1.00  0.00           C
ATOM   1369 HD21 LEU   292      58.034  35.283  55.329  1.00  0.00           H
ATOM   1370 HD22 LEU   292      58.217  34.917  53.624  1.00  0.00           H
ATOM   1371 HD23 LEU   292      56.687  34.491  54.475  1.00  0.00           H
ATOM   1372  C   LEU   292      55.293  32.188  54.789  1.00  0.00           C
ATOM   1373  O   LEU   292      55.081  32.311  55.999  1.00  0.00           O
ATOM   1374  N   SER   293      54.395  32.641  53.903  1.00  0.00           N
ATOM   1375  H   SER   293      54.636  32.440  52.943  1.00  0.00           H
ATOM   1376  CA  SER   293      53.162  33.361  54.151  1.00  0.00           C
ATOM   1377  HA  SER   293      53.255  34.244  54.783  1.00  0.00           H
ATOM   1378  CB  SER   293      52.580  33.912  52.842  1.00  0.00           C
ATOM   1379  HB2 SER   293      52.478  33.052  52.180  1.00  0.00           H
ATOM   1380  HB3 SER   293      51.647  34.463  52.960  1.00  0.00           H
ATOM   1381  OG  SER   293      53.564  34.864  52.318  1.00  0.00           O
ATOM   1382  HG  SER   293      54.386  34.448  52.046  1.00  0.00           H
ATOM   1383  C   SER   293      52.205  32.414  54.864  1.00  0.00           C
ATOM   1384  O   SER   293      51.645  32.721  55.897  1.00  0.00           O
ATOM   1385  N   GLY   294      52.092  31.193  54.359  1.00  0.00           N
ATOM   1386  H   GLY   294      52.700  30.995  53.577  1.00  0.00           H
ATOM   1387  CA  GLY   294      51.461  30.054  55.063  1.00  0.00           C
ATOM   1388  HA2 GLY   294      50.373  30.094  55.022  1.00  0.00           H
ATOM   1389  HA3 GLY   294      51.781  29.154  54.537  1.00  0.00           H
ATOM   1390  C   GLY   294      51.864  29.931  56.552  1.00  0.00           C
ATOM   1391  O   GLY   294      50.986  29.678  57.392  1.00  0.00           O
ATOM   1392  N   CYS   295      53.209  29.904  56.832  1.00  0.00           N
ATOM   1393  H   CYS   295      53.871  30.161  56.113  1.00  0.00           H
ATOM   1394  CA  CYS   295      53.722  29.799  58.191  1.00  0.00           C
ATOM   1395  HA  CYS   295      53.304  28.916  58.674  1.00  0.00           H
ATOM   1396  CB  CYS   295      55.258  29.512  58.129  1.00  0.00           C
ATOM   1397  HB2 CYS   295      55.839  30.297  57.645  1.00  0.00           H
ATOM   1398  HB3 CYS   295      55.557  29.456  59.176  1.00  0.00           H
ATOM   1399  SG  CYS   295      55.676  27.926  57.251  1.00  0.00           S
ATOM   1400  HG  CYS   295      55.360  28.397  56.041  1.00  0.00           H
ATOM   1401  C   CYS   295      53.374  31.023  59.102  1.00  0.00           C
ATOM   1402  O   CYS   295      52.843  30.765  60.182  1.00  0.00           O
ATOM   1403  N   TYR   296      53.522  32.271  58.643  1.00  0.00           N
ATOM   1404  H   TYR   296      53.957  32.337  57.735  1.00  0.00           H
ATOM   1405  CA  TYR   296      53.054  33.494  59.240  1.00  0.00           C
ATOM   1406  HA  TYR   296      53.474  33.659  60.232  1.00  0.00           H
ATOM   1407  CB  TYR   296      53.580  34.721  58.443  1.00  0.00           C
ATOM   1408  HB2 TYR   296      53.416  34.529  57.383  1.00  0.00           H
ATOM   1409  HB3 TYR   296      52.961  35.574  58.720  1.00  0.00           H
ATOM   1410  CG  TYR   296      54.957  35.285  58.685  1.00  0.00           C
ATOM   1411  CD1 TYR   296      55.126  36.279  59.641  1.00  0.00           C
ATOM   1412  HD1 TYR   296      54.409  36.559  60.399  1.00  0.00           H
ATOM   1413  CE1 TYR   296      56.417  36.898  59.745  1.00  0.00           C
ATOM   1414  HE1 TYR   296      56.685  37.640  60.483  1.00  0.00           H
ATOM   1415  CZ  TYR   296      57.542  36.562  58.939  1.00  0.00           C
ATOM   1416  OH  TYR   296      58.781  37.131  59.138  1.00  0.00           O
ATOM   1417  HH  TYR   296      58.814  38.080  59.278  1.00  0.00           H
ATOM   1418  CE2 TYR   296      57.317  35.455  58.067  1.00  0.00           C
ATOM   1419  HE2 TYR   296      58.196  34.938  57.713  1.00  0.00           H
ATOM   1420  CD2 TYR   296      56.036  34.886  57.834  1.00  0.00           C
ATOM   1421  HD2 TYR   296      55.940  34.109  57.089  1.00  0.00           H
ATOM   1422  C   TYR   296      51.553  33.487  59.472  1.00  0.00           C
ATOM   1423  O   TYR   296      51.031  33.931  60.483  1.00  0.00           O
ATOM   1424  N   PHE   297      50.787  32.885  58.588  1.00  0.00           N
ATOM   1425  H   PHE   297      51.257  32.408  57.832  1.00  0.00           H
ATOM   1426  CA  PHE   297      49.352  32.732  58.814  1.00  0.00           C
ATOM   1427  HA  PHE   297      48.856  33.651  59.126  1.00  0.00           H
ATOM   1428  CB  PHE   297      48.666  32.224  57.520  1.00  0.00           C
ATOM   1429  HB2 PHE   297      48.639  32.987  56.742  1.00  0.00           H
ATOM   1430  HB3 PHE   297      49.228  31.354  57.180  1.00  0.00           H
ATOM   1431  CG  PHE   297      47.210  31.890  57.918  1.00  0.00           C
ATOM   1432  CD1 PHE   297      46.805  30.515  58.088  1.00  0.00           C
ATOM   1433  HD1 PHE   297      47.547  29.733  58.012  1.00  0.00           H
ATOM   1434  CE1 PHE   297      45.501  30.250  58.415  1.00  0.00           C
ATOM   1435  HE1 PHE   297      45.152  29.250  58.626  1.00  0.00           H
ATOM   1436  CZ  PHE   297      44.671  31.373  58.692  1.00  0.00           C
ATOM   1437  HZ  PHE   297      43.702  31.096  59.080  1.00  0.00           H
ATOM   1438  CE2 PHE   297      45.010  32.712  58.484  1.00  0.00           C
ATOM   1439  HE2 PHE   297      44.261  33.488  58.551  1.00  0.00           H
ATOM   1440  CD2 PHE   297      46.312  32.998  58.025  1.00  0.00           C
ATOM   1441  HD2 PHE   297      46.755  33.974  57.885  1.00  0.00           H
ATOM   1442  C   PHE   297      49.099  31.835  59.958  1.00  0.00           C
ATOM   1443  O   PHE   297      48.564  32.382  60.954  1.00  0.00           O
ATOM   1444  N   MET   298      49.575  30.562  60.033  1.00  0.00           N
ATOM   1445  H   MET   298      50.053  30.138  59.251  1.00  0.00           H
ATOM   1446  CA  MET   298      49.432  29.667  61.200  1.00  0.00           C
ATOM   1447  HA  MET   298      48.383  29.467  61.416  1.00  0.00           H
ATOM   1448  CB  MET   298      50.157  28.338  61.041  1.00  0.00           C
ATOM   1449  HB2 MET   298      51.225  28.491  60.886  1.00  0.00           H
ATOM   1450  HB3 MET   298      50.065  27.804  61.987  1.00  0.00           H
ATOM   1451  CG  MET   298      49.596  27.616  59.830  1.00  0.00           C
ATOM   1452  HG2 MET   298      49.653  28.356  59.031  1.00  0.00           H
ATOM   1453  HG3 MET   298      50.258  26.777  59.616  1.00  0.00           H
ATOM   1454  SD  MET   298      47.973  26.993  60.226  1.00  0.00           S
ATOM   1455  CE  MET   298      48.344  25.597  61.314  1.00  0.00           C
ATOM   1456  HE1 MET   298      47.608  25.633  62.117  1.00  0.00           H
ATOM   1457  HE2 MET   298      48.272  24.641  60.795  1.00  0.00           H
ATOM   1458  HE3 MET   298      49.380  25.564  61.649  1.00  0.00           H
ATOM   1459  C   MET   298      49.921  30.426  62.516  1.00  0.00           C
ATOM   1460  O   MET   298      49.157  30.463  63.495  1.00  0.00           O
ATOM   1461  N   VAL   299      51.096  31.092  62.537  1.00  0.00           N
ATOM   1462  H   VAL   299      51.728  30.895  61.774  1.00  0.00           H
ATOM   1463  CA  VAL   299      51.562  31.987  63.573  1.00  0.00           C
ATOM   1464  HA  VAL   299      51.784  31.385  64.455  1.00  0.00           H
ATOM   1465  CB  VAL   299      52.951  32.626  63.192  1.00  0.00           C
ATOM   1466  HB  VAL   299      52.967  33.075  62.199  1.00  0.00           H
ATOM   1467  CG1 VAL   299      53.425  33.802  64.066  1.00  0.00           C
ATOM   1468 HG11 VAL   299      53.763  33.418  65.028  1.00  0.00           H
ATOM   1469 HG12 VAL   299      54.237  34.331  63.566  1.00  0.00           H
ATOM   1470 HG13 VAL   299      52.561  34.456  64.176  1.00  0.00           H
ATOM   1471  CG2 VAL   299      54.103  31.671  63.162  1.00  0.00           C
ATOM   1472 HG21 VAL   299      54.933  32.298  62.837  1.00  0.00           H
ATOM   1473 HG22 VAL   299      54.246  31.136  64.101  1.00  0.00           H
ATOM   1474 HG23 VAL   299      53.812  30.902  62.447  1.00  0.00           H
ATOM   1475  C   VAL   299      50.479  33.007  64.026  1.00  0.00           C
ATOM   1476  O   VAL   299      50.089  33.106  65.223  1.00  0.00           O
ATOM   1477  N   ALA   300      49.934  33.770  63.121  1.00  0.00           N
ATOM   1478  H   ALA   300      50.339  33.769  62.195  1.00  0.00           H
ATOM   1479  CA  ALA   300      49.104  34.868  63.348  1.00  0.00           C
ATOM   1480  HA  ALA   300      49.611  35.399  64.154  1.00  0.00           H
ATOM   1481  CB  ALA   300      49.076  35.824  62.136  1.00  0.00           C
ATOM   1482  HB1 ALA   300      50.063  36.124  61.786  1.00  0.00           H
ATOM   1483  HB2 ALA   300      48.586  35.272  61.333  1.00  0.00           H
ATOM   1484  HB3 ALA   300      48.557  36.752  62.376  1.00  0.00           H
ATOM   1485  C   ALA   300      47.684  34.437  63.804  1.00  0.00           C
ATOM   1486  O   ALA   300      47.180  34.965  64.812  1.00  0.00           O
ATOM   1487  N   VAL   301      46.977  33.594  63.091  1.00  0.00           N
ATOM   1488  H   VAL   301      47.485  33.135  62.349  1.00  0.00           H
ATOM   1489  CA  VAL   301      45.592  33.117  63.446  1.00  0.00           C
ATOM   1490  HA  VAL   301      44.881  33.942  63.430  1.00  0.00           H
ATOM   1491  CB  VAL   301      45.179  32.097  62.410  1.00  0.00           C
ATOM   1492  HB  VAL   301      45.363  32.582  61.451  1.00  0.00           H
ATOM   1493  CG1 VAL   301      45.918  30.772  62.341  1.00  0.00           C
ATOM   1494 HG11 VAL   301      46.996  30.905  62.249  1.00  0.00           H
ATOM   1495 HG12 VAL   301      45.818  30.135  63.220  1.00  0.00           H
ATOM   1496 HG13 VAL   301      45.565  30.331  61.409  1.00  0.00           H
ATOM   1497  CG2 VAL   301      43.698  31.949  62.392  1.00  0.00           C
ATOM   1498 HG21 VAL   301      43.401  31.183  61.675  1.00  0.00           H
ATOM   1499 HG22 VAL   301      43.470  31.785  63.446  1.00  0.00           H
ATOM   1500 HG23 VAL   301      43.284  32.940  62.208  1.00  0.00           H
ATOM   1501  C   VAL   301      45.430  32.596  64.894  1.00  0.00           C
ATOM   1502  O   VAL   301      44.500  33.018  65.618  1.00  0.00           O
ATOM   1503  N   ALA   302      46.548  31.931  65.377  1.00  0.00           N
ATOM   1504  H   ALA   302      47.328  31.775  64.755  1.00  0.00           H
ATOM   1505  CA  ALA   302      46.783  31.327  66.734  1.00  0.00           C
ATOM   1506  HA  ALA   302      45.905  30.793  67.097  1.00  0.00           H
ATOM   1507  CB  ALA   302      47.908  30.308  66.553  1.00  0.00           C
ATOM   1508  HB1 ALA   302      48.883  30.651  66.206  1.00  0.00           H
ATOM   1509  HB2 ALA   302      48.107  29.842  67.519  1.00  0.00           H
ATOM   1510  HB3 ALA   302      47.502  29.535  65.901  1.00  0.00           H
ATOM   1511  C   ALA   302      47.151  32.475  67.736  1.00  0.00           C
ATOM   1512  O   ALA   302      46.519  32.646  68.787  1.00  0.00           O
ATOM   1513  N   HIE   303      48.050  33.404  67.411  1.00  0.00           N
ATOM   1514  H   HIE   303      48.449  33.330  66.486  1.00  0.00           H
ATOM   1515  CA  HIE   303      48.278  34.734  68.051  1.00  0.00           C
ATOM   1516  HA  HIE   303      48.618  34.590  69.076  1.00  0.00           H
ATOM   1517  CB  HIE   303      49.387  35.557  67.509  1.00  0.00           C
ATOM   1518  HB2 HIE   303      50.213  34.893  67.250  1.00  0.00           H
ATOM   1519  HB3 HIE   303      49.168  35.980  66.528  1.00  0.00           H
ATOM   1520  CG  HIE   303      50.083  36.471  68.409  1.00  0.00           C
ATOM   1521  ND1 HIE   303      51.404  36.997  68.249  1.00  0.00           N
ATOM   1522  CE1 HIE   303      51.768  37.525  69.488  1.00  0.00           C
ATOM   1523  HE1 HIE   303      52.705  37.994  69.750  1.00  0.00           H
ATOM   1524  NE2 HIE   303      50.671  37.490  70.296  1.00  0.00           N
ATOM   1525  HE2 HIE   303      50.696  37.634  71.295  1.00  0.00           H
ATOM   1526  CD2 HIE   303      49.699  36.778  69.639  1.00  0.00           C
ATOM   1527  HD2 HIE   303      48.797  36.459  70.140  1.00  0.00           H
ATOM   1528  C   HIE   303      46.929  35.547  68.171  1.00  0.00           C
ATOM   1529  O   HIE   303      46.524  35.831  69.292  1.00  0.00           O
ATOM   1530  N   VAL   304      46.130  35.867  67.102  1.00  0.00           N
ATOM   1531  H   VAL   304      46.432  35.614  66.172  1.00  0.00           H
ATOM   1532  CA  VAL   304      44.806  36.468  67.251  1.00  0.00           C
ATOM   1533  HA  VAL   304      44.907  37.483  67.636  1.00  0.00           H
ATOM   1534  CB  VAL   304      44.028  36.697  65.904  1.00  0.00           C
ATOM   1535  HB  VAL   304      43.943  35.719  65.430  1.00  0.00           H
ATOM   1536  CG1 VAL   304      42.657  37.322  66.077  1.00  0.00           C
ATOM   1537 HG11 VAL   304      42.752  38.257  66.628  1.00  0.00           H
ATOM   1538 HG12 VAL   304      42.211  37.547  65.108  1.00  0.00           H
ATOM   1539 HG13 VAL   304      41.899  36.741  66.602  1.00  0.00           H
ATOM   1540  CG2 VAL   304      44.848  37.459  64.864  1.00  0.00           C
ATOM   1541 HG21 VAL   304      45.149  38.438  65.237  1.00  0.00           H
ATOM   1542 HG22 VAL   304      45.777  36.918  64.688  1.00  0.00           H
ATOM   1543 HG23 VAL   304      44.354  37.660  63.914  1.00  0.00           H
ATOM   1544  C   VAL   304      43.903  35.742  68.314  1.00  0.00           C
ATOM   1545  O   VAL   304      43.406  36.363  69.255  1.00  0.00           O
ATOM   1546  N   ALA   305      43.956  34.367  68.336  1.00  0.00           N
ATOM   1547  H   ALA   305      44.427  33.791  67.653  1.00  0.00           H
ATOM   1548  CA  ALA   305      43.216  33.572  69.338  1.00  0.00           C
ATOM   1549  HA  ALA   305      42.195  33.890  69.123  1.00  0.00           H
ATOM   1550  CB  ALA   305      43.323  32.100  69.007  1.00  0.00           C
ATOM   1551  HB1 ALA   305      44.337  31.718  69.124  1.00  0.00           H
ATOM   1552  HB2 ALA   305      42.750  31.499  69.714  1.00  0.00           H
ATOM   1553  HB3 ALA   305      43.045  31.847  67.984  1.00  0.00           H
ATOM   1554  C   ALA   305      43.633  33.896  70.779  1.00  0.00           C
ATOM   1555  O   ALA   305      42.781  34.083  71.645  1.00  0.00           O
ATOM   1556  N   GLY   306      44.952  33.918  70.955  1.00  0.00           N
ATOM   1557  H   GLY   306      45.484  33.795  70.105  1.00  0.00           H
ATOM   1558  CA  GLY   306      45.539  34.345  72.211  1.00  0.00           C
ATOM   1559  HA2 GLY   306      45.226  33.648  72.988  1.00  0.00           H
ATOM   1560  HA3 GLY   306      46.619  34.211  72.143  1.00  0.00           H
ATOM   1561  C   GLY   306      45.034  35.740  72.787  1.00  0.00           C
ATOM   1562  O   GLY   306      44.663  35.907  73.996  1.00  0.00           O
ATOM   1563  N   PHE   307      45.001  36.718  71.935  1.00  0.00           N
ATOM   1564  H   PHE   307      45.271  36.395  71.017  1.00  0.00           H
ATOM   1565  CA  PHE   307      44.592  38.123  72.160  1.00  0.00           C
ATOM   1566  HA  PHE   307      45.110  38.577  73.004  1.00  0.00           H
ATOM   1567  CB  PHE   307      45.047  38.848  70.901  1.00  0.00           C
ATOM   1568  HB2 PHE   307      46.104  39.070  71.051  1.00  0.00           H
ATOM   1569  HB3 PHE   307      44.881  38.325  69.959  1.00  0.00           H
ATOM   1570  CG  PHE   307      44.348  40.175  70.773  1.00  0.00           C
ATOM   1571  CD1 PHE   307      43.209  40.266  69.925  1.00  0.00           C
ATOM   1572  HD1 PHE   307      42.793  39.368  69.491  1.00  0.00           H
ATOM   1573  CE1 PHE   307      42.512  41.509  69.896  1.00  0.00           C
ATOM   1574  HE1 PHE   307      41.585  41.594  69.349  1.00  0.00           H
ATOM   1575  CZ  PHE   307      42.895  42.580  70.609  1.00  0.00           C
ATOM   1576  HZ  PHE   307      42.356  43.492  70.399  1.00  0.00           H
ATOM   1577  CE2 PHE   307      44.066  42.515  71.416  1.00  0.00           C
ATOM   1578  HE2 PHE   307      44.550  43.340  71.917  1.00  0.00           H
ATOM   1579  CD2 PHE   307      44.767  41.292  71.478  1.00  0.00           C
ATOM   1580  HD2 PHE   307      45.654  41.298  72.093  1.00  0.00           H
ATOM   1581  C   PHE   307      43.079  38.166  72.478  1.00  0.00           C
ATOM   1582  O   PHE   307      42.751  38.975  73.320  1.00  0.00           O
ATOM   1583  N   LEU   308      42.165  37.392  71.882  1.00  0.00           N
ATOM   1584  H   LEU   308      42.465  36.841  71.090  1.00  0.00           H
ATOM   1585  CA  LEU   308      40.750  37.299  72.214  1.00  0.00           C
ATOM   1586  HA  LEU   308      40.409  38.323  72.366  1.00  0.00           H
ATOM   1587  CB  LEU   308      40.082  36.657  71.021  1.00  0.00           C
ATOM   1588  HB2 LEU   308      40.500  37.070  70.103  1.00  0.00           H
ATOM   1589  HB3 LEU   308      40.234  35.590  71.179  1.00  0.00           H
ATOM   1590  CG  LEU   308      38.569  36.869  70.928  1.00  0.00           C
ATOM   1591  HG  LEU   308      38.238  37.787  71.413  1.00  0.00           H
ATOM   1592  CD1 LEU   308      38.000  36.799  69.500  1.00  0.00           C
ATOM   1593 HD11 LEU   308      38.247  37.787  69.112  1.00  0.00           H
ATOM   1594 HD12 LEU   308      38.549  36.083  68.888  1.00  0.00           H
ATOM   1595 HD13 LEU   308      36.932  36.608  69.605  1.00  0.00           H
ATOM   1596  CD2 LEU   308      37.877  35.670  71.628  1.00  0.00           C
ATOM   1597 HD21 LEU   308      38.316  35.498  72.610  1.00  0.00           H
ATOM   1598 HD22 LEU   308      36.814  35.903  71.674  1.00  0.00           H
ATOM   1599 HD23 LEU   308      38.026  34.764  71.041  1.00  0.00           H
ATOM   1600  C   LEU   308      40.491  36.608  73.612  1.00  0.00           C
ATOM   1601  O   LEU   308      39.611  36.987  74.378  1.00  0.00           O
ATOM   1602  N   LEU   309      41.228  35.540  73.836  1.00  0.00           N
ATOM   1603  H   LEU   309      41.838  35.133  73.142  1.00  0.00           H
ATOM   1604  CA  LEU   309      41.123  34.705  75.057  1.00  0.00           C
ATOM   1605  HA  LEU   309      40.074  34.593  75.331  1.00  0.00           H
ATOM   1606  CB  LEU   309      41.798  33.300  74.921  1.00  0.00           C
ATOM   1607  HB2 LEU   309      42.821  33.421  74.566  1.00  0.00           H
ATOM   1608  HB3 LEU   309      41.883  32.810  75.891  1.00  0.00           H
ATOM   1609  CG  LEU   309      41.025  32.346  73.996  1.00  0.00           C
ATOM   1610  HG  LEU   309      40.643  32.942  73.167  1.00  0.00           H
ATOM   1611  CD1 LEU   309      41.732  31.110  73.356  1.00  0.00           C
ATOM   1612 HD11 LEU   309      41.967  30.436  74.180  1.00  0.00           H
ATOM   1613 HD12 LEU   309      41.082  30.636  72.620  1.00  0.00           H
ATOM   1614 HD13 LEU   309      42.659  31.477  72.916  1.00  0.00           H
ATOM   1615  CD2 LEU   309      39.810  31.720  74.638  1.00  0.00           C
ATOM   1616 HD21 LEU   309      40.091  31.215  75.562  1.00  0.00           H
ATOM   1617 HD22 LEU   309      39.164  32.563  74.887  1.00  0.00           H
ATOM   1618 HD23 LEU   309      39.234  31.097  73.954  1.00  0.00           H
ATOM   1619  C   LEU   309      41.817  35.411  76.220  1.00  0.00           C
ATOM   1620  O   LEU   309      41.524  35.182  77.385  1.00  0.00           O
ATOM   1621  N   GLU   310      42.779  36.307  75.980  1.00  0.00           N
ATOM   1622  H   GLU   310      43.089  36.415  75.025  1.00  0.00           H
ATOM   1623  CA  GLU   310      43.243  37.378  76.899  1.00  0.00           C
ATOM   1624  HA  GLU   310      43.854  37.955  76.205  1.00  0.00           H
ATOM   1625  CB  GLU   310      42.143  38.250  77.565  1.00  0.00           C
ATOM   1626  HB2 GLU   310      41.751  39.073  76.968  1.00  0.00           H
ATOM   1627  HB3 GLU   310      41.319  37.576  77.797  1.00  0.00           H
ATOM   1628  CG  GLU   310      42.474  38.866  78.927  1.00  0.00           C
ATOM   1629  HG2 GLU   310      41.584  39.465  79.115  1.00  0.00           H
ATOM   1630  HG3 GLU   310      42.591  38.063  79.655  1.00  0.00           H
ATOM   1631  CD  GLU   310      43.683  39.783  79.013  1.00  0.00           C
ATOM   1632  OE1 GLU   310      44.263  39.982  80.142  1.00  0.00           O
ATOM   1633  OE2 GLU   310      44.030  40.446  77.962  1.00  0.00           O
ATOM   1634  C   GLU   310      44.322  36.767  77.841  1.00  0.00           C
ATOM   1635  O   GLU   310      45.489  37.110  77.760  1.00  0.00           O
ATOM   1636  N   ASP   311      43.886  35.997  78.797  1.00  0.00           N
ATOM   1637  H   ASP   311      42.894  35.839  78.905  1.00  0.00           H
ATOM   1638  CA  ASP   311      44.755  35.039  79.592  1.00  0.00           C
ATOM   1639  HA  ASP   311      45.721  34.981  79.090  1.00  0.00           H
ATOM   1640  CB  ASP   311      45.046  35.694  80.936  1.00  0.00           C
ATOM   1641  HB2 ASP   311      45.777  35.141  81.526  1.00  0.00           H
ATOM   1642  HB3 ASP   311      45.486  36.665  80.707  1.00  0.00           H
ATOM   1643  CG  ASP   311      43.905  35.979  81.891  1.00  0.00           C
ATOM   1644  OD1 ASP   311      42.879  35.300  81.900  1.00  0.00           O
ATOM   1645  OD2 ASP   311      44.019  36.868  82.741  1.00  0.00           O
ATOM   1646  C   ASP   311      44.088  33.681  79.872  1.00  0.00           C
ATOM   1647  O   ASP   311      44.722  32.814  80.511  1.00  0.00           O
ATOM   1648  N   ARG   312      42.964  33.320  79.280  1.00  0.00           N
ATOM   1649  H   ARG   312      42.473  33.988  78.703  1.00  0.00           H
ATOM   1650  CA  ARG   312      42.257  32.065  79.589  1.00  0.00           C
ATOM   1651  HA  ARG   312      42.098  32.131  80.665  1.00  0.00           H
ATOM   1652  CB  ARG   312      40.899  32.167  78.874  1.00  0.00           C
ATOM   1653  HB2 ARG   312      40.548  33.191  78.999  1.00  0.00           H
ATOM   1654  HB3 ARG   312      41.198  32.041  77.833  1.00  0.00           H
ATOM   1655  CG  ARG   312      39.903  31.119  79.298  1.00  0.00           C
ATOM   1656  HG2 ARG   312      40.271  30.115  79.085  1.00  0.00           H
ATOM   1657  HG3 ARG   312      39.717  31.153  80.371  1.00  0.00           H
ATOM   1658  CD  ARG   312      38.503  31.230  78.617  1.00  0.00           C
ATOM   1659  HD2 ARG   312      37.906  32.092  78.917  1.00  0.00           H
ATOM   1660  HD3 ARG   312      38.643  31.367  77.545  1.00  0.00           H
ATOM   1661  NE  ARG   312      37.687  29.983  78.889  1.00  0.00           N
ATOM   1662  HE  ARG   312      38.225  29.292  79.391  1.00  0.00           H
ATOM   1663  CZ  ARG   312      36.488  29.620  78.386  1.00  0.00           C
ATOM   1664  NH1 ARG   312      35.787  30.376  77.655  1.00  0.00           N
ATOM   1665 HH11 ARG   312      36.218  31.242  77.364  1.00  0.00           H
ATOM   1666 HH12 ARG   312      34.817  30.121  77.535  1.00  0.00           H
ATOM   1667  NH2 ARG   312      35.941  28.524  78.870  1.00  0.00           N
ATOM   1668 HH21 ARG   312      36.437  28.033  79.600  1.00  0.00           H
ATOM   1669 HH22 ARG   312      35.019  28.205  78.609  1.00  0.00           H
ATOM   1670  C   ARG   312      43.004  30.793  79.308  1.00  0.00           C
ATOM   1671  O   ARG   312      43.117  29.918  80.171  1.00  0.00           O
ATOM   1672  N   ALA   313      43.645  30.708  78.137  1.00  0.00           N
ATOM   1673  H   ALA   313      43.571  31.524  77.546  1.00  0.00           H
ATOM   1674  CA  ALA   313      44.494  29.637  77.615  1.00  0.00           C
ATOM   1675  HA  ALA   313      44.027  28.664  77.764  1.00  0.00           H
ATOM   1676  CB  ALA   313      44.666  29.900  76.100  1.00  0.00           C
ATOM   1677  HB1 ALA   313      45.353  30.740  76.003  1.00  0.00           H
ATOM   1678  HB2 ALA   313      45.143  29.032  75.644  1.00  0.00           H
ATOM   1679  HB3 ALA   313      43.851  30.253  75.468  1.00  0.00           H
ATOM   1680  C   ALA   313      45.828  29.477  78.326  1.00  0.00           C
ATOM   1681  O   ALA   313      46.452  28.431  78.306  1.00  0.00           O
ATOM   1682  N   VAL   314      46.293  30.480  79.050  1.00  0.00           N
ATOM   1683  H   VAL   314      45.759  31.335  79.119  1.00  0.00           H
ATOM   1684  CA  VAL   314      47.670  30.606  79.387  1.00  0.00           C
ATOM   1685  HA  VAL   314      48.125  29.626  79.243  1.00  0.00           H
ATOM   1686  CB  VAL   314      48.405  31.585  78.450  1.00  0.00           C
ATOM   1687  HB  VAL   314      49.469  31.444  78.639  1.00  0.00           H
ATOM   1688  CG1 VAL   314      48.058  31.475  76.937  1.00  0.00           C
ATOM   1689 HG11 VAL   314      48.735  32.044  76.299  1.00  0.00           H
ATOM   1690 HG12 VAL   314      48.258  30.421  76.743  1.00  0.00           H
ATOM   1691 HG13 VAL   314      47.035  31.835  76.830  1.00  0.00           H
ATOM   1692  CG2 VAL   314      47.959  33.033  78.799  1.00  0.00           C
ATOM   1693 HG21 VAL   314      48.318  33.811  78.125  1.00  0.00           H
ATOM   1694 HG22 VAL   314      46.880  33.151  78.898  1.00  0.00           H
ATOM   1695 HG23 VAL   314      48.342  33.297  79.785  1.00  0.00           H
ATOM   1696  C   VAL   314      47.979  30.852  80.819  1.00  0.00           C
ATOM   1697  O   VAL   314      49.133  30.887  81.196  1.00  0.00           O
ATOM   1698  N   CYX   315      47.021  31.103  81.627  1.00  0.00           N
ATOM   1699  H   CYX   315      46.102  31.018  81.217  1.00  0.00           H
ATOM   1700  CA  CYX   315      47.133  31.140  83.125  1.00  0.00           C
ATOM   1701  HA  CYX   315      48.170  30.941  83.398  1.00  0.00           H
ATOM   1702  CB  CYX   315      46.892  32.607  83.613  1.00  0.00           C
ATOM   1703  HB2 CYX   315      45.919  32.842  83.184  1.00  0.00           H
ATOM   1704  HB3 CYX   315      46.863  32.626  84.703  1.00  0.00           H
ATOM   1705  SG  CYX   315      48.182  33.715  82.976  1.00  0.00           S
ATOM   1706  C   CYX   315      46.278  30.046  83.858  1.00  0.00           C
ATOM   1707  O   CYX   315      45.441  29.373  83.278  1.00  0.00           O
ATOM   1708  N   VAL   316      46.660  29.788  85.079  1.00  0.00           N
ATOM   1709  H   VAL   316      47.406  30.388  85.400  1.00  0.00           H
ATOM   1710  CA  VAL   316      46.328  28.660  85.882  1.00  0.00           C
ATOM   1711  HA  VAL   316      45.397  28.242  85.498  1.00  0.00           H
ATOM   1712  CB  VAL   316      47.340  27.461  85.790  1.00  0.00           C
ATOM   1713  HB  VAL   316      47.375  27.184  84.736  1.00  0.00           H
ATOM   1714  CG1 VAL   316      48.734  27.930  86.209  1.00  0.00           C
ATOM   1715 HG11 VAL   316      49.462  27.119  86.190  1.00  0.00           H
ATOM   1716 HG12 VAL   316      49.053  28.688  85.495  1.00  0.00           H
ATOM   1717 HG13 VAL   316      48.786  28.345  87.216  1.00  0.00           H
ATOM   1718  CG2 VAL   316      46.926  26.219  86.682  1.00  0.00           C
ATOM   1719 HG21 VAL   316      47.664  25.440  86.494  1.00  0.00           H
ATOM   1720 HG22 VAL   316      47.123  26.462  87.726  1.00  0.00           H
ATOM   1721 HG23 VAL   316      45.926  25.942  86.350  1.00  0.00           H
ATOM   1722  C   VAL   316      45.980  29.083  87.341  1.00  0.00           C
ATOM   1723  O   VAL   316      46.587  29.908  88.051  1.00  0.00           O
ATOM   1724  N   GLU   317      44.938  28.384  87.824  1.00  0.00           N
ATOM   1725  H   GLU   317      44.450  27.734  87.225  1.00  0.00           H
ATOM   1726  CA  GLU   317      44.596  28.377  89.256  1.00  0.00           C
ATOM   1727  HA  GLU   317      44.095  29.300  89.548  1.00  0.00           H
ATOM   1728  CB  GLU   317      43.566  27.328  89.378  1.00  0.00           C
ATOM   1729  HB2 GLU   317      42.795  27.531  88.635  1.00  0.00           H
ATOM   1730  HB3 GLU   317      44.056  26.413  89.046  1.00  0.00           H
ATOM   1731  CG  GLU   317      43.104  27.249  90.819  1.00  0.00           C
ATOM   1732  HG2 GLU   317      42.452  26.378  90.879  1.00  0.00           H
ATOM   1733  HG3 GLU   317      43.977  27.242  91.472  1.00  0.00           H
ATOM   1734  CD  GLU   317      42.278  28.459  91.212  1.00  0.00           C
ATOM   1735  OE1 GLU   317      42.860  29.493  91.529  1.00  0.00           O
ATOM   1736  OE2 GLU   317      41.038  28.460  91.161  1.00  0.00           O
ATOM   1737  C   GLU   317      45.806  28.234  90.300  1.00  0.00           C
ATOM   1738  O   GLU   317      46.740  27.416  90.108  1.00  0.00           O
ATOM   1739  N   ARG   318      45.723  28.961  91.454  1.00  0.00           N
ATOM   1740  H   ARG   318      44.853  29.424  91.674  1.00  0.00           H
ATOM   1741  CA  ARG   318      46.716  29.020  92.575  1.00  0.00           C
ATOM   1742  HA  ARG   318      47.674  29.470  92.313  1.00  0.00           H
ATOM   1743  CB  ARG   318      46.095  29.883  93.712  1.00  0.00           C
ATOM   1744  HB2 ARG   318      46.857  29.978  94.486  1.00  0.00           H
ATOM   1745  HB3 ARG   318      45.959  30.876  93.285  1.00  0.00           H
ATOM   1746  CG  ARG   318      44.754  29.343  94.319  1.00  0.00           C
ATOM   1747  HG2 ARG   318      44.168  28.692  93.671  1.00  0.00           H
ATOM   1748  HG3 ARG   318      44.985  28.581  95.063  1.00  0.00           H
ATOM   1749  CD  ARG   318      43.861  30.471  94.845  1.00  0.00           C
ATOM   1750  HD2 ARG   318      42.940  30.076  95.275  1.00  0.00           H
ATOM   1751  HD3 ARG   318      44.327  31.124  95.583  1.00  0.00           H
ATOM   1752  NE  ARG   318      43.445  31.258  93.676  1.00  0.00           N
ATOM   1753  HE  ARG   318      42.976  30.728  92.955  1.00  0.00           H
ATOM   1754  CZ  ARG   318      43.689  32.543  93.376  1.00  0.00           C
ATOM   1755  NH1 ARG   318      44.117  33.343  94.298  1.00  0.00           N
ATOM   1756 HH11 ARG   318      44.503  32.905  95.122  1.00  0.00           H
ATOM   1757 HH12 ARG   318      44.417  34.283  94.082  1.00  0.00           H
ATOM   1758  NH2 ARG   318      43.152  33.084  92.371  1.00  0.00           N
ATOM   1759 HH21 ARG   318      42.710  32.479  91.693  1.00  0.00           H
ATOM   1760 HH22 ARG   318      43.269  34.070  92.186  1.00  0.00           H
ATOM   1761  C   ARG   318      47.123  27.613  93.121  1.00  0.00           C
ATOM   1762  O   ARG   318      46.289  26.727  93.348  1.00  0.00           O
ATOM   1763  N   PHE   319      48.381  27.512  93.610  1.00  0.00           N
ATOM   1764  H   PHE   319      48.998  28.307  93.527  1.00  0.00           H
ATOM   1765  CA  PHE   319      48.947  26.267  94.041  1.00  0.00           C
ATOM   1766  HA  PHE   319      48.387  25.470  93.552  1.00  0.00           H
ATOM   1767  CB  PHE   319      50.440  26.100  93.554  1.00  0.00           C
ATOM   1768  HB2 PHE   319      51.171  26.648  94.149  1.00  0.00           H
ATOM   1769  HB3 PHE   319      50.794  25.083  93.723  1.00  0.00           H
ATOM   1770  CG  PHE   319      50.681  26.617  92.196  1.00  0.00           C
ATOM   1771  CD1 PHE   319      50.163  25.895  91.082  1.00  0.00           C
ATOM   1772  HD1 PHE   319      49.636  24.963  91.223  1.00  0.00           H
ATOM   1773  CE1 PHE   319      50.586  26.110  89.785  1.00  0.00           C
ATOM   1774  HE1 PHE   319      50.355  25.409  88.998  1.00  0.00           H
ATOM   1775  CZ  PHE   319      51.260  27.338  89.500  1.00  0.00           C
ATOM   1776  HZ  PHE   319      51.443  27.613  88.472  1.00  0.00           H
ATOM   1777  CE2 PHE   319      51.760  28.137  90.493  1.00  0.00           C
ATOM   1778  HE2 PHE   319      52.427  28.972  90.338  1.00  0.00           H
ATOM   1779  CD2 PHE   319      51.479  27.811  91.885  1.00  0.00           C
ATOM   1780  HD2 PHE   319      51.983  28.404  92.634  1.00  0.00           H
ATOM   1781  C   PHE   319      48.848  26.071  95.596  1.00  0.00           C
ATOM   1782  O   PHE   319      49.392  25.098  96.099  1.00  0.00           O
ATOM   1783  N   SER   320      48.061  26.953  96.240  1.00  0.00           N
ATOM   1784  H   SER   320      47.686  27.748  95.743  1.00  0.00           H
ATOM   1785  CA  SER   320      47.860  27.086  97.658  1.00  0.00           C
ATOM   1786  HA  SER   320      47.542  26.084  97.947  1.00  0.00           H
ATOM   1787  CB  SER   320      49.126  27.630  98.296  1.00  0.00           C
ATOM   1788  HB2 SER   320      49.851  26.843  98.089  1.00  0.00           H
ATOM   1789  HB3 SER   320      49.454  28.541  97.795  1.00  0.00           H
ATOM   1790  OG  SER   320      48.910  27.801  99.769  1.00  0.00           O
ATOM   1791  HG  SER   320      48.774  28.744  99.887  1.00  0.00           H
ATOM   1792  C   SER   320      46.646  27.916  97.840  1.00  0.00           C
ATOM   1793  O   SER   320      46.389  28.884  97.118  1.00  0.00           O
ATOM   1794  N   ASP   321      45.947  27.687  98.935  1.00  0.00           N
ATOM   1795  H   ASP   321      46.221  26.932  99.548  1.00  0.00           H
ATOM   1796  CA  ASP   321      44.611  28.353  99.239  1.00  0.00           C
ATOM   1797  HA  ASP   321      43.961  27.984  98.445  1.00  0.00           H
ATOM   1798  CB  ASP   321      43.930  27.867 100.539  1.00  0.00           C
ATOM   1799  HB2 ASP   321      44.499  28.136 101.428  1.00  0.00           H
ATOM   1800  HB3 ASP   321      43.020  28.464 100.589  1.00  0.00           H
ATOM   1801  CG  ASP   321      43.598  26.323 100.676  1.00  0.00           C
ATOM   1802  OD1 ASP   321      43.274  26.010 101.873  1.00  0.00           O
ATOM   1803  OD2 ASP   321      43.727  25.481  99.721  1.00  0.00           O
ATOM   1804  C   ASP   321      44.680  29.865  99.238  1.00  0.00           C
ATOM   1805  O   ASP   321      43.754  30.534  98.797  1.00  0.00           O
ATOM   1806  N   ASP   322      45.805  30.388  99.757  1.00  0.00           N
ATOM   1807  H   ASP   322      46.462  29.802 100.251  1.00  0.00           H
ATOM   1808  CA  ASP   322      46.148  31.812  99.789  1.00  0.00           C
ATOM   1809  HA  ASP   322      45.226  32.368  99.960  1.00  0.00           H
ATOM   1810  CB  ASP   322      47.035  32.118 101.048  1.00  0.00           C
ATOM   1811  HB2 ASP   322      47.526  33.075 100.875  1.00  0.00           H
ATOM   1812  HB3 ASP   322      46.410  32.170 101.940  1.00  0.00           H
ATOM   1813  CG  ASP   322      48.141  31.098 101.296  1.00  0.00           C
ATOM   1814  OD1 ASP   322      48.626  31.136 102.472  1.00  0.00           O
ATOM   1815  OD2 ASP   322      48.497  30.265 100.410  1.00  0.00           O
ATOM   1816  C   ASP   322      46.863  32.303  98.530  1.00  0.00           C
ATOM   1817  O   ASP   322      46.818  33.547  98.354  1.00  0.00           O
ATOM   1818  N   GLY   323      47.480  31.456  97.723  1.00  0.00           N
ATOM   1819  H   GLY   323      47.429  30.448  97.758  1.00  0.00           H
ATOM   1820  CA  GLY   323      48.431  31.831  96.669  1.00  0.00           C
ATOM   1821  HA2 GLY   323      49.220  32.441  97.108  1.00  0.00           H
ATOM   1822  HA3 GLY   323      48.857  30.955  96.178  1.00  0.00           H
ATOM   1823  C   GLY   323      47.799  32.548  95.516  1.00  0.00           C
ATOM   1824  O   GLY   323      46.579  32.536  95.373  1.00  0.00           O
ATOM   1825  N   TYR   324      48.648  33.129  94.666  1.00  0.00           N
ATOM   1826  H   TYR   324      49.657  33.103  94.643  1.00  0.00           H
ATOM   1827  CA  TYR   324      48.073  33.937  93.592  1.00  0.00           C
ATOM   1828  HA  TYR   324      47.036  34.220  93.771  1.00  0.00           H
ATOM   1829  CB  TYR   324      48.947  35.199  93.167  1.00  0.00           C
ATOM   1830  HB2 TYR   324      49.999  34.977  93.346  1.00  0.00           H
ATOM   1831  HB3 TYR   324      48.745  35.454  92.127  1.00  0.00           H
ATOM   1832  CG  TYR   324      48.692  36.452  93.974  1.00  0.00           C
ATOM   1833  CD1 TYR   324      49.072  37.674  93.358  1.00  0.00           C
ATOM   1834  HD1 TYR   324      49.352  37.747  92.318  1.00  0.00           H
ATOM   1835  CE1 TYR   324      48.860  38.880  94.008  1.00  0.00           C
ATOM   1836  HE1 TYR   324      48.963  39.778  93.417  1.00  0.00           H
ATOM   1837  CZ  TYR   324      48.286  38.853  95.332  1.00  0.00           C
ATOM   1838  OH  TYR   324      48.035  40.029  95.975  1.00  0.00           O
ATOM   1839  HH  TYR   324      47.631  39.918  96.839  1.00  0.00           H
ATOM   1840  CE2 TYR   324      48.069  37.603  95.981  1.00  0.00           C
ATOM   1841  HE2 TYR   324      47.631  37.676  96.966  1.00  0.00           H
ATOM   1842  CD2 TYR   324      48.208  36.413  95.292  1.00  0.00           C
ATOM   1843  HD2 TYR   324      47.943  35.440  95.680  1.00  0.00           H
ATOM   1844  C   TYR   324      47.947  33.022  92.346  1.00  0.00           C
ATOM   1845  O   TYR   324      48.745  32.109  92.206  1.00  0.00           O
ATOM   1846  N   ARG   325      47.005  33.255  91.496  1.00  0.00           N
ATOM   1847  H   ARG   325      46.297  33.908  91.801  1.00  0.00           H
ATOM   1848  CA  ARG   325      46.954  32.772  90.047  1.00  0.00           C
ATOM   1849  HA  ARG   325      46.882  31.696  89.885  1.00  0.00           H
ATOM   1850  CB  ARG   325      45.689  33.450  89.472  1.00  0.00           C
ATOM   1851  HB2 ARG   325      44.766  33.296  90.031  1.00  0.00           H
ATOM   1852  HB3 ARG   325      45.884  34.521  89.525  1.00  0.00           H
ATOM   1853  CG  ARG   325      45.450  33.186  87.980  1.00  0.00           C
ATOM   1854  HG2 ARG   325      46.314  33.504  87.396  1.00  0.00           H
ATOM   1855  HG3 ARG   325      45.176  32.136  87.874  1.00  0.00           H
ATOM   1856  CD  ARG   325      44.146  33.922  87.472  1.00  0.00           C
ATOM   1857  HD2 ARG   325      43.369  33.828  88.231  1.00  0.00           H
ATOM   1858  HD3 ARG   325      44.243  35.002  87.360  1.00  0.00           H
ATOM   1859  NE  ARG   325      43.742  33.316  86.194  1.00  0.00           N
ATOM   1860  HE  ARG   325      43.269  32.429  86.093  1.00  0.00           H
ATOM   1861  CZ  ARG   325      43.613  34.067  85.044  1.00  0.00           C
ATOM   1862  NH1 ARG   325      44.218  35.218  84.920  1.00  0.00           N
ATOM   1863 HH11 ARG   325      44.839  35.416  85.692  1.00  0.00           H
ATOM   1864 HH12 ARG   325      44.047  35.873  84.170  1.00  0.00           H
ATOM   1865  NH2 ARG   325      42.840  33.574  84.065  1.00  0.00           N
ATOM   1866 HH21 ARG   325      42.326  32.724  84.248  1.00  0.00           H
ATOM   1867 HH22 ARG   325      42.796  34.098  83.203  1.00  0.00           H
ATOM   1868  C   ARG   325      48.208  33.244  89.339  1.00  0.00           C
ATOM   1869  O   ARG   325      48.680  34.367  89.542  1.00  0.00           O
ATOM   1870  N   THR   326      48.832  32.319  88.604  1.00  0.00           N
ATOM   1871  H   THR   326      48.491  31.375  88.719  1.00  0.00           H
ATOM   1872  CA  THR   326      50.079  32.441  87.806  1.00  0.00           C
ATOM   1873  HA  THR   326      50.426  33.469  87.704  1.00  0.00           H
ATOM   1874  CB  THR   326      51.255  31.628  88.433  1.00  0.00           C
ATOM   1875  HB  THR   326      52.170  31.887  87.901  1.00  0.00           H
ATOM   1876  CG2 THR   326      51.278  31.808  89.983  1.00  0.00           C
ATOM   1877 HG21 THR   326      52.230  31.378  90.297  1.00  0.00           H
ATOM   1878 HG22 THR   326      51.330  32.890  90.098  1.00  0.00           H
ATOM   1879 HG23 THR   326      50.414  31.388  90.499  1.00  0.00           H
ATOM   1880  OG1 THR   326      51.116  30.229  88.181  1.00  0.00           O
ATOM   1881  HG1 THR   326      50.218  29.951  88.374  1.00  0.00           H
ATOM   1882  C   THR   326      50.013  31.962  86.358  1.00  0.00           C
ATOM   1883  O   THR   326      49.011  31.415  85.914  1.00  0.00           O
ATOM   1884  N   VAL   327      51.061  32.355  85.559  1.00  0.00           N
ATOM   1885  H   VAL   327      51.840  32.748  86.069  1.00  0.00           H
ATOM   1886  CA  VAL   327      51.236  32.093  84.114  1.00  0.00           C
ATOM   1887  HA  VAL   327      50.277  32.217  83.612  1.00  0.00           H
ATOM   1888  CB  VAL   327      52.265  33.081  83.482  1.00  0.00           C
ATOM   1889  HB  VAL   327      53.223  32.996  83.995  1.00  0.00           H
ATOM   1890  CG1 VAL   327      52.576  32.877  81.994  1.00  0.00           C
ATOM   1891 HG11 VAL   327      51.711  33.097  81.367  1.00  0.00           H
ATOM   1892 HG12 VAL   327      53.382  33.552  81.707  1.00  0.00           H
ATOM   1893 HG13 VAL   327      52.869  31.841  81.823  1.00  0.00           H
ATOM   1894  CG2 VAL   327      51.927  34.575  83.577  1.00  0.00           C
ATOM   1895 HG21 VAL   327      51.717  34.753  84.631  1.00  0.00           H
ATOM   1896 HG22 VAL   327      52.844  35.117  83.345  1.00  0.00           H
ATOM   1897 HG23 VAL   327      51.022  34.820  83.020  1.00  0.00           H
ATOM   1898  C   VAL   327      51.632  30.632  83.927  1.00  0.00           C
ATOM   1899  O   VAL   327      52.598  30.259  84.612  1.00  0.00           O
ATOM   1900  N   ALA   328      50.809  29.795  83.399  1.00  0.00           N
ATOM   1901  H   ALA   328      50.021  30.253  82.964  1.00  0.00           H
ATOM   1902  CA  ALA   328      51.082  28.403  83.052  1.00  0.00           C
ATOM   1903  HA  ALA   328      50.980  27.707  83.885  1.00  0.00           H
ATOM   1904  CB  ALA   328      50.059  27.985  82.033  1.00  0.00           C
ATOM   1905  HB1 ALA   328      50.123  26.903  81.922  1.00  0.00           H
ATOM   1906  HB2 ALA   328      49.142  28.124  82.607  1.00  0.00           H
ATOM   1907  HB3 ALA   328      50.196  28.537  81.103  1.00  0.00           H
ATOM   1908  C   ALA   328      52.461  28.216  82.431  1.00  0.00           C
ATOM   1909  O   ALA   328      53.051  29.053  81.806  1.00  0.00           O
ATOM   1910  N   GLN   329      53.001  26.990  82.632  1.00  0.00           N
ATOM   1911  H   GLN   329      52.396  26.331  83.101  1.00  0.00           H
ATOM   1912  CA  GLN   329      54.365  26.554  82.174  1.00  0.00           C
ATOM   1913  HA  GLN   329      54.578  27.032  81.217  1.00  0.00           H
ATOM   1914  CB  GLN   329      55.462  26.786  83.237  1.00  0.00           C
ATOM   1915  HB2 GLN   329      55.511  25.946  83.930  1.00  0.00           H
ATOM   1916  HB3 GLN   329      56.400  26.906  82.694  1.00  0.00           H
ATOM   1917  CG  GLN   329      55.245  28.033  84.069  1.00  0.00           C
ATOM   1918  HG2 GLN   329      55.120  28.934  83.467  1.00  0.00           H
ATOM   1919  HG3 GLN   329      54.350  27.804  84.647  1.00  0.00           H
ATOM   1920  CD  GLN   329      56.441  28.141  84.998  1.00  0.00           C
ATOM   1921  OE1 GLN   329      57.636  27.779  84.786  1.00  0.00           O
ATOM   1922  NE2 GLN   329      56.266  28.789  86.085  1.00  0.00           N
ATOM   1923 HE21 GLN   329      57.046  28.982  86.698  1.00  0.00           H
ATOM   1924 HE22 GLN   329      55.310  29.006  86.329  1.00  0.00           H
ATOM   1925  C   GLN   329      54.296  25.104  81.756  1.00  0.00           C
ATOM   1926  O   GLN   329      53.347  24.426  82.069  1.00  0.00           O
ATOM   1927  N   GLY   330      55.225  24.643  80.867  1.00  0.00           N
ATOM   1928  H   GLY   330      55.902  25.283  80.477  1.00  0.00           H
ATOM   1929  CA  GLY   330      55.219  23.228  80.429  1.00  0.00           C
ATOM   1930  HA2 GLY   330      56.095  23.017  79.815  1.00  0.00           H
ATOM   1931  HA3 GLY   330      55.470  22.503  81.204  1.00  0.00           H
ATOM   1932  C   GLY   330      54.034  22.647  79.768  1.00  0.00           C
ATOM   1933  O   GLY   330      53.448  23.250  78.870  1.00  0.00           O
ATOM   1934  N   THR   331      53.629  21.481  80.312  1.00  0.00           N
ATOM   1935  H   THR   331      54.235  21.130  81.039  1.00  0.00           H
ATOM   1936  CA  THR   331      52.520  20.643  79.832  1.00  0.00           C
ATOM   1937  HA  THR   331      51.932  21.167  79.078  1.00  0.00           H
ATOM   1938  CB  THR   331      53.018  19.297  79.211  1.00  0.00           C
ATOM   1939  HB  THR   331      52.163  18.647  79.027  1.00  0.00           H
ATOM   1940  CG2 THR   331      53.832  19.541  77.986  1.00  0.00           C
ATOM   1941 HG21 THR   331      53.409  20.279  77.304  1.00  0.00           H
ATOM   1942 HG22 THR   331      54.824  19.928  78.218  1.00  0.00           H
ATOM   1943 HG23 THR   331      54.034  18.614  77.450  1.00  0.00           H
ATOM   1944  OG1 THR   331      53.950  18.598  80.076  1.00  0.00           O
ATOM   1945  HG1 THR   331      53.503  18.398  80.902  1.00  0.00           H
ATOM   1946  C   THR   331      51.477  20.398  80.928  1.00  0.00           C
ATOM   1947  O   THR   331      51.358  19.270  81.383  1.00  0.00           O
ATOM   1948  N   LYS   332      50.767  21.453  81.264  1.00  0.00           N
ATOM   1949  H   LYS   332      50.987  22.315  80.785  1.00  0.00           H
ATOM   1950  CA  LYS   332      49.849  21.599  82.400  1.00  0.00           C
ATOM   1951  HA  LYS   332      49.364  20.631  82.526  1.00  0.00           H
ATOM   1952  CB  LYS   332      50.786  21.839  83.698  1.00  0.00           C
ATOM   1953  HB2 LYS   332      51.599  21.116  83.648  1.00  0.00           H
ATOM   1954  HB3 LYS   332      51.294  22.792  83.554  1.00  0.00           H
ATOM   1955  CG  LYS   332      50.028  21.843  85.077  1.00  0.00           C
ATOM   1956  HG2 LYS   332      50.699  21.823  85.936  1.00  0.00           H
ATOM   1957  HG3 LYS   332      49.342  22.682  85.194  1.00  0.00           H
ATOM   1958  CD  LYS   332      49.327  20.465  85.255  1.00  0.00           C
ATOM   1959  HD2 LYS   332      48.478  20.721  85.888  1.00  0.00           H
ATOM   1960  HD3 LYS   332      48.959  20.079  84.304  1.00  0.00           H
ATOM   1961  CE  LYS   332      50.260  19.380  85.913  1.00  0.00           C
ATOM   1962  HE2 LYS   332      50.847  18.759  85.236  1.00  0.00           H
ATOM   1963  HE3 LYS   332      50.858  19.833  86.703  1.00  0.00           H
ATOM   1964  NZ  LYS   332      49.444  18.382  86.581  1.00  0.00           N
ATOM   1965  HZ1 LYS   332      50.065  17.745  87.059  1.00  0.00           H
ATOM   1966  HZ2 LYS   332      48.955  18.839  87.338  1.00  0.00           H
ATOM   1967  HZ3 LYS   332      48.770  17.912  85.994  1.00  0.00           H
ATOM   1968  C   LYS   332      48.707  22.650  82.242  1.00  0.00           C
ATOM   1969  O   LYS   332      47.836  22.802  83.088  1.00  0.00           O
ATOM   1970  N   LYS   333      48.685  23.408  81.137  1.00  0.00           N
ATOM   1971  H   LYS   333      49.579  23.503  80.676  1.00  0.00           H
ATOM   1972  CA  LYS   333      47.584  24.282  80.713  1.00  0.00           C
ATOM   1973  HA  LYS   333      46.681  23.887  81.179  1.00  0.00           H
ATOM   1974  CB  LYS   333      47.762  25.763  81.059  1.00  0.00           C
ATOM   1975  HB2 LYS   333      47.915  25.961  82.120  1.00  0.00           H
ATOM   1976  HB3 LYS   333      48.597  26.128  80.462  1.00  0.00           H
ATOM   1977  CG  LYS   333      46.467  26.570  80.703  1.00  0.00           C
ATOM   1978  HG2 LYS   333      46.830  27.594  80.796  1.00  0.00           H
ATOM   1979  HG3 LYS   333      46.177  26.410  79.665  1.00  0.00           H
ATOM   1980  CD  LYS   333      45.280  26.273  81.742  1.00  0.00           C
ATOM   1981  HD2 LYS   333      44.933  25.246  81.624  1.00  0.00           H
ATOM   1982  HD3 LYS   333      45.673  26.387  82.752  1.00  0.00           H
ATOM   1983  CE  LYS   333      44.058  27.192  81.591  1.00  0.00           C
ATOM   1984  HE2 LYS   333      43.603  27.262  82.579  1.00  0.00           H
ATOM   1985  HE3 LYS   333      44.472  28.144  81.257  1.00  0.00           H
ATOM   1986  NZ  LYS   333      43.126  26.689  80.577  1.00  0.00           N
ATOM   1987  HZ1 LYS   333      42.708  25.886  81.024  1.00  0.00           H
ATOM   1988  HZ2 LYS   333      42.380  27.345  80.391  1.00  0.00           H
ATOM   1989  HZ3 LYS   333      43.642  26.343  79.781  1.00  0.00           H
ATOM   1990  C   LYS   333      47.407  23.937  79.214  1.00  0.00           C
ATOM   1991  O   LYS   333      48.188  24.386  78.447  1.00  0.00           O
ATOM   1992  N   GLU   334      46.354  23.147  78.814  1.00  0.00           N
ATOM   1993  H   GLU   334      45.738  22.872  79.566  1.00  0.00           H
ATOM   1994  CA  GLU   334      46.037  22.726  77.448  1.00  0.00           C
ATOM   1995  HA  GLU   334      46.815  22.032  77.132  1.00  0.00           H
ATOM   1996  CB  GLU   334      44.662  21.959  77.444  1.00  0.00           C
ATOM   1997  HB2 GLU   334      44.705  21.289  76.585  1.00  0.00           H
ATOM   1998  HB3 GLU   334      44.742  21.274  78.288  1.00  0.00           H
ATOM   1999  CG  GLU   334      43.377  22.791  77.449  1.00  0.00           C
ATOM   2000  HG2 GLU   334      43.333  23.468  76.596  1.00  0.00           H
ATOM   2001  HG3 GLU   334      42.547  22.093  77.341  1.00  0.00           H
ATOM   2002  CD  GLU   334      43.238  23.639  78.805  1.00  0.00           C
ATOM   2003  OE1 GLU   334      43.680  24.790  78.893  1.00  0.00           O
ATOM   2004  OE2 GLU   334      42.522  23.080  79.669  1.00  0.00           O
ATOM   2005  C   GLU   334      46.165  23.933  76.442  1.00  0.00           C
ATOM   2006  O   GLU   334      46.832  23.808  75.424  1.00  0.00           O
ATOM   2007  N   GLY   335      45.556  25.105  76.764  1.00  0.00           N
ATOM   2008  H   GLY   335      45.064  25.234  77.637  1.00  0.00           H
ATOM   2009  CA  GLY   335      45.519  26.361  75.959  1.00  0.00           C
ATOM   2010  HA2 GLY   335      45.026  26.040  75.042  1.00  0.00           H
ATOM   2011  HA3 GLY   335      44.893  27.096  76.465  1.00  0.00           H
ATOM   2012  C   GLY   335      46.907  26.902  75.605  1.00  0.00           C
ATOM   2013  O   GLY   335      47.188  27.305  74.484  1.00  0.00           O
ATOM   2014  N   CYX   336      47.807  26.718  76.593  1.00  0.00           N
ATOM   2015  H   CYX   336      47.483  26.303  77.456  1.00  0.00           H
ATOM   2016  CA  CYX   336      49.221  26.822  76.458  1.00  0.00           C
ATOM   2017  HA  CYX   336      49.302  27.746  75.885  1.00  0.00           H
ATOM   2018  CB  CYX   336      49.816  27.046  77.822  1.00  0.00           C
ATOM   2019  HB2 CYX   336      49.268  27.768  78.427  1.00  0.00           H
ATOM   2020  HB3 CYX   336      49.694  26.160  78.446  1.00  0.00           H
ATOM   2021  SG  CYX   336      51.528  27.505  77.906  1.00  0.00           S
ATOM   2022  C   CYX   336      50.005  25.723  75.710  1.00  0.00           C
ATOM   2023  O   CYX   336      50.823  26.141  74.872  1.00  0.00           O
ATOM   2024  N   THR   337      49.669  24.415  75.779  1.00  0.00           N
ATOM   2025  H   THR   337      49.089  24.090  76.540  1.00  0.00           H
ATOM   2026  CA  THR   337      50.243  23.309  74.992  1.00  0.00           C
ATOM   2027  HA  THR   337      51.322  23.433  75.080  1.00  0.00           H
ATOM   2028  CB  THR   337      49.737  22.008  75.508  1.00  0.00           C
ATOM   2029  HB  THR   337      48.678  22.208  75.343  1.00  0.00           H
ATOM   2030  CG2 THR   337      50.079  20.822  74.702  1.00  0.00           C
ATOM   2031 HG21 THR   337      49.624  20.809  73.712  1.00  0.00           H
ATOM   2032 HG22 THR   337      51.166  20.786  74.623  1.00  0.00           H
ATOM   2033 HG23 THR   337      49.688  19.937  75.205  1.00  0.00           H
ATOM   2034  OG1 THR   337      50.154  21.727  76.816  1.00  0.00           O
ATOM   2035  HG1 THR   337      49.643  20.994  77.169  1.00  0.00           H
ATOM   2036  C   THR   337      49.912  23.501  73.545  1.00  0.00           C
ATOM   2037  O   THR   337      50.866  23.664  72.755  1.00  0.00           O
ATOM   2038  N   ILE   338      48.635  23.670  73.153  1.00  0.00           N
ATOM   2039  H   ILE   338      47.949  23.653  73.895  1.00  0.00           H
ATOM   2040  CA  ILE   338      48.211  24.017  71.808  1.00  0.00           C
ATOM   2041  HA  ILE   338      48.464  23.191  71.144  1.00  0.00           H
ATOM   2042  CB  ILE   338      46.650  24.063  71.781  1.00  0.00           C
ATOM   2043  HB  ILE   338      46.364  24.723  72.599  1.00  0.00           H
ATOM   2044  CG2 ILE   338      46.016  24.530  70.391  1.00  0.00           C
ATOM   2045 HG21 ILE   338      44.940  24.358  70.420  1.00  0.00           H
ATOM   2046 HG22 ILE   338      46.314  25.574  70.300  1.00  0.00           H
ATOM   2047 HG23 ILE   338      46.312  23.963  69.509  1.00  0.00           H
ATOM   2048  CG1 ILE   338      45.986  22.711  72.054  1.00  0.00           C
ATOM   2049 HG12 ILE   338      45.788  22.085  71.184  1.00  0.00           H
ATOM   2050 HG13 ILE   338      46.570  22.017  72.658  1.00  0.00           H
ATOM   2051  CD1 ILE   338      44.614  22.860  72.636  1.00  0.00           C
ATOM   2052 HD11 ILE   338      43.934  23.272  71.891  1.00  0.00           H
ATOM   2053 HD12 ILE   338      44.371  21.886  73.061  1.00  0.00           H
ATOM   2054 HD13 ILE   338      44.683  23.488  73.524  1.00  0.00           H
ATOM   2055  C   ILE   338      48.900  25.249  71.208  1.00  0.00           C
ATOM   2056  O   ILE   338      49.540  25.085  70.149  1.00  0.00           O
ATOM   2057  N   LEU   339      48.875  26.413  71.883  1.00  0.00           N
ATOM   2058  H   LEU   339      48.458  26.440  72.803  1.00  0.00           H
ATOM   2059  CA  LEU   339      49.430  27.619  71.224  1.00  0.00           C
ATOM   2060  HA  LEU   339      48.873  27.857  70.318  1.00  0.00           H
ATOM   2061  CB  LEU   339      49.193  28.809  72.158  1.00  0.00           C
ATOM   2062  HB2 LEU   339      49.474  28.541  73.176  1.00  0.00           H
ATOM   2063  HB3 LEU   339      49.912  29.606  71.963  1.00  0.00           H
ATOM   2064  CG  LEU   339      47.808  29.316  71.990  1.00  0.00           C
ATOM   2065  HG  LEU   339      47.071  28.517  72.075  1.00  0.00           H
ATOM   2066  CD1 LEU   339      47.458  30.423  73.076  1.00  0.00           C
ATOM   2067 HD11 LEU   339      47.301  29.949  74.045  1.00  0.00           H
ATOM   2068 HD12 LEU   339      48.146  31.268  73.109  1.00  0.00           H
ATOM   2069 HD13 LEU   339      46.442  30.757  72.866  1.00  0.00           H
ATOM   2070  CD2 LEU   339      47.605  30.074  70.695  1.00  0.00           C
ATOM   2071 HD21 LEU   339      48.468  30.707  70.487  1.00  0.00           H
ATOM   2072 HD22 LEU   339      47.590  29.431  69.814  1.00  0.00           H
ATOM   2073 HD23 LEU   339      46.660  30.617  70.687  1.00  0.00           H
ATOM   2074  C   LEU   339      50.927  27.393  70.766  1.00  0.00           C
ATOM   2075  O   LEU   339      51.395  27.648  69.628  1.00  0.00           O
ATOM   2076  N   PHE   340      51.663  26.926  71.853  1.00  0.00           N
ATOM   2077  H   PHE   340      51.207  26.794  72.744  1.00  0.00           H
ATOM   2078  CA  PHE   340      53.141  26.689  71.780  1.00  0.00           C
ATOM   2079  HA  PHE   340      53.667  27.617  71.553  1.00  0.00           H
ATOM   2080  CB  PHE   340      53.516  26.197  73.173  1.00  0.00           C
ATOM   2081  HB2 PHE   340      53.464  27.093  73.791  1.00  0.00           H
ATOM   2082  HB3 PHE   340      52.792  25.412  73.392  1.00  0.00           H
ATOM   2083  CG  PHE   340      54.865  25.578  73.138  1.00  0.00           C
ATOM   2084  CD1 PHE   340      55.896  26.509  73.284  1.00  0.00           C
ATOM   2085  HD1 PHE   340      55.625  27.540  73.455  1.00  0.00           H
ATOM   2086  CE1 PHE   340      57.220  26.179  73.114  1.00  0.00           C
ATOM   2087  HE1 PHE   340      58.009  26.914  73.161  1.00  0.00           H
ATOM   2088  CZ  PHE   340      57.505  24.882  72.738  1.00  0.00           C
ATOM   2089  HZ  PHE   340      58.504  24.607  72.434  1.00  0.00           H
ATOM   2090  CE2 PHE   340      56.541  23.888  72.558  1.00  0.00           C
ATOM   2091  HE2 PHE   340      56.806  22.946  72.102  1.00  0.00           H
ATOM   2092  CD2 PHE   340      55.161  24.242  72.814  1.00  0.00           C
ATOM   2093  HD2 PHE   340      54.381  23.525  72.608  1.00  0.00           H
ATOM   2094  C   PHE   340      53.537  25.848  70.605  1.00  0.00           C
ATOM   2095  O   PHE   340      54.408  26.259  69.811  1.00  0.00           O
ATOM   2096  N   MET   341      52.949  24.613  70.366  1.00  0.00           N
ATOM   2097  H   MET   341      52.266  24.281  71.032  1.00  0.00           H
ATOM   2098  CA  MET   341      53.397  23.797  69.271  1.00  0.00           C
ATOM   2099  HA  MET   341      54.451  23.636  69.498  1.00  0.00           H
ATOM   2100  CB  MET   341      52.847  22.372  69.347  1.00  0.00           C
ATOM   2101  HB2 MET   341      53.536  21.727  68.803  1.00  0.00           H
ATOM   2102  HB3 MET   341      52.888  22.071  70.394  1.00  0.00           H
ATOM   2103  CG  MET   341      51.391  22.241  68.776  1.00  0.00           C
ATOM   2104  HG2 MET   341      50.752  23.028  69.178  1.00  0.00           H
ATOM   2105  HG3 MET   341      51.449  22.403  67.700  1.00  0.00           H
ATOM   2106  SD  MET   341      50.740  20.529  69.046  1.00  0.00           S
ATOM   2107  CE  MET   341      50.384  20.492  70.815  1.00  0.00           C
ATOM   2108  HE1 MET   341      49.737  21.320  71.103  1.00  0.00           H
ATOM   2109  HE2 MET   341      49.859  19.569  71.061  1.00  0.00           H
ATOM   2110  HE3 MET   341      51.273  20.561  71.441  1.00  0.00           H
ATOM   2111  C   MET   341      53.188  24.415  67.884  1.00  0.00           C
ATOM   2112  O   MET   341      53.846  24.032  66.933  1.00  0.00           O
ATOM   2113  N   VAL   342      52.164  25.278  67.758  1.00  0.00           N
ATOM   2114  H   VAL   342      51.710  25.496  68.633  1.00  0.00           H
ATOM   2115  CA  VAL   342      51.982  25.942  66.441  1.00  0.00           C
ATOM   2116  HA  VAL   342      52.007  25.257  65.593  1.00  0.00           H
ATOM   2117  CB  VAL   342      50.482  26.563  66.409  1.00  0.00           C
ATOM   2118  HB  VAL   342      50.385  27.303  67.203  1.00  0.00           H
ATOM   2119  CG1 VAL   342      50.140  27.277  65.093  1.00  0.00           C
ATOM   2120 HG11 VAL   342      50.853  28.092  64.971  1.00  0.00           H
ATOM   2121 HG12 VAL   342      50.227  26.488  64.346  1.00  0.00           H
ATOM   2122 HG13 VAL   342      49.137  27.698  65.016  1.00  0.00           H
ATOM   2123  CG2 VAL   342      49.497  25.416  66.509  1.00  0.00           C
ATOM   2124 HG21 VAL   342      49.632  24.735  65.669  1.00  0.00           H
ATOM   2125 HG22 VAL   342      49.621  24.914  67.469  1.00  0.00           H
ATOM   2126 HG23 VAL   342      48.487  25.819  66.446  1.00  0.00           H
ATOM   2127  C   VAL   342      53.103  27.056  66.385  1.00  0.00           C
ATOM   2128  O   VAL   342      53.848  27.049  65.425  1.00  0.00           O
ATOM   2129  N   LEU   343      53.152  27.942  67.326  1.00  0.00           N
ATOM   2130  H   LEU   343      52.835  27.822  68.278  1.00  0.00           H
ATOM   2131  CA  LEU   343      53.867  29.229  67.201  1.00  0.00           C
ATOM   2132  HA  LEU   343      53.561  29.738  66.287  1.00  0.00           H
ATOM   2133  CB  LEU   343      53.461  30.161  68.355  1.00  0.00           C
ATOM   2134  HB2 LEU   343      53.789  29.700  69.287  1.00  0.00           H
ATOM   2135  HB3 LEU   343      54.064  31.066  68.417  1.00  0.00           H
ATOM   2136  CG  LEU   343      52.007  30.659  68.416  1.00  0.00           C
ATOM   2137  HG  LEU   343      51.341  29.854  68.103  1.00  0.00           H
ATOM   2138  CD1 LEU   343      51.778  30.948  69.892  1.00  0.00           C
ATOM   2139 HD11 LEU   343      50.708  31.140  69.975  1.00  0.00           H
ATOM   2140 HD12 LEU   343      52.195  30.199  70.564  1.00  0.00           H
ATOM   2141 HD13 LEU   343      52.328  31.827  70.229  1.00  0.00           H
ATOM   2142  CD2 LEU   343      51.629  31.908  67.608  1.00  0.00           C
ATOM   2143 HD21 LEU   343      50.552  31.937  67.440  1.00  0.00           H
ATOM   2144 HD22 LEU   343      51.932  32.848  68.069  1.00  0.00           H
ATOM   2145 HD23 LEU   343      51.982  31.884  66.577  1.00  0.00           H
ATOM   2146  C   LEU   343      55.354  29.043  67.262  1.00  0.00           C
ATOM   2147  O   LEU   343      56.010  29.671  66.448  1.00  0.00           O
ATOM   2148  N   TYR   344      55.916  28.240  68.182  1.00  0.00           N
ATOM   2149  H   TYR   344      55.381  27.691  68.840  1.00  0.00           H
ATOM   2150  CA  TYR   344      57.300  27.822  68.096  1.00  0.00           C
ATOM   2151  HA  TYR   344      57.944  28.693  68.227  1.00  0.00           H
ATOM   2152  CB  TYR   344      57.588  26.856  69.232  1.00  0.00           C
ATOM   2153  HB2 TYR   344      57.124  27.020  70.204  1.00  0.00           H
ATOM   2154  HB3 TYR   344      57.135  25.912  68.929  1.00  0.00           H
ATOM   2155  CG  TYR   344      59.040  26.691  69.532  1.00  0.00           C
ATOM   2156  CD1 TYR   344      59.742  27.797  70.124  1.00  0.00           C
ATOM   2157  HD1 TYR   344      59.252  28.566  70.703  1.00  0.00           H
ATOM   2158  CE1 TYR   344      61.175  27.742  70.126  1.00  0.00           C
ATOM   2159  HE1 TYR   344      61.823  28.505  70.531  1.00  0.00           H
ATOM   2160  CZ  TYR   344      61.851  26.604  69.674  1.00  0.00           C
ATOM   2161  OH  TYR   344      63.164  26.484  69.754  1.00  0.00           O
ATOM   2162  HH  TYR   344      63.555  27.291  70.096  1.00  0.00           H
ATOM   2163  CE2 TYR   344      61.132  25.554  69.097  1.00  0.00           C
ATOM   2164  HE2 TYR   344      61.544  24.663  68.647  1.00  0.00           H
ATOM   2165  CD2 TYR   344      59.710  25.655  68.916  1.00  0.00           C
ATOM   2166  HD2 TYR   344      59.152  24.971  68.293  1.00  0.00           H
ATOM   2167  C   TYR   344      57.658  27.159  66.705  1.00  0.00           C
ATOM   2168  O   TYR   344      58.503  27.653  65.975  1.00  0.00           O
ATOM   2169  N   PHE   345      56.916  26.176  66.245  1.00  0.00           N
ATOM   2170  H   PHE   345      56.104  25.896  66.776  1.00  0.00           H
ATOM   2171  CA  PHE   345      57.034  25.425  64.912  1.00  0.00           C
ATOM   2172  HA  PHE   345      58.032  24.994  64.990  1.00  0.00           H
ATOM   2173  CB  PHE   345      55.957  24.321  64.969  1.00  0.00           C
ATOM   2174  HB2 PHE   345      56.121  23.706  65.854  1.00  0.00           H
ATOM   2175  HB3 PHE   345      54.924  24.668  64.939  1.00  0.00           H
ATOM   2176  CG  PHE   345      55.907  23.296  63.811  1.00  0.00           C
ATOM   2177  CD1 PHE   345      56.444  22.028  63.955  1.00  0.00           C
ATOM   2178  HD1 PHE   345      56.900  21.817  64.911  1.00  0.00           H
ATOM   2179  CE1 PHE   345      56.244  21.020  63.021  1.00  0.00           C
ATOM   2180  HE1 PHE   345      56.564  20.004  63.199  1.00  0.00           H
ATOM   2181  CZ  PHE   345      55.650  21.300  61.755  1.00  0.00           C
ATOM   2182  HZ  PHE   345      55.624  20.636  60.904  1.00  0.00           H
ATOM   2183  CE2 PHE   345      55.278  22.639  61.554  1.00  0.00           C
ATOM   2184  HE2 PHE   345      54.784  22.905  60.631  1.00  0.00           H
ATOM   2185  CD2 PHE   345      55.283  23.562  62.591  1.00  0.00           C
ATOM   2186  HD2 PHE   345      54.818  24.517  62.397  1.00  0.00           H
ATOM   2187  C   PHE   345      57.082  26.255  63.637  1.00  0.00           C
ATOM   2188  O   PHE   345      58.081  26.112  62.901  1.00  0.00           O
ATOM   2189  N   PHE   346      55.956  26.958  63.338  1.00  0.00           N
ATOM   2190  H   PHE   346      55.114  26.855  63.885  1.00  0.00           H
ATOM   2191  CA  PHE   346      55.950  27.740  62.091  1.00  0.00           C
ATOM   2192  HA  PHE   346      56.274  27.048  61.313  1.00  0.00           H
ATOM   2193  CB  PHE   346      54.492  28.106  61.733  1.00  0.00           C
ATOM   2194  HB2 PHE   346      53.995  28.623  62.554  1.00  0.00           H
ATOM   2195  HB3 PHE   346      54.549  28.828  60.918  1.00  0.00           H
ATOM   2196  CG  PHE   346      53.635  26.884  61.286  1.00  0.00           C
ATOM   2197  CD1 PHE   346      53.902  26.068  60.173  1.00  0.00           C
ATOM   2198  HD1 PHE   346      54.738  26.371  59.561  1.00  0.00           H
ATOM   2199  CE1 PHE   346      53.148  24.929  59.933  1.00  0.00           C
ATOM   2200  HE1 PHE   346      53.294  24.387  59.011  1.00  0.00           H
ATOM   2201  CZ  PHE   346      52.326  24.426  60.916  1.00  0.00           C
ATOM   2202  HZ  PHE   346      51.830  23.499  60.668  1.00  0.00           H
ATOM   2203  CE2 PHE   346      52.193  25.067  62.159  1.00  0.00           C
ATOM   2204  HE2 PHE   346      51.452  24.746  62.877  1.00  0.00           H
ATOM   2205  CD2 PHE   346      52.762  26.336  62.253  1.00  0.00           C
ATOM   2206  HD2 PHE   346      52.573  26.961  63.113  1.00  0.00           H
ATOM   2207  C   PHE   346      56.801  29.020  62.158  1.00  0.00           C
ATOM   2208  O   PHE   346      57.430  29.268  61.161  1.00  0.00           O
ATOM   2209  N   GLY   347      56.983  29.604  63.291  1.00  0.00           N
ATOM   2210  H   GLY   347      56.459  29.239  64.073  1.00  0.00           H
ATOM   2211  CA  GLY   347      57.968  30.689  63.526  1.00  0.00           C
ATOM   2212  HA2 GLY   347      57.948  31.375  62.679  1.00  0.00           H
ATOM   2213  HA3 GLY   347      57.873  31.231  64.467  1.00  0.00           H
ATOM   2214  C   GLY   347      59.433  30.121  63.470  1.00  0.00           C
ATOM   2215  O   GLY   347      60.326  30.789  62.965  1.00  0.00           O
ATOM   2216  N   MET   348      59.679  28.845  63.788  1.00  0.00           N
ATOM   2217  H   MET   348      59.098  28.357  64.454  1.00  0.00           H
ATOM   2218  CA  MET   348      60.932  28.145  63.396  1.00  0.00           C
ATOM   2219  HA  MET   348      61.810  28.769  63.565  1.00  0.00           H
ATOM   2220  CB  MET   348      61.136  26.859  64.251  1.00  0.00           C
ATOM   2221  HB2 MET   348      61.170  27.229  65.275  1.00  0.00           H
ATOM   2222  HB3 MET   348      60.265  26.204  64.228  1.00  0.00           H
ATOM   2223  CG  MET   348      62.406  26.177  63.782  1.00  0.00           C
ATOM   2224  HG2 MET   348      62.123  25.488  62.985  1.00  0.00           H
ATOM   2225  HG3 MET   348      63.107  26.905  63.374  1.00  0.00           H
ATOM   2226  SD  MET   348      63.168  25.029  65.004  1.00  0.00           S
ATOM   2227  CE  MET   348      63.790  26.250  66.254  1.00  0.00           C
ATOM   2228  HE1 MET   348      62.937  26.630  66.816  1.00  0.00           H
ATOM   2229  HE2 MET   348      64.403  25.711  66.976  1.00  0.00           H
ATOM   2230  HE3 MET   348      64.402  27.046  65.831  1.00  0.00           H
ATOM   2231  C   MET   348      61.079  27.884  61.876  1.00  0.00           C
ATOM   2232  O   MET   348      62.140  28.141  61.315  1.00  0.00           O
ATOM   2233  N   ALA   349      60.000  27.430  61.226  1.00  0.00           N
ATOM   2234  H   ALA   349      59.148  27.264  61.743  1.00  0.00           H
ATOM   2235  CA  ALA   349      59.985  27.106  59.827  1.00  0.00           C
ATOM   2236  HA  ALA   349      60.765  26.380  59.597  1.00  0.00           H
ATOM   2237  CB  ALA   349      58.547  26.532  59.615  1.00  0.00           C
ATOM   2238  HB1 ALA   349      58.559  26.330  58.544  1.00  0.00           H
ATOM   2239  HB2 ALA   349      58.475  25.629  60.220  1.00  0.00           H
ATOM   2240  HB3 ALA   349      57.783  27.230  59.959  1.00  0.00           H
ATOM   2241  C   ALA   349      60.305  28.335  58.953  1.00  0.00           C
ATOM   2242  O   ALA   349      61.100  28.215  58.049  1.00  0.00           O
ATOM   2243  N   SER   350      59.859  29.543  59.264  1.00  0.00           N
ATOM   2244  H   SER   350      59.209  29.606  60.035  1.00  0.00           H
ATOM   2245  CA  SER   350      60.016  30.729  58.520  1.00  0.00           C
ATOM   2246  HA  SER   350      59.531  30.585  57.554  1.00  0.00           H
ATOM   2247  CB  SER   350      59.312  31.898  59.337  1.00  0.00           C
ATOM   2248  HB2 SER   350      59.652  31.953  60.371  1.00  0.00           H
ATOM   2249  HB3 SER   350      59.589  32.785  58.767  1.00  0.00           H
ATOM   2250  OG  SER   350      57.960  31.584  59.273  1.00  0.00           O
ATOM   2251  HG  SER   350      57.540  32.240  59.833  1.00  0.00           H
ATOM   2252  C   SER   350      61.503  31.125  58.314  1.00  0.00           C
ATOM   2253  O   SER   350      61.843  31.562  57.207  1.00  0.00           O
ATOM   2254  N   SER   351      62.431  30.910  59.256  1.00  0.00           N
ATOM   2255  H   SER   351      62.213  30.489  60.148  1.00  0.00           H
ATOM   2256  CA  SER   351      63.854  31.341  59.003  1.00  0.00           C
ATOM   2257  HA  SER   351      63.779  32.233  58.381  1.00  0.00           H
ATOM   2258  CB  SER   351      64.545  31.826  60.297  1.00  0.00           C
ATOM   2259  HB2 SER   351      64.982  30.964  60.799  1.00  0.00           H
ATOM   2260  HB3 SER   351      65.352  32.485  59.977  1.00  0.00           H
ATOM   2261  OG  SER   351      63.723  32.626  61.124  1.00  0.00           O
ATOM   2262  HG  SER   351      63.496  32.197  61.953  1.00  0.00           H
ATOM   2263  C   SER   351      64.602  30.243  58.285  1.00  0.00           C
ATOM   2264  O   SER   351      65.617  30.471  57.639  1.00  0.00           O
ATOM   2265  N   ILE   352      64.131  28.947  58.297  1.00  0.00           N
ATOM   2266  H   ILE   352      63.311  28.835  58.876  1.00  0.00           H
ATOM   2267  CA  ILE   352      64.662  27.777  57.535  1.00  0.00           C
ATOM   2268  HA  ILE   352      65.746  27.743  57.425  1.00  0.00           H
ATOM   2269  CB  ILE   352      64.197  26.499  58.170  1.00  0.00           C
ATOM   2270  HB  ILE   352      63.130  26.712  58.234  1.00  0.00           H
ATOM   2271  CG2 ILE   352      64.422  25.125  57.322  1.00  0.00           C
ATOM   2272 HG21 ILE   352      64.133  25.232  56.276  1.00  0.00           H
ATOM   2273 HG22 ILE   352      65.455  24.782  57.376  1.00  0.00           H
ATOM   2274 HG23 ILE   352      63.736  24.374  57.714  1.00  0.00           H
ATOM   2275  CG1 ILE   352      64.810  26.238  59.536  1.00  0.00           C
ATOM   2276 HG12 ILE   352      65.841  25.890  59.471  1.00  0.00           H
ATOM   2277 HG13 ILE   352      64.641  27.120  60.153  1.00  0.00           H
ATOM   2278  CD1 ILE   352      64.147  25.139  60.333  1.00  0.00           C
ATOM   2279 HD11 ILE   352      64.467  25.092  61.373  1.00  0.00           H
ATOM   2280 HD12 ILE   352      63.079  25.227  60.135  1.00  0.00           H
ATOM   2281 HD13 ILE   352      64.457  24.184  59.907  1.00  0.00           H
ATOM   2282  C   ILE   352      64.215  27.826  56.041  1.00  0.00           C
ATOM   2283  O   ILE   352      65.037  27.502  55.179  1.00  0.00           O
ATOM   2284  N   TRP   353      62.948  28.145  55.837  1.00  0.00           N
ATOM   2285  H   TRP   353      62.287  28.216  56.598  1.00  0.00           H
ATOM   2286  CA  TRP   353      62.429  28.554  54.525  1.00  0.00           C
ATOM   2287  HA  TRP   353      62.637  27.829  53.738  1.00  0.00           H
ATOM   2288  CB  TRP   353      60.920  28.699  54.652  1.00  0.00           C
ATOM   2289  HB2 TRP   353      60.714  29.158  55.619  1.00  0.00           H
ATOM   2290  HB3 TRP   353      60.567  29.336  53.841  1.00  0.00           H
ATOM   2291  CG  TRP   353      60.025  27.469  54.537  1.00  0.00           C
ATOM   2292  CD1 TRP   353      59.363  26.833  55.568  1.00  0.00           C
ATOM   2293  HD1 TRP   353      59.270  27.152  56.595  1.00  0.00           H
ATOM   2294  NE1 TRP   353      58.835  25.623  55.049  1.00  0.00           N
ATOM   2295  HE1 TRP   353      58.185  25.121  55.638  1.00  0.00           H
ATOM   2296  CE2 TRP   353      58.959  25.569  53.709  1.00  0.00           C
ATOM   2297  CZ2 TRP   353      58.488  24.612  52.733  1.00  0.00           C
ATOM   2298  HZ2 TRP   353      57.777  23.840  52.989  1.00  0.00           H
ATOM   2299  CH2 TRP   353      58.918  24.694  51.391  1.00  0.00           C
ATOM   2300  HH2 TRP   353      58.529  24.046  50.619  1.00  0.00           H
ATOM   2301  CZ3 TRP   353      59.897  25.712  51.061  1.00  0.00           C
ATOM   2302  HZ3 TRP   353      60.342  25.807  50.081  1.00  0.00           H
ATOM   2303  CE3 TRP   353      60.288  26.649  51.983  1.00  0.00           C
ATOM   2304  HE3 TRP   353      60.945  27.467  51.726  1.00  0.00           H
ATOM   2305  CD2 TRP   353      59.811  26.660  53.308  1.00  0.00           C
ATOM   2306  C   TRP   353      63.029  29.818  53.989  1.00  0.00           C
ATOM   2307  O   TRP   353      63.442  29.785  52.833  1.00  0.00           O
ATOM   2308  N   TRP   354      63.266  30.860  54.721  1.00  0.00           N
ATOM   2309  H   TRP   354      62.830  30.867  55.631  1.00  0.00           H
ATOM   2310  CA  TRP   354      64.272  31.933  54.371  1.00  0.00           C
ATOM   2311  HA  TRP   354      63.820  32.440  53.519  1.00  0.00           H
ATOM   2312  CB  TRP   354      64.290  33.119  55.361  1.00  0.00           C
ATOM   2313  HB2 TRP   354      63.391  33.678  55.103  1.00  0.00           H
ATOM   2314  HB3 TRP   354      64.261  32.805  56.404  1.00  0.00           H
ATOM   2315  CG  TRP   354      65.539  33.924  55.143  1.00  0.00           C
ATOM   2316  CD1 TRP   354      65.743  34.835  54.167  1.00  0.00           C
ATOM   2317  HD1 TRP   354      65.091  35.054  53.333  1.00  0.00           H
ATOM   2318  NE1 TRP   354      67.033  35.289  54.219  1.00  0.00           N
ATOM   2319  HE1 TRP   354      67.431  35.914  53.532  1.00  0.00           H
ATOM   2320  CE2 TRP   354      67.659  34.873  55.358  1.00  0.00           C
ATOM   2321  CZ2 TRP   354      68.948  35.162  55.851  1.00  0.00           C
ATOM   2322  HZ2 TRP   354      69.596  35.883  55.374  1.00  0.00           H
ATOM   2323  CH2 TRP   354      69.319  34.554  57.033  1.00  0.00           C
ATOM   2324  HH2 TRP   354      70.366  34.627  57.286  1.00  0.00           H
ATOM   2325  CZ3 TRP   354      68.502  33.642  57.670  1.00  0.00           C
ATOM   2326  HZ3 TRP   354      68.783  33.093  58.556  1.00  0.00           H
ATOM   2327  CE3 TRP   354      67.183  33.390  57.198  1.00  0.00           C
ATOM   2328  HE3 TRP   354      66.519  32.738  57.746  1.00  0.00           H
ATOM   2329  CD2 TRP   354      66.745  33.994  55.976  1.00  0.00           C
ATOM   2330  C   TRP   354      65.612  31.426  53.925  1.00  0.00           C
ATOM   2331  O   TRP   354      66.179  31.866  52.909  1.00  0.00           O
ATOM   2332  N   VAL   355      66.203  30.404  54.622  1.00  0.00           N
ATOM   2333  H   VAL   355      65.705  30.152  55.464  1.00  0.00           H
ATOM   2334  CA  VAL   355      67.365  29.634  54.175  1.00  0.00           C
ATOM   2335  HA  VAL   355      68.039  30.461  53.949  1.00  0.00           H
ATOM   2336  CB  VAL   355      68.045  28.782  55.317  1.00  0.00           C
ATOM   2337  HB  VAL   355      67.272  28.093  55.655  1.00  0.00           H
ATOM   2338  CG1 VAL   355      69.432  28.086  54.894  1.00  0.00           C
ATOM   2339 HG11 VAL   355      69.741  27.476  55.744  1.00  0.00           H
ATOM   2340 HG12 VAL   355      69.262  27.319  54.138  1.00  0.00           H
ATOM   2341 HG13 VAL   355      70.129  28.824  54.497  1.00  0.00           H
ATOM   2342  CG2 VAL   355      68.664  29.629  56.437  1.00  0.00           C
ATOM   2343 HG21 VAL   355      68.925  28.968  57.263  1.00  0.00           H
ATOM   2344 HG22 VAL   355      69.550  30.185  56.129  1.00  0.00           H
ATOM   2345 HG23 VAL   355      68.026  30.435  56.799  1.00  0.00           H
ATOM   2346  C   VAL   355      67.248  28.911  52.815  1.00  0.00           C
ATOM   2347  O   VAL   355      68.178  28.952  52.084  1.00  0.00           O
ATOM   2348  N   ILE   356      66.124  28.308  52.552  1.00  0.00           N
ATOM   2349  H   ILE   356      65.444  28.154  53.282  1.00  0.00           H
ATOM   2350  CA  ILE   356      65.904  27.537  51.324  1.00  0.00           C
ATOM   2351  HA  ILE   356      66.788  26.911  51.203  1.00  0.00           H
ATOM   2352  CB  ILE   356      64.740  26.578  51.561  1.00  0.00           C
ATOM   2353  HB  ILE   356      63.852  27.141  51.849  1.00  0.00           H
ATOM   2354  CG2 ILE   356      64.428  25.827  50.277  1.00  0.00           C
ATOM   2355 HG21 ILE   356      65.300  25.421  49.764  1.00  0.00           H
ATOM   2356 HG22 ILE   356      63.663  25.067  50.431  1.00  0.00           H
ATOM   2357 HG23 ILE   356      63.921  26.582  49.676  1.00  0.00           H
ATOM   2358  CG1 ILE   356      65.123  25.505  52.615  1.00  0.00           C
ATOM   2359 HG12 ILE   356      65.592  24.659  52.112  1.00  0.00           H
ATOM   2360 HG13 ILE   356      65.785  25.911  53.380  1.00  0.00           H
ATOM   2361  CD1 ILE   356      63.885  24.963  53.397  1.00  0.00           C
ATOM   2362 HD11 ILE   356      63.092  24.763  52.676  1.00  0.00           H
ATOM   2363 HD12 ILE   356      64.149  24.024  53.884  1.00  0.00           H
ATOM   2364 HD13 ILE   356      63.557  25.697  54.133  1.00  0.00           H
ATOM   2365  C   ILE   356      65.646  28.449  50.138  1.00  0.00           C
ATOM   2366  O   ILE   356      66.221  28.315  49.084  1.00  0.00           O
ATOM   2367  N   LEU   357      65.020  29.547  50.359  1.00  0.00           N
ATOM   2368  H   LEU   357      64.615  29.751  51.262  1.00  0.00           H
ATOM   2369  CA  LEU   357      65.039  30.662  49.277  1.00  0.00           C
ATOM   2370  HA  LEU   357      64.564  30.196  48.414  1.00  0.00           H
ATOM   2371  CB  LEU   357      64.177  31.756  49.866  1.00  0.00           C
ATOM   2372  HB2 LEU   357      63.260  31.299  50.240  1.00  0.00           H
ATOM   2373  HB3 LEU   357      64.571  32.121  50.815  1.00  0.00           H
ATOM   2374  CG  LEU   357      63.676  32.980  48.982  1.00  0.00           C
ATOM   2375  HG  LEU   357      63.223  32.490  48.120  1.00  0.00           H
ATOM   2376  CD1 LEU   357      62.560  33.751  49.591  1.00  0.00           C
ATOM   2377 HD11 LEU   357      62.929  34.292  50.462  1.00  0.00           H
ATOM   2378 HD12 LEU   357      62.196  34.429  48.819  1.00  0.00           H
ATOM   2379 HD13 LEU   357      61.746  33.064  49.822  1.00  0.00           H
ATOM   2380  CD2 LEU   357      64.872  33.887  48.607  1.00  0.00           C
ATOM   2381 HD21 LEU   357      64.465  34.861  48.337  1.00  0.00           H
ATOM   2382 HD22 LEU   357      65.423  33.961  49.544  1.00  0.00           H
ATOM   2383 HD23 LEU   357      65.473  33.415  47.830  1.00  0.00           H
ATOM   2384  C   LEU   357      66.473  31.154  49.016  1.00  0.00           C
ATOM   2385  O   LEU   357      66.986  31.035  47.857  1.00  0.00           O
ATOM   2386  N   SER   358      67.244  31.348  50.058  1.00  0.00           N
ATOM   2387  H   SER   358      66.905  31.108  50.978  1.00  0.00           H
ATOM   2388  CA  SER   358      68.651  31.848  49.917  1.00  0.00           C
ATOM   2389  HA  SER   358      68.647  32.679  49.211  1.00  0.00           H
ATOM   2390  CB  SER   358      69.184  32.317  51.267  1.00  0.00           C
ATOM   2391  HB2 SER   358      69.310  31.460  51.929  1.00  0.00           H
ATOM   2392  HB3 SER   358      70.177  32.754  51.164  1.00  0.00           H
ATOM   2393  OG  SER   358      68.260  33.321  51.806  1.00  0.00           O
ATOM   2394  HG  SER   358      67.447  32.884  52.071  1.00  0.00           H
ATOM   2395  C   SER   358      69.621  30.854  49.211  1.00  0.00           C
ATOM   2396  O   SER   358      70.424  31.216  48.314  1.00  0.00           O
ATOM   2397  N   LEU   359      69.444  29.575  49.568  1.00  0.00           N
ATOM   2398  H   LEU   359      68.894  29.407  50.398  1.00  0.00           H
ATOM   2399  CA  LEU   359      70.079  28.414  48.989  1.00  0.00           C
ATOM   2400  HA  LEU   359      71.153  28.557  49.108  1.00  0.00           H
ATOM   2401  CB  LEU   359      69.797  27.216  49.870  1.00  0.00           C
ATOM   2402  HB2 LEU   359      70.253  27.368  50.848  1.00  0.00           H
ATOM   2403  HB3 LEU   359      68.715  27.131  49.968  1.00  0.00           H
ATOM   2404  CG  LEU   359      70.191  25.867  49.205  1.00  0.00           C
ATOM   2405  HG  LEU   359      69.584  25.719  48.312  1.00  0.00           H
ATOM   2406  CD1 LEU   359      71.688  25.592  49.029  1.00  0.00           C
ATOM   2407 HD11 LEU   359      72.229  25.795  49.953  1.00  0.00           H
ATOM   2408 HD12 LEU   359      71.705  24.561  48.675  1.00  0.00           H
ATOM   2409 HD13 LEU   359      72.109  26.220  48.243  1.00  0.00           H
ATOM   2410  CD2 LEU   359      69.681  24.790  50.163  1.00  0.00           C
ATOM   2411 HD21 LEU   359      70.162  24.982  51.122  1.00  0.00           H
ATOM   2412 HD22 LEU   359      68.601  24.896  50.260  1.00  0.00           H
ATOM   2413 HD23 LEU   359      69.803  23.781  49.768  1.00  0.00           H
ATOM   2414  C   LEU   359      69.732  28.168  47.528  1.00  0.00           C
ATOM   2415  O   LEU   359      70.532  27.995  46.635  1.00  0.00           O
ATOM   2416  N   THR   360      68.456  28.348  47.133  1.00  0.00           N
ATOM   2417  H   THR   360      67.780  28.622  47.832  1.00  0.00           H
ATOM   2418  CA  THR   360      67.880  27.988  45.838  1.00  0.00           C
ATOM   2419  HA  THR   360      68.395  27.102  45.464  1.00  0.00           H
ATOM   2420  CB  THR   360      66.448  27.468  45.876  1.00  0.00           C
ATOM   2421  HB  THR   360      66.213  27.126  44.868  1.00  0.00           H
ATOM   2422  CG2 THR   360      66.377  26.257  46.758  1.00  0.00           C
ATOM   2423 HG21 THR   360      66.782  25.360  46.290  1.00  0.00           H
ATOM   2424 HG22 THR   360      67.089  26.315  47.581  1.00  0.00           H
ATOM   2425 HG23 THR   360      65.357  25.957  46.998  1.00  0.00           H
ATOM   2426  OG1 THR   360      65.583  28.454  46.335  1.00  0.00           O
ATOM   2427  HG1 THR   360      65.824  28.646  47.244  1.00  0.00           H
ATOM   2428  C   THR   360      68.113  29.185  44.916  1.00  0.00           C
ATOM   2429  O   THR   360      68.310  29.010  43.727  1.00  0.00           O
ATOM   2430  N   TRP   361      68.193  30.461  45.412  1.00  0.00           N
ATOM   2431  H   TRP   361      67.869  30.596  46.359  1.00  0.00           H
ATOM   2432  CA  TRP   361      68.719  31.659  44.739  1.00  0.00           C
ATOM   2433  HA  TRP   361      68.146  31.659  43.812  1.00  0.00           H
ATOM   2434  CB  TRP   361      68.256  32.868  45.527  1.00  0.00           C
ATOM   2435  HB2 TRP   361      67.174  32.869  45.394  1.00  0.00           H
ATOM   2436  HB3 TRP   361      68.531  32.797  46.580  1.00  0.00           H
ATOM   2437  CG  TRP   361      68.826  34.142  44.988  1.00  0.00           C
ATOM   2438  CD1 TRP   361      68.274  34.898  44.045  1.00  0.00           C
ATOM   2439  HD1 TRP   361      67.290  34.760  43.622  1.00  0.00           H
ATOM   2440  NE1 TRP   361      69.020  35.988  43.885  1.00  0.00           N
ATOM   2441  HE1 TRP   361      68.836  36.755  43.254  1.00  0.00           H
ATOM   2442  CE2 TRP   361      70.114  36.017  44.683  1.00  0.00           C
ATOM   2443  CZ2 TRP   361      71.102  36.904  45.005  1.00  0.00           C
ATOM   2444  HZ2 TRP   361      71.003  37.885  44.565  1.00  0.00           H
ATOM   2445  CH2 TRP   361      72.103  36.579  45.933  1.00  0.00           C
ATOM   2446  HH2 TRP   361      72.971  37.216  46.025  1.00  0.00           H
ATOM   2447  CZ3 TRP   361      72.115  35.304  46.470  1.00  0.00           C
ATOM   2448  HZ3 TRP   361      72.911  35.066  47.161  1.00  0.00           H
ATOM   2449  CE3 TRP   361      71.050  34.431  46.286  1.00  0.00           C
ATOM   2450  HE3 TRP   361      71.008  33.615  46.992  1.00  0.00           H
ATOM   2451  CD2 TRP   361      70.010  34.763  45.398  1.00  0.00           C
ATOM   2452  C   TRP   361      70.162  31.590  44.398  1.00  0.00           C
ATOM   2453  O   TRP   361      70.498  31.910  43.245  1.00  0.00           O
ATOM   2454  N   PHE   362      70.965  31.118  45.370  1.00  0.00           N
ATOM   2455  H   PHE   362      70.535  30.822  46.234  1.00  0.00           H
ATOM   2456  CA  PHE   362      72.409  30.872  45.105  1.00  0.00           C
ATOM   2457  HA  PHE   362      72.907  31.762  44.722  1.00  0.00           H
ATOM   2458  CB  PHE   362      73.139  30.424  46.440  1.00  0.00           C
ATOM   2459  HB2 PHE   362      73.227  31.243  47.153  1.00  0.00           H
ATOM   2460  HB3 PHE   362      72.559  29.661  46.958  1.00  0.00           H
ATOM   2461  CG  PHE   362      74.593  30.043  46.139  1.00  0.00           C
ATOM   2462  CD1 PHE   362      75.483  30.854  45.461  1.00  0.00           C
ATOM   2463  HD1 PHE   362      75.178  31.874  45.282  1.00  0.00           H
ATOM   2464  CE1 PHE   362      76.731  30.344  45.059  1.00  0.00           C
ATOM   2465  HE1 PHE   362      77.361  30.958  44.433  1.00  0.00           H
ATOM   2466  CZ  PHE   362      77.119  29.028  45.413  1.00  0.00           C
ATOM   2467  HZ  PHE   362      78.034  28.532  45.120  1.00  0.00           H
ATOM   2468  CE2 PHE   362      76.227  28.190  46.139  1.00  0.00           C
ATOM   2469  HE2 PHE   362      76.612  27.238  46.473  1.00  0.00           H
ATOM   2470  CD2 PHE   362      74.909  28.640  46.391  1.00  0.00           C
ATOM   2471  HD2 PHE   362      74.152  28.039  46.873  1.00  0.00           H
ATOM   2472  C   PHE   362      72.515  29.814  43.973  1.00  0.00           C
ATOM   2473  O   PHE   362      73.326  29.928  43.068  1.00  0.00           O
ATOM   2474  N   LEU   363      71.752  28.754  44.025  1.00  0.00           N
ATOM   2475  H   LEU   363      71.216  28.572  44.861  1.00  0.00           H
ATOM   2476  CA  LEU   363      71.712  27.734  43.015  1.00  0.00           C
ATOM   2477  HA  LEU   363      72.715  27.317  42.921  1.00  0.00           H
ATOM   2478  CB  LEU   363      70.797  26.645  43.422  1.00  0.00           C
ATOM   2479  HB2 LEU   363      70.064  27.112  44.079  1.00  0.00           H
ATOM   2480  HB3 LEU   363      70.450  26.178  42.500  1.00  0.00           H
ATOM   2481  CG  LEU   363      71.511  25.586  44.348  1.00  0.00           C
ATOM   2482  HG  LEU   363      71.977  26.109  45.183  1.00  0.00           H
ATOM   2483  CD1 LEU   363      70.405  24.641  44.837  1.00  0.00           C
ATOM   2484 HD11 LEU   363      69.867  24.071  44.080  1.00  0.00           H
ATOM   2485 HD12 LEU   363      70.803  24.055  45.666  1.00  0.00           H
ATOM   2486 HD13 LEU   363      69.649  25.241  45.345  1.00  0.00           H
ATOM   2487  CD2 LEU   363      72.549  24.672  43.655  1.00  0.00           C
ATOM   2488 HD21 LEU   363      72.902  23.945  44.386  1.00  0.00           H
ATOM   2489 HD22 LEU   363      71.973  24.017  43.001  1.00  0.00           H
ATOM   2490 HD23 LEU   363      73.340  25.185  43.109  1.00  0.00           H
ATOM   2491  C   LEU   363      71.312  28.382  41.632  1.00  0.00           C
ATOM   2492  O   LEU   363      72.024  28.124  40.648  1.00  0.00           O
ATOM   2493  N   ALA   364      70.182  29.080  41.560  1.00  0.00           N
ATOM   2494  H   ALA   364      69.642  29.170  42.408  1.00  0.00           H
ATOM   2495  CA  ALA   364      69.756  29.765  40.351  1.00  0.00           C
ATOM   2496  HA  ALA   364      69.513  29.007  39.606  1.00  0.00           H
ATOM   2497  CB  ALA   364      68.470  30.439  40.789  1.00  0.00           C
ATOM   2498  HB1 ALA   364      67.946  29.739  41.440  1.00  0.00           H
ATOM   2499  HB2 ALA   364      68.737  31.360  41.306  1.00  0.00           H
ATOM   2500  HB3 ALA   364      67.812  30.480  39.920  1.00  0.00           H
ATOM   2501  C   ALA   364      70.771  30.762  39.832  1.00  0.00           C
ATOM   2502  O   ALA   364      71.127  30.624  38.665  1.00  0.00           O
ATOM   2503  N   ALA   365      71.219  31.679  40.573  1.00  0.00           N
ATOM   2504  H   ALA   365      70.889  31.733  41.526  1.00  0.00           H
ATOM   2505  CA  ALA   365      72.117  32.657  40.099  1.00  0.00           C
ATOM   2506  HA  ALA   365      71.803  32.973  39.104  1.00  0.00           H
ATOM   2507  CB  ALA   365      72.093  33.868  41.062  1.00  0.00           C
ATOM   2508  HB1 ALA   365      71.064  34.088  41.347  1.00  0.00           H
ATOM   2509  HB2 ALA   365      72.673  33.708  41.971  1.00  0.00           H
ATOM   2510  HB3 ALA   365      72.494  34.777  40.613  1.00  0.00           H
ATOM   2511  C   ALA   365      73.567  32.043  39.906  1.00  0.00           C
ATOM   2512  O   ALA   365      74.119  31.907  38.808  1.00  0.00           O
ATOM   2513  N   GLY   366      74.192  31.648  40.976  1.00  0.00           N
ATOM   2514  H   GLY   366      73.693  31.706  41.852  1.00  0.00           H
ATOM   2515  CA  GLY   366      75.676  31.290  40.985  1.00  0.00           C
ATOM   2516  HA2 GLY   366      76.270  32.082  40.529  1.00  0.00           H
ATOM   2517  HA3 GLY   366      76.143  31.112  41.954  1.00  0.00           H
ATOM   2518  C   GLY   366      75.892  29.964  40.247  1.00  0.00           C
ATOM   2519  O   GLY   366      76.795  29.938  39.360  1.00  0.00           O
ATOM   2520  N   MET   367      75.257  28.856  40.620  1.00  0.00           N
ATOM   2521  H   MET   367      74.668  28.942  41.435  1.00  0.00           H
ATOM   2522  CA  MET   367      75.527  27.535  40.074  1.00  0.00           C
ATOM   2523  HA  MET   367      76.577  27.515  39.780  1.00  0.00           H
ATOM   2524  CB  MET   367      75.315  26.479  41.131  1.00  0.00           C
ATOM   2525  HB2 MET   367      74.262  26.212  41.223  1.00  0.00           H
ATOM   2526  HB3 MET   367      75.765  25.539  40.810  1.00  0.00           H
ATOM   2527  CG  MET   367      75.897  26.864  42.508  1.00  0.00           C
ATOM   2528  HG2 MET   367      76.921  27.159  42.279  1.00  0.00           H
ATOM   2529  HG3 MET   367      75.406  27.758  42.891  1.00  0.00           H
ATOM   2530  SD  MET   367      75.963  25.616  43.825  1.00  0.00           S
ATOM   2531  CE  MET   367      77.118  24.451  43.078  1.00  0.00           C
ATOM   2532  HE1 MET   367      77.583  23.742  43.763  1.00  0.00           H
ATOM   2533  HE2 MET   367      76.664  23.696  42.437  1.00  0.00           H
ATOM   2534  HE3 MET   367      77.900  25.003  42.555  1.00  0.00           H
ATOM   2535  C   MET   367      74.759  27.106  38.810  1.00  0.00           C
ATOM   2536  O   MET   367      74.995  26.007  38.236  1.00  0.00           O
ATOM   2537  N   LYS   368      73.809  27.999  38.394  1.00  0.00           N
ATOM   2538  H   LYS   368      73.621  28.730  39.065  1.00  0.00           H
ATOM   2539  CA  LYS   368      73.116  28.130  37.102  1.00  0.00           C
ATOM   2540  HA  LYS   368      72.565  29.069  37.049  1.00  0.00           H
ATOM   2541  CB  LYS   368      74.130  28.140  35.885  1.00  0.00           C
ATOM   2542  HB2 LYS   368      74.591  27.154  35.831  1.00  0.00           H
ATOM   2543  HB3 LYS   368      73.638  28.173  34.912  1.00  0.00           H
ATOM   2544  CG  LYS   368      75.238  29.224  35.833  1.00  0.00           C
ATOM   2545  HG2 LYS   368      75.300  29.575  34.802  1.00  0.00           H
ATOM   2546  HG3 LYS   368      74.923  30.128  36.353  1.00  0.00           H
ATOM   2547  CD  LYS   368      76.661  28.780  36.344  1.00  0.00           C
ATOM   2548  HD2 LYS   368      76.541  28.369  37.347  1.00  0.00           H
ATOM   2549  HD3 LYS   368      77.066  27.942  35.777  1.00  0.00           H
ATOM   2550  CE  LYS   368      77.610  29.952  36.310  1.00  0.00           C
ATOM   2551  HE2 LYS   368      77.917  30.118  35.277  1.00  0.00           H
ATOM   2552  HE3 LYS   368      76.998  30.826  36.529  1.00  0.00           H
ATOM   2553  NZ  LYS   368      78.715  29.676  37.235  1.00  0.00           N
ATOM   2554  HZ1 LYS   368      79.006  28.708  37.226  1.00  0.00           H
ATOM   2555  HZ2 LYS   368      79.573  30.184  37.074  1.00  0.00           H
ATOM   2556  HZ3 LYS   368      78.377  29.804  38.178  1.00  0.00           H
ATOM   2557  C   LYS   368      72.015  27.063  36.952  1.00  0.00           C
ATOM   2558  O   LYS   368      71.677  26.664  35.822  1.00  0.00           O
ATOM   2559  N   TRP   369      71.449  26.542  38.037  1.00  0.00           N
ATOM   2560  H   TRP   369      71.630  26.996  38.921  1.00  0.00           H
ATOM   2561  CA  TRP   369      70.325  25.596  38.003  1.00  0.00           C
ATOM   2562  HA  TRP   369      70.600  24.795  37.316  1.00  0.00           H
ATOM   2563  CB  TRP   369      70.197  24.891  39.402  1.00  0.00           C
ATOM   2564  HB2 TRP   369      70.101  25.614  40.212  1.00  0.00           H
ATOM   2565  HB3 TRP   369      69.215  24.421  39.449  1.00  0.00           H
ATOM   2566  CG  TRP   369      71.228  23.768  39.780  1.00  0.00           C
ATOM   2567  CD1 TRP   369      72.473  23.542  39.327  1.00  0.00           C
ATOM   2568  HD1 TRP   369      73.015  24.082  38.564  1.00  0.00           H
ATOM   2569  NE1 TRP   369      73.116  22.587  40.055  1.00  0.00           N
ATOM   2570  HE1 TRP   369      74.065  22.275  39.902  1.00  0.00           H
ATOM   2571  CE2 TRP   369      72.296  22.045  41.006  1.00  0.00           C
ATOM   2572  CZ2 TRP   369      72.563  21.051  41.994  1.00  0.00           C
ATOM   2573  HZ2 TRP   369      73.552  20.627  42.081  1.00  0.00           H
ATOM   2574  CH2 TRP   369      71.450  20.641  42.775  1.00  0.00           C
ATOM   2575  HH2 TRP   369      71.589  19.853  43.501  1.00  0.00           H
ATOM   2576  CZ3 TRP   369      70.236  21.350  42.706  1.00  0.00           C
ATOM   2577  HZ3 TRP   369      69.454  21.109  43.412  1.00  0.00           H
ATOM   2578  CE3 TRP   369      70.050  22.385  41.717  1.00  0.00           C
ATOM   2579  HE3 TRP   369      69.087  22.873  41.747  1.00  0.00           H
ATOM   2580  CD2 TRP   369      71.076  22.743  40.849  1.00  0.00           C
ATOM   2581  C   TRP   369      68.959  26.250  37.620  1.00  0.00           C
ATOM   2582  O   TRP   369      68.401  27.222  38.161  1.00  0.00           O
ATOM   2583  N   GLY   370      68.344  25.602  36.661  1.00  0.00           N
ATOM   2584  H   GLY   370      68.765  24.824  36.175  1.00  0.00           H
ATOM   2585  CA  GLY   370      67.046  26.007  36.115  1.00  0.00           C
ATOM   2586  HA2 GLY   370      67.076  27.012  35.693  1.00  0.00           H
ATOM   2587  HA3 GLY   370      66.968  25.275  35.311  1.00  0.00           H
ATOM   2588  C   GLY   370      65.877  25.825  37.065  1.00  0.00           C
ATOM   2589  O   GLY   370      65.770  24.840  37.729  1.00  0.00           O
ATOM   2590  N   HIP   371      64.889  26.714  37.075  1.00  0.00           N
ATOM   2591  H   HIP   371      64.973  27.563  36.535  1.00  0.00           H
ATOM   2592  CA  HIP   371      63.849  26.697  38.084  1.00  0.00           C
ATOM   2593  HA  HIP   371      64.400  26.786  39.020  1.00  0.00           H
ATOM   2594  CB  HIP   371      62.907  27.908  37.857  1.00  0.00           C
ATOM   2595  HB2 HIP   371      62.074  27.836  38.557  1.00  0.00           H
ATOM   2596  HB3 HIP   371      63.532  28.776  38.067  1.00  0.00           H
ATOM   2597  CG  HIP   371      62.285  28.014  36.502  1.00  0.00           C
ATOM   2598  ND1 HIP   371      61.068  27.464  36.053  1.00  0.00           N
ATOM   2599  HD1 HIP   371      60.438  26.978  36.675  1.00  0.00           H
ATOM   2600  CE1 HIP   371      60.692  28.141  35.003  1.00  0.00           C
ATOM   2601  HE1 HIP   371      59.768  27.967  34.473  1.00  0.00           H
ATOM   2602  NE2 HIP   371      61.659  28.935  34.600  1.00  0.00           N
ATOM   2603  HE2 HIP   371      61.738  29.368  33.691  1.00  0.00           H
ATOM   2604  CD2 HIP   371      62.722  28.853  35.511  1.00  0.00           C
ATOM   2605  HD2 HIP   371      63.625  29.443  35.577  1.00  0.00           H
ATOM   2606  C   HIP   371      63.099  25.379  38.247  1.00  0.00           C
ATOM   2607  O   HIP   371      62.991  24.804  39.340  1.00  0.00           O
ATOM   2608  N   GLU   372      62.797  24.767  37.178  1.00  0.00           N
ATOM   2609  H   GLU   372      62.981  25.291  36.335  1.00  0.00           H
ATOM   2610  CA  GLU   372      62.218  23.394  37.093  1.00  0.00           C
ATOM   2611  HA  GLU   372      61.449  23.424  37.865  1.00  0.00           H
ATOM   2612  CB  GLU   372      61.405  23.158  35.782  1.00  0.00           C
ATOM   2613  HB2 GLU   372      62.130  23.195  34.969  1.00  0.00           H
ATOM   2614  HB3 GLU   372      61.018  22.145  35.676  1.00  0.00           H
ATOM   2615  CG  GLU   372      60.274  24.130  35.479  1.00  0.00           C
ATOM   2616  HG2 GLU   372      60.750  25.081  35.239  1.00  0.00           H
ATOM   2617  HG3 GLU   372      59.762  23.771  34.586  1.00  0.00           H
ATOM   2618  CD  GLU   372      59.332  24.394  36.608  1.00  0.00           C
ATOM   2619  OE1 GLU   372      59.442  25.473  37.157  1.00  0.00           O
ATOM   2620  OE2 GLU   372      58.544  23.538  37.005  1.00  0.00           O
ATOM   2621  C   GLU   372      63.167  22.208  37.412  1.00  0.00           C
ATOM   2622  O   GLU   372      62.646  21.071  37.771  1.00  0.00           O
ATOM   2623  N   ALA   373      64.485  22.245  37.277  1.00  0.00           N
ATOM   2624  H   ALA   373      64.901  23.077  36.882  1.00  0.00           H
ATOM   2625  CA  ALA   373      65.384  21.237  37.869  1.00  0.00           C
ATOM   2626  HA  ALA   373      64.889  20.273  37.749  1.00  0.00           H
ATOM   2627  CB  ALA   373      66.834  21.244  37.234  1.00  0.00           C
ATOM   2628  HB1 ALA   373      67.432  20.481  37.732  1.00  0.00           H
ATOM   2629  HB2 ALA   373      66.685  20.988  36.185  1.00  0.00           H
ATOM   2630  HB3 ALA   373      67.356  22.197  37.319  1.00  0.00           H
ATOM   2631  C   ALA   373      65.580  21.396  39.418  1.00  0.00           C
ATOM   2632  O   ALA   373      65.769  20.424  40.188  1.00  0.00           O
ATOM   2633  N   ILE   374      65.481  22.630  39.880  1.00  0.00           N
ATOM   2634  H   ILE   374      65.367  23.422  39.264  1.00  0.00           H
ATOM   2635  CA  ILE   374      65.376  22.911  41.341  1.00  0.00           C
ATOM   2636  HA  ILE   374      66.174  22.410  41.891  1.00  0.00           H
ATOM   2637  CB  ILE   374      65.493  24.447  41.768  1.00  0.00           C
ATOM   2638  HB  ILE   374      64.751  25.052  41.248  1.00  0.00           H
ATOM   2639  CG2 ILE   374      65.235  24.439  43.312  1.00  0.00           C
ATOM   2640 HG21 ILE   374      64.208  24.223  43.607  1.00  0.00           H
ATOM   2641 HG22 ILE   374      65.899  23.736  43.815  1.00  0.00           H
ATOM   2642 HG23 ILE   374      65.466  25.395  43.782  1.00  0.00           H
ATOM   2643  CG1 ILE   374      66.886  25.018  41.482  1.00  0.00           C
ATOM   2644 HG12 ILE   374      67.639  24.715  42.209  1.00  0.00           H
ATOM   2645 HG13 ILE   374      67.065  24.676  40.463  1.00  0.00           H
ATOM   2646  CD1 ILE   374      66.954  26.520  41.452  1.00  0.00           C
ATOM   2647 HD11 ILE   374      66.767  26.958  42.433  1.00  0.00           H
ATOM   2648 HD12 ILE   374      67.826  26.772  40.848  1.00  0.00           H
ATOM   2649 HD13 ILE   374      66.119  26.915  40.874  1.00  0.00           H
ATOM   2650  C   ILE   374      64.029  22.327  41.816  1.00  0.00           C
ATOM   2651  O   ILE   374      64.075  21.573  42.789  1.00  0.00           O
ATOM   2652  N   GLU   375      62.918  22.495  41.127  1.00  0.00           N
ATOM   2653  H   GLU   375      62.902  23.149  40.357  1.00  0.00           H
ATOM   2654  CA  GLU   375      61.663  21.806  41.484  1.00  0.00           C
ATOM   2655  HA  GLU   375      61.450  21.949  42.544  1.00  0.00           H
ATOM   2656  CB  GLU   375      60.639  22.468  40.574  1.00  0.00           C
ATOM   2657  HB2 GLU   375      60.734  23.550  40.669  1.00  0.00           H
ATOM   2658  HB3 GLU   375      60.818  22.159  39.544  1.00  0.00           H
ATOM   2659  CG  GLU   375      59.192  22.027  40.759  1.00  0.00           C
ATOM   2660  HG2 GLU   375      58.617  22.482  39.952  1.00  0.00           H
ATOM   2661  HG3 GLU   375      58.984  20.966  40.896  1.00  0.00           H
ATOM   2662  CD  GLU   375      58.623  22.690  41.992  1.00  0.00           C
ATOM   2663  OE1 GLU   375      59.138  22.398  43.105  1.00  0.00           O
ATOM   2664  OE2 GLU   375      57.523  23.314  41.891  1.00  0.00           O
ATOM   2665  C   GLU   375      61.729  20.331  41.348  1.00  0.00           C
ATOM   2666  O   GLU   375      61.067  19.665  42.152  1.00  0.00           O
ATOM   2667  N   ALA   376      62.579  19.735  40.471  1.00  0.00           N
ATOM   2668  H   ALA   376      63.101  20.333  39.846  1.00  0.00           H
ATOM   2669  CA  ALA   376      62.761  18.275  40.400  1.00  0.00           C
ATOM   2670  HA  ALA   376      61.757  17.856  40.321  1.00  0.00           H
ATOM   2671  CB  ALA   376      63.442  17.998  39.098  1.00  0.00           C
ATOM   2672  HB1 ALA   376      63.408  16.931  38.881  1.00  0.00           H
ATOM   2673  HB2 ALA   376      62.729  18.364  38.360  1.00  0.00           H
ATOM   2674  HB3 ALA   376      64.480  18.324  39.170  1.00  0.00           H
ATOM   2675  C   ALA   376      63.372  17.680  41.641  1.00  0.00           C
ATOM   2676  O   ALA   376      63.282  16.463  41.849  1.00  0.00           O
ATOM   2677  N   ASN   377      63.901  18.484  42.541  1.00  0.00           N
ATOM   2678  H   ASN   377      63.853  19.478  42.372  1.00  0.00           H
ATOM   2679  CA  ASN   377      64.582  18.059  43.802  1.00  0.00           C
ATOM   2680  HA  ASN   377      64.497  17.005  44.066  1.00  0.00           H
ATOM   2681  CB  ASN   377      66.043  18.556  43.614  1.00  0.00           C
ATOM   2682  HB2 ASN   377      65.966  19.543  43.156  1.00  0.00           H
ATOM   2683  HB3 ASN   377      66.552  18.732  44.562  1.00  0.00           H
ATOM   2684  CG  ASN   377      66.729  17.629  42.586  1.00  0.00           C
ATOM   2685  OD1 ASN   377      66.943  16.432  42.876  1.00  0.00           O
ATOM   2686  ND2 ASN   377      66.983  18.099  41.367  1.00  0.00           N
ATOM   2687 HD21 ASN   377      67.285  17.434  40.670  1.00  0.00           H
ATOM   2688 HD22 ASN   377      66.695  19.012  41.046  1.00  0.00           H
ATOM   2689  C   ASN   377      63.838  18.778  44.984  1.00  0.00           C
ATOM   2690  O   ASN   377      64.268  18.545  46.107  1.00  0.00           O
ATOM   2691  N   SER   378      62.679  19.382  44.917  1.00  0.00           N
ATOM   2692  H   SER   378      62.238  19.393  44.008  1.00  0.00           H
ATOM   2693  CA  SER   378      61.885  20.048  45.930  1.00  0.00           C
ATOM   2694  HA  SER   378      62.448  20.886  46.341  1.00  0.00           H
ATOM   2695  CB  SER   378      60.635  20.618  45.286  1.00  0.00           C
ATOM   2696  HB2 SER   378      60.041  21.093  46.067  1.00  0.00           H
ATOM   2697  HB3 SER   378      60.885  21.341  44.509  1.00  0.00           H
ATOM   2698  OG  SER   378      59.870  19.634  44.567  1.00  0.00           O
ATOM   2699  HG  SER   378      60.170  19.788  43.668  1.00  0.00           H
ATOM   2700  C   SER   378      61.608  19.113  47.110  1.00  0.00           C
ATOM   2701  O   SER   378      61.690  19.528  48.278  1.00  0.00           O
ATOM   2702  N   GLN   379      61.392  17.759  46.889  1.00  0.00           N
ATOM   2703  H   GLN   379      61.357  17.458  45.926  1.00  0.00           H
ATOM   2704  CA  GLN   379      61.328  16.716  47.942  1.00  0.00           C
ATOM   2705  HA  GLN   379      60.485  16.903  48.608  1.00  0.00           H
ATOM   2706  CB  GLN   379      61.058  15.398  47.178  1.00  0.00           C
ATOM   2707  HB2 GLN   379      60.635  14.636  47.833  1.00  0.00           H
ATOM   2708  HB3 GLN   379      60.276  15.589  46.444  1.00  0.00           H
ATOM   2709  CG  GLN   379      62.175  14.696  46.429  1.00  0.00           C
ATOM   2710  HG2 GLN   379      63.107  14.720  46.992  1.00  0.00           H
ATOM   2711  HG3 GLN   379      61.900  13.662  46.223  1.00  0.00           H
ATOM   2712  CD  GLN   379      62.470  15.304  44.997  1.00  0.00           C
ATOM   2713  OE1 GLN   379      62.124  16.387  44.579  1.00  0.00           O
ATOM   2714  NE2 GLN   379      63.274  14.613  44.130  1.00  0.00           N
ATOM   2715 HE21 GLN   379      63.629  15.112  43.327  1.00  0.00           H
ATOM   2716 HE22 GLN   379      63.460  13.644  44.346  1.00  0.00           H
ATOM   2717  C   GLN   379      62.408  16.732  48.922  1.00  0.00           C
ATOM   2718  O   GLN   379      62.210  16.726  50.157  1.00  0.00           O
ATOM   2719  N   TYR   380      63.657  16.849  48.538  1.00  0.00           N
ATOM   2720  H   TYR   380      63.877  17.098  47.584  1.00  0.00           H
ATOM   2721  CA  TYR   380      64.905  16.939  49.406  1.00  0.00           C
ATOM   2722  HA  TYR   380      64.798  16.183  50.184  1.00  0.00           H
ATOM   2723  CB  TYR   380      66.139  16.663  48.534  1.00  0.00           C
ATOM   2724  HB2 TYR   380      66.081  17.316  47.663  1.00  0.00           H
ATOM   2725  HB3 TYR   380      67.016  16.924  49.126  1.00  0.00           H
ATOM   2726  CG  TYR   380      66.243  15.243  48.098  1.00  0.00           C
ATOM   2727  CD1 TYR   380      66.482  15.022  46.723  1.00  0.00           C
ATOM   2728  HD1 TYR   380      66.598  15.850  46.039  1.00  0.00           H
ATOM   2729  CE1 TYR   380      66.608  13.716  46.242  1.00  0.00           C
ATOM   2730  HE1 TYR   380      66.968  13.494  45.248  1.00  0.00           H
ATOM   2731  CZ  TYR   380      66.562  12.661  47.175  1.00  0.00           C
ATOM   2732  OH  TYR   380      66.680  11.391  46.632  1.00  0.00           O
ATOM   2733  HH  TYR   380      66.827  10.762  47.343  1.00  0.00           H
ATOM   2734  CE2 TYR   380      66.224  12.851  48.557  1.00  0.00           C
ATOM   2735  HE2 TYR   380      66.088  12.060  49.280  1.00  0.00           H
ATOM   2736  CD2 TYR   380      66.002  14.161  49.022  1.00  0.00           C
ATOM   2737  HD2 TYR   380      65.646  14.315  50.030  1.00  0.00           H
ATOM   2738  C   TYR   380      64.923  18.197  50.255  1.00  0.00           C
ATOM   2739  O   TYR   380      65.099  18.105  51.472  1.00  0.00           O
ATOM   2740  N   PHE   381      64.834  19.384  49.656  1.00  0.00           N
ATOM   2741  H   PHE   381      64.863  19.371  48.647  1.00  0.00           H
ATOM   2742  CA  PHE   381      64.515  20.614  50.393  1.00  0.00           C
ATOM   2743  HA  PHE   381      65.330  20.821  51.086  1.00  0.00           H
ATOM   2744  CB  PHE   381      64.378  21.853  49.465  1.00  0.00           C
ATOM   2745  HB2 PHE   381      63.448  21.595  48.960  1.00  0.00           H
ATOM   2746  HB3 PHE   381      64.181  22.705  50.116  1.00  0.00           H
ATOM   2747  CG  PHE   381      65.536  22.037  48.540  1.00  0.00           C
ATOM   2748  CD1 PHE   381      66.706  22.817  48.779  1.00  0.00           C
ATOM   2749  HD1 PHE   381      66.687  23.358  49.713  1.00  0.00           H
ATOM   2750  CE1 PHE   381      67.595  22.990  47.689  1.00  0.00           C
ATOM   2751  HE1 PHE   381      68.466  23.614  47.827  1.00  0.00           H
ATOM   2752  CZ  PHE   381      67.358  22.500  46.429  1.00  0.00           C
ATOM   2753  HZ  PHE   381      67.980  22.824  45.607  1.00  0.00           H
ATOM   2754  CE2 PHE   381      66.238  21.691  46.230  1.00  0.00           C
ATOM   2755  HE2 PHE   381      65.955  21.270  45.277  1.00  0.00           H
ATOM   2756  CD2 PHE   381      65.345  21.433  47.268  1.00  0.00           C
ATOM   2757  HD2 PHE   381      64.477  20.832  47.040  1.00  0.00           H
ATOM   2758  C   PHE   381      63.248  20.528  51.288  1.00  0.00           C
ATOM   2759  O   PHE   381      63.240  21.154  52.321  1.00  0.00           O
ATOM   2760  N   HID   382      62.080  20.001  50.947  1.00  0.00           N
ATOM   2761  H   HID   382      62.084  19.453  50.099  1.00  0.00           H
ATOM   2762  CA  HID   382      60.926  20.013  51.775  1.00  0.00           C
ATOM   2763  HA  HID   382      60.634  20.948  52.255  1.00  0.00           H
ATOM   2764  CB  HID   382      59.736  19.676  50.848  1.00  0.00           C
ATOM   2765  HB2 HID   382      59.801  18.658  50.464  1.00  0.00           H
ATOM   2766  HB3 HID   382      58.823  19.534  51.427  1.00  0.00           H
ATOM   2767  CG  HID   382      59.478  20.648  49.768  1.00  0.00           C
ATOM   2768  ND1 HID   382      58.397  20.562  48.895  1.00  0.00           N
ATOM   2769  HD1 HID   382      57.717  19.823  48.788  1.00  0.00           H
ATOM   2770  CE1 HID   382      58.382  21.722  48.265  1.00  0.00           C
ATOM   2771  HE1 HID   382      57.564  21.983  47.610  1.00  0.00           H
ATOM   2772  NE2 HID   382      59.378  22.551  48.530  1.00  0.00           N
ATOM   2773  CD2 HID   382      60.157  21.770  49.405  1.00  0.00           C
ATOM   2774  HD2 HID   382      61.020  22.139  49.940  1.00  0.00           H
ATOM   2775  C   HID   382      61.023  19.114  52.986  1.00  0.00           C
ATOM   2776  O   HID   382      60.418  19.424  54.023  1.00  0.00           O
ATOM   2777  N   LEU   383      61.757  18.051  52.934  1.00  0.00           N
ATOM   2778  H   LEU   383      62.197  17.824  52.054  1.00  0.00           H
ATOM   2779  CA  LEU   383      62.262  17.225  54.021  1.00  0.00           C
ATOM   2780  HA  LEU   383      61.346  16.971  54.554  1.00  0.00           H
ATOM   2781  CB  LEU   383      62.766  15.828  53.478  1.00  0.00           C
ATOM   2782  HB2 LEU   383      63.508  15.973  52.693  1.00  0.00           H
ATOM   2783  HB3 LEU   383      63.146  15.211  54.292  1.00  0.00           H
ATOM   2784  CG  LEU   383      61.571  15.029  52.840  1.00  0.00           C
ATOM   2785  HG  LEU   383      60.993  15.680  52.185  1.00  0.00           H
ATOM   2786  CD1 LEU   383      62.021  13.945  51.876  1.00  0.00           C
ATOM   2787 HD11 LEU   383      62.600  13.251  52.485  1.00  0.00           H
ATOM   2788 HD12 LEU   383      61.157  13.413  51.479  1.00  0.00           H
ATOM   2789 HD13 LEU   383      62.555  14.377  51.029  1.00  0.00           H
ATOM   2790  CD2 LEU   383      60.623  14.379  53.830  1.00  0.00           C
ATOM   2791 HD21 LEU   383      59.809  13.935  53.257  1.00  0.00           H
ATOM   2792 HD22 LEU   383      61.148  13.615  54.402  1.00  0.00           H
ATOM   2793 HD23 LEU   383      60.290  15.101  54.575  1.00  0.00           H
ATOM   2794  C   LEU   383      63.179  17.928  55.009  1.00  0.00           C
ATOM   2795  O   LEU   383      63.049  17.829  56.256  1.00  0.00           O
ATOM   2796  N   ALA   384      64.109  18.819  54.471  1.00  0.00           N
ATOM   2797  H   ALA   384      64.202  18.951  53.475  1.00  0.00           H
ATOM   2798  CA  ALA   384      64.938  19.687  55.253  1.00  0.00           C
ATOM   2799  HA  ALA   384      65.401  19.072  56.024  1.00  0.00           H
ATOM   2800  CB  ALA   384      65.896  20.287  54.222  1.00  0.00           C
ATOM   2801  HB1 ALA   384      66.427  19.531  53.644  1.00  0.00           H
ATOM   2802  HB2 ALA   384      65.304  20.863  53.511  1.00  0.00           H
ATOM   2803  HB3 ALA   384      66.615  20.984  54.653  1.00  0.00           H
ATOM   2804  C   ALA   384      64.203  20.762  55.987  1.00  0.00           C
ATOM   2805  O   ALA   384      64.733  21.384  56.911  1.00  0.00           O
ATOM   2806  N   ALA   385      62.977  21.176  55.598  1.00  0.00           N
ATOM   2807  H   ALA   385      62.609  20.634  54.829  1.00  0.00           H
ATOM   2808  CA  ALA   385      62.133  22.271  56.070  1.00  0.00           C
ATOM   2809  HA  ALA   385      62.792  23.123  56.238  1.00  0.00           H
ATOM   2810  CB  ALA   385      61.187  22.684  54.913  1.00  0.00           C
ATOM   2811  HB1 ALA   385      61.797  23.043  54.084  1.00  0.00           H
ATOM   2812  HB2 ALA   385      60.535  21.884  54.563  1.00  0.00           H
ATOM   2813  HB3 ALA   385      60.516  23.504  55.165  1.00  0.00           H
ATOM   2814  C   ALA   385      61.393  22.000  57.406  1.00  0.00           C
ATOM   2815  O   ALA   385      61.694  22.552  58.457  1.00  0.00           O
ATOM   2816  N   TRP   386      60.424  21.108  57.388  1.00  0.00           N
ATOM   2817  H   TRP   386      60.256  20.790  56.445  1.00  0.00           H
ATOM   2818  CA  TRP   386      59.548  20.662  58.481  1.00  0.00           C
ATOM   2819  HA  TRP   386      59.010  21.500  58.924  1.00  0.00           H
ATOM   2820  CB  TRP   386      58.356  19.853  57.918  1.00  0.00           C
ATOM   2821  HB2 TRP   386      58.809  18.903  57.635  1.00  0.00           H
ATOM   2822  HB3 TRP   386      57.636  19.614  58.701  1.00  0.00           H
ATOM   2823  CG  TRP   386      57.749  20.444  56.727  1.00  0.00           C
ATOM   2824  CD1 TRP   386      57.686  19.823  55.495  1.00  0.00           C
ATOM   2825  HD1 TRP   386      58.021  18.839  55.203  1.00  0.00           H
ATOM   2826  NE1 TRP   386      56.913  20.599  54.644  1.00  0.00           N
ATOM   2827  HE1 TRP   386      56.695  20.387  53.681  1.00  0.00           H
ATOM   2828  CE2 TRP   386      56.559  21.768  55.274  1.00  0.00           C
ATOM   2829  CZ2 TRP   386      55.902  22.883  54.751  1.00  0.00           C
ATOM   2830  HZ2 TRP   386      55.443  22.928  53.775  1.00  0.00           H
ATOM   2831  CH2 TRP   386      55.595  23.901  55.623  1.00  0.00           C
ATOM   2832  HH2 TRP   386      55.141  24.829  55.309  1.00  0.00           H
ATOM   2833  CZ3 TRP   386      55.843  23.787  57.009  1.00  0.00           C
ATOM   2834  HZ3 TRP   386      55.545  24.514  57.750  1.00  0.00           H
ATOM   2835  CE3 TRP   386      56.616  22.684  57.460  1.00  0.00           C
ATOM   2836  HE3 TRP   386      56.848  22.593  58.511  1.00  0.00           H
ATOM   2837  CD2 TRP   386      56.960  21.657  56.607  1.00  0.00           C
ATOM   2838  C   TRP   386      60.242  19.855  59.595  1.00  0.00           C
ATOM   2839  O   TRP   386      59.821  19.930  60.744  1.00  0.00           O
ATOM   2840  N   ALA   387      61.339  19.147  59.269  1.00  0.00           N
ATOM   2841  H   ALA   387      61.601  19.083  58.295  1.00  0.00           H
ATOM   2842  CA  ALA   387      62.091  18.229  60.180  1.00  0.00           C
ATOM   2843  HA  ALA   387      61.398  17.400  60.321  1.00  0.00           H
ATOM   2844  CB  ALA   387      63.368  17.712  59.381  1.00  0.00           C
ATOM   2845  HB1 ALA   387      64.065  17.131  59.986  1.00  0.00           H
ATOM   2846  HB2 ALA   387      63.086  17.176  58.475  1.00  0.00           H
ATOM   2847  HB3 ALA   387      63.883  18.652  59.186  1.00  0.00           H
ATOM   2848  C   ALA   387      62.329  18.842  61.567  1.00  0.00           C
ATOM   2849  O   ALA   387      61.745  18.353  62.555  1.00  0.00           O
ATOM   2850  N   VAL   388      63.154  19.891  61.706  1.00  0.00           N
ATOM   2851  H   VAL   388      63.508  20.242  60.828  1.00  0.00           H
ATOM   2852  CA  VAL   388      63.668  20.428  62.932  1.00  0.00           C
ATOM   2853  HA  VAL   388      63.902  19.553  63.538  1.00  0.00           H
ATOM   2854  CB  VAL   388      65.029  21.041  62.636  1.00  0.00           C
ATOM   2855  HB  VAL   388      64.884  21.912  61.998  1.00  0.00           H
ATOM   2856  CG1 VAL   388      65.675  21.593  63.880  1.00  0.00           C
ATOM   2857 HG11 VAL   388      66.529  22.180  63.542  1.00  0.00           H
ATOM   2858 HG12 VAL   388      64.991  22.193  64.481  1.00  0.00           H
ATOM   2859 HG13 VAL   388      66.149  20.790  64.443  1.00  0.00           H
ATOM   2860  CG2 VAL   388      66.063  20.024  62.004  1.00  0.00           C
ATOM   2861 HG21 VAL   388      67.014  20.545  61.892  1.00  0.00           H
ATOM   2862 HG22 VAL   388      66.038  19.144  62.647  1.00  0.00           H
ATOM   2863 HG23 VAL   388      65.838  19.809  60.960  1.00  0.00           H
ATOM   2864  C   VAL   388      62.637  21.252  63.770  1.00  0.00           C
ATOM   2865  O   VAL   388      62.608  21.126  64.993  1.00  0.00           O
ATOM   2866  N   PRO   389      61.712  22.034  63.154  1.00  0.00           N
ATOM   2867  CD  PRO   389      61.830  22.564  61.803  1.00  0.00           C
ATOM   2868  HD2 PRO   389      61.788  21.743  61.088  1.00  0.00           H
ATOM   2869  HD3 PRO   389      62.697  23.201  61.630  1.00  0.00           H
ATOM   2870  CG  PRO   389      60.640  23.506  61.654  1.00  0.00           C
ATOM   2871  HG2 PRO   389      60.241  23.334  60.654  1.00  0.00           H
ATOM   2872  HG3 PRO   389      60.861  24.564  61.802  1.00  0.00           H
ATOM   2873  CB  PRO   389      59.540  23.008  62.662  1.00  0.00           C
ATOM   2874  HB2 PRO   389      58.893  22.238  62.240  1.00  0.00           H
ATOM   2875  HB3 PRO   389      58.907  23.825  63.008  1.00  0.00           H
ATOM   2876  CA  PRO   389      60.464  22.423  63.757  1.00  0.00           C
ATOM   2877  HA  PRO   389      60.842  23.201  64.419  1.00  0.00           H
ATOM   2878  C   PRO   389      59.772  21.253  64.570  1.00  0.00           C
ATOM   2879  O   PRO   389      59.407  21.451  65.751  1.00  0.00           O
ATOM   2880  N   ALA   390      59.607  20.057  63.970  1.00  0.00           N
ATOM   2881  H   ALA   390      59.831  19.966  62.989  1.00  0.00           H
ATOM   2882  CA  ALA   390      58.961  18.968  64.725  1.00  0.00           C
ATOM   2883  HA  ALA   390      58.063  19.388  65.178  1.00  0.00           H
ATOM   2884  CB  ALA   390      58.650  17.829  63.832  1.00  0.00           C
ATOM   2885  HB1 ALA   390      57.830  18.015  63.139  1.00  0.00           H
ATOM   2886  HB2 ALA   390      59.549  17.491  63.316  1.00  0.00           H
ATOM   2887  HB3 ALA   390      58.301  17.004  64.452  1.00  0.00           H
ATOM   2888  C   ALA   390      59.807  18.485  65.847  1.00  0.00           C
ATOM   2889  O   ALA   390      59.424  18.429  67.072  1.00  0.00           O
ATOM   2890  N   VAL   391      61.099  18.076  65.609  1.00  0.00           N
ATOM   2891  H   VAL   391      61.376  18.082  64.638  1.00  0.00           H
ATOM   2892  CA  VAL   391      62.011  17.567  66.687  1.00  0.00           C
ATOM   2893  HA  VAL   391      61.638  16.622  67.082  1.00  0.00           H
ATOM   2894  CB  VAL   391      63.400  17.249  65.994  1.00  0.00           C
ATOM   2895  HB  VAL   391      63.801  18.220  65.705  1.00  0.00           H
ATOM   2896  CG1 VAL   391      64.503  16.636  66.917  1.00  0.00           C
ATOM   2897 HG11 VAL   391      65.462  16.442  66.436  1.00  0.00           H
ATOM   2898 HG12 VAL   391      64.605  17.342  67.741  1.00  0.00           H
ATOM   2899 HG13 VAL   391      64.136  15.676  67.281  1.00  0.00           H
ATOM   2900  CG2 VAL   391      63.336  16.256  64.829  1.00  0.00           C
ATOM   2901 HG21 VAL   391      64.347  15.954  64.555  1.00  0.00           H
ATOM   2902 HG22 VAL   391      62.737  15.414  65.174  1.00  0.00           H
ATOM   2903 HG23 VAL   391      62.844  16.721  63.974  1.00  0.00           H
ATOM   2904  C   VAL   391      62.171  18.563  67.914  1.00  0.00           C
ATOM   2905  O   VAL   391      62.028  18.074  69.046  1.00  0.00           O
ATOM   2906  N   LYS   392      62.463  19.866  67.710  1.00  0.00           N
ATOM   2907  H   LYS   392      62.546  20.141  66.742  1.00  0.00           H
ATOM   2908  CA  LYS   392      62.843  20.813  68.800  1.00  0.00           C
ATOM   2909  HA  LYS   392      63.461  20.395  69.595  1.00  0.00           H
ATOM   2910  CB  LYS   392      63.486  22.058  68.242  1.00  0.00           C
ATOM   2911  HB2 LYS   392      62.802  22.369  67.453  1.00  0.00           H
ATOM   2912  HB3 LYS   392      63.583  22.844  68.992  1.00  0.00           H
ATOM   2913  CG  LYS   392      64.852  21.679  67.725  1.00  0.00           C
ATOM   2914  HG2 LYS   392      65.386  21.312  68.602  1.00  0.00           H
ATOM   2915  HG3 LYS   392      64.833  21.002  66.871  1.00  0.00           H
ATOM   2916  CD  LYS   392      65.614  22.954  67.417  1.00  0.00           C
ATOM   2917  HD2 LYS   392      65.028  23.497  66.675  1.00  0.00           H
ATOM   2918  HD3 LYS   392      65.735  23.560  68.314  1.00  0.00           H
ATOM   2919  CE  LYS   392      66.993  22.744  66.826  1.00  0.00           C
ATOM   2920  HE2 LYS   392      66.995  22.015  66.015  1.00  0.00           H
ATOM   2921  HE3 LYS   392      67.313  23.711  66.438  1.00  0.00           H
ATOM   2922  NZ  LYS   392      67.934  22.331  67.904  1.00  0.00           N
ATOM   2923  HZ1 LYS   392      67.698  21.397  68.208  1.00  0.00           H
ATOM   2924  HZ2 LYS   392      68.895  22.185  67.628  1.00  0.00           H
ATOM   2925  HZ3 LYS   392      67.872  23.062  68.598  1.00  0.00           H
ATOM   2926  C   LYS   392      61.530  21.093  69.547  1.00  0.00           C
ATOM   2927  O   LYS   392      61.458  21.043  70.822  1.00  0.00           O
ATOM   2928  N   THR   393      60.379  21.283  68.880  1.00  0.00           N
ATOM   2929  H   THR   393      60.402  21.030  67.902  1.00  0.00           H
ATOM   2930  CA  THR   393      59.010  21.302  69.490  1.00  0.00           C
ATOM   2931  HA  THR   393      59.056  22.221  70.075  1.00  0.00           H
ATOM   2932  CB  THR   393      57.902  21.571  68.447  1.00  0.00           C
ATOM   2933  HB  THR   393      57.878  20.757  67.722  1.00  0.00           H
ATOM   2934  CG2 THR   393      56.572  21.848  69.169  1.00  0.00           C
ATOM   2935 HG21 THR   393      56.082  20.975  69.602  1.00  0.00           H
ATOM   2936 HG22 THR   393      56.807  22.633  69.888  1.00  0.00           H
ATOM   2937 HG23 THR   393      55.880  22.213  68.411  1.00  0.00           H
ATOM   2938  OG1 THR   393      58.159  22.708  67.656  1.00  0.00           O
ATOM   2939  HG1 THR   393      58.896  22.545  67.062  1.00  0.00           H
ATOM   2940  C   THR   393      58.773  20.189  70.448  1.00  0.00           C
ATOM   2941  O   THR   393      58.613  20.387  71.631  1.00  0.00           O
ATOM   2942  N   ILE   394      58.877  18.932  70.021  1.00  0.00           N
ATOM   2943  H   ILE   394      59.121  18.764  69.055  1.00  0.00           H
ATOM   2944  CA  ILE   394      58.873  17.769  70.861  1.00  0.00           C
ATOM   2945  HA  ILE   394      57.896  17.764  71.345  1.00  0.00           H
ATOM   2946  CB  ILE   394      59.050  16.537  69.989  1.00  0.00           C
ATOM   2947  HB  ILE   394      59.875  16.750  69.308  1.00  0.00           H
ATOM   2948  CG2 ILE   394      59.362  15.277  70.803  1.00  0.00           C
ATOM   2949 HG21 ILE   394      58.703  15.248  71.671  1.00  0.00           H
ATOM   2950 HG22 ILE   394      59.333  14.385  70.178  1.00  0.00           H
ATOM   2951 HG23 ILE   394      60.394  15.279  71.154  1.00  0.00           H
ATOM   2952  CG1 ILE   394      57.767  16.378  69.101  1.00  0.00           C
ATOM   2953 HG12 ILE   394      56.877  16.096  69.665  1.00  0.00           H
ATOM   2954 HG13 ILE   394      57.555  17.259  68.495  1.00  0.00           H
ATOM   2955  CD1 ILE   394      57.920  15.236  68.046  1.00  0.00           C
ATOM   2956 HD11 ILE   394      57.381  14.354  68.391  1.00  0.00           H
ATOM   2957 HD12 ILE   394      57.516  15.630  67.114  1.00  0.00           H
ATOM   2958 HD13 ILE   394      58.974  14.984  67.926  1.00  0.00           H
ATOM   2959  C   ILE   394      59.877  17.811  72.053  1.00  0.00           C
ATOM   2960  O   ILE   394      59.479  17.635  73.203  1.00  0.00           O
ATOM   2961  N   THR   395      61.116  18.151  71.783  1.00  0.00           N
ATOM   2962  H   THR   395      61.387  18.189  70.810  1.00  0.00           H
ATOM   2963  CA  THR   395      62.165  18.323  72.798  1.00  0.00           C
ATOM   2964  HA  THR   395      62.272  17.292  73.136  1.00  0.00           H
ATOM   2965  CB  THR   395      63.507  18.762  72.124  1.00  0.00           C
ATOM   2966  HB  THR   395      63.336  19.774  71.758  1.00  0.00           H
ATOM   2967  CG2 THR   395      64.689  18.577  73.059  1.00  0.00           C
ATOM   2968 HG21 THR   395      64.827  17.536  73.353  1.00  0.00           H
ATOM   2969 HG22 THR   395      65.598  18.950  72.585  1.00  0.00           H
ATOM   2970 HG23 THR   395      64.605  19.245  73.916  1.00  0.00           H
ATOM   2971  OG1 THR   395      63.814  17.892  71.067  1.00  0.00           O
ATOM   2972  HG1 THR   395      63.058  17.920  70.474  1.00  0.00           H
ATOM   2973  C   THR   395      61.812  19.257  73.928  1.00  0.00           C
ATOM   2974  O   THR   395      61.893  18.811  75.049  1.00  0.00           O
ATOM   2975  N   ILE   396      61.323  20.492  73.705  1.00  0.00           N
ATOM   2976  H   ILE   396      61.400  20.750  72.732  1.00  0.00           H
ATOM   2977  CA  ILE   396      60.904  21.506  74.694  1.00  0.00           C
ATOM   2978  HA  ILE   396      61.674  21.718  75.436  1.00  0.00           H
ATOM   2979  CB  ILE   396      60.482  22.881  73.939  1.00  0.00           C
ATOM   2980  HB  ILE   396      59.699  22.535  73.265  1.00  0.00           H
ATOM   2981  CG2 ILE   396      59.907  24.002  74.871  1.00  0.00           C
ATOM   2982 HG21 ILE   396      59.710  24.862  74.232  1.00  0.00           H
ATOM   2983 HG22 ILE   396      58.957  23.729  75.331  1.00  0.00           H
ATOM   2984 HG23 ILE   396      60.635  24.187  75.661  1.00  0.00           H
ATOM   2985  CG1 ILE   396      61.768  23.436  73.205  1.00  0.00           C
ATOM   2986 HG12 ILE   396      62.548  23.731  73.907  1.00  0.00           H
ATOM   2987 HG13 ILE   396      62.217  22.566  72.728  1.00  0.00           H
ATOM   2988  CD1 ILE   396      61.635  24.451  72.083  1.00  0.00           C
ATOM   2989 HD11 ILE   396      62.588  24.553  71.563  1.00  0.00           H
ATOM   2990 HD12 ILE   396      60.882  24.098  71.378  1.00  0.00           H
ATOM   2991 HD13 ILE   396      61.383  25.407  72.543  1.00  0.00           H
ATOM   2992  C   ILE   396      59.713  20.977  75.557  1.00  0.00           C
ATOM   2993  O   ILE   396      59.736  21.098  76.776  1.00  0.00           O
ATOM   2994  N   LEU   397      58.673  20.451  74.870  1.00  0.00           N
ATOM   2995  H   LEU   397      58.694  20.516  73.863  1.00  0.00           H
ATOM   2996  CA  LEU   397      57.562  19.761  75.479  1.00  0.00           C
ATOM   2997  HA  LEU   397      57.009  20.373  76.191  1.00  0.00           H
ATOM   2998  CB  LEU   397      56.599  19.343  74.302  1.00  0.00           C
ATOM   2999  HB2 LEU   397      57.211  18.973  73.479  1.00  0.00           H
ATOM   3000  HB3 LEU   397      56.033  18.479  74.648  1.00  0.00           H
ATOM   3001  CG  LEU   397      55.577  20.482  73.866  1.00  0.00           C
ATOM   3002  HG  LEU   397      56.293  21.272  73.641  1.00  0.00           H
ATOM   3003  CD1 LEU   397      54.838  20.055  72.700  1.00  0.00           C
ATOM   3004 HD11 LEU   397      54.126  20.788  72.320  1.00  0.00           H
ATOM   3005 HD12 LEU   397      55.525  19.720  71.923  1.00  0.00           H
ATOM   3006 HD13 LEU   397      54.353  19.120  72.980  1.00  0.00           H
ATOM   3007  CD2 LEU   397      54.616  20.807  75.059  1.00  0.00           C
ATOM   3008 HD21 LEU   397      54.005  19.909  75.152  1.00  0.00           H
ATOM   3009 HD22 LEU   397      54.987  20.997  76.066  1.00  0.00           H
ATOM   3010 HD23 LEU   397      53.899  21.595  74.832  1.00  0.00           H
ATOM   3011  C   LEU   397      57.991  18.557  76.273  1.00  0.00           C
ATOM   3012  O   LEU   397      57.567  18.551  77.456  1.00  0.00           O
ATOM   3013  N   ALA   398      58.789  17.600  75.796  1.00  0.00           N
ATOM   3014  H   ALA   398      59.154  17.720  74.862  1.00  0.00           H
ATOM   3015  CA  ALA   398      59.292  16.515  76.669  1.00  0.00           C
ATOM   3016  HA  ALA   398      58.427  15.916  76.953  1.00  0.00           H
ATOM   3017  CB  ALA   398      60.112  15.581  75.812  1.00  0.00           C
ATOM   3018  HB1 ALA   398      60.918  16.039  75.240  1.00  0.00           H
ATOM   3019  HB2 ALA   398      60.574  14.884  76.511  1.00  0.00           H
ATOM   3020  HB3 ALA   398      59.532  14.921  75.166  1.00  0.00           H
ATOM   3021  C   ALA   398      59.947  16.913  77.975  1.00  0.00           C
ATOM   3022  O   ALA   398      59.626  16.433  79.012  1.00  0.00           O
ATOM   3023  N   MET   399      60.811  17.909  77.919  1.00  0.00           N
ATOM   3024  H   MET   399      60.973  18.178  76.959  1.00  0.00           H
ATOM   3025  CA  MET   399      61.507  18.600  79.025  1.00  0.00           C
ATOM   3026  HA  MET   399      61.702  17.875  79.815  1.00  0.00           H
ATOM   3027  CB  MET   399      62.773  19.228  78.562  1.00  0.00           C
ATOM   3028  HB2 MET   399      62.529  20.098  77.952  1.00  0.00           H
ATOM   3029  HB3 MET   399      63.318  19.629  79.416  1.00  0.00           H
ATOM   3030  CG  MET   399      63.816  18.252  77.887  1.00  0.00           C
ATOM   3031  HG2 MET   399      63.377  17.990  76.924  1.00  0.00           H
ATOM   3032  HG3 MET   399      64.784  18.744  77.781  1.00  0.00           H
ATOM   3033  SD  MET   399      64.052  16.614  78.723  1.00  0.00           S
ATOM   3034  CE  MET   399      64.613  17.136  80.374  1.00  0.00           C
ATOM   3035  HE1 MET   399      63.864  17.843  80.732  1.00  0.00           H
ATOM   3036  HE2 MET   399      64.751  16.321  81.084  1.00  0.00           H
ATOM   3037  HE3 MET   399      65.463  17.790  80.180  1.00  0.00           H
ATOM   3038  C   MET   399      60.752  19.752  79.786  1.00  0.00           C
ATOM   3039  O   MET   399      61.299  20.558  80.561  1.00  0.00           O
ATOM   3040  N   GLY   400      59.430  19.796  79.453  1.00  0.00           N
ATOM   3041  H   GLY   400      59.048  19.079  78.852  1.00  0.00           H
ATOM   3042  CA  GLY   400      58.502  20.561  80.267  1.00  0.00           C
ATOM   3043  HA2 GLY   400      57.518  20.555  79.798  1.00  0.00           H
ATOM   3044  HA3 GLY   400      58.575  20.106  81.255  1.00  0.00           H
ATOM   3045  C   GLY   400      58.821  22.021  80.289  1.00  0.00           C
ATOM   3046  O   GLY   400      58.482  22.744  81.217  1.00  0.00           O
ATOM   3047  N   GLN   401      59.467  22.567  79.285  1.00  0.00           N
ATOM   3048  H   GLN   401      59.681  22.019  78.464  1.00  0.00           H
ATOM   3049  CA  GLN   401      60.252  23.836  79.540  1.00  0.00           C
ATOM   3050  HA  GLN   401      60.299  23.981  80.620  1.00  0.00           H
ATOM   3051  CB  GLN   401      61.677  23.623  78.994  1.00  0.00           C
ATOM   3052  HB2 GLN   401      62.182  22.787  79.479  1.00  0.00           H
ATOM   3053  HB3 GLN   401      61.515  23.369  77.947  1.00  0.00           H
ATOM   3054  CG  GLN   401      62.753  24.674  79.131  1.00  0.00           C
ATOM   3055  HG2 GLN   401      63.613  24.463  78.496  1.00  0.00           H
ATOM   3056  HG3 GLN   401      62.344  25.610  78.751  1.00  0.00           H
ATOM   3057  CD  GLN   401      63.161  24.999  80.536  1.00  0.00           C
ATOM   3058  OE1 GLN   401      63.498  24.070  81.259  1.00  0.00           O
ATOM   3059  NE2 GLN   401      63.340  26.269  80.962  1.00  0.00           N
ATOM   3060 HE21 GLN   401      63.243  26.459  81.949  1.00  0.00           H
ATOM   3061 HE22 GLN   401      63.076  26.962  80.277  1.00  0.00           H
ATOM   3062  C   GLN   401      59.548  24.959  78.791  1.00  0.00           C
ATOM   3063  O   GLN   401      59.977  26.121  78.837  1.00  0.00           O
ATOM   3064  N   VAL   402      58.357  24.730  78.194  1.00  0.00           N
ATOM   3065  H   VAL   402      57.971  23.891  78.602  1.00  0.00           H
ATOM   3066  CA  VAL   402      57.492  25.715  77.553  1.00  0.00           C
ATOM   3067  HA  VAL   402      57.967  26.131  76.665  1.00  0.00           H
ATOM   3068  CB  VAL   402      56.163  25.083  77.185  1.00  0.00           C
ATOM   3069  HB  VAL   402      55.678  24.684  78.076  1.00  0.00           H
ATOM   3070  CG1 VAL   402      55.125  26.097  76.624  1.00  0.00           C
ATOM   3071 HG11 VAL   402      55.542  26.783  75.886  1.00  0.00           H
ATOM   3072 HG12 VAL   402      54.166  25.740  76.248  1.00  0.00           H
ATOM   3073 HG13 VAL   402      54.767  26.686  77.468  1.00  0.00           H
ATOM   3074  CG2 VAL   402      56.368  23.928  76.130  1.00  0.00           C
ATOM   3075 HG21 VAL   402      55.516  23.274  75.944  1.00  0.00           H
ATOM   3076 HG22 VAL   402      56.724  24.286  75.164  1.00  0.00           H
ATOM   3077 HG23 VAL   402      57.131  23.263  76.533  1.00  0.00           H
ATOM   3078  C   VAL   402      57.230  26.826  78.511  1.00  0.00           C
ATOM   3079  O   VAL   402      56.877  26.647  79.673  1.00  0.00           O
ATOM   3080  N   ASP   403      57.223  28.102  78.080  1.00  0.00           N
ATOM   3081  H   ASP   403      57.418  28.263  77.102  1.00  0.00           H
ATOM   3082  CA  ASP   403      57.048  29.305  78.902  1.00  0.00           C
ATOM   3083  HA  ASP   403      56.856  29.068  79.949  1.00  0.00           H
ATOM   3084  CB  ASP   403      58.347  30.138  78.831  1.00  0.00           C
ATOM   3085  HB2 ASP   403      58.760  30.192  77.824  1.00  0.00           H
ATOM   3086  HB3 ASP   403      58.022  31.139  79.113  1.00  0.00           H
ATOM   3087  CG  ASP   403      59.434  29.728  79.882  1.00  0.00           C
ATOM   3088  OD1 ASP   403      60.592  30.045  79.631  1.00  0.00           O
ATOM   3089  OD2 ASP   403      59.204  29.265  81.043  1.00  0.00           O
ATOM   3090  C   ASP   403      55.863  30.174  78.423  1.00  0.00           C
ATOM   3091  O   ASP   403      55.905  30.583  77.254  1.00  0.00           O
ATOM   3092  N   GLY   404      54.828  30.436  79.204  1.00  0.00           N
ATOM   3093  H   GLY   404      54.803  29.962  80.095  1.00  0.00           H
ATOM   3094  CA  GLY   404      53.829  31.459  78.914  1.00  0.00           C
ATOM   3095  HA2 GLY   404      53.311  31.239  77.980  1.00  0.00           H
ATOM   3096  HA3 GLY   404      53.115  31.423  79.737  1.00  0.00           H
ATOM   3097  C   GLY   404      54.352  32.860  78.824  1.00  0.00           C
ATOM   3098  O   GLY   404      55.344  33.087  79.600  1.00  0.00           O
ATOM   3099  N   ASP   405      53.734  33.717  78.003  1.00  0.00           N
ATOM   3100  H   ASP   405      52.958  33.363  77.462  1.00  0.00           H
ATOM   3101  CA  ASP   405      53.749  35.131  78.168  1.00  0.00           C
ATOM   3102  HA  ASP   405      54.017  35.367  79.197  1.00  0.00           H
ATOM   3103  CB  ASP   405      54.781  35.688  77.238  1.00  0.00           C
ATOM   3104  HB2 ASP   405      55.738  35.225  77.479  1.00  0.00           H
ATOM   3105  HB3 ASP   405      54.577  35.452  76.194  1.00  0.00           H
ATOM   3106  CG  ASP   405      54.949  37.214  77.426  1.00  0.00           C
ATOM   3107  OD1 ASP   405      54.649  37.687  78.542  1.00  0.00           O
ATOM   3108  OD2 ASP   405      55.308  37.918  76.442  1.00  0.00           O
ATOM   3109  C   ASP   405      52.384  35.754  78.001  1.00  0.00           C
ATOM   3110  O   ASP   405      51.946  35.950  76.868  1.00  0.00           O
ATOM   3111  N   LEU   406      51.778  36.185  79.105  1.00  0.00           N
ATOM   3112  H   LEU   406      52.301  36.033  79.956  1.00  0.00           H
ATOM   3113  CA  LEU   406      50.694  37.149  79.298  1.00  0.00           C
ATOM   3114  HA  LEU   406      49.758  36.690  78.981  1.00  0.00           H
ATOM   3115  CB  LEU   406      50.558  37.298  80.814  1.00  0.00           C
ATOM   3116  HB2 LEU   406      50.468  36.294  81.229  1.00  0.00           H
ATOM   3117  HB3 LEU   406      51.423  37.731  81.317  1.00  0.00           H
ATOM   3118  CG  LEU   406      49.353  38.166  81.319  1.00  0.00           C
ATOM   3119  HG  LEU   406      49.448  39.159  80.879  1.00  0.00           H
ATOM   3120  CD1 LEU   406      47.995  37.606  81.017  1.00  0.00           C
ATOM   3121 HD11 LEU   406      47.929  37.444  79.941  1.00  0.00           H
ATOM   3122 HD12 LEU   406      47.817  36.621  81.449  1.00  0.00           H
ATOM   3123 HD13 LEU   406      47.219  38.284  81.371  1.00  0.00           H
ATOM   3124  CD2 LEU   406      49.495  38.305  82.819  1.00  0.00           C
ATOM   3125 HD21 LEU   406      48.642  38.765  83.317  1.00  0.00           H
ATOM   3126 HD22 LEU   406      49.525  37.322  83.290  1.00  0.00           H
ATOM   3127 HD23 LEU   406      50.418  38.736  83.208  1.00  0.00           H
ATOM   3128  C   LEU   406      50.824  38.477  78.584  1.00  0.00           C
ATOM   3129  O   LEU   406      49.802  38.979  78.112  1.00  0.00           O
ATOM   3130  N   LEU   407      51.968  39.116  78.436  1.00  0.00           N
ATOM   3131  H   LEU   407      52.847  38.684  78.683  1.00  0.00           H
ATOM   3132  CA  LEU   407      52.243  40.413  77.723  1.00  0.00           C
ATOM   3133  HA  LEU   407      51.504  41.127  78.087  1.00  0.00           H
ATOM   3134  CB  LEU   407      53.566  40.901  78.151  1.00  0.00           C
ATOM   3135  HB2 LEU   407      53.684  40.743  79.223  1.00  0.00           H
ATOM   3136  HB3 LEU   407      54.323  40.408  77.541  1.00  0.00           H
ATOM   3137  CG  LEU   407      53.701  42.451  77.745  1.00  0.00           C
ATOM   3138  HG  LEU   407      53.482  42.687  76.703  1.00  0.00           H
ATOM   3139  CD1 LEU   407      52.838  43.267  78.703  1.00  0.00           C
ATOM   3140 HD11 LEU   407      53.050  42.970  79.730  1.00  0.00           H
ATOM   3141 HD12 LEU   407      53.027  44.340  78.658  1.00  0.00           H
ATOM   3142 HD13 LEU   407      51.790  43.235  78.405  1.00  0.00           H
ATOM   3143  CD2 LEU   407      55.108  43.069  77.782  1.00  0.00           C
ATOM   3144 HD21 LEU   407      55.379  43.136  78.836  1.00  0.00           H
ATOM   3145 HD22 LEU   407      55.791  42.417  77.239  1.00  0.00           H
ATOM   3146 HD23 LEU   407      55.158  44.133  77.547  1.00  0.00           H
ATOM   3147  C   LEU   407      52.056  40.239  76.226  1.00  0.00           C
ATOM   3148  O   LEU   407      51.630  41.144  75.506  1.00  0.00           O
ATOM   3149  N   SER   408      52.070  38.977  75.761  1.00  0.00           N
ATOM   3150  H   SER   408      52.388  38.331  76.469  1.00  0.00           H
ATOM   3151  CA  SER   408      51.850  38.546  74.433  1.00  0.00           C
ATOM   3152  HA  SER   408      51.813  39.402  73.759  1.00  0.00           H
ATOM   3153  CB  SER   408      52.988  37.628  74.086  1.00  0.00           C
ATOM   3154  HB2 SER   408      53.101  36.739  74.706  1.00  0.00           H
ATOM   3155  HB3 SER   408      52.922  37.347  73.035  1.00  0.00           H
ATOM   3156  OG  SER   408      54.179  38.289  74.066  1.00  0.00           O
ATOM   3157  HG  SER   408      54.562  38.223  74.944  1.00  0.00           H
ATOM   3158  C   SER   408      50.463  37.902  74.194  1.00  0.00           C
ATOM   3159  O   SER   408      50.117  37.658  73.064  1.00  0.00           O
ATOM   3160  N   GLY   409      49.790  37.472  75.233  1.00  0.00           N
ATOM   3161  H   GLY   409      50.158  37.724  76.140  1.00  0.00           H
ATOM   3162  CA  GLY   409      48.578  36.572  75.238  1.00  0.00           C
ATOM   3163  HA2 GLY   409      48.127  36.417  76.219  1.00  0.00           H
ATOM   3164  HA3 GLY   409      47.851  36.995  74.545  1.00  0.00           H
ATOM   3165  C   GLY   409      48.776  35.091  74.686  1.00  0.00           C
ATOM   3166  O   GLY   409      47.752  34.458  74.440  1.00  0.00           O
ATOM   3167  N   VAL   410      50.052  34.658  74.562  1.00  0.00           N
ATOM   3168  H   VAL   410      50.814  35.193  74.955  1.00  0.00           H
ATOM   3169  CA  VAL   410      50.322  33.307  74.082  1.00  0.00           C
ATOM   3170  HA  VAL   410      49.408  32.717  74.134  1.00  0.00           H
ATOM   3171  CB  VAL   410      50.687  33.329  72.560  1.00  0.00           C
ATOM   3172  HB  VAL   410      51.039  32.341  72.263  1.00  0.00           H
ATOM   3173  CG1 VAL   410      49.552  33.703  71.639  1.00  0.00           C
ATOM   3174 HG11 VAL   410      49.389  34.773  71.766  1.00  0.00           H
ATOM   3175 HG12 VAL   410      49.872  33.584  70.604  1.00  0.00           H
ATOM   3176 HG13 VAL   410      48.648  33.137  71.865  1.00  0.00           H
ATOM   3177  CG2 VAL   410      51.885  34.174  72.311  1.00  0.00           C
ATOM   3178 HG21 VAL   410      52.643  33.573  72.814  1.00  0.00           H
ATOM   3179 HG22 VAL   410      52.104  34.126  71.244  1.00  0.00           H
ATOM   3180 HG23 VAL   410      51.859  35.187  72.713  1.00  0.00           H
ATOM   3181  C   VAL   410      51.324  32.500  74.914  1.00  0.00           C
ATOM   3182  O   VAL   410      51.611  32.867  75.983  1.00  0.00           O
ATOM   3183  N   CYX   411      51.885  31.376  74.440  1.00  0.00           N
ATOM   3184  H   CYX   411      51.705  31.272  73.451  1.00  0.00           H
ATOM   3185  CA  CYX   411      53.030  30.529  74.996  1.00  0.00           C
ATOM   3186  HA  CYX   411      53.547  31.039  75.809  1.00  0.00           H
ATOM   3187  CB  CYX   411      52.394  29.287  75.656  1.00  0.00           C
ATOM   3188  HB2 CYX   411      51.680  28.896  74.931  1.00  0.00           H
ATOM   3189  HB3 CYX   411      53.146  28.498  75.630  1.00  0.00           H
ATOM   3190  SG  CYX   411      51.640  29.384  77.258  1.00  0.00           S
ATOM   3191  C   CYX   411      54.172  30.067  74.052  1.00  0.00           C
ATOM   3192  O   CYX   411      54.014  29.796  72.883  1.00  0.00           O
ATOM   3193  N   TYR   412      55.398  30.158  74.463  1.00  0.00           N
ATOM   3194  H   TYR   412      55.552  30.284  75.453  1.00  0.00           H
ATOM   3195  CA  TYR   412      56.662  30.180  73.699  1.00  0.00           C
ATOM   3196  HA  TYR   412      56.410  29.541  72.852  1.00  0.00           H
ATOM   3197  CB  TYR   412      56.822  31.619  73.119  1.00  0.00           C
ATOM   3198  HB2 TYR   412      55.960  31.969  72.551  1.00  0.00           H
ATOM   3199  HB3 TYR   412      57.176  32.253  73.932  1.00  0.00           H
ATOM   3200  CG  TYR   412      57.929  31.731  72.123  1.00  0.00           C
ATOM   3201  CD1 TYR   412      57.780  31.194  70.876  1.00  0.00           C
ATOM   3202  HD1 TYR   412      56.827  30.693  70.791  1.00  0.00           H
ATOM   3203  CE1 TYR   412      58.780  31.245  69.867  1.00  0.00           C
ATOM   3204  HE1 TYR   412      58.595  30.833  68.886  1.00  0.00           H
ATOM   3205  CZ  TYR   412      60.096  31.730  70.225  1.00  0.00           C
ATOM   3206  OH  TYR   412      61.099  31.562  69.326  1.00  0.00           O
ATOM   3207  HH  TYR   412      60.874  30.841  68.733  1.00  0.00           H
ATOM   3208  CE2 TYR   412      60.305  32.333  71.536  1.00  0.00           C
ATOM   3209  HE2 TYR   412      61.236  32.803  71.817  1.00  0.00           H
ATOM   3210  CD2 TYR   412      59.222  32.270  72.485  1.00  0.00           C
ATOM   3211  HD2 TYR   412      59.350  32.751  73.443  1.00  0.00           H
ATOM   3212  C   TYR   412      57.802  29.589  74.629  1.00  0.00           C
ATOM   3213  O   TYR   412      57.495  28.593  75.283  1.00  0.00           O
ATOM   3214  N   VAL   413      58.932  30.226  74.750  1.00  0.00           N
ATOM   3215  H   VAL   413      59.015  31.100  74.250  1.00  0.00           H
ATOM   3216  CA  VAL   413      60.107  29.491  75.514  1.00  0.00           C
ATOM   3217  HA  VAL   413      59.655  28.992  76.372  1.00  0.00           H
ATOM   3218  CB  VAL   413      60.551  28.351  74.581  1.00  0.00           C
ATOM   3219  HB  VAL   413      59.675  27.933  74.085  1.00  0.00           H
ATOM   3220  CG1 VAL   413      61.607  28.671  73.529  1.00  0.00           C
ATOM   3221 HG11 VAL   413      62.566  28.957  73.959  1.00  0.00           H
ATOM   3222 HG12 VAL   413      61.690  27.827  72.843  1.00  0.00           H
ATOM   3223 HG13 VAL   413      61.287  29.579  73.018  1.00  0.00           H
ATOM   3224  CG2 VAL   413      61.260  27.278  75.475  1.00  0.00           C
ATOM   3225 HG21 VAL   413      62.184  27.582  75.965  1.00  0.00           H
ATOM   3226 HG22 VAL   413      60.617  26.786  76.204  1.00  0.00           H
ATOM   3227 HG23 VAL   413      61.534  26.407  74.880  1.00  0.00           H
ATOM   3228  C   VAL   413      61.158  30.458  75.897  1.00  0.00           C
ATOM   3229  O   VAL   413      61.083  31.654  75.559  1.00  0.00           O
ATOM   3230  N   GLY   414      62.228  29.990  76.553  1.00  0.00           N
ATOM   3231  H   GLY   414      62.278  29.048  76.915  1.00  0.00           H
ATOM   3232  CA  GLY   414      63.433  30.741  76.798  1.00  0.00           C
ATOM   3233  HA2 GLY   414      64.050  30.015  77.328  1.00  0.00           H
ATOM   3234  HA3 GLY   414      63.858  31.065  75.848  1.00  0.00           H
ATOM   3235  C   GLY   414      63.252  31.936  77.747  1.00  0.00           C
ATOM   3236  O   GLY   414      64.175  32.719  77.969  1.00  0.00           O
ATOM   3237  N   LEU   415      62.025  32.117  78.361  1.00  0.00           N
ATOM   3238  H   LEU   415      61.345  31.388  78.197  1.00  0.00           H
ATOM   3239  CA  LEU   415      61.803  33.317  79.112  1.00  0.00           C
ATOM   3240  HA  LEU   415      62.403  34.042  78.563  1.00  0.00           H
ATOM   3241  CB  LEU   415      60.338  33.657  78.960  1.00  0.00           C
ATOM   3242  HB2 LEU   415      59.713  32.933  79.484  1.00  0.00           H
ATOM   3243  HB3 LEU   415      60.244  34.524  79.615  1.00  0.00           H
ATOM   3244  CG  LEU   415      59.757  34.020  77.625  1.00  0.00           C
ATOM   3245  HG  LEU   415      59.630  33.131  77.007  1.00  0.00           H
ATOM   3246  CD1 LEU   415      58.355  34.675  77.608  1.00  0.00           C
ATOM   3247 HD11 LEU   415      57.799  34.418  76.707  1.00  0.00           H
ATOM   3248 HD12 LEU   415      57.777  34.309  78.456  1.00  0.00           H
ATOM   3249 HD13 LEU   415      58.420  35.762  77.663  1.00  0.00           H
ATOM   3250  CD2 LEU   415      60.718  34.978  76.815  1.00  0.00           C
ATOM   3251 HD21 LEU   415      61.032  35.823  77.428  1.00  0.00           H
ATOM   3252 HD22 LEU   415      61.659  34.486  76.571  1.00  0.00           H
ATOM   3253 HD23 LEU   415      60.335  35.255  75.832  1.00  0.00           H
ATOM   3254  C   LEU   415      62.242  33.270  80.614  1.00  0.00           C
ATOM   3255  O   LEU   415      62.306  34.330  81.267  1.00  0.00           O
ATOM   3256  N   SER   416      62.363  32.067  81.068  1.00  0.00           N
ATOM   3257  H   SER   416      62.085  31.326  80.440  1.00  0.00           H
ATOM   3258  CA  SER   416      62.552  31.783  82.524  1.00  0.00           C
ATOM   3259  HA  SER   416      62.322  32.705  83.058  1.00  0.00           H
ATOM   3260  CB  SER   416      61.486  30.698  82.835  1.00  0.00           C
ATOM   3261  HB2 SER   416      61.592  30.503  83.902  1.00  0.00           H
ATOM   3262  HB3 SER   416      60.482  31.086  82.667  1.00  0.00           H
ATOM   3263  OG  SER   416      61.750  29.507  82.142  1.00  0.00           O
ATOM   3264  HG  SER   416      61.307  29.566  81.292  1.00  0.00           H
ATOM   3265  C   SER   416      63.979  31.282  82.925  1.00  0.00           C
ATOM   3266  O   SER   416      64.297  30.859  84.071  1.00  0.00           O
ATOM   3267  N   SER   417      64.907  31.533  82.041  1.00  0.00           N
ATOM   3268  H   SER   417      64.493  31.915  81.203  1.00  0.00           H
ATOM   3269  CA  SER   417      66.308  31.240  82.158  1.00  0.00           C
ATOM   3270  HA  SER   417      66.735  31.831  82.969  1.00  0.00           H
ATOM   3271  CB  SER   417      66.494  29.693  82.256  1.00  0.00           C
ATOM   3272  HB2 SER   417      66.327  29.343  83.275  1.00  0.00           H
ATOM   3273  HB3 SER   417      65.760  29.136  81.674  1.00  0.00           H
ATOM   3274  OG  SER   417      67.897  29.520  81.845  1.00  0.00           O
ATOM   3275  HG  SER   417      68.525  29.711  82.545  1.00  0.00           H
ATOM   3276  C   SER   417      67.018  31.941  80.927  1.00  0.00           C
ATOM   3277  O   SER   417      66.416  31.929  79.808  1.00  0.00           O
ATOM   3278  N   VAL   418      68.203  32.529  81.127  1.00  0.00           N
ATOM   3279  H   VAL   418      68.600  32.636  82.050  1.00  0.00           H
ATOM   3280  CA  VAL   418      69.065  33.018  80.000  1.00  0.00           C
ATOM   3281  HA  VAL   418      68.438  33.540  79.277  1.00  0.00           H
ATOM   3282  CB  VAL   418      70.064  34.157  80.346  1.00  0.00           C
ATOM   3283  HB  VAL   418      70.593  34.381  79.420  1.00  0.00           H
ATOM   3284  CG1 VAL   418      69.315  35.403  80.691  1.00  0.00           C
ATOM   3285 HG11 VAL   418      69.910  36.303  80.842  1.00  0.00           H
ATOM   3286 HG12 VAL   418      68.593  35.618  79.903  1.00  0.00           H
ATOM   3287 HG13 VAL   418      68.811  35.313  81.653  1.00  0.00           H
ATOM   3288  CG2 VAL   418      71.064  33.774  81.480  1.00  0.00           C
ATOM   3289 HG21 VAL   418      71.569  32.851  81.195  1.00  0.00           H
ATOM   3290 HG22 VAL   418      71.808  34.554  81.649  1.00  0.00           H
ATOM   3291 HG23 VAL   418      70.507  33.568  82.394  1.00  0.00           H
ATOM   3292  C   VAL   418      69.768  31.910  79.201  1.00  0.00           C
ATOM   3293  O   VAL   418      70.109  32.001  78.030  1.00  0.00           O
ATOM   3294  N   ASP   419      69.970  30.735  79.831  1.00  0.00           N
ATOM   3295  H   ASP   419      69.781  30.732  80.824  1.00  0.00           H
ATOM   3296  CA  ASP   419      70.448  29.543  79.181  1.00  0.00           C
ATOM   3297  HA  ASP   419      71.343  29.649  78.567  1.00  0.00           H
ATOM   3298  CB  ASP   419      70.839  28.461  80.143  1.00  0.00           C
ATOM   3299  HB2 ASP   419      69.982  28.273  80.789  1.00  0.00           H
ATOM   3300  HB3 ASP   419      71.087  27.530  79.633  1.00  0.00           H
ATOM   3301  CG  ASP   419      72.041  28.878  81.054  1.00  0.00           C
ATOM   3302  OD1 ASP   419      72.930  29.595  80.562  1.00  0.00           O
ATOM   3303  OD2 ASP   419      72.294  28.332  82.176  1.00  0.00           O
ATOM   3304  C   ASP   419      69.241  29.054  78.276  1.00  0.00           C
ATOM   3305  O   ASP   419      69.448  28.640  77.138  1.00  0.00           O
ATOM   3306  N   ALA   420      67.964  29.111  78.778  1.00  0.00           N
ATOM   3307  H   ALA   420      67.830  29.429  79.727  1.00  0.00           H
ATOM   3308  CA  ALA   420      66.807  28.787  77.946  1.00  0.00           C
ATOM   3309  HA  ALA   420      66.945  27.773  77.572  1.00  0.00           H
ATOM   3310  CB  ALA   420      65.520  28.690  78.818  1.00  0.00           C
ATOM   3311  HB1 ALA   420      64.727  28.260  78.206  1.00  0.00           H
ATOM   3312  HB2 ALA   420      65.679  27.869  79.516  1.00  0.00           H
ATOM   3313  HB3 ALA   420      65.468  29.624  79.376  1.00  0.00           H
ATOM   3314  C   ALA   420      66.714  29.800  76.789  1.00  0.00           C
ATOM   3315  O   ALA   420      66.261  29.432  75.702  1.00  0.00           O
ATOM   3316  N   LEU   421      67.014  31.112  76.945  1.00  0.00           N
ATOM   3317  H   LEU   421      67.181  31.492  77.866  1.00  0.00           H
ATOM   3318  CA  LEU   421      66.959  32.095  75.808  1.00  0.00           C
ATOM   3319  HA  LEU   421      65.981  31.972  75.342  1.00  0.00           H
ATOM   3320  CB  LEU   421      67.171  33.447  76.475  1.00  0.00           C
ATOM   3321  HB2 LEU   421      66.476  33.591  77.302  1.00  0.00           H
ATOM   3322  HB3 LEU   421      68.142  33.547  76.961  1.00  0.00           H
ATOM   3323  CG  LEU   421      67.244  34.614  75.565  1.00  0.00           C
ATOM   3324  HG  LEU   421      68.058  34.373  74.882  1.00  0.00           H
ATOM   3325  CD1 LEU   421      66.050  34.891  74.681  1.00  0.00           C
ATOM   3326 HD11 LEU   421      65.183  35.151  75.287  1.00  0.00           H
ATOM   3327 HD12 LEU   421      66.268  35.754  74.051  1.00  0.00           H
ATOM   3328 HD13 LEU   421      65.889  34.070  73.982  1.00  0.00           H
ATOM   3329  CD2 LEU   421      67.549  35.907  76.302  1.00  0.00           C
ATOM   3330 HD21 LEU   421      67.663  36.773  75.650  1.00  0.00           H
ATOM   3331 HD22 LEU   421      66.645  36.169  76.851  1.00  0.00           H
ATOM   3332 HD23 LEU   421      68.460  35.898  76.901  1.00  0.00           H
ATOM   3333  C   LEU   421      68.110  31.755  74.681  1.00  0.00           C
ATOM   3334  O   LEU   421      67.856  31.637  73.477  1.00  0.00           O
ATOM   3335  N   ARG   422      69.358  31.660  75.174  1.00  0.00           N
ATOM   3336  H   ARG   422      69.324  31.683  76.183  1.00  0.00           H
ATOM   3337  CA  ARG   422      70.485  31.003  74.539  1.00  0.00           C
ATOM   3338  HA  ARG   422      70.899  31.666  73.779  1.00  0.00           H
ATOM   3339  CB  ARG   422      71.641  30.588  75.511  1.00  0.00           C
ATOM   3340  HB2 ARG   422      72.106  31.473  75.945  1.00  0.00           H
ATOM   3341  HB3 ARG   422      71.255  29.908  76.270  1.00  0.00           H
ATOM   3342  CG  ARG   422      72.834  29.967  74.740  1.00  0.00           C
ATOM   3343  HG2 ARG   422      73.472  29.750  75.597  1.00  0.00           H
ATOM   3344  HG3 ARG   422      72.631  29.035  74.212  1.00  0.00           H
ATOM   3345  CD  ARG   422      73.469  30.971  73.730  1.00  0.00           C
ATOM   3346  HD2 ARG   422      72.682  31.331  73.067  1.00  0.00           H
ATOM   3347  HD3 ARG   422      73.818  31.851  74.269  1.00  0.00           H
ATOM   3348  NE  ARG   422      74.544  30.341  72.964  1.00  0.00           N
ATOM   3349  HE  ARG   422      74.379  29.443  72.532  1.00  0.00           H
ATOM   3350  CZ  ARG   422      75.716  30.859  72.617  1.00  0.00           C
ATOM   3351  NH1 ARG   422      76.159  31.989  73.114  1.00  0.00           N
ATOM   3352 HH11 ARG   422      75.492  32.582  73.588  1.00  0.00           H
ATOM   3353 HH12 ARG   422      77.015  32.384  72.752  1.00  0.00           H
ATOM   3354  NH2 ARG   422      76.549  30.129  71.900  1.00  0.00           N
ATOM   3355 HH21 ARG   422      76.333  29.165  71.692  1.00  0.00           H
ATOM   3356 HH22 ARG   422      77.522  30.397  71.919  1.00  0.00           H
ATOM   3357  C   ARG   422      70.082  29.681  73.714  1.00  0.00           C
ATOM   3358  O   ARG   422      70.008  29.800  72.513  1.00  0.00           O
ATOM   3359  N   GLY   423      69.668  28.548  74.382  1.00  0.00           N
ATOM   3360  H   GLY   423      69.657  28.603  75.391  1.00  0.00           H
ATOM   3361  CA  GLY   423      69.561  27.254  73.652  1.00  0.00           C
ATOM   3362  HA2 GLY   423      70.489  27.247  73.081  1.00  0.00           H
ATOM   3363  HA3 GLY   423      69.639  26.472  74.406  1.00  0.00           H
ATOM   3364  C   GLY   423      68.320  27.059  72.687  1.00  0.00           C
ATOM   3365  O   GLY   423      68.484  26.456  71.630  1.00  0.00           O
ATOM   3366  N   PHE   424      67.146  27.480  73.114  1.00  0.00           N
ATOM   3367  H   PHE   424      67.015  28.050  73.937  1.00  0.00           H
ATOM   3368  CA  PHE   424      65.982  27.363  72.253  1.00  0.00           C
ATOM   3369  HA  PHE   424      65.988  26.536  71.543  1.00  0.00           H
ATOM   3370  CB  PHE   424      64.772  26.865  73.128  1.00  0.00           C
ATOM   3371  HB2 PHE   424      64.590  27.628  73.886  1.00  0.00           H
ATOM   3372  HB3 PHE   424      63.945  26.728  72.432  1.00  0.00           H
ATOM   3373  CG  PHE   424      65.001  25.536  73.770  1.00  0.00           C
ATOM   3374  CD1 PHE   424      65.151  25.350  75.182  1.00  0.00           C
ATOM   3375  HD1 PHE   424      65.185  26.279  75.732  1.00  0.00           H
ATOM   3376  CE1 PHE   424      65.196  24.132  75.823  1.00  0.00           C
ATOM   3377  HE1 PHE   424      65.162  24.032  76.898  1.00  0.00           H
ATOM   3378  CZ  PHE   424      65.101  22.949  75.032  1.00  0.00           C
ATOM   3379  HZ  PHE   424      65.086  21.934  75.401  1.00  0.00           H
ATOM   3380  CE2 PHE   424      65.180  23.095  73.644  1.00  0.00           C
ATOM   3381  HE2 PHE   424      65.208  22.209  73.027  1.00  0.00           H
ATOM   3382  CD2 PHE   424      65.083  24.348  72.982  1.00  0.00           C
ATOM   3383  HD2 PHE   424      65.140  24.312  71.904  1.00  0.00           H
ATOM   3384  C   PHE   424      65.634  28.579  71.426  1.00  0.00           C
ATOM   3385  O   PHE   424      64.817  28.354  70.545  1.00  0.00           O
ATOM   3386  N   VAL   425      66.184  29.780  71.592  1.00  0.00           N
ATOM   3387  H   VAL   425      66.829  29.926  72.356  1.00  0.00           H
ATOM   3388  CA  VAL   425      65.930  31.033  70.761  1.00  0.00           C
ATOM   3389  HA  VAL   425      65.258  30.626  70.006  1.00  0.00           H
ATOM   3390  CB  VAL   425      65.088  32.037  71.568  1.00  0.00           C
ATOM   3391  HB  VAL   425      65.742  32.486  72.316  1.00  0.00           H
ATOM   3392  CG1 VAL   425      64.585  33.148  70.577  1.00  0.00           C
ATOM   3393 HG11 VAL   425      64.009  32.713  69.760  1.00  0.00           H
ATOM   3394 HG12 VAL   425      64.077  33.944  71.122  1.00  0.00           H
ATOM   3395 HG13 VAL   425      65.380  33.638  70.013  1.00  0.00           H
ATOM   3396  CG2 VAL   425      63.923  31.454  72.297  1.00  0.00           C
ATOM   3397 HG21 VAL   425      63.386  32.146  72.945  1.00  0.00           H
ATOM   3398 HG22 VAL   425      63.254  31.213  71.471  1.00  0.00           H
ATOM   3399 HG23 VAL   425      64.172  30.606  72.935  1.00  0.00           H
ATOM   3400  C   VAL   425      67.122  31.666  70.019  1.00  0.00           C
ATOM   3401  O   VAL   425      67.077  31.671  68.815  1.00  0.00           O
ATOM   3402  N   LEU   426      68.119  32.189  70.709  1.00  0.00           N
ATOM   3403  H   LEU   426      68.204  31.803  71.639  1.00  0.00           H
ATOM   3404  CA  LEU   426      69.244  33.026  70.240  1.00  0.00           C
ATOM   3405  HA  LEU   426      68.844  33.758  69.539  1.00  0.00           H
ATOM   3406  CB  LEU   426      69.844  33.743  71.489  1.00  0.00           C
ATOM   3407  HB2 LEU   426      69.223  34.436  72.057  1.00  0.00           H
ATOM   3408  HB3 LEU   426      70.208  32.961  72.156  1.00  0.00           H
ATOM   3409  CG  LEU   426      71.087  34.664  71.294  1.00  0.00           C
ATOM   3410  HG  LEU   426      71.660  34.315  70.435  1.00  0.00           H
ATOM   3411  CD1 LEU   426      70.697  36.092  70.896  1.00  0.00           C
ATOM   3412 HD11 LEU   426      71.510  36.717  70.526  1.00  0.00           H
ATOM   3413 HD12 LEU   426      69.890  36.075  70.163  1.00  0.00           H
ATOM   3414 HD13 LEU   426      70.341  36.629  71.776  1.00  0.00           H
ATOM   3415  CD2 LEU   426      71.937  34.708  72.567  1.00  0.00           C
ATOM   3416 HD21 LEU   426      71.507  35.241  73.414  1.00  0.00           H
ATOM   3417 HD22 LEU   426      72.391  33.725  72.689  1.00  0.00           H
ATOM   3418 HD23 LEU   426      72.750  35.393  72.324  1.00  0.00           H
ATOM   3419  C   LEU   426      70.279  32.109  69.481  1.00  0.00           C
ATOM   3420  O   LEU   426      70.563  32.459  68.334  1.00  0.00           O
ATOM   3421  N   ALA   427      70.767  31.033  70.088  1.00  0.00           N
ATOM   3422  H   ALA   427      70.372  30.861  71.002  1.00  0.00           H
ATOM   3423  CA  ALA   427      71.724  30.078  69.484  1.00  0.00           C
ATOM   3424  HA  ALA   427      72.669  30.617  69.415  1.00  0.00           H
ATOM   3425  CB  ALA   427      72.046  28.911  70.345  1.00  0.00           C
ATOM   3426  HB1 ALA   427      72.885  28.419  69.855  1.00  0.00           H
ATOM   3427  HB2 ALA   427      72.254  29.204  71.374  1.00  0.00           H
ATOM   3428  HB3 ALA   427      71.232  28.197  70.468  1.00  0.00           H
ATOM   3429  C   ALA   427      71.168  29.570  68.168  1.00  0.00           C
ATOM   3430  O   ALA   427      71.909  29.740  67.163  1.00  0.00           O
ATOM   3431  N   PRO   428      69.972  28.976  68.060  1.00  0.00           N
ATOM   3432  CD  PRO   428      68.969  28.714  69.079  1.00  0.00           C
ATOM   3433  HD2 PRO   428      69.017  29.579  69.740  1.00  0.00           H
ATOM   3434  HD3 PRO   428      69.219  27.770  69.562  1.00  0.00           H
ATOM   3435  CG  PRO   428      67.601  28.433  68.394  1.00  0.00           C
ATOM   3436  HG2 PRO   428      66.851  29.224  68.396  1.00  0.00           H
ATOM   3437  HG3 PRO   428      67.109  27.527  68.748  1.00  0.00           H
ATOM   3438  CB  PRO   428      67.987  28.052  66.945  1.00  0.00           C
ATOM   3439  HB2 PRO   428      67.285  28.376  66.176  1.00  0.00           H
ATOM   3440  HB3 PRO   428      68.039  26.990  66.705  1.00  0.00           H
ATOM   3441  CA  PRO   428      69.379  28.702  66.702  1.00  0.00           C
ATOM   3442  HA  PRO   428      69.961  27.983  66.124  1.00  0.00           H
ATOM   3443  C   PRO   428      69.335  29.849  65.705  1.00  0.00           C
ATOM   3444  O   PRO   428      69.748  29.776  64.516  1.00  0.00           O
ATOM   3445  N   LEU   429      68.680  30.922  66.145  1.00  0.00           N
ATOM   3446  H   LEU   429      68.152  30.820  67.000  1.00  0.00           H
ATOM   3447  CA  LEU   429      68.418  32.082  65.359  1.00  0.00           C
ATOM   3448  HA  LEU   429      67.743  31.814  64.546  1.00  0.00           H
ATOM   3449  CB  LEU   429      67.594  33.059  66.304  1.00  0.00           C
ATOM   3450  HB2 LEU   429      66.722  32.475  66.600  1.00  0.00           H
ATOM   3451  HB3 LEU   429      68.183  33.380  67.163  1.00  0.00           H
ATOM   3452  CG  LEU   429      67.080  34.353  65.757  1.00  0.00           C
ATOM   3453  HG  LEU   429      67.953  35.002  65.696  1.00  0.00           H
ATOM   3454  CD1 LEU   429      66.425  34.079  64.452  1.00  0.00           C
ATOM   3455 HD11 LEU   429      67.183  33.802  63.720  1.00  0.00           H
ATOM   3456 HD12 LEU   429      65.737  33.234  64.451  1.00  0.00           H
ATOM   3457 HD13 LEU   429      65.928  34.992  64.127  1.00  0.00           H
ATOM   3458  CD2 LEU   429      65.986  34.819  66.718  1.00  0.00           C
ATOM   3459 HD21 LEU   429      66.436  35.040  67.687  1.00  0.00           H
ATOM   3460 HD22 LEU   429      65.613  35.764  66.322  1.00  0.00           H
ATOM   3461 HD23 LEU   429      65.247  34.032  66.867  1.00  0.00           H
ATOM   3462  C   LEU   429      69.729  32.757  64.787  1.00  0.00           C
ATOM   3463  O   LEU   429      69.758  33.079  63.637  1.00  0.00           O
ATOM   3464  N   PHE   430      70.773  32.777  65.587  1.00  0.00           N
ATOM   3465  H   PHE   430      70.671  32.394  66.516  1.00  0.00           H
ATOM   3466  CA  PHE   430      72.174  33.092  65.095  1.00  0.00           C
ATOM   3467  HA  PHE   430      71.984  34.064  64.641  1.00  0.00           H
ATOM   3468  CB  PHE   430      73.183  33.331  66.220  1.00  0.00           C
ATOM   3469  HB2 PHE   430      72.956  34.215  66.816  1.00  0.00           H
ATOM   3470  HB3 PHE   430      73.273  32.471  66.882  1.00  0.00           H
ATOM   3471  CG  PHE   430      74.539  33.457  65.545  1.00  0.00           C
ATOM   3472  CD1 PHE   430      75.154  34.720  65.474  1.00  0.00           C
ATOM   3473  HD1 PHE   430      74.697  35.649  65.781  1.00  0.00           H
ATOM   3474  CE1 PHE   430      76.364  34.783  64.772  1.00  0.00           C
ATOM   3475  HE1 PHE   430      76.726  35.757  64.477  1.00  0.00           H
ATOM   3476  CZ  PHE   430      77.088  33.606  64.483  1.00  0.00           C
ATOM   3477  HZ  PHE   430      78.034  33.708  63.973  1.00  0.00           H
ATOM   3478  CE2 PHE   430      76.595  32.329  64.802  1.00  0.00           C
ATOM   3479  HE2 PHE   430      77.271  31.508  64.616  1.00  0.00           H
ATOM   3480  CD2 PHE   430      75.267  32.312  65.286  1.00  0.00           C
ATOM   3481  HD2 PHE   430      74.919  31.349  65.630  1.00  0.00           H
ATOM   3482  C   PHE   430      72.628  32.070  64.012  1.00  0.00           C
ATOM   3483  O   PHE   430      73.082  32.479  62.935  1.00  0.00           O
ATOM   3484  N   VAL   431      72.401  30.741  64.221  1.00  0.00           N
ATOM   3485  H   VAL   431      71.923  30.548  65.090  1.00  0.00           H
ATOM   3486  CA  VAL   431      72.855  29.669  63.283  1.00  0.00           C
ATOM   3487  HA  VAL   431      73.926  29.757  63.101  1.00  0.00           H
ATOM   3488  CB  VAL   431      72.631  28.253  63.901  1.00  0.00           C
ATOM   3489  HB  VAL   431      71.682  28.222  64.437  1.00  0.00           H
ATOM   3490  CG1 VAL   431      72.848  26.975  63.039  1.00  0.00           C
ATOM   3491 HG11 VAL   431      71.946  26.932  62.429  1.00  0.00           H
ATOM   3492 HG12 VAL   431      73.686  27.220  62.387  1.00  0.00           H
ATOM   3493 HG13 VAL   431      73.028  26.019  63.532  1.00  0.00           H
ATOM   3494  CG2 VAL   431      73.641  28.031  65.034  1.00  0.00           C
ATOM   3495 HG21 VAL   431      73.577  27.135  65.652  1.00  0.00           H
ATOM   3496 HG22 VAL   431      74.604  27.902  64.539  1.00  0.00           H
ATOM   3497 HG23 VAL   431      73.735  28.937  65.632  1.00  0.00           H
ATOM   3498  C   VAL   431      72.229  29.882  61.899  1.00  0.00           C
ATOM   3499  O   VAL   431      72.916  30.045  60.866  1.00  0.00           O
ATOM   3500  N   TYR   432      70.898  29.986  61.887  1.00  0.00           N
ATOM   3501  H   TYR   432      70.326  29.704  62.669  1.00  0.00           H
ATOM   3502  CA  TYR   432      70.130  30.284  60.669  1.00  0.00           C
ATOM   3503  HA  TYR   432      70.448  29.603  59.879  1.00  0.00           H
ATOM   3504  CB  TYR   432      68.639  30.193  60.999  1.00  0.00           C
ATOM   3505  HB2 TYR   432      68.364  31.139  61.466  1.00  0.00           H
ATOM   3506  HB3 TYR   432      68.198  30.094  60.007  1.00  0.00           H
ATOM   3507  CG  TYR   432      68.035  28.947  61.721  1.00  0.00           C
ATOM   3508  CD1 TYR   432      66.890  29.194  62.425  1.00  0.00           C
ATOM   3509  HD1 TYR   432      66.433  30.172  62.410  1.00  0.00           H
ATOM   3510  CE1 TYR   432      66.302  28.108  63.032  1.00  0.00           C
ATOM   3511  HE1 TYR   432      65.329  28.270  63.473  1.00  0.00           H
ATOM   3512  CZ  TYR   432      66.834  26.820  62.868  1.00  0.00           C
ATOM   3513  OH  TYR   432      66.239  25.778  63.450  1.00  0.00           O
ATOM   3514  HH  TYR   432      65.304  25.803  63.665  1.00  0.00           H
ATOM   3515  CE2 TYR   432      67.920  26.583  62.067  1.00  0.00           C
ATOM   3516  HE2 TYR   432      68.380  25.608  62.005  1.00  0.00           H
ATOM   3517  CD2 TYR   432      68.644  27.677  61.619  1.00  0.00           C
ATOM   3518  HD2 TYR   432      69.546  27.483  61.058  1.00  0.00           H
ATOM   3519  C   TYR   432      70.457  31.678  60.101  1.00  0.00           C
ATOM   3520  O   TYR   432      70.681  31.761  58.902  1.00  0.00           O
ATOM   3521  N   LEU   433      70.641  32.778  60.857  1.00  0.00           N
ATOM   3522  H   LEU   433      70.450  32.738  61.848  1.00  0.00           H
ATOM   3523  CA  LEU   433      71.219  34.004  60.254  1.00  0.00           C
ATOM   3524  HA  LEU   433      70.631  34.276  59.377  1.00  0.00           H
ATOM   3525  CB  LEU   433      71.081  35.215  61.205  1.00  0.00           C
ATOM   3526  HB2 LEU   433      71.529  34.936  62.159  1.00  0.00           H
ATOM   3527  HB3 LEU   433      71.708  36.009  60.800  1.00  0.00           H
ATOM   3528  CG  LEU   433      69.618  35.705  61.427  1.00  0.00           C
ATOM   3529  HG  LEU   433      68.948  34.862  61.596  1.00  0.00           H
ATOM   3530  CD1 LEU   433      69.552  36.583  62.670  1.00  0.00           C
ATOM   3531 HD11 LEU   433      68.549  36.946  62.896  1.00  0.00           H
ATOM   3532 HD12 LEU   433      69.778  35.843  63.438  1.00  0.00           H
ATOM   3533 HD13 LEU   433      70.182  37.451  62.476  1.00  0.00           H
ATOM   3534  CD2 LEU   433      69.167  36.607  60.244  1.00  0.00           C
ATOM   3535 HD21 LEU   433      69.955  37.314  59.986  1.00  0.00           H
ATOM   3536 HD22 LEU   433      68.872  35.971  59.409  1.00  0.00           H
ATOM   3537 HD23 LEU   433      68.282  37.182  60.517  1.00  0.00           H
ATOM   3538  C   LEU   433      72.581  33.813  59.642  1.00  0.00           C
ATOM   3539  O   LEU   433      72.782  34.297  58.534  1.00  0.00           O
ATOM   3540  N   PHE   434      73.543  33.134  60.235  1.00  0.00           N
ATOM   3541  H   PHE   434      73.456  32.805  61.187  1.00  0.00           H
ATOM   3542  CA  PHE   434      74.936  32.846  59.734  1.00  0.00           C
ATOM   3543  HA  PHE   434      75.429  33.762  59.409  1.00  0.00           H
ATOM   3544  CB  PHE   434      75.656  32.244  60.941  1.00  0.00           C
ATOM   3545  HB2 PHE   434      75.329  32.871  61.770  1.00  0.00           H
ATOM   3546  HB3 PHE   434      75.229  31.255  61.108  1.00  0.00           H
ATOM   3547  CG  PHE   434      77.085  32.096  60.673  1.00  0.00           C
ATOM   3548  CD1 PHE   434      77.610  30.951  60.098  1.00  0.00           C
ATOM   3549  HD1 PHE   434      77.055  30.070  59.811  1.00  0.00           H
ATOM   3550  CE1 PHE   434      78.958  30.833  59.982  1.00  0.00           C
ATOM   3551  HE1 PHE   434      79.353  29.870  59.693  1.00  0.00           H
ATOM   3552  CZ  PHE   434      79.846  31.771  60.528  1.00  0.00           C
ATOM   3553  HZ  PHE   434      80.912  31.597  60.536  1.00  0.00           H
ATOM   3554  CE2 PHE   434      79.300  32.915  61.198  1.00  0.00           C
ATOM   3555  HE2 PHE   434      79.990  33.590  61.683  1.00  0.00           H
ATOM   3556  CD2 PHE   434      77.942  33.080  61.223  1.00  0.00           C
ATOM   3557  HD2 PHE   434      77.482  33.954  61.661  1.00  0.00           H
ATOM   3558  C   PHE   434      75.018  31.939  58.528  1.00  0.00           C
ATOM   3559  O   PHE   434      75.512  32.408  57.508  1.00  0.00           O
ATOM   3560  N   ILE   435      74.405  30.770  58.448  1.00  0.00           N
ATOM   3561  H   ILE   435      73.983  30.419  59.296  1.00  0.00           H
ATOM   3562  CA  ILE   435      74.179  29.914  57.280  1.00  0.00           C
ATOM   3563  HA  ILE   435      75.171  29.703  56.880  1.00  0.00           H
ATOM   3564  CB  ILE   435      73.665  28.540  57.831  1.00  0.00           C
ATOM   3565  HB  ILE   435      72.648  28.658  58.203  1.00  0.00           H
ATOM   3566  CG2 ILE   435      73.485  27.563  56.681  1.00  0.00           C
ATOM   3567 HG21 ILE   435      72.762  28.014  56.002  1.00  0.00           H
ATOM   3568 HG22 ILE   435      74.388  27.450  56.082  1.00  0.00           H
ATOM   3569 HG23 ILE   435      73.157  26.578  57.013  1.00  0.00           H
ATOM   3570  CG1 ILE   435      74.464  27.835  58.991  1.00  0.00           C
ATOM   3571 HG12 ILE   435      74.462  28.440  59.898  1.00  0.00           H
ATOM   3572 HG13 ILE   435      73.966  26.908  59.272  1.00  0.00           H
ATOM   3573  CD1 ILE   435      75.889  27.352  58.604  1.00  0.00           C
ATOM   3574 HD11 ILE   435      76.518  28.221  58.409  1.00  0.00           H
ATOM   3575 HD12 ILE   435      76.359  26.891  59.472  1.00  0.00           H
ATOM   3576 HD13 ILE   435      75.875  26.645  57.775  1.00  0.00           H
ATOM   3577  C   ILE   435      73.402  30.600  56.186  1.00  0.00           C
ATOM   3578  O   ILE   435      73.820  30.478  55.079  1.00  0.00           O
ATOM   3579  N   GLY   436      72.315  31.338  56.491  1.00  0.00           N
ATOM   3580  H   GLY   436      72.112  31.622  57.439  1.00  0.00           H
ATOM   3581  CA  GLY   436      71.589  32.107  55.481  1.00  0.00           C
ATOM   3582  HA2 GLY   436      71.255  31.394  54.728  1.00  0.00           H
ATOM   3583  HA3 GLY   436      70.685  32.551  55.900  1.00  0.00           H
ATOM   3584  C   GLY   436      72.412  33.176  54.774  1.00  0.00           C
ATOM   3585  O   GLY   436      72.638  33.206  53.564  1.00  0.00           O
ATOM   3586  N   THR   437      73.125  33.936  55.636  1.00  0.00           N
ATOM   3587  H   THR   437      73.091  33.667  56.609  1.00  0.00           H
ATOM   3588  CA  THR   437      74.082  35.033  55.281  1.00  0.00           C
ATOM   3589  HA  THR   437      73.530  35.739  54.661  1.00  0.00           H
ATOM   3590  CB  THR   437      74.648  35.800  56.502  1.00  0.00           C
ATOM   3591  HB  THR   437      75.191  35.139  57.177  1.00  0.00           H
ATOM   3592  CG2 THR   437      75.444  37.066  56.064  1.00  0.00           C
ATOM   3593 HG21 THR   437      75.703  37.569  56.996  1.00  0.00           H
ATOM   3594 HG22 THR   437      76.332  36.757  55.514  1.00  0.00           H
ATOM   3595 HG23 THR   437      74.737  37.590  55.420  1.00  0.00           H
ATOM   3596  OG1 THR   437      73.653  36.326  57.219  1.00  0.00           O
ATOM   3597  HG1 THR   437      73.456  35.582  57.793  1.00  0.00           H
ATOM   3598  C   THR   437      75.266  34.439  54.453  1.00  0.00           C
ATOM   3599  O   THR   437      75.824  35.051  53.526  1.00  0.00           O
ATOM   3600  N   SER   438      75.614  33.188  54.681  1.00  0.00           N
ATOM   3601  H   SER   438      75.188  32.653  55.424  1.00  0.00           H
ATOM   3602  CA  SER   438      76.673  32.428  53.852  1.00  0.00           C
ATOM   3603  HA  SER   438      77.535  33.079  53.704  1.00  0.00           H
ATOM   3604  CB  SER   438      77.058  31.176  54.620  1.00  0.00           C
ATOM   3605  HB2 SER   438      76.234  30.559  54.977  1.00  0.00           H
ATOM   3606  HB3 SER   438      77.720  30.628  53.950  1.00  0.00           H
ATOM   3607  OG  SER   438      77.753  31.482  55.837  1.00  0.00           O
ATOM   3608  HG  SER   438      77.107  31.854  56.443  1.00  0.00           H
ATOM   3609  C   SER   438      76.249  32.118  52.421  1.00  0.00           C
ATOM   3610  O   SER   438      77.041  32.425  51.551  1.00  0.00           O
ATOM   3611  N   PHE   439      75.058  31.599  52.117  1.00  0.00           N
ATOM   3612  H   PHE   439      74.313  31.545  52.795  1.00  0.00           H
ATOM   3613  CA  PHE   439      74.613  31.426  50.753  1.00  0.00           C
ATOM   3614  HA  PHE   439      75.403  31.024  50.119  1.00  0.00           H
ATOM   3615  CB  PHE   439      73.340  30.565  50.676  1.00  0.00           C
ATOM   3616  HB2 PHE   439      72.538  31.056  51.227  1.00  0.00           H
ATOM   3617  HB3 PHE   439      72.959  30.596  49.655  1.00  0.00           H
ATOM   3618  CG  PHE   439      73.460  29.077  51.198  1.00  0.00           C
ATOM   3619  CD1 PHE   439      74.117  28.129  50.433  1.00  0.00           C
ATOM   3620  HD1 PHE   439      74.501  28.453  49.477  1.00  0.00           H
ATOM   3621  CE1 PHE   439      74.302  26.813  50.909  1.00  0.00           C
ATOM   3622  HE1 PHE   439      74.932  26.119  50.373  1.00  0.00           H
ATOM   3623  CZ  PHE   439      73.853  26.535  52.245  1.00  0.00           C
ATOM   3624  HZ  PHE   439      74.048  25.564  52.675  1.00  0.00           H
ATOM   3625  CE2 PHE   439      73.128  27.464  52.945  1.00  0.00           C
ATOM   3626  HE2 PHE   439      72.655  27.163  53.868  1.00  0.00           H
ATOM   3627  CD2 PHE   439      73.008  28.770  52.479  1.00  0.00           C
ATOM   3628  HD2 PHE   439      72.427  29.531  52.979  1.00  0.00           H
ATOM   3629  C   PHE   439      74.284  32.859  50.167  1.00  0.00           C
ATOM   3630  O   PHE   439      74.543  33.036  48.970  1.00  0.00           O
ATOM   3631  N   LEU   440      73.779  33.838  50.938  1.00  0.00           N
ATOM   3632  H   LEU   440      73.363  33.609  51.829  1.00  0.00           H
ATOM   3633  CA  LEU   440      73.570  35.250  50.482  1.00  0.00           C
ATOM   3634  HA  LEU   440      73.036  35.223  49.532  1.00  0.00           H
ATOM   3635  CB  LEU   440      72.778  36.104  51.513  1.00  0.00           C
ATOM   3636  HB2 LEU   440      71.903  35.541  51.839  1.00  0.00           H
ATOM   3637  HB3 LEU   440      73.463  36.166  52.358  1.00  0.00           H
ATOM   3638  CG  LEU   440      72.355  37.492  51.156  1.00  0.00           C
ATOM   3639  HG  LEU   440      73.279  38.035  50.959  1.00  0.00           H
ATOM   3640  CD1 LEU   440      71.389  37.625  49.920  1.00  0.00           C
ATOM   3641 HD11 LEU   440      72.011  37.387  49.058  1.00  0.00           H
ATOM   3642 HD12 LEU   440      70.588  36.885  49.904  1.00  0.00           H
ATOM   3643 HD13 LEU   440      70.965  38.627  49.853  1.00  0.00           H
ATOM   3644  CD2 LEU   440      71.787  38.165  52.364  1.00  0.00           C
ATOM   3645 HD21 LEU   440      70.701  38.081  52.386  1.00  0.00           H
ATOM   3646 HD22 LEU   440      72.243  37.885  53.314  1.00  0.00           H
ATOM   3647 HD23 LEU   440      71.997  39.216  52.166  1.00  0.00           H
ATOM   3648  C   LEU   440      74.887  35.903  50.076  1.00  0.00           C
ATOM   3649  O   LEU   440      74.955  36.617  49.102  1.00  0.00           O
ATOM   3650  N   LEU   441      75.983  35.669  50.822  1.00  0.00           N
ATOM   3651  H   LEU   441      75.864  35.085  51.638  1.00  0.00           H
ATOM   3652  CA  LEU   441      77.318  36.177  50.455  1.00  0.00           C
ATOM   3653  HA  LEU   441      77.151  37.227  50.213  1.00  0.00           H
ATOM   3654  CB  LEU   441      78.245  36.089  51.700  1.00  0.00           C
ATOM   3655  HB2 LEU   441      77.886  36.784  52.458  1.00  0.00           H
ATOM   3656  HB3 LEU   441      78.065  35.063  52.023  1.00  0.00           H
ATOM   3657  CG  LEU   441      79.698  36.265  51.541  1.00  0.00           C
ATOM   3658  HG  LEU   441      79.992  35.443  50.889  1.00  0.00           H
ATOM   3659  CD1 LEU   441      80.106  37.625  50.980  1.00  0.00           C
ATOM   3660 HD11 LEU   441      79.410  38.434  51.201  1.00  0.00           H
ATOM   3661 HD12 LEU   441      81.068  37.779  51.468  1.00  0.00           H
ATOM   3662 HD13 LEU   441      80.155  37.590  49.892  1.00  0.00           H
ATOM   3663  CD2 LEU   441      80.246  36.072  52.909  1.00  0.00           C
ATOM   3664 HD21 LEU   441      80.012  36.872  53.612  1.00  0.00           H
ATOM   3665 HD22 LEU   441      79.941  35.158  53.419  1.00  0.00           H
ATOM   3666 HD23 LEU   441      81.333  36.012  52.855  1.00  0.00           H
ATOM   3667  C   LEU   441      77.941  35.461  49.250  1.00  0.00           C
ATOM   3668  O   LEU   441      78.401  36.135  48.336  1.00  0.00           O
ATOM   3669  N   ALA   442      77.756  34.120  49.181  1.00  0.00           N
ATOM   3670  H   ALA   442      77.350  33.642  49.973  1.00  0.00           H
ATOM   3671  CA  ALA   442      78.070  33.253  48.021  1.00  0.00           C
ATOM   3672  HA  ALA   442      79.115  33.379  47.738  1.00  0.00           H
ATOM   3673  CB  ALA   442      77.943  31.752  48.280  1.00  0.00           C
ATOM   3674  HB1 ALA   442      78.613  31.593  49.125  1.00  0.00           H
ATOM   3675  HB2 ALA   442      76.925  31.494  48.570  1.00  0.00           H
ATOM   3676  HB3 ALA   442      78.106  31.132  47.398  1.00  0.00           H
ATOM   3677  C   ALA   442      77.312  33.786  46.768  1.00  0.00           C
ATOM   3678  O   ALA   442      77.960  33.845  45.713  1.00  0.00           O
ATOM   3679  N   GLY   443      76.019  34.198  46.893  1.00  0.00           N
ATOM   3680  H   GLY   443      75.469  33.899  47.685  1.00  0.00           H
ATOM   3681  CA  GLY   443      75.340  34.713  45.759  1.00  0.00           C
ATOM   3682  HA2 GLY   443      75.756  34.117  44.947  1.00  0.00           H
ATOM   3683  HA3 GLY   443      74.296  34.399  45.748  1.00  0.00           H
ATOM   3684  C   GLY   443      75.442  36.183  45.415  1.00  0.00           C
ATOM   3685  O   GLY   443      75.319  36.556  44.236  1.00  0.00           O
ATOM   3686  N   PHE   444      75.785  37.000  46.402  1.00  0.00           N
ATOM   3687  H   PHE   444      75.763  36.591  47.325  1.00  0.00           H
ATOM   3688  CA  PHE   444      76.218  38.334  46.195  1.00  0.00           C
ATOM   3689  HA  PHE   444      75.513  38.930  45.615  1.00  0.00           H
ATOM   3690  CB  PHE   444      76.485  39.017  47.529  1.00  0.00           C
ATOM   3691  HB2 PHE   444      75.586  39.086  48.141  1.00  0.00           H
ATOM   3692  HB3 PHE   444      77.175  38.456  48.160  1.00  0.00           H
ATOM   3693  CG  PHE   444      77.007  40.383  47.505  1.00  0.00           C
ATOM   3694  CD1 PHE   444      76.653  41.266  46.521  1.00  0.00           C
ATOM   3695  HD1 PHE   444      75.992  40.976  45.717  1.00  0.00           H
ATOM   3696  CE1 PHE   444      77.170  42.555  46.417  1.00  0.00           C
ATOM   3697  HE1 PHE   444      76.881  43.241  45.635  1.00  0.00           H
ATOM   3698  CZ  PHE   444      77.962  42.983  47.511  1.00  0.00           C
ATOM   3699  HZ  PHE   444      78.174  44.041  47.548  1.00  0.00           H
ATOM   3700  CE2 PHE   444      78.239  42.199  48.600  1.00  0.00           C
ATOM   3701  HE2 PHE   444      78.834  42.574  49.419  1.00  0.00           H
ATOM   3702  CD2 PHE   444      77.717  40.903  48.658  1.00  0.00           C
ATOM   3703  HD2 PHE   444      77.994  40.326  49.528  1.00  0.00           H
ATOM   3704  C   PHE   444      77.516  38.327  45.391  1.00  0.00           C
ATOM   3705  O   PHE   444      77.454  38.979  44.349  1.00  0.00           O
ATOM   3706  N   VAL   445      78.560  37.558  45.725  1.00  0.00           N
ATOM   3707  H   VAL   445      78.435  37.046  46.587  1.00  0.00           H
ATOM   3708  CA  VAL   445      79.800  37.447  44.973  1.00  0.00           C
ATOM   3709  HA  VAL   445      79.979  38.491  44.715  1.00  0.00           H
ATOM   3710  CB  VAL   445      80.974  36.856  45.799  1.00  0.00           C
ATOM   3711  HB  VAL   445      80.689  35.871  46.168  1.00  0.00           H
ATOM   3712  CG1 VAL   445      82.319  36.733  45.019  1.00  0.00           C
ATOM   3713 HG11 VAL   445      83.091  36.422  45.722  1.00  0.00           H
ATOM   3714 HG12 VAL   445      82.085  35.961  44.286  1.00  0.00           H
ATOM   3715 HG13 VAL   445      82.650  37.650  44.531  1.00  0.00           H
ATOM   3716  CG2 VAL   445      81.245  37.810  46.999  1.00  0.00           C
ATOM   3717 HG21 VAL   445      81.945  37.428  47.741  1.00  0.00           H
ATOM   3718 HG22 VAL   445      81.660  38.704  46.534  1.00  0.00           H
ATOM   3719 HG23 VAL   445      80.301  38.041  47.493  1.00  0.00           H
ATOM   3720  C   VAL   445      79.538  36.695  43.702  1.00  0.00           C
ATOM   3721  O   VAL   445      80.115  37.023  42.698  1.00  0.00           O
ATOM   3722  N   SER   446      78.686  35.696  43.591  1.00  0.00           N
ATOM   3723  H   SER   446      78.262  35.341  44.436  1.00  0.00           H
ATOM   3724  CA  SER   446      78.204  35.135  42.297  1.00  0.00           C
ATOM   3725  HA  SER   446      79.041  34.706  41.745  1.00  0.00           H
ATOM   3726  CB  SER   446      77.037  34.200  42.442  1.00  0.00           C
ATOM   3727  HB2 SER   446      76.212  34.604  43.029  1.00  0.00           H
ATOM   3728  HB3 SER   446      76.657  34.044  41.433  1.00  0.00           H
ATOM   3729  OG  SER   446      77.418  33.022  42.985  1.00  0.00           O
ATOM   3730  HG  SER   446      77.521  33.185  43.925  1.00  0.00           H
ATOM   3731  C   SER   446      77.754  36.273  41.399  1.00  0.00           C
ATOM   3732  O   SER   446      78.327  36.370  40.314  1.00  0.00           O
ATOM   3733  N   LEU   447      76.727  37.066  41.779  1.00  0.00           N
ATOM   3734  H   LEU   447      76.336  36.817  42.677  1.00  0.00           H
ATOM   3735  CA  LEU   447      76.100  38.102  40.932  1.00  0.00           C
ATOM   3736  HA  LEU   447      75.757  37.679  39.989  1.00  0.00           H
ATOM   3737  CB  LEU   447      74.871  38.661  41.622  1.00  0.00           C
ATOM   3738  HB2 LEU   447      75.160  38.854  42.655  1.00  0.00           H
ATOM   3739  HB3 LEU   447      74.679  39.626  41.154  1.00  0.00           H
ATOM   3740  CG  LEU   447      73.682  37.672  41.616  1.00  0.00           C
ATOM   3741  HG  LEU   447      73.931  36.668  41.960  1.00  0.00           H
ATOM   3742  CD1 LEU   447      72.760  38.170  42.719  1.00  0.00           C
ATOM   3743 HD11 LEU   447      71.999  37.391  42.685  1.00  0.00           H
ATOM   3744 HD12 LEU   447      73.315  38.155  43.657  1.00  0.00           H
ATOM   3745 HD13 LEU   447      72.327  39.140  42.474  1.00  0.00           H
ATOM   3746  CD2 LEU   447      72.950  37.636  40.320  1.00  0.00           C
ATOM   3747 HD21 LEU   447      73.464  37.117  39.511  1.00  0.00           H
ATOM   3748 HD22 LEU   447      71.959  37.182  40.354  1.00  0.00           H
ATOM   3749 HD23 LEU   447      72.754  38.644  39.953  1.00  0.00           H
ATOM   3750  C   LEU   447      77.187  39.119  40.566  1.00  0.00           C
ATOM   3751  O   LEU   447      77.182  39.647  39.466  1.00  0.00           O
ATOM   3752  N   PHE   448      78.166  39.354  41.444  1.00  0.00           N
ATOM   3753  H   PHE   448      78.152  38.967  42.377  1.00  0.00           H
ATOM   3754  CA  PHE   448      79.324  40.124  41.058  1.00  0.00           C
ATOM   3755  HA  PHE   448      79.054  41.076  40.602  1.00  0.00           H
ATOM   3756  CB  PHE   448      80.085  40.367  42.348  1.00  0.00           C
ATOM   3757  HB2 PHE   448      79.366  40.694  43.098  1.00  0.00           H
ATOM   3758  HB3 PHE   448      80.349  39.395  42.766  1.00  0.00           H
ATOM   3759  CG  PHE   448      81.335  41.161  42.234  1.00  0.00           C
ATOM   3760  CD1 PHE   448      81.316  42.583  41.933  1.00  0.00           C
ATOM   3761  HD1 PHE   448      80.358  43.076  41.872  1.00  0.00           H
ATOM   3762  CE1 PHE   448      82.523  43.267  41.601  1.00  0.00           C
ATOM   3763  HE1 PHE   448      82.493  44.260  41.176  1.00  0.00           H
ATOM   3764  CZ  PHE   448      83.717  42.536  41.719  1.00  0.00           C
ATOM   3765  HZ  PHE   448      84.681  42.992  41.548  1.00  0.00           H
ATOM   3766  CE2 PHE   448      83.735  41.159  41.985  1.00  0.00           C
ATOM   3767  HE2 PHE   448      84.661  40.607  41.917  1.00  0.00           H
ATOM   3768  CD2 PHE   448      82.562  40.505  42.228  1.00  0.00           C
ATOM   3769  HD2 PHE   448      82.521  39.430  42.319  1.00  0.00           H
ATOM   3770  C   PHE   448      80.301  39.542  39.951  1.00  0.00           C
ATOM   3771  O   PHE   448      80.634  40.290  38.973  1.00  0.00           O
ATOM   3772  N   ARG   449      80.660  38.260  39.972  1.00  0.00           N
ATOM   3773  H   ARG   449      80.326  37.685  40.732  1.00  0.00           H
ATOM   3774  CA  ARG   449      81.461  37.722  38.856  1.00  0.00           C
ATOM   3775  HA  ARG   449      82.339  38.307  38.584  1.00  0.00           H
ATOM   3776  CB  ARG   449      81.998  36.286  39.241  1.00  0.00           C
ATOM   3777  HB2 ARG   449      81.283  35.780  39.890  1.00  0.00           H
ATOM   3778  HB3 ARG   449      82.250  35.792  38.303  1.00  0.00           H
ATOM   3779  CG  ARG   449      83.359  36.420  39.975  1.00  0.00           C
ATOM   3780  HG2 ARG   449      84.146  36.918  39.407  1.00  0.00           H
ATOM   3781  HG3 ARG   449      83.276  37.130  40.797  1.00  0.00           H
ATOM   3782  CD  ARG   449      83.896  35.076  40.467  1.00  0.00           C
ATOM   3783  HD2 ARG   449      84.732  35.211  41.153  1.00  0.00           H
ATOM   3784  HD3 ARG   449      83.097  34.584  41.021  1.00  0.00           H
ATOM   3785  NE  ARG   449      84.265  34.247  39.366  1.00  0.00           N
ATOM   3786  HE  ARG   449      83.498  33.794  38.890  1.00  0.00           H
ATOM   3787  CZ  ARG   449      85.431  33.829  38.918  1.00  0.00           C
ATOM   3788  NH1 ARG   449      85.364  32.998  37.887  1.00  0.00           N
ATOM   3789 HH11 ARG   449      84.490  32.662  37.507  1.00  0.00           H
ATOM   3790 HH12 ARG   449      86.193  32.510  37.579  1.00  0.00           H
ATOM   3791  NH2 ARG   449      86.523  34.266  39.475  1.00  0.00           N
ATOM   3792 HH21 ARG   449      86.444  35.030  40.131  1.00  0.00           H
ATOM   3793 HH22 ARG   449      87.368  34.018  38.981  1.00  0.00           H
ATOM   3794  C   ARG   449      80.619  37.656  37.558  1.00  0.00           C
ATOM   3795  O   ARG   449      80.953  38.332  36.541  1.00  0.00           O
ATOM   3796  N   ILE   450      79.386  37.121  37.574  1.00  0.00           N
ATOM   3797  H   ILE   450      79.115  36.767  38.481  1.00  0.00           H
ATOM   3798  CA  ILE   450      78.407  37.041  36.559  1.00  0.00           C
ATOM   3799  HA  ILE   450      78.750  36.408  35.741  1.00  0.00           H
ATOM   3800  CB  ILE   450      77.200  36.302  37.188  1.00  0.00           C
ATOM   3801  HB  ILE   450      77.007  36.872  38.097  1.00  0.00           H
ATOM   3802  CG2 ILE   450      75.947  36.234  36.246  1.00  0.00           C
ATOM   3803 HG21 ILE   450      75.058  36.042  36.848  1.00  0.00           H
ATOM   3804 HG22 ILE   450      75.763  37.192  35.759  1.00  0.00           H
ATOM   3805 HG23 ILE   450      76.067  35.529  35.424  1.00  0.00           H
ATOM   3806  CG1 ILE   450      77.616  34.835  37.488  1.00  0.00           C
ATOM   3807 HG12 ILE   450      77.764  34.333  36.532  1.00  0.00           H
ATOM   3808 HG13 ILE   450      78.580  34.838  37.997  1.00  0.00           H
ATOM   3809  CD1 ILE   450      76.632  34.014  38.348  1.00  0.00           C
ATOM   3810 HD11 ILE   450      76.466  34.382  39.360  1.00  0.00           H
ATOM   3811 HD12 ILE   450      75.658  34.001  37.860  1.00  0.00           H
ATOM   3812 HD13 ILE   450      77.024  33.000  38.425  1.00  0.00           H
ATOM   3813  C   ILE   450      78.220  38.368  35.854  1.00  0.00           C
ATOM   3814  O   ILE   450      78.236  38.294  34.633  1.00  0.00           O
ATOM   3815  N   ARG   451      78.019  39.484  36.553  1.00  0.00           N
ATOM   3816  H   ARG   451      77.928  39.366  37.552  1.00  0.00           H
ATOM   3817  CA  ARG   451      77.957  40.837  36.015  1.00  0.00           C
ATOM   3818  HA  ARG   451      77.167  40.978  35.277  1.00  0.00           H
ATOM   3819  CB  ARG   451      77.739  41.863  37.172  1.00  0.00           C
ATOM   3820  HB2 ARG   451      76.800  41.596  37.659  1.00  0.00           H
ATOM   3821  HB3 ARG   451      78.534  41.853  37.918  1.00  0.00           H
ATOM   3822  CG  ARG   451      77.478  43.252  36.709  1.00  0.00           C
ATOM   3823  HG2 ARG   451      78.310  43.715  36.180  1.00  0.00           H
ATOM   3824  HG3 ARG   451      76.631  43.337  36.028  1.00  0.00           H
ATOM   3825  CD  ARG   451      77.146  44.090  37.970  1.00  0.00           C
ATOM   3826  HD2 ARG   451      76.181  43.887  38.434  1.00  0.00           H
ATOM   3827  HD3 ARG   451      77.908  43.978  38.742  1.00  0.00           H
ATOM   3828  NE  ARG   451      77.033  45.517  37.675  1.00  0.00           N
ATOM   3829  HE  ARG   451      76.109  45.845  37.431  1.00  0.00           H
ATOM   3830  CZ  ARG   451      77.952  46.512  37.740  1.00  0.00           C
ATOM   3831  NH1 ARG   451      79.188  46.312  38.163  1.00  0.00           N
ATOM   3832 HH11 ARG   451      79.456  45.379  38.442  1.00  0.00           H
ATOM   3833 HH12 ARG   451      79.908  47.020  38.196  1.00  0.00           H
ATOM   3834  NH2 ARG   451      77.557  47.737  37.683  1.00  0.00           N
ATOM   3835 HH21 ARG   451      76.573  47.908  37.837  1.00  0.00           H
ATOM   3836 HH22 ARG   451      78.241  48.479  37.655  1.00  0.00           H
ATOM   3837  C   ARG   451      79.255  41.195  35.187  1.00  0.00           C
ATOM   3838  O   ARG   451      79.156  41.765  34.120  1.00  0.00           O
ATOM   3839  N   THR   452      80.462  40.830  35.602  1.00  0.00           N
ATOM   3840  H   THR   452      80.566  40.215  36.396  1.00  0.00           H
ATOM   3841  CA  THR   452      81.698  41.045  34.880  1.00  0.00           C
ATOM   3842  HA  THR   452      81.705  42.014  34.381  1.00  0.00           H
ATOM   3843  CB  THR   452      82.876  41.178  35.860  1.00  0.00           C
ATOM   3844  HB  THR   452      83.154  40.170  36.167  1.00  0.00           H
ATOM   3845  CG2 THR   452      84.138  41.942  35.360  1.00  0.00           C
ATOM   3846 HG21 THR   452      83.840  42.894  34.919  1.00  0.00           H
ATOM   3847 HG22 THR   452      84.700  42.248  36.242  1.00  0.00           H
ATOM   3848 HG23 THR   452      84.705  41.318  34.669  1.00  0.00           H
ATOM   3849  OG1 THR   452      82.422  41.874  37.028  1.00  0.00           O
ATOM   3850  HG1 THR   452      81.896  41.297  37.586  1.00  0.00           H
ATOM   3851  C   THR   452      82.015  40.012  33.801  1.00  0.00           C
ATOM   3852  O   THR   452      82.820  40.303  32.853  1.00  0.00           O
ATOM   3853  N   ILE   453      81.223  38.927  33.650  1.00  0.00           N
ATOM   3854  H   ILE   453      80.432  38.690  34.232  1.00  0.00           H
ATOM   3855  CA  ILE   453      81.479  37.922  32.602  1.00  0.00           C
ATOM   3856  HA  ILE   453      82.057  38.356  31.786  1.00  0.00           H
ATOM   3857  CB  ILE   453      82.315  36.648  33.150  1.00  0.00           C
ATOM   3858  HB  ILE   453      81.725  36.141  33.914  1.00  0.00           H
ATOM   3859  CG2 ILE   453      82.561  35.580  32.079  1.00  0.00           C
ATOM   3860 HG21 ILE   453      81.561  35.262  31.784  1.00  0.00           H
ATOM   3861 HG22 ILE   453      83.088  35.941  31.196  1.00  0.00           H
ATOM   3862 HG23 ILE   453      83.161  34.791  32.531  1.00  0.00           H
ATOM   3863  CG1 ILE   453      83.757  37.012  33.703  1.00  0.00           C
ATOM   3864 HG12 ILE   453      84.542  36.576  33.085  1.00  0.00           H
ATOM   3865 HG13 ILE   453      83.821  38.096  33.801  1.00  0.00           H
ATOM   3866  CD1 ILE   453      84.073  36.496  35.154  1.00  0.00           C
ATOM   3867 HD11 ILE   453      84.521  35.509  35.046  1.00  0.00           H
ATOM   3868 HD12 ILE   453      84.827  37.145  35.599  1.00  0.00           H
ATOM   3869 HD13 ILE   453      83.192  36.492  35.796  1.00  0.00           H
ATOM   3870  C   ILE   453      80.186  37.409  31.999  1.00  0.00           C
ATOM   3871  O   ILE   453      79.518  36.660  32.688  1.00  0.00           O
ATOM   3872  N   MET   454      79.783  37.699  30.768  1.00  0.00           N
ATOM   3873  H   MET   454      78.878  37.391  30.443  1.00  0.00           H
ATOM   3874  CA  MET   454      80.389  38.618  29.806  1.00  0.00           C
ATOM   3875  HA  MET   454      81.464  38.439  29.849  1.00  0.00           H
ATOM   3876  CB  MET   454      79.945  38.290  28.368  1.00  0.00           C
ATOM   3877  HB2 MET   454      80.396  37.330  28.115  1.00  0.00           H
ATOM   3878  HB3 MET   454      78.858  38.261  28.292  1.00  0.00           H
ATOM   3879  CG  MET   454      80.473  39.155  27.248  1.00  0.00           C
ATOM   3880  HG2 MET   454      80.254  40.214  27.383  1.00  0.00           H
ATOM   3881  HG3 MET   454      81.553  39.006  27.253  1.00  0.00           H
ATOM   3882  SD  MET   454      79.796  38.677  25.649  1.00  0.00           S
ATOM   3883  CE  MET   454      78.087  39.331  25.782  1.00  0.00           C
ATOM   3884  HE1 MET   454      77.506  39.177  24.873  1.00  0.00           H
ATOM   3885  HE2 MET   454      77.613  38.988  26.702  1.00  0.00           H
ATOM   3886  HE3 MET   454      78.216  40.410  25.865  1.00  0.00           H
ATOM   3887  C   MET   454      80.217  40.099  30.211  1.00  0.00           C
ATOM   3888  O   MET   454      79.157  40.588  30.652  1.00  0.00           O
ATOM   3889  N   LYS   455      81.318  40.859  29.989  1.00  0.00           N
ATOM   3890  H   LYS   455      82.168  40.430  29.652  1.00  0.00           H
ATOM   3891  CA  LYS   455      81.390  42.226  30.259  1.00  0.00           C
ATOM   3892  HA  LYS   455      81.135  42.368  31.309  1.00  0.00           H
ATOM   3893  CB  LYS   455      82.819  42.859  30.302  1.00  0.00           C
ATOM   3894  HB2 LYS   455      83.474  42.195  30.866  1.00  0.00           H
ATOM   3895  HB3 LYS   455      83.259  43.045  29.322  1.00  0.00           H
ATOM   3896  CG  LYS   455      82.877  44.183  31.075  1.00  0.00           C
ATOM   3897  HG2 LYS   455      82.228  44.957  30.667  1.00  0.00           H
ATOM   3898  HG3 LYS   455      82.503  43.872  32.050  1.00  0.00           H
ATOM   3899  CD  LYS   455      84.285  44.866  31.135  1.00  0.00           C
ATOM   3900  HD2 LYS   455      84.973  44.062  31.399  1.00  0.00           H
ATOM   3901  HD3 LYS   455      84.518  45.389  30.208  1.00  0.00           H
ATOM   3902  CE  LYS   455      84.241  45.956  32.211  1.00  0.00           C
ATOM   3903  HE2 LYS   455      83.235  46.368  32.293  1.00  0.00           H
ATOM   3904  HE3 LYS   455      84.475  45.386  33.110  1.00  0.00           H
ATOM   3905  NZ  LYS   455      85.385  46.890  32.156  1.00  0.00           N
ATOM   3906  HZ1 LYS   455      86.198  46.319  31.978  1.00  0.00           H
ATOM   3907  HZ2 LYS   455      85.243  47.646  31.501  1.00  0.00           H
ATOM   3908  HZ3 LYS   455      85.490  47.370  33.038  1.00  0.00           H
ATOM   3909  C   LYS   455      80.423  43.097  29.396  1.00  0.00           C
ATOM   3910  O   LYS   455      80.274  42.886  28.190  1.00  0.00           O
ATOM   3911  N   HIP   456      79.797  44.075  30.065  1.00  0.00           N
ATOM   3912  H   HIP   456      79.888  44.112  31.070  1.00  0.00           H
ATOM   3913  CA  HIP   456      78.893  45.067  29.364  1.00  0.00           C
ATOM   3914  HA  HIP   456      78.225  44.575  28.656  1.00  0.00           H
ATOM   3915  CB  HIP   456      78.097  45.703  30.427  1.00  0.00           C
ATOM   3916  HB2 HIP   456      78.808  46.223  31.068  1.00  0.00           H
ATOM   3917  HB3 HIP   456      77.476  46.489  29.997  1.00  0.00           H
ATOM   3918  CG  HIP   456      77.318  44.741  31.287  1.00  0.00           C
ATOM   3919  ND1 HIP   456      76.776  45.084  32.536  1.00  0.00           N
ATOM   3920  HD1 HIP   456      76.697  46.040  32.854  1.00  0.00           H
ATOM   3921  CE1 HIP   456      76.241  43.975  33.001  1.00  0.00           C
ATOM   3922  HE1 HIP   456      75.573  44.043  33.847  1.00  0.00           H
ATOM   3923  NE2 HIP   456      76.359  42.958  32.072  1.00  0.00           N
ATOM   3924  HE2 HIP   456      76.056  42.020  32.291  1.00  0.00           H
ATOM   3925  CD2 HIP   456      77.096  43.445  30.973  1.00  0.00           C
ATOM   3926  HD2 HIP   456      77.533  42.842  30.191  1.00  0.00           H
ATOM   3927  C   HIP   456      79.728  46.068  28.556  1.00  0.00           C
ATOM   3928  O   HIP   456      80.896  46.348  28.822  1.00  0.00           O
ATOM   3929  N   ASP   457      79.115  46.820  27.582  1.00  0.00           N
ATOM   3930  H   ASP   457      79.782  47.484  27.215  1.00  0.00           H
ATOM   3931  CA  ASP   457      77.697  47.042  27.246  1.00  0.00           C
ATOM   3932  HA  ASP   457      77.018  46.365  27.766  1.00  0.00           H
ATOM   3933  CB  ASP   457      77.299  48.471  27.705  1.00  0.00           C
ATOM   3934  HB2 ASP   457      76.213  48.523  27.630  1.00  0.00           H
ATOM   3935  HB3 ASP   457      77.421  48.502  28.788  1.00  0.00           H
ATOM   3936  CG  ASP   457      77.992  49.651  27.026  1.00  0.00           C
ATOM   3937  OD1 ASP   457      77.243  50.664  26.960  1.00  0.00           O
ATOM   3938  OD2 ASP   457      79.197  49.465  26.648  1.00  0.00           O
ATOM   3939  C   ASP   457      77.326  46.822  25.769  1.00  0.00           C
ATOM   3940  O   ASP   457      76.265  47.226  25.263  1.00  0.00           O
ATOM   3941  N   GLY   458      78.261  46.205  25.041  1.00  0.00           N
ATOM   3942  H   GLY   458      79.136  45.999  25.502  1.00  0.00           H
ATOM   3943  CA  GLY   458      78.148  46.078  23.554  1.00  0.00           C
ATOM   3944  HA2 GLY   458      77.790  47.022  23.144  1.00  0.00           H
ATOM   3945  HA3 GLY   458      79.146  45.986  23.124  1.00  0.00           H
ATOM   3946  C   GLY   458      77.240  45.027  22.998  1.00  0.00           C
ATOM   3947  O   GLY   458      77.122  44.847  21.825  1.00  0.00           O
ATOM   3948  N   THR   459      76.708  44.197  23.933  1.00  0.00           N
ATOM   3949  H   THR   459      77.166  44.259  24.832  1.00  0.00           H
ATOM   3950  CA  THR   459      75.606  43.206  23.802  1.00  0.00           C
ATOM   3951  HA  THR   459      75.151  43.257  22.813  1.00  0.00           H
ATOM   3952  CB  THR   459      76.177  41.761  23.995  1.00  0.00           C
ATOM   3953  HB  THR   459      76.706  41.650  24.942  1.00  0.00           H
ATOM   3954  CG2 THR   459      75.148  40.644  23.841  1.00  0.00           C
ATOM   3955 HG21 THR   459      75.583  39.651  23.734  1.00  0.00           H
ATOM   3956 HG22 THR   459      74.530  40.769  24.730  1.00  0.00           H
ATOM   3957 HG23 THR   459      74.484  40.855  23.002  1.00  0.00           H
ATOM   3958  OG1 THR   459      77.211  41.496  23.068  1.00  0.00           O
ATOM   3959  HG1 THR   459      78.038  41.935  23.282  1.00  0.00           H
ATOM   3960  C   THR   459      74.620  43.632  24.903  1.00  0.00           C
ATOM   3961  O   THR   459      74.798  43.320  26.064  1.00  0.00           O
ATOM   3962  N   LYS   460      73.629  44.465  24.608  1.00  0.00           N
ATOM   3963  H   LYS   460      73.563  44.726  23.635  1.00  0.00           H
ATOM   3964  CA  LYS   460      72.688  45.123  25.532  1.00  0.00           C
ATOM   3965  HA  LYS   460      73.152  45.839  26.211  1.00  0.00           H
ATOM   3966  CB  LYS   460      71.619  45.890  24.688  1.00  0.00           C
ATOM   3967  HB2 LYS   460      71.269  45.255  23.874  1.00  0.00           H
ATOM   3968  HB3 LYS   460      70.792  46.261  25.294  1.00  0.00           H
ATOM   3969  CG  LYS   460      72.292  47.081  24.003  1.00  0.00           C
ATOM   3970  HG2 LYS   460      73.052  46.770  23.285  1.00  0.00           H
ATOM   3971  HG3 LYS   460      71.545  47.395  23.274  1.00  0.00           H
ATOM   3972  CD  LYS   460      72.734  48.270  24.881  1.00  0.00           C
ATOM   3973  HD2 LYS   460      71.905  48.770  25.383  1.00  0.00           H
ATOM   3974  HD3 LYS   460      73.375  47.914  25.688  1.00  0.00           H
ATOM   3975  CE  LYS   460      73.361  49.312  24.002  1.00  0.00           C
ATOM   3976  HE2 LYS   460      72.622  49.599  23.253  1.00  0.00           H
ATOM   3977  HE3 LYS   460      73.600  50.205  24.580  1.00  0.00           H
ATOM   3978  NZ  LYS   460      74.710  48.834  23.550  1.00  0.00           N
ATOM   3979  HZ1 LYS   460      75.065  48.120  24.170  1.00  0.00           H
ATOM   3980  HZ2 LYS   460      74.634  48.346  22.669  1.00  0.00           H
ATOM   3981  HZ3 LYS   460      75.423  49.549  23.520  1.00  0.00           H
ATOM   3982  C   LYS   460      71.907  44.238  26.457  1.00  0.00           C
ATOM   3983  O   LYS   460      71.688  44.563  27.619  1.00  0.00           O
ATOM   3984  N   THR   461      71.511  43.054  25.937  1.00  0.00           N
ATOM   3985  H   THR   461      71.724  42.817  24.979  1.00  0.00           H
ATOM   3986  CA  THR   461      70.819  41.972  26.687  1.00  0.00           C
ATOM   3987  HA  THR   461      70.085  42.423  27.355  1.00  0.00           H
ATOM   3988  CB  THR   461      70.126  41.008  25.700  1.00  0.00           C
ATOM   3989  HB  THR   461      69.800  40.104  26.215  1.00  0.00           H
ATOM   3990  CG2 THR   461      69.048  41.808  24.884  1.00  0.00           C
ATOM   3991 HG21 THR   461      68.388  42.249  25.632  1.00  0.00           H
ATOM   3992 HG22 THR   461      69.541  42.562  24.270  1.00  0.00           H
ATOM   3993 HG23 THR   461      68.402  41.069  24.411  1.00  0.00           H
ATOM   3994  OG1 THR   461      71.077  40.691  24.712  1.00  0.00           O
ATOM   3995  HG1 THR   461      71.274  39.753  24.767  1.00  0.00           H
ATOM   3996  C   THR   461      71.721  41.081  27.632  1.00  0.00           C
ATOM   3997  O   THR   461      71.163  40.343  28.418  1.00  0.00           O
ATOM   3998  N   GLU   462      73.070  41.175  27.614  1.00  0.00           N
ATOM   3999  H   GLU   462      73.511  41.749  26.910  1.00  0.00           H
ATOM   4000  CA  GLU   462      73.970  40.728  28.675  1.00  0.00           C
ATOM   4001  HA  GLU   462      73.798  39.662  28.821  1.00  0.00           H
ATOM   4002  CB  GLU   462      75.379  40.715  28.183  1.00  0.00           C
ATOM   4003  HB2 GLU   462      75.534  40.138  27.272  1.00  0.00           H
ATOM   4004  HB3 GLU   462      75.649  41.723  27.867  1.00  0.00           H
ATOM   4005  CG  GLU   462      76.370  40.141  29.195  1.00  0.00           C
ATOM   4006  HG2 GLU   462      77.324  40.322  28.698  1.00  0.00           H
ATOM   4007  HG3 GLU   462      76.361  40.550  30.205  1.00  0.00           H
ATOM   4008  CD  GLU   462      76.165  38.636  29.503  1.00  0.00           C
ATOM   4009  OE1 GLU   462      76.361  38.256  30.664  1.00  0.00           O
ATOM   4010  OE2 GLU   462      75.925  37.810  28.586  1.00  0.00           O
ATOM   4011  C   GLU   462      73.699  41.530  29.967  1.00  0.00           C
ATOM   4012  O   GLU   462      74.237  42.585  30.288  1.00  0.00           O
ATOM   4013  N   LYS   463      72.658  41.044  30.675  1.00  0.00           N
ATOM   4014  H   LYS   463      72.126  40.267  30.311  1.00  0.00           H
ATOM   4015  CA  LYS   463      72.037  41.727  31.826  1.00  0.00           C
ATOM   4016  HA  LYS   463      72.771  42.328  32.363  1.00  0.00           H
ATOM   4017  CB  LYS   463      70.904  42.637  31.196  1.00  0.00           C
ATOM   4018  HB2 LYS   463      71.340  43.273  30.426  1.00  0.00           H
ATOM   4019  HB3 LYS   463      70.154  41.931  30.840  1.00  0.00           H
ATOM   4020  CG  LYS   463      70.247  43.627  32.165  1.00  0.00           C
ATOM   4021  HG2 LYS   463      69.850  42.937  32.910  1.00  0.00           H
ATOM   4022  HG3 LYS   463      70.967  44.321  32.599  1.00  0.00           H
ATOM   4023  CD  LYS   463      69.089  44.352  31.460  1.00  0.00           C
ATOM   4024  HD2 LYS   463      68.366  43.676  31.005  1.00  0.00           H
ATOM   4025  HD3 LYS   463      68.509  44.878  32.218  1.00  0.00           H
ATOM   4026  CE  LYS   463      69.595  45.338  30.392  1.00  0.00           C
ATOM   4027  HE2 LYS   463      70.247  46.070  30.868  1.00  0.00           H
ATOM   4028  HE3 LYS   463      70.187  44.831  29.629  1.00  0.00           H
ATOM   4029  NZ  LYS   463      68.415  46.024  29.692  1.00  0.00           N
ATOM   4030  HZ1 LYS   463      67.689  46.367  30.306  1.00  0.00           H
ATOM   4031  HZ2 LYS   463      68.643  46.822  29.117  1.00  0.00           H
ATOM   4032  HZ3 LYS   463      67.909  45.460  29.025  1.00  0.00           H
ATOM   4033  C   LYS   463      71.441  40.683  32.801  1.00  0.00           C
ATOM   4034  O   LYS   463      70.856  39.740  32.359  1.00  0.00           O
ATOM   4035  N   LEU   464      71.629  40.861  34.099  1.00  0.00           N
ATOM   4036  H   LEU   464      72.214  41.641  34.363  1.00  0.00           H
ATOM   4037  CA  LEU   464      70.943  40.102  35.168  1.00  0.00           C
ATOM   4038  HA  LEU   464      71.237  39.060  35.039  1.00  0.00           H
ATOM   4039  CB  LEU   464      71.529  40.441  36.595  1.00  0.00           C
ATOM   4040  HB2 LEU   464      71.104  41.411  36.853  1.00  0.00           H
ATOM   4041  HB3 LEU   464      71.220  39.784  37.408  1.00  0.00           H
ATOM   4042  CG  LEU   464      73.057  40.588  36.655  1.00  0.00           C
ATOM   4043  HG  LEU   464      73.511  41.261  35.928  1.00  0.00           H
ATOM   4044  CD1 LEU   464      73.623  40.997  38.011  1.00  0.00           C
ATOM   4045 HD11 LEU   464      73.291  42.019  38.195  1.00  0.00           H
ATOM   4046 HD12 LEU   464      73.259  40.360  38.816  1.00  0.00           H
ATOM   4047 HD13 LEU   464      74.711  40.950  37.965  1.00  0.00           H
ATOM   4048  CD2 LEU   464      73.833  39.255  36.449  1.00  0.00           C
ATOM   4049 HD21 LEU   464      74.913  39.379  36.371  1.00  0.00           H
ATOM   4050 HD22 LEU   464      73.611  38.538  37.239  1.00  0.00           H
ATOM   4051 HD23 LEU   464      73.541  38.696  35.560  1.00  0.00           H
ATOM   4052  C   LEU   464      69.398  40.139  35.061  1.00  0.00           C
ATOM   4053  O   LEU   464      68.788  41.082  34.608  1.00  0.00           O
ATOM   4054  N   GLU   465      68.754  39.085  35.548  1.00  0.00           N
ATOM   4055  H   GLU   465      69.383  38.397  35.937  1.00  0.00           H
ATOM   4056  CA  GLU   465      67.301  38.822  35.708  1.00  0.00           C
ATOM   4057  HA  GLU   465      66.804  39.166  34.802  1.00  0.00           H
ATOM   4058  CB  GLU   465      67.184  37.301  35.804  1.00  0.00           C
ATOM   4059  HB2 GLU   465      67.597  36.741  34.965  1.00  0.00           H
ATOM   4060  HB3 GLU   465      67.845  37.020  36.624  1.00  0.00           H
ATOM   4061  CG  GLU   465      65.774  36.827  36.014  1.00  0.00           C
ATOM   4062  HG2 GLU   465      65.688  35.741  36.040  1.00  0.00           H
ATOM   4063  HG3 GLU   465      65.492  37.096  37.033  1.00  0.00           H
ATOM   4064  CD  GLU   465      64.779  37.479  34.996  1.00  0.00           C
ATOM   4065  OE1 GLU   465      64.854  37.237  33.769  1.00  0.00           O
ATOM   4066  OE2 GLU   465      63.899  38.238  35.404  1.00  0.00           O
ATOM   4067  C   GLU   465      66.690  39.705  36.808  1.00  0.00           C
ATOM   4068  O   GLU   465      66.917  39.488  37.983  1.00  0.00           O
ATOM   4069  N   LYS   466      65.727  40.566  36.477  1.00  0.00           N
ATOM   4070  H   LYS   466      65.477  40.668  35.504  1.00  0.00           H
ATOM   4071  CA  LYS   466      64.921  41.443  37.214  1.00  0.00           C
ATOM   4072  HA  LYS   466      65.516  42.256  37.631  1.00  0.00           H
ATOM   4073  CB  LYS   466      63.877  42.015  36.273  1.00  0.00           C
ATOM   4074  HB2 LYS   466      64.360  42.445  35.396  1.00  0.00           H
ATOM   4075  HB3 LYS   466      63.222  41.202  35.960  1.00  0.00           H
ATOM   4076  CG  LYS   466      63.060  43.167  36.905  1.00  0.00           C
ATOM   4077  HG2 LYS   466      62.523  42.891  37.813  1.00  0.00           H
ATOM   4078  HG3 LYS   466      63.768  43.939  37.205  1.00  0.00           H
ATOM   4079  CD  LYS   466      62.131  43.834  35.879  1.00  0.00           C
ATOM   4080  HD2 LYS   466      61.663  44.741  36.260  1.00  0.00           H
ATOM   4081  HD3 LYS   466      62.771  44.273  35.114  1.00  0.00           H
ATOM   4082  CE  LYS   466      61.032  43.005  35.146  1.00  0.00           C
ATOM   4083  HE2 LYS   466      61.469  42.061  34.821  1.00  0.00           H
ATOM   4084  HE3 LYS   466      60.151  42.865  35.772  1.00  0.00           H
ATOM   4085  NZ  LYS   466      60.639  43.757  33.920  1.00  0.00           N
ATOM   4086  HZ1 LYS   466      61.344  43.855  33.204  1.00  0.00           H
ATOM   4087  HZ2 LYS   466      59.895  43.258  33.453  1.00  0.00           H
ATOM   4088  HZ3 LYS   466      60.198  44.626  34.186  1.00  0.00           H
ATOM   4089  C   LYS   466      64.314  40.674  38.414  1.00  0.00           C
ATOM   4090  O   LYS   466      64.405  41.113  39.552  1.00  0.00           O
ATOM   4091  N   LEU   467      63.627  39.483  38.198  1.00  0.00           N
ATOM   4092  H   LEU   467      63.645  39.178  37.235  1.00  0.00           H
ATOM   4093  CA  LEU   467      63.139  38.674  39.345  1.00  0.00           C
ATOM   4094  HA  LEU   467      62.508  39.355  39.917  1.00  0.00           H
ATOM   4095  CB  LEU   467      62.184  37.588  38.768  1.00  0.00           C
ATOM   4096  HB2 LEU   467      61.440  38.108  38.165  1.00  0.00           H
ATOM   4097  HB3 LEU   467      62.825  37.075  38.050  1.00  0.00           H
ATOM   4098  CG  LEU   467      61.564  36.644  39.880  1.00  0.00           C
ATOM   4099  HG  LEU   467      62.347  36.383  40.592  1.00  0.00           H
ATOM   4100  CD1 LEU   467      60.395  37.316  40.684  1.00  0.00           C
ATOM   4101 HD11 LEU   467      59.959  36.600  41.382  1.00  0.00           H
ATOM   4102 HD12 LEU   467      60.654  38.182  41.293  1.00  0.00           H
ATOM   4103 HD13 LEU   467      59.671  37.655  39.943  1.00  0.00           H
ATOM   4104  CD2 LEU   467      61.073  35.312  39.237  1.00  0.00           C
ATOM   4105 HD21 LEU   467      61.895  34.611  39.092  1.00  0.00           H
ATOM   4106 HD22 LEU   467      60.389  34.776  39.895  1.00  0.00           H
ATOM   4107 HD23 LEU   467      60.741  35.392  38.202  1.00  0.00           H
ATOM   4108  C   LEU   467      64.263  38.229  40.295  1.00  0.00           C
ATOM   4109  O   LEU   467      64.017  38.366  41.470  1.00  0.00           O
ATOM   4110  N   MET   468      65.396  37.715  39.813  1.00  0.00           N
ATOM   4111  H   MET   468      65.602  37.898  38.841  1.00  0.00           H
ATOM   4112  CA  MET   468      66.513  37.148  40.566  1.00  0.00           C
ATOM   4113  HA  MET   468      66.035  36.451  41.254  1.00  0.00           H
ATOM   4114  CB  MET   468      67.396  36.458  39.571  1.00  0.00           C
ATOM   4115  HB2 MET   468      66.756  36.113  38.759  1.00  0.00           H
ATOM   4116  HB3 MET   468      68.069  37.154  39.070  1.00  0.00           H
ATOM   4117  CG  MET   468      68.230  35.282  40.163  1.00  0.00           C
ATOM   4118  HG2 MET   468      68.738  34.730  39.372  1.00  0.00           H
ATOM   4119  HG3 MET   468      68.943  35.552  40.942  1.00  0.00           H
ATOM   4120  SD  MET   468      67.220  33.894  40.837  1.00  0.00           S
ATOM   4121  CE  MET   468      66.057  33.496  39.453  1.00  0.00           C
ATOM   4122  HE1 MET   468      65.371  34.343  39.439  1.00  0.00           H
ATOM   4123  HE2 MET   468      66.557  33.447  38.486  1.00  0.00           H
ATOM   4124  HE3 MET   468      65.410  32.638  39.637  1.00  0.00           H
ATOM   4125  C   MET   468      67.337  38.152  41.357  1.00  0.00           C
ATOM   4126  O   MET   468      67.726  37.752  42.434  1.00  0.00           O
ATOM   4127  N   VAL   469      67.339  39.448  40.961  1.00  0.00           N
ATOM   4128  H   VAL   469      67.009  39.561  40.013  1.00  0.00           H
ATOM   4129  CA  VAL   469      67.859  40.569  41.659  1.00  0.00           C
ATOM   4130  HA  VAL   469      68.760  40.171  42.125  1.00  0.00           H
ATOM   4131  CB  VAL   469      68.146  41.750  40.670  1.00  0.00           C
ATOM   4132  HB  VAL   469      67.353  41.841  39.927  1.00  0.00           H
ATOM   4133  CG1 VAL   469      68.276  43.080  41.357  1.00  0.00           C
ATOM   4134 HG11 VAL   469      68.459  43.879  40.639  1.00  0.00           H
ATOM   4135 HG12 VAL   469      67.367  43.321  41.908  1.00  0.00           H
ATOM   4136 HG13 VAL   469      69.065  43.041  42.109  1.00  0.00           H
ATOM   4137  CG2 VAL   469      69.465  41.382  39.916  1.00  0.00           C
ATOM   4138 HG21 VAL   469      69.280  40.563  39.222  1.00  0.00           H
ATOM   4139 HG22 VAL   469      69.919  42.226  39.396  1.00  0.00           H
ATOM   4140 HG23 VAL   469      70.179  41.142  40.703  1.00  0.00           H
ATOM   4141  C   VAL   469      66.860  40.953  42.864  1.00  0.00           C
ATOM   4142  O   VAL   469      67.223  41.054  44.041  1.00  0.00           O
ATOM   4143  N   ARG   470      65.590  41.033  42.530  1.00  0.00           N
ATOM   4144  H   ARG   470      65.296  40.952  41.567  1.00  0.00           H
ATOM   4145  CA  ARG   470      64.453  41.230  43.457  1.00  0.00           C
ATOM   4146  HA  ARG   470      64.615  42.161  43.999  1.00  0.00           H
ATOM   4147  CB  ARG   470      63.164  41.323  42.608  1.00  0.00           C
ATOM   4148  HB2 ARG   470      63.199  40.591  41.802  1.00  0.00           H
ATOM   4149  HB3 ARG   470      62.226  41.266  43.161  1.00  0.00           H
ATOM   4150  CG  ARG   470      63.103  42.746  42.006  1.00  0.00           C
ATOM   4151  HG2 ARG   470      62.971  43.427  42.846  1.00  0.00           H
ATOM   4152  HG3 ARG   470      64.010  42.977  41.447  1.00  0.00           H
ATOM   4153  CD  ARG   470      61.841  42.822  41.115  1.00  0.00           C
ATOM   4154  HD2 ARG   470      61.904  42.025  40.375  1.00  0.00           H
ATOM   4155  HD3 ARG   470      60.928  42.624  41.676  1.00  0.00           H
ATOM   4156  NE  ARG   470      61.720  44.082  40.414  1.00  0.00           N
ATOM   4157  HE  ARG   470      62.512  44.708  40.405  1.00  0.00           H
ATOM   4158  CZ  ARG   470      60.760  44.345  39.618  1.00  0.00           C
ATOM   4159  NH1 ARG   470      59.831  43.468  39.280  1.00  0.00           N
ATOM   4160 HH11 ARG   470      59.808  42.493  39.542  1.00  0.00           H
ATOM   4161 HH12 ARG   470      59.060  43.869  38.765  1.00  0.00           H
ATOM   4162  NH2 ARG   470      60.812  45.423  38.912  1.00  0.00           N
ATOM   4163 HH21 ARG   470      61.672  45.953  38.926  1.00  0.00           H
ATOM   4164 HH22 ARG   470      60.188  45.482  38.120  1.00  0.00           H
ATOM   4165  C   ARG   470      64.278  40.086  44.486  1.00  0.00           C
ATOM   4166  O   ARG   470      63.876  40.365  45.593  1.00  0.00           O
ATOM   4167  N   ILE   471      64.519  38.854  44.113  1.00  0.00           N
ATOM   4168  H   ILE   471      64.729  38.575  43.165  1.00  0.00           H
ATOM   4169  CA  ILE   471      64.512  37.752  45.093  1.00  0.00           C
ATOM   4170  HA  ILE   471      63.617  37.740  45.716  1.00  0.00           H
ATOM   4171  CB  ILE   471      64.572  36.333  44.418  1.00  0.00           C
ATOM   4172  HB  ILE   471      65.328  36.312  43.633  1.00  0.00           H
ATOM   4173  CG2 ILE   471      65.016  35.173  45.368  1.00  0.00           C
ATOM   4174 HG21 ILE   471      64.278  34.966  46.142  1.00  0.00           H
ATOM   4175 HG22 ILE   471      65.073  34.276  44.751  1.00  0.00           H
ATOM   4176 HG23 ILE   471      66.039  35.171  45.745  1.00  0.00           H
ATOM   4177  CG1 ILE   471      63.243  35.990  43.686  1.00  0.00           C
ATOM   4178 HG12 ILE   471      62.580  35.662  44.488  1.00  0.00           H
ATOM   4179 HG13 ILE   471      62.866  36.887  43.195  1.00  0.00           H
ATOM   4180  CD1 ILE   471      63.335  34.861  42.678  1.00  0.00           C
ATOM   4181 HD11 ILE   471      64.069  35.064  41.898  1.00  0.00           H
ATOM   4182 HD12 ILE   471      63.513  33.858  43.064  1.00  0.00           H
ATOM   4183 HD13 ILE   471      62.375  34.732  42.179  1.00  0.00           H
ATOM   4184  C   ILE   471      65.725  37.989  46.137  1.00  0.00           C
ATOM   4185  O   ILE   471      65.561  37.928  47.372  1.00  0.00           O
ATOM   4186  N   GLY   472      66.916  38.297  45.601  1.00  0.00           N
ATOM   4187  H   GLY   472      67.081  38.381  44.608  1.00  0.00           H
ATOM   4188  CA  GLY   472      68.084  38.610  46.437  1.00  0.00           C
ATOM   4189  HA2 GLY   472      68.503  37.699  46.865  1.00  0.00           H
ATOM   4190  HA3 GLY   472      68.845  38.928  45.723  1.00  0.00           H
ATOM   4191  C   GLY   472      67.877  39.762  47.469  1.00  0.00           C
ATOM   4192  O   GLY   472      68.204  39.702  48.693  1.00  0.00           O
ATOM   4193  N   VAL   473      67.175  40.838  47.034  1.00  0.00           N
ATOM   4194  H   VAL   473      67.164  40.973  46.033  1.00  0.00           H
ATOM   4195  CA  VAL   473      66.507  41.815  47.878  1.00  0.00           C
ATOM   4196  HA  VAL   473      67.262  42.305  48.492  1.00  0.00           H
ATOM   4197  CB  VAL   473      65.804  42.979  47.147  1.00  0.00           C
ATOM   4198  HB  VAL   473      65.053  42.542  46.489  1.00  0.00           H
ATOM   4199  CG1 VAL   473      65.104  43.984  48.035  1.00  0.00           C
ATOM   4200 HG11 VAL   473      64.320  43.498  48.616  1.00  0.00           H
ATOM   4201 HG12 VAL   473      65.790  44.469  48.730  1.00  0.00           H
ATOM   4202 HG13 VAL   473      64.713  44.710  47.322  1.00  0.00           H
ATOM   4203  CG2 VAL   473      66.825  43.820  46.360  1.00  0.00           C
ATOM   4204 HG21 VAL   473      66.351  44.498  45.651  1.00  0.00           H
ATOM   4205 HG22 VAL   473      67.502  44.262  47.091  1.00  0.00           H
ATOM   4206 HG23 VAL   473      67.376  43.104  45.750  1.00  0.00           H
ATOM   4207  C   VAL   473      65.467  41.196  48.880  1.00  0.00           C
ATOM   4208  O   VAL   473      65.601  41.563  50.066  1.00  0.00           O
ATOM   4209  N   PHE   474      64.568  40.285  48.461  1.00  0.00           N
ATOM   4210  H   PHE   474      64.539  40.081  47.472  1.00  0.00           H
ATOM   4211  CA  PHE   474      63.512  39.825  49.374  1.00  0.00           C
ATOM   4212  HA  PHE   474      63.045  40.731  49.758  1.00  0.00           H
ATOM   4213  CB  PHE   474      62.530  38.945  48.669  1.00  0.00           C
ATOM   4214  HB2 PHE   474      62.193  39.387  47.732  1.00  0.00           H
ATOM   4215  HB3 PHE   474      62.997  37.999  48.398  1.00  0.00           H
ATOM   4216  CG  PHE   474      61.343  38.544  49.544  1.00  0.00           C
ATOM   4217  CD1 PHE   474      60.135  39.275  49.705  1.00  0.00           C
ATOM   4218  HD1 PHE   474      60.115  40.238  49.216  1.00  0.00           H
ATOM   4219  CE1 PHE   474      59.101  38.892  50.553  1.00  0.00           C
ATOM   4220  HE1 PHE   474      58.193  39.472  50.630  1.00  0.00           H
ATOM   4221  CZ  PHE   474      59.200  37.722  51.326  1.00  0.00           C
ATOM   4222  HZ  PHE   474      58.365  37.330  51.888  1.00  0.00           H
ATOM   4223  CE2 PHE   474      60.390  36.965  51.160  1.00  0.00           C
ATOM   4224  HE2 PHE   474      60.488  36.118  51.821  1.00  0.00           H
ATOM   4225  CD2 PHE   474      61.443  37.380  50.263  1.00  0.00           C
ATOM   4226  HD2 PHE   474      62.287  36.720  50.126  1.00  0.00           H
ATOM   4227  C   PHE   474      64.206  39.111  50.540  1.00  0.00           C
ATOM   4228  O   PHE   474      63.889  39.226  51.763  1.00  0.00           O
ATOM   4229  N   SER   475      65.238  38.350  50.176  1.00  0.00           N
ATOM   4230  H   SER   475      65.509  38.284  49.205  1.00  0.00           H
ATOM   4231  CA  SER   475      66.046  37.649  51.139  1.00  0.00           C
ATOM   4232  HA  SER   475      65.369  36.924  51.591  1.00  0.00           H
ATOM   4233  CB  SER   475      67.001  36.655  50.460  1.00  0.00           C
ATOM   4234  HB2 SER   475      66.508  35.789  50.019  1.00  0.00           H
ATOM   4235  HB3 SER   475      67.594  37.214  49.735  1.00  0.00           H
ATOM   4236  OG  SER   475      67.794  36.053  51.477  1.00  0.00           O
ATOM   4237  HG  SER   475      68.020  35.136  51.305  1.00  0.00           H
ATOM   4238  C   SER   475      66.628  38.658  52.213  1.00  0.00           C
ATOM   4239  O   SER   475      66.505  38.415  53.432  1.00  0.00           O
ATOM   4240  N   VAL   476      67.215  39.768  51.810  1.00  0.00           N
ATOM   4241  H   VAL   476      67.378  39.844  50.816  1.00  0.00           H
ATOM   4242  CA  VAL   476      67.655  40.966  52.621  1.00  0.00           C
ATOM   4243  HA  VAL   476      68.328  40.546  53.369  1.00  0.00           H
ATOM   4244  CB  VAL   476      68.425  41.970  51.689  1.00  0.00           C
ATOM   4245  HB  VAL   476      67.962  42.181  50.725  1.00  0.00           H
ATOM   4246  CG1 VAL   476      68.646  43.306  52.322  1.00  0.00           C
ATOM   4247 HG11 VAL   476      69.312  43.942  51.738  1.00  0.00           H
ATOM   4248 HG12 VAL   476      67.717  43.867  52.221  1.00  0.00           H
ATOM   4249 HG13 VAL   476      69.041  43.248  53.336  1.00  0.00           H
ATOM   4250  CG2 VAL   476      69.778  41.332  51.351  1.00  0.00           C
ATOM   4251 HG21 VAL   476      69.644  40.499  50.661  1.00  0.00           H
ATOM   4252 HG22 VAL   476      70.359  42.044  50.765  1.00  0.00           H
ATOM   4253 HG23 VAL   476      70.394  40.991  52.183  1.00  0.00           H
ATOM   4254  C   VAL   476      66.510  41.612  53.297  1.00  0.00           C
ATOM   4255  O   VAL   476      66.721  42.014  54.456  1.00  0.00           O
ATOM   4256  N   LEU   477      65.292  41.757  52.758  1.00  0.00           N
ATOM   4257  H   LEU   477      65.157  41.267  51.885  1.00  0.00           H
ATOM   4258  CA  LEU   477      64.084  42.218  53.478  1.00  0.00           C
ATOM   4259  HA  LEU   477      64.409  43.146  53.949  1.00  0.00           H
ATOM   4260  CB  LEU   477      62.989  42.371  52.443  1.00  0.00           C
ATOM   4261  HB2 LEU   477      63.321  43.211  51.833  1.00  0.00           H
ATOM   4262  HB3 LEU   477      62.904  41.480  51.821  1.00  0.00           H
ATOM   4263  CG  LEU   477      61.608  42.755  53.102  1.00  0.00           C
ATOM   4264  HG  LEU   477      61.382  42.113  53.953  1.00  0.00           H
ATOM   4265  CD1 LEU   477      61.493  44.198  53.431  1.00  0.00           C
ATOM   4266 HD11 LEU   477      60.498  44.490  53.766  1.00  0.00           H
ATOM   4267 HD12 LEU   477      62.190  44.388  54.247  1.00  0.00           H
ATOM   4268 HD13 LEU   477      61.858  44.841  52.630  1.00  0.00           H
ATOM   4269  CD2 LEU   477      60.560  42.396  52.042  1.00  0.00           C
ATOM   4270 HD21 LEU   477      60.720  42.984  51.138  1.00  0.00           H
ATOM   4271 HD22 LEU   477      60.594  41.334  51.799  1.00  0.00           H
ATOM   4272 HD23 LEU   477      59.520  42.608  52.290  1.00  0.00           H
ATOM   4273  C   LEU   477      63.719  41.263  54.684  1.00  0.00           C
ATOM   4274  O   LEU   477      63.343  41.782  55.790  1.00  0.00           O
ATOM   4275  N   TYR   478      63.893  39.966  54.547  1.00  0.00           N
ATOM   4276  H   TYR   478      64.325  39.623  53.700  1.00  0.00           H
ATOM   4277  CA  TYR   478      63.757  39.008  55.658  1.00  0.00           C
ATOM   4278  HA  TYR   478      62.854  39.262  56.212  1.00  0.00           H
ATOM   4279  CB  TYR   478      63.585  37.554  55.221  1.00  0.00           C
ATOM   4280  HB2 TYR   478      62.781  37.596  54.486  1.00  0.00           H
ATOM   4281  HB3 TYR   478      64.563  37.315  54.801  1.00  0.00           H
ATOM   4282  CG  TYR   478      63.309  36.603  56.358  1.00  0.00           C
ATOM   4283  CD1 TYR   478      64.248  36.039  57.292  1.00  0.00           C
ATOM   4284  HD1 TYR   478      65.296  36.297  57.263  1.00  0.00           H
ATOM   4285  CE1 TYR   478      63.804  35.102  58.282  1.00  0.00           C
ATOM   4286  HE1 TYR   478      64.456  34.761  59.073  1.00  0.00           H
ATOM   4287  CZ  TYR   478      62.399  34.787  58.419  1.00  0.00           C
ATOM   4288  OH  TYR   478      61.843  34.057  59.401  1.00  0.00           O
ATOM   4289  HH  TYR   478      62.525  33.576  59.875  1.00  0.00           H
ATOM   4290  CE2 TYR   478      61.558  35.504  57.551  1.00  0.00           C
ATOM   4291  HE2 TYR   478      60.497  35.460  57.746  1.00  0.00           H
ATOM   4292  CD2 TYR   478      61.960  36.371  56.514  1.00  0.00           C
ATOM   4293  HD2 TYR   478      61.145  36.775  55.933  1.00  0.00           H
ATOM   4294  C   TYR   478      64.921  39.154  56.718  1.00  0.00           C
ATOM   4295  O   TYR   478      64.714  39.187  57.935  1.00  0.00           O
ATOM   4296  N   THR   479      66.179  39.244  56.188  1.00  0.00           N
ATOM   4297  H   THR   479      66.267  39.167  55.185  1.00  0.00           H
ATOM   4298  CA  THR   479      67.478  39.215  56.868  1.00  0.00           C
ATOM   4299  HA  THR   479      67.524  38.262  57.395  1.00  0.00           H
ATOM   4300  CB  THR   479      68.735  39.290  55.888  1.00  0.00           C
ATOM   4301  HB  THR   479      68.854  40.264  55.413  1.00  0.00           H
ATOM   4302  CG2 THR   479      70.034  39.149  56.668  1.00  0.00           C
ATOM   4303 HG21 THR   479      70.934  39.318  56.075  1.00  0.00           H
ATOM   4304 HG22 THR   479      70.228  39.762  57.548  1.00  0.00           H
ATOM   4305 HG23 THR   479      70.144  38.095  56.926  1.00  0.00           H
ATOM   4306  OG1 THR   479      68.718  38.291  54.858  1.00  0.00           O
ATOM   4307  HG1 THR   479      67.845  38.130  54.491  1.00  0.00           H
ATOM   4308  C   THR   479      67.560  40.383  57.916  1.00  0.00           C
ATOM   4309  O   THR   479      67.804  40.139  59.111  1.00  0.00           O
ATOM   4310  N   VAL   480      67.254  41.601  57.512  1.00  0.00           N
ATOM   4311  H   VAL   480      67.020  41.696  56.534  1.00  0.00           H
ATOM   4312  CA  VAL   480      67.378  42.825  58.375  1.00  0.00           C
ATOM   4313  HA  VAL   480      68.397  42.810  58.762  1.00  0.00           H
ATOM   4314  CB  VAL   480      67.225  44.123  57.503  1.00  0.00           C
ATOM   4315  HB  VAL   480      66.407  44.119  56.783  1.00  0.00           H
ATOM   4316  CG1 VAL   480      67.103  45.337  58.395  1.00  0.00           C
ATOM   4317 HG11 VAL   480      66.070  45.483  58.712  1.00  0.00           H
ATOM   4318 HG12 VAL   480      67.746  45.364  59.274  1.00  0.00           H
ATOM   4319 HG13 VAL   480      67.344  46.226  57.811  1.00  0.00           H
ATOM   4320  CG2 VAL   480      68.393  44.276  56.574  1.00  0.00           C
ATOM   4321 HG21 VAL   480      68.266  45.156  55.944  1.00  0.00           H
ATOM   4322 HG22 VAL   480      69.308  44.209  57.163  1.00  0.00           H
ATOM   4323 HG23 VAL   480      68.473  43.429  55.893  1.00  0.00           H
ATOM   4324  C   VAL   480      66.526  42.869  59.616  1.00  0.00           C
ATOM   4325  O   VAL   480      67.054  42.950  60.716  1.00  0.00           O
ATOM   4326  N   PRO   481      65.172  42.685  59.544  1.00  0.00           N
ATOM   4327  CD  PRO   481      64.358  42.563  58.327  1.00  0.00           C
ATOM   4328  HD2 PRO   481      64.390  41.501  58.084  1.00  0.00           H
ATOM   4329  HD3 PRO   481      64.720  43.146  57.480  1.00  0.00           H
ATOM   4330  CG  PRO   481      62.935  42.975  58.784  1.00  0.00           C
ATOM   4331  HG2 PRO   481      62.124  42.586  58.168  1.00  0.00           H
ATOM   4332  HG3 PRO   481      62.914  44.065  58.775  1.00  0.00           H
ATOM   4333  CB  PRO   481      62.854  42.426  60.131  1.00  0.00           C
ATOM   4334  HB2 PRO   481      62.628  41.374  59.961  1.00  0.00           H
ATOM   4335  HB3 PRO   481      62.151  42.871  60.835  1.00  0.00           H
ATOM   4336  CA  PRO   481      64.237  42.523  60.672  1.00  0.00           C
ATOM   4337  HA  PRO   481      64.264  43.443  61.255  1.00  0.00           H
ATOM   4338  C   PRO   481      64.713  41.345  61.552  1.00  0.00           C
ATOM   4339  O   PRO   481      64.758  41.566  62.742  1.00  0.00           O
ATOM   4340  N   ALA   482      64.825  40.095  61.111  1.00  0.00           N
ATOM   4341  H   ALA   482      64.841  39.883  60.124  1.00  0.00           H
ATOM   4342  CA  ALA   482      65.359  38.976  61.971  1.00  0.00           C
ATOM   4343  HA  ALA   482      64.621  38.695  62.722  1.00  0.00           H
ATOM   4344  CB  ALA   482      65.378  37.754  61.052  1.00  0.00           C
ATOM   4345  HB1 ALA   482      66.059  37.967  60.228  1.00  0.00           H
ATOM   4346  HB2 ALA   482      65.727  36.904  61.637  1.00  0.00           H
ATOM   4347  HB3 ALA   482      64.438  37.506  60.560  1.00  0.00           H
ATOM   4348  C   ALA   482      66.653  39.398  62.654  1.00  0.00           C
ATOM   4349  O   ALA   482      66.737  39.096  63.855  1.00  0.00           O
ATOM   4350  N   THR   483      67.557  40.087  61.933  1.00  0.00           N
ATOM   4351  H   THR   483      67.426  40.360  60.970  1.00  0.00           H
ATOM   4352  CA  THR   483      68.888  40.455  62.508  1.00  0.00           C
ATOM   4353  HA  THR   483      69.404  39.586  62.920  1.00  0.00           H
ATOM   4354  CB  THR   483      69.814  41.164  61.514  1.00  0.00           C
ATOM   4355  HB  THR   483      69.381  42.073  61.094  1.00  0.00           H
ATOM   4356  CG2 THR   483      71.226  41.403  62.031  1.00  0.00           C
ATOM   4357 HG21 THR   483      71.751  41.996  61.283  1.00  0.00           H
ATOM   4358 HG22 THR   483      71.264  42.031  62.921  1.00  0.00           H
ATOM   4359 HG23 THR   483      71.718  40.451  62.229  1.00  0.00           H
ATOM   4360  OG1 THR   483      70.021  40.299  60.435  1.00  0.00           O
ATOM   4361  HG1 THR   483      69.275  40.394  59.838  1.00  0.00           H
ATOM   4362  C   THR   483      68.668  41.524  63.671  1.00  0.00           C
ATOM   4363  O   THR   483      69.337  41.500  64.673  1.00  0.00           O
ATOM   4364  N   ILE   484      67.719  42.469  63.512  1.00  0.00           N
ATOM   4365  H   ILE   484      67.360  42.518  62.569  1.00  0.00           H
ATOM   4366  CA  ILE   484      67.194  43.375  64.589  1.00  0.00           C
ATOM   4367  HA  ILE   484      68.052  43.872  65.042  1.00  0.00           H
ATOM   4368  CB  ILE   484      66.363  44.561  63.937  1.00  0.00           C
ATOM   4369  HB  ILE   484      65.630  44.153  63.241  1.00  0.00           H
ATOM   4370  CG2 ILE   484      65.404  45.279  64.877  1.00  0.00           C
ATOM   4371 HG21 ILE   484      64.820  46.060  64.390  1.00  0.00           H
ATOM   4372 HG22 ILE   484      64.641  44.528  65.084  1.00  0.00           H
ATOM   4373 HG23 ILE   484      65.863  45.519  65.836  1.00  0.00           H
ATOM   4374  CG1 ILE   484      67.247  45.578  63.084  1.00  0.00           C
ATOM   4375 HG12 ILE   484      67.996  45.021  62.522  1.00  0.00           H
ATOM   4376 HG13 ILE   484      66.569  46.041  62.367  1.00  0.00           H
ATOM   4377  CD1 ILE   484      67.992  46.655  63.835  1.00  0.00           C
ATOM   4378 HD11 ILE   484      67.454  47.144  64.648  1.00  0.00           H
ATOM   4379 HD12 ILE   484      68.945  46.277  64.205  1.00  0.00           H
ATOM   4380 HD13 ILE   484      68.178  47.428  63.089  1.00  0.00           H
ATOM   4381  C   ILE   484      66.421  42.664  65.745  1.00  0.00           C
ATOM   4382  O   ILE   484      66.582  43.063  66.926  1.00  0.00           O
ATOM   4383  N   VAL   485      65.673  41.596  65.558  1.00  0.00           N
ATOM   4384  H   VAL   485      65.636  41.280  64.599  1.00  0.00           H
ATOM   4385  CA  VAL   485      65.237  40.647  66.609  1.00  0.00           C
ATOM   4386  HA  VAL   485      64.692  41.240  67.344  1.00  0.00           H
ATOM   4387  CB  VAL   485      64.326  39.504  66.087  1.00  0.00           C
ATOM   4388  HB  VAL   485      64.863  38.988  65.291  1.00  0.00           H
ATOM   4389  CG1 VAL   485      64.136  38.458  67.232  1.00  0.00           C
ATOM   4390 HG11 VAL   485      63.661  39.011  68.043  1.00  0.00           H
ATOM   4391 HG12 VAL   485      63.534  37.641  66.834  1.00  0.00           H
ATOM   4392 HG13 VAL   485      65.074  37.942  67.433  1.00  0.00           H
ATOM   4393  CG2 VAL   485      62.962  40.075  65.635  1.00  0.00           C
ATOM   4394 HG21 VAL   485      63.120  40.602  64.693  1.00  0.00           H
ATOM   4395 HG22 VAL   485      62.351  39.192  65.450  1.00  0.00           H
ATOM   4396 HG23 VAL   485      62.484  40.669  66.414  1.00  0.00           H
ATOM   4397  C   VAL   485      66.535  40.172  67.353  1.00  0.00           C
ATOM   4398  O   VAL   485      66.615  40.235  68.547  1.00  0.00           O
ATOM   4399  N   LEU   486      67.506  39.585  66.635  1.00  0.00           N
ATOM   4400  H   LEU   486      67.369  39.497  65.639  1.00  0.00           H
ATOM   4401  CA  LEU   486      68.639  38.829  67.243  1.00  0.00           C
ATOM   4402  HA  LEU   486      68.226  37.976  67.781  1.00  0.00           H
ATOM   4403  CB  LEU   486      69.611  38.417  66.094  1.00  0.00           C
ATOM   4404  HB2 LEU   486      69.093  37.938  65.264  1.00  0.00           H
ATOM   4405  HB3 LEU   486      70.122  39.298  65.706  1.00  0.00           H
ATOM   4406  CG  LEU   486      70.772  37.454  66.641  1.00  0.00           C
ATOM   4407  HG  LEU   486      71.165  37.783  67.603  1.00  0.00           H
ATOM   4408  CD1 LEU   486      70.391  35.993  66.743  1.00  0.00           C
ATOM   4409 HD11 LEU   486      71.259  35.572  67.251  1.00  0.00           H
ATOM   4410 HD12 LEU   486      69.437  35.926  67.266  1.00  0.00           H
ATOM   4411 HD13 LEU   486      70.265  35.512  65.773  1.00  0.00           H
ATOM   4412  CD2 LEU   486      71.937  37.438  65.599  1.00  0.00           C
ATOM   4413 HD21 LEU   486      72.172  38.488  65.427  1.00  0.00           H
ATOM   4414 HD22 LEU   486      72.773  36.855  65.986  1.00  0.00           H
ATOM   4415 HD23 LEU   486      71.625  36.934  64.684  1.00  0.00           H
ATOM   4416  C   LEU   486      69.449  39.789  68.172  1.00  0.00           C
ATOM   4417  O   LEU   486      69.934  39.452  69.217  1.00  0.00           O
ATOM   4418  N   ALA   487      69.574  41.026  67.774  1.00  0.00           N
ATOM   4419  H   ALA   487      69.230  41.255  66.852  1.00  0.00           H
ATOM   4420  CA  ALA   487      70.087  42.189  68.537  1.00  0.00           C
ATOM   4421  HA  ALA   487      71.064  41.881  68.910  1.00  0.00           H
ATOM   4422  CB  ALA   487      70.350  43.325  67.598  1.00  0.00           C
ATOM   4423  HB1 ALA   487      70.738  44.199  68.121  1.00  0.00           H
ATOM   4424  HB2 ALA   487      71.037  42.967  66.830  1.00  0.00           H
ATOM   4425  HB3 ALA   487      69.398  43.573  67.129  1.00  0.00           H
ATOM   4426  C   ALA   487      69.249  42.588  69.798  1.00  0.00           C
ATOM   4427  O   ALA   487      69.875  42.771  70.840  1.00  0.00           O
ATOM   4428  N   CYS   488      67.908  42.542  69.745  1.00  0.00           N
ATOM   4429  H   CYS   488      67.535  42.429  68.813  1.00  0.00           H
ATOM   4430  CA  CYS   488      66.944  42.664  70.857  1.00  0.00           C
ATOM   4431  HA  CYS   488      67.219  43.555  71.421  1.00  0.00           H
ATOM   4432  CB  CYS   488      65.499  42.782  70.425  1.00  0.00           C
ATOM   4433  HB2 CYS   488      65.244  41.975  69.738  1.00  0.00           H
ATOM   4434  HB3 CYS   488      64.904  42.721  71.336  1.00  0.00           H
ATOM   4435  SG  CYS   488      65.282  44.379  69.493  1.00  0.00           S
ATOM   4436  HG  CYS   488      65.210  43.779  68.302  1.00  0.00           H
ATOM   4437  C   CYS   488      67.201  41.563  71.838  1.00  0.00           C
ATOM   4438  O   CYS   488      67.184  41.841  73.044  1.00  0.00           O
ATOM   4439  N   TYR   489      67.359  40.272  71.397  1.00  0.00           N
ATOM   4440  H   TYR   489      67.188  40.031  70.432  1.00  0.00           H
ATOM   4441  CA  TYR   489      67.677  39.148  72.328  1.00  0.00           C
ATOM   4442  HA  TYR   489      67.015  39.142  73.195  1.00  0.00           H
ATOM   4443  CB  TYR   489      67.634  37.790  71.613  1.00  0.00           C
ATOM   4444  HB2 TYR   489      68.145  37.949  70.664  1.00  0.00           H
ATOM   4445  HB3 TYR   489      68.110  37.028  72.230  1.00  0.00           H
ATOM   4446  CG  TYR   489      66.225  37.364  71.357  1.00  0.00           C
ATOM   4447  CD1 TYR   489      65.869  36.842  70.080  1.00  0.00           C
ATOM   4448  HD1 TYR   489      66.701  36.726  69.400  1.00  0.00           H
ATOM   4449  CE1 TYR   489      64.613  36.364  69.768  1.00  0.00           C
ATOM   4450  HE1 TYR   489      64.473  35.799  68.857  1.00  0.00           H
ATOM   4451  CZ  TYR   489      63.554  36.508  70.668  1.00  0.00           C
ATOM   4452  OH  TYR   489      62.330  35.983  70.459  1.00  0.00           O
ATOM   4453  HH  TYR   489      62.306  35.578  69.589  1.00  0.00           H
ATOM   4454  CE2 TYR   489      63.842  37.038  71.954  1.00  0.00           C
ATOM   4455  HE2 TYR   489      63.064  37.184  72.688  1.00  0.00           H
ATOM   4456  CD2 TYR   489      65.174  37.429  72.288  1.00  0.00           C
ATOM   4457  HD2 TYR   489      65.310  37.938  73.232  1.00  0.00           H
ATOM   4458  C   TYR   489      69.036  39.333  72.981  1.00  0.00           C
ATOM   4459  O   TYR   489      69.107  39.080  74.174  1.00  0.00           O
ATOM   4460  N   PHE   490      70.047  39.723  72.189  1.00  0.00           N
ATOM   4461  H   PHE   490      69.896  39.961  71.219  1.00  0.00           H
ATOM   4462  CA  PHE   490      71.405  39.906  72.844  1.00  0.00           C
ATOM   4463  HA  PHE   490      71.562  39.078  73.536  1.00  0.00           H
ATOM   4464  CB  PHE   490      72.527  39.942  71.758  1.00  0.00           C
ATOM   4465  HB2 PHE   490      72.411  39.159  71.010  1.00  0.00           H
ATOM   4466  HB3 PHE   490      72.411  40.906  71.262  1.00  0.00           H
ATOM   4467  CG  PHE   490      73.956  39.920  72.392  1.00  0.00           C
ATOM   4468  CD1 PHE   490      74.474  38.714  72.902  1.00  0.00           C
ATOM   4469  HD1 PHE   490      73.792  37.892  72.748  1.00  0.00           H
ATOM   4470  CE1 PHE   490      75.787  38.689  73.467  1.00  0.00           C
ATOM   4471  HE1 PHE   490      76.320  37.762  73.618  1.00  0.00           H
ATOM   4472  CZ  PHE   490      76.519  39.906  73.582  1.00  0.00           C
ATOM   4473  HZ  PHE   490      77.555  39.910  73.889  1.00  0.00           H
ATOM   4474  CE2 PHE   490      76.001  41.104  73.112  1.00  0.00           C
ATOM   4475  HE2 PHE   490      76.640  41.972  73.171  1.00  0.00           H
ATOM   4476  CD2 PHE   490      74.748  41.087  72.461  1.00  0.00           C
ATOM   4477  HD2 PHE   490      74.325  42.005  72.080  1.00  0.00           H
ATOM   4478  C   PHE   490      71.444  41.174  73.753  1.00  0.00           C
ATOM   4479  O   PHE   490      72.142  41.173  74.797  1.00  0.00           O
ATOM   4480  N   TYR   491      70.691  42.255  73.535  1.00  0.00           N
ATOM   4481  H   TYR   491      70.178  42.228  72.665  1.00  0.00           H
ATOM   4482  CA  TYR   491      70.442  43.213  74.597  1.00  0.00           C
ATOM   4483  HA  TYR   491      71.409  43.588  74.933  1.00  0.00           H
ATOM   4484  CB  TYR   491      69.650  44.263  73.846  1.00  0.00           C
ATOM   4485  HB2 TYR   491      70.260  44.645  73.028  1.00  0.00           H
ATOM   4486  HB3 TYR   491      68.751  43.858  73.381  1.00  0.00           H
ATOM   4487  CG  TYR   491      69.337  45.420  74.730  1.00  0.00           C
ATOM   4488  CD1 TYR   491      70.236  46.514  74.777  1.00  0.00           C
ATOM   4489  HD1 TYR   491      71.233  46.443  74.369  1.00  0.00           H
ATOM   4490  CE1 TYR   491      69.944  47.739  75.451  1.00  0.00           C
ATOM   4491  HE1 TYR   491      70.626  48.575  75.485  1.00  0.00           H
ATOM   4492  CZ  TYR   491      68.744  47.753  76.222  1.00  0.00           C
ATOM   4493  OH  TYR   491      68.389  48.885  76.913  1.00  0.00           O
ATOM   4494  HH  TYR   491      67.634  48.768  77.494  1.00  0.00           H
ATOM   4495  CE2 TYR   491      67.807  46.663  76.147  1.00  0.00           C
ATOM   4496  HE2 TYR   491      66.910  46.811  76.731  1.00  0.00           H
ATOM   4497  CD2 TYR   491      68.087  45.555  75.313  1.00  0.00           C
ATOM   4498  HD2 TYR   491      67.319  44.831  75.085  1.00  0.00           H
ATOM   4499  C   TYR   491      69.644  42.649  75.784  1.00  0.00           C
ATOM   4500  O   TYR   491      70.046  42.928  76.874  1.00  0.00           O
ATOM   4501  N   GLU   492      68.579  41.854  75.553  1.00  0.00           N
ATOM   4502  H   GLU   492      68.297  41.716  74.594  1.00  0.00           H
ATOM   4503  CA  GLU   492      67.844  41.165  76.627  1.00  0.00           C
ATOM   4504  HA  GLU   492      67.300  41.877  77.247  1.00  0.00           H
ATOM   4505  CB  GLU   492      66.712  40.363  75.988  1.00  0.00           C
ATOM   4506  HB2 GLU   492      65.981  40.915  75.397  1.00  0.00           H
ATOM   4507  HB3 GLU   492      67.104  39.660  75.254  1.00  0.00           H
ATOM   4508  CG  GLU   492      65.888  39.579  76.967  1.00  0.00           C
ATOM   4509  HG2 GLU   492      66.477  38.823  77.486  1.00  0.00           H
ATOM   4510  HG3 GLU   492      65.560  40.234  77.773  1.00  0.00           H
ATOM   4511  CD  GLU   492      64.727  38.868  76.316  1.00  0.00           C
ATOM   4512  OE1 GLU   492      64.149  37.894  76.960  1.00  0.00           O
ATOM   4513  OE2 GLU   492      64.183  39.265  75.284  1.00  0.00           O
ATOM   4514  C   GLU   492      68.733  40.215  77.458  1.00  0.00           C
ATOM   4515  O   GLU   492      68.797  40.342  78.710  1.00  0.00           O
ATOM   4516  N   GLN   493      69.545  39.338  76.849  1.00  0.00           N
ATOM   4517  H   GLN   493      69.434  39.273  75.848  1.00  0.00           H
ATOM   4518  CA  GLN   493      70.536  38.480  77.509  1.00  0.00           C
ATOM   4519  HA  GLN   493      70.084  37.787  78.218  1.00  0.00           H
ATOM   4520  CB  GLN   493      71.244  37.572  76.447  1.00  0.00           C
ATOM   4521  HB2 GLN   493      70.650  37.082  75.675  1.00  0.00           H
ATOM   4522  HB3 GLN   493      71.962  38.137  75.853  1.00  0.00           H
ATOM   4523  CG  GLN   493      71.989  36.319  77.037  1.00  0.00           C
ATOM   4524  HG2 GLN   493      72.449  36.638  77.972  1.00  0.00           H
ATOM   4525  HG3 GLN   493      71.223  35.584  77.284  1.00  0.00           H
ATOM   4526  CD  GLN   493      73.125  35.806  76.137  1.00  0.00           C
ATOM   4527  OE1 GLN   493      73.129  34.680  75.675  1.00  0.00           O
ATOM   4528  NE2 GLN   493      74.184  36.602  75.882  1.00  0.00           N
ATOM   4529 HE21 GLN   493      74.893  36.127  75.342  1.00  0.00           H
ATOM   4530 HE22 GLN   493      74.168  37.594  76.074  1.00  0.00           H
ATOM   4531  C   GLN   493      71.519  39.306  78.347  1.00  0.00           C
ATOM   4532  O   GLN   493      71.851  38.797  79.373  1.00  0.00           O
ATOM   4533  N   ALA   494      71.794  40.599  78.088  1.00  0.00           N
ATOM   4534  H   ALA   494      71.375  40.997  77.260  1.00  0.00           H
ATOM   4535  CA  ALA   494      72.704  41.407  78.955  1.00  0.00           C
ATOM   4536  HA  ALA   494      73.512  40.762  79.302  1.00  0.00           H
ATOM   4537  CB  ALA   494      73.248  42.604  78.150  1.00  0.00           C
ATOM   4538  HB1 ALA   494      72.511  43.382  77.951  1.00  0.00           H
ATOM   4539  HB2 ALA   494      74.117  42.998  78.677  1.00  0.00           H
ATOM   4540  HB3 ALA   494      73.616  42.384  77.148  1.00  0.00           H
ATOM   4541  C   ALA   494      72.133  41.931  80.290  1.00  0.00           C
ATOM   4542  O   ALA   494      72.846  42.104  81.260  1.00  0.00           O
ATOM   4543  N   PHE   495      70.856  42.089  80.282  1.00  0.00           N
ATOM   4544  H   PHE   495      70.270  42.022  79.462  1.00  0.00           H
ATOM   4545  CA  PHE   495      70.182  42.836  81.385  1.00  0.00           C
ATOM   4546  HA  PHE   495      70.892  43.058  82.181  1.00  0.00           H
ATOM   4547  CB  PHE   495      69.684  44.193  80.823  1.00  0.00           C
ATOM   4548  HB2 PHE   495      68.940  43.916  80.077  1.00  0.00           H
ATOM   4549  HB3 PHE   495      69.279  44.767  81.657  1.00  0.00           H
ATOM   4550  CG  PHE   495      70.732  45.101  80.126  1.00  0.00           C
ATOM   4551  CD1 PHE   495      71.744  45.518  80.867  1.00  0.00           C
ATOM   4552  HD1 PHE   495      71.946  45.217  81.884  1.00  0.00           H
ATOM   4553  CE1 PHE   495      72.780  46.263  80.187  1.00  0.00           C
ATOM   4554  HE1 PHE   495      73.637  46.557  80.773  1.00  0.00           H
ATOM   4555  CZ  PHE   495      72.703  46.562  78.803  1.00  0.00           C
ATOM   4556  HZ  PHE   495      73.432  47.214  78.345  1.00  0.00           H
ATOM   4557  CE2 PHE   495      71.597  46.161  78.055  1.00  0.00           C
ATOM   4558  HE2 PHE   495      71.389  46.378  77.017  1.00  0.00           H
ATOM   4559  CD2 PHE   495      70.569  45.438  78.759  1.00  0.00           C
ATOM   4560  HD2 PHE   495      69.695  45.151  78.194  1.00  0.00           H
ATOM   4561  C   PHE   495      68.965  42.050  81.979  1.00  0.00           C
ATOM   4562  O   PHE   495      68.484  42.403  83.045  1.00  0.00           O
ATOM   4563  N   ARG   496      68.430  40.999  81.363  1.00  0.00           N
ATOM   4564  H   ARG   496      68.816  40.595  80.521  1.00  0.00           H
ATOM   4565  CA  ARG   496      67.140  40.384  81.861  1.00  0.00           C
ATOM   4566  HA  ARG   496      66.374  41.160  81.859  1.00  0.00           H
ATOM   4567  CB  ARG   496      66.705  39.273  80.890  1.00  0.00           C
ATOM   4568  HB2 ARG   496      66.971  39.532  79.864  1.00  0.00           H
ATOM   4569  HB3 ARG   496      67.141  38.310  81.154  1.00  0.00           H
ATOM   4570  CG  ARG   496      65.201  39.081  81.016  1.00  0.00           C
ATOM   4571  HG2 ARG   496      64.947  38.804  82.039  1.00  0.00           H
ATOM   4572  HG3 ARG   496      64.723  40.024  80.753  1.00  0.00           H
ATOM   4573  CD  ARG   496      64.671  37.976  80.136  1.00  0.00           C
ATOM   4574  HD2 ARG   496      63.588  38.097  80.175  1.00  0.00           H
ATOM   4575  HD3 ARG   496      64.896  38.287  79.116  1.00  0.00           H
ATOM   4576  NE  ARG   496      65.231  36.655  80.530  1.00  0.00           N
ATOM   4577  HE  ARG   496      65.657  36.644  81.446  1.00  0.00           H
ATOM   4578  CZ  ARG   496      65.027  35.566  79.873  1.00  0.00           C
ATOM   4579  NH1 ARG   496      64.474  35.620  78.684  1.00  0.00           N
ATOM   4580 HH11 ARG   496      64.231  36.520  78.294  1.00  0.00           H
ATOM   4581 HH12 ARG   496      64.408  34.703  78.266  1.00  0.00           H
ATOM   4582  NH2 ARG   496      65.479  34.450  80.333  1.00  0.00           N
ATOM   4583 HH21 ARG   496      65.955  34.485  81.223  1.00  0.00           H
ATOM   4584 HH22 ARG   496      65.324  33.639  79.751  1.00  0.00           H
ATOM   4585  C   ARG   496      67.230  39.859  83.392  1.00  0.00           C
ATOM   4586  O   ARG   496      66.268  40.133  84.146  1.00  0.00           O
ATOM   4587  N   GLU   497      68.354  39.268  83.777  1.00  0.00           N
ATOM   4588  H   GLU   497      69.002  39.075  83.026  1.00  0.00           H
ATOM   4589  CA  GLU   497      68.557  38.875  85.221  1.00  0.00           C
ATOM   4590  HA  GLU   497      67.714  38.224  85.452  1.00  0.00           H
ATOM   4591  CB  GLU   497      69.866  38.024  85.402  1.00  0.00           C
ATOM   4592  HB2 GLU   497      70.691  38.560  84.934  1.00  0.00           H
ATOM   4593  HB3 GLU   497      70.062  37.972  86.473  1.00  0.00           H
ATOM   4594  CG  GLU   497      69.582  36.644  84.789  1.00  0.00           C
ATOM   4595  HG2 GLU   497      68.764  36.223  85.373  1.00  0.00           H
ATOM   4596  HG3 GLU   497      69.312  36.628  83.733  1.00  0.00           H
ATOM   4597  CD  GLU   497      70.814  35.721  85.076  1.00  0.00           C
ATOM   4598  OE1 GLU   497      70.556  34.599  85.476  1.00  0.00           O
ATOM   4599  OE2 GLU   497      71.963  36.188  84.998  1.00  0.00           O
ATOM   4600  C   GLU   497      68.572  40.090  86.139  1.00  0.00           C
ATOM   4601  O   GLU   497      68.261  39.925  87.291  1.00  0.00           O
ATOM   4602  N   HIP   498      69.000  41.281  85.691  1.00  0.00           N
ATOM   4603  H   HIP   498      69.386  41.245  84.758  1.00  0.00           H
ATOM   4604  CA  HIP   498      69.039  42.551  86.392  1.00  0.00           C
ATOM   4605  HA  HIP   498      69.413  42.385  87.402  1.00  0.00           H
ATOM   4606  CB  HIP   498      69.999  43.460  85.705  1.00  0.00           C
ATOM   4607  HB2 HIP   498      70.814  42.825  85.357  1.00  0.00           H
ATOM   4608  HB3 HIP   498      69.465  43.998  84.922  1.00  0.00           H
ATOM   4609  CG  HIP   498      70.712  44.476  86.533  1.00  0.00           C
ATOM   4610  ND1 HIP   498      72.020  44.824  86.458  1.00  0.00           N
ATOM   4611  HD1 HIP   498      72.643  44.621  85.689  1.00  0.00           H
ATOM   4612  CE1 HIP   498      72.378  45.658  87.511  1.00  0.00           C
ATOM   4613  HE1 HIP   498      73.305  46.204  87.601  1.00  0.00           H
ATOM   4614  NE2 HIP   498      71.195  45.886  88.154  1.00  0.00           N
ATOM   4615  HE2 HIP   498      71.012  46.462  88.963  1.00  0.00           H
ATOM   4616  CD2 HIP   498      70.216  45.130  87.653  1.00  0.00           C
ATOM   4617  HD2 HIP   498      69.192  45.099  87.996  1.00  0.00           H
ATOM   4618  C   HIP   498      67.653  43.212  86.542  1.00  0.00           C
ATOM   4619  O   HIP   498      67.285  43.659  87.646  1.00  0.00           O
ATOM   4620  N   TRP   499      66.875  43.165  85.437  1.00  0.00           N
ATOM   4621  H   TRP   499      67.169  42.760  84.559  1.00  0.00           H
ATOM   4622  CA  TRP   499      65.440  43.539  85.476  1.00  0.00           C
ATOM   4623  HA  TRP   499      65.351  44.572  85.814  1.00  0.00           H
ATOM   4624  CB  TRP   499      64.726  43.272  84.155  1.00  0.00           C
ATOM   4625  HB2 TRP   499      64.891  42.205  84.002  1.00  0.00           H
ATOM   4626  HB3 TRP   499      63.655  43.439  84.272  1.00  0.00           H
ATOM   4627  CG  TRP   499      65.187  44.196  83.120  1.00  0.00           C
ATOM   4628  CD1 TRP   499      66.115  45.229  83.234  1.00  0.00           C
ATOM   4629  HD1 TRP   499      66.529  45.528  84.185  1.00  0.00           H
ATOM   4630  NE1 TRP   499      66.223  45.780  81.979  1.00  0.00           N
ATOM   4631  HE1 TRP   499      66.767  46.622  81.858  1.00  0.00           H
ATOM   4632  CE2 TRP   499      65.578  45.130  80.995  1.00  0.00           C
ATOM   4633  CZ2 TRP   499      65.397  45.326  79.607  1.00  0.00           C
ATOM   4634  HZ2 TRP   499      65.823  46.241  79.225  1.00  0.00           H
ATOM   4635  CH2 TRP   499      64.563  44.500  78.859  1.00  0.00           C
ATOM   4636  HH2 TRP   499      64.364  44.684  77.813  1.00  0.00           H
ATOM   4637  CZ3 TRP   499      63.998  43.391  79.502  1.00  0.00           C
ATOM   4638  HZ3 TRP   499      63.570  42.578  78.933  1.00  0.00           H
ATOM   4639  CE3 TRP   499      64.166  43.155  80.842  1.00  0.00           C
ATOM   4640  HE3 TRP   499      63.884  42.171  81.187  1.00  0.00           H
ATOM   4641  CD2 TRP   499      64.923  44.077  81.689  1.00  0.00           C
ATOM   4642  C   TRP   499      64.653  42.666  86.432  1.00  0.00           C
ATOM   4643  O   TRP   499      63.873  43.158  87.269  1.00  0.00           O
ATOM   4644  N   GLU   500      64.892  41.363  86.454  1.00  0.00           N
ATOM   4645  H   GLU   500      65.491  41.053  85.703  1.00  0.00           H
ATOM   4646  CA  GLU   500      64.352  40.442  87.445  1.00  0.00           C
ATOM   4647  HA  GLU   500      63.273  40.530  87.321  1.00  0.00           H
ATOM   4648  CB  GLU   500      64.894  38.988  87.209  1.00  0.00           C
ATOM   4649  HB2 GLU   500      65.956  39.000  86.963  1.00  0.00           H
ATOM   4650  HB3 GLU   500      64.779  38.477  88.165  1.00  0.00           H
ATOM   4651  CG  GLU   500      64.034  38.237  86.164  1.00  0.00           C
ATOM   4652  HG2 GLU   500      63.010  38.159  86.532  1.00  0.00           H
ATOM   4653  HG3 GLU   500      63.967  38.925  85.322  1.00  0.00           H
ATOM   4654  CD  GLU   500      64.595  36.869  85.711  1.00  0.00           C
ATOM   4655  OE1 GLU   500      65.629  36.425  86.337  1.00  0.00           O
ATOM   4656  OE2 GLU   500      64.185  36.340  84.637  1.00  0.00           O
ATOM   4657  C   GLU   500      64.663  40.902  88.872  1.00  0.00           C
ATOM   4658  O   GLU   500      63.716  40.949  89.687  1.00  0.00           O
ATOM   4659  N   ARG   501      65.942  41.069  89.255  1.00  0.00           N
ATOM   4660  H   ARG   501      66.643  40.730  88.612  1.00  0.00           H
ATOM   4661  CA  ARG   501      66.336  41.444  90.621  1.00  0.00           C
ATOM   4662  HA  ARG   501      66.014  40.677  91.325  1.00  0.00           H
ATOM   4663  CB  ARG   501      67.880  41.632  90.625  1.00  0.00           C
ATOM   4664  HB2 ARG   501      68.295  42.060  89.713  1.00  0.00           H
ATOM   4665  HB3 ARG   501      68.095  42.236  91.507  1.00  0.00           H
ATOM   4666  CG  ARG   501      68.684  40.283  90.816  1.00  0.00           C
ATOM   4667  HG2 ARG   501      68.619  39.748  89.868  1.00  0.00           H
ATOM   4668  HG3 ARG   501      69.749  40.480  90.940  1.00  0.00           H
ATOM   4669  CD  ARG   501      68.296  39.307  91.986  1.00  0.00           C
ATOM   4670  HD2 ARG   501      67.275  38.937  91.895  1.00  0.00           H
ATOM   4671  HD3 ARG   501      69.010  38.485  92.025  1.00  0.00           H
ATOM   4672  NE  ARG   501      68.509  39.777  93.363  1.00  0.00           N
ATOM   4673  HE  ARG   501      69.100  40.575  93.552  1.00  0.00           H
ATOM   4674  CZ  ARG   501      67.997  39.229  94.439  1.00  0.00           C
ATOM   4675  NH1 ARG   501      67.018  38.364  94.481  1.00  0.00           N
ATOM   4676 HH11 ARG   501      66.705  38.024  93.584  1.00  0.00           H
ATOM   4677 HH12 ARG   501      66.703  37.945  95.345  1.00  0.00           H
ATOM   4678  NH2 ARG   501      68.424  39.705  95.611  1.00  0.00           N
ATOM   4679 HH21 ARG   501      69.275  40.240  95.714  1.00  0.00           H
ATOM   4680 HH22 ARG   501      67.909  39.453  96.442  1.00  0.00           H
ATOM   4681  C   ARG   501      65.762  42.792  91.093  1.00  0.00           C
ATOM   4682  O   ARG   501      65.518  42.943  92.295  1.00  0.00           O
ATOM   4683  N   THR   502      65.686  43.754  90.157  1.00  0.00           N
ATOM   4684  H   THR   502      65.838  43.418  89.217  1.00  0.00           H
ATOM   4685  CA  THR   502      64.885  45.003  90.302  1.00  0.00           C
ATOM   4686  HA  THR   502      65.271  45.479  91.204  1.00  0.00           H
ATOM   4687  CB  THR   502      65.014  45.879  89.091  1.00  0.00           C
ATOM   4688  HB  THR   502      64.427  45.427  88.291  1.00  0.00           H
ATOM   4689  CG2 THR   502      64.455  47.309  89.281  1.00  0.00           C
ATOM   4690 HG21 THR   502      63.397  47.332  89.545  1.00  0.00           H
ATOM   4691 HG22 THR   502      65.040  47.872  90.007  1.00  0.00           H
ATOM   4692 HG23 THR   502      64.624  47.730  88.290  1.00  0.00           H
ATOM   4693  OG1 THR   502      66.337  45.991  88.652  1.00  0.00           O
ATOM   4694  HG1 THR   502      66.514  45.202  88.134  1.00  0.00           H
ATOM   4695  C   THR   502      63.363  44.932  90.536  1.00  0.00           C
ATOM   4696  O   THR   502      62.930  45.569  91.480  1.00  0.00           O
ATOM   4697  N   TRP   503      62.590  44.127  89.764  1.00  0.00           N
ATOM   4698  H   TRP   503      63.002  43.721  88.936  1.00  0.00           H
ATOM   4699  CA  TRP   503      61.211  43.770  89.945  1.00  0.00           C
ATOM   4700  HA  TRP   503      60.673  44.704  89.784  1.00  0.00           H
ATOM   4701  CB  TRP   503      60.603  42.962  88.844  1.00  0.00           C
ATOM   4702  HB2 TRP   503      60.994  43.292  87.881  1.00  0.00           H
ATOM   4703  HB3 TRP   503      61.000  41.950  88.918  1.00  0.00           H
ATOM   4704  CG  TRP   503      59.101  42.825  88.932  1.00  0.00           C
ATOM   4705  CD1 TRP   503      58.233  43.689  88.476  1.00  0.00           C
ATOM   4706  HD1 TRP   503      58.475  44.598  87.945  1.00  0.00           H
ATOM   4707  NE1 TRP   503      56.925  43.229  88.539  1.00  0.00           N
ATOM   4708  HE1 TRP   503      56.140  43.757  88.185  1.00  0.00           H
ATOM   4709  CE2 TRP   503      56.846  42.010  89.239  1.00  0.00           C
ATOM   4710  CZ2 TRP   503      55.750  41.131  89.516  1.00  0.00           C
ATOM   4711  HZ2 TRP   503      54.710  41.229  89.238  1.00  0.00           H
ATOM   4712  CH2 TRP   503      56.092  40.019  90.280  1.00  0.00           C
ATOM   4713  HH2 TRP   503      55.380  39.259  90.568  1.00  0.00           H
ATOM   4714  CZ3 TRP   503      57.318  39.926  90.902  1.00  0.00           C
ATOM   4715  HZ3 TRP   503      57.521  39.192  91.668  1.00  0.00           H
ATOM   4716  CE3 TRP   503      58.411  40.764  90.467  1.00  0.00           C
ATOM   4717  HE3 TRP   503      59.378  40.626  90.930  1.00  0.00           H
ATOM   4718  CD2 TRP   503      58.246  41.747  89.514  1.00  0.00           C
ATOM   4719  C   TRP   503      60.889  43.279  91.369  1.00  0.00           C
ATOM   4720  O   TRP   503      59.969  43.769  91.965  1.00  0.00           O
ATOM   4721  N   LEU   504      61.662  42.302  91.890  1.00  0.00           N
ATOM   4722  H   LEU   504      62.308  41.815  91.285  1.00  0.00           H
ATOM   4723  CA  LEU   504      61.664  41.949  93.265  1.00  0.00           C
ATOM   4724  HA  LEU   504      60.651  41.637  93.517  1.00  0.00           H
ATOM   4725  CB  LEU   504      62.683  40.813  93.590  1.00  0.00           C
ATOM   4726  HB2 LEU   504      62.720  40.081  92.783  1.00  0.00           H
ATOM   4727  HB3 LEU   504      63.628  41.353  93.654  1.00  0.00           H
ATOM   4728  CG  LEU   504      62.401  40.201  95.018  1.00  0.00           C
ATOM   4729  HG  LEU   504      62.366  40.910  95.845  1.00  0.00           H
ATOM   4730  CD1 LEU   504      61.036  39.417  95.220  1.00  0.00           C
ATOM   4731 HD11 LEU   504      61.100  38.589  94.513  1.00  0.00           H
ATOM   4732 HD12 LEU   504      61.109  38.936  96.196  1.00  0.00           H
ATOM   4733 HD13 LEU   504      60.165  40.036  95.006  1.00  0.00           H
ATOM   4734  CD2 LEU   504      63.539  39.271  95.452  1.00  0.00           C
ATOM   4735 HD21 LEU   504      63.628  38.422  94.774  1.00  0.00           H
ATOM   4736 HD22 LEU   504      64.440  39.883  95.431  1.00  0.00           H
ATOM   4737 HD23 LEU   504      63.326  38.792  96.408  1.00  0.00           H
ATOM   4738  C   LEU   504      61.913  43.185  94.240  1.00  0.00           C
ATOM   4739  O   LEU   504      61.168  43.391  95.159  1.00  0.00           O
ATOM   4740  N   LEU   505      62.962  44.045  93.976  1.00  0.00           N
ATOM   4741  H   LEU   505      63.656  43.675  93.343  1.00  0.00           H
ATOM   4742  CA  LEU   505      63.167  45.278  94.781  1.00  0.00           C
ATOM   4743  HA  LEU   505      63.043  44.929  95.807  1.00  0.00           H
ATOM   4744  CB  LEU   505      64.639  45.819  94.547  1.00  0.00           C
ATOM   4745  HB2 LEU   505      65.295  45.014  94.877  1.00  0.00           H
ATOM   4746  HB3 LEU   505      64.813  45.922  93.475  1.00  0.00           H
ATOM   4747  CG  LEU   505      65.058  47.102  95.279  1.00  0.00           C
ATOM   4748  HG  LEU   505      64.373  47.867  94.913  1.00  0.00           H
ATOM   4749  CD1 LEU   505      64.916  47.192  96.816  1.00  0.00           C
ATOM   4750 HD11 LEU   505      63.864  47.286  97.084  1.00  0.00           H
ATOM   4751 HD12 LEU   505      65.275  46.293  97.318  1.00  0.00           H
ATOM   4752 HD13 LEU   505      65.484  48.034  97.212  1.00  0.00           H
ATOM   4753  CD2 LEU   505      66.500  47.402  94.949  1.00  0.00           C
ATOM   4754 HD21 LEU   505      66.709  47.671  93.914  1.00  0.00           H
ATOM   4755 HD22 LEU   505      66.698  48.328  95.488  1.00  0.00           H
ATOM   4756 HD23 LEU   505      67.133  46.624  95.375  1.00  0.00           H
ATOM   4757  C   LEU   505      62.054  46.298  94.686  1.00  0.00           C
ATOM   4758  O   LEU   505      61.834  47.033  95.635  1.00  0.00           O
ATOM   4759  N   GLN   506      61.242  46.205  93.598  1.00  0.00           N
ATOM   4760  H   GLN   506      61.427  45.462  92.940  1.00  0.00           H
ATOM   4761  CA  GLN   506      60.085  47.064  93.429  1.00  0.00           C
ATOM   4762  HA  GLN   506      60.393  48.023  93.845  1.00  0.00           H
ATOM   4763  CB  GLN   506      59.815  47.125  91.873  1.00  0.00           C
ATOM   4764  HB2 GLN   506      60.702  47.471  91.343  1.00  0.00           H
ATOM   4765  HB3 GLN   506      59.637  46.124  91.481  1.00  0.00           H
ATOM   4766  CG  GLN   506      58.605  48.010  91.489  1.00  0.00           C
ATOM   4767  HG2 GLN   506      58.676  48.280  90.435  1.00  0.00           H
ATOM   4768  HG3 GLN   506      57.643  47.528  91.661  1.00  0.00           H
ATOM   4769  CD  GLN   506      58.720  49.407  92.132  1.00  0.00           C
ATOM   4770  OE1 GLN   506      57.916  49.757  92.964  1.00  0.00           O
ATOM   4771  NE2 GLN   506      59.736  50.182  91.803  1.00  0.00           N
ATOM   4772 HE21 GLN   506      59.735  51.183  91.940  1.00  0.00           H
ATOM   4773 HE22 GLN   506      60.455  49.771  91.225  1.00  0.00           H
ATOM   4774  C   GLN   506      58.844  46.495  94.204  1.00  0.00           C
ATOM   4775  O   GLN   506      57.967  47.333  94.461  1.00  0.00           O
ATOM   4776  N   THR   507      58.718  45.173  94.405  1.00  0.00           N
ATOM   4777  H   THR   507      59.485  44.538  94.232  1.00  0.00           H
ATOM   4778  CA  THR   507      57.449  44.463  94.917  1.00  0.00           C
ATOM   4779  HA  THR   507      56.628  45.156  95.097  1.00  0.00           H
ATOM   4780  CB  THR   507      56.842  43.553  93.743  1.00  0.00           C
ATOM   4781  HB  THR   507      55.881  43.097  93.983  1.00  0.00           H
ATOM   4782  CG2 THR   507      56.611  44.397  92.457  1.00  0.00           C
ATOM   4783 HG21 THR   507      55.789  45.096  92.614  1.00  0.00           H
ATOM   4784 HG22 THR   507      57.510  44.901  92.101  1.00  0.00           H
ATOM   4785 HG23 THR   507      56.382  43.709  91.644  1.00  0.00           H
ATOM   4786  OG1 THR   507      57.804  42.590  93.473  1.00  0.00           O
ATOM   4787  HG1 THR   507      58.617  43.009  93.179  1.00  0.00           H
ATOM   4788  C   THR   507      57.568  43.684  96.209  1.00  0.00           C
ATOM   4789  O   THR   507      56.591  43.150  96.665  1.00  0.00           O
ATOM   4790  N   CYX   508      58.793  43.734  96.798  1.00  0.00           N
ATOM   4791  H   CYX   508      59.506  44.283  96.338  1.00  0.00           H
ATOM   4792  CA  CYX   508      59.070  43.102  98.099  1.00  0.00           C
ATOM   4793  HA  CYX   508      58.897  42.032  97.986  1.00  0.00           H
ATOM   4794  CB  CYX   508      60.577  43.156  98.279  1.00  0.00           C
ATOM   4795  HB2 CYX   508      60.864  42.741  99.245  1.00  0.00           H
ATOM   4796  HB3 CYX   508      61.174  42.595  97.560  1.00  0.00           H
ATOM   4797  SG  CYX   508      61.187  44.839  98.165  1.00  0.00           S
ATOM   4798  C   CYX   508      58.256  43.562  99.297  1.00  0.00           C
ATOM   4799  O   CYX   508      57.750  42.671  99.989  1.00  0.00           O
ATOM   4800  N   LYS   509      58.061  44.910  99.455  1.00  0.00           N
ATOM   4801  H   LYS   509      58.402  45.564  98.765  1.00  0.00           H
ATOM   4802  CA  LYS   509      57.200  45.393 100.558  1.00  0.00           C
ATOM   4803  HA  LYS   509      57.632  45.043 101.496  1.00  0.00           H
ATOM   4804  CB  LYS   509      57.059  46.958 100.655  1.00  0.00           C
ATOM   4805  HB2 LYS   509      56.634  47.371  99.740  1.00  0.00           H
ATOM   4806  HB3 LYS   509      56.349  47.118 101.466  1.00  0.00           H
ATOM   4807  CG  LYS   509      58.371  47.688 101.058  1.00  0.00           C
ATOM   4808  HG2 LYS   509      58.418  47.646 102.146  1.00  0.00           H
ATOM   4809  HG3 LYS   509      59.229  47.142 100.666  1.00  0.00           H
ATOM   4810  CD  LYS   509      58.419  49.147 100.600  1.00  0.00           C
ATOM   4811  HD2 LYS   509      58.386  49.076  99.513  1.00  0.00           H
ATOM   4812  HD3 LYS   509      57.545  49.621 101.047  1.00  0.00           H
ATOM   4813  CE  LYS   509      59.720  49.775 101.103  1.00  0.00           C
ATOM   4814  HE2 LYS   509      59.518  50.046 102.139  1.00  0.00           H
ATOM   4815  HE3 LYS   509      60.433  48.951 101.127  1.00  0.00           H
ATOM   4816  NZ  LYS   509      60.141  51.011 100.369  1.00  0.00           N
ATOM   4817  HZ1 LYS   509      60.368  50.760  99.418  1.00  0.00           H
ATOM   4818  HZ2 LYS   509      59.502  51.793 100.376  1.00  0.00           H
ATOM   4819  HZ3 LYS   509      61.058  51.231 100.730  1.00  0.00           H
ATOM   4820  C   LYS   509      55.763  44.891 100.373  1.00  0.00           C
ATOM   4821  O   LYS   509      55.137  44.406 101.318  1.00  0.00           O
ATOM   4822  N   SER   510      55.192  44.852  99.132  1.00  0.00           N
ATOM   4823  H   SER   510      55.644  45.343  98.374  1.00  0.00           H
ATOM   4824  CA  SER   510      53.752  44.397  98.846  1.00  0.00           C
ATOM   4825  HA  SER   510      53.096  45.018  99.456  1.00  0.00           H
ATOM   4826  CB  SER   510      53.398  44.897  97.483  1.00  0.00           C
ATOM   4827  HB2 SER   510      53.649  45.954  97.397  1.00  0.00           H
ATOM   4828  HB3 SER   510      53.861  44.286  96.707  1.00  0.00           H
ATOM   4829  OG  SER   510      51.958  44.728  97.331  1.00  0.00           O
ATOM   4830  HG  SER   510      51.724  43.804  97.219  1.00  0.00           H
ATOM   4831  C   SER   510      53.499  42.870  99.102  1.00  0.00           C
ATOM   4832  O   SER   510      52.484  42.467  99.673  1.00  0.00           O
ATOM   4833  N   TYR   511      54.480  42.053  98.755  1.00  0.00           N
ATOM   4834  H   TYR   511      55.314  42.447  98.342  1.00  0.00           H
ATOM   4835  CA  TYR   511      54.517  40.619  99.039  1.00  0.00           C
ATOM   4836  HA  TYR   511      53.519  40.186  98.976  1.00  0.00           H
ATOM   4837  CB  TYR   511      55.307  39.879  97.981  1.00  0.00           C
ATOM   4838  HB2 TYR   511      56.349  40.190  97.909  1.00  0.00           H
ATOM   4839  HB3 TYR   511      55.250  38.837  98.298  1.00  0.00           H
ATOM   4840  CG  TYR   511      54.555  39.851  96.622  1.00  0.00           C
ATOM   4841  CD1 TYR   511      55.083  40.381  95.383  1.00  0.00           C
ATOM   4842  HD1 TYR   511      56.066  40.826  95.428  1.00  0.00           H
ATOM   4843  CE1 TYR   511      54.422  40.373  94.129  1.00  0.00           C
ATOM   4844  HE1 TYR   511      54.888  40.884  93.300  1.00  0.00           H
ATOM   4845  CZ  TYR   511      53.286  39.564  94.083  1.00  0.00           C
ATOM   4846  OH  TYR   511      52.678  39.258  92.883  1.00  0.00           O
ATOM   4847  HH  TYR   511      52.973  39.784  92.136  1.00  0.00           H
ATOM   4848  CE2 TYR   511      52.711  39.106  95.303  1.00  0.00           C
ATOM   4849  HE2 TYR   511      51.691  38.755  95.247  1.00  0.00           H
ATOM   4850  CD2 TYR   511      53.303  39.227  96.548  1.00  0.00           C
ATOM   4851  HD2 TYR   511      52.812  38.773  97.396  1.00  0.00           H
ATOM   4852  C   TYR   511      55.024  40.237 100.500  1.00  0.00           C
ATOM   4853  O   TYR   511      55.016  39.031 100.773  1.00  0.00           O
ATOM   4854  N   ALA   512      55.470  41.253 101.321  1.00  0.00           N
ATOM   4855  H   ALA   512      55.152  42.189 101.111  1.00  0.00           H
ATOM   4856  CA  ALA   512      55.939  41.050 102.692  1.00  0.00           C
ATOM   4857  HA  ALA   512      56.058  42.040 103.133  1.00  0.00           H
ATOM   4858  CB  ALA   512      54.791  40.534 103.611  1.00  0.00           C
ATOM   4859  HB1 ALA   512      54.969  40.753 104.664  1.00  0.00           H
ATOM   4860  HB2 ALA   512      53.894  41.123 103.416  1.00  0.00           H
ATOM   4861  HB3 ALA   512      54.633  39.458 103.538  1.00  0.00           H
ATOM   4862  C   ALA   512      57.278  40.154 102.608  1.00  0.00           C
ATOM   4863  O   ALA   512      57.479  39.294 103.467  1.00  0.00           O
ATOM   4864  N   VAL   513      58.183  40.414 101.630  1.00  0.00           N
ATOM   4865  H   VAL   513      57.965  41.206 101.043  1.00  0.00           H
ATOM   4866  CA  VAL   513      59.471  39.754 101.412  1.00  0.00           C
ATOM   4867  HA  VAL   513      59.643  38.854 102.002  1.00  0.00           H
ATOM   4868  CB  VAL   513      59.664  39.467  99.899  1.00  0.00           C
ATOM   4869  HB  VAL   513      59.495  40.435  99.427  1.00  0.00           H
ATOM   4870  CG1 VAL   513      61.094  39.042  99.493  1.00  0.00           C
ATOM   4871 HG11 VAL   513      61.850  39.814  99.632  1.00  0.00           H
ATOM   4872 HG12 VAL   513      61.383  38.255 100.189  1.00  0.00           H
ATOM   4873 HG13 VAL   513      61.129  38.800  98.430  1.00  0.00           H
ATOM   4874  CG2 VAL   513      58.701  38.289  99.512  1.00  0.00           C
ATOM   4875 HG21 VAL   513      58.645  38.331  98.424  1.00  0.00           H
ATOM   4876 HG22 VAL   513      59.205  37.374  99.822  1.00  0.00           H
ATOM   4877 HG23 VAL   513      57.684  38.332  99.903  1.00  0.00           H
ATOM   4878  C   VAL   513      60.611  40.691 101.869  1.00  0.00           C
ATOM   4879  O   VAL   513      60.649  41.837 101.461  1.00  0.00           O
ATOM   4880  N   PRO   514      61.630  40.200 102.620  1.00  0.00           N
ATOM   4881  CD  PRO   514      61.683  38.896 103.261  1.00  0.00           C
ATOM   4882  HD2 PRO   514      61.393  38.061 102.623  1.00  0.00           H
ATOM   4883  HD3 PRO   514      61.018  38.925 104.124  1.00  0.00           H
ATOM   4884  CG  PRO   514      63.130  38.813 103.724  1.00  0.00           C
ATOM   4885  HG2 PRO   514      63.625  38.424 102.834  1.00  0.00           H
ATOM   4886  HG3 PRO   514      63.307  38.206 104.612  1.00  0.00           H
ATOM   4887  CB  PRO   514      63.585  40.301 103.892  1.00  0.00           C
ATOM   4888  HB2 PRO   514      64.661  40.334 103.721  1.00  0.00           H
ATOM   4889  HB3 PRO   514      63.428  40.701 104.894  1.00  0.00           H
ATOM   4890  CA  PRO   514      62.708  41.114 102.919  1.00  0.00           C
ATOM   4891  HA  PRO   514      62.330  41.963 103.488  1.00  0.00           H
ATOM   4892  C   PRO   514      63.409  41.575 101.649  1.00  0.00           C
ATOM   4893  O   PRO   514      63.907  40.832 100.815  1.00  0.00           O
ATOM   4894  N   CYX   515      63.444  42.857 101.428  1.00  0.00           N
ATOM   4895  H   CYX   515      63.379  43.485 102.216  1.00  0.00           H
ATOM   4896  CA  CYX   515      63.833  43.566 100.176  1.00  0.00           C
ATOM   4897  HA  CYX   515      63.322  43.149  99.307  1.00  0.00           H
ATOM   4898  CB  CYX   515      63.471  45.033 100.189  1.00  0.00           C
ATOM   4899  HB2 CYX   515      63.836  45.402 101.147  1.00  0.00           H
ATOM   4900  HB3 CYX   515      63.921  45.530  99.330  1.00  0.00           H
ATOM   4901  SG  CYX   515      61.735  45.361 100.034  1.00  0.00           S
ATOM   4902  C   CYX   515      65.333  43.428  99.968  1.00  0.00           C
ATOM   4903  O   CYX   515      66.104  43.504 100.964  1.00  0.00           O
ATOM   4904  N   PRO   516      65.817  43.360  98.713  1.00  0.00           N
ATOM   4905  CD  PRO   516      65.049  43.019  97.573  1.00  0.00           C
ATOM   4906  HD2 PRO   516      64.471  43.873  97.220  1.00  0.00           H
ATOM   4907  HD3 PRO   516      64.485  42.090  97.652  1.00  0.00           H
ATOM   4908  CG  PRO   516      66.084  42.643  96.573  1.00  0.00           C
ATOM   4909  HG2 PRO   516      65.714  42.686  95.549  1.00  0.00           H
ATOM   4910  HG3 PRO   516      66.388  41.634  96.855  1.00  0.00           H
ATOM   4911  CB  PRO   516      67.201  43.688  96.802  1.00  0.00           C
ATOM   4912  HB2 PRO   516      66.870  44.626  96.356  1.00  0.00           H
ATOM   4913  HB3 PRO   516      68.062  43.279  96.272  1.00  0.00           H
ATOM   4914  CA  PRO   516      67.252  43.693  98.355  1.00  0.00           C
ATOM   4915  HA  PRO   516      67.773  42.762  98.578  1.00  0.00           H
ATOM   4916  C   PRO   516      67.832  44.931  99.047  1.00  0.00           C
ATOM   4917  O   PRO   516      67.355  46.043  98.825  1.00  0.00           O
ATOM   4918  N   PRO   517      68.966  44.809  99.733  1.00  0.00           N
ATOM   4919  CD  PRO   517      69.445  43.585 100.393  1.00  0.00           C
ATOM   4920  HD2 PRO   517      70.136  42.995  99.792  1.00  0.00           H
ATOM   4921  HD3 PRO   517      68.646  42.896 100.665  1.00  0.00           H
ATOM   4922  CG  PRO   517      70.116  44.049 101.654  1.00  0.00           C
ATOM   4923  HG2 PRO   517      70.858  43.314 101.964  1.00  0.00           H
ATOM   4924  HG3 PRO   517      69.329  44.154 102.401  1.00  0.00           H
ATOM   4925  CB  PRO   517      70.762  45.447 101.276  1.00  0.00           C
ATOM   4926  HB2 PRO   517      71.678  45.121 100.783  1.00  0.00           H
ATOM   4927  HB3 PRO   517      71.057  46.134 102.069  1.00  0.00           H
ATOM   4928  CA  PRO   517      69.702  45.947 100.321  1.00  0.00           C
ATOM   4929  HA  PRO   517      68.973  46.416 100.981  1.00  0.00           H
ATOM   4930  C   PRO   517      70.328  46.978  99.395  1.00  0.00           C
ATOM   4931  O   PRO   517      70.547  46.667  98.223  1.00  0.00           O
ATOM   4932  N   GLY   518      70.752  48.073 100.048  1.00  0.00           N
ATOM   4933  H   GLY   518      70.531  48.147 101.030  1.00  0.00           H
ATOM   4934  CA  GLY   518      71.147  49.339  99.492  1.00  0.00           C
ATOM   4935  HA2 GLY   518      70.340  49.818  98.937  1.00  0.00           H
ATOM   4936  HA3 GLY   518      71.309  50.054 100.299  1.00  0.00           H
ATOM   4937  C   GLY   518      72.275  49.284  98.551  1.00  0.00           C
ATOM   4938  O   GLY   518      72.230  49.950  97.477  1.00  0.00           O
ATOM   4939  N   HIP   519      73.216  48.369  98.781  1.00  0.00           N
ATOM   4940  H   HIP   519      73.297  47.932  99.688  1.00  0.00           H
ATOM   4941  CA  HIP   519      74.288  47.971  97.876  1.00  0.00           C
ATOM   4942  HA  HIP   519      74.877  48.888  97.886  1.00  0.00           H
ATOM   4943  CB  HIP   519      75.111  46.824  98.381  1.00  0.00           C
ATOM   4944  HB2 HIP   519      75.837  47.237  99.082  1.00  0.00           H
ATOM   4945  HB3 HIP   519      74.511  46.162  99.006  1.00  0.00           H
ATOM   4946  CG  HIP   519      75.818  46.038  97.359  1.00  0.00           C
ATOM   4947  ND1 HIP   519      76.714  46.475  96.397  1.00  0.00           N
ATOM   4948  HD1 HIP   519      77.100  47.398  96.255  1.00  0.00           H
ATOM   4949  CE1 HIP   519      77.458  45.480  95.986  1.00  0.00           C
ATOM   4950  HE1 HIP   519      78.407  45.614  95.489  1.00  0.00           H
ATOM   4951  NE2 HIP   519      77.101  44.327  96.622  1.00  0.00           N
ATOM   4952  HE2 HIP   519      77.567  43.431  96.601  1.00  0.00           H
ATOM   4953  CD2 HIP   519      76.109  44.721  97.491  1.00  0.00           C
ATOM   4954  HD2 HIP   519      75.760  44.094  98.297  1.00  0.00           H
ATOM   4955  C   HIP   519      73.854  47.803  96.419  1.00  0.00           C
ATOM   4956  O   HIP   519      74.593  48.302  95.563  1.00  0.00           O
ATOM   4957  N   PHE   520      72.815  46.962  96.121  1.00  0.00           N
ATOM   4958  H   PHE   520      72.147  46.744  96.848  1.00  0.00           H
ATOM   4959  CA  PHE   520      72.394  46.451  94.756  1.00  0.00           C
ATOM   4960  HA  PHE   520      73.298  45.998  94.348  1.00  0.00           H
ATOM   4961  CB  PHE   520      71.413  45.295  94.948  1.00  0.00           C
ATOM   4962  HB2 PHE   520      71.983  44.535  95.483  1.00  0.00           H
ATOM   4963  HB3 PHE   520      70.650  45.651  95.640  1.00  0.00           H
ATOM   4964  CG  PHE   520      70.834  44.719  93.717  1.00  0.00           C
ATOM   4965  CD1 PHE   520      69.585  45.124  93.355  1.00  0.00           C
ATOM   4966  HD1 PHE   520      68.982  45.759  93.988  1.00  0.00           H
ATOM   4967  CE1 PHE   520      69.177  44.858  92.056  1.00  0.00           C
ATOM   4968  HE1 PHE   520      68.236  45.268  91.720  1.00  0.00           H
ATOM   4969  CZ  PHE   520      69.996  44.125  91.201  1.00  0.00           C
ATOM   4970  HZ  PHE   520      69.787  43.966  90.153  1.00  0.00           H
ATOM   4971  CE2 PHE   520      71.256  43.688  91.634  1.00  0.00           C
ATOM   4972  HE2 PHE   520      71.899  43.184  90.927  1.00  0.00           H
ATOM   4973  CD2 PHE   520      71.711  43.938  92.892  1.00  0.00           C
ATOM   4974  HD2 PHE   520      72.704  43.625  93.181  1.00  0.00           H
ATOM   4975  C   PHE   520      71.892  47.604  93.834  1.00  0.00           C
ATOM   4976  O   PHE   520      70.998  48.267  94.220  1.00  0.00           O
ATOM   4977  N   PRO   521      72.489  47.863  92.672  1.00  0.00           N
ATOM   4978  CD  PRO   521      73.574  47.067  92.113  1.00  0.00           C
ATOM   4979  HD2 PRO   521      73.432  46.028  91.812  1.00  0.00           H
ATOM   4980  HD3 PRO   521      74.431  47.200  92.772  1.00  0.00           H
ATOM   4981  CG  PRO   521      73.943  47.681  90.788  1.00  0.00           C
ATOM   4982  HG2 PRO   521      73.508  47.028  90.032  1.00  0.00           H
ATOM   4983  HG3 PRO   521      75.023  47.667  90.646  1.00  0.00           H
ATOM   4984  CB  PRO   521      73.203  49.060  90.802  1.00  0.00           C
ATOM   4985  HB2 PRO   521      72.898  49.374  89.804  1.00  0.00           H
ATOM   4986  HB3 PRO   521      73.867  49.781  91.278  1.00  0.00           H
ATOM   4987  CA  PRO   521      72.019  48.833  91.741  1.00  0.00           C
ATOM   4988  HA  PRO   521      71.885  49.803  92.220  1.00  0.00           H
ATOM   4989  C   PRO   521      70.711  48.348  91.111  1.00  0.00           C
ATOM   4990  O   PRO   521      70.846  47.286  90.461  1.00  0.00           O
ATOM   4991  N   PRO   522      69.595  49.058  91.020  1.00  0.00           N
ATOM   4992  CD  PRO   522      69.497  50.420  91.618  1.00  0.00           C
ATOM   4993  HD2 PRO   522      70.240  51.063  91.146  1.00  0.00           H
ATOM   4994  HD3 PRO   522      69.793  50.411  92.667  1.00  0.00           H
ATOM   4995  CG  PRO   522      68.092  50.901  91.397  1.00  0.00           C
ATOM   4996  HG2 PRO   522      68.097  51.746  90.709  1.00  0.00           H
ATOM   4997  HG3 PRO   522      67.740  51.272  92.359  1.00  0.00           H
ATOM   4998  CB  PRO   522      67.375  49.650  90.836  1.00  0.00           C
ATOM   4999  HB2 PRO   522      66.612  49.931  90.110  1.00  0.00           H
ATOM   5000  HB3 PRO   522      66.872  49.132  91.653  1.00  0.00           H
ATOM   5001  CA  PRO   522      68.409  48.852  90.210  1.00  0.00           C
ATOM   5002  HA  PRO   522      68.103  47.821  90.388  1.00  0.00           H
ATOM   5003  C   PRO   522      68.590  49.041  88.670  1.00  0.00           C
ATOM   5004  O   PRO   522      69.533  49.637  88.183  1.00  0.00           O
ATOM   5005  N   MET   523      67.604  48.502  87.971  1.00  0.00           N
ATOM   5006  H   MET   523      67.016  47.912  88.541  1.00  0.00           H
ATOM   5007  CA  MET   523      67.504  48.504  86.490  1.00  0.00           C
ATOM   5008  HA  MET   523      67.629  49.538  86.169  1.00  0.00           H
ATOM   5009  CB  MET   523      68.576  47.594  85.900  1.00  0.00           C
ATOM   5010  HB2 MET   523      69.499  47.889  86.399  1.00  0.00           H
ATOM   5011  HB3 MET   523      68.266  46.615  86.266  1.00  0.00           H
ATOM   5012  CG  MET   523      68.736  47.527  84.394  1.00  0.00           C
ATOM   5013  HG2 MET   523      67.844  47.165  83.881  1.00  0.00           H
ATOM   5014  HG3 MET   523      69.005  48.507  84.000  1.00  0.00           H
ATOM   5015  SD  MET   523      69.953  46.407  83.677  1.00  0.00           S
ATOM   5016  CE  MET   523      71.457  47.442  83.801  1.00  0.00           C
ATOM   5017  HE1 MET   523      71.388  48.451  83.395  1.00  0.00           H
ATOM   5018  HE2 MET   523      71.752  47.613  84.836  1.00  0.00           H
ATOM   5019  HE3 MET   523      72.305  47.001  83.277  1.00  0.00           H
ATOM   5020  C   MET   523      66.092  48.148  85.981  1.00  0.00           C
ATOM   5021  O   MET   523      65.705  46.973  85.839  1.00  0.00           O
ATOM   5022  N   SER   524      65.391  49.218  85.544  1.00  0.00           N
ATOM   5023  H   SER   524      65.919  50.073  85.440  1.00  0.00           H
ATOM   5024  CA  SER   524      64.038  49.199  85.056  1.00  0.00           C
ATOM   5025  HA  SER   524      63.502  48.577  85.773  1.00  0.00           H
ATOM   5026  CB  SER   524      63.417  50.656  85.034  1.00  0.00           C
ATOM   5027  HB2 SER   524      64.117  51.314  84.520  1.00  0.00           H
ATOM   5028  HB3 SER   524      62.469  50.719  84.499  1.00  0.00           H
ATOM   5029  OG  SER   524      63.294  51.148  86.373  1.00  0.00           O
ATOM   5030  HG  SER   524      62.649  51.842  86.523  1.00  0.00           H
ATOM   5031  C   SER   524      63.966  48.656  83.666  1.00  0.00           C
ATOM   5032  O   SER   524      64.705  49.030  82.719  1.00  0.00           O
ATOM   5033  N   PRO   525      62.918  47.769  83.394  1.00  0.00           N
ATOM   5034  CD  PRO   525      62.039  47.190  84.460  1.00  0.00           C
ATOM   5035  HD2 PRO   525      61.188  47.861  84.573  1.00  0.00           H
ATOM   5036  HD3 PRO   525      62.612  46.891  85.338  1.00  0.00           H
ATOM   5037  CG  PRO   525      61.414  45.918  83.812  1.00  0.00           C
ATOM   5038  HG2 PRO   525      60.414  45.649  84.152  1.00  0.00           H
ATOM   5039  HG3 PRO   525      62.002  45.008  83.937  1.00  0.00           H
ATOM   5040  CB  PRO   525      61.391  46.329  82.362  1.00  0.00           C
ATOM   5041  HB2 PRO   525      60.488  46.922  82.222  1.00  0.00           H
ATOM   5042  HB3 PRO   525      61.387  45.501  81.653  1.00  0.00           H
ATOM   5043  CA  PRO   525      62.638  47.136  82.122  1.00  0.00           C
ATOM   5044  HA  PRO   525      63.378  46.376  81.870  1.00  0.00           H
ATOM   5045  C   PRO   525      62.422  48.161  80.973  1.00  0.00           C
ATOM   5046  O   PRO   525      61.824  49.252  81.159  1.00  0.00           O
ATOM   5047  N   ASP   526      62.964  47.866  79.787  1.00  0.00           N
ATOM   5048  H   ASP   526      63.500  47.010  79.759  1.00  0.00           H
ATOM   5049  CA  ASP   526      62.851  48.698  78.582  1.00  0.00           C
ATOM   5050  HA  ASP   526      62.664  49.692  78.990  1.00  0.00           H
ATOM   5051  CB  ASP   526      64.142  48.863  77.783  1.00  0.00           C
ATOM   5052  HB2 ASP   526      64.334  47.876  77.362  1.00  0.00           H
ATOM   5053  HB3 ASP   526      63.877  49.575  77.002  1.00  0.00           H
ATOM   5054  CG  ASP   526      65.350  49.313  78.661  1.00  0.00           C
ATOM   5055  OD1 ASP   526      65.216  50.415  79.273  1.00  0.00           O
ATOM   5056  OD2 ASP   526      66.377  48.654  78.799  1.00  0.00           O
ATOM   5057  C   ASP   526      61.608  48.330  77.754  1.00  0.00           C
ATOM   5058  O   ASP   526      61.680  47.500  76.849  1.00  0.00           O
ATOM   5059  N   PHE   527      60.474  48.897  78.055  1.00  0.00           N
ATOM   5060  H   PHE   527      60.457  49.645  78.734  1.00  0.00           H
ATOM   5061  CA  PHE   527      59.196  48.501  77.447  1.00  0.00           C
[truncated: 5,163,768 more chars]
