# Supplementary material for: In silico docking yields small molecule negative allosteric modulators targeting the core of Frizzled 7
Source: Nat Commun. 2025 Dec 14;16:11138. doi: 10.1038/s41467-025-67147-z (PMC12705740; doi:10.1038/s41467-025-67147-z)
Supplement: Supplementary file 7 — Supplementary Data 5 [file 41467_2025_67147_MOESM7_ESM.zip › MD_input/C407-CryoEM-pose/C407-cryop_final-config_prod3.pdb]

TITLE     Title
REMARK    THIS IS A SIMULATION BOX
CRYST1   81.924   81.924  118.004  90.00  90.00  60.00 P 1           1
MODEL        1
ATOM      1  H1  ACE   209      58.712  30.323  98.181  1.00  0.00           H
ATOM      2  CH3 ACE   209      58.585  30.465  97.107  1.00  0.00           C
ATOM      3  H2  ACE   209      58.260  29.611  96.513  1.00  0.00           H
ATOM      4  H3  ACE   209      59.631  30.534  96.808  1.00  0.00           H
ATOM      5  C   ACE   209      58.002  31.727  96.527  1.00  0.00           C
ATOM      6  O   ACE   209      58.774  32.615  96.095  1.00  0.00           O
ATOM      7  N   CYX   210      56.697  31.813  96.443  1.00  0.00           N
ATOM      8  H   CYX   210      56.182  30.961  96.612  1.00  0.00           H
ATOM      9  CA  CYX   210      55.946  32.955  95.984  1.00  0.00           C
ATOM     10  HA  CYX   210      56.519  33.214  95.094  1.00  0.00           H
ATOM     11  CB  CYX   210      54.535  32.377  95.585  1.00  0.00           C
ATOM     12  HB2 CYX   210      54.619  31.556  94.873  1.00  0.00           H
ATOM     13  HB3 CYX   210      53.970  32.092  96.473  1.00  0.00           H
ATOM     14  SG  CYX   210      53.608  33.778  94.857  1.00  0.00           S
ATOM     15  C   CYX   210      55.926  34.068  97.111  1.00  0.00           C
ATOM     16  O   CYX   210      55.571  33.688  98.231  1.00  0.00           O
ATOM     17  N   PRO   211      56.213  35.372  96.824  1.00  0.00           N
ATOM     18  CD  PRO   211      57.049  35.765  95.754  1.00  0.00           C
ATOM     19  HD2 PRO   211      56.493  35.750  94.817  1.00  0.00           H
ATOM     20  HD3 PRO   211      57.892  35.079  95.668  1.00  0.00           H
ATOM     21  CG  PRO   211      57.597  37.146  96.129  1.00  0.00           C
ATOM     22  HG2 PRO   211      57.845  37.674  95.208  1.00  0.00           H
ATOM     23  HG3 PRO   211      58.403  37.036  96.854  1.00  0.00           H
ATOM     24  CB  PRO   211      56.490  37.753  96.949  1.00  0.00           C
ATOM     25  HB2 PRO   211      55.836  38.250  96.233  1.00  0.00           H
ATOM     26  HB3 PRO   211      56.791  38.479  97.704  1.00  0.00           H
ATOM     27  CA  PRO   211      55.847  36.598  97.624  1.00  0.00           C
ATOM     28  HA  PRO   211      56.382  36.437  98.560  1.00  0.00           H
ATOM     29  C   PRO   211      54.337  36.675  97.823  1.00  0.00           C
ATOM     30  O   PRO   211      53.509  36.522  96.927  1.00  0.00           O
ATOM     31  N   ARG   212      53.971  37.219  98.965  1.00  0.00           N
ATOM     32  H   ARG   212      54.762  37.446  99.551  1.00  0.00           H
ATOM     33  CA  ARG   212      52.579  37.658  99.327  1.00  0.00           C
ATOM     34  HA  ARG   212      52.000  36.740  99.228  1.00  0.00           H
ATOM     35  CB  ARG   212      52.685  38.267 100.783  1.00  0.00           C
ATOM     36  HB2 ARG   212      51.676  38.390 101.176  1.00  0.00           H
ATOM     37  HB3 ARG   212      53.110  37.417 101.316  1.00  0.00           H
ATOM     38  CG  ARG   212      53.645  39.471 101.002  1.00  0.00           C
ATOM     39  HG2 ARG   212      54.671  39.230 100.724  1.00  0.00           H
ATOM     40  HG3 ARG   212      53.207  40.340 100.512  1.00  0.00           H
ATOM     41  CD  ARG   212      53.661  39.873 102.415  1.00  0.00           C
ATOM     42  HD2 ARG   212      52.693  40.336 102.608  1.00  0.00           H
ATOM     43  HD3 ARG   212      53.825  38.952 102.974  1.00  0.00           H
ATOM     44  NE  ARG   212      54.634  40.962 102.686  1.00  0.00           N
ATOM     45  HE  ARG   212      54.367  41.916 102.487  1.00  0.00           H
ATOM     46  CZ  ARG   212      55.858  40.733 102.788  1.00  0.00           C
ATOM     47  NH1 ARG   212      56.405  39.549 102.849  1.00  0.00           N
ATOM     48 HH11 ARG   212      55.728  38.801 102.888  1.00  0.00           H
ATOM     49 HH12 ARG   212      57.356  39.311 102.607  1.00  0.00           H
ATOM     50  NH2 ARG   212      56.673  41.784 102.649  1.00  0.00           N
ATOM     51 HH21 ARG   212      56.363  42.740 102.543  1.00  0.00           H
ATOM     52 HH22 ARG   212      57.628  41.546 102.424  1.00  0.00           H
ATOM     53  C   ARG   212      51.960  38.672  98.336  1.00  0.00           C
ATOM     54  O   ARG   212      50.779  38.620  98.106  1.00  0.00           O
ATOM     55  N   GLN   213      52.782  39.511  97.693  1.00  0.00           N
ATOM     56  H   GLN   213      53.734  39.493  98.029  1.00  0.00           H
ATOM     57  CA  GLN   213      52.454  40.379  96.592  1.00  0.00           C
ATOM     58  HA  GLN   213      51.491  40.845  96.798  1.00  0.00           H
ATOM     59  CB  GLN   213      53.534  41.384  96.161  1.00  0.00           C
ATOM     60  HB2 GLN   213      54.501  40.961  95.887  1.00  0.00           H
ATOM     61  HB3 GLN   213      53.128  42.010  95.366  1.00  0.00           H
ATOM     62  CG  GLN   213      53.926  42.248  97.420  1.00  0.00           C
ATOM     63  HG2 GLN   213      54.378  43.175  97.066  1.00  0.00           H
ATOM     64  HG3 GLN   213      53.069  42.540  98.028  1.00  0.00           H
ATOM     65  CD  GLN   213      54.981  41.550  98.247  1.00  0.00           C
ATOM     66  OE1 GLN   213      55.296  40.359  98.036  1.00  0.00           O
ATOM     67  NE2 GLN   213      55.437  42.238  99.287  1.00  0.00           N
ATOM     68 HE21 GLN   213      56.223  41.862  99.798  1.00  0.00           H
ATOM     69 HE22 GLN   213      55.064  43.155  99.491  1.00  0.00           H
ATOM     70  C   GLN   213      52.012  39.593  95.379  1.00  0.00           C
ATOM     71  O   GLN   213      51.062  40.059  94.739  1.00  0.00           O
ATOM     72  N   LEU   214      52.669  38.471  94.960  1.00  0.00           N
ATOM     73  H   LEU   214      53.406  38.151  95.571  1.00  0.00           H
ATOM     74  CA  LEU   214      52.526  37.770  93.690  1.00  0.00           C
ATOM     75  HA  LEU   214      52.076  38.429  92.948  1.00  0.00           H
ATOM     76  CB  LEU   214      53.959  37.532  93.115  1.00  0.00           C
ATOM     77  HB2 LEU   214      54.438  36.774  93.734  1.00  0.00           H
ATOM     78  HB3 LEU   214      53.835  37.073  92.134  1.00  0.00           H
ATOM     79  CG  LEU   214      54.883  38.735  93.074  1.00  0.00           C
ATOM     80  HG  LEU   214      55.065  39.139  94.070  1.00  0.00           H
ATOM     81  CD1 LEU   214      56.237  38.239  92.572  1.00  0.00           C
ATOM     82 HD11 LEU   214      56.665  37.501  93.250  1.00  0.00           H
ATOM     83 HD12 LEU   214      56.073  37.790  91.592  1.00  0.00           H
ATOM     84 HD13 LEU   214      56.904  39.101  92.543  1.00  0.00           H
ATOM     85  CD2 LEU   214      54.408  39.825  92.079  1.00  0.00           C
ATOM     86 HD21 LEU   214      54.144  39.449  91.091  1.00  0.00           H
ATOM     87 HD22 LEU   214      53.611  40.414  92.534  1.00  0.00           H
ATOM     88 HD23 LEU   214      55.262  40.433  91.783  1.00  0.00           H
ATOM     89  C   LEU   214      51.719  36.515  93.670  1.00  0.00           C
ATOM     90  O   LEU   214      51.405  36.078  92.544  1.00  0.00           O
ATOM     91  N   LYS   215      51.204  36.045  94.786  1.00  0.00           N
ATOM     92  H   LYS   215      51.557  36.455  95.639  1.00  0.00           H
ATOM     93  CA  LYS   215      50.194  34.953  94.942  1.00  0.00           C
ATOM     94  HA  LYS   215      50.678  34.037  94.604  1.00  0.00           H
ATOM     95  CB  LYS   215      49.698  34.852  96.409  1.00  0.00           C
ATOM     96  HB2 LYS   215      49.486  35.827  96.848  1.00  0.00           H
ATOM     97  HB3 LYS   215      48.716  34.381  96.462  1.00  0.00           H
ATOM     98  CG  LYS   215      50.720  33.926  97.166  1.00  0.00           C
ATOM     99  HG2 LYS   215      50.637  32.937  96.716  1.00  0.00           H
ATOM    100  HG3 LYS   215      51.756  34.249  97.067  1.00  0.00           H
ATOM    101  CD  LYS   215      50.436  33.877  98.709  1.00  0.00           C
ATOM    102  HD2 LYS   215      51.117  33.218  99.248  1.00  0.00           H
ATOM    103  HD3 LYS   215      50.799  34.802  99.157  1.00  0.00           H
ATOM    104  CE  LYS   215      48.990  33.849  99.039  1.00  0.00           C
ATOM    105  HE2 LYS   215      48.866  34.014 100.109  1.00  0.00           H
ATOM    106  HE3 LYS   215      48.540  34.681  98.498  1.00  0.00           H
ATOM    107  NZ  LYS   215      48.343  32.581  98.599  1.00  0.00           N
ATOM    108  HZ1 LYS   215      48.324  32.444  97.599  1.00  0.00           H
ATOM    109  HZ2 LYS   215      48.659  31.775  99.120  1.00  0.00           H
ATOM    110  HZ3 LYS   215      47.381  32.586  98.907  1.00  0.00           H
ATOM    111  C   LYS   215      48.896  35.075  94.065  1.00  0.00           C
ATOM    112  O   LYS   215      48.267  36.137  94.074  1.00  0.00           O
ATOM    113  N   VAL   216      48.458  34.031  93.397  1.00  0.00           N
ATOM    114  H   VAL   216      49.038  33.207  93.466  1.00  0.00           H
ATOM    115  CA  VAL   216      47.118  33.908  92.767  1.00  0.00           C
ATOM    116  HA  VAL   216      46.525  34.811  92.907  1.00  0.00           H
ATOM    117  CB  VAL   216      47.387  33.485  91.279  1.00  0.00           C
ATOM    118  HB  VAL   216      48.081  32.649  91.361  1.00  0.00           H
ATOM    119  CG1 VAL   216      46.102  33.024  90.558  1.00  0.00           C
ATOM    120 HG11 VAL   216      45.405  33.852  90.685  1.00  0.00           H
ATOM    121 HG12 VAL   216      46.410  33.003  89.513  1.00  0.00           H
ATOM    122 HG13 VAL   216      45.670  32.131  91.009  1.00  0.00           H
ATOM    123  CG2 VAL   216      48.164  34.607  90.536  1.00  0.00           C
ATOM    124 HG21 VAL   216      48.767  35.211  91.214  1.00  0.00           H
ATOM    125 HG22 VAL   216      48.932  34.064  89.985  1.00  0.00           H
ATOM    126 HG23 VAL   216      47.481  35.170  89.900  1.00  0.00           H
ATOM    127  C   VAL   216      46.303  32.768  93.446  1.00  0.00           C
ATOM    128  O   VAL   216      46.890  31.743  93.587  1.00  0.00           O
ATOM    129  N   PRO   217      44.989  32.844  93.630  1.00  0.00           N
ATOM    130  CD  PRO   217      44.273  34.086  93.940  1.00  0.00           C
ATOM    131  HD2 PRO   217      43.889  34.485  93.001  1.00  0.00           H
ATOM    132  HD3 PRO   217      44.892  34.836  94.434  1.00  0.00           H
ATOM    133  CG  PRO   217      43.115  33.743  94.845  1.00  0.00           C
ATOM    134  HG2 PRO   217      42.302  34.444  94.653  1.00  0.00           H
ATOM    135  HG3 PRO   217      43.425  33.780  95.889  1.00  0.00           H
ATOM    136  CB  PRO   217      42.820  32.286  94.397  1.00  0.00           C
ATOM    137  HB2 PRO   217      42.344  32.391  93.422  1.00  0.00           H
ATOM    138  HB3 PRO   217      42.204  31.791  95.147  1.00  0.00           H
ATOM    139  CA  PRO   217      44.240  31.723  94.171  1.00  0.00           C
ATOM    140  HA  PRO   217      44.662  31.562  95.163  1.00  0.00           H
ATOM    141  C   PRO   217      44.178  30.440  93.291  1.00  0.00           C
ATOM    142  O   PRO   217      44.185  30.504  92.063  1.00  0.00           O
ATOM    143  N   PRO   218      43.974  29.304  93.951  1.00  0.00           N
ATOM    144  CD  PRO   218      43.271  29.231  95.282  1.00  0.00           C
ATOM    145  HD2 PRO   218      42.232  29.562  95.278  1.00  0.00           H
ATOM    146  HD3 PRO   218      43.753  29.709  96.135  1.00  0.00           H
ATOM    147  CG  PRO   218      43.256  27.755  95.534  1.00  0.00           C
ATOM    148  HG2 PRO   218      42.467  27.331  94.913  1.00  0.00           H
ATOM    149  HG3 PRO   218      43.105  27.351  96.535  1.00  0.00           H
ATOM    150  CB  PRO   218      44.567  27.220  94.799  1.00  0.00           C
ATOM    151  HB2 PRO   218      44.441  26.150  94.635  1.00  0.00           H
ATOM    152  HB3 PRO   218      45.428  27.580  95.362  1.00  0.00           H
ATOM    153  CA  PRO   218      44.577  28.085  93.512  1.00  0.00           C
ATOM    154  HA  PRO   218      45.619  28.202  93.212  1.00  0.00           H
ATOM    155  C   PRO   218      43.979  27.316  92.344  1.00  0.00           C
ATOM    156  O   PRO   218      44.600  26.395  91.762  1.00  0.00           O
ATOM    157  N   TYR   219      42.805  27.762  91.802  1.00  0.00           N
ATOM    158  H   TYR   219      42.334  28.578  92.167  1.00  0.00           H
ATOM    159  CA  TYR   219      41.970  26.972  90.820  1.00  0.00           C
ATOM    160  HA  TYR   219      41.865  25.908  91.031  1.00  0.00           H
ATOM    161  CB  TYR   219      40.491  27.476  91.059  1.00  0.00           C
ATOM    162  HB2 TYR   219      40.398  28.450  90.578  1.00  0.00           H
ATOM    163  HB3 TYR   219      39.791  26.891  90.463  1.00  0.00           H
ATOM    164  CG  TYR   219      40.145  27.572  92.503  1.00  0.00           C
ATOM    165  CD1 TYR   219      40.098  28.804  93.118  1.00  0.00           C
ATOM    166  HD1 TYR   219      40.456  29.707  92.646  1.00  0.00           H
ATOM    167  CE1 TYR   219      39.816  28.888  94.493  1.00  0.00           C
ATOM    168  HE1 TYR   219      39.727  29.836  95.001  1.00  0.00           H
ATOM    169  CZ  TYR   219      39.593  27.677  95.269  1.00  0.00           C
ATOM    170  OH  TYR   219      39.102  27.857  96.573  1.00  0.00           O
ATOM    171  HH  TYR   219      38.851  28.767  96.747  1.00  0.00           H
ATOM    172  CE2 TYR   219      39.630  26.416  94.653  1.00  0.00           C
ATOM    173  HE2 TYR   219      39.266  25.621  95.287  1.00  0.00           H
ATOM    174  CD2 TYR   219      40.027  26.364  93.284  1.00  0.00           C
ATOM    175  HD2 TYR   219      40.001  25.485  92.657  1.00  0.00           H
ATOM    176  C   TYR   219      42.347  27.123  89.329  1.00  0.00           C
ATOM    177  O   TYR   219      41.823  26.399  88.484  1.00  0.00           O
ATOM    178  N   LEU   220      43.133  28.165  89.021  1.00  0.00           N
ATOM    179  H   LEU   220      43.462  28.540  89.900  1.00  0.00           H
ATOM    180  CA  LEU   220      43.419  28.682  87.655  1.00  0.00           C
ATOM    181  HA  LEU   220      42.587  28.586  86.958  1.00  0.00           H
ATOM    182  CB  LEU   220      43.670  30.191  87.799  1.00  0.00           C
ATOM    183  HB2 LEU   220      44.572  30.322  88.396  1.00  0.00           H
ATOM    184  HB3 LEU   220      43.955  30.619  86.838  1.00  0.00           H
ATOM    185  CG  LEU   220      42.635  31.041  88.426  1.00  0.00           C
ATOM    186  HG  LEU   220      42.568  30.833  89.493  1.00  0.00           H
ATOM    187  CD1 LEU   220      42.935  32.503  88.348  1.00  0.00           C
ATOM    188 HD11 LEU   220      42.678  32.795  87.330  1.00  0.00           H
ATOM    189 HD12 LEU   220      42.232  33.044  88.982  1.00  0.00           H
ATOM    190 HD13 LEU   220      43.929  32.854  88.626  1.00  0.00           H
ATOM    191  CD2 LEU   220      41.238  30.917  87.803  1.00  0.00           C
ATOM    192 HD21 LEU   220      41.312  30.915  86.715  1.00  0.00           H
ATOM    193 HD22 LEU   220      40.739  29.976  88.033  1.00  0.00           H
ATOM    194 HD23 LEU   220      40.613  31.808  87.864  1.00  0.00           H
ATOM    195  C   LEU   220      44.566  27.988  86.908  1.00  0.00           C
ATOM    196  O   LEU   220      44.449  27.781  85.674  1.00  0.00           O
ATOM    197  N   GLY   221      45.637  27.577  87.616  1.00  0.00           N
ATOM    198  H   GLY   221      45.587  27.780  88.604  1.00  0.00           H
ATOM    199  CA  GLY   221      46.796  26.847  87.075  1.00  0.00           C
ATOM    200  HA2 GLY   221      47.110  26.015  87.706  1.00  0.00           H
ATOM    201  HA3 GLY   221      46.441  26.327  86.186  1.00  0.00           H
ATOM    202  C   GLY   221      48.048  27.723  86.845  1.00  0.00           C
ATOM    203  O   GLY   221      48.990  27.407  86.074  1.00  0.00           O
ATOM    204  N   TYR   222      48.068  28.879  87.530  1.00  0.00           N
ATOM    205  H   TYR   222      47.440  28.873  88.321  1.00  0.00           H
ATOM    206  CA  TYR   222      49.198  29.739  87.517  1.00  0.00           C
ATOM    207  HA  TYR   222      49.458  29.860  86.466  1.00  0.00           H
ATOM    208  CB  TYR   222      48.878  31.134  88.018  1.00  0.00           C
ATOM    209  HB2 TYR   222      48.538  30.861  89.017  1.00  0.00           H
ATOM    210  HB3 TYR   222      49.861  31.569  88.198  1.00  0.00           H
ATOM    211  CG  TYR   222      47.945  32.043  87.217  1.00  0.00           C
ATOM    212  CD1 TYR   222      46.821  31.590  86.524  1.00  0.00           C
ATOM    213  HD1 TYR   222      46.559  30.543  86.574  1.00  0.00           H
ATOM    214  CE1 TYR   222      45.939  32.427  85.816  1.00  0.00           C
ATOM    215  HE1 TYR   222      45.062  32.012  85.341  1.00  0.00           H
ATOM    216  CZ  TYR   222      46.375  33.788  85.654  1.00  0.00           C
ATOM    217  OH  TYR   222      45.654  34.733  84.901  1.00  0.00           O
ATOM    218  HH  TYR   222      44.696  34.778  84.948  1.00  0.00           H
ATOM    219  CE2 TYR   222      47.590  34.265  86.336  1.00  0.00           C
ATOM    220  HE2 TYR   222      47.890  35.281  86.128  1.00  0.00           H
ATOM    221  CD2 TYR   222      48.319  33.389  87.104  1.00  0.00           C
ATOM    222  HD2 TYR   222      49.195  33.786  87.595  1.00  0.00           H
ATOM    223  C   TYR   222      50.384  29.179  88.414  1.00  0.00           C
ATOM    224  O   TYR   222      50.142  28.415  89.339  1.00  0.00           O
ATOM    225  N   ARG   223      51.590  29.701  88.159  1.00  0.00           N
ATOM    226  H   ARG   223      51.683  30.212  87.293  1.00  0.00           H
ATOM    227  CA  ARG   223      52.881  29.244  88.805  1.00  0.00           C
ATOM    228  HA  ARG   223      52.781  29.448  89.871  1.00  0.00           H
ATOM    229  CB  ARG   223      53.301  27.841  88.426  1.00  0.00           C
ATOM    230  HB2 ARG   223      54.306  27.646  88.799  1.00  0.00           H
ATOM    231  HB3 ARG   223      52.560  27.173  88.867  1.00  0.00           H
ATOM    232  CG  ARG   223      53.372  27.701  86.881  1.00  0.00           C
ATOM    233  HG2 ARG   223      52.383  27.980  86.515  1.00  0.00           H
ATOM    234  HG3 ARG   223      54.200  28.224  86.403  1.00  0.00           H
ATOM    235  CD  ARG   223      53.651  26.253  86.497  1.00  0.00           C
ATOM    236  HD2 ARG   223      53.744  26.250  85.411  1.00  0.00           H
ATOM    237  HD3 ARG   223      54.685  26.044  86.775  1.00  0.00           H
ATOM    238  NE  ARG   223      52.771  25.290  87.006  1.00  0.00           N
ATOM    239  HE  ARG   223      52.096  25.681  87.648  1.00  0.00           H
ATOM    240  CZ  ARG   223      52.572  23.984  86.600  1.00  0.00           C
ATOM    241  NH1 ARG   223      53.237  23.484  85.642  1.00  0.00           N
ATOM    242 HH11 ARG   223      54.028  24.039  85.350  1.00  0.00           H
ATOM    243 HH12 ARG   223      53.276  22.486  85.493  1.00  0.00           H
ATOM    244  NH2 ARG   223      51.644  23.319  87.210  1.00  0.00           N
ATOM    245 HH21 ARG   223      51.060  23.882  87.813  1.00  0.00           H
ATOM    246 HH22 ARG   223      51.315  22.400  86.951  1.00  0.00           H
ATOM    247  C   ARG   223      54.056  30.248  88.502  1.00  0.00           C
ATOM    248  O   ARG   223      54.141  30.763  87.367  1.00  0.00           O
ATOM    249  N   PHE   224      54.929  30.549  89.446  1.00  0.00           N
ATOM    250  H   PHE   224      54.871  30.096  90.347  1.00  0.00           H
ATOM    251  CA  PHE   224      56.073  31.464  89.213  1.00  0.00           C
ATOM    252  HA  PHE   224      56.630  31.293  88.292  1.00  0.00           H
ATOM    253  CB  PHE   224      55.531  32.915  89.238  1.00  0.00           C
ATOM    254  HB2 PHE   224      54.653  32.931  88.592  1.00  0.00           H
ATOM    255  HB3 PHE   224      55.135  33.031  90.247  1.00  0.00           H
ATOM    256  CG  PHE   224      56.339  34.162  88.965  1.00  0.00           C
ATOM    257  CD1 PHE   224      57.155  34.085  87.803  1.00  0.00           C
ATOM    258  HD1 PHE   224      56.989  33.344  87.034  1.00  0.00           H
ATOM    259  CE1 PHE   224      57.962  35.102  87.470  1.00  0.00           C
ATOM    260  HE1 PHE   224      58.432  35.188  86.501  1.00  0.00           H
ATOM    261  CZ  PHE   224      58.062  36.260  88.314  1.00  0.00           C
ATOM    262  HZ  PHE   224      58.728  37.037  87.969  1.00  0.00           H
ATOM    263  CE2 PHE   224      57.336  36.332  89.515  1.00  0.00           C
ATOM    264  HE2 PHE   224      57.444  37.179  90.177  1.00  0.00           H
ATOM    265  CD2 PHE   224      56.469  35.306  89.736  1.00  0.00           C
ATOM    266  HD2 PHE   224      55.814  35.392  90.590  1.00  0.00           H
ATOM    267  C   PHE   224      57.107  31.327  90.391  1.00  0.00           C
ATOM    268  O   PHE   224      56.799  30.896  91.528  1.00  0.00           O
ATOM    269  N   LEU   225      58.411  31.650  90.194  1.00  0.00           N
ATOM    270  H   LEU   225      58.640  31.960  89.260  1.00  0.00           H
ATOM    271  CA  LEU   225      59.603  31.538  91.136  1.00  0.00           C
ATOM    272  HA  LEU   225      60.451  32.021  90.651  1.00  0.00           H
ATOM    273  CB  LEU   225      59.519  32.439  92.417  1.00  0.00           C
ATOM    274  HB2 LEU   225      58.754  32.029  93.076  1.00  0.00           H
ATOM    275  HB3 LEU   225      60.487  32.496  92.916  1.00  0.00           H
ATOM    276  CG  LEU   225      59.096  33.926  92.149  1.00  0.00           C
ATOM    277  HG  LEU   225      58.038  34.055  91.918  1.00  0.00           H
ATOM    278  CD1 LEU   225      59.371  34.803  93.312  1.00  0.00           C
ATOM    279 HD11 LEU   225      58.942  34.354  94.208  1.00  0.00           H
ATOM    280 HD12 LEU   225      60.442  34.944  93.457  1.00  0.00           H
ATOM    281 HD13 LEU   225      58.935  35.773  93.072  1.00  0.00           H
ATOM    282  CD2 LEU   225      59.770  34.554  90.984  1.00  0.00           C
ATOM    283 HD21 LEU   225      60.835  34.397  91.154  1.00  0.00           H
ATOM    284 HD22 LEU   225      59.477  34.164  90.010  1.00  0.00           H
ATOM    285 HD23 LEU   225      59.504  35.608  90.898  1.00  0.00           H
ATOM    286  C   LEU   225      59.859  30.049  91.556  1.00  0.00           C
ATOM    287  O   LEU   225      60.443  29.726  92.616  1.00  0.00           O
ATOM    288  N   GLY   226      59.350  29.108  90.781  1.00  0.00           N
ATOM    289  H   GLY   226      58.735  29.442  90.052  1.00  0.00           H
ATOM    290  CA  GLY   226      59.353  27.634  91.097  1.00  0.00           C
ATOM    291  HA2 GLY   226      59.134  27.142  90.149  1.00  0.00           H
ATOM    292  HA3 GLY   226      60.295  27.294  91.528  1.00  0.00           H
ATOM    293  C   GLY   226      58.231  27.113  91.894  1.00  0.00           C
ATOM    294  O   GLY   226      58.239  25.943  92.318  1.00  0.00           O
ATOM    295  N   GLU   227      57.252  27.979  92.187  1.00  0.00           N
ATOM    296  H   GLU   227      57.298  28.887  91.747  1.00  0.00           H
ATOM    297  CA  GLU   227      56.118  27.654  93.098  1.00  0.00           C
ATOM    298  HA  GLU   227      56.146  26.598  93.366  1.00  0.00           H
ATOM    299  CB  GLU   227      56.320  28.578  94.318  1.00  0.00           C
ATOM    300  HB2 GLU   227      57.241  28.192  94.755  1.00  0.00           H
ATOM    301  HB3 GLU   227      56.451  29.625  94.044  1.00  0.00           H
ATOM    302  CG  GLU   227      55.139  28.540  95.262  1.00  0.00           C
ATOM    303  HG2 GLU   227      54.475  29.366  95.008  1.00  0.00           H
ATOM    304  HG3 GLU   227      54.542  27.632  95.174  1.00  0.00           H
ATOM    305  CD  GLU   227      55.564  28.658  96.650  1.00  0.00           C
ATOM    306  OE1 GLU   227      55.285  29.654  97.357  1.00  0.00           O
ATOM    307  OE2 GLU   227      55.969  27.588  97.112  1.00  0.00           O
ATOM    308  C   GLU   227      54.775  27.869  92.417  1.00  0.00           C
ATOM    309  O   GLU   227      54.548  28.872  91.687  1.00  0.00           O
ATOM    310  N   ARG   228      53.893  26.936  92.661  1.00  0.00           N
ATOM    311  H   ARG   228      54.145  26.082  93.137  1.00  0.00           H
ATOM    312  CA  ARG   228      52.524  26.951  92.053  1.00  0.00           C
ATOM    313  HA  ARG   228      52.559  27.138  90.980  1.00  0.00           H
ATOM    314  CB  ARG   228      51.832  25.647  92.312  1.00  0.00           C
ATOM    315  HB2 ARG   228      50.813  25.690  91.929  1.00  0.00           H
ATOM    316  HB3 ARG   228      52.317  24.780  91.864  1.00  0.00           H
ATOM    317  CG  ARG   228      51.718  25.270  93.770  1.00  0.00           C
ATOM    318  HG2 ARG   228      52.695  25.199  94.248  1.00  0.00           H
ATOM    319  HG3 ARG   228      51.116  26.043  94.248  1.00  0.00           H
ATOM    320  CD  ARG   228      50.950  23.941  93.785  1.00  0.00           C
ATOM    321  HD2 ARG   228      49.985  24.122  93.311  1.00  0.00           H
ATOM    322  HD3 ARG   228      51.310  23.133  93.147  1.00  0.00           H
ATOM    323  NE  ARG   228      50.724  23.453  95.158  1.00  0.00           N
ATOM    324  HE  ARG   228      51.469  22.978  95.647  1.00  0.00           H
ATOM    325  CZ  ARG   228      49.720  23.712  95.963  1.00  0.00           C
ATOM    326  NH1 ARG   228      48.713  24.431  95.634  1.00  0.00           N
ATOM    327 HH11 ARG   228      48.753  24.915  94.748  1.00  0.00           H
ATOM    328 HH12 ARG   228      47.947  24.617  96.265  1.00  0.00           H
ATOM    329  NH2 ARG   228      49.685  23.316  97.150  1.00  0.00           N
ATOM    330 HH21 ARG   228      50.355  22.605  97.403  1.00  0.00           H
ATOM    331 HH22 ARG   228      49.055  23.742  97.814  1.00  0.00           H
ATOM    332  C   ARG   228      51.762  28.137  92.598  1.00  0.00           C
ATOM    333  O   ARG   228      52.060  28.631  93.702  1.00  0.00           O
ATOM    334  N   ASP   229      50.698  28.547  91.917  1.00  0.00           N
ATOM    335  H   ASP   229      50.584  28.195  90.977  1.00  0.00           H
ATOM    336  CA  ASP   229      49.724  29.556  92.325  1.00  0.00           C
ATOM    337  HA  ASP   229      49.184  29.774  91.403  1.00  0.00           H
ATOM    338  CB  ASP   229      48.797  29.029  93.387  1.00  0.00           C
ATOM    339  HB2 ASP   229      49.435  28.917  94.264  1.00  0.00           H
ATOM    340  HB3 ASP   229      47.946  29.683  93.579  1.00  0.00           H
ATOM    341  CG  ASP   229      48.311  27.617  93.064  1.00  0.00           C
ATOM    342  OD1 ASP   229      47.604  27.457  92.041  1.00  0.00           O
ATOM    343  OD2 ASP   229      48.669  26.657  93.776  1.00  0.00           O
ATOM    344  C   ASP   229      50.277  30.906  92.572  1.00  0.00           C
ATOM    345  O   ASP   229      50.002  31.585  93.551  1.00  0.00           O
ATOM    346  N   CYX   230      51.150  31.389  91.631  1.00  0.00           N
ATOM    347  H   CYX   230      51.373  30.836  90.816  1.00  0.00           H
ATOM    348  CA  CYX   230      51.751  32.681  91.689  1.00  0.00           C
ATOM    349  HA  CYX   230      51.147  33.443  92.181  1.00  0.00           H
ATOM    350  CB  CYX   230      53.025  32.376  92.452  1.00  0.00           C
ATOM    351  HB2 CYX   230      52.740  31.876  93.378  1.00  0.00           H
ATOM    352  HB3 CYX   230      53.534  31.672  91.794  1.00  0.00           H
ATOM    353  SG  CYX   230      54.144  33.675  92.891  1.00  0.00           S
ATOM    354  C   CYX   230      51.971  33.271  90.282  1.00  0.00           C
ATOM    355  O   CYX   230      52.086  32.497  89.304  1.00  0.00           O
ATOM    356  N   GLY   231      52.031  34.586  90.109  1.00  0.00           N
ATOM    357  H   GLY   231      52.154  35.173  90.922  1.00  0.00           H
ATOM    358  CA  GLY   231      51.965  35.171  88.764  1.00  0.00           C
ATOM    359  HA2 GLY   231      52.222  34.416  88.021  1.00  0.00           H
ATOM    360  HA3 GLY   231      50.988  35.625  88.598  1.00  0.00           H
ATOM    361  C   GLY   231      53.063  36.209  88.680  1.00  0.00           C
ATOM    362  O   GLY   231      53.459  36.780  89.651  1.00  0.00           O
ATOM    363  N   ALA   232      53.611  36.450  87.495  1.00  0.00           N
ATOM    364  H   ALA   232      53.281  36.016  86.645  1.00  0.00           H
ATOM    365  CA  ALA   232      54.677  37.431  87.157  1.00  0.00           C
ATOM    366  HA  ALA   232      55.562  37.345  87.788  1.00  0.00           H
ATOM    367  CB  ALA   232      55.199  37.180  85.661  1.00  0.00           C
ATOM    368  HB1 ALA   232      56.089  36.549  85.680  1.00  0.00           H
ATOM    369  HB2 ALA   232      54.410  36.737  85.054  1.00  0.00           H
ATOM    370  HB3 ALA   232      55.524  38.111  85.198  1.00  0.00           H
ATOM    371  C   ALA   232      54.117  38.863  87.329  1.00  0.00           C
ATOM    372  O   ALA   232      52.907  39.008  87.248  1.00  0.00           O
ATOM    373  N   PRO   233      54.903  39.856  87.686  1.00  0.00           N
ATOM    374  CD  PRO   233      56.387  39.804  87.660  1.00  0.00           C
ATOM    375  HD2 PRO   233      56.710  39.450  86.681  1.00  0.00           H
ATOM    376  HD3 PRO   233      56.747  39.074  88.384  1.00  0.00           H
ATOM    377  CG  PRO   233      56.960  41.144  88.074  1.00  0.00           C
ATOM    378  HG2 PRO   233      57.163  41.709  87.165  1.00  0.00           H
ATOM    379  HG3 PRO   233      57.778  41.023  88.784  1.00  0.00           H
ATOM    380  CB  PRO   233      55.675  41.717  88.789  1.00  0.00           C
ATOM    381  HB2 PRO   233      55.672  42.805  88.737  1.00  0.00           H
ATOM    382  HB3 PRO   233      55.715  41.541  89.864  1.00  0.00           H
ATOM    383  CA  PRO   233      54.475  41.176  88.062  1.00  0.00           C
ATOM    384  HA  PRO   233      53.638  41.081  88.754  1.00  0.00           H
ATOM    385  C   PRO   233      53.949  42.017  86.846  1.00  0.00           C
ATOM    386  O   PRO   233      54.440  41.920  85.740  1.00  0.00           O
ATOM    387  N   CYX   234      52.982  42.973  87.088  1.00  0.00           N
ATOM    388  H   CYX   234      52.490  42.971  87.971  1.00  0.00           H
ATOM    389  CA  CYX   234      52.430  43.838  86.095  1.00  0.00           C
ATOM    390  HA  CYX   234      53.259  44.150  85.459  1.00  0.00           H
ATOM    391  CB  CYX   234      51.415  43.171  85.238  1.00  0.00           C
ATOM    392  HB2 CYX   234      52.035  42.349  84.881  1.00  0.00           H
ATOM    393  HB3 CYX   234      50.583  42.832  85.855  1.00  0.00           H
ATOM    394  SG  CYX   234      50.692  44.088  83.863  1.00  0.00           S
ATOM    395  C   CYX   234      52.010  45.157  86.651  1.00  0.00           C
ATOM    396  O   CYX   234      51.605  46.140  85.925  1.00  0.00           O
ATOM    397  N   GLU   235      52.042  45.311  87.956  1.00  0.00           N
ATOM    398  H   GLU   235      52.145  44.476  88.515  1.00  0.00           H
ATOM    399  CA  GLU   235      51.685  46.544  88.734  1.00  0.00           C
ATOM    400  HA  GLU   235      50.624  46.748  88.589  1.00  0.00           H
ATOM    401  CB  GLU   235      51.926  46.317  90.257  1.00  0.00           C
ATOM    402  HB2 GLU   235      51.678  45.305  90.576  1.00  0.00           H
ATOM    403  HB3 GLU   235      53.014  46.335  90.313  1.00  0.00           H
ATOM    404  CG  GLU   235      51.353  47.312  91.241  1.00  0.00           C
ATOM    405  HG2 GLU   235      51.627  46.877  92.202  1.00  0.00           H
ATOM    406  HG3 GLU   235      51.814  48.272  91.008  1.00  0.00           H
ATOM    407  CD  GLU   235      49.806  47.252  91.161  1.00  0.00           C
ATOM    408  OE1 GLU   235      49.193  46.215  90.891  1.00  0.00           O
ATOM    409  OE2 GLU   235      49.236  48.366  91.396  1.00  0.00           O
ATOM    410  C   GLU   235      52.437  47.817  88.149  1.00  0.00           C
ATOM    411  O   GLU   235      53.608  47.748  87.770  1.00  0.00           O
ATOM    412  N   PRO   236      51.787  48.978  87.879  1.00  0.00           N
ATOM    413  CD  PRO   236      50.421  49.353  88.105  1.00  0.00           C
ATOM    414  HD2 PRO   236      50.383  49.957  89.012  1.00  0.00           H
ATOM    415  HD3 PRO   236      49.662  48.572  88.162  1.00  0.00           H
ATOM    416  CG  PRO   236      49.993  50.313  87.027  1.00  0.00           C
ATOM    417  HG2 PRO   236      49.347  51.080  87.455  1.00  0.00           H
ATOM    418  HG3 PRO   236      49.479  49.752  86.247  1.00  0.00           H
ATOM    419  CB  PRO   236      51.344  50.938  86.640  1.00  0.00           C
ATOM    420  HB2 PRO   236      51.462  51.954  87.015  1.00  0.00           H
ATOM    421  HB3 PRO   236      51.526  50.981  85.566  1.00  0.00           H
ATOM    422  CA  PRO   236      52.452  50.038  87.135  1.00  0.00           C
ATOM    423  HA  PRO   236      52.890  49.555  86.262  1.00  0.00           H
ATOM    424  C   PRO   236      53.579  50.779  87.920  1.00  0.00           C
ATOM    425  O   PRO   236      53.445  51.011  89.123  1.00  0.00           O
ATOM    426  N   GLY   237      54.627  51.096  87.092  1.00  0.00           N
ATOM    427  H   GLY   237      54.684  50.813  86.125  1.00  0.00           H
ATOM    428  CA  GLY   237      55.533  52.154  87.469  1.00  0.00           C
ATOM    429  HA2 GLY   237      56.168  52.250  86.589  1.00  0.00           H
ATOM    430  HA3 GLY   237      55.139  53.155  87.647  1.00  0.00           H
ATOM    431  C   GLY   237      56.537  51.879  88.555  1.00  0.00           C
ATOM    432  O   GLY   237      57.646  52.434  88.477  1.00  0.00           O
ATOM    433  N   ARG   238      56.161  51.011  89.557  1.00  0.00           N
ATOM    434  H   ARG   238      55.197  50.739  89.686  1.00  0.00           H
ATOM    435  CA  ARG   238      57.300  50.432  90.367  1.00  0.00           C
ATOM    436  HA  ARG   238      57.806  51.319  90.750  1.00  0.00           H
ATOM    437  CB  ARG   238      56.708  49.554  91.443  1.00  0.00           C
ATOM    438  HB2 ARG   238      57.555  49.109  91.965  1.00  0.00           H
ATOM    439  HB3 ARG   238      56.247  50.255  92.139  1.00  0.00           H
ATOM    440  CG  ARG   238      55.803  48.413  91.004  1.00  0.00           C
ATOM    441  HG2 ARG   238      55.127  48.742  90.214  1.00  0.00           H
ATOM    442  HG3 ARG   238      56.450  47.666  90.545  1.00  0.00           H
ATOM    443  CD  ARG   238      55.134  47.903  92.257  1.00  0.00           C
ATOM    444  HD2 ARG   238      54.875  46.855  92.111  1.00  0.00           H
ATOM    445  HD3 ARG   238      55.866  48.003  93.059  1.00  0.00           H
ATOM    446  NE  ARG   238      54.000  48.838  92.529  1.00  0.00           N
ATOM    447  HE  ARG   238      53.431  49.182  91.769  1.00  0.00           H
ATOM    448  CZ  ARG   238      53.712  49.379  93.709  1.00  0.00           C
ATOM    449  NH1 ARG   238      54.228  48.993  94.794  1.00  0.00           N
ATOM    450 HH11 ARG   238      55.039  48.394  94.735  1.00  0.00           H
ATOM    451 HH12 ARG   238      53.895  49.289  95.701  1.00  0.00           H
ATOM    452  NH2 ARG   238      52.751  50.248  93.857  1.00  0.00           N
ATOM    453 HH21 ARG   238      52.522  50.676  92.972  1.00  0.00           H
ATOM    454 HH22 ARG   238      52.421  50.634  94.731  1.00  0.00           H
ATOM    455  C   ARG   238      58.419  49.665  89.604  1.00  0.00           C
ATOM    456  O   ARG   238      58.145  48.953  88.660  1.00  0.00           O
ATOM    457  N   ALA   239      59.697  49.891  90.017  1.00  0.00           N
ATOM    458  H   ALA   239      59.863  50.279  90.935  1.00  0.00           H
ATOM    459  CA  ALA   239      60.876  49.500  89.213  1.00  0.00           C
ATOM    460  HA  ALA   239      60.621  49.585  88.157  1.00  0.00           H
ATOM    461  CB  ALA   239      61.929  50.555  89.585  1.00  0.00           C
ATOM    462  HB1 ALA   239      61.602  51.414  88.999  1.00  0.00           H
ATOM    463  HB2 ALA   239      61.953  50.881  90.625  1.00  0.00           H
ATOM    464  HB3 ALA   239      62.904  50.235  89.218  1.00  0.00           H
ATOM    465  C   ALA   239      61.385  48.053  89.634  1.00  0.00           C
ATOM    466  O   ALA   239      62.355  47.566  88.990  1.00  0.00           O
ATOM    467  N   ASN   240      60.664  47.368  90.530  1.00  0.00           N
ATOM    468  H   ASN   240      60.060  47.892  91.147  1.00  0.00           H
ATOM    469  CA  ASN   240      60.874  45.912  90.628  1.00  0.00           C
ATOM    470  HA  ASN   240      61.768  45.606  90.086  1.00  0.00           H
ATOM    471  CB  ASN   240      60.867  45.437  92.077  1.00  0.00           C
ATOM    472  HB2 ASN   240      61.011  44.373  92.264  1.00  0.00           H
ATOM    473  HB3 ASN   240      61.603  46.031  92.618  1.00  0.00           H
ATOM    474  CG  ASN   240      59.600  45.822  92.868  1.00  0.00           C
ATOM    475  OD1 ASN   240      59.119  46.943  92.732  1.00  0.00           O
ATOM    476  ND2 ASN   240      59.034  45.004  93.740  1.00  0.00           N
ATOM    477 HD21 ASN   240      58.243  45.402  94.225  1.00  0.00           H
ATOM    478 HD22 ASN   240      59.233  44.013  93.751  1.00  0.00           H
ATOM    479  C   ASN   240      59.739  45.079  89.956  1.00  0.00           C
ATOM    480  O   ASN   240      59.698  43.839  90.258  1.00  0.00           O
ATOM    481  N   GLY   241      58.830  45.740  89.136  1.00  0.00           N
ATOM    482  H   GLY   241      59.030  46.686  88.843  1.00  0.00           H
ATOM    483  CA  GLY   241      57.512  45.224  88.883  1.00  0.00           C
ATOM    484  HA2 GLY   241      57.376  44.231  89.310  1.00  0.00           H
ATOM    485  HA3 GLY   241      56.698  45.925  89.070  1.00  0.00           H
ATOM    486  C   GLY   241      57.264  44.692  87.473  1.00  0.00           C
ATOM    487  O   GLY   241      56.165  44.720  86.993  1.00  0.00           O
ATOM    488  N   LEU   242      58.318  44.194  86.834  1.00  0.00           N
ATOM    489  H   LEU   242      59.128  44.268  87.433  1.00  0.00           H
ATOM    490  CA  LEU   242      58.413  43.533  85.565  1.00  0.00           C
ATOM    491  HA  LEU   242      57.434  43.202  85.218  1.00  0.00           H
ATOM    492  CB  LEU   242      58.725  44.658  84.538  1.00  0.00           C
ATOM    493  HB2 LEU   242      57.770  45.095  84.245  1.00  0.00           H
ATOM    494  HB3 LEU   242      59.326  45.398  85.066  1.00  0.00           H
ATOM    495  CG  LEU   242      59.514  44.183  83.278  1.00  0.00           C
ATOM    496  HG  LEU   242      60.444  43.709  83.590  1.00  0.00           H
ATOM    497  CD1 LEU   242      58.808  43.210  82.371  1.00  0.00           C
ATOM    498 HD11 LEU   242      58.475  42.279  82.830  1.00  0.00           H
ATOM    499 HD12 LEU   242      58.003  43.729  81.850  1.00  0.00           H
ATOM    500 HD13 LEU   242      59.533  42.911  81.614  1.00  0.00           H
ATOM    501  CD2 LEU   242      59.871  45.388  82.457  1.00  0.00           C
ATOM    502 HD21 LEU   242      60.590  45.060  81.706  1.00  0.00           H
ATOM    503 HD22 LEU   242      59.009  45.868  81.994  1.00  0.00           H
ATOM    504 HD23 LEU   242      60.287  46.133  83.135  1.00  0.00           H
ATOM    505  C   LEU   242      59.605  42.550  85.628  1.00  0.00           C
ATOM    506  O   LEU   242      60.575  42.797  86.337  1.00  0.00           O
ATOM    507  N   MET   243      59.479  41.348  85.068  1.00  0.00           N
ATOM    508  H   MET   243      58.603  41.154  84.604  1.00  0.00           H
ATOM    509  CA  MET   243      60.568  40.419  85.014  1.00  0.00           C
ATOM    510  HA  MET   243      60.791  40.251  86.067  1.00  0.00           H
ATOM    511  CB  MET   243      60.016  39.182  84.486  1.00  0.00           C
ATOM    512  HB2 MET   243      59.072  39.028  85.010  1.00  0.00           H
ATOM    513  HB3 MET   243      59.787  39.368  83.437  1.00  0.00           H
ATOM    514  CG  MET   243      60.902  37.939  84.581  1.00  0.00           C
ATOM    515  HG2 MET   243      60.294  37.076  84.309  1.00  0.00           H
ATOM    516  HG3 MET   243      61.770  37.918  83.922  1.00  0.00           H
ATOM    517  SD  MET   243      61.603  37.738  86.211  1.00  0.00           S
ATOM    518  CE  MET   243      61.879  35.985  86.155  1.00  0.00           C
ATOM    519  HE1 MET   243      62.323  35.751  87.123  1.00  0.00           H
ATOM    520  HE2 MET   243      60.934  35.479  85.959  1.00  0.00           H
ATOM    521  HE3 MET   243      62.457  35.645  85.296  1.00  0.00           H
ATOM    522  C   MET   243      61.823  40.978  84.292  1.00  0.00           C
ATOM    523  O   MET   243      61.720  41.514  83.142  1.00  0.00           O
ATOM    524  N   TYR   244      62.992  40.758  84.931  1.00  0.00           N
ATOM    525  H   TYR   244      62.959  40.448  85.891  1.00  0.00           H
ATOM    526  CA  TYR   244      64.313  41.023  84.423  1.00  0.00           C
ATOM    527  HA  TYR   244      64.950  40.522  85.152  1.00  0.00           H
ATOM    528  CB  TYR   244      64.595  40.262  83.134  1.00  0.00           C
ATOM    529  HB2 TYR   244      64.066  40.756  82.318  1.00  0.00           H
ATOM    530  HB3 TYR   244      65.667  40.395  82.989  1.00  0.00           H
ATOM    531  CG  TYR   244      64.213  38.774  83.147  1.00  0.00           C
ATOM    532  CD1 TYR   244      64.629  37.930  84.163  1.00  0.00           C
ATOM    533  HD1 TYR   244      65.179  38.409  84.959  1.00  0.00           H
ATOM    534  CE1 TYR   244      64.424  36.474  84.097  1.00  0.00           C
ATOM    535  HE1 TYR   244      64.657  35.787  84.897  1.00  0.00           H
ATOM    536  CZ  TYR   244      63.868  35.913  82.958  1.00  0.00           C
ATOM    537  OH  TYR   244      63.448  34.611  82.900  1.00  0.00           O
ATOM    538  HH  TYR   244      63.422  34.406  81.962  1.00  0.00           H
ATOM    539  CE2 TYR   244      63.514  36.767  81.883  1.00  0.00           C
ATOM    540  HE2 TYR   244      63.159  36.326  80.963  1.00  0.00           H
ATOM    541  CD2 TYR   244      63.650  38.168  82.014  1.00  0.00           C
ATOM    542  HD2 TYR   244      63.381  38.823  81.198  1.00  0.00           H
ATOM    543  C   TYR   244      64.753  42.485  84.527  1.00  0.00           C
ATOM    544  O   TYR   244      65.865  42.743  84.935  1.00  0.00           O
ATOM    545  N   PHE   245      63.867  43.429  84.177  1.00  0.00           N
ATOM    546  H   PHE   245      63.013  43.043  83.801  1.00  0.00           H
ATOM    547  CA  PHE   245      64.358  44.788  83.835  1.00  0.00           C
ATOM    548  HA  PHE   245      65.400  45.004  84.072  1.00  0.00           H
ATOM    549  CB  PHE   245      64.293  44.957  82.322  1.00  0.00           C
ATOM    550  HB2 PHE   245      63.235  44.931  82.062  1.00  0.00           H
ATOM    551  HB3 PHE   245      64.408  46.007  82.052  1.00  0.00           H
ATOM    552  CG  PHE   245      65.213  43.957  81.551  1.00  0.00           C
ATOM    553  CD1 PHE   245      64.673  43.082  80.616  1.00  0.00           C
ATOM    554  HD1 PHE   245      63.672  43.178  80.220  1.00  0.00           H
ATOM    555  CE1 PHE   245      65.417  42.113  80.021  1.00  0.00           C
ATOM    556  HE1 PHE   245      65.035  41.673  79.112  1.00  0.00           H
ATOM    557  CZ  PHE   245      66.696  41.881  80.397  1.00  0.00           C
ATOM    558  HZ  PHE   245      67.157  41.039  79.901  1.00  0.00           H
ATOM    559  CE2 PHE   245      67.329  42.759  81.357  1.00  0.00           C
ATOM    560  HE2 PHE   245      68.234  42.363  81.794  1.00  0.00           H
ATOM    561  CD2 PHE   245      66.528  43.762  81.943  1.00  0.00           C
ATOM    562  HD2 PHE   245      66.894  44.432  82.708  1.00  0.00           H
ATOM    563  C   PHE   245      63.562  45.902  84.421  1.00  0.00           C
ATOM    564  O   PHE   245      62.315  45.774  84.727  1.00  0.00           O
ATOM    565  N   LYS   246      64.238  47.019  84.812  1.00  0.00           N
ATOM    566  H   LYS   246      65.238  46.967  84.681  1.00  0.00           H
ATOM    567  CA  LYS   246      63.707  48.322  85.232  1.00  0.00           C
ATOM    568  HA  LYS   246      63.124  47.983  86.088  1.00  0.00           H
ATOM    569  CB  LYS   246      64.895  49.184  85.725  1.00  0.00           C
ATOM    570  HB2 LYS   246      64.506  49.798  86.536  1.00  0.00           H
ATOM    571  HB3 LYS   246      65.605  48.573  86.283  1.00  0.00           H
ATOM    572  CG  LYS   246      65.601  50.029  84.639  1.00  0.00           C
ATOM    573  HG2 LYS   246      65.728  49.440  83.730  1.00  0.00           H
ATOM    574  HG3 LYS   246      64.859  50.751  84.296  1.00  0.00           H
ATOM    575  CD  LYS   246      66.869  50.756  85.103  1.00  0.00           C
ATOM    576  HD2 LYS   246      67.658  50.186  85.594  1.00  0.00           H
ATOM    577  HD3 LYS   246      67.193  51.183  84.154  1.00  0.00           H
ATOM    578  CE  LYS   246      66.498  51.871  86.133  1.00  0.00           C
ATOM    579  HE2 LYS   246      65.875  52.616  85.638  1.00  0.00           H
ATOM    580  HE3 LYS   246      65.992  51.462  87.007  1.00  0.00           H
ATOM    581  NZ  LYS   246      67.666  52.663  86.563  1.00  0.00           N
ATOM    582  HZ1 LYS   246      68.236  53.038  85.818  1.00  0.00           H
ATOM    583  HZ2 LYS   246      67.487  53.470  87.143  1.00  0.00           H
ATOM    584  HZ3 LYS   246      68.314  52.143  87.137  1.00  0.00           H
ATOM    585  C   LYS   246      62.744  48.974  84.338  1.00  0.00           C
ATOM    586  O   LYS   246      62.694  48.606  83.131  1.00  0.00           O
ATOM    587  N   GLU   247      62.154  50.012  84.959  1.00  0.00           N
ATOM    588  H   GLU   247      62.414  50.176  85.921  1.00  0.00           H
ATOM    589  CA  GLU   247      61.161  50.794  84.274  1.00  0.00           C
ATOM    590  HA  GLU   247      60.492  50.042  83.856  1.00  0.00           H
ATOM    591  CB  GLU   247      60.398  51.721  85.252  1.00  0.00           C
ATOM    592  HB2 GLU   247      59.987  51.098  86.046  1.00  0.00           H
ATOM    593  HB3 GLU   247      61.222  52.310  85.656  1.00  0.00           H
ATOM    594  CG  GLU   247      59.260  52.646  84.669  1.00  0.00           C
ATOM    595  HG2 GLU   247      58.860  53.100  85.576  1.00  0.00           H
ATOM    596  HG3 GLU   247      59.733  53.368  84.003  1.00  0.00           H
ATOM    597  CD  GLU   247      58.111  51.868  83.952  1.00  0.00           C
ATOM    598  OE1 GLU   247      58.037  50.619  84.118  1.00  0.00           O
ATOM    599  OE2 GLU   247      57.291  52.489  83.270  1.00  0.00           O
ATOM    600  C   GLU   247      61.748  51.588  83.115  1.00  0.00           C
ATOM    601  O   GLU   247      61.030  51.739  82.097  1.00  0.00           O
ATOM    602  N   GLU   248      63.009  52.121  83.196  1.00  0.00           N
ATOM    603  H   GLU   248      63.415  52.119  84.121  1.00  0.00           H
ATOM    604  CA  GLU   248      63.693  52.831  82.078  1.00  0.00           C
ATOM    605  HA  GLU   248      63.080  53.634  81.670  1.00  0.00           H
ATOM    606  CB  GLU   248      65.017  53.484  82.553  1.00  0.00           C
ATOM    607  HB2 GLU   248      65.756  52.786  82.947  1.00  0.00           H
ATOM    608  HB3 GLU   248      65.404  53.978  81.661  1.00  0.00           H
ATOM    609  CG  GLU   248      64.938  54.485  83.641  1.00  0.00           C
ATOM    610  HG2 GLU   248      64.653  53.974  84.560  1.00  0.00           H
ATOM    611  HG3 GLU   248      65.948  54.833  83.860  1.00  0.00           H
ATOM    612  CD  GLU   248      64.165  55.731  83.466  1.00  0.00           C
ATOM    613  OE1 GLU   248      63.532  56.033  82.443  1.00  0.00           O
ATOM    614  OE2 GLU   248      64.109  56.529  84.417  1.00  0.00           O
ATOM    615  C   GLU   248      63.891  51.833  80.929  1.00  0.00           C
ATOM    616  O   GLU   248      63.893  52.253  79.798  1.00  0.00           O
ATOM    617  N   GLU   249      64.181  50.548  81.156  1.00  0.00           N
ATOM    618  H   GLU   249      64.165  50.280  82.130  1.00  0.00           H
ATOM    619  CA  GLU   249      64.168  49.504  80.128  1.00  0.00           C
ATOM    620  HA  GLU   249      64.738  49.849  79.265  1.00  0.00           H
ATOM    621  CB  GLU   249      64.899  48.265  80.643  1.00  0.00           C
ATOM    622  HB2 GLU   249      64.672  48.207  81.708  1.00  0.00           H
ATOM    623  HB3 GLU   249      64.385  47.381  80.266  1.00  0.00           H
ATOM    624  CG  GLU   249      66.452  47.991  80.359  1.00  0.00           C
ATOM    625  HG2 GLU   249      66.801  47.015  80.697  1.00  0.00           H
ATOM    626  HG3 GLU   249      66.584  48.209  79.299  1.00  0.00           H
ATOM    627  CD  GLU   249      67.350  48.895  81.132  1.00  0.00           C
ATOM    628  OE1 GLU   249      67.420  50.108  80.824  1.00  0.00           O
ATOM    629  OE2 GLU   249      68.026  48.358  82.014  1.00  0.00           O
ATOM    630  C   GLU   249      62.738  49.254  79.605  1.00  0.00           C
ATOM    631  O   GLU   249      62.571  49.422  78.397  1.00  0.00           O
ATOM    632  N   ARG   250      61.716  49.133  80.493  1.00  0.00           N
ATOM    633  H   ARG   250      61.902  49.276  81.475  1.00  0.00           H
ATOM    634  CA  ARG   250      60.335  49.085  80.005  1.00  0.00           C
ATOM    635  HA  ARG   250      60.254  48.240  79.321  1.00  0.00           H
ATOM    636  CB  ARG   250      59.226  49.058  81.070  1.00  0.00           C
ATOM    637  HB2 ARG   250      59.532  48.358  81.847  1.00  0.00           H
ATOM    638  HB3 ARG   250      59.163  50.021  81.577  1.00  0.00           H
ATOM    639  CG  ARG   250      57.912  48.610  80.450  1.00  0.00           C
ATOM    640  HG2 ARG   250      57.653  49.069  79.496  1.00  0.00           H
ATOM    641  HG3 ARG   250      58.033  47.536  80.309  1.00  0.00           H
ATOM    642  CD  ARG   250      56.725  48.783  81.363  1.00  0.00           C
ATOM    643  HD2 ARG   250      55.820  48.271  81.038  1.00  0.00           H
ATOM    644  HD3 ARG   250      56.962  48.383  82.349  1.00  0.00           H
ATOM    645  NE  ARG   250      56.392  50.203  81.525  1.00  0.00           N
ATOM    646  HE  ARG   250      56.977  50.717  82.169  1.00  0.00           H
ATOM    647  CZ  ARG   250      55.605  50.952  80.764  1.00  0.00           C
ATOM    648  NH1 ARG   250      54.778  50.412  79.960  1.00  0.00           N
ATOM    649 HH11 ARG   250      54.796  49.422  79.764  1.00  0.00           H
ATOM    650 HH12 ARG   250      54.052  51.041  79.646  1.00  0.00           H
ATOM    651  NH2 ARG   250      55.653  52.217  81.108  1.00  0.00           N
ATOM    652 HH21 ARG   250      56.165  52.445  81.948  1.00  0.00           H
ATOM    653 HH22 ARG   250      55.136  52.940  80.629  1.00  0.00           H
ATOM    654  C   ARG   250      60.000  50.226  79.001  1.00  0.00           C
ATOM    655  O   ARG   250      59.567  50.012  77.853  1.00  0.00           O
ATOM    656  N   ARG   251      60.421  51.458  79.289  1.00  0.00           N
ATOM    657  H   ARG   251      60.881  51.464  80.188  1.00  0.00           H
ATOM    658  CA  ARG   251      60.326  52.668  78.405  1.00  0.00           C
ATOM    659  HA  ARG   251      59.293  52.772  78.075  1.00  0.00           H
ATOM    660  CB  ARG   251      60.776  53.947  79.123  1.00  0.00           C
ATOM    661  HB2 ARG   251      60.341  53.881  80.120  1.00  0.00           H
ATOM    662  HB3 ARG   251      61.861  54.014  79.205  1.00  0.00           H
ATOM    663  CG  ARG   251      60.399  55.237  78.425  1.00  0.00           C
ATOM    664  HG2 ARG   251      60.855  55.377  77.445  1.00  0.00           H
ATOM    665  HG3 ARG   251      59.352  55.065  78.175  1.00  0.00           H
ATOM    666  CD  ARG   251      60.565  56.419  79.420  1.00  0.00           C
ATOM    667  HD2 ARG   251      59.944  56.242  80.299  1.00  0.00           H
ATOM    668  HD3 ARG   251      61.618  56.501  79.689  1.00  0.00           H
ATOM    669  NE  ARG   251      60.282  57.694  78.685  1.00  0.00           N
ATOM    670  HE  ARG   251      61.025  58.378  78.662  1.00  0.00           H
ATOM    671  CZ  ARG   251      59.127  58.242  78.429  1.00  0.00           C
ATOM    672  NH1 ARG   251      58.060  57.617  78.468  1.00  0.00           N
ATOM    673 HH11 ARG   251      57.938  56.646  78.721  1.00  0.00           H
ATOM    674 HH12 ARG   251      57.281  58.194  78.185  1.00  0.00           H
ATOM    675  NH2 ARG   251      59.002  59.404  77.954  1.00  0.00           N
ATOM    676 HH21 ARG   251      59.777  60.003  77.710  1.00  0.00           H
ATOM    677 HH22 ARG   251      58.034  59.692  77.926  1.00  0.00           H
ATOM    678  C   ARG   251      61.092  52.441  77.117  1.00  0.00           C
ATOM    679  O   ARG   251      60.721  52.827  75.958  1.00  0.00           O
ATOM    680  N   PHE   252      62.264  51.806  77.162  1.00  0.00           N
ATOM    681  H   PHE   252      62.685  51.603  78.058  1.00  0.00           H
ATOM    682  CA  PHE   252      63.128  51.666  75.986  1.00  0.00           C
ATOM    683  HA  PHE   252      63.174  52.595  75.417  1.00  0.00           H
ATOM    684  CB  PHE   252      64.563  51.397  76.484  1.00  0.00           C
ATOM    685  HB2 PHE   252      64.771  52.231  77.155  1.00  0.00           H
ATOM    686  HB3 PHE   252      64.458  50.522  77.125  1.00  0.00           H
ATOM    687  CG  PHE   252      65.694  51.426  75.481  1.00  0.00           C
ATOM    688  CD1 PHE   252      66.913  50.943  76.017  1.00  0.00           C
ATOM    689  HD1 PHE   252      66.937  50.831  77.091  1.00  0.00           H
ATOM    690  CE1 PHE   252      68.054  50.719  75.162  1.00  0.00           C
ATOM    691  HE1 PHE   252      68.937  50.296  75.619  1.00  0.00           H
ATOM    692  CZ  PHE   252      67.908  51.039  73.799  1.00  0.00           C
ATOM    693  HZ  PHE   252      68.753  50.962  73.132  1.00  0.00           H
ATOM    694  CE2 PHE   252      66.689  51.459  73.223  1.00  0.00           C
ATOM    695  HE2 PHE   252      66.652  51.626  72.157  1.00  0.00           H
ATOM    696  CD2 PHE   252      65.607  51.735  74.066  1.00  0.00           C
ATOM    697  HD2 PHE   252      64.662  52.006  73.619  1.00  0.00           H
ATOM    698  C   PHE   252      62.611  50.563  75.040  1.00  0.00           C
ATOM    699  O   PHE   252      62.558  50.666  73.814  1.00  0.00           O
ATOM    700  N   ALA   253      62.144  49.438  75.643  1.00  0.00           N
ATOM    701  H   ALA   253      62.454  49.408  76.604  1.00  0.00           H
ATOM    702  CA  ALA   253      61.431  48.275  75.048  1.00  0.00           C
ATOM    703  HA  ALA   253      62.090  47.814  74.314  1.00  0.00           H
ATOM    704  CB  ALA   253      61.100  47.152  76.102  1.00  0.00           C
ATOM    705  HB1 ALA   253      62.048  46.850  76.546  1.00  0.00           H
ATOM    706  HB2 ALA   253      60.496  47.546  76.919  1.00  0.00           H
ATOM    707  HB3 ALA   253      60.509  46.309  75.741  1.00  0.00           H
ATOM    708  C   ALA   253      60.183  48.811  74.332  1.00  0.00           C
ATOM    709  O   ALA   253      59.923  48.410  73.195  1.00  0.00           O
ATOM    710  N   ARG   254      59.310  49.543  74.978  1.00  0.00           N
ATOM    711  H   ARG   254      59.552  49.888  75.895  1.00  0.00           H
ATOM    712  CA  ARG   254      58.075  50.101  74.469  1.00  0.00           C
ATOM    713  HA  ARG   254      57.268  49.428  74.181  1.00  0.00           H
ATOM    714  CB  ARG   254      57.479  51.027  75.605  1.00  0.00           C
ATOM    715  HB2 ARG   254      58.292  51.610  76.037  1.00  0.00           H
ATOM    716  HB3 ARG   254      56.837  51.667  74.999  1.00  0.00           H
ATOM    717  CG  ARG   254      56.586  50.266  76.546  1.00  0.00           C
ATOM    718  HG2 ARG   254      57.172  49.410  76.880  1.00  0.00           H
ATOM    719  HG3 ARG   254      56.477  50.869  77.447  1.00  0.00           H
ATOM    720  CD  ARG   254      55.200  49.888  76.005  1.00  0.00           C
ATOM    721  HD2 ARG   254      55.429  49.384  75.066  1.00  0.00           H
ATOM    722  HD3 ARG   254      54.785  49.129  76.670  1.00  0.00           H
ATOM    723  NE  ARG   254      54.394  51.035  75.873  1.00  0.00           N
ATOM    724  HE  ARG   254      54.736  51.911  76.241  1.00  0.00           H
ATOM    725  CZ  ARG   254      53.175  51.133  75.336  1.00  0.00           C
ATOM    726  NH1 ARG   254      52.649  50.222  74.637  1.00  0.00           N
ATOM    727 HH11 ARG   254      53.126  49.341  74.508  1.00  0.00           H
ATOM    728 HH12 ARG   254      51.698  50.319  74.310  1.00  0.00           H
ATOM    729  NH2 ARG   254      52.560  52.280  75.496  1.00  0.00           N
ATOM    730 HH21 ARG   254      53.075  53.055  75.888  1.00  0.00           H
ATOM    731 HH22 ARG   254      51.680  52.398  75.015  1.00  0.00           H
ATOM    732  C   ARG   254      58.256  51.006  73.237  1.00  0.00           C
ATOM    733  O   ARG   254      57.601  50.722  72.228  1.00  0.00           O
ATOM    734  N   LEU   255      59.255  51.876  73.279  1.00  0.00           N
ATOM    735  H   LEU   255      59.680  51.982  74.189  1.00  0.00           H
ATOM    736  CA  LEU   255      59.756  52.569  72.054  1.00  0.00           C
ATOM    737  HA  LEU   255      58.930  53.187  71.701  1.00  0.00           H
ATOM    738  CB  LEU   255      60.921  53.448  72.496  1.00  0.00           C
ATOM    739  HB2 LEU   255      60.569  54.124  73.275  1.00  0.00           H
ATOM    740  HB3 LEU   255      61.655  52.769  72.931  1.00  0.00           H
ATOM    741  CG  LEU   255      61.572  54.302  71.360  1.00  0.00           C
ATOM    742  HG  LEU   255      62.045  53.671  70.607  1.00  0.00           H
ATOM    743  CD1 LEU   255      60.561  55.234  70.622  1.00  0.00           C
ATOM    744 HD11 LEU   255      59.729  54.708  70.155  1.00  0.00           H
ATOM    745 HD12 LEU   255      60.142  55.834  71.430  1.00  0.00           H
ATOM    746 HD13 LEU   255      61.074  55.844  69.878  1.00  0.00           H
ATOM    747  CD2 LEU   255      62.641  55.139  72.013  1.00  0.00           C
ATOM    748 HD21 LEU   255      63.135  55.698  71.218  1.00  0.00           H
ATOM    749 HD22 LEU   255      62.146  55.830  72.695  1.00  0.00           H
ATOM    750 HD23 LEU   255      63.289  54.508  72.621  1.00  0.00           H
ATOM    751  C   LEU   255      60.113  51.563  70.951  1.00  0.00           C
ATOM    752  O   LEU   255      59.570  51.622  69.862  1.00  0.00           O
ATOM    753  N   TRP   256      60.959  50.557  71.261  1.00  0.00           N
ATOM    754  H   TRP   256      61.322  50.544  72.203  1.00  0.00           H
ATOM    755  CA  TRP   256      61.561  49.656  70.259  1.00  0.00           C
ATOM    756  HA  TRP   256      62.165  50.225  69.552  1.00  0.00           H
ATOM    757  CB  TRP   256      62.521  48.700  70.979  1.00  0.00           C
ATOM    758  HB2 TRP   256      63.306  49.322  71.409  1.00  0.00           H
ATOM    759  HB3 TRP   256      62.057  48.220  71.841  1.00  0.00           H
ATOM    760  CG  TRP   256      63.215  47.774  70.007  1.00  0.00           C
ATOM    761  CD1 TRP   256      63.019  46.443  69.818  1.00  0.00           C
ATOM    762  HD1 TRP   256      62.352  45.846  70.421  1.00  0.00           H
ATOM    763  NE1 TRP   256      64.030  45.948  69.015  1.00  0.00           N
ATOM    764  HE1 TRP   256      64.219  44.967  68.865  1.00  0.00           H
ATOM    765  CE2 TRP   256      64.921  46.903  68.682  1.00  0.00           C
ATOM    766  CZ2 TRP   256      66.119  46.864  67.933  1.00  0.00           C
ATOM    767  HZ2 TRP   256      66.418  45.943  67.455  1.00  0.00           H
ATOM    768  CH2 TRP   256      66.805  48.113  67.601  1.00  0.00           C
ATOM    769  HH2 TRP   256      67.650  48.241  66.941  1.00  0.00           H
ATOM    770  CZ3 TRP   256      66.347  49.309  68.144  1.00  0.00           C
ATOM    771  HZ3 TRP   256      66.848  50.247  67.956  1.00  0.00           H
ATOM    772  CE3 TRP   256      65.199  49.291  68.932  1.00  0.00           C
ATOM    773  HE3 TRP   256      64.958  50.220  69.427  1.00  0.00           H
ATOM    774  CD2 TRP   256      64.452  48.118  69.192  1.00  0.00           C
ATOM    775  C   TRP   256      60.424  48.884  69.585  1.00  0.00           C
ATOM    776  O   TRP   256      60.200  48.976  68.374  1.00  0.00           O
ATOM    777  N   VAL   257      59.595  48.217  70.400  1.00  0.00           N
ATOM    778  H   VAL   257      59.785  48.462  71.361  1.00  0.00           H
ATOM    779  CA  VAL   257      58.302  47.629  70.032  1.00  0.00           C
ATOM    780  HA  VAL   257      58.525  46.821  69.336  1.00  0.00           H
ATOM    781  CB  VAL   257      57.650  46.919  71.203  1.00  0.00           C
ATOM    782  HB  VAL   257      57.351  47.642  71.962  1.00  0.00           H
ATOM    783  CG1 VAL   257      56.301  46.366  70.786  1.00  0.00           C
ATOM    784 HG11 VAL   257      56.013  45.447  71.297  1.00  0.00           H
ATOM    785 HG12 VAL   257      55.577  47.166  70.940  1.00  0.00           H
ATOM    786 HG13 VAL   257      56.251  46.148  69.719  1.00  0.00           H
ATOM    787  CG2 VAL   257      58.463  45.775  71.746  1.00  0.00           C
ATOM    788 HG21 VAL   257      59.468  46.143  71.952  1.00  0.00           H
ATOM    789 HG22 VAL   257      58.093  45.269  72.638  1.00  0.00           H
ATOM    790 HG23 VAL   257      58.577  45.039  70.951  1.00  0.00           H
ATOM    791  C   VAL   257      57.384  48.542  69.151  1.00  0.00           C
ATOM    792  O   VAL   257      56.951  48.183  68.062  1.00  0.00           O
ATOM    793  N   GLY   258      57.202  49.763  69.536  1.00  0.00           N
ATOM    794  H   GLY   258      57.706  50.002  70.378  1.00  0.00           H
ATOM    795  CA  GLY   258      56.200  50.662  69.017  1.00  0.00           C
ATOM    796  HA2 GLY   258      55.218  50.191  68.986  1.00  0.00           H
ATOM    797  HA3 GLY   258      56.124  51.580  69.600  1.00  0.00           H
ATOM    798  C   GLY   258      56.533  51.201  67.605  1.00  0.00           C
ATOM    799  O   GLY   258      55.660  51.360  66.754  1.00  0.00           O
ATOM    800  N   VAL   259      57.847  51.395  67.376  1.00  0.00           N
ATOM    801  H   VAL   259      58.544  51.074  68.032  1.00  0.00           H
ATOM    802  CA  VAL   259      58.284  51.768  66.024  1.00  0.00           C
ATOM    803  HA  VAL   259      57.615  52.537  65.638  1.00  0.00           H
ATOM    804  CB  VAL   259      59.652  52.439  66.114  1.00  0.00           C
ATOM    805  HB  VAL   259      60.356  51.798  66.645  1.00  0.00           H
ATOM    806  CG1 VAL   259      60.262  52.773  64.793  1.00  0.00           C
ATOM    807 HG11 VAL   259      60.577  51.832  64.342  1.00  0.00           H
ATOM    808 HG12 VAL   259      59.536  53.270  64.150  1.00  0.00           H
ATOM    809 HG13 VAL   259      61.195  53.329  64.881  1.00  0.00           H
ATOM    810  CG2 VAL   259      59.513  53.721  66.970  1.00  0.00           C
ATOM    811 HG21 VAL   259      59.115  53.581  67.975  1.00  0.00           H
ATOM    812 HG22 VAL   259      60.527  54.118  67.018  1.00  0.00           H
ATOM    813 HG23 VAL   259      58.822  54.379  66.443  1.00  0.00           H
ATOM    814  C   VAL   259      58.279  50.600  65.070  1.00  0.00           C
ATOM    815  O   VAL   259      57.579  50.610  64.023  1.00  0.00           O
ATOM    816  N   TRP   260      58.992  49.479  65.441  1.00  0.00           N
ATOM    817  H   TRP   260      59.537  49.520  66.290  1.00  0.00           H
ATOM    818  CA  TRP   260      58.973  48.247  64.543  1.00  0.00           C
ATOM    819  HA  TRP   260      59.234  48.693  63.584  1.00  0.00           H
ATOM    820  CB  TRP   260      60.063  47.225  64.949  1.00  0.00           C
ATOM    821  HB2 TRP   260      59.752  46.725  65.866  1.00  0.00           H
ATOM    822  HB3 TRP   260      60.071  46.449  64.184  1.00  0.00           H
ATOM    823  CG  TRP   260      61.475  47.734  65.121  1.00  0.00           C
ATOM    824  CD1 TRP   260      62.158  47.818  66.285  1.00  0.00           C
ATOM    825  HD1 TRP   260      61.652  47.446  67.164  1.00  0.00           H
ATOM    826  NE1 TRP   260      63.409  48.413  66.128  1.00  0.00           N
ATOM    827  HE1 TRP   260      64.048  48.660  66.870  1.00  0.00           H
ATOM    828  CE2 TRP   260      63.512  48.686  64.776  1.00  0.00           C
ATOM    829  CZ2 TRP   260      64.545  49.339  64.112  1.00  0.00           C
ATOM    830  HZ2 TRP   260      65.425  49.733  64.598  1.00  0.00           H
ATOM    831  CH2 TRP   260      64.351  49.630  62.741  1.00  0.00           C
ATOM    832  HH2 TRP   260      65.069  50.338  62.354  1.00  0.00           H
ATOM    833  CZ3 TRP   260      63.223  49.295  62.083  1.00  0.00           C
ATOM    834  HZ3 TRP   260      63.075  49.660  61.077  1.00  0.00           H
ATOM    835  CE3 TRP   260      62.217  48.573  62.723  1.00  0.00           C
ATOM    836  HE3 TRP   260      61.249  48.435  62.265  1.00  0.00           H
ATOM    837  CD2 TRP   260      62.355  48.271  64.129  1.00  0.00           C
ATOM    838  C   TRP   260      57.627  47.589  64.224  1.00  0.00           C
ATOM    839  O   TRP   260      57.333  47.318  63.050  1.00  0.00           O
ATOM    840  N   SER   261      56.811  47.508  65.286  1.00  0.00           N
ATOM    841  H   SER   261      57.123  47.831  66.191  1.00  0.00           H
ATOM    842  CA  SER   261      55.448  46.852  65.108  1.00  0.00           C
ATOM    843  HA  SER   261      55.661  45.846  64.748  1.00  0.00           H
ATOM    844  CB  SER   261      54.568  46.849  66.388  1.00  0.00           C
ATOM    845  HB2 SER   261      53.547  46.565  66.133  1.00  0.00           H
ATOM    846  HB3 SER   261      54.989  46.192  67.149  1.00  0.00           H
ATOM    847  OG  SER   261      54.493  48.063  66.988  1.00  0.00           O
ATOM    848  HG  SER   261      55.251  48.250  67.546  1.00  0.00           H
ATOM    849  C   SER   261      54.634  47.472  63.927  1.00  0.00           C
ATOM    850  O   SER   261      54.031  46.838  63.052  1.00  0.00           O
ATOM    851  N   VAL   262      54.500  48.790  64.003  1.00  0.00           N
ATOM    852  H   VAL   262      54.861  49.224  64.840  1.00  0.00           H
ATOM    853  CA  VAL   262      53.846  49.626  62.994  1.00  0.00           C
ATOM    854  HA  VAL   262      52.870  49.177  62.807  1.00  0.00           H
ATOM    855  CB  VAL   262      53.630  51.025  63.631  1.00  0.00           C
ATOM    856  HB  VAL   262      54.599  51.477  63.838  1.00  0.00           H
ATOM    857  CG1 VAL   262      52.898  51.891  62.638  1.00  0.00           C
ATOM    858 HG11 VAL   262      53.320  51.933  61.634  1.00  0.00           H
ATOM    859 HG12 VAL   262      51.945  51.377  62.506  1.00  0.00           H
ATOM    860 HG13 VAL   262      52.571  52.835  63.074  1.00  0.00           H
ATOM    861  CG2 VAL   262      52.767  50.977  64.904  1.00  0.00           C
ATOM    862 HG21 VAL   262      52.867  51.959  65.366  1.00  0.00           H
ATOM    863 HG22 VAL   262      51.737  50.678  64.706  1.00  0.00           H
ATOM    864 HG23 VAL   262      53.145  50.262  65.635  1.00  0.00           H
ATOM    865  C   VAL   262      54.589  49.549  61.663  1.00  0.00           C
ATOM    866  O   VAL   262      53.895  49.552  60.675  1.00  0.00           O
ATOM    867  N   LEU   263      55.930  49.594  61.519  1.00  0.00           N
ATOM    868  H   LEU   263      56.472  49.425  62.354  1.00  0.00           H
ATOM    869  CA  LEU   263      56.599  49.654  60.220  1.00  0.00           C
ATOM    870  HA  LEU   263      56.164  50.344  59.496  1.00  0.00           H
ATOM    871  CB  LEU   263      58.081  50.000  60.395  1.00  0.00           C
ATOM    872  HB2 LEU   263      58.281  51.020  60.724  1.00  0.00           H
ATOM    873  HB3 LEU   263      58.559  49.429  61.190  1.00  0.00           H
ATOM    874  CG  LEU   263      58.906  49.811  59.147  1.00  0.00           C
ATOM    875  HG  LEU   263      58.994  48.783  58.796  1.00  0.00           H
ATOM    876  CD1 LEU   263      58.564  50.767  58.007  1.00  0.00           C
ATOM    877 HD11 LEU   263      59.114  50.498  57.105  1.00  0.00           H
ATOM    878 HD12 LEU   263      57.508  50.707  57.742  1.00  0.00           H
ATOM    879 HD13 LEU   263      58.870  51.771  58.302  1.00  0.00           H
ATOM    880  CD2 LEU   263      60.351  50.043  59.484  1.00  0.00           C
ATOM    881 HD21 LEU   263      60.534  51.022  59.927  1.00  0.00           H
ATOM    882 HD22 LEU   263      60.761  49.253  60.112  1.00  0.00           H
ATOM    883 HD23 LEU   263      60.925  49.976  58.559  1.00  0.00           H
ATOM    884  C   LEU   263      56.323  48.295  59.479  1.00  0.00           C
ATOM    885  O   LEU   263      56.219  48.284  58.253  1.00  0.00           O
ATOM    886  N   CYS   264      56.341  47.203  60.222  1.00  0.00           N
ATOM    887  H   CYS   264      56.573  47.211  61.205  1.00  0.00           H
ATOM    888  CA  CYS   264      56.054  45.920  59.643  1.00  0.00           C
ATOM    889  HA  CYS   264      56.702  45.767  58.780  1.00  0.00           H
ATOM    890  CB  CYS   264      56.421  44.753  60.632  1.00  0.00           C
ATOM    891  HB2 CYS   264      57.347  44.885  61.193  1.00  0.00           H
ATOM    892  HB3 CYS   264      55.703  44.855  61.446  1.00  0.00           H
ATOM    893  SG  CYS   264      56.239  42.992  60.001  1.00  0.00           S
ATOM    894  HG  CYS   264      57.532  42.659  59.948  1.00  0.00           H
ATOM    895  C   CYS   264      54.576  45.786  59.168  1.00  0.00           C
ATOM    896  O   CYS   264      54.372  45.305  58.052  1.00  0.00           O
ATOM    897  N   CYS   265      53.680  46.436  59.926  1.00  0.00           N
ATOM    898  H   CYS   265      53.874  46.829  60.836  1.00  0.00           H
ATOM    899  CA  CYS   265      52.375  46.581  59.490  1.00  0.00           C
ATOM    900  HA  CYS   265      51.853  45.658  59.241  1.00  0.00           H
ATOM    901  CB  CYS   265      51.562  47.120  60.707  1.00  0.00           C
ATOM    902  HB2 CYS   265      51.716  46.587  61.645  1.00  0.00           H
ATOM    903  HB3 CYS   265      51.927  48.126  60.910  1.00  0.00           H
ATOM    904  SG  CYS   265      49.808  47.237  60.316  1.00  0.00           S
ATOM    905  HG  CYS   265      49.843  48.292  59.497  1.00  0.00           H
ATOM    906  C   CYS   265      52.289  47.433  58.189  1.00  0.00           C
ATOM    907  O   CYS   265      51.538  47.065  57.289  1.00  0.00           O
ATOM    908  N   ALA   266      53.039  48.509  58.093  1.00  0.00           N
ATOM    909  H   ALA   266      53.517  48.802  58.932  1.00  0.00           H
ATOM    910  CA  ALA   266      53.061  49.531  57.043  1.00  0.00           C
ATOM    911  HA  ALA   266      52.027  49.808  56.834  1.00  0.00           H
ATOM    912  CB  ALA   266      53.837  50.784  57.549  1.00  0.00           C
ATOM    913  HB1 ALA   266      53.715  51.566  56.799  1.00  0.00           H
ATOM    914  HB2 ALA   266      53.494  51.141  58.520  1.00  0.00           H
ATOM    915  HB3 ALA   266      54.908  50.599  57.629  1.00  0.00           H
ATOM    916  C   ALA   266      53.607  49.015  55.676  1.00  0.00           C
ATOM    917  O   ALA   266      52.847  49.074  54.674  1.00  0.00           O
ATOM    918  N   SER   267      54.817  48.420  55.695  1.00  0.00           N
ATOM    919  H   SER   267      55.250  48.260  56.593  1.00  0.00           H
ATOM    920  CA  SER   267      55.409  47.614  54.650  1.00  0.00           C
ATOM    921  HA  SER   267      55.702  48.257  53.820  1.00  0.00           H
ATOM    922  CB  SER   267      56.772  47.133  55.220  1.00  0.00           C
ATOM    923  HB2 SER   267      57.365  47.922  55.682  1.00  0.00           H
ATOM    924  HB3 SER   267      56.472  46.468  56.029  1.00  0.00           H
ATOM    925  OG  SER   267      57.628  46.480  54.273  1.00  0.00           O
ATOM    926  HG  SER   267      58.556  46.531  54.515  1.00  0.00           H
ATOM    927  C   SER   267      54.523  46.426  54.199  1.00  0.00           C
ATOM    928  O   SER   267      54.216  46.270  53.004  1.00  0.00           O
ATOM    929  N   THR   268      54.017  45.531  55.072  1.00  0.00           N
ATOM    930  H   THR   268      54.124  45.609  56.073  1.00  0.00           H
ATOM    931  CA  THR   268      53.323  44.341  54.611  1.00  0.00           C
ATOM    932  HA  THR   268      53.980  43.877  53.876  1.00  0.00           H
ATOM    933  CB  THR   268      53.265  43.291  55.723  1.00  0.00           C
ATOM    934  HB  THR   268      52.705  42.452  55.310  1.00  0.00           H
ATOM    935  CG2 THR   268      54.681  42.698  55.977  1.00  0.00           C
ATOM    936 HG21 THR   268      54.710  41.932  56.751  1.00  0.00           H
ATOM    937 HG22 THR   268      54.881  42.242  55.007  1.00  0.00           H
ATOM    938 HG23 THR   268      55.418  43.439  56.286  1.00  0.00           H
ATOM    939  OG1 THR   268      52.676  43.715  56.918  1.00  0.00           O
ATOM    940  HG1 THR   268      53.299  44.303  57.351  1.00  0.00           H
ATOM    941  C   THR   268      51.913  44.601  54.129  1.00  0.00           C
ATOM    942  O   THR   268      51.584  44.068  53.051  1.00  0.00           O
ATOM    943  N   LEU   269      51.259  45.657  54.661  1.00  0.00           N
ATOM    944  H   LEU   269      51.545  46.115  55.515  1.00  0.00           H
ATOM    945  CA  LEU   269      49.980  46.127  54.156  1.00  0.00           C
ATOM    946  HA  LEU   269      49.131  45.453  54.038  1.00  0.00           H
ATOM    947  CB  LEU   269      49.508  47.182  55.082  1.00  0.00           C
ATOM    948  HB2 LEU   269      49.344  46.622  56.002  1.00  0.00           H
ATOM    949  HB3 LEU   269      50.324  47.894  55.202  1.00  0.00           H
ATOM    950  CG  LEU   269      48.191  47.900  54.735  1.00  0.00           C
ATOM    951  HG  LEU   269      48.378  48.382  53.775  1.00  0.00           H
ATOM    952  CD1 LEU   269      46.953  47.038  54.422  1.00  0.00           C
ATOM    953 HD11 LEU   269      46.732  46.405  55.281  1.00  0.00           H
ATOM    954 HD12 LEU   269      46.146  47.733  54.192  1.00  0.00           H
ATOM    955 HD13 LEU   269      47.265  46.418  53.581  1.00  0.00           H
ATOM    956  CD2 LEU   269      48.032  49.086  55.755  1.00  0.00           C
ATOM    957 HD21 LEU   269      48.235  48.669  56.741  1.00  0.00           H
ATOM    958 HD22 LEU   269      48.791  49.822  55.491  1.00  0.00           H
ATOM    959 HD23 LEU   269      47.044  49.545  55.716  1.00  0.00           H
ATOM    960  C   LEU   269      50.187  46.783  52.781  1.00  0.00           C
ATOM    961  O   LEU   269      49.500  46.414  51.932  1.00  0.00           O
ATOM    962  N   PHE   270      51.165  47.603  52.586  1.00  0.00           N
ATOM    963  H   PHE   270      51.648  47.937  53.407  1.00  0.00           H
ATOM    964  CA  PHE   270      51.720  48.161  51.355  1.00  0.00           C
ATOM    965  HA  PHE   270      50.860  48.759  51.051  1.00  0.00           H
ATOM    966  CB  PHE   270      52.955  49.020  51.626  1.00  0.00           C
ATOM    967  HB2 PHE   270      52.723  49.878  52.258  1.00  0.00           H
ATOM    968  HB3 PHE   270      53.710  48.482  52.200  1.00  0.00           H
ATOM    969  CG  PHE   270      53.655  49.549  50.417  1.00  0.00           C
ATOM    970  CD1 PHE   270      54.501  48.740  49.659  1.00  0.00           C
ATOM    971  HD1 PHE   270      54.540  47.689  49.905  1.00  0.00           H
ATOM    972  CE1 PHE   270      55.193  49.259  48.599  1.00  0.00           C
ATOM    973  HE1 PHE   270      55.773  48.665  47.910  1.00  0.00           H
ATOM    974  CZ  PHE   270      55.107  50.636  48.298  1.00  0.00           C
ATOM    975  HZ  PHE   270      55.644  50.985  47.429  1.00  0.00           H
ATOM    976  CE2 PHE   270      54.453  51.493  49.156  1.00  0.00           C
ATOM    977  HE2 PHE   270      54.595  52.560  49.066  1.00  0.00           H
ATOM    978  CD2 PHE   270      53.650  50.937  50.218  1.00  0.00           C
ATOM    979  HD2 PHE   270      53.173  51.602  50.923  1.00  0.00           H
ATOM    980  C   PHE   270      51.935  47.079  50.289  1.00  0.00           C
ATOM    981  O   PHE   270      51.774  47.316  49.099  1.00  0.00           O
ATOM    982  N   THR   271      52.424  45.924  50.794  1.00  0.00           N
ATOM    983  H   THR   271      52.572  45.913  51.793  1.00  0.00           H
ATOM    984  CA  THR   271      52.763  44.823  49.938  1.00  0.00           C
ATOM    985  HA  THR   271      53.283  45.279  49.095  1.00  0.00           H
ATOM    986  CB  THR   271      53.740  43.783  50.457  1.00  0.00           C
ATOM    987  HB  THR   271      53.389  43.267  51.351  1.00  0.00           H
ATOM    988  CG2 THR   271      54.196  42.880  49.318  1.00  0.00           C
ATOM    989 HG21 THR   271      53.501  42.067  49.109  1.00  0.00           H
ATOM    990 HG22 THR   271      54.212  43.439  48.382  1.00  0.00           H
ATOM    991 HG23 THR   271      55.091  42.339  49.626  1.00  0.00           H
ATOM    992  OG1 THR   271      54.888  44.499  50.899  1.00  0.00           O
ATOM    993  HG1 THR   271      54.659  45.057  51.645  1.00  0.00           H
ATOM    994  C   THR   271      51.513  44.217  49.362  1.00  0.00           C
ATOM    995  O   THR   271      51.413  44.089  48.129  1.00  0.00           O
ATOM    996  N   VAL   272      50.551  43.889  50.228  1.00  0.00           N
ATOM    997  H   VAL   272      50.630  44.222  51.178  1.00  0.00           H
ATOM    998  CA  VAL   272      49.359  43.197  49.782  1.00  0.00           C
ATOM    999  HA  VAL   272      49.678  42.463  49.043  1.00  0.00           H
ATOM   1000  CB  VAL   272      48.645  42.560  50.907  1.00  0.00           C
ATOM   1001  HB  VAL   272      47.833  42.068  50.372  1.00  0.00           H
ATOM   1002  CG1 VAL   272      49.535  41.439  51.533  1.00  0.00           C
ATOM   1003 HG11 VAL   272      50.447  41.715  52.064  1.00  0.00           H
ATOM   1004 HG12 VAL   272      48.884  40.815  52.145  1.00  0.00           H
ATOM   1005 HG13 VAL   272      49.831  40.931  50.615  1.00  0.00           H
ATOM   1006  CG2 VAL   272      48.197  43.499  52.086  1.00  0.00           C
ATOM   1007 HG21 VAL   272      47.462  42.939  52.664  1.00  0.00           H
ATOM   1008 HG22 VAL   272      49.078  43.870  52.609  1.00  0.00           H
ATOM   1009 HG23 VAL   272      47.665  44.390  51.753  1.00  0.00           H
ATOM   1010  C   VAL   272      48.488  44.148  48.921  1.00  0.00           C
ATOM   1011  O   VAL   272      48.003  43.798  47.833  1.00  0.00           O
ATOM   1012  N   LEU   273      48.413  45.442  49.301  1.00  0.00           N
ATOM   1013  H   LEU   273      48.908  45.696  50.144  1.00  0.00           H
ATOM   1014  CA  LEU   273      47.769  46.570  48.577  1.00  0.00           C
ATOM   1015  HA  LEU   273      46.709  46.343  48.465  1.00  0.00           H
ATOM   1016  CB  LEU   273      48.079  47.936  49.264  1.00  0.00           C
ATOM   1017  HB2 LEU   273      49.143  47.925  49.502  1.00  0.00           H
ATOM   1018  HB3 LEU   273      47.879  48.773  48.595  1.00  0.00           H
ATOM   1019  CG  LEU   273      47.166  48.243  50.484  1.00  0.00           C
ATOM   1020  HG  LEU   273      47.170  47.414  51.192  1.00  0.00           H
ATOM   1021  CD1 LEU   273      47.609  49.429  51.337  1.00  0.00           C
ATOM   1022 HD11 LEU   273      46.889  49.472  52.154  1.00  0.00           H
ATOM   1023 HD12 LEU   273      48.598  49.348  51.788  1.00  0.00           H
ATOM   1024 HD13 LEU   273      47.630  50.276  50.651  1.00  0.00           H
ATOM   1025  CD2 LEU   273      45.673  48.513  50.123  1.00  0.00           C
ATOM   1026 HD21 LEU   273      45.162  47.709  49.592  1.00  0.00           H
ATOM   1027 HD22 LEU   273      45.183  48.486  51.097  1.00  0.00           H
ATOM   1028 HD23 LEU   273      45.451  49.424  49.568  1.00  0.00           H
ATOM   1029  C   LEU   273      48.411  46.772  47.147  1.00  0.00           C
ATOM   1030  O   LEU   273      47.781  47.254  46.207  1.00  0.00           O
ATOM   1031  N   THR   274      49.736  46.520  47.021  1.00  0.00           N
ATOM   1032  H   THR   274      50.219  46.191  47.845  1.00  0.00           H
ATOM   1033  CA  THR   274      50.469  46.603  45.782  1.00  0.00           C
ATOM   1034  HA  THR   274      50.200  47.548  45.312  1.00  0.00           H
ATOM   1035  CB  THR   274      52.032  46.585  46.054  1.00  0.00           C
ATOM   1036  HB  THR   274      52.385  45.878  46.805  1.00  0.00           H
ATOM   1037  CG2 THR   274      52.823  46.311  44.792  1.00  0.00           C
ATOM   1038 HG21 THR   274      52.884  45.264  44.497  1.00  0.00           H
ATOM   1039 HG22 THR   274      52.432  47.006  44.048  1.00  0.00           H
ATOM   1040 HG23 THR   274      53.861  46.607  44.940  1.00  0.00           H
ATOM   1041  OG1 THR   274      52.328  47.861  46.478  1.00  0.00           O
ATOM   1042  HG1 THR   274      51.947  47.946  47.355  1.00  0.00           H
ATOM   1043  C   THR   274      50.028  45.472  44.868  1.00  0.00           C
ATOM   1044  O   THR   274      49.632  45.703  43.716  1.00  0.00           O
ATOM   1045  N   TYR   275      50.061  44.201  45.236  1.00  0.00           N
ATOM   1046  H   TYR   275      50.612  43.953  46.045  1.00  0.00           H
ATOM   1047  CA  TYR   275      49.334  43.126  44.519  1.00  0.00           C
ATOM   1048  HA  TYR   275      49.791  42.783  43.591  1.00  0.00           H
ATOM   1049  CB  TYR   275      49.430  41.819  45.272  1.00  0.00           C
ATOM   1050  HB2 TYR   275      49.289  42.034  46.332  1.00  0.00           H
ATOM   1051  HB3 TYR   275      48.789  41.025  44.891  1.00  0.00           H
ATOM   1052  CG  TYR   275      50.898  41.225  45.332  1.00  0.00           C
ATOM   1053  CD1 TYR   275      51.464  40.684  44.099  1.00  0.00           C
ATOM   1054  HD1 TYR   275      50.878  40.614  43.195  1.00  0.00           H
ATOM   1055  CE1 TYR   275      52.764  40.267  44.055  1.00  0.00           C
ATOM   1056  HE1 TYR   275      53.226  39.794  43.202  1.00  0.00           H
ATOM   1057  CZ  TYR   275      53.595  40.381  45.183  1.00  0.00           C
ATOM   1058  OH  TYR   275      54.798  39.728  45.124  1.00  0.00           O
ATOM   1059  HH  TYR   275      54.985  39.235  44.322  1.00  0.00           H
ATOM   1060  CE2 TYR   275      53.026  40.910  46.344  1.00  0.00           C
ATOM   1061  HE2 TYR   275      53.655  40.990  47.218  1.00  0.00           H
ATOM   1062  CD2 TYR   275      51.683  41.255  46.482  1.00  0.00           C
ATOM   1063  HD2 TYR   275      51.355  41.603  47.450  1.00  0.00           H
ATOM   1064  C   TYR   275      47.829  43.428  44.153  1.00  0.00           C
ATOM   1065  O   TYR   275      47.328  43.119  43.074  1.00  0.00           O
ATOM   1066  N   LEU   276      47.090  44.134  45.007  1.00  0.00           N
ATOM   1067  H   LEU   276      47.412  44.435  45.916  1.00  0.00           H
ATOM   1068  CA  LEU   276      45.738  44.689  44.676  1.00  0.00           C
ATOM   1069  HA  LEU   276      45.246  43.821  44.238  1.00  0.00           H
ATOM   1070  CB  LEU   276      45.069  45.179  45.979  1.00  0.00           C
ATOM   1071  HB2 LEU   276      44.921  44.404  46.731  1.00  0.00           H
ATOM   1072  HB3 LEU   276      45.666  45.929  46.498  1.00  0.00           H
ATOM   1073  CG  LEU   276      43.806  46.033  45.749  1.00  0.00           C
ATOM   1074  HG  LEU   276      44.036  46.883  45.106  1.00  0.00           H
ATOM   1075  CD1 LEU   276      42.687  45.218  45.178  1.00  0.00           C
ATOM   1076 HD11 LEU   276      42.907  44.759  44.215  1.00  0.00           H
ATOM   1077 HD12 LEU   276      42.380  44.390  45.817  1.00  0.00           H
ATOM   1078 HD13 LEU   276      41.898  45.949  44.999  1.00  0.00           H
ATOM   1079  CD2 LEU   276      43.374  46.646  47.053  1.00  0.00           C
ATOM   1080 HD21 LEU   276      44.107  47.368  47.413  1.00  0.00           H
ATOM   1081 HD22 LEU   276      42.367  47.061  47.011  1.00  0.00           H
ATOM   1082 HD23 LEU   276      43.310  45.872  47.818  1.00  0.00           H
ATOM   1083  C   LEU   276      45.691  45.674  43.456  1.00  0.00           C
ATOM   1084  O   LEU   276      44.617  45.895  42.903  1.00  0.00           O
ATOM   1085  N   VAL   277      46.817  46.293  43.164  1.00  0.00           N
ATOM   1086  H   VAL   277      47.486  46.049  43.880  1.00  0.00           H
ATOM   1087  CA  VAL   277      47.054  47.289  42.092  1.00  0.00           C
ATOM   1088  HA  VAL   277      46.157  47.826  41.782  1.00  0.00           H
ATOM   1089  CB  VAL   277      48.063  48.425  42.514  1.00  0.00           C
ATOM   1090  HB  VAL   277      48.929  47.903  42.921  1.00  0.00           H
ATOM   1091  CG1 VAL   277      48.631  49.219  41.346  1.00  0.00           C
ATOM   1092 HG11 VAL   277      47.841  49.768  40.834  1.00  0.00           H
ATOM   1093 HG12 VAL   277      49.397  49.900  41.715  1.00  0.00           H
ATOM   1094 HG13 VAL   277      49.211  48.535  40.726  1.00  0.00           H
ATOM   1095  CG2 VAL   277      47.406  49.328  43.602  1.00  0.00           C
ATOM   1096 HG21 VAL   277      46.449  49.652  43.192  1.00  0.00           H
ATOM   1097 HG22 VAL   277      47.193  48.886  44.576  1.00  0.00           H
ATOM   1098 HG23 VAL   277      48.102  50.126  43.858  1.00  0.00           H
ATOM   1099  C   VAL   277      47.444  46.580  40.754  1.00  0.00           C
ATOM   1100  O   VAL   277      46.745  46.816  39.776  1.00  0.00           O
ATOM   1101  N   ASP   278      48.481  45.749  40.855  1.00  0.00           N
ATOM   1102  H   ASP   278      48.803  45.536  41.788  1.00  0.00           H
ATOM   1103  CA  ASP   278      49.138  45.188  39.666  1.00  0.00           C
ATOM   1104  HA  ASP   278      49.478  46.099  39.173  1.00  0.00           H
ATOM   1105  CB  ASP   278      50.405  44.372  40.039  1.00  0.00           C
ATOM   1106  HB2 ASP   278      50.819  44.879  40.911  1.00  0.00           H
ATOM   1107  HB3 ASP   278      50.047  43.445  40.487  1.00  0.00           H
ATOM   1108  CG  ASP   278      51.358  44.199  38.890  1.00  0.00           C
ATOM   1109  OD1 ASP   278      52.449  43.614  39.142  1.00  0.00           O
ATOM   1110  OD2 ASP   278      51.176  44.794  37.815  1.00  0.00           O
ATOM   1111  C   ASP   278      48.255  44.345  38.711  1.00  0.00           C
ATOM   1112  O   ASP   278      47.819  43.272  39.112  1.00  0.00           O
ATOM   1113  N   MET   279      48.043  44.687  37.421  1.00  0.00           N
ATOM   1114  H   MET   279      48.587  45.472  37.093  1.00  0.00           H
ATOM   1115  CA  MET   279      47.152  43.974  36.488  1.00  0.00           C
ATOM   1116  HA  MET   279      46.311  43.622  37.085  1.00  0.00           H
ATOM   1117  CB  MET   279      46.621  44.941  35.385  1.00  0.00           C
ATOM   1118  HB2 MET   279      47.432  45.465  34.879  1.00  0.00           H
ATOM   1119  HB3 MET   279      46.096  44.458  34.560  1.00  0.00           H
ATOM   1120  CG  MET   279      45.689  46.104  35.718  1.00  0.00           C
ATOM   1121  HG2 MET   279      44.703  45.692  35.935  1.00  0.00           H
ATOM   1122  HG3 MET   279      46.014  46.631  36.614  1.00  0.00           H
ATOM   1123  SD  MET   279      45.631  47.335  34.340  1.00  0.00           S
ATOM   1124  CE  MET   279      45.215  46.332  32.894  1.00  0.00           C
ATOM   1125  HE1 MET   279      44.274  45.826  33.111  1.00  0.00           H
ATOM   1126  HE2 MET   279      45.217  47.093  32.114  1.00  0.00           H
ATOM   1127  HE3 MET   279      46.004  45.604  32.707  1.00  0.00           H
ATOM   1128  C   MET   279      47.663  42.656  35.812  1.00  0.00           C
ATOM   1129  O   MET   279      48.002  42.614  34.687  1.00  0.00           O
ATOM   1130  N   ARG   280      47.829  41.650  36.581  1.00  0.00           N
ATOM   1131  H   ARG   280      47.482  41.713  37.528  1.00  0.00           H
ATOM   1132  CA  ARG   280      48.354  40.366  36.046  1.00  0.00           C
ATOM   1133  HA  ARG   280      47.877  40.119  35.098  1.00  0.00           H
ATOM   1134  CB  ARG   280      49.869  40.366  35.777  1.00  0.00           C
ATOM   1135  HB2 ARG   280      50.133  39.487  35.189  1.00  0.00           H
ATOM   1136  HB3 ARG   280      50.177  41.247  35.214  1.00  0.00           H
ATOM   1137  CG  ARG   280      50.748  40.436  37.015  1.00  0.00           C
ATOM   1138  HG2 ARG   280      50.284  41.114  37.732  1.00  0.00           H
ATOM   1139  HG3 ARG   280      50.948  39.389  37.242  1.00  0.00           H
ATOM   1140  CD  ARG   280      52.155  40.878  36.622  1.00  0.00           C
ATOM   1141  HD2 ARG   280      52.602  40.141  35.955  1.00  0.00           H
ATOM   1142  HD3 ARG   280      51.971  41.794  36.060  1.00  0.00           H
ATOM   1143  NE  ARG   280      52.914  41.241  37.803  1.00  0.00           N
ATOM   1144  HE  ARG   280      52.923  42.184  38.164  1.00  0.00           H
ATOM   1145  CZ  ARG   280      53.616  40.540  38.600  1.00  0.00           C
ATOM   1146  NH1 ARG   280      53.714  39.264  38.452  1.00  0.00           N
ATOM   1147 HH11 ARG   280      53.265  38.811  37.669  1.00  0.00           H
ATOM   1148 HH12 ARG   280      54.197  38.789  39.202  1.00  0.00           H
ATOM   1149  NH2 ARG   280      54.189  41.087  39.619  1.00  0.00           N
ATOM   1150 HH21 ARG   280      53.954  42.016  39.940  1.00  0.00           H
ATOM   1151 HH22 ARG   280      54.509  40.362  40.244  1.00  0.00           H
ATOM   1152  C   ARG   280      48.062  39.173  36.954  1.00  0.00           C
ATOM   1153  O   ARG   280      47.778  39.332  38.118  1.00  0.00           O
ATOM   1154  N   ARG   281      48.005  37.940  36.394  1.00  0.00           N
ATOM   1155  H   ARG   281      48.174  37.895  35.399  1.00  0.00           H
ATOM   1156  CA  ARG   281      47.939  36.646  37.152  1.00  0.00           C
ATOM   1157  HA  ARG   281      47.264  36.859  37.981  1.00  0.00           H
ATOM   1158  CB  ARG   281      47.148  35.480  36.418  1.00  0.00           C
ATOM   1159  HB2 ARG   281      46.465  36.033  35.773  1.00  0.00           H
ATOM   1160  HB3 ARG   281      47.837  34.927  35.780  1.00  0.00           H
ATOM   1161  CG  ARG   281      46.478  34.446  37.249  1.00  0.00           C
ATOM   1162  HG2 ARG   281      45.693  34.894  37.857  1.00  0.00           H
ATOM   1163  HG3 ARG   281      46.056  33.743  36.531  1.00  0.00           H
ATOM   1164  CD  ARG   281      47.473  33.652  38.087  1.00  0.00           C
ATOM   1165  HD2 ARG   281      48.373  33.616  37.473  1.00  0.00           H
ATOM   1166  HD3 ARG   281      47.683  34.230  38.988  1.00  0.00           H
ATOM   1167  NE  ARG   281      46.877  32.324  38.240  1.00  0.00           N
ATOM   1168  HE  ARG   281      45.867  32.336  38.265  1.00  0.00           H
ATOM   1169  CZ  ARG   281      47.482  31.249  38.674  1.00  0.00           C
ATOM   1170  NH1 ARG   281      48.796  31.240  38.986  1.00  0.00           N
ATOM   1171 HH11 ARG   281      49.459  32.002  38.968  1.00  0.00           H
ATOM   1172 HH12 ARG   281      49.226  30.344  39.165  1.00  0.00           H
ATOM   1173  NH2 ARG   281      46.815  30.122  38.807  1.00  0.00           N
ATOM   1174 HH21 ARG   281      45.862  29.980  38.505  1.00  0.00           H
ATOM   1175 HH22 ARG   281      47.424  29.360  39.072  1.00  0.00           H
ATOM   1176  C   ARG   281      49.197  36.123  37.747  1.00  0.00           C
ATOM   1177  O   ARG   281      50.013  35.563  37.034  1.00  0.00           O
ATOM   1178  N   PHE   282      49.278  36.183  39.091  1.00  0.00           N
ATOM   1179  H   PHE   282      48.491  36.427  39.676  1.00  0.00           H
ATOM   1180  CA  PHE   282      50.542  35.822  39.871  1.00  0.00           C
ATOM   1181  HA  PHE   282      51.340  36.225  39.248  1.00  0.00           H
ATOM   1182  CB  PHE   282      50.530  36.464  41.270  1.00  0.00           C
ATOM   1183  HB2 PHE   282      49.948  35.892  41.993  1.00  0.00           H
ATOM   1184  HB3 PHE   282      51.553  36.420  41.642  1.00  0.00           H
ATOM   1185  CG  PHE   282      50.157  37.902  41.254  1.00  0.00           C
ATOM   1186  CD1 PHE   282      51.042  38.852  40.580  1.00  0.00           C
ATOM   1187  HD1 PHE   282      51.931  38.415  40.149  1.00  0.00           H
ATOM   1188  CE1 PHE   282      50.723  40.179  40.406  1.00  0.00           C
ATOM   1189  HE1 PHE   282      51.469  40.726  39.848  1.00  0.00           H
ATOM   1190  CZ  PHE   282      49.397  40.611  40.841  1.00  0.00           C
ATOM   1191  HZ  PHE   282      49.166  41.662  40.746  1.00  0.00           H
ATOM   1192  CE2 PHE   282      48.545  39.719  41.489  1.00  0.00           C
ATOM   1193  HE2 PHE   282      47.688  40.087  42.035  1.00  0.00           H
ATOM   1194  CD2 PHE   282      48.907  38.407  41.733  1.00  0.00           C
ATOM   1195  HD2 PHE   282      48.202  37.759  42.233  1.00  0.00           H
ATOM   1196  C   PHE   282      50.796  34.376  39.898  1.00  0.00           C
ATOM   1197  O   PHE   282      49.828  33.620  40.109  1.00  0.00           O
ATOM   1198  N   SER   283      52.054  33.968  39.610  1.00  0.00           N
ATOM   1199  H   SER   283      52.772  34.679  39.620  1.00  0.00           H
ATOM   1200  CA  SER   283      52.448  32.475  39.562  1.00  0.00           C
ATOM   1201  HA  SER   283      51.655  31.822  39.926  1.00  0.00           H
ATOM   1202  CB  SER   283      52.898  32.089  38.152  1.00  0.00           C
ATOM   1203  HB2 SER   283      53.633  32.805  37.783  1.00  0.00           H
ATOM   1204  HB3 SER   283      53.325  31.103  38.334  1.00  0.00           H
ATOM   1205  OG  SER   283      51.774  32.051  37.281  1.00  0.00           O
ATOM   1206  HG  SER   283      51.603  32.905  36.877  1.00  0.00           H
ATOM   1207  C   SER   283      53.663  32.121  40.536  1.00  0.00           C
ATOM   1208  O   SER   283      54.290  33.108  40.943  1.00  0.00           O
ATOM   1209  N   TYR   284      53.842  30.864  40.940  1.00  0.00           N
ATOM   1210  H   TYR   284      53.188  30.151  40.650  1.00  0.00           H
ATOM   1211  CA  TYR   284      55.119  30.384  41.600  1.00  0.00           C
ATOM   1212  HA  TYR   284      55.194  30.855  42.580  1.00  0.00           H
ATOM   1213  CB  TYR   284      55.009  28.845  41.923  1.00  0.00           C
ATOM   1214  HB2 TYR   284      54.778  28.284  41.017  1.00  0.00           H
ATOM   1215  HB3 TYR   284      56.046  28.623  42.176  1.00  0.00           H
ATOM   1216  CG  TYR   284      53.950  28.518  43.020  1.00  0.00           C
ATOM   1217  CD1 TYR   284      52.625  28.206  42.695  1.00  0.00           C
ATOM   1218  HD1 TYR   284      52.184  28.146  41.711  1.00  0.00           H
ATOM   1219  CE1 TYR   284      51.714  27.994  43.742  1.00  0.00           C
ATOM   1220  HE1 TYR   284      50.668  27.791  43.569  1.00  0.00           H
ATOM   1221  CZ  TYR   284      52.164  27.798  45.054  1.00  0.00           C
ATOM   1222  OH  TYR   284      51.346  27.346  46.032  1.00  0.00           O
ATOM   1223  HH  TYR   284      50.517  27.090  45.622  1.00  0.00           H
ATOM   1224  CE2 TYR   284      53.478  28.244  45.403  1.00  0.00           C
ATOM   1225  HE2 TYR   284      53.815  28.408  46.416  1.00  0.00           H
ATOM   1226  CD2 TYR   284      54.412  28.424  44.375  1.00  0.00           C
ATOM   1227  HD2 TYR   284      55.443  28.412  44.697  1.00  0.00           H
ATOM   1228  C   TYR   284      56.479  30.760  40.779  1.00  0.00           C
ATOM   1229  O   TYR   284      56.498  30.559  39.546  1.00  0.00           O
ATOM   1230  N   PRO   285      57.576  31.178  41.433  1.00  0.00           N
ATOM   1231  CD  PRO   285      58.678  31.650  40.643  1.00  0.00           C
ATOM   1232  HD2 PRO   285      58.357  32.583  40.178  1.00  0.00           H
ATOM   1233  HD3 PRO   285      58.878  30.919  39.859  1.00  0.00           H
ATOM   1234  CG  PRO   285      59.843  31.796  41.634  1.00  0.00           C
ATOM   1235  HG2 PRO   285      60.013  32.863  41.781  1.00  0.00           H
ATOM   1236  HG3 PRO   285      60.771  31.464  41.168  1.00  0.00           H
ATOM   1237  CB  PRO   285      59.427  31.176  42.879  1.00  0.00           C
ATOM   1238  HB2 PRO   285      59.869  31.637  43.763  1.00  0.00           H
ATOM   1239  HB3 PRO   285      59.612  30.103  42.928  1.00  0.00           H
ATOM   1240  CA  PRO   285      57.933  31.384  42.797  1.00  0.00           C
ATOM   1241  HA  PRO   285      57.528  30.527  43.336  1.00  0.00           H
ATOM   1242  C   PRO   285      57.447  32.699  43.391  1.00  0.00           C
ATOM   1243  O   PRO   285      57.761  32.898  44.550  1.00  0.00           O
ATOM   1244  N   GLU   286      56.695  33.588  42.681  1.00  0.00           N
ATOM   1245  H   GLU   286      56.619  33.396  41.692  1.00  0.00           H
ATOM   1246  CA  GLU   286      56.234  34.891  43.203  1.00  0.00           C
ATOM   1247  HA  GLU   286      57.035  35.205  43.872  1.00  0.00           H
ATOM   1248  CB  GLU   286      55.998  35.880  42.081  1.00  0.00           C
ATOM   1249  HB2 GLU   286      56.911  36.020  41.504  1.00  0.00           H
ATOM   1250  HB3 GLU   286      55.270  35.472  41.380  1.00  0.00           H
ATOM   1251  CG  GLU   286      55.534  37.334  42.539  1.00  0.00           C
ATOM   1252  HG2 GLU   286      54.590  37.399  43.081  1.00  0.00           H
ATOM   1253  HG3 GLU   286      56.287  37.731  43.220  1.00  0.00           H
ATOM   1254  CD  GLU   286      55.472  38.352  41.396  1.00  0.00           C
ATOM   1255  OE1 GLU   286      55.472  37.926  40.249  1.00  0.00           O
ATOM   1256  OE2 GLU   286      55.320  39.512  41.728  1.00  0.00           O
ATOM   1257  C   GLU   286      54.928  34.799  44.104  1.00  0.00           C
ATOM   1258  O   GLU   286      55.017  35.208  45.272  1.00  0.00           O
ATOM   1259  N   ARG   287      53.815  34.215  43.624  1.00  0.00           N
ATOM   1260  H   ARG   287      53.999  33.851  42.700  1.00  0.00           H
ATOM   1261  CA  ARG   287      52.482  34.025  44.250  1.00  0.00           C
ATOM   1262  HA  ARG   287      51.834  34.895  44.140  1.00  0.00           H
ATOM   1263  CB  ARG   287      51.715  32.827  43.574  1.00  0.00           C
ATOM   1264  HB2 ARG   287      51.763  33.016  42.502  1.00  0.00           H
ATOM   1265  HB3 ARG   287      52.264  31.931  43.864  1.00  0.00           H
ATOM   1266  CG  ARG   287      50.232  32.756  43.891  1.00  0.00           C
ATOM   1267  HG2 ARG   287      49.954  32.706  44.943  1.00  0.00           H
ATOM   1268  HG3 ARG   287      49.849  33.714  43.541  1.00  0.00           H
ATOM   1269  CD  ARG   287      49.600  31.732  42.994  1.00  0.00           C
ATOM   1270  HD2 ARG   287      49.809  31.911  41.939  1.00  0.00           H
ATOM   1271  HD3 ARG   287      49.937  30.761  43.357  1.00  0.00           H
ATOM   1272  NE  ARG   287      48.092  31.765  43.200  1.00  0.00           N
ATOM   1273  HE  ARG   287      47.786  31.075  43.872  1.00  0.00           H
ATOM   1274  CZ  ARG   287      47.247  32.362  42.423  1.00  0.00           C
ATOM   1275  NH1 ARG   287      47.545  33.338  41.633  1.00  0.00           N
ATOM   1276 HH11 ARG   287      48.465  33.441  41.229  1.00  0.00           H
ATOM   1277 HH12 ARG   287      46.779  33.606  41.031  1.00  0.00           H
ATOM   1278  NH2 ARG   287      45.999  32.158  42.392  1.00  0.00           N
ATOM   1279 HH21 ARG   287      45.628  31.310  42.796  1.00  0.00           H
ATOM   1280 HH22 ARG   287      45.457  32.747  41.777  1.00  0.00           H
ATOM   1281  C   ARG   287      52.579  33.819  45.777  1.00  0.00           C
ATOM   1282  O   ARG   287      51.810  34.461  46.521  1.00  0.00           O
ATOM   1283  N   PRO   288      53.433  32.951  46.341  1.00  0.00           N
ATOM   1284  CD  PRO   288      54.475  32.050  45.823  1.00  0.00           C
ATOM   1285  HD2 PRO   288      55.122  32.508  45.075  1.00  0.00           H
ATOM   1286  HD3 PRO   288      54.084  31.146  45.357  1.00  0.00           H
ATOM   1287  CG  PRO   288      55.280  31.530  46.988  1.00  0.00           C
ATOM   1288  HG2 PRO   288      56.103  32.217  47.187  1.00  0.00           H
ATOM   1289  HG3 PRO   288      55.709  30.570  46.703  1.00  0.00           H
ATOM   1290  CB  PRO   288      54.312  31.570  48.173  1.00  0.00           C
ATOM   1291  HB2 PRO   288      54.832  31.687  49.124  1.00  0.00           H
ATOM   1292  HB3 PRO   288      53.809  30.604  48.170  1.00  0.00           H
ATOM   1293  CA  PRO   288      53.468  32.772  47.790  1.00  0.00           C
ATOM   1294  HA  PRO   288      52.433  32.586  48.075  1.00  0.00           H
ATOM   1295  C   PRO   288      53.911  33.997  48.638  1.00  0.00           C
ATOM   1296  O   PRO   288      53.594  34.117  49.802  1.00  0.00           O
ATOM   1297  N   ILE   289      54.760  34.887  48.049  1.00  0.00           N
ATOM   1298  H   ILE   289      55.119  34.744  47.116  1.00  0.00           H
ATOM   1299  CA  ILE   289      55.009  36.180  48.593  1.00  0.00           C
ATOM   1300  HA  ILE   289      55.471  36.069  49.574  1.00  0.00           H
ATOM   1301  CB  ILE   289      55.894  37.001  47.622  1.00  0.00           C
ATOM   1302  HB  ILE   289      55.408  37.177  46.662  1.00  0.00           H
ATOM   1303  CG2 ILE   289      56.338  38.361  48.285  1.00  0.00           C
ATOM   1304 HG21 ILE   289      57.135  38.893  47.767  1.00  0.00           H
ATOM   1305 HG22 ILE   289      55.477  39.015  48.145  1.00  0.00           H
ATOM   1306 HG23 ILE   289      56.537  38.244  49.351  1.00  0.00           H
ATOM   1307  CG1 ILE   289      57.247  36.243  47.422  1.00  0.00           C
ATOM   1308 HG12 ILE   289      57.771  36.227  48.378  1.00  0.00           H
ATOM   1309 HG13 ILE   289      57.068  35.202  47.152  1.00  0.00           H
ATOM   1310  CD1 ILE   289      58.035  36.797  46.241  1.00  0.00           C
ATOM   1311 HD11 ILE   289      58.938  36.211  46.066  1.00  0.00           H
ATOM   1312 HD12 ILE   289      57.394  36.650  45.372  1.00  0.00           H
ATOM   1313 HD13 ILE   289      58.332  37.813  46.500  1.00  0.00           H
ATOM   1314  C   ILE   289      53.717  37.031  48.891  1.00  0.00           C
ATOM   1315  O   ILE   289      53.719  37.619  49.927  1.00  0.00           O
ATOM   1316  N   ILE   290      52.649  36.828  48.121  1.00  0.00           N
ATOM   1317  H   ILE   290      52.641  36.225  47.310  1.00  0.00           H
ATOM   1318  CA  ILE   290      51.263  37.283  48.557  1.00  0.00           C
ATOM   1319  HA  ILE   290      51.451  38.338  48.754  1.00  0.00           H
ATOM   1320  CB  ILE   290      50.274  37.022  47.486  1.00  0.00           C
ATOM   1321  HB  ILE   290      50.014  35.964  47.468  1.00  0.00           H
ATOM   1322  CG2 ILE   290      49.009  37.765  47.847  1.00  0.00           C
ATOM   1323 HG21 ILE   290      48.334  37.470  47.044  1.00  0.00           H
ATOM   1324 HG22 ILE   290      48.512  37.416  48.752  1.00  0.00           H
ATOM   1325 HG23 ILE   290      49.083  38.842  47.997  1.00  0.00           H
ATOM   1326  CG1 ILE   290      50.660  37.459  46.062  1.00  0.00           C
ATOM   1327 HG12 ILE   290      50.680  38.547  46.003  1.00  0.00           H
ATOM   1328 HG13 ILE   290      51.614  37.020  45.770  1.00  0.00           H
ATOM   1329  CD1 ILE   290      49.690  36.927  44.950  1.00  0.00           C
ATOM   1330 HD11 ILE   290      50.138  37.055  43.965  1.00  0.00           H
ATOM   1331 HD12 ILE   290      49.534  35.848  44.923  1.00  0.00           H
ATOM   1332 HD13 ILE   290      48.784  37.526  44.856  1.00  0.00           H
ATOM   1333  C   ILE   290      50.860  36.736  49.905  1.00  0.00           C
ATOM   1334  O   ILE   290      50.642  37.471  50.894  1.00  0.00           O
ATOM   1335  N   PHE   291      50.855  35.405  49.982  1.00  0.00           N
ATOM   1336  H   PHE   291      50.948  34.886  49.121  1.00  0.00           H
ATOM   1337  CA  PHE   291      50.278  34.695  51.174  1.00  0.00           C
ATOM   1338  HA  PHE   291      49.311  35.123  51.440  1.00  0.00           H
ATOM   1339  CB  PHE   291      49.993  33.223  50.815  1.00  0.00           C
ATOM   1340  HB2 PHE   291      50.988  32.784  50.735  1.00  0.00           H
ATOM   1341  HB3 PHE   291      49.392  32.794  51.617  1.00  0.00           H
ATOM   1342  CG  PHE   291      49.306  32.957  49.415  1.00  0.00           C
ATOM   1343  CD1 PHE   291      49.738  31.956  48.538  1.00  0.00           C
ATOM   1344  HD1 PHE   291      50.559  31.308  48.806  1.00  0.00           H
ATOM   1345  CE1 PHE   291      49.080  31.756  47.334  1.00  0.00           C
ATOM   1346  HE1 PHE   291      49.414  30.986  46.655  1.00  0.00           H
ATOM   1347  CZ  PHE   291      48.019  32.595  46.955  1.00  0.00           C
ATOM   1348  HZ  PHE   291      47.533  32.445  46.003  1.00  0.00           H
ATOM   1349  CE2 PHE   291      47.553  33.596  47.826  1.00  0.00           C
ATOM   1350  HE2 PHE   291      46.694  34.232  47.672  1.00  0.00           H
ATOM   1351  CD2 PHE   291      48.209  33.795  49.045  1.00  0.00           C
ATOM   1352  HD2 PHE   291      47.861  34.585  49.694  1.00  0.00           H
ATOM   1353  C   PHE   291      51.162  34.750  52.420  1.00  0.00           C
ATOM   1354  O   PHE   291      50.590  34.993  53.518  1.00  0.00           O
ATOM   1355  N   LEU   292      52.481  34.925  52.207  1.00  0.00           N
ATOM   1356  H   LEU   292      52.822  34.810  51.264  1.00  0.00           H
ATOM   1357  CA  LEU   292      53.503  35.249  53.225  1.00  0.00           C
ATOM   1358  HA  LEU   292      53.258  34.542  54.018  1.00  0.00           H
ATOM   1359  CB  LEU   292      54.963  35.073  52.649  1.00  0.00           C
ATOM   1360  HB2 LEU   292      54.999  34.031  52.329  1.00  0.00           H
ATOM   1361  HB3 LEU   292      55.046  35.718  51.774  1.00  0.00           H
ATOM   1362  CG  LEU   292      56.077  35.387  53.618  1.00  0.00           C
ATOM   1363  HG  LEU   292      55.765  34.987  54.583  1.00  0.00           H
ATOM   1364  CD1 LEU   292      57.338  34.646  53.235  1.00  0.00           C
ATOM   1365 HD11 LEU   292      57.108  33.585  53.333  1.00  0.00           H
ATOM   1366 HD12 LEU   292      57.729  34.774  52.226  1.00  0.00           H
ATOM   1367 HD13 LEU   292      58.058  34.915  54.007  1.00  0.00           H
ATOM   1368  CD2 LEU   292      56.540  36.827  53.827  1.00  0.00           C
ATOM   1369 HD21 LEU   292      57.353  36.968  54.539  1.00  0.00           H
ATOM   1370 HD22 LEU   292      56.700  37.311  52.863  1.00  0.00           H
ATOM   1371 HD23 LEU   292      55.663  37.384  54.159  1.00  0.00           H
ATOM   1372  C   LEU   292      53.316  36.645  53.782  1.00  0.00           C
ATOM   1373  O   LEU   292      53.060  36.763  54.996  1.00  0.00           O
ATOM   1374  N   SER   293      53.277  37.646  52.919  1.00  0.00           N
ATOM   1375  H   SER   293      53.144  37.497  51.929  1.00  0.00           H
ATOM   1376  CA  SER   293      52.938  39.010  53.417  1.00  0.00           C
ATOM   1377  HA  SER   293      53.645  39.413  54.143  1.00  0.00           H
ATOM   1378  CB  SER   293      53.036  39.989  52.216  1.00  0.00           C
ATOM   1379  HB2 SER   293      52.371  39.588  51.451  1.00  0.00           H
ATOM   1380  HB3 SER   293      52.896  41.018  52.548  1.00  0.00           H
ATOM   1381  OG  SER   293      54.335  39.893  51.689  1.00  0.00           O
ATOM   1382  HG  SER   293      54.366  39.088  51.167  1.00  0.00           H
ATOM   1383  C   SER   293      51.560  39.193  54.092  1.00  0.00           C
ATOM   1384  O   SER   293      51.634  39.876  55.120  1.00  0.00           O
ATOM   1385  N   GLY   294      50.441  38.561  53.608  1.00  0.00           N
ATOM   1386  H   GLY   294      50.481  38.204  52.664  1.00  0.00           H
ATOM   1387  CA  GLY   294      49.175  38.561  54.419  1.00  0.00           C
ATOM   1388  HA2 GLY   294      48.871  39.567  54.707  1.00  0.00           H
ATOM   1389  HA3 GLY   294      48.373  38.042  53.894  1.00  0.00           H
ATOM   1390  C   GLY   294      49.285  37.876  55.779  1.00  0.00           C
ATOM   1391  O   GLY   294      48.777  38.444  56.730  1.00  0.00           O
ATOM   1392  N   CYS   295      49.980  36.753  55.914  1.00  0.00           N
ATOM   1393  H   CYS   295      50.331  36.342  55.061  1.00  0.00           H
ATOM   1394  CA  CYS   295      50.252  36.161  57.249  1.00  0.00           C
ATOM   1395  HA  CYS   295      49.315  35.932  57.756  1.00  0.00           H
ATOM   1396  CB  CYS   295      50.932  34.781  57.045  1.00  0.00           C
ATOM   1397  HB2 CYS   295      51.818  34.971  56.439  1.00  0.00           H
ATOM   1398  HB3 CYS   295      51.185  34.400  58.034  1.00  0.00           H
ATOM   1399  SG  CYS   295      50.016  33.454  56.285  1.00  0.00           S
ATOM   1400  HG  CYS   295      50.117  33.907  55.032  1.00  0.00           H
ATOM   1401  C   CYS   295      50.982  37.037  58.218  1.00  0.00           C
ATOM   1402  O   CYS   295      50.655  37.208  59.417  1.00  0.00           O
ATOM   1403  N   TYR   296      52.005  37.707  57.751  1.00  0.00           N
ATOM   1404  H   TYR   296      52.120  37.585  56.755  1.00  0.00           H
ATOM   1405  CA  TYR   296      52.975  38.584  58.481  1.00  0.00           C
ATOM   1406  HA  TYR   296      53.350  38.165  59.415  1.00  0.00           H
ATOM   1407  CB  TYR   296      54.226  38.818  57.594  1.00  0.00           C
ATOM   1408  HB2 TYR   296      54.287  38.110  56.767  1.00  0.00           H
ATOM   1409  HB3 TYR   296      54.125  39.765  57.064  1.00  0.00           H
ATOM   1410  CG  TYR   296      55.548  38.797  58.279  1.00  0.00           C
ATOM   1411  CD1 TYR   296      55.676  39.575  59.452  1.00  0.00           C
ATOM   1412  HD1 TYR   296      54.922  40.281  59.768  1.00  0.00           H
ATOM   1413  CE1 TYR   296      56.857  39.440  60.253  1.00  0.00           C
ATOM   1414  HE1 TYR   296      57.004  40.104  61.092  1.00  0.00           H
ATOM   1415  CZ  TYR   296      57.793  38.375  59.943  1.00  0.00           C
ATOM   1416  OH  TYR   296      58.883  38.091  60.735  1.00  0.00           O
ATOM   1417  HH  TYR   296      58.635  38.252  61.648  1.00  0.00           H
ATOM   1418  CE2 TYR   296      57.695  37.669  58.749  1.00  0.00           C
ATOM   1419  HE2 TYR   296      58.515  36.997  58.541  1.00  0.00           H
ATOM   1420  CD2 TYR   296      56.534  37.802  57.983  1.00  0.00           C
ATOM   1421  HD2 TYR   296      56.435  37.210  57.086  1.00  0.00           H
ATOM   1422  C   TYR   296      52.308  39.992  58.755  1.00  0.00           C
ATOM   1423  O   TYR   296      52.366  40.511  59.875  1.00  0.00           O
ATOM   1424  N   PHE   297      51.465  40.547  57.831  1.00  0.00           N
ATOM   1425  H   PHE   297      51.327  40.177  56.901  1.00  0.00           H
ATOM   1426  CA  PHE   297      50.532  41.635  58.203  1.00  0.00           C
ATOM   1427  HA  PHE   297      51.156  42.476  58.505  1.00  0.00           H
ATOM   1428  CB  PHE   297      49.775  41.991  56.885  1.00  0.00           C
ATOM   1429  HB2 PHE   297      50.434  42.460  56.154  1.00  0.00           H
ATOM   1430  HB3 PHE   297      49.449  41.052  56.440  1.00  0.00           H
ATOM   1431  CG  PHE   297      48.587  42.940  57.082  1.00  0.00           C
ATOM   1432  CD1 PHE   297      48.743  44.217  57.722  1.00  0.00           C
ATOM   1433  HD1 PHE   297      49.708  44.586  58.036  1.00  0.00           H
ATOM   1434  CE1 PHE   297      47.599  45.010  58.029  1.00  0.00           C
ATOM   1435  HE1 PHE   297      47.744  45.962  58.517  1.00  0.00           H
ATOM   1436  CZ  PHE   297      46.307  44.612  57.543  1.00  0.00           C
ATOM   1437  HZ  PHE   297      45.453  45.267  57.629  1.00  0.00           H
ATOM   1438  CE2 PHE   297      46.163  43.319  56.897  1.00  0.00           C
ATOM   1439  HE2 PHE   297      45.209  42.986  56.515  1.00  0.00           H
ATOM   1440  CD2 PHE   297      47.324  42.559  56.729  1.00  0.00           C
ATOM   1441  HD2 PHE   297      47.197  41.579  56.292  1.00  0.00           H
ATOM   1442  C   PHE   297      49.552  41.380  59.344  1.00  0.00           C
ATOM   1443  O   PHE   297      49.489  42.204  60.199  1.00  0.00           O
ATOM   1444  N   MET   298      48.948  40.203  59.445  1.00  0.00           N
ATOM   1445  H   MET   298      49.090  39.510  58.724  1.00  0.00           H
ATOM   1446  CA  MET   298      48.074  39.802  60.644  1.00  0.00           C
ATOM   1447  HA  MET   298      47.414  40.666  60.721  1.00  0.00           H
ATOM   1448  CB  MET   298      47.326  38.515  60.269  1.00  0.00           C
ATOM   1449  HB2 MET   298      47.007  38.501  59.227  1.00  0.00           H
ATOM   1450  HB3 MET   298      47.888  37.597  60.441  1.00  0.00           H
ATOM   1451  CG  MET   298      46.037  38.264  61.124  1.00  0.00           C
ATOM   1452  HG2 MET   298      45.596  37.352  60.722  1.00  0.00           H
ATOM   1453  HG3 MET   298      46.331  38.153  62.168  1.00  0.00           H
ATOM   1454  SD  MET   298      44.796  39.614  61.027  1.00  0.00           S
ATOM   1455  CE  MET   298      45.043  40.472  62.538  1.00  0.00           C
ATOM   1456  HE1 MET   298      44.950  39.736  63.337  1.00  0.00           H
ATOM   1457  HE2 MET   298      46.059  40.860  62.603  1.00  0.00           H
ATOM   1458  HE3 MET   298      44.224  41.141  62.802  1.00  0.00           H
ATOM   1459  C   MET   298      48.861  39.664  61.950  1.00  0.00           C
ATOM   1460  O   MET   298      48.412  40.093  62.996  1.00  0.00           O
ATOM   1461  N   VAL   299      50.022  39.058  61.843  1.00  0.00           N
ATOM   1462  H   VAL   299      50.311  38.527  61.035  1.00  0.00           H
ATOM   1463  CA  VAL   299      51.005  39.124  62.875  1.00  0.00           C
ATOM   1464  HA  VAL   299      50.582  38.641  63.756  1.00  0.00           H
ATOM   1465  CB  VAL   299      52.295  38.357  62.472  1.00  0.00           C
ATOM   1466  HB  VAL   299      52.533  38.462  61.413  1.00  0.00           H
ATOM   1467  CG1 VAL   299      53.489  38.787  63.313  1.00  0.00           C
ATOM   1468 HG11 VAL   299      53.243  38.496  64.335  1.00  0.00           H
ATOM   1469 HG12 VAL   299      54.303  38.150  62.968  1.00  0.00           H
ATOM   1470 HG13 VAL   299      53.778  39.837  63.278  1.00  0.00           H
ATOM   1471  CG2 VAL   299      51.999  36.915  62.738  1.00  0.00           C
ATOM   1472 HG21 VAL   299      51.133  36.574  62.170  1.00  0.00           H
ATOM   1473 HG22 VAL   299      52.762  36.225  62.376  1.00  0.00           H
ATOM   1474 HG23 VAL   299      51.789  36.712  63.788  1.00  0.00           H
ATOM   1475  C   VAL   299      51.214  40.545  63.336  1.00  0.00           C
ATOM   1476  O   VAL   299      51.200  40.802  64.532  1.00  0.00           O
ATOM   1477  N   ALA   300      51.426  41.454  62.415  1.00  0.00           N
ATOM   1478  H   ALA   300      51.473  41.146  61.454  1.00  0.00           H
ATOM   1479  CA  ALA   300      51.814  42.823  62.674  1.00  0.00           C
ATOM   1480  HA  ALA   300      52.588  42.828  63.442  1.00  0.00           H
ATOM   1481  CB  ALA   300      52.303  43.450  61.341  1.00  0.00           C
ATOM   1482  HB1 ALA   300      51.562  43.738  60.596  1.00  0.00           H
ATOM   1483  HB2 ALA   300      52.818  44.386  61.558  1.00  0.00           H
ATOM   1484  HB3 ALA   300      53.031  42.777  60.887  1.00  0.00           H
ATOM   1485  C   ALA   300      50.620  43.581  63.335  1.00  0.00           C
ATOM   1486  O   ALA   300      50.803  44.209  64.389  1.00  0.00           O
ATOM   1487  N   VAL   301      49.464  43.555  62.727  1.00  0.00           N
ATOM   1488  H   VAL   301      49.483  43.010  61.877  1.00  0.00           H
ATOM   1489  CA  VAL   301      48.232  44.111  63.271  1.00  0.00           C
ATOM   1490  HA  VAL   301      48.437  45.181  63.287  1.00  0.00           H
ATOM   1491  CB  VAL   301      46.981  43.821  62.404  1.00  0.00           C
ATOM   1492  HB  VAL   301      46.927  42.733  62.375  1.00  0.00           H
ATOM   1493  CG1 VAL   301      45.632  44.169  63.157  1.00  0.00           C
ATOM   1494 HG11 VAL   301      45.534  43.521  64.028  1.00  0.00           H
ATOM   1495 HG12 VAL   301      45.612  45.231  63.400  1.00  0.00           H
ATOM   1496 HG13 VAL   301      44.804  43.921  62.494  1.00  0.00           H
ATOM   1497  CG2 VAL   301      46.938  44.443  60.996  1.00  0.00           C
ATOM   1498 HG21 VAL   301      45.978  44.295  60.501  1.00  0.00           H
ATOM   1499 HG22 VAL   301      47.117  45.515  61.078  1.00  0.00           H
ATOM   1500 HG23 VAL   301      47.705  43.976  60.378  1.00  0.00           H
ATOM   1501  C   VAL   301      48.123  43.579  64.787  1.00  0.00           C
ATOM   1502  O   VAL   301      47.802  44.376  65.623  1.00  0.00           O
ATOM   1503  N   ALA   302      48.238  42.296  65.010  1.00  0.00           N
ATOM   1504  H   ALA   302      48.367  41.662  64.235  1.00  0.00           H
ATOM   1505  CA  ALA   302      48.275  41.751  66.345  1.00  0.00           C
ATOM   1506  HA  ALA   302      47.304  41.989  66.779  1.00  0.00           H
ATOM   1507  CB  ALA   302      48.440  40.243  66.261  1.00  0.00           C
ATOM   1508  HB1 ALA   302      49.470  39.983  66.014  1.00  0.00           H
ATOM   1509  HB2 ALA   302      48.163  39.777  67.206  1.00  0.00           H
ATOM   1510  HB3 ALA   302      47.700  39.865  65.556  1.00  0.00           H
ATOM   1511  C   ALA   302      49.299  42.462  67.257  1.00  0.00           C
ATOM   1512  O   ALA   302      48.892  42.858  68.356  1.00  0.00           O
ATOM   1513  N   HIE   303      50.562  42.526  66.847  1.00  0.00           N
ATOM   1514  H   HIE   303      50.834  42.021  66.016  1.00  0.00           H
ATOM   1515  CA  HIE   303      51.566  43.368  67.570  1.00  0.00           C
ATOM   1516  HA  HIE   303      51.646  42.877  68.540  1.00  0.00           H
ATOM   1517  CB  HIE   303      52.938  43.356  66.900  1.00  0.00           C
ATOM   1518  HB2 HIE   303      52.850  43.421  65.816  1.00  0.00           H
ATOM   1519  HB3 HIE   303      53.456  44.244  67.261  1.00  0.00           H
ATOM   1520  CG  HIE   303      53.874  42.152  67.153  1.00  0.00           C
ATOM   1521  ND1 HIE   303      54.540  41.904  68.394  1.00  0.00           N
ATOM   1522  CE1 HIE   303      55.130  40.700  68.225  1.00  0.00           C
ATOM   1523  HE1 HIE   303      55.734  40.216  68.978  1.00  0.00           H
ATOM   1524  NE2 HIE   303      54.911  40.201  66.975  1.00  0.00           N
ATOM   1525  HE2 HIE   303      55.454  39.473  66.534  1.00  0.00           H
ATOM   1526  CD2 HIE   303      54.101  41.141  66.360  1.00  0.00           C
ATOM   1527  HD2 HIE   303      53.628  41.096  65.389  1.00  0.00           H
ATOM   1528  C   HIE   303      51.009  44.855  67.919  1.00  0.00           C
ATOM   1529  O   HIE   303      51.238  45.384  68.965  1.00  0.00           O
ATOM   1530  N   VAL   304      50.312  45.489  66.966  1.00  0.00           N
ATOM   1531  H   VAL   304      50.288  45.125  66.024  1.00  0.00           H
ATOM   1532  CA  VAL   304      49.953  46.958  67.091  1.00  0.00           C
ATOM   1533  HA  VAL   304      50.777  47.467  67.591  1.00  0.00           H
ATOM   1534  CB  VAL   304      49.728  47.598  65.734  1.00  0.00           C
ATOM   1535  HB  VAL   304      49.045  46.957  65.177  1.00  0.00           H
ATOM   1536  CG1 VAL   304      49.248  49.045  65.900  1.00  0.00           C
ATOM   1537 HG11 VAL   304      49.879  49.521  66.651  1.00  0.00           H
ATOM   1538 HG12 VAL   304      49.165  49.545  64.935  1.00  0.00           H
ATOM   1539 HG13 VAL   304      48.220  49.035  66.261  1.00  0.00           H
ATOM   1540  CG2 VAL   304      51.037  47.650  64.949  1.00  0.00           C
ATOM   1541 HG21 VAL   304      50.905  48.021  63.933  1.00  0.00           H
ATOM   1542 HG22 VAL   304      51.607  48.286  65.626  1.00  0.00           H
ATOM   1543 HG23 VAL   304      51.405  46.629  64.849  1.00  0.00           H
ATOM   1544  C   VAL   304      48.799  47.021  68.017  1.00  0.00           C
ATOM   1545  O   VAL   304      48.721  47.944  68.864  1.00  0.00           O
ATOM   1546  N   ALA   305      47.810  46.157  67.877  1.00  0.00           N
ATOM   1547  H   ALA   305      47.925  45.475  67.141  1.00  0.00           H
ATOM   1548  CA  ALA   305      46.670  46.083  68.751  1.00  0.00           C
ATOM   1549  HA  ALA   305      46.186  47.060  68.751  1.00  0.00           H
ATOM   1550  CB  ALA   305      45.874  44.867  68.321  1.00  0.00           C
ATOM   1551  HB1 ALA   305      44.975  44.794  68.934  1.00  0.00           H
ATOM   1552  HB2 ALA   305      45.437  45.152  67.364  1.00  0.00           H
ATOM   1553  HB3 ALA   305      46.428  43.935  68.213  1.00  0.00           H
ATOM   1554  C   ALA   305      47.198  45.899  70.163  1.00  0.00           C
ATOM   1555  O   ALA   305      46.855  46.669  71.032  1.00  0.00           O
ATOM   1556  N   GLY   306      48.153  44.989  70.346  1.00  0.00           N
ATOM   1557  H   GLY   306      48.185  44.331  69.581  1.00  0.00           H
ATOM   1558  CA  GLY   306      48.654  44.681  71.692  1.00  0.00           C
ATOM   1559  HA2 GLY   306      47.763  44.637  72.318  1.00  0.00           H
ATOM   1560  HA3 GLY   306      49.135  43.704  71.744  1.00  0.00           H
ATOM   1561  C   GLY   306      49.558  45.808  72.298  1.00  0.00           C
ATOM   1562  O   GLY   306      49.485  46.105  73.439  1.00  0.00           O
ATOM   1563  N   PHE   307      50.340  46.570  71.429  1.00  0.00           N
ATOM   1564  H   PHE   307      50.322  46.356  70.442  1.00  0.00           H
ATOM   1565  CA  PHE   307      51.056  47.756  71.751  1.00  0.00           C
ATOM   1566  HA  PHE   307      51.767  47.646  72.570  1.00  0.00           H
ATOM   1567  CB  PHE   307      51.935  48.276  70.571  1.00  0.00           C
ATOM   1568  HB2 PHE   307      52.819  47.648  70.463  1.00  0.00           H
ATOM   1569  HB3 PHE   307      51.422  48.294  69.610  1.00  0.00           H
ATOM   1570  CG  PHE   307      52.631  49.675  70.671  1.00  0.00           C
ATOM   1571  CD1 PHE   307      53.687  49.917  71.534  1.00  0.00           C
ATOM   1572  HD1 PHE   307      54.135  49.041  71.979  1.00  0.00           H
ATOM   1573  CE1 PHE   307      54.291  51.172  71.589  1.00  0.00           C
ATOM   1574  HE1 PHE   307      55.194  51.319  72.163  1.00  0.00           H
ATOM   1575  CZ  PHE   307      53.700  52.277  70.976  1.00  0.00           C
ATOM   1576  HZ  PHE   307      54.061  53.294  70.997  1.00  0.00           H
ATOM   1577  CE2 PHE   307      52.496  52.061  70.248  1.00  0.00           C
ATOM   1578  HE2 PHE   307      51.990  52.842  69.699  1.00  0.00           H
ATOM   1579  CD2 PHE   307      52.068  50.786  70.012  1.00  0.00           C
ATOM   1580  HD2 PHE   307      51.173  50.593  69.439  1.00  0.00           H
ATOM   1581  C   PHE   307      50.076  48.866  72.267  1.00  0.00           C
ATOM   1582  O   PHE   307      50.331  49.522  73.279  1.00  0.00           O
ATOM   1583  N   LEU   308      48.962  49.081  71.542  1.00  0.00           N
ATOM   1584  H   LEU   308      48.782  48.501  70.736  1.00  0.00           H
ATOM   1585  CA  LEU   308      47.927  50.064  71.912  1.00  0.00           C
ATOM   1586  HA  LEU   308      48.502  50.958  72.153  1.00  0.00           H
ATOM   1587  CB  LEU   308      47.037  50.431  70.649  1.00  0.00           C
ATOM   1588  HB2 LEU   308      46.571  49.475  70.409  1.00  0.00           H
ATOM   1589  HB3 LEU   308      46.220  51.085  70.952  1.00  0.00           H
ATOM   1590  CG  LEU   308      47.939  51.049  69.487  1.00  0.00           C
ATOM   1591  HG  LEU   308      48.806  50.422  69.280  1.00  0.00           H
ATOM   1592  CD1 LEU   308      47.003  51.070  68.298  1.00  0.00           C
ATOM   1593 HD11 LEU   308      47.589  51.574  67.531  1.00  0.00           H
ATOM   1594 HD12 LEU   308      47.029  50.033  67.964  1.00  0.00           H
ATOM   1595 HD13 LEU   308      46.028  51.511  68.509  1.00  0.00           H
ATOM   1596  CD2 LEU   308      48.482  52.493  69.783  1.00  0.00           C
ATOM   1597 HD21 LEU   308      48.921  52.490  70.780  1.00  0.00           H
ATOM   1598 HD22 LEU   308      49.158  52.901  69.031  1.00  0.00           H
ATOM   1599 HD23 LEU   308      47.677  53.228  69.766  1.00  0.00           H
ATOM   1600  C   LEU   308      47.198  49.734  73.220  1.00  0.00           C
ATOM   1601  O   LEU   308      46.838  50.556  74.028  1.00  0.00           O
ATOM   1602  N   LEU   309      46.904  48.387  73.338  1.00  0.00           N
ATOM   1603  H   LEU   309      47.147  47.743  72.599  1.00  0.00           H
ATOM   1604  CA  LEU   309      46.466  47.797  74.639  1.00  0.00           C
ATOM   1605  HA  LEU   309      45.521  48.258  74.926  1.00  0.00           H
ATOM   1606  CB  LEU   309      46.057  46.308  74.402  1.00  0.00           C
ATOM   1607  HB2 LEU   309      46.860  45.913  73.780  1.00  0.00           H
ATOM   1608  HB3 LEU   309      45.921  45.852  75.383  1.00  0.00           H
ATOM   1609  CG  LEU   309      44.695  46.172  73.641  1.00  0.00           C
ATOM   1610  HG  LEU   309      44.755  46.801  72.752  1.00  0.00           H
ATOM   1611  CD1 LEU   309      44.568  44.745  73.184  1.00  0.00           C
ATOM   1612 HD11 LEU   309      44.387  44.130  74.065  1.00  0.00           H
ATOM   1613 HD12 LEU   309      43.714  44.641  72.514  1.00  0.00           H
ATOM   1614 HD13 LEU   309      45.479  44.513  72.633  1.00  0.00           H
ATOM   1615  CD2 LEU   309      43.427  46.505  74.467  1.00  0.00           C
ATOM   1616 HD21 LEU   309      43.421  47.542  74.803  1.00  0.00           H
ATOM   1617 HD22 LEU   309      42.538  46.254  73.889  1.00  0.00           H
ATOM   1618 HD23 LEU   309      43.395  45.901  75.374  1.00  0.00           H
ATOM   1619  C   LEU   309      47.405  47.964  75.753  1.00  0.00           C
ATOM   1620  O   LEU   309      46.978  48.085  76.920  1.00  0.00           O
ATOM   1621  N   GLU   310      48.696  47.923  75.460  1.00  0.00           N
ATOM   1622  H   GLU   310      48.900  47.562  74.539  1.00  0.00           H
ATOM   1623  CA  GLU   310      49.807  47.969  76.455  1.00  0.00           C
ATOM   1624  HA  GLU   310      50.748  47.894  75.909  1.00  0.00           H
ATOM   1625  CB  GLU   310      49.853  49.377  77.181  1.00  0.00           C
ATOM   1626  HB2 GLU   310      49.770  50.100  76.370  1.00  0.00           H
ATOM   1627  HB3 GLU   310      49.054  49.514  77.910  1.00  0.00           H
ATOM   1628  CG  GLU   310      51.127  49.631  77.901  1.00  0.00           C
ATOM   1629  HG2 GLU   310      51.335  48.659  78.348  1.00  0.00           H
ATOM   1630  HG3 GLU   310      52.022  49.746  77.290  1.00  0.00           H
ATOM   1631  CD  GLU   310      51.195  50.803  78.844  1.00  0.00           C
ATOM   1632  OE1 GLU   310      50.197  51.061  79.530  1.00  0.00           O
ATOM   1633  OE2 GLU   310      52.247  51.524  78.961  1.00  0.00           O
ATOM   1634  C   GLU   310      50.025  46.748  77.291  1.00  0.00           C
ATOM   1635  O   GLU   310      50.934  45.917  77.033  1.00  0.00           O
ATOM   1636  N   ASP   311      49.214  46.650  78.321  1.00  0.00           N
ATOM   1637  H   ASP   311      48.639  47.471  78.445  1.00  0.00           H
ATOM   1638  CA  ASP   311      49.141  45.544  79.290  1.00  0.00           C
ATOM   1639  HA  ASP   311      49.860  44.808  78.929  1.00  0.00           H
ATOM   1640  CB  ASP   311      49.716  46.032  80.635  1.00  0.00           C
ATOM   1641  HB2 ASP   311      49.843  45.180  81.304  1.00  0.00           H
ATOM   1642  HB3 ASP   311      50.659  46.475  80.315  1.00  0.00           H
ATOM   1643  CG  ASP   311      48.817  47.044  81.317  1.00  0.00           C
ATOM   1644  OD1 ASP   311      47.917  47.570  80.627  1.00  0.00           O
ATOM   1645  OD2 ASP   311      49.060  47.278  82.544  1.00  0.00           O
ATOM   1646  C   ASP   311      47.738  44.892  79.396  1.00  0.00           C
ATOM   1647  O   ASP   311      47.510  43.725  79.818  1.00  0.00           O
ATOM   1648  N   ARG   312      46.672  45.552  78.781  1.00  0.00           N
ATOM   1649  H   ARG   312      46.807  46.460  78.359  1.00  0.00           H
ATOM   1650  CA  ARG   312      45.255  45.119  78.819  1.00  0.00           C
ATOM   1651  HA  ARG   312      45.005  44.902  79.858  1.00  0.00           H
ATOM   1652  CB  ARG   312      44.329  46.205  78.383  1.00  0.00           C
ATOM   1653  HB2 ARG   312      44.451  46.530  77.350  1.00  0.00           H
ATOM   1654  HB3 ARG   312      43.317  45.809  78.306  1.00  0.00           H
ATOM   1655  CG  ARG   312      44.334  47.508  79.166  1.00  0.00           C
ATOM   1656  HG2 ARG   312      45.246  48.073  78.969  1.00  0.00           H
ATOM   1657  HG3 ARG   312      43.602  48.085  78.601  1.00  0.00           H
ATOM   1658  CD  ARG   312      43.981  47.440  80.638  1.00  0.00           C
ATOM   1659  HD2 ARG   312      43.679  48.410  81.033  1.00  0.00           H
ATOM   1660  HD3 ARG   312      43.241  46.640  80.680  1.00  0.00           H
ATOM   1661  NE  ARG   312      45.130  47.051  81.465  1.00  0.00           N
ATOM   1662  HE  ARG   312      46.031  47.239  81.049  1.00  0.00           H
ATOM   1663  CZ  ARG   312      45.175  46.237  82.543  1.00  0.00           C
ATOM   1664  NH1 ARG   312      44.137  45.778  83.154  1.00  0.00           N
ATOM   1665 HH11 ARG   312      43.173  45.903  82.879  1.00  0.00           H
ATOM   1666 HH12 ARG   312      44.222  45.361  84.070  1.00  0.00           H
ATOM   1667  NH2 ARG   312      46.307  45.937  83.066  1.00  0.00           N
ATOM   1668 HH21 ARG   312      47.119  46.448  82.752  1.00  0.00           H
ATOM   1669 HH22 ARG   312      46.444  45.350  83.876  1.00  0.00           H
ATOM   1670  C   ARG   312      45.206  43.775  78.023  1.00  0.00           C
ATOM   1671  O   ARG   312      44.476  42.930  78.408  1.00  0.00           O
ATOM   1672  N   ALA   313      46.056  43.557  76.961  1.00  0.00           N
ATOM   1673  H   ALA   313      46.582  44.394  76.755  1.00  0.00           H
ATOM   1674  CA  ALA   313      46.284  42.289  76.258  1.00  0.00           C
ATOM   1675  HA  ALA   313      45.264  41.934  76.109  1.00  0.00           H
ATOM   1676  CB  ALA   313      46.977  42.479  74.871  1.00  0.00           C
ATOM   1677  HB1 ALA   313      47.933  41.971  74.740  1.00  0.00           H
ATOM   1678  HB2 ALA   313      46.274  42.116  74.121  1.00  0.00           H
ATOM   1679  HB3 ALA   313      47.088  43.551  74.707  1.00  0.00           H
ATOM   1680  C   ALA   313      46.923  41.072  76.950  1.00  0.00           C
ATOM   1681  O   ALA   313      46.758  39.968  76.463  1.00  0.00           O
ATOM   1682  N   VAL   314      47.608  41.293  78.049  1.00  0.00           N
ATOM   1683  H   VAL   314      47.603  42.253  78.363  1.00  0.00           H
ATOM   1684  CA  VAL   314      48.427  40.251  78.760  1.00  0.00           C
ATOM   1685  HA  VAL   314      48.286  39.296  78.254  1.00  0.00           H
ATOM   1686  CB  VAL   314      49.945  40.483  78.514  1.00  0.00           C
ATOM   1687  HB  VAL   314      50.500  39.825  79.183  1.00  0.00           H
ATOM   1688  CG1 VAL   314      50.369  40.238  77.102  1.00  0.00           C
ATOM   1689 HG11 VAL   314      49.954  40.946  76.384  1.00  0.00           H
ATOM   1690 HG12 VAL   314      51.446  40.321  76.955  1.00  0.00           H
ATOM   1691 HG13 VAL   314      50.001  39.258  76.801  1.00  0.00           H
ATOM   1692  CG2 VAL   314      50.449  41.850  78.900  1.00  0.00           C
ATOM   1693 HG21 VAL   314      51.522  41.807  79.086  1.00  0.00           H
ATOM   1694 HG22 VAL   314      50.271  42.608  78.138  1.00  0.00           H
ATOM   1695 HG23 VAL   314      50.191  42.175  79.908  1.00  0.00           H
ATOM   1696  C   VAL   314      48.195  40.098  80.275  1.00  0.00           C
ATOM   1697  O   VAL   314      48.269  38.976  80.783  1.00  0.00           O
ATOM   1698  N   CYX   315      47.940  41.153  81.036  1.00  0.00           N
ATOM   1699  H   CYX   315      47.907  42.043  80.561  1.00  0.00           H
ATOM   1700  CA  CYX   315      47.820  41.187  82.514  1.00  0.00           C
ATOM   1701  HA  CYX   315      48.360  40.300  82.845  1.00  0.00           H
ATOM   1702  CB  CYX   315      48.442  42.398  83.162  1.00  0.00           C
ATOM   1703  HB2 CYX   315      47.928  43.308  82.854  1.00  0.00           H
ATOM   1704  HB3 CYX   315      48.359  42.306  84.245  1.00  0.00           H
ATOM   1705  SG  CYX   315      50.140  42.588  82.654  1.00  0.00           S
ATOM   1706  C   CYX   315      46.394  40.912  83.003  1.00  0.00           C
ATOM   1707  O   CYX   315      45.400  41.011  82.203  1.00  0.00           O
ATOM   1708  N   VAL   316      46.183  40.486  84.224  1.00  0.00           N
ATOM   1709  H   VAL   316      47.027  40.197  84.698  1.00  0.00           H
ATOM   1710  CA  VAL   316      44.972  40.388  85.005  1.00  0.00           C
ATOM   1711  HA  VAL   316      44.260  40.962  84.411  1.00  0.00           H
ATOM   1712  CB  VAL   316      44.440  38.984  85.244  1.00  0.00           C
ATOM   1713  HB  VAL   316      43.536  39.118  85.837  1.00  0.00           H
ATOM   1714  CG1 VAL   316      44.037  38.259  83.924  1.00  0.00           C
ATOM   1715 HG11 VAL   316      44.940  38.026  83.360  1.00  0.00           H
ATOM   1716 HG12 VAL   316      43.608  37.270  84.086  1.00  0.00           H
ATOM   1717 HG13 VAL   316      43.308  38.857  83.376  1.00  0.00           H
ATOM   1718  CG2 VAL   316      45.551  38.119  86.025  1.00  0.00           C
ATOM   1719 HG21 VAL   316      46.269  38.698  86.606  1.00  0.00           H
ATOM   1720 HG22 VAL   316      45.123  37.393  86.716  1.00  0.00           H
ATOM   1721 HG23 VAL   316      46.144  37.481  85.370  1.00  0.00           H
ATOM   1722  C   VAL   316      45.063  41.195  86.376  1.00  0.00           C
ATOM   1723  O   VAL   316      46.109  41.481  86.910  1.00  0.00           O
ATOM   1724  N   GLU   317      43.876  41.515  86.851  1.00  0.00           N
ATOM   1725  H   GLU   317      42.984  41.176  86.520  1.00  0.00           H
ATOM   1726  CA  GLU   317      43.740  42.336  88.040  1.00  0.00           C
ATOM   1727  HA  GLU   317      44.459  43.134  87.851  1.00  0.00           H
ATOM   1728  CB  GLU   317      42.362  43.015  88.193  1.00  0.00           C
ATOM   1729  HB2 GLU   317      41.614  42.230  88.304  1.00  0.00           H
ATOM   1730  HB3 GLU   317      42.271  43.516  89.157  1.00  0.00           H
ATOM   1731  CG  GLU   317      41.928  43.979  87.025  1.00  0.00           C
ATOM   1732  HG2 GLU   317      41.651  43.448  86.114  1.00  0.00           H
ATOM   1733  HG3 GLU   317      41.036  44.465  87.422  1.00  0.00           H
ATOM   1734  CD  GLU   317      43.067  44.955  86.770  1.00  0.00           C
ATOM   1735  OE1 GLU   317      43.758  44.749  85.777  1.00  0.00           O
ATOM   1736  OE2 GLU   317      43.223  45.953  87.557  1.00  0.00           O
ATOM   1737  C   GLU   317      44.137  41.685  89.321  1.00  0.00           C
ATOM   1738  O   GLU   317      44.425  40.540  89.353  1.00  0.00           O
ATOM   1739  N   ARG   318      44.222  42.516  90.369  1.00  0.00           N
ATOM   1740  H   ARG   318      44.088  43.499  90.182  1.00  0.00           H
ATOM   1741  CA  ARG   318      44.552  42.021  91.667  1.00  0.00           C
ATOM   1742  HA  ARG   318      45.406  41.378  91.456  1.00  0.00           H
ATOM   1743  CB  ARG   318      45.083  43.167  92.518  1.00  0.00           C
ATOM   1744  HB2 ARG   318      45.650  42.729  93.340  1.00  0.00           H
ATOM   1745  HB3 ARG   318      45.783  43.754  91.923  1.00  0.00           H
ATOM   1746  CG  ARG   318      44.015  44.014  93.137  1.00  0.00           C
ATOM   1747  HG2 ARG   318      43.289  44.225  92.351  1.00  0.00           H
ATOM   1748  HG3 ARG   318      43.433  43.479  93.887  1.00  0.00           H
ATOM   1749  CD  ARG   318      44.605  45.324  93.755  1.00  0.00           C
ATOM   1750  HD2 ARG   318      43.978  45.854  94.472  1.00  0.00           H
ATOM   1751  HD3 ARG   318      45.391  45.001  94.437  1.00  0.00           H
ATOM   1752  NE  ARG   318      45.092  46.308  92.744  1.00  0.00           N
ATOM   1753  HE  ARG   318      44.456  47.069  92.554  1.00  0.00           H
ATOM   1754  CZ  ARG   318      46.321  46.539  92.398  1.00  0.00           C
ATOM   1755  NH1 ARG   318      47.313  45.887  92.767  1.00  0.00           N
ATOM   1756 HH11 ARG   318      47.149  45.167  93.456  1.00  0.00           H
ATOM   1757 HH12 ARG   318      48.181  45.883  92.249  1.00  0.00           H
ATOM   1758  NH2 ARG   318      46.599  47.601  91.711  1.00  0.00           N
ATOM   1759 HH21 ARG   318      45.855  48.029  91.179  1.00  0.00           H
ATOM   1760 HH22 ARG   318      47.566  47.833  91.533  1.00  0.00           H
ATOM   1761  C   ARG   318      43.508  41.129  92.403  1.00  0.00           C
ATOM   1762  O   ARG   318      42.368  41.488  92.430  1.00  0.00           O
ATOM   1763  N   PHE   319      43.987  40.078  93.003  1.00  0.00           N
ATOM   1764  H   PHE   319      44.996  40.037  93.026  1.00  0.00           H
ATOM   1765  CA  PHE   319      43.116  39.109  93.754  1.00  0.00           C
ATOM   1766  HA  PHE   319      42.076  39.201  93.438  1.00  0.00           H
ATOM   1767  CB  PHE   319      43.471  37.636  93.571  1.00  0.00           C
ATOM   1768  HB2 PHE   319      44.427  37.494  94.074  1.00  0.00           H
ATOM   1769  HB3 PHE   319      42.686  37.119  94.124  1.00  0.00           H
ATOM   1770  CG  PHE   319      43.517  37.109  92.136  1.00  0.00           C
ATOM   1771  CD1 PHE   319      44.712  37.404  91.455  1.00  0.00           C
ATOM   1772  HD1 PHE   319      45.379  38.093  91.952  1.00  0.00           H
ATOM   1773  CE1 PHE   319      44.926  37.040  90.077  1.00  0.00           C
ATOM   1774  HE1 PHE   319      45.768  37.360  89.481  1.00  0.00           H
ATOM   1775  CZ  PHE   319      43.989  36.149  89.591  1.00  0.00           C
ATOM   1776  HZ  PHE   319      44.228  35.835  88.585  1.00  0.00           H
ATOM   1777  CE2 PHE   319      42.717  35.832  90.247  1.00  0.00           C
ATOM   1778  HE2 PHE   319      41.960  35.221  89.777  1.00  0.00           H
ATOM   1779  CD2 PHE   319      42.514  36.367  91.565  1.00  0.00           C
ATOM   1780  HD2 PHE   319      41.585  36.200  92.090  1.00  0.00           H
ATOM   1781  C   PHE   319      42.948  39.501  95.268  1.00  0.00           C
ATOM   1782  O   PHE   319      42.337  38.730  96.083  1.00  0.00           O
ATOM   1783  N   SER   320      43.576  40.588  95.727  1.00  0.00           N
ATOM   1784  H   SER   320      44.040  41.156  95.033  1.00  0.00           H
ATOM   1785  CA  SER   320      43.534  40.948  97.094  1.00  0.00           C
ATOM   1786  HA  SER   320      42.573  40.828  97.594  1.00  0.00           H
ATOM   1787  CB  SER   320      44.557  40.183  98.042  1.00  0.00           C
ATOM   1788  HB2 SER   320      44.191  40.295  99.063  1.00  0.00           H
ATOM   1789  HB3 SER   320      44.473  39.121  97.813  1.00  0.00           H
ATOM   1790  OG  SER   320      45.958  40.528  97.976  1.00  0.00           O
ATOM   1791  HG  SER   320      46.312  40.922  98.776  1.00  0.00           H
ATOM   1792  C   SER   320      43.804  42.456  97.196  1.00  0.00           C
ATOM   1793  O   SER   320      44.523  42.991  96.306  1.00  0.00           O
ATOM   1794  N   ASP   321      43.292  43.162  98.198  1.00  0.00           N
ATOM   1795  H   ASP   321      42.788  42.639  98.900  1.00  0.00           H
ATOM   1796  CA  ASP   321      43.360  44.573  98.324  1.00  0.00           C
ATOM   1797  HA  ASP   321      42.975  44.924  97.366  1.00  0.00           H
ATOM   1798  CB  ASP   321      42.388  45.154  99.428  1.00  0.00           C
ATOM   1799  HB2 ASP   321      42.538  46.217  99.616  1.00  0.00           H
ATOM   1800  HB3 ASP   321      41.340  44.977  99.188  1.00  0.00           H
ATOM   1801  CG  ASP   321      42.584  44.453 100.726  1.00  0.00           C
ATOM   1802  OD1 ASP   321      41.638  44.371 101.531  1.00  0.00           O
ATOM   1803  OD2 ASP   321      43.728  44.027 101.066  1.00  0.00           O
ATOM   1804  C   ASP   321      44.819  45.010  98.395  1.00  0.00           C
ATOM   1805  O   ASP   321      45.140  46.127  97.893  1.00  0.00           O
ATOM   1806  N   ASP   322      45.753  44.150  98.896  1.00  0.00           N
ATOM   1807  H   ASP   322      45.363  43.255  99.155  1.00  0.00           H
ATOM   1808  CA  ASP   322      47.249  44.342  99.039  1.00  0.00           C
ATOM   1809  HA  ASP   322      47.438  45.404  98.884  1.00  0.00           H
ATOM   1810  CB  ASP   322      47.629  43.990 100.481  1.00  0.00           C
ATOM   1811  HB2 ASP   322      48.616  44.400 100.694  1.00  0.00           H
ATOM   1812  HB3 ASP   322      46.912  44.501 101.125  1.00  0.00           H
ATOM   1813  CG  ASP   322      47.539  42.519 100.819  1.00  0.00           C
ATOM   1814  OD1 ASP   322      46.933  41.647 100.132  1.00  0.00           O
ATOM   1815  OD2 ASP   322      48.174  42.236 101.867  1.00  0.00           O
ATOM   1816  C   ASP   322      48.033  43.587  97.993  1.00  0.00           C
ATOM   1817  O   ASP   322      49.226  43.659  98.054  1.00  0.00           O
ATOM   1818  N   GLY   323      47.488  42.702  97.101  1.00  0.00           N
ATOM   1819  H   GLY   323      46.486  42.597  97.174  1.00  0.00           H
ATOM   1820  CA  GLY   323      48.168  41.952  96.029  1.00  0.00           C
ATOM   1821  HA2 GLY   323      49.091  41.527  96.423  1.00  0.00           H
ATOM   1822  HA3 GLY   323      47.485  41.190  95.654  1.00  0.00           H
ATOM   1823  C   GLY   323      48.540  42.841  94.799  1.00  0.00           C
ATOM   1824  O   GLY   323      47.784  43.712  94.328  1.00  0.00           O
ATOM   1825  N   TYR   324      49.646  42.645  94.078  1.00  0.00           N
ATOM   1826  H   TYR   324      50.395  42.127  94.515  1.00  0.00           H
ATOM   1827  CA  TYR   324      49.932  43.260  92.780  1.00  0.00           C
ATOM   1828  HA  TYR   324      49.926  44.337  92.947  1.00  0.00           H
ATOM   1829  CB  TYR   324      51.371  42.979  92.428  1.00  0.00           C
ATOM   1830  HB2 TYR   324      51.510  41.908  92.580  1.00  0.00           H
ATOM   1831  HB3 TYR   324      51.418  43.147  91.352  1.00  0.00           H
ATOM   1832  CG  TYR   324      52.454  43.729  93.171  1.00  0.00           C
ATOM   1833  CD1 TYR   324      52.221  44.497  94.413  1.00  0.00           C
ATOM   1834  HD1 TYR   324      51.261  44.493  94.907  1.00  0.00           H
ATOM   1835  CE1 TYR   324      53.298  45.169  95.001  1.00  0.00           C
ATOM   1836  HE1 TYR   324      53.196  45.644  95.965  1.00  0.00           H
ATOM   1837  CZ  TYR   324      54.557  45.126  94.392  1.00  0.00           C
ATOM   1838  OH  TYR   324      55.573  45.844  94.974  1.00  0.00           O
ATOM   1839  HH  TYR   324      55.363  46.080  95.881  1.00  0.00           H
ATOM   1840  CE2 TYR   324      54.681  44.549  93.096  1.00  0.00           C
ATOM   1841  HE2 TYR   324      55.620  44.662  92.576  1.00  0.00           H
ATOM   1842  CD2 TYR   324      53.669  43.755  92.534  1.00  0.00           C
ATOM   1843  HD2 TYR   324      53.842  43.153  91.654  1.00  0.00           H
ATOM   1844  C   TYR   324      48.944  42.801  91.707  1.00  0.00           C
ATOM   1845  O   TYR   324      48.517  41.647  91.713  1.00  0.00           O
ATOM   1846  N   ARG   325      48.567  43.548  90.673  1.00  0.00           N
ATOM   1847  H   ARG   325      48.885  44.502  90.759  1.00  0.00           H
ATOM   1848  CA  ARG   325      48.264  43.092  89.289  1.00  0.00           C
ATOM   1849  HA  ARG   325      47.309  42.588  89.438  1.00  0.00           H
ATOM   1850  CB  ARG   325      48.294  44.293  88.341  1.00  0.00           C
ATOM   1851  HB2 ARG   325      49.067  45.049  88.477  1.00  0.00           H
ATOM   1852  HB3 ARG   325      48.335  43.934  87.312  1.00  0.00           H
ATOM   1853  CG  ARG   325      47.005  45.111  88.402  1.00  0.00           C
ATOM   1854  HG2 ARG   325      46.264  44.392  88.053  1.00  0.00           H
ATOM   1855  HG3 ARG   325      46.716  45.424  89.405  1.00  0.00           H
ATOM   1856  CD  ARG   325      47.193  46.281  87.461  1.00  0.00           C
ATOM   1857  HD2 ARG   325      47.810  47.054  87.920  1.00  0.00           H
ATOM   1858  HD3 ARG   325      47.690  45.884  86.575  1.00  0.00           H
ATOM   1859  NE  ARG   325      45.889  46.755  86.967  1.00  0.00           N
ATOM   1860  HE  ARG   325      45.043  46.397  87.387  1.00  0.00           H
ATOM   1861  CZ  ARG   325      45.659  47.788  86.182  1.00  0.00           C
ATOM   1862  NH1 ARG   325      46.554  48.390  85.496  1.00  0.00           N
ATOM   1863 HH11 ARG   325      47.510  48.154  85.723  1.00  0.00           H
ATOM   1864 HH12 ARG   325      46.234  49.171  84.941  1.00  0.00           H
ATOM   1865  NH2 ARG   325      44.362  48.074  85.995  1.00  0.00           N
ATOM   1866 HH21 ARG   325      43.735  47.390  86.395  1.00  0.00           H
ATOM   1867 HH22 ARG   325      44.043  48.884  85.483  1.00  0.00           H
ATOM   1868  C   ARG   325      49.376  42.176  88.687  1.00  0.00           C
ATOM   1869  O   ARG   325      50.532  42.615  88.611  1.00  0.00           O
ATOM   1870  N   THR   326      49.054  40.959  88.144  1.00  0.00           N
ATOM   1871  H   THR   326      48.065  40.769  88.069  1.00  0.00           H
ATOM   1872  CA  THR   326      49.987  39.958  87.635  1.00  0.00           C
ATOM   1873  HA  THR   326      51.025  40.288  87.663  1.00  0.00           H
ATOM   1874  CB  THR   326      49.914  38.627  88.377  1.00  0.00           C
ATOM   1875  HB  THR   326      50.657  38.002  87.882  1.00  0.00           H
ATOM   1876  CG2 THR   326      50.456  38.745  89.775  1.00  0.00           C
ATOM   1877 HG21 THR   326      50.812  37.775  90.124  1.00  0.00           H
ATOM   1878 HG22 THR   326      51.306  39.418  89.662  1.00  0.00           H
ATOM   1879 HG23 THR   326      49.800  39.198  90.517  1.00  0.00           H
ATOM   1880  OG1 THR   326      48.665  38.033  88.418  1.00  0.00           O
ATOM   1881  HG1 THR   326      48.119  38.667  88.889  1.00  0.00           H
ATOM   1882  C   THR   326      49.689  39.591  86.194  1.00  0.00           C
ATOM   1883  O   THR   326      48.658  40.026  85.643  1.00  0.00           O
ATOM   1884  N   VAL   327      50.605  38.810  85.580  1.00  0.00           N
ATOM   1885  H   VAL   327      51.438  38.512  86.068  1.00  0.00           H
ATOM   1886  CA  VAL   327      50.457  38.491  84.140  1.00  0.00           C
ATOM   1887  HA  VAL   327      49.780  39.280  83.813  1.00  0.00           H
ATOM   1888  CB  VAL   327      51.746  38.741  83.319  1.00  0.00           C
ATOM   1889  HB  VAL   327      52.280  37.796  83.415  1.00  0.00           H
ATOM   1890  CG1 VAL   327      51.603  39.114  81.835  1.00  0.00           C
ATOM   1891 HG11 VAL   327      50.817  38.532  81.353  1.00  0.00           H
ATOM   1892 HG12 VAL   327      51.270  40.148  81.740  1.00  0.00           H
ATOM   1893 HG13 VAL   327      52.486  38.906  81.232  1.00  0.00           H
ATOM   1894  CG2 VAL   327      52.705  39.841  83.870  1.00  0.00           C
ATOM   1895 HG21 VAL   327      53.360  40.185  83.070  1.00  0.00           H
ATOM   1896 HG22 VAL   327      52.119  40.737  84.078  1.00  0.00           H
ATOM   1897 HG23 VAL   327      53.272  39.414  84.698  1.00  0.00           H
ATOM   1898  C   VAL   327      49.703  37.185  83.897  1.00  0.00           C
ATOM   1899  O   VAL   327      49.900  36.234  84.614  1.00  0.00           O
ATOM   1900  N   ALA   328      48.745  37.157  82.931  1.00  0.00           N
ATOM   1901  H   ALA   328      48.516  38.051  82.521  1.00  0.00           H
ATOM   1902  CA  ALA   328      47.850  35.978  82.783  1.00  0.00           C
ATOM   1903  HA  ALA   328      47.295  35.824  83.708  1.00  0.00           H
ATOM   1904  CB  ALA   328      46.934  36.340  81.529  1.00  0.00           C
ATOM   1905  HB1 ALA   328      47.614  36.468  80.687  1.00  0.00           H
ATOM   1906  HB2 ALA   328      46.329  35.473  81.263  1.00  0.00           H
ATOM   1907  HB3 ALA   328      46.369  37.247  81.746  1.00  0.00           H
ATOM   1908  C   ALA   328      48.648  34.704  82.433  1.00  0.00           C
ATOM   1909  O   ALA   328      49.713  34.849  81.837  1.00  0.00           O
ATOM   1910  N   GLN   329      48.175  33.584  82.872  1.00  0.00           N
ATOM   1911  H   GLN   329      47.330  33.587  83.425  1.00  0.00           H
ATOM   1912  CA  GLN   329      48.638  32.279  82.514  1.00  0.00           C
ATOM   1913  HA  GLN   329      49.115  32.081  81.554  1.00  0.00           H
ATOM   1914  CB  GLN   329      49.453  31.617  83.640  1.00  0.00           C
ATOM   1915  HB2 GLN   329      48.833  31.247  84.457  1.00  0.00           H
ATOM   1916  HB3 GLN   329      49.906  30.706  83.249  1.00  0.00           H
ATOM   1917  CG  GLN   329      50.609  32.406  84.269  1.00  0.00           C
ATOM   1918  HG2 GLN   329      51.249  32.746  83.454  1.00  0.00           H
ATOM   1919  HG3 GLN   329      50.270  33.361  84.670  1.00  0.00           H
ATOM   1920  CD  GLN   329      51.465  31.663  85.324  1.00  0.00           C
ATOM   1921  OE1 GLN   329      51.580  30.466  85.339  1.00  0.00           O
ATOM   1922  NE2 GLN   329      52.176  32.458  85.992  1.00  0.00           N
ATOM   1923 HE21 GLN   329      52.721  32.059  86.743  1.00  0.00           H
ATOM   1924 HE22 GLN   329      52.271  33.440  85.776  1.00  0.00           H
ATOM   1925  C   GLN   329      47.366  31.478  82.249  1.00  0.00           C
ATOM   1926  O   GLN   329      46.268  31.789  82.759  1.00  0.00           O
ATOM   1927  N   GLY   330      47.407  30.410  81.415  1.00  0.00           N
ATOM   1928  H   GLY   330      48.265  30.279  80.898  1.00  0.00           H
ATOM   1929  CA  GLY   330      46.330  29.514  81.033  1.00  0.00           C
ATOM   1930  HA2 GLY   330      46.792  28.590  80.685  1.00  0.00           H
ATOM   1931  HA3 GLY   330      45.711  29.304  81.905  1.00  0.00           H
ATOM   1932  C   GLY   330      45.482  30.041  79.840  1.00  0.00           C
ATOM   1933  O   GLY   330      45.868  30.945  79.162  1.00  0.00           O
ATOM   1934  N   THR   331      44.317  29.460  79.574  1.00  0.00           N
ATOM   1935  H   THR   331      43.982  28.674  80.113  1.00  0.00           H
ATOM   1936  CA  THR   331      43.360  29.988  78.560  1.00  0.00           C
ATOM   1937  HA  THR   331      43.774  30.730  77.877  1.00  0.00           H
ATOM   1938  CB  THR   331      42.982  28.917  77.578  1.00  0.00           C
ATOM   1939  HB  THR   331      42.260  29.417  76.933  1.00  0.00           H
ATOM   1940  CG2 THR   331      44.162  28.528  76.655  1.00  0.00           C
ATOM   1941 HG21 THR   331      43.863  27.730  75.975  1.00  0.00           H
ATOM   1942 HG22 THR   331      44.368  29.389  76.019  1.00  0.00           H
ATOM   1943 HG23 THR   331      44.994  28.283  77.315  1.00  0.00           H
ATOM   1944  OG1 THR   331      42.368  27.774  78.187  1.00  0.00           O
ATOM   1945  HG1 THR   331      41.646  28.026  78.767  1.00  0.00           H
ATOM   1946  C   THR   331      42.092  30.508  79.284  1.00  0.00           C
ATOM   1947  O   THR   331      40.955  30.081  79.037  1.00  0.00           O
ATOM   1948  N   LYS   332      42.276  31.501  80.133  1.00  0.00           N
ATOM   1949  H   LYS   332      43.213  31.867  80.221  1.00  0.00           H
ATOM   1950  CA  LYS   332      41.200  32.204  80.880  1.00  0.00           C
ATOM   1951  HA  LYS   332      40.302  31.598  80.762  1.00  0.00           H
ATOM   1952  CB  LYS   332      41.508  32.336  82.380  1.00  0.00           C
ATOM   1953  HB2 LYS   332      42.390  32.964  82.504  1.00  0.00           H
ATOM   1954  HB3 LYS   332      40.629  32.686  82.922  1.00  0.00           H
ATOM   1955  CG  LYS   332      41.955  30.951  83.022  1.00  0.00           C
ATOM   1956  HG2 LYS   332      42.712  30.421  82.443  1.00  0.00           H
ATOM   1957  HG3 LYS   332      42.405  31.180  83.988  1.00  0.00           H
ATOM   1958  CD  LYS   332      40.728  30.021  83.276  1.00  0.00           C
ATOM   1959  HD2 LYS   332      40.054  30.492  83.992  1.00  0.00           H
ATOM   1960  HD3 LYS   332      40.264  29.938  82.294  1.00  0.00           H
ATOM   1961  CE  LYS   332      41.216  28.701  83.902  1.00  0.00           C
ATOM   1962  HE2 LYS   332      41.787  28.101  83.194  1.00  0.00           H
ATOM   1963  HE3 LYS   332      41.907  28.919  84.716  1.00  0.00           H
ATOM   1964  NZ  LYS   332      40.044  27.852  84.382  1.00  0.00           N
ATOM   1965  HZ1 LYS   332      40.408  27.069  84.905  1.00  0.00           H
ATOM   1966  HZ2 LYS   332      39.440  28.432  84.947  1.00  0.00           H
ATOM   1967  HZ3 LYS   332      39.560  27.437  83.598  1.00  0.00           H
ATOM   1968  C   LYS   332      40.866  33.520  80.243  1.00  0.00           C
ATOM   1969  O   LYS   332      39.686  33.859  80.132  1.00  0.00           O
ATOM   1970  N   LYS   333      41.896  34.276  79.929  1.00  0.00           N
ATOM   1971  H   LYS   333      42.817  33.890  80.076  1.00  0.00           H
ATOM   1972  CA  LYS   333      41.789  35.660  79.474  1.00  0.00           C
ATOM   1973  HA  LYS   333      40.918  36.057  79.996  1.00  0.00           H
ATOM   1974  CB  LYS   333      42.988  36.430  79.917  1.00  0.00           C
ATOM   1975  HB2 LYS   333      42.855  36.507  80.996  1.00  0.00           H
ATOM   1976  HB3 LYS   333      43.804  35.785  79.593  1.00  0.00           H
ATOM   1977  CG  LYS   333      43.196  37.909  79.437  1.00  0.00           C
ATOM   1978  HG2 LYS   333      43.122  37.903  78.350  1.00  0.00           H
ATOM   1979  HG3 LYS   333      42.361  38.383  79.954  1.00  0.00           H
ATOM   1980  CD  LYS   333      44.491  38.456  79.860  1.00  0.00           C
ATOM   1981  HD2 LYS   333      44.636  38.529  80.938  1.00  0.00           H
ATOM   1982  HD3 LYS   333      45.310  37.816  79.530  1.00  0.00           H
ATOM   1983  CE  LYS   333      44.723  39.836  79.314  1.00  0.00           C
ATOM   1984  HE2 LYS   333      45.717  40.177  79.602  1.00  0.00           H
ATOM   1985  HE3 LYS   333      44.641  39.729  78.233  1.00  0.00           H
ATOM   1986  NZ  LYS   333      43.711  40.805  79.954  1.00  0.00           N
ATOM   1987  HZ1 LYS   333      43.846  40.925  80.948  1.00  0.00           H
ATOM   1988  HZ2 LYS   333      43.760  41.728  79.548  1.00  0.00           H
ATOM   1989  HZ3 LYS   333      42.742  40.571  79.790  1.00  0.00           H
ATOM   1990  C   LYS   333      41.496  35.646  77.921  1.00  0.00           C
ATOM   1991  O   LYS   333      42.396  35.379  77.127  1.00  0.00           O
ATOM   1992  N   GLU   334      40.219  35.666  77.537  1.00  0.00           N
ATOM   1993  H   GLU   334      39.512  35.893  78.223  1.00  0.00           H
ATOM   1994  CA  GLU   334      39.767  35.337  76.193  1.00  0.00           C
ATOM   1995  HA  GLU   334      39.956  34.284  75.986  1.00  0.00           H
ATOM   1996  CB  GLU   334      38.297  35.624  76.049  1.00  0.00           C
ATOM   1997  HB2 GLU   334      38.190  36.696  76.217  1.00  0.00           H
ATOM   1998  HB3 GLU   334      38.055  35.371  75.017  1.00  0.00           H
ATOM   1999  CG  GLU   334      37.315  34.888  76.947  1.00  0.00           C
ATOM   2000  HG2 GLU   334      36.427  34.951  76.318  1.00  0.00           H
ATOM   2001  HG3 GLU   334      37.608  33.858  77.147  1.00  0.00           H
ATOM   2002  CD  GLU   334      37.006  35.665  78.236  1.00  0.00           C
ATOM   2003  OE1 GLU   334      36.590  36.846  78.288  1.00  0.00           O
ATOM   2004  OE2 GLU   334      37.132  35.056  79.329  1.00  0.00           O
ATOM   2005  C   GLU   334      40.446  36.135  75.060  1.00  0.00           C
ATOM   2006  O   GLU   334      40.968  35.534  74.130  1.00  0.00           O
ATOM   2007  N   GLY   335      40.573  37.415  75.200  1.00  0.00           N
ATOM   2008  H   GLY   335      39.827  37.806  75.757  1.00  0.00           H
ATOM   2009  CA  GLY   335      41.461  38.250  74.364  1.00  0.00           C
ATOM   2010  HA2 GLY   335      41.148  38.379  73.328  1.00  0.00           H
ATOM   2011  HA3 GLY   335      41.446  39.224  74.853  1.00  0.00           H
ATOM   2012  C   GLY   335      42.869  37.715  74.250  1.00  0.00           C
ATOM   2013  O   GLY   335      43.315  37.507  73.141  1.00  0.00           O
ATOM   2014  N   CYX   336      43.554  37.379  75.345  1.00  0.00           N
ATOM   2015  H   CYX   336      43.118  37.724  76.188  1.00  0.00           H
ATOM   2016  CA  CYX   336      44.980  36.920  75.336  1.00  0.00           C
ATOM   2017  HA  CYX   336      45.579  37.587  74.717  1.00  0.00           H
ATOM   2018  CB  CYX   336      45.369  36.884  76.778  1.00  0.00           C
ATOM   2019  HB2 CYX   336      45.524  37.918  77.089  1.00  0.00           H
ATOM   2020  HB3 CYX   336      44.627  36.354  77.374  1.00  0.00           H
ATOM   2021  SG  CYX   336      46.896  36.018  77.210  1.00  0.00           S
ATOM   2022  C   CYX   336      45.177  35.528  74.682  1.00  0.00           C
ATOM   2023  O   CYX   336      46.036  35.352  73.737  1.00  0.00           O
ATOM   2024  N   THR   337      44.090  34.722  74.745  1.00  0.00           N
ATOM   2025  H   THR   337      43.311  34.958  75.344  1.00  0.00           H
ATOM   2026  CA  THR   337      43.979  33.502  73.966  1.00  0.00           C
ATOM   2027  HA  THR   337      44.910  32.942  74.047  1.00  0.00           H
ATOM   2028  CB  THR   337      42.818  32.667  74.607  1.00  0.00           C
ATOM   2029  HB  THR   337      41.870  33.186  74.466  1.00  0.00           H
ATOM   2030  CG2 THR   337      42.746  31.381  73.856  1.00  0.00           C
ATOM   2031 HG21 THR   337      43.694  30.846  73.911  1.00  0.00           H
ATOM   2032 HG22 THR   337      41.939  30.765  74.251  1.00  0.00           H
ATOM   2033 HG23 THR   337      42.513  31.582  72.811  1.00  0.00           H
ATOM   2034  OG1 THR   337      42.958  32.350  76.036  1.00  0.00           O
ATOM   2035  HG1 THR   337      43.453  33.069  76.434  1.00  0.00           H
ATOM   2036  C   THR   337      43.813  33.754  72.444  1.00  0.00           C
ATOM   2037  O   THR   337      44.577  33.148  71.670  1.00  0.00           O
ATOM   2038  N   ILE   338      42.890  34.551  71.966  1.00  0.00           N
ATOM   2039  H   ILE   338      42.292  35.056  72.605  1.00  0.00           H
ATOM   2040  CA  ILE   338      42.755  34.851  70.526  1.00  0.00           C
ATOM   2041  HA  ILE   338      42.669  33.873  70.053  1.00  0.00           H
ATOM   2042  CB  ILE   338      41.438  35.743  70.296  1.00  0.00           C
ATOM   2043  HB  ILE   338      41.542  36.757  70.681  1.00  0.00           H
ATOM   2044  CG2 ILE   338      41.157  35.776  68.770  1.00  0.00           C
ATOM   2045 HG21 ILE   338      40.171  36.206  68.593  1.00  0.00           H
ATOM   2046 HG22 ILE   338      41.920  36.392  68.293  1.00  0.00           H
ATOM   2047 HG23 ILE   338      41.238  34.792  68.309  1.00  0.00           H
ATOM   2048  CG1 ILE   338      40.101  35.156  70.899  1.00  0.00           C
ATOM   2049 HG12 ILE   338      39.624  34.494  70.176  1.00  0.00           H
ATOM   2050 HG13 ILE   338      40.339  34.544  71.769  1.00  0.00           H
ATOM   2051  CD1 ILE   338      39.051  36.215  71.176  1.00  0.00           C
ATOM   2052 HD11 ILE   338      38.391  36.381  70.325  1.00  0.00           H
ATOM   2053 HD12 ILE   338      38.372  35.775  71.907  1.00  0.00           H
ATOM   2054 HD13 ILE   338      39.515  37.152  71.484  1.00  0.00           H
ATOM   2055  C   ILE   338      43.995  35.431  69.926  1.00  0.00           C
ATOM   2056  O   ILE   338      44.424  35.139  68.806  1.00  0.00           O
ATOM   2057  N   LEU   339      44.568  36.394  70.670  1.00  0.00           N
ATOM   2058  H   LEU   339      44.240  36.611  71.600  1.00  0.00           H
ATOM   2059  CA  LEU   339      45.913  36.920  70.356  1.00  0.00           C
ATOM   2060  HA  LEU   339      45.828  37.463  69.415  1.00  0.00           H
ATOM   2061  CB  LEU   339      46.260  38.045  71.306  1.00  0.00           C
ATOM   2062  HB2 LEU   339      45.498  38.825  71.287  1.00  0.00           H
ATOM   2063  HB3 LEU   339      46.149  37.681  72.328  1.00  0.00           H
ATOM   2064  CG  LEU   339      47.586  38.799  71.233  1.00  0.00           C
ATOM   2065  HG  LEU   339      48.423  38.110  71.350  1.00  0.00           H
ATOM   2066  CD1 LEU   339      47.720  39.486  69.876  1.00  0.00           C
ATOM   2067 HD11 LEU   339      47.870  38.712  69.124  1.00  0.00           H
ATOM   2068 HD12 LEU   339      46.809  40.018  69.600  1.00  0.00           H
ATOM   2069 HD13 LEU   339      48.626  40.072  70.032  1.00  0.00           H
ATOM   2070  CD2 LEU   339      47.565  39.867  72.337  1.00  0.00           C
ATOM   2071 HD21 LEU   339      47.524  39.335  73.288  1.00  0.00           H
ATOM   2072 HD22 LEU   339      48.506  40.418  72.356  1.00  0.00           H
ATOM   2073 HD23 LEU   339      46.733  40.559  72.211  1.00  0.00           H
ATOM   2074  C   LEU   339      47.047  35.916  70.219  1.00  0.00           C
ATOM   2075  O   LEU   339      47.795  36.037  69.287  1.00  0.00           O
ATOM   2076  N   PHE   340      47.108  34.875  71.037  1.00  0.00           N
ATOM   2077  H   PHE   340      46.416  34.879  71.772  1.00  0.00           H
ATOM   2078  CA  PHE   340      47.974  33.694  70.802  1.00  0.00           C
ATOM   2079  HA  PHE   340      49.003  34.050  70.765  1.00  0.00           H
ATOM   2080  CB  PHE   340      47.909  32.812  72.048  1.00  0.00           C
ATOM   2081  HB2 PHE   340      48.767  33.041  72.680  1.00  0.00           H
ATOM   2082  HB3 PHE   340      47.033  33.069  72.643  1.00  0.00           H
ATOM   2083  CG  PHE   340      47.903  31.319  71.835  1.00  0.00           C
ATOM   2084  CD1 PHE   340      49.091  30.712  71.383  1.00  0.00           C
ATOM   2085  HD1 PHE   340      49.948  31.323  71.139  1.00  0.00           H
ATOM   2086  CE1 PHE   340      49.149  29.297  71.136  1.00  0.00           C
ATOM   2087  HE1 PHE   340      50.053  28.840  70.762  1.00  0.00           H
ATOM   2088  CZ  PHE   340      48.007  28.536  71.313  1.00  0.00           C
ATOM   2089  HZ  PHE   340      47.992  27.463  71.183  1.00  0.00           H
ATOM   2090  CE2 PHE   340      46.782  29.246  71.574  1.00  0.00           C
ATOM   2091  HE2 PHE   340      45.825  28.755  71.475  1.00  0.00           H
ATOM   2092  CD2 PHE   340      46.732  30.603  71.957  1.00  0.00           C
ATOM   2093  HD2 PHE   340      45.773  31.094  72.032  1.00  0.00           H
ATOM   2094  C   PHE   340      47.751  32.892  69.517  1.00  0.00           C
ATOM   2095  O   PHE   340      48.623  32.536  68.781  1.00  0.00           O
ATOM   2096  N   MET   341      46.463  32.610  69.328  1.00  0.00           N
ATOM   2097  H   MET   341      45.820  32.809  70.081  1.00  0.00           H
ATOM   2098  CA  MET   341      45.938  31.902  68.167  1.00  0.00           C
ATOM   2099  HA  MET   341      46.385  30.908  68.163  1.00  0.00           H
ATOM   2100  CB  MET   341      44.430  31.650  68.287  1.00  0.00           C
ATOM   2101  HB2 MET   341      43.816  32.464  68.673  1.00  0.00           H
ATOM   2102  HB3 MET   341      44.032  31.333  67.323  1.00  0.00           H
ATOM   2103  CG  MET   341      44.147  30.514  69.259  1.00  0.00           C
ATOM   2104  HG2 MET   341      44.727  29.643  68.953  1.00  0.00           H
ATOM   2105  HG3 MET   341      44.572  30.991  70.142  1.00  0.00           H
ATOM   2106  SD  MET   341      42.463  30.051  69.636  1.00  0.00           S
ATOM   2107  CE  MET   341      41.995  29.188  68.092  1.00  0.00           C
ATOM   2108  HE1 MET   341      41.720  29.861  67.280  1.00  0.00           H
ATOM   2109  HE2 MET   341      42.818  28.570  67.732  1.00  0.00           H
ATOM   2110  HE3 MET   341      41.140  28.537  68.272  1.00  0.00           H
ATOM   2111  C   MET   341      46.265  32.652  66.857  1.00  0.00           C
ATOM   2112  O   MET   341      46.852  31.959  65.986  1.00  0.00           O
ATOM   2113  N   VAL   342      46.060  33.932  66.798  1.00  0.00           N
ATOM   2114  H   VAL   342      45.600  34.371  67.582  1.00  0.00           H
ATOM   2115  CA  VAL   342      46.460  34.678  65.609  1.00  0.00           C
ATOM   2116  HA  VAL   342      45.972  34.050  64.864  1.00  0.00           H
ATOM   2117  CB  VAL   342      45.903  36.114  65.566  1.00  0.00           C
ATOM   2118  HB  VAL   342      46.296  36.587  64.666  1.00  0.00           H
ATOM   2119  CG1 VAL   342      44.417  36.189  65.180  1.00  0.00           C
ATOM   2120 HG11 VAL   342      44.062  35.555  64.368  1.00  0.00           H
ATOM   2121 HG12 VAL   342      43.829  35.994  66.076  1.00  0.00           H
ATOM   2122 HG13 VAL   342      44.189  37.241  65.007  1.00  0.00           H
ATOM   2123  CG2 VAL   342      46.412  37.162  66.624  1.00  0.00           C
ATOM   2124 HG21 VAL   342      47.491  37.311  66.655  1.00  0.00           H
ATOM   2125 HG22 VAL   342      46.000  38.128  66.332  1.00  0.00           H
ATOM   2126 HG23 VAL   342      46.068  36.820  67.600  1.00  0.00           H
ATOM   2127  C   VAL   342      48.038  34.656  65.414  1.00  0.00           C
ATOM   2128  O   VAL   342      48.449  34.112  64.402  1.00  0.00           O
ATOM   2129  N   LEU   343      48.891  35.069  66.387  1.00  0.00           N
ATOM   2130  H   LEU   343      48.405  35.385  67.214  1.00  0.00           H
ATOM   2131  CA  LEU   343      50.358  35.129  66.350  1.00  0.00           C
ATOM   2132  HA  LEU   343      50.619  35.787  65.521  1.00  0.00           H
ATOM   2133  CB  LEU   343      50.926  35.714  67.641  1.00  0.00           C
ATOM   2134  HB2 LEU   343      50.501  35.298  68.554  1.00  0.00           H
ATOM   2135  HB3 LEU   343      52.010  35.616  67.697  1.00  0.00           H
ATOM   2136  CG  LEU   343      50.625  37.189  67.738  1.00  0.00           C
ATOM   2137  HG  LEU   343      49.609  37.422  67.417  1.00  0.00           H
ATOM   2138  CD1 LEU   343      50.929  37.710  69.189  1.00  0.00           C
ATOM   2139 HD11 LEU   343      51.858  37.390  69.661  1.00  0.00           H
ATOM   2140 HD12 LEU   343      50.851  38.789  69.314  1.00  0.00           H
ATOM   2141 HD13 LEU   343      50.101  37.401  69.827  1.00  0.00           H
ATOM   2142  CD2 LEU   343      51.605  37.942  66.838  1.00  0.00           C
ATOM   2143 HD21 LEU   343      51.611  39.030  66.903  1.00  0.00           H
ATOM   2144 HD22 LEU   343      52.604  37.561  67.053  1.00  0.00           H
ATOM   2145 HD23 LEU   343      51.359  37.767  65.790  1.00  0.00           H
ATOM   2146  C   LEU   343      50.968  33.773  66.070  1.00  0.00           C
ATOM   2147  O   LEU   343      51.949  33.686  65.279  1.00  0.00           O
ATOM   2148  N   TYR   344      50.558  32.693  66.724  1.00  0.00           N
ATOM   2149  H   TYR   344      49.777  32.795  67.356  1.00  0.00           H
ATOM   2150  CA  TYR   344      50.965  31.312  66.408  1.00  0.00           C
ATOM   2151  HA  TYR   344      52.054  31.338  66.432  1.00  0.00           H
ATOM   2152  CB  TYR   344      50.610  30.325  67.560  1.00  0.00           C
ATOM   2153  HB2 TYR   344      50.682  30.878  68.496  1.00  0.00           H
ATOM   2154  HB3 TYR   344      49.568  30.012  67.501  1.00  0.00           H
ATOM   2155  CG  TYR   344      51.460  29.048  67.690  1.00  0.00           C
ATOM   2156  CD1 TYR   344      52.361  28.933  68.766  1.00  0.00           C
ATOM   2157  HD1 TYR   344      52.408  29.649  69.573  1.00  0.00           H
ATOM   2158  CE1 TYR   344      53.084  27.689  68.848  1.00  0.00           C
ATOM   2159  HE1 TYR   344      53.654  27.600  69.761  1.00  0.00           H
ATOM   2160  CZ  TYR   344      52.961  26.717  67.824  1.00  0.00           C
ATOM   2161  OH  TYR   344      53.723  25.613  67.784  1.00  0.00           O
ATOM   2162  HH  TYR   344      54.433  25.669  68.428  1.00  0.00           H
ATOM   2163  CE2 TYR   344      52.076  26.916  66.765  1.00  0.00           C
ATOM   2164  HE2 TYR   344      51.961  26.194  65.970  1.00  0.00           H
ATOM   2165  CD2 TYR   344      51.356  28.096  66.662  1.00  0.00           C
ATOM   2166  HD2 TYR   344      50.676  28.249  65.837  1.00  0.00           H
ATOM   2167  C   TYR   344      50.464  30.872  64.999  1.00  0.00           C
ATOM   2168  O   TYR   344      51.290  30.437  64.153  1.00  0.00           O
ATOM   2169  N   PHE   345      49.109  30.905  64.673  1.00  0.00           N
ATOM   2170  H   PHE   345      48.441  31.319  65.307  1.00  0.00           H
ATOM   2171  CA  PHE   345      48.634  30.425  63.372  1.00  0.00           C
ATOM   2172  HA  PHE   345      48.874  29.368  63.250  1.00  0.00           H
ATOM   2173  CB  PHE   345      47.127  30.551  63.300  1.00  0.00           C
ATOM   2174  HB2 PHE   345      46.752  29.961  64.135  1.00  0.00           H
ATOM   2175  HB3 PHE   345      46.843  31.593  63.445  1.00  0.00           H
ATOM   2176  CG  PHE   345      46.675  29.989  61.950  1.00  0.00           C
ATOM   2177  CD1 PHE   345      46.507  30.799  60.796  1.00  0.00           C
ATOM   2178  HD1 PHE   345      46.725  31.849  60.922  1.00  0.00           H
ATOM   2179  CE1 PHE   345      46.075  30.340  59.527  1.00  0.00           C
ATOM   2180  HE1 PHE   345      45.957  31.034  58.707  1.00  0.00           H
ATOM   2181  CZ  PHE   345      45.854  28.971  59.478  1.00  0.00           C
ATOM   2182  HZ  PHE   345      45.577  28.488  58.553  1.00  0.00           H
ATOM   2183  CE2 PHE   345      45.941  28.182  60.664  1.00  0.00           C
ATOM   2184  HE2 PHE   345      45.684  27.134  60.615  1.00  0.00           H
ATOM   2185  CD2 PHE   345      46.424  28.647  61.881  1.00  0.00           C
ATOM   2186  HD2 PHE   345      46.588  27.951  62.690  1.00  0.00           H
ATOM   2187  C   PHE   345      49.437  31.070  62.212  1.00  0.00           C
ATOM   2188  O   PHE   345      50.063  30.401  61.325  1.00  0.00           O
ATOM   2189  N   PHE   346      49.428  32.415  62.118  1.00  0.00           N
ATOM   2190  H   PHE   346      48.968  32.937  62.850  1.00  0.00           H
ATOM   2191  CA  PHE   346      49.990  33.126  60.972  1.00  0.00           C
ATOM   2192  HA  PHE   346      49.698  32.496  60.132  1.00  0.00           H
ATOM   2193  CB  PHE   346      49.274  34.448  60.727  1.00  0.00           C
ATOM   2194  HB2 PHE   346      49.578  35.055  61.579  1.00  0.00           H
ATOM   2195  HB3 PHE   346      49.768  34.811  59.826  1.00  0.00           H
ATOM   2196  CG  PHE   346      47.840  34.418  60.375  1.00  0.00           C
ATOM   2197  CD1 PHE   346      47.424  34.251  59.037  1.00  0.00           C
ATOM   2198  HD1 PHE   346      48.181  34.180  58.270  1.00  0.00           H
ATOM   2199  CE1 PHE   346      46.082  34.340  58.674  1.00  0.00           C
ATOM   2200  HE1 PHE   346      45.891  34.217  57.618  1.00  0.00           H
ATOM   2201  CZ  PHE   346      45.086  34.643  59.601  1.00  0.00           C
ATOM   2202  HZ  PHE   346      44.042  34.651  59.323  1.00  0.00           H
ATOM   2203  CE2 PHE   346      45.522  34.790  60.923  1.00  0.00           C
ATOM   2204  HE2 PHE   346      44.794  35.004  61.692  1.00  0.00           H
ATOM   2205  CD2 PHE   346      46.816  34.604  61.322  1.00  0.00           C
ATOM   2206  HD2 PHE   346      47.020  34.758  62.371  1.00  0.00           H
ATOM   2207  C   PHE   346      51.452  33.437  60.987  1.00  0.00           C
ATOM   2208  O   PHE   346      52.129  33.588  60.000  1.00  0.00           O
ATOM   2209  N   GLY   347      52.031  33.461  62.282  1.00  0.00           N
ATOM   2210  H   GLY   347      51.485  33.335  63.121  1.00  0.00           H
ATOM   2211  CA  GLY   347      53.498  33.463  62.371  1.00  0.00           C
ATOM   2212  HA2 GLY   347      53.922  34.267  61.770  1.00  0.00           H
ATOM   2213  HA3 GLY   347      53.771  33.743  63.388  1.00  0.00           H
ATOM   2214  C   GLY   347      54.103  32.149  61.874  1.00  0.00           C
ATOM   2215  O   GLY   347      54.954  32.169  60.913  1.00  0.00           O
ATOM   2216  N   MET   348      53.556  31.009  62.278  1.00  0.00           N
ATOM   2217  H   MET   348      52.792  30.985  62.938  1.00  0.00           H
ATOM   2218  CA  MET   348      53.992  29.720  61.659  1.00  0.00           C
ATOM   2219  HA  MET   348      55.075  29.597  61.687  1.00  0.00           H
ATOM   2220  CB  MET   348      53.345  28.554  62.422  1.00  0.00           C
ATOM   2221  HB2 MET   348      52.282  28.791  62.466  1.00  0.00           H
ATOM   2222  HB3 MET   348      53.407  27.576  61.944  1.00  0.00           H
ATOM   2223  CG  MET   348      53.762  28.536  63.943  1.00  0.00           C
ATOM   2224  HG2 MET   348      53.715  29.565  64.298  1.00  0.00           H
ATOM   2225  HG3 MET   348      53.131  27.869  64.531  1.00  0.00           H
ATOM   2226  SD  MET   348      55.481  28.090  64.249  1.00  0.00           S
ATOM   2227  CE  MET   348      55.727  28.499  66.075  1.00  0.00           C
ATOM   2228  HE1 MET   348      56.696  28.265  66.517  1.00  0.00           H
ATOM   2229  HE2 MET   348      55.495  29.559  66.176  1.00  0.00           H
ATOM   2230  HE3 MET   348      55.083  27.769  66.566  1.00  0.00           H
ATOM   2231  C   MET   348      53.640  29.545  60.230  1.00  0.00           C
ATOM   2232  O   MET   348      54.479  29.045  59.439  1.00  0.00           O
ATOM   2233  N   ALA   349      52.465  30.000  59.773  1.00  0.00           N
ATOM   2234  H   ALA   349      51.714  30.227  60.409  1.00  0.00           H
ATOM   2235  CA  ALA   349      52.223  30.054  58.332  1.00  0.00           C
ATOM   2236  HA  ALA   349      52.130  29.055  57.906  1.00  0.00           H
ATOM   2237  CB  ALA   349      50.853  30.745  58.191  1.00  0.00           C
ATOM   2238  HB1 ALA   349      50.033  30.311  58.764  1.00  0.00           H
ATOM   2239  HB2 ALA   349      50.923  31.777  58.536  1.00  0.00           H
ATOM   2240  HB3 ALA   349      50.579  30.782  57.137  1.00  0.00           H
ATOM   2241  C   ALA   349      53.300  30.773  57.447  1.00  0.00           C
ATOM   2242  O   ALA   349      53.794  30.176  56.439  1.00  0.00           O
ATOM   2243  N   SER   350      53.646  32.027  57.785  1.00  0.00           N
ATOM   2244  H   SER   350      53.241  32.385  58.638  1.00  0.00           H
ATOM   2245  CA  SER   350      54.688  32.801  57.131  1.00  0.00           C
ATOM   2246  HA  SER   350      54.359  33.187  56.166  1.00  0.00           H
ATOM   2247  CB  SER   350      55.133  34.080  57.859  1.00  0.00           C
ATOM   2248  HB2 SER   350      55.670  33.870  58.784  1.00  0.00           H
ATOM   2249  HB3 SER   350      55.724  34.618  57.117  1.00  0.00           H
ATOM   2250  OG  SER   350      54.071  34.896  58.194  1.00  0.00           O
ATOM   2251  HG  SER   350      53.582  34.551  58.944  1.00  0.00           H
ATOM   2252  C   SER   350      56.021  32.014  56.989  1.00  0.00           C
ATOM   2253  O   SER   350      56.581  31.924  55.869  1.00  0.00           O
ATOM   2254  N   SER   351      56.415  31.228  58.059  1.00  0.00           N
ATOM   2255  H   SER   351      55.868  31.254  58.907  1.00  0.00           H
ATOM   2256  CA  SER   351      57.603  30.371  58.213  1.00  0.00           C
ATOM   2257  HA  SER   351      58.399  31.040  57.884  1.00  0.00           H
ATOM   2258  CB  SER   351      57.713  29.986  59.671  1.00  0.00           C
ATOM   2259  HB2 SER   351      56.759  29.520  59.918  1.00  0.00           H
ATOM   2260  HB3 SER   351      58.506  29.246  59.779  1.00  0.00           H
ATOM   2261  OG  SER   351      57.956  31.116  60.548  1.00  0.00           O
ATOM   2262  HG  SER   351      57.155  31.622  60.703  1.00  0.00           H
ATOM   2263  C   SER   351      57.633  29.238  57.167  1.00  0.00           C
ATOM   2264  O   SER   351      58.554  28.965  56.484  1.00  0.00           O
ATOM   2265  N   ILE   352      56.457  28.622  56.929  1.00  0.00           N
ATOM   2266  H   ILE   352      55.666  28.921  57.480  1.00  0.00           H
ATOM   2267  CA  ILE   352      56.235  27.578  55.958  1.00  0.00           C
ATOM   2268  HA  ILE   352      57.142  26.992  55.812  1.00  0.00           H
ATOM   2269  CB  ILE   352      55.096  26.556  56.431  1.00  0.00           C
ATOM   2270  HB  ILE   352      54.162  27.106  56.555  1.00  0.00           H
ATOM   2271  CG2 ILE   352      54.821  25.545  55.281  1.00  0.00           C
ATOM   2272 HG21 ILE   352      54.485  26.073  54.389  1.00  0.00           H
ATOM   2273 HG22 ILE   352      55.736  25.006  55.035  1.00  0.00           H
ATOM   2274 HG23 ILE   352      54.046  24.872  55.649  1.00  0.00           H
ATOM   2275  CG1 ILE   352      55.491  25.869  57.872  1.00  0.00           C
ATOM   2276 HG12 ILE   352      56.455  25.361  57.877  1.00  0.00           H
ATOM   2277 HG13 ILE   352      55.496  26.676  58.605  1.00  0.00           H
ATOM   2278  CD1 ILE   352      54.396  24.800  58.240  1.00  0.00           C
ATOM   2279 HD11 ILE   352      53.389  25.207  58.336  1.00  0.00           H
ATOM   2280 HD12 ILE   352      54.396  23.921  57.596  1.00  0.00           H
ATOM   2281 HD13 ILE   352      54.705  24.443  59.222  1.00  0.00           H
ATOM   2282  C   ILE   352      56.063  28.109  54.532  1.00  0.00           C
ATOM   2283  O   ILE   352      56.615  27.483  53.620  1.00  0.00           O
ATOM   2284  N   TRP   353      55.352  29.225  54.316  1.00  0.00           N
ATOM   2285  H   TRP   353      54.778  29.561  55.077  1.00  0.00           H
ATOM   2286  CA  TRP   353      55.450  30.051  53.016  1.00  0.00           C
ATOM   2287  HA  TRP   353      55.139  29.339  52.252  1.00  0.00           H
ATOM   2288  CB  TRP   353      54.548  31.265  53.145  1.00  0.00           C
ATOM   2289  HB2 TRP   353      54.706  31.864  54.042  1.00  0.00           H
ATOM   2290  HB3 TRP   353      54.776  32.057  52.432  1.00  0.00           H
ATOM   2291  CG  TRP   353      53.070  31.074  53.108  1.00  0.00           C
ATOM   2292  CD1 TRP   353      52.189  31.565  54.023  1.00  0.00           C
ATOM   2293  HD1 TRP   353      52.523  31.831  55.015  1.00  0.00           H
ATOM   2294  NE1 TRP   353      50.897  31.147  53.728  1.00  0.00           N
ATOM   2295  HE1 TRP   353      50.092  31.323  54.312  1.00  0.00           H
ATOM   2296  CE2 TRP   353      50.874  30.427  52.576  1.00  0.00           C
ATOM   2297  CZ2 TRP   353      49.903  29.719  51.926  1.00  0.00           C
ATOM   2298  HZ2 TRP   353      48.890  29.728  52.300  1.00  0.00           H
ATOM   2299  CH2 TRP   353      50.161  29.135  50.709  1.00  0.00           C
ATOM   2300  HH2 TRP   353      49.438  28.534  50.179  1.00  0.00           H
ATOM   2301  CZ3 TRP   353      51.443  29.204  50.146  1.00  0.00           C
ATOM   2302  HZ3 TRP   353      51.549  28.722  49.185  1.00  0.00           H
ATOM   2303  CE3 TRP   353      52.540  29.745  50.863  1.00  0.00           C
ATOM   2304  HE3 TRP   353      53.542  29.700  50.462  1.00  0.00           H
ATOM   2305  CD2 TRP   353      52.256  30.389  52.066  1.00  0.00           C
ATOM   2306  C   TRP   353      56.870  30.415  52.639  1.00  0.00           C
ATOM   2307  O   TRP   353      57.197  30.443  51.471  1.00  0.00           O
ATOM   2308  N   TRP   354      57.734  30.751  53.605  1.00  0.00           N
ATOM   2309  H   TRP   354      57.423  30.796  54.565  1.00  0.00           H
ATOM   2310  CA  TRP   354      59.163  30.889  53.248  1.00  0.00           C
ATOM   2311  HA  TRP   354      59.339  31.592  52.434  1.00  0.00           H
ATOM   2312  CB  TRP   354      59.809  31.505  54.487  1.00  0.00           C
ATOM   2313  HB2 TRP   354      59.445  32.525  54.606  1.00  0.00           H
ATOM   2314  HB3 TRP   354      59.543  30.891  55.348  1.00  0.00           H
ATOM   2315  CG  TRP   354      61.285  31.524  54.295  1.00  0.00           C
ATOM   2316  CD1 TRP   354      61.981  32.374  53.560  1.00  0.00           C
ATOM   2317  HD1 TRP   354      61.473  33.171  53.038  1.00  0.00           H
ATOM   2318  NE1 TRP   354      63.342  32.039  53.519  1.00  0.00           N
ATOM   2319  HE1 TRP   354      64.073  32.459  52.962  1.00  0.00           H
ATOM   2320  CE2 TRP   354      63.540  30.912  54.236  1.00  0.00           C
ATOM   2321  CZ2 TRP   354      64.697  30.115  54.527  1.00  0.00           C
ATOM   2322  HZ2 TRP   354      65.653  30.365  54.091  1.00  0.00           H
ATOM   2323  CH2 TRP   354      64.535  29.033  55.420  1.00  0.00           C
ATOM   2324  HH2 TRP   354      65.399  28.443  55.686  1.00  0.00           H
ATOM   2325  CZ3 TRP   354      63.260  28.684  55.906  1.00  0.00           C
ATOM   2326  HZ3 TRP   354      63.155  27.766  56.466  1.00  0.00           H
ATOM   2327  CE3 TRP   354      62.160  29.478  55.609  1.00  0.00           C
ATOM   2328  HE3 TRP   354      61.195  29.227  56.025  1.00  0.00           H
ATOM   2329  CD2 TRP   354      62.236  30.613  54.819  1.00  0.00           C
ATOM   2330  C   TRP   354      59.927  29.564  52.894  1.00  0.00           C
ATOM   2331  O   TRP   354      60.809  29.625  52.025  1.00  0.00           O
ATOM   2332  N   VAL   355      59.516  28.366  53.471  1.00  0.00           N
ATOM   2333  H   VAL   355      58.825  28.411  54.205  1.00  0.00           H
ATOM   2334  CA  VAL   355      59.932  27.053  52.948  1.00  0.00           C
ATOM   2335  HA  VAL   355      61.017  27.068  52.847  1.00  0.00           H
ATOM   2336  CB  VAL   355      59.559  25.859  53.872  1.00  0.00           C
ATOM   2337  HB  VAL   355      58.488  25.715  54.010  1.00  0.00           H
ATOM   2338  CG1 VAL   355      59.974  24.484  53.302  1.00  0.00           C
ATOM   2339 HG11 VAL   355      61.032  24.414  53.052  1.00  0.00           H
ATOM   2340 HG12 VAL   355      59.982  23.680  54.039  1.00  0.00           H
ATOM   2341 HG13 VAL   355      59.311  24.320  52.453  1.00  0.00           H
ATOM   2342  CG2 VAL   355      60.023  25.993  55.263  1.00  0.00           C
ATOM   2343 HG21 VAL   355      59.511  25.315  55.946  1.00  0.00           H
ATOM   2344 HG22 VAL   355      61.110  25.968  55.334  1.00  0.00           H
ATOM   2345 HG23 VAL   355      59.800  27.006  55.599  1.00  0.00           H
ATOM   2346  C   VAL   355      59.349  26.778  51.510  1.00  0.00           C
ATOM   2347  O   VAL   355      60.080  26.439  50.580  1.00  0.00           O
ATOM   2348  N   ILE   356      58.030  26.935  51.250  1.00  0.00           N
ATOM   2349  H   ILE   356      57.388  27.170  51.994  1.00  0.00           H
ATOM   2350  CA  ILE   356      57.491  26.796  49.877  1.00  0.00           C
ATOM   2351  HA  ILE   356      57.671  25.802  49.467  1.00  0.00           H
ATOM   2352  CB  ILE   356      55.946  26.971  49.950  1.00  0.00           C
ATOM   2353  HB  ILE   356      55.710  27.563  50.835  1.00  0.00           H
ATOM   2354  CG2 ILE   356      55.320  27.592  48.639  1.00  0.00           C
ATOM   2355 HG21 ILE   356      54.245  27.504  48.795  1.00  0.00           H
ATOM   2356 HG22 ILE   356      55.605  28.625  48.439  1.00  0.00           H
ATOM   2357 HG23 ILE   356      55.661  26.986  47.800  1.00  0.00           H
ATOM   2358  CG1 ILE   356      55.284  25.605  50.135  1.00  0.00           C
ATOM   2359 HG12 ILE   356      54.220  25.742  50.327  1.00  0.00           H
ATOM   2360 HG13 ILE   356      55.384  24.928  49.287  1.00  0.00           H
ATOM   2361  CD1 ILE   356      55.795  24.852  51.353  1.00  0.00           C
ATOM   2362 HD11 ILE   356      55.753  25.473  52.248  1.00  0.00           H
ATOM   2363 HD12 ILE   356      55.136  23.997  51.507  1.00  0.00           H
ATOM   2364 HD13 ILE   356      56.791  24.441  51.190  1.00  0.00           H
ATOM   2365  C   ILE   356      58.280  27.731  48.855  1.00  0.00           C
ATOM   2366  O   ILE   356      58.511  27.345  47.682  1.00  0.00           O
ATOM   2367  N   LEU   357      58.549  28.965  49.312  1.00  0.00           N
ATOM   2368  H   LEU   357      58.271  29.240  50.244  1.00  0.00           H
ATOM   2369  CA  LEU   357      59.257  29.949  48.547  1.00  0.00           C
ATOM   2370  HA  LEU   357      58.668  30.153  47.654  1.00  0.00           H
ATOM   2371  CB  LEU   357      59.278  31.265  49.346  1.00  0.00           C
ATOM   2372  HB2 LEU   357      58.238  31.583  49.423  1.00  0.00           H
ATOM   2373  HB3 LEU   357      59.735  31.141  50.328  1.00  0.00           H
ATOM   2374  CG  LEU   357      60.044  32.412  48.606  1.00  0.00           C
ATOM   2375  HG  LEU   357      61.050  32.062  48.371  1.00  0.00           H
ATOM   2376  CD1 LEU   357      59.234  32.945  47.463  1.00  0.00           C
ATOM   2377 HD11 LEU   357      59.148  32.175  46.696  1.00  0.00           H
ATOM   2378 HD12 LEU   357      58.265  33.278  47.835  1.00  0.00           H
ATOM   2379 HD13 LEU   357      59.631  33.796  46.909  1.00  0.00           H
ATOM   2380  CD2 LEU   357      60.196  33.665  49.518  1.00  0.00           C
ATOM   2381 HD21 LEU   357      59.362  33.761  50.213  1.00  0.00           H
ATOM   2382 HD22 LEU   357      61.092  33.462  50.104  1.00  0.00           H
ATOM   2383 HD23 LEU   357      60.306  34.575  48.928  1.00  0.00           H
ATOM   2384  C   LEU   357      60.657  29.540  48.172  1.00  0.00           C
ATOM   2385  O   LEU   357      60.989  29.506  46.976  1.00  0.00           O
ATOM   2386  N   SER   358      61.474  29.268  49.187  1.00  0.00           N
ATOM   2387  H   SER   358      61.124  29.379  50.128  1.00  0.00           H
ATOM   2388  CA  SER   358      62.868  28.603  49.059  1.00  0.00           C
ATOM   2389  HA  SER   358      63.445  29.312  48.465  1.00  0.00           H
ATOM   2390  CB  SER   358      63.561  28.494  50.428  1.00  0.00           C
ATOM   2391  HB2 SER   358      64.409  27.818  50.321  1.00  0.00           H
ATOM   2392  HB3 SER   358      63.938  29.427  50.849  1.00  0.00           H
ATOM   2393  OG  SER   358      62.718  28.000  51.396  1.00  0.00           O
ATOM   2394  HG  SER   358      62.325  28.796  51.762  1.00  0.00           H
ATOM   2395  C   SER   358      62.989  27.284  48.198  1.00  0.00           C
ATOM   2396  O   SER   358      63.900  27.149  47.353  1.00  0.00           O
ATOM   2397  N   LEU   359      62.014  26.382  48.364  1.00  0.00           N
ATOM   2398  H   LEU   359      61.475  26.613  49.187  1.00  0.00           H
ATOM   2399  CA  LEU   359      61.792  25.229  47.389  1.00  0.00           C
ATOM   2400  HA  LEU   359      62.570  24.467  47.331  1.00  0.00           H
ATOM   2401  CB  LEU   359      60.538  24.489  47.837  1.00  0.00           C
ATOM   2402  HB2 LEU   359      60.683  24.127  48.855  1.00  0.00           H
ATOM   2403  HB3 LEU   359      59.765  25.212  48.097  1.00  0.00           H
ATOM   2404  CG  LEU   359      59.735  23.383  46.994  1.00  0.00           C
ATOM   2405  HG  LEU   359      59.378  23.758  46.035  1.00  0.00           H
ATOM   2406  CD1 LEU   359      60.519  22.189  46.796  1.00  0.00           C
ATOM   2407 HD11 LEU   359      59.899  21.435  46.311  1.00  0.00           H
ATOM   2408 HD12 LEU   359      61.358  22.467  46.158  1.00  0.00           H
ATOM   2409 HD13 LEU   359      60.878  21.859  47.771  1.00  0.00           H
ATOM   2410  CD2 LEU   359      58.475  23.062  47.731  1.00  0.00           C
ATOM   2411 HD21 LEU   359      57.976  24.015  47.909  1.00  0.00           H
ATOM   2412 HD22 LEU   359      57.859  22.379  47.145  1.00  0.00           H
ATOM   2413 HD23 LEU   359      58.727  22.628  48.699  1.00  0.00           H
ATOM   2414  C   LEU   359      61.470  25.582  45.926  1.00  0.00           C
ATOM   2415  O   LEU   359      62.040  25.012  44.993  1.00  0.00           O
ATOM   2416  N   THR   360      60.431  26.409  45.726  1.00  0.00           N
ATOM   2417  H   THR   360      60.084  26.863  46.559  1.00  0.00           H
ATOM   2418  CA  THR   360      59.823  26.767  44.389  1.00  0.00           C
ATOM   2419  HA  THR   360      59.687  25.839  43.834  1.00  0.00           H
ATOM   2420  CB  THR   360      58.371  27.192  44.555  1.00  0.00           C
ATOM   2421  HB  THR   360      58.016  27.372  43.540  1.00  0.00           H
ATOM   2422  CG2 THR   360      57.431  26.171  45.147  1.00  0.00           C
ATOM   2423 HG21 THR   360      57.875  25.840  46.086  1.00  0.00           H
ATOM   2424 HG22 THR   360      56.456  26.606  45.362  1.00  0.00           H
ATOM   2425 HG23 THR   360      57.333  25.411  44.371  1.00  0.00           H
ATOM   2426  OG1 THR   360      58.227  28.365  45.323  1.00  0.00           O
ATOM   2427  HG1 THR   360      58.257  28.065  46.235  1.00  0.00           H
ATOM   2428  C   THR   360      60.759  27.675  43.631  1.00  0.00           C
ATOM   2429  O   THR   360      60.735  27.554  42.425  1.00  0.00           O
ATOM   2430  N   TRP   361      61.612  28.420  44.291  1.00  0.00           N
ATOM   2431  H   TRP   361      61.413  28.544  45.273  1.00  0.00           H
ATOM   2432  CA  TRP   361      62.641  29.217  43.722  1.00  0.00           C
ATOM   2433  HA  TRP   361      62.159  29.756  42.906  1.00  0.00           H
ATOM   2434  CB  TRP   361      63.279  30.253  44.710  1.00  0.00           C
ATOM   2435  HB2 TRP   361      62.583  31.056  44.952  1.00  0.00           H
ATOM   2436  HB3 TRP   361      63.516  29.839  45.690  1.00  0.00           H
ATOM   2437  CG  TRP   361      64.532  30.768  44.148  1.00  0.00           C
ATOM   2438  CD1 TRP   361      64.683  31.777  43.227  1.00  0.00           C
ATOM   2439  HD1 TRP   361      63.907  32.311  42.699  1.00  0.00           H
ATOM   2440  NE1 TRP   361      66.072  31.978  43.093  1.00  0.00           N
ATOM   2441  HE1 TRP   361      66.403  32.766  42.554  1.00  0.00           H
ATOM   2442  CE2 TRP   361      66.801  31.073  43.773  1.00  0.00           C
ATOM   2443  CZ2 TRP   361      68.212  30.793  43.724  1.00  0.00           C
ATOM   2444  HZ2 TRP   361      68.792  31.375  43.023  1.00  0.00           H
ATOM   2445  CH2 TRP   361      68.724  29.800  44.568  1.00  0.00           C
ATOM   2446  HH2 TRP   361      69.797  29.699  44.634  1.00  0.00           H
ATOM   2447  CZ3 TRP   361      67.811  28.978  45.328  1.00  0.00           C
ATOM   2448  HZ3 TRP   361      68.133  28.138  45.926  1.00  0.00           H
ATOM   2449  CE3 TRP   361      66.385  29.188  45.236  1.00  0.00           C
ATOM   2450  HE3 TRP   361      65.741  28.576  45.850  1.00  0.00           H
ATOM   2451  CD2 TRP   361      65.847  30.246  44.476  1.00  0.00           C
ATOM   2452  C   TRP   361      63.703  28.195  43.215  1.00  0.00           C
ATOM   2453  O   TRP   361      64.027  28.124  42.008  1.00  0.00           O
ATOM   2454  N   PHE   362      64.033  27.154  44.033  1.00  0.00           N
ATOM   2455  H   PHE   362      63.570  27.118  44.930  1.00  0.00           H
ATOM   2456  CA  PHE   362      64.968  26.083  43.696  1.00  0.00           C
ATOM   2457  HA  PHE   362      65.914  26.472  43.322  1.00  0.00           H
ATOM   2458  CB  PHE   362      65.422  25.306  44.922  1.00  0.00           C
ATOM   2459  HB2 PHE   362      66.392  25.724  45.190  1.00  0.00           H
ATOM   2460  HB3 PHE   362      64.766  25.504  45.770  1.00  0.00           H
ATOM   2461  CG  PHE   362      65.531  23.810  44.762  1.00  0.00           C
ATOM   2462  CD1 PHE   362      66.517  23.220  43.916  1.00  0.00           C
ATOM   2463  HD1 PHE   362      67.186  23.863  43.363  1.00  0.00           H
ATOM   2464  CE1 PHE   362      66.595  21.822  43.741  1.00  0.00           C
ATOM   2465  HE1 PHE   362      67.245  21.413  42.982  1.00  0.00           H
ATOM   2466  CZ  PHE   362      65.706  21.003  44.482  1.00  0.00           C
ATOM   2467  HZ  PHE   362      65.729  19.940  44.297  1.00  0.00           H
ATOM   2468  CE2 PHE   362      64.710  21.522  45.318  1.00  0.00           C
ATOM   2469  HE2 PHE   362      64.032  20.908  45.893  1.00  0.00           H
ATOM   2470  CD2 PHE   362      64.568  22.927  45.460  1.00  0.00           C
ATOM   2471  HD2 PHE   362      63.743  23.330  46.030  1.00  0.00           H
ATOM   2472  C   PHE   362      64.479  25.250  42.530  1.00  0.00           C
ATOM   2473  O   PHE   362      65.261  25.080  41.592  1.00  0.00           O
ATOM   2474  N   LEU   363      63.220  24.874  42.464  1.00  0.00           N
ATOM   2475  H   LEU   363      62.633  25.160  43.235  1.00  0.00           H
ATOM   2476  CA  LEU   363      62.610  24.265  41.279  1.00  0.00           C
ATOM   2477  HA  LEU   363      63.116  23.332  41.032  1.00  0.00           H
ATOM   2478  CB  LEU   363      61.152  23.935  41.469  1.00  0.00           C
ATOM   2479  HB2 LEU   363      60.609  24.872  41.592  1.00  0.00           H
ATOM   2480  HB3 LEU   363      60.832  23.399  40.575  1.00  0.00           H
ATOM   2481  CG  LEU   363      60.641  22.979  42.517  1.00  0.00           C
ATOM   2482  HG  LEU   363      60.738  23.422  43.508  1.00  0.00           H
ATOM   2483  CD1 LEU   363      59.166  22.481  42.418  1.00  0.00           C
ATOM   2484 HD11 LEU   363      58.592  23.360  42.713  1.00  0.00           H
ATOM   2485 HD12 LEU   363      58.796  22.124  41.457  1.00  0.00           H
ATOM   2486 HD13 LEU   363      58.970  21.691  43.143  1.00  0.00           H
ATOM   2487  CD2 LEU   363      61.435  21.742  42.581  1.00  0.00           C
ATOM   2488 HD21 LEU   363      62.423  22.080  42.892  1.00  0.00           H
ATOM   2489 HD22 LEU   363      61.083  20.970  43.266  1.00  0.00           H
ATOM   2490 HD23 LEU   363      61.552  21.267  41.607  1.00  0.00           H
ATOM   2491  C   LEU   363      62.746  25.062  40.030  1.00  0.00           C
ATOM   2492  O   LEU   363      62.954  24.546  38.960  1.00  0.00           O
ATOM   2493  N   ALA   364      62.650  26.373  40.063  1.00  0.00           N
ATOM   2494  H   ALA   364      62.472  26.839  40.941  1.00  0.00           H
ATOM   2495  CA  ALA   364      62.581  27.259  38.890  1.00  0.00           C
ATOM   2496  HA  ALA   364      62.202  26.796  37.978  1.00  0.00           H
ATOM   2497  CB  ALA   364      61.612  28.428  39.142  1.00  0.00           C
ATOM   2498  HB1 ALA   364      62.114  29.104  39.835  1.00  0.00           H
ATOM   2499  HB2 ALA   364      61.542  29.026  38.233  1.00  0.00           H
ATOM   2500  HB3 ALA   364      60.691  27.934  39.451  1.00  0.00           H
ATOM   2501  C   ALA   364      63.939  27.727  38.440  1.00  0.00           C
ATOM   2502  O   ALA   364      64.451  27.455  37.336  1.00  0.00           O
ATOM   2503  N   ALA   365      64.679  28.318  39.359  1.00  0.00           N
ATOM   2504  H   ALA   365      64.251  28.372  40.273  1.00  0.00           H
ATOM   2505  CA  ALA   365      66.089  28.706  39.171  1.00  0.00           C
ATOM   2506  HA  ALA   365      66.218  29.348  38.299  1.00  0.00           H
ATOM   2507  CB  ALA   365      66.460  29.615  40.395  1.00  0.00           C
ATOM   2508  HB1 ALA   365      65.669  30.363  40.446  1.00  0.00           H
ATOM   2509  HB2 ALA   365      66.657  29.005  41.277  1.00  0.00           H
ATOM   2510  HB3 ALA   365      67.356  30.172  40.123  1.00  0.00           H
ATOM   2511  C   ALA   365      67.042  27.538  38.962  1.00  0.00           C
ATOM   2512  O   ALA   365      67.787  27.394  38.013  1.00  0.00           O
ATOM   2513  N   GLY   366      66.878  26.541  39.804  1.00  0.00           N
ATOM   2514  H   GLY   366      66.188  26.492  40.540  1.00  0.00           H
ATOM   2515  CA  GLY   366      67.703  25.381  39.900  1.00  0.00           C
ATOM   2516  HA2 GLY   366      68.684  25.803  39.683  1.00  0.00           H
ATOM   2517  HA3 GLY   366      67.753  24.979  40.912  1.00  0.00           H
ATOM   2518  C   GLY   366      67.357  24.204  38.943  1.00  0.00           C
ATOM   2519  O   GLY   366      68.272  23.618  38.280  1.00  0.00           O
ATOM   2520  N   MET   367      66.083  23.768  38.765  1.00  0.00           N
ATOM   2521  H   MET   367      65.399  24.291  39.293  1.00  0.00           H
ATOM   2522  CA  MET   367      65.740  22.514  38.011  1.00  0.00           C
ATOM   2523  HA  MET   367      66.652  22.020  37.677  1.00  0.00           H
ATOM   2524  CB  MET   367      65.129  21.558  39.017  1.00  0.00           C
ATOM   2525  HB2 MET   367      64.267  22.018  39.502  1.00  0.00           H
ATOM   2526  HB3 MET   367      64.711  20.672  38.539  1.00  0.00           H
ATOM   2527  CG  MET   367      66.117  21.287  40.131  1.00  0.00           C
ATOM   2528  HG2 MET   367      67.083  21.219  39.631  1.00  0.00           H
ATOM   2529  HG3 MET   367      66.073  22.219  40.695  1.00  0.00           H
ATOM   2530  SD  MET   367      65.904  19.759  40.968  1.00  0.00           S
ATOM   2531  CE  MET   367      64.291  19.807  41.821  1.00  0.00           C
ATOM   2532  HE1 MET   367      64.108  19.012  42.544  1.00  0.00           H
ATOM   2533  HE2 MET   367      64.176  20.734  42.383  1.00  0.00           H
ATOM   2534  HE3 MET   367      63.501  19.757  41.071  1.00  0.00           H
ATOM   2535  C   MET   367      64.759  22.734  36.834  1.00  0.00           C
ATOM   2536  O   MET   367      64.038  21.793  36.392  1.00  0.00           O
ATOM   2537  N   LYS   368      64.675  23.988  36.301  1.00  0.00           N
ATOM   2538  H   LYS   368      65.290  24.670  36.722  1.00  0.00           H
ATOM   2539  CA  LYS   368      64.098  24.317  35.022  1.00  0.00           C
ATOM   2540  HA  LYS   368      64.326  25.377  34.905  1.00  0.00           H
ATOM   2541  CB  LYS   368      64.726  23.502  33.834  1.00  0.00           C
ATOM   2542  HB2 LYS   368      64.299  22.499  33.863  1.00  0.00           H
ATOM   2543  HB3 LYS   368      64.365  23.969  32.918  1.00  0.00           H
ATOM   2544  CG  LYS   368      66.271  23.501  33.858  1.00  0.00           C
ATOM   2545  HG2 LYS   368      66.673  24.514  33.893  1.00  0.00           H
ATOM   2546  HG3 LYS   368      66.610  22.971  34.748  1.00  0.00           H
ATOM   2547  CD  LYS   368      66.826  22.746  32.683  1.00  0.00           C
ATOM   2548  HD2 LYS   368      66.609  21.686  32.814  1.00  0.00           H
ATOM   2549  HD3 LYS   368      66.380  23.028  31.729  1.00  0.00           H
ATOM   2550  CE  LYS   368      68.347  22.798  32.693  1.00  0.00           C
ATOM   2551  HE2 LYS   368      68.673  23.765  32.309  1.00  0.00           H
ATOM   2552  HE3 LYS   368      68.706  22.590  33.701  1.00  0.00           H
ATOM   2553  NZ  LYS   368      68.895  21.799  31.742  1.00  0.00           N
ATOM   2554  HZ1 LYS   368      68.550  22.159  30.864  1.00  0.00           H
ATOM   2555  HZ2 LYS   368      69.904  21.813  31.697  1.00  0.00           H
ATOM   2556  HZ3 LYS   368      68.688  20.827  31.920  1.00  0.00           H
ATOM   2557  C   LYS   368      62.525  24.291  35.025  1.00  0.00           C
ATOM   2558  O   LYS   368      61.880  24.195  33.968  1.00  0.00           O
ATOM   2559  N   TRP   369      61.862  24.218  36.175  1.00  0.00           N
ATOM   2560  H   TRP   369      62.415  24.548  36.953  1.00  0.00           H
ATOM   2561  CA  TRP   369      60.373  24.156  36.194  1.00  0.00           C
ATOM   2562  HA  TRP   369      60.047  23.451  35.430  1.00  0.00           H
ATOM   2563  CB  TRP   369      59.986  23.723  37.620  1.00  0.00           C
ATOM   2564  HB2 TRP   369      60.622  24.309  38.283  1.00  0.00           H
ATOM   2565  HB3 TRP   369      58.930  23.873  37.844  1.00  0.00           H
ATOM   2566  CG  TRP   369      60.263  22.318  38.090  1.00  0.00           C
ATOM   2567  CD1 TRP   369      61.452  21.775  38.438  1.00  0.00           C
ATOM   2568  HD1 TRP   369      62.353  22.303  38.160  1.00  0.00           H
ATOM   2569  NE1 TRP   369      61.347  20.541  38.967  1.00  0.00           N
ATOM   2570  HE1 TRP   369      62.112  20.013  39.363  1.00  0.00           H
ATOM   2571  CE2 TRP   369      60.019  20.159  39.150  1.00  0.00           C
ATOM   2572  CZ2 TRP   369      59.455  18.972  39.626  1.00  0.00           C
ATOM   2573  HZ2 TRP   369      60.042  18.167  40.044  1.00  0.00           H
ATOM   2574  CH2 TRP   369      58.076  18.870  39.702  1.00  0.00           C
ATOM   2575  HH2 TRP   369      57.623  17.984  40.122  1.00  0.00           H
ATOM   2576  CZ3 TRP   369      57.269  19.916  39.209  1.00  0.00           C
ATOM   2577  HZ3 TRP   369      56.198  19.852  39.332  1.00  0.00           H
ATOM   2578  CE3 TRP   369      57.870  21.034  38.639  1.00  0.00           C
ATOM   2579  HE3 TRP   369      57.235  21.837  38.296  1.00  0.00           H
ATOM   2580  CD2 TRP   369      59.293  21.228  38.680  1.00  0.00           C
ATOM   2581  C   TRP   369      59.633  25.443  35.824  1.00  0.00           C
ATOM   2582  O   TRP   369      60.120  26.486  36.176  1.00  0.00           O
ATOM   2583  N   GLY   370      58.423  25.321  35.206  1.00  0.00           N
ATOM   2584  H   GLY   370      58.118  24.380  35.001  1.00  0.00           H
ATOM   2585  CA  GLY   370      57.527  26.325  34.708  1.00  0.00           C
ATOM   2586  HA2 GLY   370      58.043  27.274  34.557  1.00  0.00           H
ATOM   2587  HA3 GLY   370      57.132  25.890  33.790  1.00  0.00           H
ATOM   2588  C   GLY   370      56.434  26.560  35.778  1.00  0.00           C
ATOM   2589  O   GLY   370      56.132  25.708  36.656  1.00  0.00           O
ATOM   2590  N   HIP   371      55.800  27.743  35.640  1.00  0.00           N
ATOM   2591  H   HIP   371      56.018  28.349  34.862  1.00  0.00           H
ATOM   2592  CA  HIP   371      54.779  28.282  36.537  1.00  0.00           C
ATOM   2593  HA  HIP   371      55.224  28.660  37.457  1.00  0.00           H
ATOM   2594  CB  HIP   371      54.206  29.517  35.794  1.00  0.00           C
ATOM   2595  HB2 HIP   371      53.975  29.311  34.748  1.00  0.00           H
ATOM   2596  HB3 HIP   371      53.217  29.750  36.188  1.00  0.00           H
ATOM   2597  CG  HIP   371      55.032  30.699  35.978  1.00  0.00           C
ATOM   2598  ND1 HIP   371      55.998  30.962  36.932  1.00  0.00           N
ATOM   2599  HD1 HIP   371      56.259  30.488  37.785  1.00  0.00           H
ATOM   2600  CE1 HIP   371      56.547  32.141  36.591  1.00  0.00           C
ATOM   2601  HE1 HIP   371      57.426  32.527  37.086  1.00  0.00           H
ATOM   2602  NE2 HIP   371      56.023  32.606  35.420  1.00  0.00           N
ATOM   2603  HE2 HIP   371      56.406  33.403  34.930  1.00  0.00           H
ATOM   2604  CD2 HIP   371      55.023  31.735  35.100  1.00  0.00           C
ATOM   2605  HD2 HIP   371      54.329  31.871  34.283  1.00  0.00           H
ATOM   2606  C   HIP   371      53.701  27.244  36.789  1.00  0.00           C
ATOM   2607  O   HIP   371      53.497  26.910  37.898  1.00  0.00           O
ATOM   2608  N   GLU   372      53.131  26.689  35.745  1.00  0.00           N
ATOM   2609  H   GLU   372      53.469  27.043  34.862  1.00  0.00           H
ATOM   2610  CA  GLU   372      51.995  25.697  35.737  1.00  0.00           C
ATOM   2611  HA  GLU   372      51.240  26.147  36.381  1.00  0.00           H
ATOM   2612  CB  GLU   372      51.246  25.721  34.339  1.00  0.00           C
ATOM   2613  HB2 GLU   372      51.167  26.705  33.877  1.00  0.00           H
ATOM   2614  HB3 GLU   372      51.920  25.182  33.673  1.00  0.00           H
ATOM   2615  CG  GLU   372      49.891  24.979  34.256  1.00  0.00           C
ATOM   2616  HG2 GLU   372      49.611  24.658  33.253  1.00  0.00           H
ATOM   2617  HG3 GLU   372      49.892  24.216  35.034  1.00  0.00           H
ATOM   2618  CD  GLU   372      48.829  26.008  34.725  1.00  0.00           C
ATOM   2619  OE1 GLU   372      48.120  26.497  33.839  1.00  0.00           O
ATOM   2620  OE2 GLU   372      48.730  26.358  35.918  1.00  0.00           O
ATOM   2621  C   GLU   372      52.397  24.348  36.337  1.00  0.00           C
ATOM   2622  O   GLU   372      51.639  23.744  37.135  1.00  0.00           O
ATOM   2623  N   ALA   373      53.581  23.830  36.002  1.00  0.00           N
ATOM   2624  H   ALA   373      54.236  24.349  35.434  1.00  0.00           H
ATOM   2625  CA  ALA   373      54.060  22.536  36.547  1.00  0.00           C
ATOM   2626  HA  ALA   373      53.243  21.822  36.438  1.00  0.00           H
ATOM   2627  CB  ALA   373      55.335  22.096  35.771  1.00  0.00           C
ATOM   2628  HB1 ALA   373      56.248  22.651  35.990  1.00  0.00           H
ATOM   2629  HB2 ALA   373      55.537  21.084  36.123  1.00  0.00           H
ATOM   2630  HB3 ALA   373      55.139  21.997  34.703  1.00  0.00           H
ATOM   2631  C   ALA   373      54.388  22.524  38.014  1.00  0.00           C
ATOM   2632  O   ALA   373      54.470  21.518  38.668  1.00  0.00           O
ATOM   2633  N   ILE   374      54.642  23.736  38.537  1.00  0.00           N
ATOM   2634  H   ILE   374      54.612  24.564  37.959  1.00  0.00           H
ATOM   2635  CA  ILE   374      54.864  23.853  40.004  1.00  0.00           C
ATOM   2636  HA  ILE   374      55.433  22.965  40.280  1.00  0.00           H
ATOM   2637  CB  ILE   374      55.725  25.081  40.370  1.00  0.00           C
ATOM   2638  HB  ILE   374      55.148  25.899  39.941  1.00  0.00           H
ATOM   2639  CG2 ILE   374      55.962  25.321  41.947  1.00  0.00           C
ATOM   2640 HG21 ILE   374      56.661  26.148  42.072  1.00  0.00           H
ATOM   2641 HG22 ILE   374      54.983  25.594  42.340  1.00  0.00           H
ATOM   2642 HG23 ILE   374      56.334  24.389  42.373  1.00  0.00           H
ATOM   2643  CG1 ILE   374      57.145  25.017  39.780  1.00  0.00           C
ATOM   2644 HG12 ILE   374      57.700  24.179  40.203  1.00  0.00           H
ATOM   2645 HG13 ILE   374      57.109  24.768  38.719  1.00  0.00           H
ATOM   2646  CD1 ILE   374      57.958  26.302  39.849  1.00  0.00           C
ATOM   2647 HD11 ILE   374      58.538  26.217  40.768  1.00  0.00           H
ATOM   2648 HD12 ILE   374      58.632  26.372  38.995  1.00  0.00           H
ATOM   2649 HD13 ILE   374      57.390  27.231  39.791  1.00  0.00           H
ATOM   2650  C   ILE   374      53.494  23.892  40.745  1.00  0.00           C
ATOM   2651  O   ILE   374      53.175  23.180  41.705  1.00  0.00           O
ATOM   2652  N   GLU   375      52.597  24.730  40.194  1.00  0.00           N
ATOM   2653  H   GLU   375      52.855  25.282  39.389  1.00  0.00           H
ATOM   2654  CA  GLU   375      51.162  24.733  40.589  1.00  0.00           C
ATOM   2655  HA  GLU   375      51.255  24.991  41.645  1.00  0.00           H
ATOM   2656  CB  GLU   375      50.370  25.806  39.766  1.00  0.00           C
ATOM   2657  HB2 GLU   375      51.122  26.569  39.565  1.00  0.00           H
ATOM   2658  HB3 GLU   375      50.016  25.493  38.784  1.00  0.00           H
ATOM   2659  CG  GLU   375      49.253  26.425  40.605  1.00  0.00           C
ATOM   2660  HG2 GLU   375      48.541  25.637  40.850  1.00  0.00           H
ATOM   2661  HG3 GLU   375      49.674  26.687  41.575  1.00  0.00           H
ATOM   2662  CD  GLU   375      48.632  27.616  39.853  1.00  0.00           C
ATOM   2663  OE1 GLU   375      49.293  28.643  39.581  1.00  0.00           O
ATOM   2664  OE2 GLU   375      47.451  27.465  39.455  1.00  0.00           O
ATOM   2665  C   GLU   375      50.334  23.461  40.507  1.00  0.00           C
ATOM   2666  O   GLU   375      49.344  23.269  41.247  1.00  0.00           O
ATOM   2667  N   ALA   376      50.845  22.500  39.731  1.00  0.00           N
ATOM   2668  H   ALA   376      51.628  22.739  39.141  1.00  0.00           H
ATOM   2669  CA  ALA   376      50.281  21.165  39.561  1.00  0.00           C
ATOM   2670  HA  ALA   376      49.357  21.195  38.984  1.00  0.00           H
ATOM   2671  CB  ALA   376      51.278  20.347  38.736  1.00  0.00           C
ATOM   2672  HB1 ALA   376      50.953  19.307  38.780  1.00  0.00           H
ATOM   2673  HB2 ALA   376      51.483  20.827  37.779  1.00  0.00           H
ATOM   2674  HB3 ALA   376      52.281  20.323  39.160  1.00  0.00           H
ATOM   2675  C   ALA   376      49.976  20.465  40.902  1.00  0.00           C
ATOM   2676  O   ALA   376      48.955  19.804  41.065  1.00  0.00           O
ATOM   2677  N   ASN   377      50.729  20.787  41.951  1.00  0.00           N
ATOM   2678  H   ASN   377      51.443  21.493  41.842  1.00  0.00           H
ATOM   2679  CA  ASN   377      50.578  20.225  43.295  1.00  0.00           C
ATOM   2680  HA  ASN   377      49.788  19.474  43.260  1.00  0.00           H
ATOM   2681  CB  ASN   377      51.949  19.513  43.642  1.00  0.00           C
ATOM   2682  HB2 ASN   377      52.738  20.254  43.770  1.00  0.00           H
ATOM   2683  HB3 ASN   377      51.779  19.073  44.625  1.00  0.00           H
ATOM   2684  CG  ASN   377      52.328  18.282  42.874  1.00  0.00           C
ATOM   2685  OD1 ASN   377      51.627  17.316  42.760  1.00  0.00           O
ATOM   2686  ND2 ASN   377      53.449  18.378  42.219  1.00  0.00           N
ATOM   2687 HD21 ASN   377      53.627  17.753  41.445  1.00  0.00           H
ATOM   2688 HD22 ASN   377      54.030  19.180  42.415  1.00  0.00           H
ATOM   2689  C   ASN   377      50.283  21.282  44.418  1.00  0.00           C
ATOM   2690  O   ASN   377      50.347  20.928  45.607  1.00  0.00           O
ATOM   2691  N   SER   378      49.953  22.515  44.043  1.00  0.00           N
ATOM   2692  H   SER   378      49.673  22.690  43.088  1.00  0.00           H
ATOM   2693  CA  SER   378      49.842  23.630  44.966  1.00  0.00           C
ATOM   2694  HA  SER   378      50.809  23.663  45.468  1.00  0.00           H
ATOM   2695  CB  SER   378      49.668  24.968  44.154  1.00  0.00           C
ATOM   2696  HB2 SER   378      50.627  25.299  43.756  1.00  0.00           H
ATOM   2697  HB3 SER   378      48.929  24.773  43.377  1.00  0.00           H
ATOM   2698  OG  SER   378      49.238  26.032  44.964  1.00  0.00           O
ATOM   2699  HG  SER   378      48.301  26.155  44.795  1.00  0.00           H
ATOM   2700  C   SER   378      48.764  23.483  46.021  1.00  0.00           C
ATOM   2701  O   SER   378      48.938  24.070  47.071  1.00  0.00           O
ATOM   2702  N   GLN   379      47.666  22.797  45.754  1.00  0.00           N
ATOM   2703  H   GLN   379      47.590  22.348  44.853  1.00  0.00           H
ATOM   2704  CA  GLN   379      46.738  22.444  46.809  1.00  0.00           C
ATOM   2705  HA  GLN   379      46.269  23.362  47.161  1.00  0.00           H
ATOM   2706  CB  GLN   379      45.503  21.752  46.265  1.00  0.00           C
ATOM   2707  HB2 GLN   379      44.714  21.875  47.006  1.00  0.00           H
ATOM   2708  HB3 GLN   379      45.140  22.352  45.430  1.00  0.00           H
ATOM   2709  CG  GLN   379      45.579  20.315  45.892  1.00  0.00           C
ATOM   2710  HG2 GLN   379      46.015  19.787  46.740  1.00  0.00           H
ATOM   2711  HG3 GLN   379      44.579  19.919  45.714  1.00  0.00           H
ATOM   2712  CD  GLN   379      46.373  19.988  44.596  1.00  0.00           C
ATOM   2713  OE1 GLN   379      47.274  20.659  44.080  1.00  0.00           O
ATOM   2714  NE2 GLN   379      46.025  18.850  44.009  1.00  0.00           N
ATOM   2715 HE21 GLN   379      46.522  18.502  43.201  1.00  0.00           H
ATOM   2716 HE22 GLN   379      45.257  18.267  44.308  1.00  0.00           H
ATOM   2717  C   GLN   379      47.346  21.752  48.041  1.00  0.00           C
ATOM   2718  O   GLN   379      46.965  21.960  49.176  1.00  0.00           O
ATOM   2719  N   TYR   380      48.403  20.925  47.857  1.00  0.00           N
ATOM   2720  H   TYR   380      48.749  20.930  46.909  1.00  0.00           H
ATOM   2721  CA  TYR   380      49.276  20.496  48.945  1.00  0.00           C
ATOM   2722  HA  TYR   380      48.603  20.293  49.779  1.00  0.00           H
ATOM   2723  CB  TYR   380      50.206  19.350  48.498  1.00  0.00           C
ATOM   2724  HB2 TYR   380      50.933  19.631  47.736  1.00  0.00           H
ATOM   2725  HB3 TYR   380      50.869  19.123  49.332  1.00  0.00           H
ATOM   2726  CG  TYR   380      49.416  18.126  48.133  1.00  0.00           C
ATOM   2727  CD1 TYR   380      49.349  17.757  46.784  1.00  0.00           C
ATOM   2728  HD1 TYR   380      49.893  18.359  46.073  1.00  0.00           H
ATOM   2729  CE1 TYR   380      48.712  16.595  46.375  1.00  0.00           C
ATOM   2730  HE1 TYR   380      48.682  16.184  45.376  1.00  0.00           H
ATOM   2731  CZ  TYR   380      47.782  15.897  47.202  1.00  0.00           C
ATOM   2732  OH  TYR   380      46.881  14.993  46.750  1.00  0.00           O
ATOM   2733  HH  TYR   380      46.830  15.178  45.810  1.00  0.00           H
ATOM   2734  CE2 TYR   380      47.963  16.320  48.594  1.00  0.00           C
ATOM   2735  HE2 TYR   380      47.277  15.798  49.245  1.00  0.00           H
ATOM   2736  CD2 TYR   380      48.865  17.348  49.118  1.00  0.00           C
ATOM   2737  HD2 TYR   380      48.960  17.639  50.154  1.00  0.00           H
ATOM   2738  C   TYR   380      50.129  21.625  49.590  1.00  0.00           C
ATOM   2739  O   TYR   380      50.259  21.649  50.827  1.00  0.00           O
ATOM   2740  N   PHE   381      50.703  22.493  48.798  1.00  0.00           N
ATOM   2741  H   PHE   381      50.653  22.290  47.810  1.00  0.00           H
ATOM   2742  CA  PHE   381      51.496  23.624  49.301  1.00  0.00           C
ATOM   2743  HA  PHE   381      52.374  23.369  49.894  1.00  0.00           H
ATOM   2744  CB  PHE   381      52.073  24.459  48.154  1.00  0.00           C
ATOM   2745  HB2 PHE   381      51.214  24.900  47.648  1.00  0.00           H
ATOM   2746  HB3 PHE   381      52.598  25.331  48.544  1.00  0.00           H
ATOM   2747  CG  PHE   381      53.040  23.809  47.186  1.00  0.00           C
ATOM   2748  CD1 PHE   381      53.371  24.560  46.054  1.00  0.00           C
ATOM   2749  HD1 PHE   381      53.142  25.615  46.022  1.00  0.00           H
ATOM   2750  CE1 PHE   381      54.295  24.023  45.155  1.00  0.00           C
ATOM   2751  HE1 PHE   381      54.602  24.622  44.310  1.00  0.00           H
ATOM   2752  CZ  PHE   381      54.801  22.717  45.298  1.00  0.00           C
ATOM   2753  HZ  PHE   381      55.554  22.292  44.650  1.00  0.00           H
ATOM   2754  CE2 PHE   381      54.362  21.950  46.401  1.00  0.00           C
ATOM   2755  HE2 PHE   381      54.748  20.963  46.604  1.00  0.00           H
ATOM   2756  CD2 PHE   381      53.432  22.438  47.287  1.00  0.00           C
ATOM   2757  HD2 PHE   381      53.091  21.871  48.141  1.00  0.00           H
ATOM   2758  C   PHE   381      50.599  24.325  50.296  1.00  0.00           C
ATOM   2759  O   PHE   381      51.104  24.839  51.301  1.00  0.00           O
ATOM   2760  N   HID   382      49.302  24.501  49.997  1.00  0.00           N
ATOM   2761  H   HID   382      48.943  24.293  49.076  1.00  0.00           H
ATOM   2762  CA  HID   382      48.379  25.231  50.876  1.00  0.00           C
ATOM   2763  HA  HID   382      48.782  26.153  51.295  1.00  0.00           H
ATOM   2764  CB  HID   382      47.176  25.574  50.052  1.00  0.00           C
ATOM   2765  HB2 HID   382      46.976  24.706  49.423  1.00  0.00           H
ATOM   2766  HB3 HID   382      46.420  25.907  50.763  1.00  0.00           H
ATOM   2767  CG  HID   382      47.448  26.748  49.151  1.00  0.00           C
ATOM   2768  ND1 HID   382      48.332  26.813  48.099  1.00  0.00           N
ATOM   2769  HD1 HID   382      48.855  26.062  47.671  1.00  0.00           H
ATOM   2770  CE1 HID   382      48.346  28.135  47.666  1.00  0.00           C
ATOM   2771  HE1 HID   382      48.856  28.461  46.771  1.00  0.00           H
ATOM   2772  NE2 HID   382      47.429  28.837  48.348  1.00  0.00           N
ATOM   2773  CD2 HID   382      46.901  27.951  49.289  1.00  0.00           C
ATOM   2774  HD2 HID   382      46.313  28.309  50.121  1.00  0.00           H
ATOM   2775  C   HID   382      48.002  24.420  52.183  1.00  0.00           C
ATOM   2776  O   HID   382      47.752  25.050  53.212  1.00  0.00           O
ATOM   2777  N   LEU   383      48.006  23.077  52.049  1.00  0.00           N
ATOM   2778  H   LEU   383      48.187  22.620  51.166  1.00  0.00           H
ATOM   2779  CA  LEU   383      47.782  22.158  53.225  1.00  0.00           C
ATOM   2780  HA  LEU   383      46.862  22.536  53.670  1.00  0.00           H
ATOM   2781  CB  LEU   383      47.568  20.705  52.790  1.00  0.00           C
ATOM   2782  HB2 LEU   383      48.194  20.555  51.911  1.00  0.00           H
ATOM   2783  HB3 LEU   383      47.868  20.141  53.674  1.00  0.00           H
ATOM   2784  CG  LEU   383      46.158  20.334  52.411  1.00  0.00           C
ATOM   2785  HG  LEU   383      45.660  21.164  51.910  1.00  0.00           H
ATOM   2786  CD1 LEU   383      46.216  19.033  51.556  1.00  0.00           C
ATOM   2787 HD11 LEU   383      46.644  19.330  50.599  1.00  0.00           H
ATOM   2788 HD12 LEU   383      46.756  18.182  51.972  1.00  0.00           H
ATOM   2789 HD13 LEU   383      45.180  18.777  51.336  1.00  0.00           H
ATOM   2790  CD2 LEU   383      45.322  20.106  53.638  1.00  0.00           C
ATOM   2791 HD21 LEU   383      44.493  19.434  53.419  1.00  0.00           H
ATOM   2792 HD22 LEU   383      45.958  19.673  54.409  1.00  0.00           H
ATOM   2793 HD23 LEU   383      44.984  21.092  53.959  1.00  0.00           H
ATOM   2794  C   LEU   383      48.916  22.341  54.157  1.00  0.00           C
ATOM   2795  O   LEU   383      48.647  22.367  55.378  1.00  0.00           O
ATOM   2796  N   ALA   384      50.156  22.474  53.715  1.00  0.00           N
ATOM   2797  H   ALA   384      50.373  22.338  52.738  1.00  0.00           H
ATOM   2798  CA  ALA   384      51.303  22.728  54.596  1.00  0.00           C
ATOM   2799  HA  ALA   384      51.388  21.928  55.331  1.00  0.00           H
ATOM   2800  CB  ALA   384      52.606  22.663  53.749  1.00  0.00           C
ATOM   2801  HB1 ALA   384      52.772  21.620  53.480  1.00  0.00           H
ATOM   2802  HB2 ALA   384      52.595  23.201  52.801  1.00  0.00           H
ATOM   2803  HB3 ALA   384      53.464  22.938  54.363  1.00  0.00           H
ATOM   2804  C   ALA   384      51.176  24.037  55.354  1.00  0.00           C
ATOM   2805  O   ALA   384      51.470  24.093  56.495  1.00  0.00           O
ATOM   2806  N   ALA   385      50.853  25.084  54.542  1.00  0.00           N
ATOM   2807  H   ALA   385      50.817  24.905  53.549  1.00  0.00           H
ATOM   2808  CA  ALA   385      50.753  26.428  55.003  1.00  0.00           C
ATOM   2809  HA  ALA   385      51.703  26.663  55.484  1.00  0.00           H
ATOM   2810  CB  ALA   385      50.906  27.420  53.862  1.00  0.00           C
ATOM   2811  HB1 ALA   385      51.266  28.401  54.168  1.00  0.00           H
ATOM   2812  HB2 ALA   385      51.740  27.099  53.238  1.00  0.00           H
ATOM   2813  HB3 ALA   385      49.982  27.426  53.282  1.00  0.00           H
ATOM   2814  C   ALA   385      49.750  26.780  56.078  1.00  0.00           C
ATOM   2815  O   ALA   385      49.966  27.630  56.933  1.00  0.00           O
ATOM   2816  N   TRP   386      48.625  26.020  55.988  1.00  0.00           N
ATOM   2817  H   TRP   386      48.516  25.479  55.142  1.00  0.00           H
ATOM   2818  CA  TRP   386      47.391  26.196  56.831  1.00  0.00           C
ATOM   2819  HA  TRP   386      47.414  27.075  57.475  1.00  0.00           H
ATOM   2820  CB  TRP   386      46.183  26.350  55.898  1.00  0.00           C
ATOM   2821  HB2 TRP   386      46.094  25.389  55.391  1.00  0.00           H
ATOM   2822  HB3 TRP   386      45.328  26.481  56.561  1.00  0.00           H
ATOM   2823  CG  TRP   386      46.035  27.395  54.805  1.00  0.00           C
ATOM   2824  CD1 TRP   386      45.399  27.208  53.621  1.00  0.00           C
ATOM   2825  HD1 TRP   386      44.968  26.284  53.263  1.00  0.00           H
ATOM   2826  NE1 TRP   386      45.465  28.382  52.877  1.00  0.00           N
ATOM   2827  HE1 TRP   386      45.010  28.428  51.976  1.00  0.00           H
ATOM   2828  CE2 TRP   386      46.198  29.378  53.546  1.00  0.00           C
ATOM   2829  CZ2 TRP   386      46.529  30.746  53.321  1.00  0.00           C
ATOM   2830  HZ2 TRP   386      46.006  31.376  52.617  1.00  0.00           H
ATOM   2831  CH2 TRP   386      47.268  31.474  54.295  1.00  0.00           C
ATOM   2832  HH2 TRP   386      47.384  32.544  54.207  1.00  0.00           H
ATOM   2833  CZ3 TRP   386      47.621  30.835  55.495  1.00  0.00           C
ATOM   2834  HZ3 TRP   386      48.004  31.437  56.306  1.00  0.00           H
ATOM   2835  CE3 TRP   386      47.226  29.486  55.757  1.00  0.00           C
ATOM   2836  HE3 TRP   386      47.642  29.077  56.666  1.00  0.00           H
ATOM   2837  CD2 TRP   386      46.466  28.739  54.801  1.00  0.00           C
ATOM   2838  C   TRP   386      47.085  25.117  57.818  1.00  0.00           C
ATOM   2839  O   TRP   386      46.784  25.406  58.963  1.00  0.00           O
ATOM   2840  N   ALA   387      47.099  23.874  57.384  1.00  0.00           N
ATOM   2841  H   ALA   387      47.317  23.692  56.415  1.00  0.00           H
ATOM   2842  CA  ALA   387      46.714  22.713  58.265  1.00  0.00           C
ATOM   2843  HA  ALA   387      45.863  22.969  58.895  1.00  0.00           H
ATOM   2844  CB  ALA   387      46.351  21.546  57.311  1.00  0.00           C
ATOM   2845  HB1 ALA   387      45.607  21.950  56.624  1.00  0.00           H
ATOM   2846  HB2 ALA   387      47.225  21.085  56.853  1.00  0.00           H
ATOM   2847  HB3 ALA   387      45.868  20.916  58.058  1.00  0.00           H
ATOM   2848  C   ALA   387      47.769  22.349  59.290  1.00  0.00           C
ATOM   2849  O   ALA   387      47.379  22.191  60.412  1.00  0.00           O
ATOM   2850  N   VAL   388      49.072  22.427  59.001  1.00  0.00           N
ATOM   2851  H   VAL   388      49.276  22.657  58.039  1.00  0.00           H
ATOM   2852  CA  VAL   388      50.222  22.256  59.893  1.00  0.00           C
ATOM   2853  HA  VAL   388      50.109  21.334  60.463  1.00  0.00           H
ATOM   2854  CB  VAL   388      51.625  22.198  59.126  1.00  0.00           C
ATOM   2855  HB  VAL   388      51.730  23.099  58.521  1.00  0.00           H
ATOM   2856  CG1 VAL   388      52.791  22.078  60.082  1.00  0.00           C
ATOM   2857 HG11 VAL   388      52.960  22.939  60.729  1.00  0.00           H
ATOM   2858 HG12 VAL   388      52.697  21.155  60.654  1.00  0.00           H
ATOM   2859 HG13 VAL   388      53.740  21.940  59.566  1.00  0.00           H
ATOM   2860  CG2 VAL   388      51.823  20.923  58.311  1.00  0.00           C
ATOM   2861 HG21 VAL   388      51.683  20.062  58.965  1.00  0.00           H
ATOM   2862 HG22 VAL   388      51.023  20.878  57.572  1.00  0.00           H
ATOM   2863 HG23 VAL   388      52.843  20.887  57.928  1.00  0.00           H
ATOM   2864  C   VAL   388      50.145  23.266  61.079  1.00  0.00           C
ATOM   2865  O   VAL   388      50.068  22.830  62.232  1.00  0.00           O
ATOM   2866  N   PRO   389      49.964  24.597  60.818  1.00  0.00           N
ATOM   2867  CD  PRO   389      50.331  25.368  59.615  1.00  0.00           C
ATOM   2868  HD2 PRO   389      49.514  25.245  58.904  1.00  0.00           H
ATOM   2869  HD3 PRO   389      51.292  25.039  59.219  1.00  0.00           H
ATOM   2870  CG  PRO   389      50.381  26.838  60.052  1.00  0.00           C
ATOM   2871  HG2 PRO   389      50.061  27.523  59.266  1.00  0.00           H
ATOM   2872  HG3 PRO   389      51.367  27.148  60.398  1.00  0.00           H
ATOM   2873  CB  PRO   389      49.451  26.865  61.286  1.00  0.00           C
ATOM   2874  HB2 PRO   389      48.448  27.051  60.903  1.00  0.00           H
ATOM   2875  HB3 PRO   389      49.649  27.731  61.918  1.00  0.00           H
ATOM   2876  CA  PRO   389      49.676  25.531  61.915  1.00  0.00           C
ATOM   2877  HA  PRO   389      50.510  25.666  62.605  1.00  0.00           H
ATOM   2878  C   PRO   389      48.294  25.219  62.624  1.00  0.00           C
ATOM   2879  O   PRO   389      48.171  25.491  63.820  1.00  0.00           O
ATOM   2880  N   ALA   390      47.319  24.719  61.919  1.00  0.00           N
ATOM   2881  H   ALA   390      47.419  24.599  60.921  1.00  0.00           H
ATOM   2882  CA  ALA   390      46.031  24.527  62.577  1.00  0.00           C
ATOM   2883  HA  ALA   390      45.829  25.464  63.096  1.00  0.00           H
ATOM   2884  CB  ALA   390      44.925  24.117  61.647  1.00  0.00           C
ATOM   2885  HB1 ALA   390      44.045  23.838  62.226  1.00  0.00           H
ATOM   2886  HB2 ALA   390      44.702  24.884  60.905  1.00  0.00           H
ATOM   2887  HB3 ALA   390      45.235  23.232  61.091  1.00  0.00           H
ATOM   2888  C   ALA   390      46.101  23.487  63.657  1.00  0.00           C
ATOM   2889  O   ALA   390      45.760  23.736  64.774  1.00  0.00           O
ATOM   2890  N   VAL   391      46.708  22.320  63.291  1.00  0.00           N
ATOM   2891  H   VAL   391      47.045  22.194  62.347  1.00  0.00           H
ATOM   2892  CA  VAL   391      46.809  21.197  64.221  1.00  0.00           C
ATOM   2893  HA  VAL   391      45.857  20.927  64.678  1.00  0.00           H
ATOM   2894  CB  VAL   391      47.272  19.923  63.409  1.00  0.00           C
ATOM   2895  HB  VAL   391      48.205  20.171  62.902  1.00  0.00           H
ATOM   2896  CG1 VAL   391      47.545  18.785  64.384  1.00  0.00           C
ATOM   2897 HG11 VAL   391      46.839  18.635  65.202  1.00  0.00           H
ATOM   2898 HG12 VAL   391      47.522  17.828  63.862  1.00  0.00           H
ATOM   2899 HG13 VAL   391      48.556  18.784  64.790  1.00  0.00           H
ATOM   2900  CG2 VAL   391      46.114  19.369  62.471  1.00  0.00           C
ATOM   2901 HG21 VAL   391      45.340  18.885  63.066  1.00  0.00           H
ATOM   2902 HG22 VAL   391      45.730  20.247  61.952  1.00  0.00           H
ATOM   2903 HG23 VAL   391      46.615  18.731  61.743  1.00  0.00           H
ATOM   2904  C   VAL   391      47.780  21.488  65.429  1.00  0.00           C
ATOM   2905  O   VAL   391      47.330  21.222  66.577  1.00  0.00           O
ATOM   2906  N   LYS   392      48.832  22.230  65.205  1.00  0.00           N
ATOM   2907  H   LYS   392      49.086  22.349  64.235  1.00  0.00           H
ATOM   2908  CA  LYS   392      49.693  22.750  66.246  1.00  0.00           C
ATOM   2909  HA  LYS   392      50.113  21.920  66.814  1.00  0.00           H
ATOM   2910  CB  LYS   392      50.908  23.458  65.562  1.00  0.00           C
ATOM   2911  HB2 LYS   392      50.467  24.069  64.774  1.00  0.00           H
ATOM   2912  HB3 LYS   392      51.459  24.008  66.325  1.00  0.00           H
ATOM   2913  CG  LYS   392      51.913  22.466  64.968  1.00  0.00           C
ATOM   2914  HG2 LYS   392      52.101  21.694  65.715  1.00  0.00           H
ATOM   2915  HG3 LYS   392      51.583  22.056  64.014  1.00  0.00           H
ATOM   2916  CD  LYS   392      53.286  23.008  64.739  1.00  0.00           C
ATOM   2917  HD2 LYS   392      53.601  22.671  63.752  1.00  0.00           H
ATOM   2918  HD3 LYS   392      53.275  24.085  64.570  1.00  0.00           H
ATOM   2919  CE  LYS   392      54.273  22.675  65.842  1.00  0.00           C
ATOM   2920  HE2 LYS   392      54.920  23.536  66.007  1.00  0.00           H
ATOM   2921  HE3 LYS   392      53.663  22.566  66.738  1.00  0.00           H
ATOM   2922  NZ  LYS   392      55.029  21.413  65.725  1.00  0.00           N
ATOM   2923  HZ1 LYS   392      55.453  21.105  66.589  1.00  0.00           H
ATOM   2924  HZ2 LYS   392      54.445  20.626  65.482  1.00  0.00           H
ATOM   2925  HZ3 LYS   392      55.627  21.487  64.915  1.00  0.00           H
ATOM   2926  C   LYS   392      48.953  23.719  67.203  1.00  0.00           C
ATOM   2927  O   LYS   392      48.924  23.445  68.386  1.00  0.00           O
ATOM   2928  N   THR   393      48.277  24.753  66.577  1.00  0.00           N
ATOM   2929  H   THR   393      48.529  24.866  65.606  1.00  0.00           H
ATOM   2930  CA  THR   393      47.644  25.866  67.312  1.00  0.00           C
ATOM   2931  HA  THR   393      48.449  26.298  67.906  1.00  0.00           H
ATOM   2932  CB  THR   393      47.224  27.026  66.380  1.00  0.00           C
ATOM   2933  HB  THR   393      46.416  26.609  65.777  1.00  0.00           H
ATOM   2934  CG2 THR   393      46.706  28.213  67.205  1.00  0.00           C
ATOM   2935 HG21 THR   393      47.328  28.348  68.090  1.00  0.00           H
ATOM   2936 HG22 THR   393      46.801  29.131  66.626  1.00  0.00           H
ATOM   2937 HG23 THR   393      45.652  28.089  67.453  1.00  0.00           H
ATOM   2938  OG1 THR   393      48.286  27.438  65.572  1.00  0.00           O
ATOM   2939  HG1 THR   393      48.471  26.713  64.970  1.00  0.00           H
ATOM   2940  C   THR   393      46.543  25.351  68.222  1.00  0.00           C
ATOM   2941  O   THR   393      46.576  25.496  69.437  1.00  0.00           O
ATOM   2942  N   ILE   394      45.617  24.593  67.650  1.00  0.00           N
ATOM   2943  H   ILE   394      45.722  24.485  66.652  1.00  0.00           H
ATOM   2944  CA  ILE   394      44.534  23.902  68.364  1.00  0.00           C
ATOM   2945  HA  ILE   394      44.085  24.749  68.884  1.00  0.00           H
ATOM   2946  CB  ILE   394      43.471  23.346  67.422  1.00  0.00           C
ATOM   2947  HB  ILE   394      43.961  22.790  66.622  1.00  0.00           H
ATOM   2948  CG2 ILE   394      42.522  22.248  68.012  1.00  0.00           C
ATOM   2949 HG21 ILE   394      41.870  21.824  67.249  1.00  0.00           H
ATOM   2950 HG22 ILE   394      43.084  21.404  68.412  1.00  0.00           H
ATOM   2951 HG23 ILE   394      42.005  22.693  68.862  1.00  0.00           H
ATOM   2952  CG1 ILE   394      42.653  24.486  66.704  1.00  0.00           C
ATOM   2953 HG12 ILE   394      42.003  25.012  67.402  1.00  0.00           H
ATOM   2954 HG13 ILE   394      43.368  25.254  66.409  1.00  0.00           H
ATOM   2955  CD1 ILE   394      41.757  24.269  65.451  1.00  0.00           C
ATOM   2956 HD11 ILE   394      41.065  23.431  65.539  1.00  0.00           H
ATOM   2957 HD12 ILE   394      41.206  25.186  65.245  1.00  0.00           H
ATOM   2958 HD13 ILE   394      42.443  24.086  64.625  1.00  0.00           H
ATOM   2959  C   ILE   394      45.092  22.895  69.430  1.00  0.00           C
ATOM   2960  O   ILE   394      44.461  22.757  70.464  1.00  0.00           O
ATOM   2961  N   THR   395      46.218  22.244  69.170  1.00  0.00           N
ATOM   2962  H   THR   395      46.522  22.287  68.208  1.00  0.00           H
ATOM   2963  CA  THR   395      46.775  21.364  70.209  1.00  0.00           C
ATOM   2964  HA  THR   395      45.986  20.712  70.582  1.00  0.00           H
ATOM   2965  CB  THR   395      47.999  20.496  69.762  1.00  0.00           C
ATOM   2966  HB  THR   395      48.757  21.228  69.484  1.00  0.00           H
ATOM   2967  CG2 THR   395      48.594  19.695  70.877  1.00  0.00           C
ATOM   2968 HG21 THR   395      49.522  19.214  70.569  1.00  0.00           H
ATOM   2969 HG22 THR   395      48.831  20.321  71.738  1.00  0.00           H
ATOM   2970 HG23 THR   395      47.940  18.917  71.272  1.00  0.00           H
ATOM   2971  OG1 THR   395      47.854  19.654  68.677  1.00  0.00           O
ATOM   2972  HG1 THR   395      47.599  20.235  67.957  1.00  0.00           H
ATOM   2973  C   THR   395      47.217  22.108  71.406  1.00  0.00           C
ATOM   2974  O   THR   395      46.822  21.817  72.554  1.00  0.00           O
ATOM   2975  N   ILE   396      48.024  23.165  71.251  1.00  0.00           N
ATOM   2976  H   ILE   396      48.252  23.419  70.300  1.00  0.00           H
ATOM   2977  CA  ILE   396      48.493  24.017  72.370  1.00  0.00           C
ATOM   2978  HA  ILE   396      48.946  23.401  73.148  1.00  0.00           H
ATOM   2979  CB  ILE   396      49.698  24.967  71.956  1.00  0.00           C
ATOM   2980  HB  ILE   396      49.296  25.540  71.122  1.00  0.00           H
ATOM   2981  CG2 ILE   396      50.218  25.841  73.081  1.00  0.00           C
ATOM   2982 HG21 ILE   396      51.040  26.480  72.760  1.00  0.00           H
ATOM   2983 HG22 ILE   396      49.369  26.392  73.487  1.00  0.00           H
ATOM   2984 HG23 ILE   396      50.566  25.307  73.966  1.00  0.00           H
ATOM   2985  CG1 ILE   396      50.884  24.163  71.479  1.00  0.00           C
ATOM   2986 HG12 ILE   396      51.613  23.962  72.263  1.00  0.00           H
ATOM   2987 HG13 ILE   396      50.612  23.197  71.053  1.00  0.00           H
ATOM   2988  CD1 ILE   396      51.608  24.822  70.269  1.00  0.00           C
ATOM   2989 HD11 ILE   396      50.984  25.128  69.429  1.00  0.00           H
ATOM   2990 HD12 ILE   396      51.981  25.820  70.499  1.00  0.00           H
ATOM   2991 HD13 ILE   396      52.413  24.260  69.796  1.00  0.00           H
ATOM   2992  C   ILE   396      47.352  24.669  73.115  1.00  0.00           C
ATOM   2993  O   ILE   396      47.380  24.731  74.338  1.00  0.00           O
ATOM   2994  N   LEU   397      46.331  25.201  72.435  1.00  0.00           N
ATOM   2995  H   LEU   397      46.472  25.355  71.447  1.00  0.00           H
ATOM   2996  CA  LEU   397      45.041  25.694  72.927  1.00  0.00           C
ATOM   2997  HA  LEU   397      45.168  26.567  73.569  1.00  0.00           H
ATOM   2998  CB  LEU   397      44.202  26.127  71.770  1.00  0.00           C
ATOM   2999  HB2 LEU   397      44.692  26.876  71.149  1.00  0.00           H
ATOM   3000  HB3 LEU   397      44.101  25.219  71.176  1.00  0.00           H
ATOM   3001  CG  LEU   397      42.731  26.569  72.018  1.00  0.00           C
ATOM   3002  HG  LEU   397      42.231  25.770  72.566  1.00  0.00           H
ATOM   3003  CD1 LEU   397      42.594  28.000  72.695  1.00  0.00           C
ATOM   3004 HD11 LEU   397      42.876  27.886  73.742  1.00  0.00           H
ATOM   3005 HD12 LEU   397      43.234  28.613  72.060  1.00  0.00           H
ATOM   3006 HD13 LEU   397      41.570  28.346  72.555  1.00  0.00           H
ATOM   3007  CD2 LEU   397      42.010  26.634  70.701  1.00  0.00           C
ATOM   3008 HD21 LEU   397      41.915  25.631  70.284  1.00  0.00           H
ATOM   3009 HD22 LEU   397      41.046  27.141  70.735  1.00  0.00           H
ATOM   3010 HD23 LEU   397      42.616  27.304  70.092  1.00  0.00           H
ATOM   3011  C   LEU   397      44.267  24.666  73.789  1.00  0.00           C
ATOM   3012  O   LEU   397      43.680  25.018  74.806  1.00  0.00           O
ATOM   3013  N   ALA   398      44.215  23.414  73.315  1.00  0.00           N
ATOM   3014  H   ALA   398      44.713  23.113  72.490  1.00  0.00           H
ATOM   3015  CA  ALA   398      43.608  22.306  73.994  1.00  0.00           C
ATOM   3016  HA  ALA   398      42.633  22.618  74.369  1.00  0.00           H
ATOM   3017  CB  ALA   398      43.577  20.992  73.137  1.00  0.00           C
ATOM   3018  HB1 ALA   398      43.018  21.086  72.205  1.00  0.00           H
ATOM   3019  HB2 ALA   398      44.581  20.648  72.889  1.00  0.00           H
ATOM   3020  HB3 ALA   398      43.153  20.168  73.711  1.00  0.00           H
ATOM   3021  C   ALA   398      44.408  21.911  75.290  1.00  0.00           C
ATOM   3022  O   ALA   398      43.746  21.408  76.237  1.00  0.00           O
ATOM   3023  N   MET   399      45.716  22.143  75.361  1.00  0.00           N
ATOM   3024  H   MET   399      46.132  22.311  74.456  1.00  0.00           H
ATOM   3025  CA  MET   399      46.520  21.860  76.547  1.00  0.00           C
ATOM   3026  HA  MET   399      46.235  20.902  76.981  1.00  0.00           H
ATOM   3027  CB  MET   399      48.012  21.849  76.161  1.00  0.00           C
ATOM   3028  HB2 MET   399      48.286  22.748  75.610  1.00  0.00           H
ATOM   3029  HB3 MET   399      48.583  21.742  77.083  1.00  0.00           H
ATOM   3030  CG  MET   399      48.403  20.662  75.320  1.00  0.00           C
ATOM   3031  HG2 MET   399      48.231  19.702  75.807  1.00  0.00           H
ATOM   3032  HG3 MET   399      47.802  20.752  74.415  1.00  0.00           H
ATOM   3033  SD  MET   399      50.136  20.895  74.775  1.00  0.00           S
ATOM   3034  CE  MET   399      50.978  20.104  76.130  1.00  0.00           C
ATOM   3035  HE1 MET   399      51.959  19.693  75.892  1.00  0.00           H
ATOM   3036  HE2 MET   399      50.836  20.770  76.981  1.00  0.00           H
ATOM   3037  HE3 MET   399      50.408  19.214  76.398  1.00  0.00           H
ATOM   3038  C   MET   399      46.280  22.883  77.696  1.00  0.00           C
ATOM   3039  O   MET   399      46.765  22.733  78.816  1.00  0.00           O
ATOM   3040  N   GLY   400      45.875  24.131  77.317  1.00  0.00           N
ATOM   3041  H   GLY   400      45.674  24.221  76.332  1.00  0.00           H
ATOM   3042  CA  GLY   400      45.704  25.266  78.196  1.00  0.00           C
ATOM   3043  HA2 GLY   400      44.902  25.941  77.899  1.00  0.00           H
ATOM   3044  HA3 GLY   400      45.562  24.938  79.225  1.00  0.00           H
ATOM   3045  C   GLY   400      46.999  26.138  78.347  1.00  0.00           C
ATOM   3046  O   GLY   400      46.956  27.096  79.103  1.00  0.00           O
ATOM   3047  N   GLN   401      48.135  25.795  77.676  1.00  0.00           N
ATOM   3048  H   GLN   401      47.982  25.153  76.911  1.00  0.00           H
ATOM   3049  CA  GLN   401      49.468  26.337  77.939  1.00  0.00           C
ATOM   3050  HA  GLN   401      49.507  26.515  79.014  1.00  0.00           H
ATOM   3051  CB  GLN   401      50.480  25.160  77.754  1.00  0.00           C
ATOM   3052  HB2 GLN   401      50.237  24.403  78.499  1.00  0.00           H
ATOM   3053  HB3 GLN   401      50.245  24.824  76.744  1.00  0.00           H
ATOM   3054  CG  GLN   401      51.926  25.424  77.923  1.00  0.00           C
ATOM   3055  HG2 GLN   401      52.422  24.471  77.744  1.00  0.00           H
ATOM   3056  HG3 GLN   401      52.239  26.126  77.150  1.00  0.00           H
ATOM   3057  CD  GLN   401      52.341  26.161  79.203  1.00  0.00           C
ATOM   3058  OE1 GLN   401      52.116  27.373  79.369  1.00  0.00           O
ATOM   3059  NE2 GLN   401      52.840  25.421  80.183  1.00  0.00           N
ATOM   3060 HE21 GLN   401      53.044  25.922  81.036  1.00  0.00           H
ATOM   3061 HE22 GLN   401      52.957  24.418  80.174  1.00  0.00           H
ATOM   3062  C   GLN   401      49.733  27.582  77.087  1.00  0.00           C
ATOM   3063  O   GLN   401      50.225  27.602  75.953  1.00  0.00           O
ATOM   3064  N   VAL   402      49.297  28.762  77.572  1.00  0.00           N
ATOM   3065  H   VAL   402      48.836  28.704  78.469  1.00  0.00           H
ATOM   3066  CA  VAL   402      49.396  30.073  76.951  1.00  0.00           C
ATOM   3067  HA  VAL   402      50.230  30.132  76.251  1.00  0.00           H
ATOM   3068  CB  VAL   402      48.079  30.539  76.310  1.00  0.00           C
ATOM   3069  HB  VAL   402      47.414  30.704  77.157  1.00  0.00           H
ATOM   3070  CG1 VAL   402      48.060  31.935  75.565  1.00  0.00           C
ATOM   3071 HG11 VAL   402      48.766  31.861  74.737  1.00  0.00           H
ATOM   3072 HG12 VAL   402      47.068  32.169  75.179  1.00  0.00           H
ATOM   3073 HG13 VAL   402      48.430  32.733  76.208  1.00  0.00           H
ATOM   3074  CG2 VAL   402      47.492  29.530  75.417  1.00  0.00           C
ATOM   3075 HG21 VAL   402      48.233  29.198  74.690  1.00  0.00           H
ATOM   3076 HG22 VAL   402      47.048  28.705  75.974  1.00  0.00           H
ATOM   3077 HG23 VAL   402      46.644  29.918  74.851  1.00  0.00           H
ATOM   3078  C   VAL   402      49.815  31.115  78.009  1.00  0.00           C
ATOM   3079  O   VAL   402      49.285  31.180  79.120  1.00  0.00           O
ATOM   3080  N   ASP   403      50.752  32.048  77.641  1.00  0.00           N
ATOM   3081  H   ASP   403      50.931  32.161  76.654  1.00  0.00           H
ATOM   3082  CA  ASP   403      51.333  33.016  78.605  1.00  0.00           C
ATOM   3083  HA  ASP   403      50.814  32.913  79.558  1.00  0.00           H
ATOM   3084  CB  ASP   403      52.845  32.754  78.731  1.00  0.00           C
ATOM   3085  HB2 ASP   403      53.208  32.797  77.705  1.00  0.00           H
ATOM   3086  HB3 ASP   403      53.285  33.486  79.409  1.00  0.00           H
ATOM   3087  CG  ASP   403      53.213  31.397  79.344  1.00  0.00           C
ATOM   3088  OD1 ASP   403      54.198  30.820  78.891  1.00  0.00           O
ATOM   3089  OD2 ASP   403      52.650  31.021  80.411  1.00  0.00           O
ATOM   3090  C   ASP   403      51.306  34.472  78.002  1.00  0.00           C
ATOM   3091  O   ASP   403      51.804  34.689  76.912  1.00  0.00           O
ATOM   3092  N   GLY   404      50.790  35.528  78.757  1.00  0.00           N
ATOM   3093  H   GLY   404      50.324  35.337  79.632  1.00  0.00           H
ATOM   3094  CA  GLY   404      51.133  36.931  78.421  1.00  0.00           C
ATOM   3095  HA2 GLY   404      50.901  37.093  77.369  1.00  0.00           H
ATOM   3096  HA3 GLY   404      50.460  37.609  78.947  1.00  0.00           H
ATOM   3097  C   GLY   404      52.650  37.324  78.636  1.00  0.00           C
ATOM   3098  O   GLY   404      53.384  36.814  79.499  1.00  0.00           O
ATOM   3099  N   ASP   405      53.090  38.345  77.931  1.00  0.00           N
ATOM   3100  H   ASP   405      52.498  38.725  77.206  1.00  0.00           H
ATOM   3101  CA  ASP   405      54.356  39.058  78.262  1.00  0.00           C
ATOM   3102  HA  ASP   405      54.726  38.905  79.276  1.00  0.00           H
ATOM   3103  CB  ASP   405      55.413  38.494  77.366  1.00  0.00           C
ATOM   3104  HB2 ASP   405      55.514  37.443  77.638  1.00  0.00           H
ATOM   3105  HB3 ASP   405      55.135  38.609  76.318  1.00  0.00           H
ATOM   3106  CG  ASP   405      56.680  39.305  77.603  1.00  0.00           C
ATOM   3107  OD1 ASP   405      57.284  39.956  76.708  1.00  0.00           O
ATOM   3108  OD2 ASP   405      57.131  39.375  78.744  1.00  0.00           O
ATOM   3109  C   ASP   405      54.166  40.617  78.186  1.00  0.00           C
ATOM   3110  O   ASP   405      53.976  41.221  77.134  1.00  0.00           O
ATOM   3111  N   LEU   406      54.482  41.238  79.324  1.00  0.00           N
ATOM   3112  H   LEU   406      54.631  40.728  80.183  1.00  0.00           H
ATOM   3113  CA  LEU   406      54.442  42.735  79.473  1.00  0.00           C
ATOM   3114  HA  LEU   406      53.559  43.254  79.102  1.00  0.00           H
ATOM   3115  CB  LEU   406      54.358  43.090  80.984  1.00  0.00           C
ATOM   3116  HB2 LEU   406      53.426  42.786  81.460  1.00  0.00           H
ATOM   3117  HB3 LEU   406      55.191  42.532  81.411  1.00  0.00           H
ATOM   3118  CG  LEU   406      54.681  44.572  81.443  1.00  0.00           C
ATOM   3119  HG  LEU   406      55.639  44.885  81.028  1.00  0.00           H
ATOM   3120  CD1 LEU   406      53.481  45.516  81.133  1.00  0.00           C
ATOM   3121 HD11 LEU   406      53.512  45.637  80.050  1.00  0.00           H
ATOM   3122 HD12 LEU   406      52.525  45.058  81.387  1.00  0.00           H
ATOM   3123 HD13 LEU   406      53.548  46.541  81.499  1.00  0.00           H
ATOM   3124  CD2 LEU   406      54.821  44.412  82.909  1.00  0.00           C
ATOM   3125 HD21 LEU   406      54.977  45.322  83.488  1.00  0.00           H
ATOM   3126 HD22 LEU   406      53.958  43.934  83.372  1.00  0.00           H
ATOM   3127 HD23 LEU   406      55.757  43.896  83.122  1.00  0.00           H
ATOM   3128  C   LEU   406      55.581  43.490  78.709  1.00  0.00           C
ATOM   3129  O   LEU   406      55.310  44.502  78.129  1.00  0.00           O
ATOM   3130  N   LEU   407      56.759  42.885  78.584  1.00  0.00           N
ATOM   3131  H   LEU   407      56.854  41.997  79.056  1.00  0.00           H
ATOM   3132  CA  LEU   407      57.878  43.411  77.845  1.00  0.00           C
ATOM   3133  HA  LEU   407      58.039  44.426  78.209  1.00  0.00           H
ATOM   3134  CB  LEU   407      59.139  42.611  78.144  1.00  0.00           C
ATOM   3135  HB2 LEU   407      59.222  42.458  79.220  1.00  0.00           H
ATOM   3136  HB3 LEU   407      58.891  41.644  77.707  1.00  0.00           H
ATOM   3137  CG  LEU   407      60.469  43.110  77.491  1.00  0.00           C
ATOM   3138  HG  LEU   407      60.336  43.327  76.431  1.00  0.00           H
ATOM   3139  CD1 LEU   407      60.922  44.431  78.184  1.00  0.00           C
ATOM   3140 HD11 LEU   407      61.842  44.778  77.712  1.00  0.00           H
ATOM   3141 HD12 LEU   407      60.176  45.225  78.145  1.00  0.00           H
ATOM   3142 HD13 LEU   407      61.202  44.268  79.225  1.00  0.00           H
ATOM   3143  CD2 LEU   407      61.595  42.065  77.702  1.00  0.00           C
ATOM   3144 HD21 LEU   407      61.743  42.036  78.781  1.00  0.00           H
ATOM   3145 HD22 LEU   407      61.265  41.084  77.360  1.00  0.00           H
ATOM   3146 HD23 LEU   407      62.455  42.464  77.164  1.00  0.00           H
ATOM   3147  C   LEU   407      57.617  43.593  76.356  1.00  0.00           C
ATOM   3148  O   LEU   407      57.868  44.703  75.877  1.00  0.00           O
ATOM   3149  N   SER   408      56.886  42.685  75.720  1.00  0.00           N
ATOM   3150  H   SER   408      56.700  41.804  76.179  1.00  0.00           H
ATOM   3151  CA  SER   408      56.399  42.800  74.264  1.00  0.00           C
ATOM   3152  HA  SER   408      56.976  43.634  73.864  1.00  0.00           H
ATOM   3153  CB  SER   408      56.831  41.502  73.537  1.00  0.00           C
ATOM   3154  HB2 SER   408      56.346  41.513  72.561  1.00  0.00           H
ATOM   3155  HB3 SER   408      57.911  41.496  73.389  1.00  0.00           H
ATOM   3156  OG  SER   408      56.362  40.320  74.118  1.00  0.00           O
ATOM   3157  HG  SER   408      56.792  40.336  74.976  1.00  0.00           H
ATOM   3158  C   SER   408      54.894  43.040  74.051  1.00  0.00           C
ATOM   3159  O   SER   408      54.476  43.211  72.915  1.00  0.00           O
ATOM   3160  N   GLY   409      54.207  43.058  75.144  1.00  0.00           N
ATOM   3161  H   GLY   409      54.686  42.854  76.010  1.00  0.00           H
ATOM   3162  CA  GLY   409      52.779  43.236  75.267  1.00  0.00           C
ATOM   3163  HA2 GLY   409      52.605  43.113  76.336  1.00  0.00           H
ATOM   3164  HA3 GLY   409      52.614  44.294  75.061  1.00  0.00           H
ATOM   3165  C   GLY   409      51.808  42.392  74.425  1.00  0.00           C
ATOM   3166  O   GLY   409      50.660  42.713  74.059  1.00  0.00           O
ATOM   3167  N   VAL   410      52.268  41.217  74.134  1.00  0.00           N
ATOM   3168  H   VAL   410      53.198  40.993  74.458  1.00  0.00           H
ATOM   3169  CA  VAL   410      51.457  40.155  73.433  1.00  0.00           C
ATOM   3170  HA  VAL   410      50.438  40.531  73.336  1.00  0.00           H
ATOM   3171  CB  VAL   410      51.881  39.805  71.989  1.00  0.00           C
ATOM   3172  HB  VAL   410      51.105  39.139  71.612  1.00  0.00           H
ATOM   3173  CG1 VAL   410      51.922  41.060  71.060  1.00  0.00           C
ATOM   3174 HG11 VAL   410      52.635  41.758  71.498  1.00  0.00           H
ATOM   3175 HG12 VAL   410      52.102  40.876  70.001  1.00  0.00           H
ATOM   3176 HG13 VAL   410      50.902  41.445  71.082  1.00  0.00           H
ATOM   3177  CG2 VAL   410      53.254  39.122  71.894  1.00  0.00           C
ATOM   3178 HG21 VAL   410      54.103  39.802  71.822  1.00  0.00           H
ATOM   3179 HG22 VAL   410      53.408  38.276  72.563  1.00  0.00           H
ATOM   3180 HG23 VAL   410      53.318  38.665  70.907  1.00  0.00           H
ATOM   3181  C   VAL   410      51.368  38.808  74.231  1.00  0.00           C
ATOM   3182  O   VAL   410      52.298  38.516  74.976  1.00  0.00           O
ATOM   3183  N   CYX   411      50.323  37.995  73.975  1.00  0.00           N
ATOM   3184  H   CYX   411      49.800  38.330  73.179  1.00  0.00           H
ATOM   3185  CA  CYX   411      50.290  36.627  74.387  1.00  0.00           C
ATOM   3186  HA  CYX   411      50.865  36.535  75.308  1.00  0.00           H
ATOM   3187  CB  CYX   411      48.789  36.387  74.697  1.00  0.00           C
ATOM   3188  HB2 CYX   411      48.122  36.879  73.989  1.00  0.00           H
ATOM   3189  HB3 CYX   411      48.670  35.305  74.759  1.00  0.00           H
ATOM   3190  SG  CYX   411      48.344  37.055  76.283  1.00  0.00           S
ATOM   3191  C   CYX   411      50.831  35.679  73.381  1.00  0.00           C
ATOM   3192  O   CYX   411      50.560  35.908  72.173  1.00  0.00           O
ATOM   3193  N   TYR   412      51.546  34.669  73.951  1.00  0.00           N
ATOM   3194  H   TYR   412      51.546  34.586  74.957  1.00  0.00           H
ATOM   3195  CA  TYR   412      52.027  33.507  73.197  1.00  0.00           C
ATOM   3196  HA  TYR   412      51.275  33.456  72.410  1.00  0.00           H
ATOM   3197  CB  TYR   412      53.326  33.995  72.425  1.00  0.00           C
ATOM   3198  HB2 TYR   412      53.128  35.010  72.080  1.00  0.00           H
ATOM   3199  HB3 TYR   412      54.092  34.109  73.192  1.00  0.00           H
ATOM   3200  CG  TYR   412      53.936  33.258  71.267  1.00  0.00           C
ATOM   3201  CD1 TYR   412      53.478  33.547  69.924  1.00  0.00           C
ATOM   3202  HD1 TYR   412      52.626  34.210  69.892  1.00  0.00           H
ATOM   3203  CE1 TYR   412      54.019  32.988  68.773  1.00  0.00           C
ATOM   3204  HE1 TYR   412      53.521  33.152  67.829  1.00  0.00           H
ATOM   3205  CZ  TYR   412      55.115  32.157  68.891  1.00  0.00           C
ATOM   3206  OH  TYR   412      55.609  31.491  67.812  1.00  0.00           O
ATOM   3207  HH  TYR   412      55.087  31.639  67.020  1.00  0.00           H
ATOM   3208  CE2 TYR   412      55.728  31.924  70.161  1.00  0.00           C
ATOM   3209  HE2 TYR   412      56.666  31.391  70.211  1.00  0.00           H
ATOM   3210  CD2 TYR   412      55.111  32.455  71.344  1.00  0.00           C
ATOM   3211  HD2 TYR   412      55.635  32.303  72.275  1.00  0.00           H
ATOM   3212  C   TYR   412      52.070  32.255  74.138  1.00  0.00           C
ATOM   3213  O   TYR   412      51.134  32.071  74.924  1.00  0.00           O
ATOM   3214  N   VAL   413      53.213  31.602  74.223  1.00  0.00           N
ATOM   3215  H   VAL   413      53.894  31.879  73.530  1.00  0.00           H
ATOM   3216  CA  VAL   413      53.589  30.369  74.970  1.00  0.00           C
ATOM   3217  HA  VAL   413      53.125  30.321  75.955  1.00  0.00           H
ATOM   3218  CB  VAL   413      53.084  29.047  74.327  1.00  0.00           C
ATOM   3219  HB  VAL   413      52.019  29.177  74.133  1.00  0.00           H
ATOM   3220  CG1 VAL   413      53.761  28.857  72.921  1.00  0.00           C
ATOM   3221 HG11 VAL   413      53.687  29.790  72.362  1.00  0.00           H
ATOM   3222 HG12 VAL   413      54.789  28.512  73.032  1.00  0.00           H
ATOM   3223 HG13 VAL   413      53.176  28.064  72.455  1.00  0.00           H
ATOM   3224  CG2 VAL   413      53.059  27.841  75.252  1.00  0.00           C
ATOM   3225 HG21 VAL   413      52.785  28.175  76.253  1.00  0.00           H
ATOM   3226 HG22 VAL   413      52.387  27.052  74.915  1.00  0.00           H
ATOM   3227 HG23 VAL   413      54.070  27.461  75.397  1.00  0.00           H
ATOM   3228  C   VAL   413      55.096  30.378  75.193  1.00  0.00           C
ATOM   3229  O   VAL   413      55.832  30.969  74.372  1.00  0.00           O
ATOM   3230  N   GLY   414      55.595  29.667  76.227  1.00  0.00           N
ATOM   3231  H   GLY   414      55.001  29.097  76.812  1.00  0.00           H
ATOM   3232  CA  GLY   414      57.039  29.468  76.496  1.00  0.00           C
ATOM   3233  HA2 GLY   414      57.280  28.590  77.096  1.00  0.00           H
ATOM   3234  HA3 GLY   414      57.635  29.558  75.588  1.00  0.00           H
ATOM   3235  C   GLY   414      57.627  30.626  77.301  1.00  0.00           C
ATOM   3236  O   GLY   414      58.866  30.769  77.236  1.00  0.00           O
ATOM   3237  N   LEU   415      56.913  31.285  78.222  1.00  0.00           N
ATOM   3238  H   LEU   415      55.908  31.205  78.162  1.00  0.00           H
ATOM   3239  CA  LEU   415      57.479  32.138  79.232  1.00  0.00           C
ATOM   3240  HA  LEU   415      58.558  32.260  79.134  1.00  0.00           H
ATOM   3241  CB  LEU   415      56.765  33.527  79.263  1.00  0.00           C
ATOM   3242  HB2 LEU   415      55.775  33.284  79.651  1.00  0.00           H
ATOM   3243  HB3 LEU   415      57.350  34.120  79.966  1.00  0.00           H
ATOM   3244  CG  LEU   415      56.481  34.201  77.926  1.00  0.00           C
ATOM   3245  HG  LEU   415      55.602  34.791  78.185  1.00  0.00           H
ATOM   3246  CD1 LEU   415      57.665  35.080  77.586  1.00  0.00           C
ATOM   3247 HD11 LEU   415      57.395  35.648  76.696  1.00  0.00           H
ATOM   3248 HD12 LEU   415      58.059  35.707  78.386  1.00  0.00           H
ATOM   3249 HD13 LEU   415      58.495  34.443  77.282  1.00  0.00           H
ATOM   3250  CD2 LEU   415      56.076  33.453  76.642  1.00  0.00           C
ATOM   3251 HD21 LEU   415      55.774  34.238  75.949  1.00  0.00           H
ATOM   3252 HD22 LEU   415      56.901  32.917  76.173  1.00  0.00           H
ATOM   3253 HD23 LEU   415      55.204  32.830  76.845  1.00  0.00           H
ATOM   3254  C   LEU   415      57.407  31.529  80.606  1.00  0.00           C
ATOM   3255  O   LEU   415      58.373  31.626  81.312  1.00  0.00           O
ATOM   3256  N   SER   416      56.337  30.820  81.014  1.00  0.00           N
ATOM   3257  H   SER   416      55.534  30.767  80.404  1.00  0.00           H
ATOM   3258  CA  SER   416      56.201  30.033  82.219  1.00  0.00           C
ATOM   3259  HA  SER   416      56.596  30.488  83.127  1.00  0.00           H
ATOM   3260  CB  SER   416      54.738  29.807  82.669  1.00  0.00           C
ATOM   3261  HB2 SER   416      54.796  29.198  83.571  1.00  0.00           H
ATOM   3262  HB3 SER   416      54.265  30.767  82.874  1.00  0.00           H
ATOM   3263  OG  SER   416      53.953  29.085  81.673  1.00  0.00           O
ATOM   3264  HG  SER   416      53.517  29.737  81.119  1.00  0.00           H
ATOM   3265  C   SER   416      57.055  28.750  82.049  1.00  0.00           C
ATOM   3266  O   SER   416      58.124  28.632  82.679  1.00  0.00           O
ATOM   3267  N   SER   417      56.612  27.737  81.318  1.00  0.00           N
ATOM   3268  H   SER   417      55.770  27.853  80.772  1.00  0.00           H
ATOM   3269  CA  SER   417      57.414  26.506  81.113  1.00  0.00           C
ATOM   3270  HA  SER   417      57.807  26.128  82.057  1.00  0.00           H
ATOM   3271  CB  SER   417      56.405  25.466  80.575  1.00  0.00           C
ATOM   3272  HB2 SER   417      55.609  25.308  81.303  1.00  0.00           H
ATOM   3273  HB3 SER   417      55.937  25.963  79.725  1.00  0.00           H
ATOM   3274  OG  SER   417      57.015  24.259  80.205  1.00  0.00           O
ATOM   3275  HG  SER   417      57.589  24.001  80.929  1.00  0.00           H
ATOM   3276  C   SER   417      58.512  26.728  80.074  1.00  0.00           C
ATOM   3277  O   SER   417      58.347  27.331  78.962  1.00  0.00           O
ATOM   3278  N   VAL   418      59.680  26.175  80.460  1.00  0.00           N
ATOM   3279  H   VAL   418      59.537  25.627  81.297  1.00  0.00           H
ATOM   3280  CA  VAL   418      60.784  26.057  79.586  1.00  0.00           C
ATOM   3281  HA  VAL   418      60.888  26.954  78.976  1.00  0.00           H
ATOM   3282  CB  VAL   418      62.095  25.891  80.370  1.00  0.00           C
ATOM   3283  HB  VAL   418      62.008  26.658  81.140  1.00  0.00           H
ATOM   3284  CG1 VAL   418      62.270  24.575  81.074  1.00  0.00           C
ATOM   3285 HG11 VAL   418      61.436  24.356  81.741  1.00  0.00           H
ATOM   3286 HG12 VAL   418      62.445  23.747  80.387  1.00  0.00           H
ATOM   3287 HG13 VAL   418      63.080  24.699  81.792  1.00  0.00           H
ATOM   3288  CG2 VAL   418      63.366  26.269  79.616  1.00  0.00           C
ATOM   3289 HG21 VAL   418      64.146  26.278  80.377  1.00  0.00           H
ATOM   3290 HG22 VAL   418      63.647  25.463  78.937  1.00  0.00           H
ATOM   3291 HG23 VAL   418      63.265  27.288  79.242  1.00  0.00           H
ATOM   3292  C   VAL   418      60.651  24.918  78.657  1.00  0.00           C
ATOM   3293  O   VAL   418      60.912  25.053  77.478  1.00  0.00           O
ATOM   3294  N   ASP   419      60.143  23.706  79.097  1.00  0.00           N
ATOM   3295  H   ASP   419      59.868  23.765  80.066  1.00  0.00           H
ATOM   3296  CA  ASP   419      59.838  22.525  78.297  1.00  0.00           C
ATOM   3297  HA  ASP   419      60.774  22.124  77.909  1.00  0.00           H
ATOM   3298  CB  ASP   419      59.250  21.491  79.195  1.00  0.00           C
ATOM   3299  HB2 ASP   419      58.351  21.861  79.687  1.00  0.00           H
ATOM   3300  HB3 ASP   419      58.995  20.635  78.570  1.00  0.00           H
ATOM   3301  CG  ASP   419      60.182  20.930  80.281  1.00  0.00           C
ATOM   3302  OD1 ASP   419      61.392  20.806  79.899  1.00  0.00           O
ATOM   3303  OD2 ASP   419      59.807  20.748  81.459  1.00  0.00           O
ATOM   3304  C   ASP   419      58.831  22.836  77.134  1.00  0.00           C
ATOM   3305  O   ASP   419      59.074  22.360  76.063  1.00  0.00           O
ATOM   3306  N   ALA   420      57.835  23.748  77.363  1.00  0.00           N
ATOM   3307  H   ALA   420      57.777  24.086  78.313  1.00  0.00           H
ATOM   3308  CA  ALA   420      57.060  24.319  76.270  1.00  0.00           C
ATOM   3309  HA  ALA   420      56.674  23.475  75.698  1.00  0.00           H
ATOM   3310  CB  ALA   420      55.848  25.042  76.863  1.00  0.00           C
ATOM   3311  HB1 ALA   420      55.112  25.224  76.079  1.00  0.00           H
ATOM   3312  HB2 ALA   420      55.408  24.392  77.619  1.00  0.00           H
ATOM   3313  HB3 ALA   420      56.026  26.042  77.258  1.00  0.00           H
ATOM   3314  C   ALA   420      57.849  25.157  75.243  1.00  0.00           C
ATOM   3315  O   ALA   420      57.602  25.003  74.054  1.00  0.00           O
ATOM   3316  N   LEU   421      58.677  26.094  75.742  1.00  0.00           N
ATOM   3317  H   LEU   421      58.746  26.285  76.732  1.00  0.00           H
ATOM   3318  CA  LEU   421      59.437  27.009  74.840  1.00  0.00           C
ATOM   3319  HA  LEU   421      58.683  27.514  74.238  1.00  0.00           H
ATOM   3320  CB  LEU   421      60.349  28.030  75.663  1.00  0.00           C
ATOM   3321  HB2 LEU   421      59.643  28.681  76.179  1.00  0.00           H
ATOM   3322  HB3 LEU   421      60.901  27.483  76.427  1.00  0.00           H
ATOM   3323  CG  LEU   421      61.173  28.910  74.752  1.00  0.00           C
ATOM   3324  HG  LEU   421      61.620  28.313  73.957  1.00  0.00           H
ATOM   3325  CD1 LEU   421      60.386  30.107  74.058  1.00  0.00           C
ATOM   3326 HD11 LEU   421      60.894  30.487  73.172  1.00  0.00           H
ATOM   3327 HD12 LEU   421      59.401  29.767  73.741  1.00  0.00           H
ATOM   3328 HD13 LEU   421      60.193  30.886  74.795  1.00  0.00           H
ATOM   3329  CD2 LEU   421      62.265  29.495  75.684  1.00  0.00           C
ATOM   3330 HD21 LEU   421      62.811  30.238  75.104  1.00  0.00           H
ATOM   3331 HD22 LEU   421      61.835  30.122  76.465  1.00  0.00           H
ATOM   3332 HD23 LEU   421      62.872  28.638  75.977  1.00  0.00           H
ATOM   3333  C   LEU   421      60.323  26.092  73.985  1.00  0.00           C
ATOM   3334  O   LEU   421      60.372  26.290  72.735  1.00  0.00           O
ATOM   3335  N   ARG   422      61.019  25.114  74.577  1.00  0.00           N
ATOM   3336  H   ARG   422      61.090  25.113  75.584  1.00  0.00           H
ATOM   3337  CA  ARG   422      61.861  24.239  73.820  1.00  0.00           C
ATOM   3338  HA  ARG   422      62.403  24.957  73.205  1.00  0.00           H
ATOM   3339  CB  ARG   422      62.804  23.408  74.691  1.00  0.00           C
ATOM   3340  HB2 ARG   422      63.453  24.107  75.217  1.00  0.00           H
ATOM   3341  HB3 ARG   422      62.146  22.919  75.410  1.00  0.00           H
ATOM   3342  CG  ARG   422      63.751  22.477  73.934  1.00  0.00           C
ATOM   3343  HG2 ARG   422      63.213  21.875  73.202  1.00  0.00           H
ATOM   3344  HG3 ARG   422      64.547  23.023  73.428  1.00  0.00           H
ATOM   3345  CD  ARG   422      64.350  21.555  74.999  1.00  0.00           C
ATOM   3346  HD2 ARG   422      64.724  22.170  75.817  1.00  0.00           H
ATOM   3347  HD3 ARG   422      63.634  20.874  75.460  1.00  0.00           H
ATOM   3348  NE  ARG   422      65.444  20.771  74.400  1.00  0.00           N
ATOM   3349  HE  ARG   422      66.315  21.280  74.365  1.00  0.00           H
ATOM   3350  CZ  ARG   422      65.426  19.580  73.820  1.00  0.00           C
ATOM   3351  NH1 ARG   422      64.283  18.913  73.893  1.00  0.00           N
ATOM   3352 HH11 ARG   422      63.402  19.361  74.101  1.00  0.00           H
ATOM   3353 HH12 ARG   422      64.352  17.955  73.581  1.00  0.00           H
ATOM   3354  NH2 ARG   422      66.472  19.008  73.453  1.00  0.00           N
ATOM   3355 HH21 ARG   422      67.387  19.293  73.772  1.00  0.00           H
ATOM   3356 HH22 ARG   422      66.469  18.028  73.212  1.00  0.00           H
ATOM   3357  C   ARG   422      61.035  23.317  72.904  1.00  0.00           C
ATOM   3358  O   ARG   422      61.463  23.190  71.760  1.00  0.00           O
ATOM   3359  N   GLY   423      59.837  22.908  73.346  1.00  0.00           N
ATOM   3360  H   GLY   423      59.581  23.240  74.265  1.00  0.00           H
ATOM   3361  CA  GLY   423      58.921  21.943  72.646  1.00  0.00           C
ATOM   3362  HA2 GLY   423      59.454  21.090  72.226  1.00  0.00           H
ATOM   3363  HA3 GLY   423      58.425  21.504  73.511  1.00  0.00           H
ATOM   3364  C   GLY   423      57.815  22.387  71.712  1.00  0.00           C
ATOM   3365  O   GLY   423      57.223  21.538  71.019  1.00  0.00           O
ATOM   3366  N   PHE   424      57.464  23.706  71.588  1.00  0.00           N
ATOM   3367  H   PHE   424      57.889  24.338  72.251  1.00  0.00           H
ATOM   3368  CA  PHE   424      56.465  24.162  70.615  1.00  0.00           C
ATOM   3369  HA  PHE   424      56.364  23.383  69.860  1.00  0.00           H
ATOM   3370  CB  PHE   424      55.128  24.382  71.308  1.00  0.00           C
ATOM   3371  HB2 PHE   424      55.208  24.983  72.213  1.00  0.00           H
ATOM   3372  HB3 PHE   424      54.464  24.925  70.635  1.00  0.00           H
ATOM   3373  CG  PHE   424      54.411  23.130  71.847  1.00  0.00           C
ATOM   3374  CD1 PHE   424      53.784  22.207  70.978  1.00  0.00           C
ATOM   3375  HD1 PHE   424      53.842  22.237  69.900  1.00  0.00           H
ATOM   3376  CE1 PHE   424      53.111  21.126  71.491  1.00  0.00           C
ATOM   3377  HE1 PHE   424      52.687  20.402  70.811  1.00  0.00           H
ATOM   3378  CZ  PHE   424      52.913  20.972  72.868  1.00  0.00           C
ATOM   3379  HZ  PHE   424      52.398  20.137  73.319  1.00  0.00           H
ATOM   3380  CE2 PHE   424      53.437  21.938  73.712  1.00  0.00           C
ATOM   3381  HE2 PHE   424      53.233  21.887  74.771  1.00  0.00           H
ATOM   3382  CD2 PHE   424      54.157  23.046  73.216  1.00  0.00           C
ATOM   3383  HD2 PHE   424      54.380  23.865  73.884  1.00  0.00           H
ATOM   3384  C   PHE   424      56.825  25.497  69.841  1.00  0.00           C
ATOM   3385  O   PHE   424      56.056  25.956  68.996  1.00  0.00           O
ATOM   3386  N   VAL   425      57.972  26.086  70.166  1.00  0.00           N
ATOM   3387  H   VAL   425      58.557  25.638  70.856  1.00  0.00           H
ATOM   3388  CA  VAL   425      58.391  27.426  69.785  1.00  0.00           C
ATOM   3389  HA  VAL   425      57.614  27.749  69.092  1.00  0.00           H
ATOM   3390  CB  VAL   425      58.577  28.397  70.978  1.00  0.00           C
ATOM   3391  HB  VAL   425      59.299  28.077  71.729  1.00  0.00           H
ATOM   3392  CG1 VAL   425      59.000  29.785  70.509  1.00  0.00           C
ATOM   3393 HG11 VAL   425      58.787  30.517  71.288  1.00  0.00           H
ATOM   3394 HG12 VAL   425      60.087  29.730  70.438  1.00  0.00           H
ATOM   3395 HG13 VAL   425      58.472  30.129  69.620  1.00  0.00           H
ATOM   3396  CG2 VAL   425      57.137  28.555  71.592  1.00  0.00           C
ATOM   3397 HG21 VAL   425      56.408  28.949  70.884  1.00  0.00           H
ATOM   3398 HG22 VAL   425      56.774  27.649  72.077  1.00  0.00           H
ATOM   3399 HG23 VAL   425      57.222  29.202  72.464  1.00  0.00           H
ATOM   3400  C   VAL   425      59.699  27.259  69.013  1.00  0.00           C
ATOM   3401  O   VAL   425      59.748  27.473  67.775  1.00  0.00           O
ATOM   3402  N   LEU   426      60.685  26.793  69.783  1.00  0.00           N
ATOM   3403  H   LEU   426      60.546  26.869  70.780  1.00  0.00           H
ATOM   3404  CA  LEU   426      61.982  26.324  69.244  1.00  0.00           C
ATOM   3405  HA  LEU   426      62.406  27.151  68.674  1.00  0.00           H
ATOM   3406  CB  LEU   426      62.925  25.996  70.376  1.00  0.00           C
ATOM   3407  HB2 LEU   426      62.927  26.882  71.011  1.00  0.00           H
ATOM   3408  HB3 LEU   426      62.369  25.358  71.062  1.00  0.00           H
ATOM   3409  CG  LEU   426      64.399  25.565  70.195  1.00  0.00           C
ATOM   3410  HG  LEU   426      64.728  26.258  69.421  1.00  0.00           H
ATOM   3411  CD1 LEU   426      65.158  25.702  71.523  1.00  0.00           C
ATOM   3412 HD11 LEU   426      65.369  26.745  71.762  1.00  0.00           H
ATOM   3413 HD12 LEU   426      64.579  25.379  72.388  1.00  0.00           H
ATOM   3414 HD13 LEU   426      66.134  25.218  71.558  1.00  0.00           H
ATOM   3415  CD2 LEU   426      64.589  24.164  69.629  1.00  0.00           C
ATOM   3416 HD21 LEU   426      63.920  23.428  70.075  1.00  0.00           H
ATOM   3417 HD22 LEU   426      64.215  24.240  68.608  1.00  0.00           H
ATOM   3418 HD23 LEU   426      65.567  23.698  69.514  1.00  0.00           H
ATOM   3419  C   LEU   426      61.817  25.142  68.259  1.00  0.00           C
ATOM   3420  O   LEU   426      62.243  25.163  67.107  1.00  0.00           O
ATOM   3421  N   ALA   427      60.985  24.139  68.724  1.00  0.00           N
ATOM   3422  H   ALA   427      60.544  24.205  69.631  1.00  0.00           H
ATOM   3423  CA  ALA   427      60.801  22.893  68.041  1.00  0.00           C
ATOM   3424  HA  ALA   427      61.755  22.382  67.913  1.00  0.00           H
ATOM   3425  CB  ALA   427      59.863  22.022  68.890  1.00  0.00           C
ATOM   3426  HB1 ALA   427      60.197  21.791  69.901  1.00  0.00           H
ATOM   3427  HB2 ALA   427      58.871  22.475  68.899  1.00  0.00           H
ATOM   3428  HB3 ALA   427      59.642  21.116  68.326  1.00  0.00           H
ATOM   3429  C   ALA   427      60.378  23.083  66.544  1.00  0.00           C
ATOM   3430  O   ALA   427      60.921  22.415  65.695  1.00  0.00           O
ATOM   3431  N   PRO   428      59.231  23.770  66.195  1.00  0.00           N
ATOM   3432  CD  PRO   428      58.284  24.550  66.961  1.00  0.00           C
ATOM   3433  HD2 PRO   428      58.898  25.170  67.614  1.00  0.00           H
ATOM   3434  HD3 PRO   428      57.543  23.914  67.446  1.00  0.00           H
ATOM   3435  CG  PRO   428      57.591  25.589  66.044  1.00  0.00           C
ATOM   3436  HG2 PRO   428      58.139  26.530  65.988  1.00  0.00           H
ATOM   3437  HG3 PRO   428      56.555  25.787  66.319  1.00  0.00           H
ATOM   3438  CB  PRO   428      57.608  24.803  64.700  1.00  0.00           C
ATOM   3439  HB2 PRO   428      57.615  25.574  63.930  1.00  0.00           H
ATOM   3440  HB3 PRO   428      56.774  24.102  64.719  1.00  0.00           H
ATOM   3441  CA  PRO   428      58.984  24.047  64.760  1.00  0.00           C
ATOM   3442  HA  PRO   428      58.903  23.104  64.220  1.00  0.00           H
ATOM   3443  C   PRO   428      60.069  24.822  64.007  1.00  0.00           C
ATOM   3444  O   PRO   428      60.614  24.353  63.066  1.00  0.00           O
ATOM   3445  N   LEU   429      60.518  25.996  64.495  1.00  0.00           N
ATOM   3446  H   LEU   429      60.023  26.434  65.258  1.00  0.00           H
ATOM   3447  CA  LEU   429      61.499  26.942  63.914  1.00  0.00           C
ATOM   3448  HA  LEU   429      61.123  27.244  62.936  1.00  0.00           H
ATOM   3449  CB  LEU   429      61.555  28.220  64.815  1.00  0.00           C
ATOM   3450  HB2 LEU   429      60.552  28.619  64.960  1.00  0.00           H
ATOM   3451  HB3 LEU   429      61.911  27.988  65.819  1.00  0.00           H
ATOM   3452  CG  LEU   429      62.401  29.345  64.172  1.00  0.00           C
ATOM   3453  HG  LEU   429      63.304  28.848  63.818  1.00  0.00           H
ATOM   3454  CD1 LEU   429      61.831  30.037  62.913  1.00  0.00           C
ATOM   3455 HD11 LEU   429      60.848  30.403  63.209  1.00  0.00           H
ATOM   3456 HD12 LEU   429      62.459  30.809  62.470  1.00  0.00           H
ATOM   3457 HD13 LEU   429      61.821  29.287  62.122  1.00  0.00           H
ATOM   3458  CD2 LEU   429      62.823  30.385  65.078  1.00  0.00           C
ATOM   3459 HD21 LEU   429      63.517  29.954  65.799  1.00  0.00           H
ATOM   3460 HD22 LEU   429      63.523  31.086  64.623  1.00  0.00           H
ATOM   3461 HD23 LEU   429      61.954  30.950  65.416  1.00  0.00           H
ATOM   3462  C   LEU   429      62.866  26.323  63.563  1.00  0.00           C
ATOM   3463  O   LEU   429      63.228  26.465  62.367  1.00  0.00           O
ATOM   3464  N   PHE   430      63.478  25.536  64.477  1.00  0.00           N
ATOM   3465  H   PHE   430      63.004  25.316  65.341  1.00  0.00           H
ATOM   3466  CA  PHE   430      64.604  24.709  64.142  1.00  0.00           C
ATOM   3467  HA  PHE   430      65.469  25.351  63.977  1.00  0.00           H
ATOM   3468  CB  PHE   430      64.934  23.851  65.355  1.00  0.00           C
ATOM   3469  HB2 PHE   430      64.889  24.477  66.246  1.00  0.00           H
ATOM   3470  HB3 PHE   430      64.116  23.135  65.428  1.00  0.00           H
ATOM   3471  CG  PHE   430      66.344  23.220  65.370  1.00  0.00           C
ATOM   3472  CD1 PHE   430      66.606  22.045  64.608  1.00  0.00           C
ATOM   3473  HD1 PHE   430      65.872  21.600  63.952  1.00  0.00           H
ATOM   3474  CE1 PHE   430      67.909  21.531  64.707  1.00  0.00           C
ATOM   3475  HE1 PHE   430      68.160  20.642  64.147  1.00  0.00           H
ATOM   3476  CZ  PHE   430      68.943  22.195  65.377  1.00  0.00           C
ATOM   3477  HZ  PHE   430      69.971  21.866  65.361  1.00  0.00           H
ATOM   3478  CE2 PHE   430      68.674  23.379  66.036  1.00  0.00           C
ATOM   3479  HE2 PHE   430      69.497  23.867  66.538  1.00  0.00           H
ATOM   3480  CD2 PHE   430      67.351  23.833  66.133  1.00  0.00           C
ATOM   3481  HD2 PHE   430      67.163  24.732  66.700  1.00  0.00           H
ATOM   3482  C   PHE   430      64.392  23.902  62.877  1.00  0.00           C
ATOM   3483  O   PHE   430      65.239  23.927  61.937  1.00  0.00           O
ATOM   3484  N   VAL   431      63.238  23.173  62.691  1.00  0.00           N
ATOM   3485  H   VAL   431      62.535  23.378  63.386  1.00  0.00           H
ATOM   3486  CA  VAL   431      62.965  22.217  61.652  1.00  0.00           C
ATOM   3487  HA  VAL   431      63.888  21.650  61.535  1.00  0.00           H
ATOM   3488  CB  VAL   431      61.787  21.269  62.109  1.00  0.00           C
ATOM   3489  HB  VAL   431      61.210  21.822  62.851  1.00  0.00           H
ATOM   3490  CG1 VAL   431      60.852  20.767  60.991  1.00  0.00           C
ATOM   3491 HG11 VAL   431      60.234  19.944  61.352  1.00  0.00           H
ATOM   3492 HG12 VAL   431      60.187  21.588  60.722  1.00  0.00           H
ATOM   3493 HG13 VAL   431      61.427  20.448  60.121  1.00  0.00           H
ATOM   3494  CG2 VAL   431      62.329  20.135  62.938  1.00  0.00           C
ATOM   3495 HG21 VAL   431      63.030  19.574  62.321  1.00  0.00           H
ATOM   3496 HG22 VAL   431      62.892  20.603  63.745  1.00  0.00           H
ATOM   3497 HG23 VAL   431      61.603  19.431  63.344  1.00  0.00           H
ATOM   3498  C   VAL   431      62.644  22.964  60.377  1.00  0.00           C
ATOM   3499  O   VAL   431      63.237  22.736  59.361  1.00  0.00           O
ATOM   3500  N   TYR   432      61.792  24.023  60.523  1.00  0.00           N
ATOM   3501  H   TYR   432      61.344  24.205  61.410  1.00  0.00           H
ATOM   3502  CA  TYR   432      61.495  24.937  59.426  1.00  0.00           C
ATOM   3503  HA  TYR   432      61.050  24.397  58.590  1.00  0.00           H
ATOM   3504  CB  TYR   432      60.652  26.038  59.940  1.00  0.00           C
ATOM   3505  HB2 TYR   432      61.072  26.549  60.806  1.00  0.00           H
ATOM   3506  HB3 TYR   432      60.477  26.677  59.075  1.00  0.00           H
ATOM   3507  CG  TYR   432      59.216  25.672  60.419  1.00  0.00           C
ATOM   3508  CD1 TYR   432      58.615  24.498  60.041  1.00  0.00           C
ATOM   3509  HD1 TYR   432      59.088  23.773  59.394  1.00  0.00           H
ATOM   3510  CE1 TYR   432      57.338  24.198  60.517  1.00  0.00           C
ATOM   3511  HE1 TYR   432      56.893  23.267  60.200  1.00  0.00           H
ATOM   3512  CZ  TYR   432      56.598  25.112  61.400  1.00  0.00           C
ATOM   3513  OH  TYR   432      55.383  24.794  61.861  1.00  0.00           O
ATOM   3514  HH  TYR   432      55.246  23.882  61.592  1.00  0.00           H
ATOM   3515  CE2 TYR   432      57.254  26.299  61.683  1.00  0.00           C
ATOM   3516  HE2 TYR   432      56.877  27.057  62.354  1.00  0.00           H
ATOM   3517  CD2 TYR   432      58.568  26.572  61.234  1.00  0.00           C
ATOM   3518  HD2 TYR   432      59.055  27.503  61.481  1.00  0.00           H
ATOM   3519  C   TYR   432      62.744  25.502  58.735  1.00  0.00           C
ATOM   3520  O   TYR   432      62.789  25.402  57.489  1.00  0.00           O
ATOM   3521  N   LEU   433      63.671  26.088  59.504  1.00  0.00           N
ATOM   3522  H   LEU   433      63.576  26.153  60.507  1.00  0.00           H
ATOM   3523  CA  LEU   433      64.885  26.643  58.915  1.00  0.00           C
ATOM   3524  HA  LEU   433      64.618  27.412  58.191  1.00  0.00           H
ATOM   3525  CB  LEU   433      65.596  27.273  60.147  1.00  0.00           C
ATOM   3526  HB2 LEU   433      65.105  28.137  60.594  1.00  0.00           H
ATOM   3527  HB3 LEU   433      65.844  26.585  60.955  1.00  0.00           H
ATOM   3528  CG  LEU   433      66.970  27.895  59.770  1.00  0.00           C
ATOM   3529  HG  LEU   433      67.535  27.104  59.278  1.00  0.00           H
ATOM   3530  CD1 LEU   433      66.960  29.109  58.857  1.00  0.00           C
ATOM   3531 HD11 LEU   433      66.816  28.655  57.876  1.00  0.00           H
ATOM   3532 HD12 LEU   433      66.146  29.801  59.073  1.00  0.00           H
ATOM   3533 HD13 LEU   433      67.954  29.556  58.875  1.00  0.00           H
ATOM   3534  CD2 LEU   433      67.732  28.348  61.044  1.00  0.00           C
ATOM   3535 HD21 LEU   433      67.522  27.643  61.849  1.00  0.00           H
ATOM   3536 HD22 LEU   433      68.791  28.430  60.803  1.00  0.00           H
ATOM   3537 HD23 LEU   433      67.450  29.361  61.332  1.00  0.00           H
ATOM   3538  C   LEU   433      65.753  25.560  58.283  1.00  0.00           C
ATOM   3539  O   LEU   433      66.172  25.713  57.132  1.00  0.00           O
ATOM   3540  N   PHE   434      66.034  24.367  58.897  1.00  0.00           N
ATOM   3541  H   PHE   434      65.636  24.212  59.812  1.00  0.00           H
ATOM   3542  CA  PHE   434      66.632  23.141  58.293  1.00  0.00           C
ATOM   3543  HA  PHE   434      67.707  23.276  58.171  1.00  0.00           H
ATOM   3544  CB  PHE   434      66.528  22.072  59.382  1.00  0.00           C
ATOM   3545  HB2 PHE   434      66.838  22.618  60.272  1.00  0.00           H
ATOM   3546  HB3 PHE   434      65.491  21.809  59.589  1.00  0.00           H
ATOM   3547  CG  PHE   434      67.471  20.882  59.359  1.00  0.00           C
ATOM   3548  CD1 PHE   434      68.336  20.661  58.252  1.00  0.00           C
ATOM   3549  HD1 PHE   434      68.335  21.261  57.354  1.00  0.00           H
ATOM   3550  CE1 PHE   434      69.241  19.586  58.263  1.00  0.00           C
ATOM   3551  HE1 PHE   434      69.787  19.307  57.373  1.00  0.00           H
ATOM   3552  CZ  PHE   434      69.248  18.623  59.303  1.00  0.00           C
ATOM   3553  HZ  PHE   434      69.939  17.793  59.308  1.00  0.00           H
ATOM   3554  CE2 PHE   434      68.320  18.848  60.360  1.00  0.00           C
ATOM   3555  HE2 PHE   434      68.388  18.166  61.195  1.00  0.00           H
ATOM   3556  CD2 PHE   434      67.504  19.973  60.427  1.00  0.00           C
ATOM   3557  HD2 PHE   434      66.765  19.978  61.215  1.00  0.00           H
ATOM   3558  C   PHE   434      66.093  22.656  56.920  1.00  0.00           C
ATOM   3559  O   PHE   434      66.822  22.452  55.967  1.00  0.00           O
ATOM   3560  N   ILE   435      64.771  22.462  56.850  1.00  0.00           N
ATOM   3561  H   ILE   435      64.184  22.593  57.661  1.00  0.00           H
ATOM   3562  CA  ILE   435      64.051  22.120  55.614  1.00  0.00           C
ATOM   3563  HA  ILE   435      64.548  21.195  55.324  1.00  0.00           H
ATOM   3564  CB  ILE   435      62.543  21.802  55.933  1.00  0.00           C
ATOM   3565  HB  ILE   435      62.137  22.700  56.398  1.00  0.00           H
ATOM   3566  CG2 ILE   435      61.865  21.577  54.595  1.00  0.00           C
ATOM   3567 HG21 ILE   435      60.784  21.443  54.634  1.00  0.00           H
ATOM   3568 HG22 ILE   435      62.002  22.485  54.009  1.00  0.00           H
ATOM   3569 HG23 ILE   435      62.308  20.673  54.177  1.00  0.00           H
ATOM   3570  CG1 ILE   435      62.228  20.762  56.961  1.00  0.00           C
ATOM   3571 HG12 ILE   435      62.595  19.824  56.545  1.00  0.00           H
ATOM   3572 HG13 ILE   435      62.858  20.932  57.834  1.00  0.00           H
ATOM   3573  CD1 ILE   435      60.703  20.575  57.409  1.00  0.00           C
ATOM   3574 HD11 ILE   435      60.626  19.797  58.169  1.00  0.00           H
ATOM   3575 HD12 ILE   435      60.456  21.502  57.927  1.00  0.00           H
ATOM   3576 HD13 ILE   435      60.010  20.439  56.579  1.00  0.00           H
ATOM   3577  C   ILE   435      64.279  23.217  54.603  1.00  0.00           C
ATOM   3578  O   ILE   435      64.886  22.982  53.550  1.00  0.00           O
ATOM   3579  N   GLY   436      63.971  24.430  54.923  1.00  0.00           N
ATOM   3580  H   GLY   436      63.664  24.627  55.865  1.00  0.00           H
ATOM   3581  CA  GLY   436      64.253  25.582  54.034  1.00  0.00           C
ATOM   3582  HA2 GLY   436      63.501  25.804  53.277  1.00  0.00           H
ATOM   3583  HA3 GLY   436      64.236  26.495  54.630  1.00  0.00           H
ATOM   3584  C   GLY   436      65.643  25.721  53.460  1.00  0.00           C
ATOM   3585  O   GLY   436      65.938  26.054  52.324  1.00  0.00           O
ATOM   3586  N   THR   437      66.648  25.466  54.291  1.00  0.00           N
ATOM   3587  H   THR   437      66.438  25.188  55.239  1.00  0.00           H
ATOM   3588  CA  THR   437      68.095  25.631  53.941  1.00  0.00           C
ATOM   3589  HA  THR   437      68.137  26.523  53.316  1.00  0.00           H
ATOM   3590  CB  THR   437      69.010  25.816  55.212  1.00  0.00           C
ATOM   3591  HB  THR   437      68.953  24.934  55.850  1.00  0.00           H
ATOM   3592  CG2 THR   437      70.545  26.152  54.901  1.00  0.00           C
ATOM   3593 HG21 THR   437      70.978  25.458  54.180  1.00  0.00           H
ATOM   3594 HG22 THR   437      70.592  27.116  54.395  1.00  0.00           H
ATOM   3595 HG23 THR   437      71.144  26.076  55.809  1.00  0.00           H
ATOM   3596  OG1 THR   437      68.496  26.861  55.999  1.00  0.00           O
ATOM   3597  HG1 THR   437      67.761  26.491  56.494  1.00  0.00           H
ATOM   3598  C   THR   437      68.575  24.405  53.116  1.00  0.00           C
ATOM   3599  O   THR   437      69.344  24.572  52.222  1.00  0.00           O
ATOM   3600  N   SER   438      68.025  23.242  53.421  1.00  0.00           N
ATOM   3601  H   SER   438      67.269  23.281  54.090  1.00  0.00           H
ATOM   3602  CA  SER   438      68.135  22.090  52.507  1.00  0.00           C
ATOM   3603  HA  SER   438      69.157  21.722  52.409  1.00  0.00           H
ATOM   3604  CB  SER   438      67.371  20.861  53.043  1.00  0.00           C
ATOM   3605  HB2 SER   438      66.308  21.100  53.056  1.00  0.00           H
ATOM   3606  HB3 SER   438      67.707  19.956  52.536  1.00  0.00           H
ATOM   3607  OG  SER   438      67.822  20.552  54.330  1.00  0.00           O
ATOM   3608  HG  SER   438      67.215  20.984  54.935  1.00  0.00           H
ATOM   3609  C   SER   438      67.749  22.433  51.026  1.00  0.00           C
ATOM   3610  O   SER   438      68.569  22.112  50.162  1.00  0.00           O
ATOM   3611  N   PHE   439      66.581  23.034  50.771  1.00  0.00           N
ATOM   3612  H   PHE   439      65.929  23.197  51.525  1.00  0.00           H
ATOM   3613  CA  PHE   439      66.189  23.572  49.463  1.00  0.00           C
ATOM   3614  HA  PHE   439      66.279  22.732  48.774  1.00  0.00           H
ATOM   3615  CB  PHE   439      64.703  23.976  49.398  1.00  0.00           C
ATOM   3616  HB2 PHE   439      64.575  24.918  49.932  1.00  0.00           H
ATOM   3617  HB3 PHE   439      64.460  24.112  48.344  1.00  0.00           H
ATOM   3618  CG  PHE   439      63.652  22.931  49.844  1.00  0.00           C
ATOM   3619  CD1 PHE   439      63.520  21.852  49.016  1.00  0.00           C
ATOM   3620  HD1 PHE   439      64.192  21.755  48.176  1.00  0.00           H
ATOM   3621  CE1 PHE   439      62.683  20.805  49.368  1.00  0.00           C
ATOM   3622  HE1 PHE   439      62.690  19.887  48.800  1.00  0.00           H
ATOM   3623  CZ  PHE   439      61.705  20.975  50.368  1.00  0.00           C
ATOM   3624  HZ  PHE   439      60.849  20.325  50.480  1.00  0.00           H
ATOM   3625  CE2 PHE   439      61.762  22.143  51.151  1.00  0.00           C
ATOM   3626  HE2 PHE   439      60.937  22.358  51.814  1.00  0.00           H
ATOM   3627  CD2 PHE   439      62.769  23.096  50.885  1.00  0.00           C
ATOM   3628  HD2 PHE   439      62.756  24.061  51.371  1.00  0.00           H
ATOM   3629  C   PHE   439      67.093  24.634  48.895  1.00  0.00           C
ATOM   3630  O   PHE   439      67.389  24.505  47.728  1.00  0.00           O
ATOM   3631  N   LEU   440      67.502  25.601  49.640  1.00  0.00           N
ATOM   3632  H   LEU   440      67.248  25.604  50.618  1.00  0.00           H
ATOM   3633  CA  LEU   440      68.513  26.537  49.146  1.00  0.00           C
ATOM   3634  HA  LEU   440      68.098  26.972  48.237  1.00  0.00           H
ATOM   3635  CB  LEU   440      68.721  27.651  50.201  1.00  0.00           C
ATOM   3636  HB2 LEU   440      69.109  27.135  51.079  1.00  0.00           H
ATOM   3637  HB3 LEU   440      69.579  28.176  49.783  1.00  0.00           H
ATOM   3638  CG  LEU   440      67.547  28.666  50.525  1.00  0.00           C
ATOM   3639  HG  LEU   440      66.697  28.086  50.884  1.00  0.00           H
ATOM   3640  CD1 LEU   440      68.019  29.584  51.686  1.00  0.00           C
ATOM   3641 HD11 LEU   440      68.132  29.064  52.638  1.00  0.00           H
ATOM   3642 HD12 LEU   440      68.974  30.019  51.391  1.00  0.00           H
ATOM   3643 HD13 LEU   440      67.273  30.355  51.879  1.00  0.00           H
ATOM   3644  CD2 LEU   440      67.214  29.459  49.234  1.00  0.00           C
ATOM   3645 HD21 LEU   440      66.189  29.826  49.283  1.00  0.00           H
ATOM   3646 HD22 LEU   440      67.926  30.259  49.029  1.00  0.00           H
ATOM   3647 HD23 LEU   440      67.334  28.807  48.369  1.00  0.00           H
ATOM   3648  C   LEU   440      69.877  25.917  48.788  1.00  0.00           C
ATOM   3649  O   LEU   440      70.434  26.149  47.725  1.00  0.00           O
ATOM   3650  N   LEU   441      70.383  24.956  49.595  1.00  0.00           N
ATOM   3651  H   LEU   441      69.841  24.619  50.378  1.00  0.00           H
ATOM   3652  CA  LEU   441      71.615  24.086  49.204  1.00  0.00           C
ATOM   3653  HA  LEU   441      72.520  24.693  49.182  1.00  0.00           H
ATOM   3654  CB  LEU   441      71.830  22.961  50.254  1.00  0.00           C
ATOM   3655  HB2 LEU   441      71.703  23.357  51.262  1.00  0.00           H
ATOM   3656  HB3 LEU   441      71.074  22.197  50.073  1.00  0.00           H
ATOM   3657  CG  LEU   441      73.159  22.237  50.081  1.00  0.00           C
ATOM   3658  HG  LEU   441      73.299  21.883  49.059  1.00  0.00           H
ATOM   3659  CD1 LEU   441      74.364  23.071  50.531  1.00  0.00           C
ATOM   3660 HD11 LEU   441      74.285  24.046  50.051  1.00  0.00           H
ATOM   3661 HD12 LEU   441      74.445  23.142  51.616  1.00  0.00           H
ATOM   3662 HD13 LEU   441      75.314  22.623  50.242  1.00  0.00           H
ATOM   3663  CD2 LEU   441      73.128  20.998  51.058  1.00  0.00           C
ATOM   3664 HD21 LEU   441      73.974  20.323  50.928  1.00  0.00           H
ATOM   3665 HD22 LEU   441      73.119  21.275  52.113  1.00  0.00           H
ATOM   3666 HD23 LEU   441      72.208  20.437  50.901  1.00  0.00           H
ATOM   3667  C   LEU   441      71.325  23.507  47.796  1.00  0.00           C
ATOM   3668  O   LEU   441      72.001  23.746  46.803  1.00  0.00           O
ATOM   3669  N   ALA   442      70.286  22.674  47.669  1.00  0.00           N
ATOM   3670  H   ALA   442      69.782  22.477  48.522  1.00  0.00           H
ATOM   3671  CA  ALA   442      69.705  22.023  46.485  1.00  0.00           C
ATOM   3672  HA  ALA   442      70.240  21.133  46.156  1.00  0.00           H
ATOM   3673  CB  ALA   442      68.257  21.465  46.804  1.00  0.00           C
ATOM   3674  HB1 ALA   442      68.081  20.828  47.671  1.00  0.00           H
ATOM   3675  HB2 ALA   442      67.619  22.341  46.920  1.00  0.00           H
ATOM   3676  HB3 ALA   442      67.914  20.832  45.985  1.00  0.00           H
ATOM   3677  C   ALA   442      69.724  23.000  45.287  1.00  0.00           C
ATOM   3678  O   ALA   442      70.228  22.703  44.208  1.00  0.00           O
ATOM   3679  N   GLY   443      69.157  24.192  45.445  1.00  0.00           N
ATOM   3680  H   GLY   443      68.663  24.376  46.306  1.00  0.00           H
ATOM   3681  CA  GLY   443      69.094  25.319  44.446  1.00  0.00           C
ATOM   3682  HA2 GLY   443      68.496  25.088  43.565  1.00  0.00           H
ATOM   3683  HA3 GLY   443      68.526  26.149  44.867  1.00  0.00           H
ATOM   3684  C   GLY   443      70.529  25.788  43.918  1.00  0.00           C
ATOM   3685  O   GLY   443      70.798  25.596  42.708  1.00  0.00           O
ATOM   3686  N   PHE   444      71.397  26.132  44.896  1.00  0.00           N
ATOM   3687  H   PHE   444      71.049  26.127  45.844  1.00  0.00           H
ATOM   3688  CA  PHE   444      72.725  26.575  44.630  1.00  0.00           C
ATOM   3689  HA  PHE   444      72.731  27.419  43.940  1.00  0.00           H
ATOM   3690  CB  PHE   444      73.373  27.017  46.025  1.00  0.00           C
ATOM   3691  HB2 PHE   444      73.438  26.082  46.581  1.00  0.00           H
ATOM   3692  HB3 PHE   444      74.327  27.433  45.700  1.00  0.00           H
ATOM   3693  CG  PHE   444      72.736  28.092  46.837  1.00  0.00           C
ATOM   3694  CD1 PHE   444      72.060  29.193  46.265  1.00  0.00           C
ATOM   3695  HD1 PHE   444      72.102  29.272  45.189  1.00  0.00           H
ATOM   3696  CE1 PHE   444      71.632  30.289  47.045  1.00  0.00           C
ATOM   3697  HE1 PHE   444      71.197  31.145  46.550  1.00  0.00           H
ATOM   3698  CZ  PHE   444      71.891  30.371  48.417  1.00  0.00           C
ATOM   3699  HZ  PHE   444      71.561  31.226  48.988  1.00  0.00           H
ATOM   3700  CE2 PHE   444      72.570  29.276  48.951  1.00  0.00           C
ATOM   3701  HE2 PHE   444      72.794  29.331  50.006  1.00  0.00           H
ATOM   3702  CD2 PHE   444      73.068  28.172  48.219  1.00  0.00           C
ATOM   3703  HD2 PHE   444      73.553  27.364  48.746  1.00  0.00           H
ATOM   3704  C   PHE   444      73.563  25.437  43.988  1.00  0.00           C
ATOM   3705  O   PHE   444      74.356  25.711  43.063  1.00  0.00           O
ATOM   3706  N   VAL   445      73.400  24.137  44.358  1.00  0.00           N
ATOM   3707  H   VAL   445      72.751  23.929  45.103  1.00  0.00           H
ATOM   3708  CA  VAL   445      74.103  23.010  43.717  1.00  0.00           C
ATOM   3709  HA  VAL   445      75.185  23.096  43.620  1.00  0.00           H
ATOM   3710  CB  VAL   445      73.900  21.712  44.505  1.00  0.00           C
ATOM   3711  HB  VAL   445      72.821  21.600  44.609  1.00  0.00           H
ATOM   3712  CG1 VAL   445      74.440  20.411  43.835  1.00  0.00           C
ATOM   3713 HG11 VAL   445      75.477  20.478  43.505  1.00  0.00           H
ATOM   3714 HG12 VAL   445      74.417  19.679  44.642  1.00  0.00           H
ATOM   3715 HG13 VAL   445      73.727  20.088  43.077  1.00  0.00           H
ATOM   3716  CG2 VAL   445      74.516  21.811  45.907  1.00  0.00           C
ATOM   3717 HG21 VAL   445      73.999  22.610  46.438  1.00  0.00           H
ATOM   3718 HG22 VAL   445      74.163  20.909  46.408  1.00  0.00           H
ATOM   3719 HG23 VAL   445      75.606  21.826  45.922  1.00  0.00           H
ATOM   3720  C   VAL   445      73.620  22.903  42.233  1.00  0.00           C
ATOM   3721  O   VAL   445      74.436  22.572  41.407  1.00  0.00           O
ATOM   3722  N   SER   446      72.386  23.118  41.979  1.00  0.00           N
ATOM   3723  H   SER   446      71.775  23.289  42.765  1.00  0.00           H
ATOM   3724  CA  SER   446      71.865  22.926  40.700  1.00  0.00           C
ATOM   3725  HA  SER   446      72.269  22.005  40.280  1.00  0.00           H
ATOM   3726  CB  SER   446      70.368  22.892  40.804  1.00  0.00           C
ATOM   3727  HB2 SER   446      70.077  23.861  41.210  1.00  0.00           H
ATOM   3728  HB3 SER   446      69.923  22.769  39.817  1.00  0.00           H
ATOM   3729  OG  SER   446      69.774  21.878  41.652  1.00  0.00           O
ATOM   3730  HG  SER   446      70.010  22.106  42.554  1.00  0.00           H
ATOM   3731  C   SER   446      72.262  24.082  39.733  1.00  0.00           C
ATOM   3732  O   SER   446      72.575  23.764  38.610  1.00  0.00           O
ATOM   3733  N   LEU   447      72.350  25.362  40.179  1.00  0.00           N
ATOM   3734  H   LEU   447      72.007  25.510  41.117  1.00  0.00           H
ATOM   3735  CA  LEU   447      72.929  26.468  39.422  1.00  0.00           C
ATOM   3736  HA  LEU   447      72.458  26.562  38.443  1.00  0.00           H
ATOM   3737  CB  LEU   447      72.723  27.792  40.226  1.00  0.00           C
ATOM   3738  HB2 LEU   447      72.855  27.633  41.296  1.00  0.00           H
ATOM   3739  HB3 LEU   447      73.377  28.586  39.865  1.00  0.00           H
ATOM   3740  CG  LEU   447      71.235  28.266  40.116  1.00  0.00           C
ATOM   3741  HG  LEU   447      70.508  27.454  40.103  1.00  0.00           H
ATOM   3742  CD1 LEU   447      70.873  29.259  41.213  1.00  0.00           C
ATOM   3743 HD11 LEU   447      71.398  30.213  41.255  1.00  0.00           H
ATOM   3744 HD12 LEU   447      69.805  29.421  41.069  1.00  0.00           H
ATOM   3745 HD13 LEU   447      71.021  28.829  42.204  1.00  0.00           H
ATOM   3746  CD2 LEU   447      71.041  28.915  38.737  1.00  0.00           C
ATOM   3747 HD21 LEU   447      69.983  29.177  38.712  1.00  0.00           H
ATOM   3748 HD22 LEU   447      71.642  29.812  38.586  1.00  0.00           H
ATOM   3749 HD23 LEU   447      71.285  28.227  37.928  1.00  0.00           H
ATOM   3750  C   LEU   447      74.397  26.172  39.119  1.00  0.00           C
ATOM   3751  O   LEU   447      74.854  26.487  38.030  1.00  0.00           O
ATOM   3752  N   PHE   448      75.225  25.715  40.082  1.00  0.00           N
ATOM   3753  H   PHE   448      74.770  25.346  40.904  1.00  0.00           H
ATOM   3754  CA  PHE   448      76.557  25.215  39.682  1.00  0.00           C
ATOM   3755  HA  PHE   448      77.127  26.075  39.328  1.00  0.00           H
ATOM   3756  CB  PHE   448      77.348  24.669  40.885  1.00  0.00           C
ATOM   3757  HB2 PHE   448      77.468  25.402  41.683  1.00  0.00           H
ATOM   3758  HB3 PHE   448      76.782  23.883  41.385  1.00  0.00           H
ATOM   3759  CG  PHE   448      78.689  24.060  40.542  1.00  0.00           C
ATOM   3760  CD1 PHE   448      78.775  22.745  40.059  1.00  0.00           C
ATOM   3761  HD1 PHE   448      77.979  22.023  40.166  1.00  0.00           H
ATOM   3762  CE1 PHE   448      79.959  22.191  39.706  1.00  0.00           C
ATOM   3763  HE1 PHE   448      79.931  21.280  39.127  1.00  0.00           H
ATOM   3764  CZ  PHE   448      81.111  23.001  39.778  1.00  0.00           C
ATOM   3765  HZ  PHE   448      81.994  22.700  39.234  1.00  0.00           H
ATOM   3766  CE2 PHE   448      81.152  24.302  40.229  1.00  0.00           C
ATOM   3767  HE2 PHE   448      82.122  24.769  40.317  1.00  0.00           H
ATOM   3768  CD2 PHE   448      79.868  24.834  40.628  1.00  0.00           C
ATOM   3769  HD2 PHE   448      79.825  25.834  41.034  1.00  0.00           H
ATOM   3770  C   PHE   448      76.476  24.212  38.542  1.00  0.00           C
ATOM   3771  O   PHE   448      77.378  24.193  37.675  1.00  0.00           O
ATOM   3772  N   ARG   449      75.548  23.209  38.568  1.00  0.00           N
ATOM   3773  H   ARG   449      75.016  23.089  39.418  1.00  0.00           H
ATOM   3774  CA  ARG   449      75.460  22.220  37.463  1.00  0.00           C
ATOM   3775  HA  ARG   449      76.425  21.720  37.380  1.00  0.00           H
ATOM   3776  CB  ARG   449      74.256  21.222  37.882  1.00  0.00           C
ATOM   3777  HB2 ARG   449      74.011  21.271  38.943  1.00  0.00           H
ATOM   3778  HB3 ARG   449      73.345  21.527  37.368  1.00  0.00           H
ATOM   3779  CG  ARG   449      74.506  19.743  37.431  1.00  0.00           C
ATOM   3780  HG2 ARG   449      74.823  19.587  36.400  1.00  0.00           H
ATOM   3781  HG3 ARG   449      75.362  19.488  38.056  1.00  0.00           H
ATOM   3782  CD  ARG   449      73.414  18.830  37.775  1.00  0.00           C
ATOM   3783  HD2 ARG   449      73.132  18.870  38.826  1.00  0.00           H
ATOM   3784  HD3 ARG   449      72.622  19.176  37.111  1.00  0.00           H
ATOM   3785  NE  ARG   449      73.724  17.379  37.508  1.00  0.00           N
ATOM   3786  HE  ARG   449      73.157  16.981  36.774  1.00  0.00           H
ATOM   3787  CZ  ARG   449      74.689  16.670  38.038  1.00  0.00           C
ATOM   3788  NH1 ARG   449      75.118  15.521  37.593  1.00  0.00           N
ATOM   3789 HH11 ARG   449      74.521  15.092  36.901  1.00  0.00           H
ATOM   3790 HH12 ARG   449      75.638  14.903  38.201  1.00  0.00           H
ATOM   3791  NH2 ARG   449      75.306  17.088  39.080  1.00  0.00           N
ATOM   3792 HH21 ARG   449      74.972  17.931  39.525  1.00  0.00           H
ATOM   3793 HH22 ARG   449      76.008  16.515  39.527  1.00  0.00           H
ATOM   3794  C   ARG   449      75.088  22.931  36.214  1.00  0.00           C
ATOM   3795  O   ARG   449      75.696  22.706  35.201  1.00  0.00           O
ATOM   3796  N   ILE   450      74.114  23.754  36.229  1.00  0.00           N
ATOM   3797  H   ILE   450      73.695  23.760  37.148  1.00  0.00           H
ATOM   3798  CA  ILE   450      73.621  24.634  35.160  1.00  0.00           C
ATOM   3799  HA  ILE   450      73.260  23.958  34.385  1.00  0.00           H
ATOM   3800  CB  ILE   450      72.318  25.463  35.676  1.00  0.00           C
ATOM   3801  HB  ILE   450      72.441  25.835  36.693  1.00  0.00           H
ATOM   3802  CG2 ILE   450      72.014  26.822  34.990  1.00  0.00           C
ATOM   3803 HG21 ILE   450      71.397  27.421  35.660  1.00  0.00           H
ATOM   3804 HG22 ILE   450      72.953  27.358  34.850  1.00  0.00           H
ATOM   3805 HG23 ILE   450      71.427  26.619  34.094  1.00  0.00           H
ATOM   3806  CG1 ILE   450      71.102  24.535  35.521  1.00  0.00           C
ATOM   3807 HG12 ILE   450      71.065  24.137  34.507  1.00  0.00           H
ATOM   3808 HG13 ILE   450      71.388  23.702  36.163  1.00  0.00           H
ATOM   3809  CD1 ILE   450      69.689  25.020  35.935  1.00  0.00           C
ATOM   3810 HD11 ILE   450      68.940  24.240  35.794  1.00  0.00           H
ATOM   3811 HD12 ILE   450      69.643  25.482  36.921  1.00  0.00           H
ATOM   3812 HD13 ILE   450      69.470  25.890  35.314  1.00  0.00           H
ATOM   3813  C   ILE   450      74.766  25.469  34.653  1.00  0.00           C
ATOM   3814  O   ILE   450      74.971  25.508  33.442  1.00  0.00           O
ATOM   3815  N   ARG   451      75.597  26.118  35.497  1.00  0.00           N
ATOM   3816  H   ARG   451      75.494  26.082  36.501  1.00  0.00           H
ATOM   3817  CA  ARG   451      76.805  26.830  35.031  1.00  0.00           C
ATOM   3818  HA  ARG   451      76.459  27.513  34.255  1.00  0.00           H
ATOM   3819  CB  ARG   451      77.380  27.549  36.192  1.00  0.00           C
ATOM   3820  HB2 ARG   451      76.655  28.216  36.659  1.00  0.00           H
ATOM   3821  HB3 ARG   451      77.548  26.784  36.950  1.00  0.00           H
ATOM   3822  CG  ARG   451      78.619  28.440  36.000  1.00  0.00           C
ATOM   3823  HG2 ARG   451      79.407  27.903  35.472  1.00  0.00           H
ATOM   3824  HG3 ARG   451      78.255  29.217  35.328  1.00  0.00           H
ATOM   3825  CD  ARG   451      79.163  29.112  37.271  1.00  0.00           C
ATOM   3826  HD2 ARG   451      78.315  29.683  37.646  1.00  0.00           H
ATOM   3827  HD3 ARG   451      79.540  28.351  37.954  1.00  0.00           H
ATOM   3828  NE  ARG   451      80.300  30.055  37.020  1.00  0.00           N
ATOM   3829  HE  ARG   451      80.750  30.016  36.117  1.00  0.00           H
ATOM   3830  CZ  ARG   451      80.803  30.930  37.783  1.00  0.00           C
ATOM   3831  NH1 ARG   451      80.322  31.311  38.930  1.00  0.00           N
ATOM   3832 HH11 ARG   451      79.379  30.976  39.063  1.00  0.00           H
ATOM   3833 HH12 ARG   451      80.776  32.112  39.346  1.00  0.00           H
ATOM   3834  NH2 ARG   451      81.878  31.533  37.396  1.00  0.00           N
ATOM   3835 HH21 ARG   451      82.417  31.273  36.583  1.00  0.00           H
ATOM   3836 HH22 ARG   451      82.027  32.363  37.952  1.00  0.00           H
ATOM   3837  C   ARG   451      77.888  25.995  34.282  1.00  0.00           C
ATOM   3838  O   ARG   451      78.512  26.492  33.308  1.00  0.00           O
ATOM   3839  N   THR   452      78.038  24.729  34.679  1.00  0.00           N
ATOM   3840  H   THR   452      77.599  24.425  35.536  1.00  0.00           H
ATOM   3841  CA  THR   452      79.231  23.953  34.279  1.00  0.00           C
ATOM   3842  HA  THR   452      79.888  24.632  33.735  1.00  0.00           H
ATOM   3843  CB  THR   452      79.910  23.317  35.499  1.00  0.00           C
ATOM   3844  HB  THR   452      80.668  22.749  34.959  1.00  0.00           H
ATOM   3845  CG2 THR   452      80.716  24.310  36.338  1.00  0.00           C
ATOM   3846 HG21 THR   452      79.998  24.900  36.909  1.00  0.00           H
ATOM   3847 HG22 THR   452      81.424  23.818  37.004  1.00  0.00           H
ATOM   3848 HG23 THR   452      81.171  25.039  35.667  1.00  0.00           H
ATOM   3849  OG1 THR   452      79.108  22.541  36.397  1.00  0.00           O
ATOM   3850  HG1 THR   452      78.519  23.134  36.870  1.00  0.00           H
ATOM   3851  C   THR   452      78.982  22.896  33.183  1.00  0.00           C
ATOM   3852  O   THR   452      79.978  22.385  32.603  1.00  0.00           O
ATOM   3853  N   ILE   453      77.782  22.418  33.094  1.00  0.00           N
ATOM   3854  H   ILE   453      77.053  22.885  33.615  1.00  0.00           H
ATOM   3855  CA  ILE   453      77.334  21.255  32.373  1.00  0.00           C
ATOM   3856  HA  ILE   453      77.992  20.926  31.568  1.00  0.00           H
ATOM   3857  CB  ILE   453      77.091  20.094  33.342  1.00  0.00           C
ATOM   3858  HB  ILE   453      76.295  20.332  34.048  1.00  0.00           H
ATOM   3859  CG2 ILE   453      76.708  18.829  32.640  1.00  0.00           C
ATOM   3860 HG21 ILE   453      77.676  18.443  32.322  1.00  0.00           H
ATOM   3861 HG22 ILE   453      76.173  18.181  33.334  1.00  0.00           H
ATOM   3862 HG23 ILE   453      76.124  18.932  31.725  1.00  0.00           H
ATOM   3863  CG1 ILE   453      78.289  19.825  34.279  1.00  0.00           C
ATOM   3864 HG12 ILE   453      79.205  19.600  33.732  1.00  0.00           H
ATOM   3865 HG13 ILE   453      78.447  20.694  34.918  1.00  0.00           H
ATOM   3866  CD1 ILE   453      78.058  18.684  35.318  1.00  0.00           C
ATOM   3867 HD11 ILE   453      77.965  17.779  34.717  1.00  0.00           H
ATOM   3868 HD12 ILE   453      78.877  18.719  36.036  1.00  0.00           H
ATOM   3869 HD13 ILE   453      77.143  18.983  35.829  1.00  0.00           H
ATOM   3870  C   ILE   453      76.071  21.659  31.650  1.00  0.00           C
ATOM   3871  O   ILE   453      74.979  21.184  31.983  1.00  0.00           O
ATOM   3872  N   MET   454      76.099  22.438  30.636  1.00  0.00           N
ATOM   3873  H   MET   454      75.150  22.743  30.475  1.00  0.00           H
ATOM   3874  CA  MET   454      77.192  23.040  29.839  1.00  0.00           C
ATOM   3875  HA  MET   454      78.142  22.565  30.084  1.00  0.00           H
ATOM   3876  CB  MET   454      76.855  22.901  28.343  1.00  0.00           C
ATOM   3877  HB2 MET   454      77.399  23.621  27.731  1.00  0.00           H
ATOM   3878  HB3 MET   454      77.160  21.918  27.985  1.00  0.00           H
ATOM   3879  CG  MET   454      75.349  23.018  28.035  1.00  0.00           C
ATOM   3880  HG2 MET   454      74.849  22.077  28.265  1.00  0.00           H
ATOM   3881  HG3 MET   454      74.969  23.781  28.715  1.00  0.00           H
ATOM   3882  SD  MET   454      74.852  23.388  26.309  1.00  0.00           S
ATOM   3883  CE  MET   454      75.149  21.927  25.342  1.00  0.00           C
ATOM   3884  HE1 MET   454      75.338  22.022  24.273  1.00  0.00           H
ATOM   3885  HE2 MET   454      76.142  21.641  25.690  1.00  0.00           H
ATOM   3886  HE3 MET   454      74.499  21.135  25.714  1.00  0.00           H
ATOM   3887  C   MET   454      77.338  24.510  30.120  1.00  0.00           C
ATOM   3888  O   MET   454      76.395  25.142  30.614  1.00  0.00           O
ATOM   3889  N   LYS   455      78.453  25.048  29.737  1.00  0.00           N
ATOM   3890  H   LYS   455      78.999  24.477  29.108  1.00  0.00           H
ATOM   3891  CA  LYS   455      78.839  26.468  29.836  1.00  0.00           C
ATOM   3892  HA  LYS   455      78.387  26.825  30.761  1.00  0.00           H
ATOM   3893  CB  LYS   455      80.384  26.573  30.212  1.00  0.00           C
ATOM   3894  HB2 LYS   455      80.478  26.016  31.144  1.00  0.00           H
ATOM   3895  HB3 LYS   455      80.932  26.116  29.388  1.00  0.00           H
ATOM   3896  CG  LYS   455      80.907  27.990  30.330  1.00  0.00           C
ATOM   3897  HG2 LYS   455      81.988  27.853  30.353  1.00  0.00           H
ATOM   3898  HG3 LYS   455      80.670  28.547  29.424  1.00  0.00           H
ATOM   3899  CD  LYS   455      80.434  28.756  31.570  1.00  0.00           C
ATOM   3900  HD2 LYS   455      79.360  28.937  31.521  1.00  0.00           H
ATOM   3901  HD3 LYS   455      80.665  28.192  32.474  1.00  0.00           H
ATOM   3902  CE  LYS   455      81.143  30.079  31.751  1.00  0.00           C
ATOM   3903  HE2 LYS   455      82.197  29.929  31.513  1.00  0.00           H
ATOM   3904  HE3 LYS   455      80.803  30.880  31.095  1.00  0.00           H
ATOM   3905  NZ  LYS   455      80.954  30.677  33.082  1.00  0.00           N
ATOM   3906  HZ1 LYS   455      81.443  30.210  33.832  1.00  0.00           H
ATOM   3907  HZ2 LYS   455      81.384  31.588  33.011  1.00  0.00           H
ATOM   3908  HZ3 LYS   455      79.998  30.762  33.397  1.00  0.00           H
ATOM   3909  C   LYS   455      78.221  27.329  28.744  1.00  0.00           C
ATOM   3910  O   LYS   455      77.514  28.371  28.966  1.00  0.00           O
ATOM   3911  N   HIP   456      78.597  26.871  27.556  1.00  0.00           N
ATOM   3912  H   HIP   456      79.373  26.235  27.435  1.00  0.00           H
ATOM   3913  CA  HIP   456      78.130  27.533  26.297  1.00  0.00           C
ATOM   3914  HA  HIP   456      78.638  28.476  26.096  1.00  0.00           H
ATOM   3915  CB  HIP   456      78.614  26.629  25.238  1.00  0.00           C
ATOM   3916  HB2 HIP   456      79.662  26.381  25.407  1.00  0.00           H
ATOM   3917  HB3 HIP   456      78.108  25.664  25.247  1.00  0.00           H
ATOM   3918  CG  HIP   456      78.588  27.149  23.787  1.00  0.00           C
ATOM   3919  ND1 HIP   456      77.792  26.622  22.753  1.00  0.00           N
ATOM   3920  HD1 HIP   456      76.997  26.016  22.893  1.00  0.00           H
ATOM   3921  CE1 HIP   456      78.121  27.336  21.619  1.00  0.00           C
ATOM   3922  HE1 HIP   456      77.834  26.991  20.637  1.00  0.00           H
ATOM   3923  NE2 HIP   456      79.103  28.209  21.903  1.00  0.00           N
ATOM   3924  HE2 HIP   456      79.771  28.608  21.260  1.00  0.00           H
ATOM   3925  CD2 HIP   456      79.409  28.036  23.248  1.00  0.00           C
ATOM   3926  HD2 HIP   456      80.289  28.456  23.712  1.00  0.00           H
ATOM   3927  C   HIP   456      76.589  27.680  26.306  1.00  0.00           C
ATOM   3928  O   HIP   456      75.856  26.840  26.738  1.00  0.00           O
ATOM   3929  N   ASP   457      75.954  28.680  25.635  1.00  0.00           N
ATOM   3930  H   ASP   457      74.949  28.603  25.574  1.00  0.00           H
ATOM   3931  CA  ASP   457      76.587  29.869  25.090  1.00  0.00           C
ATOM   3932  HA  ASP   457      77.626  29.591  24.911  1.00  0.00           H
ATOM   3933  CB  ASP   457      75.882  30.228  23.742  1.00  0.00           C
ATOM   3934  HB2 ASP   457      76.469  30.969  23.199  1.00  0.00           H
ATOM   3935  HB3 ASP   457      75.855  29.306  23.161  1.00  0.00           H
ATOM   3936  CG  ASP   457      74.431  30.686  23.787  1.00  0.00           C
ATOM   3937  OD1 ASP   457      73.913  30.687  24.881  1.00  0.00           O
ATOM   3938  OD2 ASP   457      73.855  30.993  22.704  1.00  0.00           O
ATOM   3939  C   ASP   457      76.597  31.156  25.959  1.00  0.00           C
ATOM   3940  O   ASP   457      77.233  32.141  25.603  1.00  0.00           O
ATOM   3941  N   GLY   458      75.879  31.208  27.033  1.00  0.00           N
ATOM   3942  H   GLY   458      75.442  30.370  27.388  1.00  0.00           H
ATOM   3943  CA  GLY   458      75.672  32.445  27.866  1.00  0.00           C
ATOM   3944  HA2 GLY   458      75.741  32.121  28.905  1.00  0.00           H
ATOM   3945  HA3 GLY   458      76.626  32.923  27.644  1.00  0.00           H
ATOM   3946  C   GLY   458      74.568  33.503  27.557  1.00  0.00           C
ATOM   3947  O   GLY   458      74.392  34.512  28.329  1.00  0.00           O
ATOM   3948  N   THR   459      73.880  33.357  26.417  1.00  0.00           N
ATOM   3949  H   THR   459      73.980  32.491  25.906  1.00  0.00           H
ATOM   3950  CA  THR   459      72.660  34.212  26.099  1.00  0.00           C
ATOM   3951  HA  THR   459      72.932  35.236  25.846  1.00  0.00           H
ATOM   3952  CB  THR   459      72.044  33.717  24.750  1.00  0.00           C
ATOM   3953  HB  THR   459      71.022  34.076  24.625  1.00  0.00           H
ATOM   3954  CG2 THR   459      73.021  34.005  23.581  1.00  0.00           C
ATOM   3955 HG21 THR   459      73.332  35.047  23.516  1.00  0.00           H
ATOM   3956 HG22 THR   459      73.933  33.458  23.820  1.00  0.00           H
ATOM   3957 HG23 THR   459      72.683  33.818  22.561  1.00  0.00           H
ATOM   3958  OG1 THR   459      71.856  32.393  24.768  1.00  0.00           O
ATOM   3959  HG1 THR   459      72.724  31.985  24.815  1.00  0.00           H
ATOM   3960  C   THR   459      71.545  34.199  27.181  1.00  0.00           C
ATOM   3961  O   THR   459      71.436  33.235  27.969  1.00  0.00           O
ATOM   3962  N   LYS   460      70.731  35.254  27.225  1.00  0.00           N
ATOM   3963  H   LYS   460      71.042  36.095  26.760  1.00  0.00           H
ATOM   3964  CA  LYS   460      69.551  35.365  28.087  1.00  0.00           C
ATOM   3965  HA  LYS   460      69.939  35.308  29.103  1.00  0.00           H
ATOM   3966  CB  LYS   460      68.774  36.657  27.883  1.00  0.00           C
ATOM   3967  HB2 LYS   460      68.672  36.943  26.836  1.00  0.00           H
ATOM   3968  HB3 LYS   460      67.803  36.429  28.324  1.00  0.00           H
ATOM   3969  CG  LYS   460      69.408  37.826  28.616  1.00  0.00           C
ATOM   3970  HG2 LYS   460      69.535  37.552  29.663  1.00  0.00           H
ATOM   3971  HG3 LYS   460      70.345  38.082  28.121  1.00  0.00           H
ATOM   3972  CD  LYS   460      68.584  39.135  28.545  1.00  0.00           C
ATOM   3973  HD2 LYS   460      68.487  39.321  27.476  1.00  0.00           H
ATOM   3974  HD3 LYS   460      67.553  38.968  28.858  1.00  0.00           H
ATOM   3975  CE  LYS   460      69.365  40.246  29.214  1.00  0.00           C
ATOM   3976  HE2 LYS   460      70.395  40.111  28.883  1.00  0.00           H
ATOM   3977  HE3 LYS   460      68.913  41.208  28.971  1.00  0.00           H
ATOM   3978  NZ  LYS   460      69.271  40.042  30.644  1.00  0.00           N
ATOM   3979  HZ1 LYS   460      69.677  40.863  31.070  1.00  0.00           H
ATOM   3980  HZ2 LYS   460      68.325  39.917  30.975  1.00  0.00           H
ATOM   3981  HZ3 LYS   460      69.779  39.185  30.805  1.00  0.00           H
ATOM   3982  C   LYS   460      68.611  34.123  28.120  1.00  0.00           C
ATOM   3983  O   LYS   460      68.316  33.547  27.077  1.00  0.00           O
ATOM   3984  N   THR   461      68.067  33.767  29.274  1.00  0.00           N
ATOM   3985  H   THR   461      68.233  34.370  30.067  1.00  0.00           H
ATOM   3986  CA  THR   461      66.989  32.757  29.402  1.00  0.00           C
ATOM   3987  HA  THR   461      66.383  32.699  28.497  1.00  0.00           H
ATOM   3988  CB  THR   461      67.526  31.392  29.670  1.00  0.00           C
ATOM   3989  HB  THR   461      68.088  30.997  28.823  1.00  0.00           H
ATOM   3990  CG2 THR   461      68.255  31.158  30.919  1.00  0.00           C
ATOM   3991 HG21 THR   461      67.691  30.881  31.810  1.00  0.00           H
ATOM   3992 HG22 THR   461      68.870  30.261  30.842  1.00  0.00           H
ATOM   3993 HG23 THR   461      68.972  31.939  31.172  1.00  0.00           H
ATOM   3994  OG1 THR   461      66.408  30.545  29.740  1.00  0.00           O
ATOM   3995  HG1 THR   461      66.296  30.096  28.899  1.00  0.00           H
ATOM   3996  C   THR   461      65.991  33.170  30.497  1.00  0.00           C
ATOM   3997  O   THR   461      66.530  33.579  31.545  1.00  0.00           O
ATOM   3998  N   GLU   462      64.688  33.030  30.279  1.00  0.00           N
ATOM   3999  H   GLU   462      64.400  32.535  29.447  1.00  0.00           H
ATOM   4000  CA  GLU   462      63.570  33.488  31.150  1.00  0.00           C
ATOM   4001  HA  GLU   462      63.458  34.524  30.830  1.00  0.00           H
ATOM   4002  CB  GLU   462      62.249  32.958  30.572  1.00  0.00           C
ATOM   4003  HB2 GLU   462      62.098  33.474  29.624  1.00  0.00           H
ATOM   4004  HB3 GLU   462      62.305  31.879  30.429  1.00  0.00           H
ATOM   4005  CG  GLU   462      61.043  33.297  31.465  1.00  0.00           C
ATOM   4006  HG2 GLU   462      60.135  32.931  30.986  1.00  0.00           H
ATOM   4007  HG3 GLU   462      61.127  32.668  32.350  1.00  0.00           H
ATOM   4008  CD  GLU   462      60.754  34.793  31.712  1.00  0.00           C
ATOM   4009  OE1 GLU   462      60.204  35.164  32.791  1.00  0.00           O
ATOM   4010  OE2 GLU   462      60.935  35.542  30.713  1.00  0.00           O
ATOM   4011  C   GLU   462      63.687  33.266  32.609  1.00  0.00           C
ATOM   4012  O   GLU   462      63.437  34.157  33.393  1.00  0.00           O
ATOM   4013  N   LYS   463      64.130  32.096  32.948  1.00  0.00           N
ATOM   4014  H   LYS   463      64.560  31.508  32.248  1.00  0.00           H
ATOM   4015  CA  LYS   463      64.084  31.656  34.372  1.00  0.00           C
ATOM   4016  HA  LYS   463      63.222  32.115  34.857  1.00  0.00           H
ATOM   4017  CB  LYS   463      63.929  30.135  34.519  1.00  0.00           C
ATOM   4018  HB2 LYS   463      64.777  29.611  34.078  1.00  0.00           H
ATOM   4019  HB3 LYS   463      63.744  29.900  35.568  1.00  0.00           H
ATOM   4020  CG  LYS   463      62.604  29.630  33.925  1.00  0.00           C
ATOM   4021  HG2 LYS   463      61.800  30.058  34.523  1.00  0.00           H
ATOM   4022  HG3 LYS   463      62.475  30.055  32.929  1.00  0.00           H
ATOM   4023  CD  LYS   463      62.406  28.132  33.867  1.00  0.00           C
ATOM   4024  HD2 LYS   463      63.215  27.792  33.220  1.00  0.00           H
ATOM   4025  HD3 LYS   463      62.463  27.762  34.891  1.00  0.00           H
ATOM   4026  CE  LYS   463      61.098  27.529  33.300  1.00  0.00           C
ATOM   4027  HE2 LYS   463      60.897  26.546  33.727  1.00  0.00           H
ATOM   4028  HE3 LYS   463      60.250  28.124  33.640  1.00  0.00           H
ATOM   4029  NZ  LYS   463      61.125  27.295  31.795  1.00  0.00           N
ATOM   4030  HZ1 LYS   463      61.059  28.169  31.294  1.00  0.00           H
ATOM   4031  HZ2 LYS   463      61.943  26.776  31.510  1.00  0.00           H
ATOM   4032  HZ3 LYS   463      60.312  26.769  31.507  1.00  0.00           H
ATOM   4033  C   LYS   463      65.185  32.086  35.270  1.00  0.00           C
ATOM   4034  O   LYS   463      65.216  31.867  36.458  1.00  0.00           O
ATOM   4035  N   LEU   464      66.156  32.791  34.643  1.00  0.00           N
ATOM   4036  H   LEU   464      65.982  32.989  33.668  1.00  0.00           H
ATOM   4037  CA  LEU   464      67.444  33.329  35.266  1.00  0.00           C
ATOM   4038  HA  LEU   464      67.443  33.127  36.337  1.00  0.00           H
ATOM   4039  CB  LEU   464      68.657  32.664  34.595  1.00  0.00           C
ATOM   4040  HB2 LEU   464      68.670  32.918  33.535  1.00  0.00           H
ATOM   4041  HB3 LEU   464      69.502  33.127  35.104  1.00  0.00           H
ATOM   4042  CG  LEU   464      68.678  31.100  34.791  1.00  0.00           C
ATOM   4043  HG  LEU   464      68.010  30.595  34.093  1.00  0.00           H
ATOM   4044  CD1 LEU   464      70.128  30.623  34.415  1.00  0.00           C
ATOM   4045 HD11 LEU   464      70.475  31.034  33.467  1.00  0.00           H
ATOM   4046 HD12 LEU   464      70.743  30.905  35.270  1.00  0.00           H
ATOM   4047 HD13 LEU   464      70.196  29.537  34.357  1.00  0.00           H
ATOM   4048  CD2 LEU   464      68.452  30.606  36.264  1.00  0.00           C
ATOM   4049 HD21 LEU   464      69.165  31.013  36.982  1.00  0.00           H
ATOM   4050 HD22 LEU   464      67.440  30.681  36.662  1.00  0.00           H
ATOM   4051 HD23 LEU   464      68.525  29.519  36.305  1.00  0.00           H
ATOM   4052  C   LEU   464      67.564  34.897  35.147  1.00  0.00           C
ATOM   4053  O   LEU   464      68.646  35.380  35.502  1.00  0.00           O
ATOM   4054  N   GLU   465      66.476  35.592  34.873  1.00  0.00           N
ATOM   4055  H   GLU   465      65.587  35.127  34.758  1.00  0.00           H
ATOM   4056  CA  GLU   465      66.456  37.100  34.824  1.00  0.00           C
ATOM   4057  HA  GLU   465      67.371  37.445  34.342  1.00  0.00           H
ATOM   4058  CB  GLU   465      65.243  37.536  34.052  1.00  0.00           C
ATOM   4059  HB2 GLU   465      64.350  37.047  34.441  1.00  0.00           H
ATOM   4060  HB3 GLU   465      64.958  38.558  34.299  1.00  0.00           H
ATOM   4061  CG  GLU   465      65.353  37.299  32.512  1.00  0.00           C
ATOM   4062  HG2 GLU   465      65.422  36.267  32.169  1.00  0.00           H
ATOM   4063  HG3 GLU   465      64.444  37.682  32.049  1.00  0.00           H
ATOM   4064  CD  GLU   465      66.598  37.933  31.935  1.00  0.00           C
ATOM   4065  OE1 GLU   465      66.483  39.196  31.714  1.00  0.00           O
ATOM   4066  OE2 GLU   465      67.638  37.283  31.751  1.00  0.00           O
ATOM   4067  C   GLU   465      66.520  37.655  36.246  1.00  0.00           C
ATOM   4068  O   GLU   465      66.556  36.860  37.201  1.00  0.00           O
ATOM   4069  N   LYS   466      66.509  38.983  36.396  1.00  0.00           N
ATOM   4070  H   LYS   466      66.810  39.490  35.576  1.00  0.00           H
ATOM   4071  CA  LYS   466      66.622  39.778  37.674  1.00  0.00           C
ATOM   4072  HA  LYS   466      67.607  39.593  38.101  1.00  0.00           H
ATOM   4073  CB  LYS   466      66.587  41.323  37.227  1.00  0.00           C
ATOM   4074  HB2 LYS   466      67.455  41.590  36.624  1.00  0.00           H
ATOM   4075  HB3 LYS   466      65.689  41.659  36.707  1.00  0.00           H
ATOM   4076  CG  LYS   466      66.636  42.193  38.541  1.00  0.00           C
ATOM   4077  HG2 LYS   466      66.579  43.230  38.210  1.00  0.00           H
ATOM   4078  HG3 LYS   466      65.770  41.878  39.123  1.00  0.00           H
ATOM   4079  CD  LYS   466      67.902  41.998  39.443  1.00  0.00           C
ATOM   4080  HD2 LYS   466      67.573  42.089  40.479  1.00  0.00           H
ATOM   4081  HD3 LYS   466      68.274  40.984  39.300  1.00  0.00           H
ATOM   4082  CE  LYS   466      68.964  43.034  39.023  1.00  0.00           C
ATOM   4083  HE2 LYS   466      69.476  42.790  38.092  1.00  0.00           H
ATOM   4084  HE3 LYS   466      68.518  44.009  38.832  1.00  0.00           H
ATOM   4085  NZ  LYS   466      69.981  43.196  40.133  1.00  0.00           N
ATOM   4086  HZ1 LYS   466      70.449  42.312  40.272  1.00  0.00           H
ATOM   4087  HZ2 LYS   466      70.634  43.938  39.927  1.00  0.00           H
ATOM   4088  HZ3 LYS   466      69.549  43.445  41.012  1.00  0.00           H
ATOM   4089  C   LYS   466      65.559  39.434  38.661  1.00  0.00           C
ATOM   4090  O   LYS   466      65.831  39.470  39.882  1.00  0.00           O
ATOM   4091  N   LEU   467      64.332  39.028  38.246  1.00  0.00           N
ATOM   4092  H   LEU   467      64.124  39.052  37.258  1.00  0.00           H
ATOM   4093  CA  LEU   467      63.234  38.501  39.140  1.00  0.00           C
ATOM   4094  HA  LEU   467      62.954  39.268  39.863  1.00  0.00           H
ATOM   4095  CB  LEU   467      62.018  38.100  38.300  1.00  0.00           C
ATOM   4096  HB2 LEU   467      61.605  39.047  37.952  1.00  0.00           H
ATOM   4097  HB3 LEU   467      62.429  37.427  37.548  1.00  0.00           H
ATOM   4098  CG  LEU   467      60.840  37.427  39.035  1.00  0.00           C
ATOM   4099  HG  LEU   467      61.163  36.420  39.297  1.00  0.00           H
ATOM   4100  CD1 LEU   467      60.417  38.089  40.362  1.00  0.00           C
ATOM   4101 HD11 LEU   467      59.655  37.430  40.780  1.00  0.00           H
ATOM   4102 HD12 LEU   467      61.130  38.246  41.170  1.00  0.00           H
ATOM   4103 HD13 LEU   467      59.893  39.007  40.098  1.00  0.00           H
ATOM   4104  CD2 LEU   467      59.611  37.294  38.161  1.00  0.00           C
ATOM   4105 HD21 LEU   467      58.826  36.775  38.710  1.00  0.00           H
ATOM   4106 HD22 LEU   467      59.230  38.214  37.717  1.00  0.00           H
ATOM   4107 HD23 LEU   467      59.979  36.786  37.270  1.00  0.00           H
ATOM   4108  C   LEU   467      63.773  37.284  39.888  1.00  0.00           C
ATOM   4109  O   LEU   467      63.542  37.131  41.096  1.00  0.00           O
ATOM   4110  N   MET   468      64.407  36.302  39.204  1.00  0.00           N
ATOM   4111  H   MET   468      64.596  36.414  38.218  1.00  0.00           H
ATOM   4112  CA  MET   468      64.978  35.123  39.870  1.00  0.00           C
ATOM   4113  HA  MET   468      64.093  34.634  40.277  1.00  0.00           H
ATOM   4114  CB  MET   468      65.653  34.183  38.846  1.00  0.00           C
ATOM   4115  HB2 MET   468      64.857  33.881  38.165  1.00  0.00           H
ATOM   4116  HB3 MET   468      66.558  34.527  38.345  1.00  0.00           H
ATOM   4117  CG  MET   468      66.142  32.858  39.444  1.00  0.00           C
ATOM   4118  HG2 MET   468      65.309  32.432  40.004  1.00  0.00           H
ATOM   4119  HG3 MET   468      66.330  32.191  38.602  1.00  0.00           H
ATOM   4120  SD  MET   468      67.658  32.972  40.475  1.00  0.00           S
ATOM   4121  CE  MET   468      68.883  33.592  39.335  1.00  0.00           C
ATOM   4122  HE1 MET   468      68.579  34.479  38.779  1.00  0.00           H
ATOM   4123  HE2 MET   468      69.797  33.881  39.853  1.00  0.00           H
ATOM   4124  HE3 MET   468      69.144  32.909  38.527  1.00  0.00           H
ATOM   4125  C   MET   468      65.944  35.570  40.980  1.00  0.00           C
ATOM   4126  O   MET   468      65.899  35.040  42.105  1.00  0.00           O
ATOM   4127  N   VAL   469      66.793  36.558  40.672  1.00  0.00           N
ATOM   4128  H   VAL   469      66.994  36.769  39.705  1.00  0.00           H
ATOM   4129  CA  VAL   469      67.816  37.038  41.637  1.00  0.00           C
ATOM   4130  HA  VAL   469      68.456  36.269  42.071  1.00  0.00           H
ATOM   4131  CB  VAL   469      68.833  37.991  40.962  1.00  0.00           C
ATOM   4132  HB  VAL   469      68.326  38.942  40.802  1.00  0.00           H
ATOM   4133  CG1 VAL   469      70.017  38.324  41.820  1.00  0.00           C
ATOM   4134 HG11 VAL   469      70.631  39.125  41.408  1.00  0.00           H
ATOM   4135 HG12 VAL   469      69.673  38.635  42.806  1.00  0.00           H
ATOM   4136 HG13 VAL   469      70.594  37.401  41.882  1.00  0.00           H
ATOM   4137  CG2 VAL   469      69.378  37.642  39.583  1.00  0.00           C
ATOM   4138 HG21 VAL   469      69.723  36.615  39.470  1.00  0.00           H
ATOM   4139 HG22 VAL   469      68.534  37.732  38.900  1.00  0.00           H
ATOM   4140 HG23 VAL   469      70.084  38.424  39.301  1.00  0.00           H
ATOM   4141  C   VAL   469      67.152  37.693  42.870  1.00  0.00           C
ATOM   4142  O   VAL   469      67.410  37.270  43.980  1.00  0.00           O
ATOM   4143  N   ARG   470      66.174  38.659  42.661  1.00  0.00           N
ATOM   4144  H   ARG   470      65.984  38.944  41.711  1.00  0.00           H
ATOM   4145  CA  ARG   470      65.330  39.226  43.811  1.00  0.00           C
ATOM   4146  HA  ARG   470      65.970  39.820  44.463  1.00  0.00           H
ATOM   4147  CB  ARG   470      64.340  40.209  43.058  1.00  0.00           C
ATOM   4148  HB2 ARG   470      63.813  39.703  42.249  1.00  0.00           H
ATOM   4149  HB3 ARG   470      63.680  40.666  43.795  1.00  0.00           H
ATOM   4150  CG  ARG   470      65.076  41.524  42.549  1.00  0.00           C
ATOM   4151  HG2 ARG   470      65.592  42.061  43.344  1.00  0.00           H
ATOM   4152  HG3 ARG   470      65.814  41.264  41.789  1.00  0.00           H
ATOM   4153  CD  ARG   470      64.056  42.414  41.989  1.00  0.00           C
ATOM   4154  HD2 ARG   470      63.467  41.826  41.286  1.00  0.00           H
ATOM   4155  HD3 ARG   470      63.353  42.772  42.741  1.00  0.00           H
ATOM   4156  NE  ARG   470      64.649  43.522  41.242  1.00  0.00           N
ATOM   4157  HE  ARG   470      65.637  43.726  41.191  1.00  0.00           H
ATOM   4158  CZ  ARG   470      64.031  44.419  40.549  1.00  0.00           C
ATOM   4159  NH1 ARG   470      62.776  44.608  40.487  1.00  0.00           N
ATOM   4160 HH11 ARG   470      62.234  43.815  40.801  1.00  0.00           H
ATOM   4161 HH12 ARG   470      62.423  45.495  40.159  1.00  0.00           H
ATOM   4162  NH2 ARG   470      64.675  45.367  39.961  1.00  0.00           N
ATOM   4163 HH21 ARG   470      65.639  45.568  40.185  1.00  0.00           H
ATOM   4164 HH22 ARG   470      64.025  46.018  39.542  1.00  0.00           H
ATOM   4165  C   ARG   470      64.686  38.203  44.683  1.00  0.00           C
ATOM   4166  O   ARG   470      64.737  38.399  45.884  1.00  0.00           O
ATOM   4167  N   ILE   471      64.121  37.163  44.039  1.00  0.00           N
ATOM   4168  H   ILE   471      64.017  37.150  43.035  1.00  0.00           H
ATOM   4169  CA  ILE   471      63.446  36.098  44.822  1.00  0.00           C
ATOM   4170  HA  ILE   471      62.825  36.685  45.499  1.00  0.00           H
ATOM   4171  CB  ILE   471      62.621  35.184  43.927  1.00  0.00           C
ATOM   4172  HB  ILE   471      63.129  34.894  43.007  1.00  0.00           H
ATOM   4173  CG2 ILE   471      62.075  33.851  44.557  1.00  0.00           C
ATOM   4174 HG21 ILE   471      61.162  33.991  45.136  1.00  0.00           H
ATOM   4175 HG22 ILE   471      61.661  33.180  43.805  1.00  0.00           H
ATOM   4176 HG23 ILE   471      62.825  33.315  45.140  1.00  0.00           H
ATOM   4177  CG1 ILE   471      61.374  36.045  43.602  1.00  0.00           C
ATOM   4178 HG12 ILE   471      60.896  36.259  44.558  1.00  0.00           H
ATOM   4179 HG13 ILE   471      61.863  36.872  43.087  1.00  0.00           H
ATOM   4180  CD1 ILE   471      60.302  35.355  42.651  1.00  0.00           C
ATOM   4181 HD11 ILE   471      60.865  35.004  41.786  1.00  0.00           H
ATOM   4182 HD12 ILE   471      59.753  34.565  43.163  1.00  0.00           H
ATOM   4183 HD13 ILE   471      59.534  36.079  42.380  1.00  0.00           H
ATOM   4184  C   ILE   471      64.372  35.291  45.680  1.00  0.00           C
ATOM   4185  O   ILE   471      64.110  35.125  46.876  1.00  0.00           O
ATOM   4186  N   GLY   472      65.510  34.853  45.155  1.00  0.00           N
ATOM   4187  H   GLY   472      65.661  35.144  44.199  1.00  0.00           H
ATOM   4188  CA  GLY   472      66.570  34.226  45.844  1.00  0.00           C
ATOM   4189  HA2 GLY   472      66.247  33.308  46.336  1.00  0.00           H
ATOM   4190  HA3 GLY   472      67.311  33.829  45.150  1.00  0.00           H
ATOM   4191  C   GLY   472      67.205  35.064  46.972  1.00  0.00           C
ATOM   4192  O   GLY   472      67.522  34.446  48.045  1.00  0.00           O
ATOM   4193  N   VAL   473      67.347  36.383  46.866  1.00  0.00           N
ATOM   4194  H   VAL   473      67.471  36.696  45.913  1.00  0.00           H
ATOM   4195  CA  VAL   473      67.784  37.214  47.971  1.00  0.00           C
ATOM   4196  HA  VAL   473      68.782  36.947  48.320  1.00  0.00           H
ATOM   4197  CB  VAL   473      67.911  38.696  47.449  1.00  0.00           C
ATOM   4198  HB  VAL   473      66.985  38.918  46.918  1.00  0.00           H
ATOM   4199  CG1 VAL   473      68.047  39.693  48.535  1.00  0.00           C
ATOM   4200 HG11 VAL   473      67.245  39.648  49.271  1.00  0.00           H
ATOM   4201 HG12 VAL   473      68.927  39.521  49.155  1.00  0.00           H
ATOM   4202 HG13 VAL   473      68.053  40.702  48.123  1.00  0.00           H
ATOM   4203  CG2 VAL   473      69.162  38.859  46.550  1.00  0.00           C
ATOM   4204 HG21 VAL   473      69.252  39.922  46.323  1.00  0.00           H
ATOM   4205 HG22 VAL   473      70.038  38.607  47.148  1.00  0.00           H
ATOM   4206 HG23 VAL   473      69.186  38.145  45.727  1.00  0.00           H
ATOM   4207  C   VAL   473      66.969  37.090  49.218  1.00  0.00           C
ATOM   4208  O   VAL   473      67.375  36.746  50.267  1.00  0.00           O
ATOM   4209  N   PHE   474      65.732  37.458  49.071  1.00  0.00           N
ATOM   4210  H   PHE   474      65.487  37.922  48.207  1.00  0.00           H
ATOM   4211  CA  PHE   474      64.667  37.392  50.050  1.00  0.00           C
ATOM   4212  HA  PHE   474      64.934  37.874  50.990  1.00  0.00           H
ATOM   4213  CB  PHE   474      63.378  38.056  49.445  1.00  0.00           C
ATOM   4214  HB2 PHE   474      63.626  39.024  49.010  1.00  0.00           H
ATOM   4215  HB3 PHE   474      63.044  37.450  48.602  1.00  0.00           H
ATOM   4216  CG  PHE   474      62.222  38.273  50.442  1.00  0.00           C
ATOM   4217  CD1 PHE   474      62.009  39.442  51.175  1.00  0.00           C
ATOM   4218  HD1 PHE   474      62.747  40.213  51.006  1.00  0.00           H
ATOM   4219  CE1 PHE   474      60.874  39.655  51.940  1.00  0.00           C
ATOM   4220  HE1 PHE   474      60.713  40.663  52.294  1.00  0.00           H
ATOM   4221  CZ  PHE   474      59.909  38.602  52.098  1.00  0.00           C
ATOM   4222  HZ  PHE   474      58.957  38.741  52.587  1.00  0.00           H
ATOM   4223  CE2 PHE   474      60.088  37.421  51.344  1.00  0.00           C
ATOM   4224  HE2 PHE   474      59.371  36.628  51.502  1.00  0.00           H
ATOM   4225  CD2 PHE   474      61.158  37.297  50.421  1.00  0.00           C
ATOM   4226  HD2 PHE   474      61.238  36.423  49.791  1.00  0.00           H
ATOM   4227  C   PHE   474      64.325  35.947  50.512  1.00  0.00           C
ATOM   4228  O   PHE   474      64.003  35.729  51.634  1.00  0.00           O
ATOM   4229  N   SER   475      64.600  34.962  49.655  1.00  0.00           N
ATOM   4230  H   SER   475      64.743  35.114  48.667  1.00  0.00           H
ATOM   4231  CA  SER   475      64.640  33.538  50.122  1.00  0.00           C
ATOM   4232  HA  SER   475      63.768  33.223  50.696  1.00  0.00           H
ATOM   4233  CB  SER   475      64.674  32.566  48.883  1.00  0.00           C
ATOM   4234  HB2 SER   475      65.518  32.734  48.214  1.00  0.00           H
ATOM   4235  HB3 SER   475      64.667  31.561  49.305  1.00  0.00           H
ATOM   4236  OG  SER   475      63.502  32.844  48.129  1.00  0.00           O
ATOM   4237  HG  SER   475      63.669  33.682  47.693  1.00  0.00           H
ATOM   4238  C   SER   475      65.886  33.137  50.977  1.00  0.00           C
ATOM   4239  O   SER   475      65.753  32.299  51.881  1.00  0.00           O
ATOM   4240  N   VAL   476      67.047  33.793  50.877  1.00  0.00           N
ATOM   4241  H   VAL   476      67.295  34.224  49.998  1.00  0.00           H
ATOM   4242  CA  VAL   476      68.190  33.714  51.847  1.00  0.00           C
ATOM   4243  HA  VAL   476      68.322  32.690  52.197  1.00  0.00           H
ATOM   4244  CB  VAL   476      69.599  34.133  51.345  1.00  0.00           C
ATOM   4245  HB  VAL   476      69.566  35.201  51.128  1.00  0.00           H
ATOM   4246  CG1 VAL   476      70.721  33.796  52.298  1.00  0.00           C
ATOM   4247 HG11 VAL   476      71.644  33.762  51.719  1.00  0.00           H
ATOM   4248 HG12 VAL   476      70.664  34.447  53.171  1.00  0.00           H
ATOM   4249 HG13 VAL   476      70.427  32.818  52.677  1.00  0.00           H
ATOM   4250  CG2 VAL   476      69.855  33.294  50.132  1.00  0.00           C
ATOM   4251 HG21 VAL   476      69.211  33.610  49.311  1.00  0.00           H
ATOM   4252 HG22 VAL   476      70.882  33.376  49.776  1.00  0.00           H
ATOM   4253 HG23 VAL   476      69.706  32.242  50.376  1.00  0.00           H
ATOM   4254  C   VAL   476      67.902  34.484  53.164  1.00  0.00           C
ATOM   4255  O   VAL   476      68.251  34.025  54.276  1.00  0.00           O
ATOM   4256  N   LEU   477      67.138  35.596  53.073  1.00  0.00           N
ATOM   4257  H   LEU   477      66.919  35.880  52.128  1.00  0.00           H
ATOM   4258  CA  LEU   477      67.002  36.608  54.112  1.00  0.00           C
ATOM   4259  HA  LEU   477      67.949  37.142  54.199  1.00  0.00           H
ATOM   4260  CB  LEU   477      66.108  37.729  53.572  1.00  0.00           C
ATOM   4261  HB2 LEU   477      66.473  38.122  52.623  1.00  0.00           H
ATOM   4262  HB3 LEU   477      65.188  37.310  53.166  1.00  0.00           H
ATOM   4263  CG  LEU   477      65.828  38.837  54.588  1.00  0.00           C
ATOM   4264  HG  LEU   477      65.606  38.425  55.572  1.00  0.00           H
ATOM   4265  CD1 LEU   477      67.057  39.802  54.792  1.00  0.00           C
ATOM   4266 HD11 LEU   477      67.650  39.374  55.600  1.00  0.00           H
ATOM   4267 HD12 LEU   477      67.798  39.960  54.008  1.00  0.00           H
ATOM   4268 HD13 LEU   477      66.715  40.748  55.212  1.00  0.00           H
ATOM   4269  CD2 LEU   477      64.663  39.596  54.033  1.00  0.00           C
ATOM   4270 HD21 LEU   477      64.724  39.949  53.003  1.00  0.00           H
ATOM   4271 HD22 LEU   477      63.762  39.000  54.180  1.00  0.00           H
ATOM   4272 HD23 LEU   477      64.419  40.437  54.681  1.00  0.00           H
ATOM   4273  C   LEU   477      66.451  36.098  55.519  1.00  0.00           C
ATOM   4274  O   LEU   477      66.853  36.556  56.610  1.00  0.00           O
ATOM   4275  N   TYR   478      65.612  34.996  55.509  1.00  0.00           N
ATOM   4276  H   TYR   478      65.235  34.666  54.632  1.00  0.00           H
ATOM   4277  CA  TYR   478      65.052  34.449  56.740  1.00  0.00           C
ATOM   4278  HA  TYR   478      64.673  35.184  57.450  1.00  0.00           H
ATOM   4279  CB  TYR   478      63.878  33.535  56.352  1.00  0.00           C
ATOM   4280  HB2 TYR   478      63.175  34.135  55.774  1.00  0.00           H
ATOM   4281  HB3 TYR   478      64.309  32.794  55.679  1.00  0.00           H
ATOM   4282  CG  TYR   478      63.102  32.743  57.382  1.00  0.00           C
ATOM   4283  CD1 TYR   478      63.491  31.460  57.869  1.00  0.00           C
ATOM   4284  HD1 TYR   478      64.419  31.069  57.479  1.00  0.00           H
ATOM   4285  CE1 TYR   478      62.702  30.783  58.784  1.00  0.00           C
ATOM   4286  HE1 TYR   478      62.945  29.812  59.189  1.00  0.00           H
ATOM   4287  CZ  TYR   478      61.527  31.361  59.183  1.00  0.00           C
ATOM   4288  OH  TYR   478      60.654  30.736  59.920  1.00  0.00           O
ATOM   4289  HH  TYR   478      59.846  31.199  60.155  1.00  0.00           H
ATOM   4290  CE2 TYR   478      61.151  32.678  58.818  1.00  0.00           C
ATOM   4291  HE2 TYR   478      60.225  33.099  59.182  1.00  0.00           H
ATOM   4292  CD2 TYR   478      61.998  33.433  57.968  1.00  0.00           C
ATOM   4293  HD2 TYR   478      61.625  34.381  57.607  1.00  0.00           H
ATOM   4294  C   TYR   478      66.084  33.645  57.546  1.00  0.00           C
ATOM   4295  O   TYR   478      65.957  33.516  58.768  1.00  0.00           O
ATOM   4296  N   THR   479      67.157  33.143  56.903  1.00  0.00           N
ATOM   4297  H   THR   479      67.306  33.533  55.983  1.00  0.00           H
ATOM   4298  CA  THR   479      68.074  32.154  57.540  1.00  0.00           C
ATOM   4299  HA  THR   479      67.447  31.308  57.821  1.00  0.00           H
ATOM   4300  CB  THR   479      69.185  31.755  56.576  1.00  0.00           C
ATOM   4301  HB  THR   479      69.895  31.120  57.106  1.00  0.00           H
ATOM   4302  CG2 THR   479      68.660  30.919  55.411  1.00  0.00           C
ATOM   4303 HG21 THR   479      69.580  30.690  54.872  1.00  0.00           H
ATOM   4304 HG22 THR   479      68.163  30.026  55.790  1.00  0.00           H
ATOM   4305 HG23 THR   479      67.925  31.356  54.734  1.00  0.00           H
ATOM   4306  OG1 THR   479      69.903  32.796  56.001  1.00  0.00           O
ATOM   4307  HG1 THR   479      69.340  33.224  55.352  1.00  0.00           H
ATOM   4308  C   THR   479      68.777  32.840  58.756  1.00  0.00           C
ATOM   4309  O   THR   479      68.863  32.205  59.826  1.00  0.00           O
ATOM   4310  N   VAL   480      69.356  34.046  58.631  1.00  0.00           N
ATOM   4311  H   VAL   480      69.131  34.658  57.860  1.00  0.00           H
ATOM   4312  CA  VAL   480      70.142  34.610  59.725  1.00  0.00           C
ATOM   4313  HA  VAL   480      70.866  33.851  60.020  1.00  0.00           H
ATOM   4314  CB  VAL   480      71.011  35.875  59.358  1.00  0.00           C
ATOM   4315  HB  VAL   480      70.379  36.621  58.877  1.00  0.00           H
ATOM   4316  CG1 VAL   480      71.643  36.559  60.572  1.00  0.00           C
ATOM   4317 HG11 VAL   480      70.862  36.971  61.211  1.00  0.00           H
ATOM   4318 HG12 VAL   480      72.151  35.798  61.163  1.00  0.00           H
ATOM   4319 HG13 VAL   480      72.484  37.220  60.364  1.00  0.00           H
ATOM   4320  CG2 VAL   480      72.163  35.469  58.425  1.00  0.00           C
ATOM   4321 HG21 VAL   480      72.617  34.509  58.671  1.00  0.00           H
ATOM   4322 HG22 VAL   480      71.731  35.212  57.458  1.00  0.00           H
ATOM   4323 HG23 VAL   480      72.847  36.307  58.293  1.00  0.00           H
ATOM   4324  C   VAL   480      69.252  34.960  60.957  1.00  0.00           C
ATOM   4325  O   VAL   480      69.552  34.579  62.079  1.00  0.00           O
ATOM   4326  N   PRO   481      68.144  35.699  60.796  1.00  0.00           N
ATOM   4327  CD  PRO   481      67.774  36.505  59.619  1.00  0.00           C
ATOM   4328  HD2 PRO   481      67.518  35.973  58.702  1.00  0.00           H
ATOM   4329  HD3 PRO   481      68.591  37.146  59.287  1.00  0.00           H
ATOM   4330  CG  PRO   481      66.662  37.380  59.870  1.00  0.00           C
ATOM   4331  HG2 PRO   481      65.981  37.393  59.019  1.00  0.00           H
ATOM   4332  HG3 PRO   481      66.991  38.391  60.110  1.00  0.00           H
ATOM   4333  CB  PRO   481      66.010  36.832  61.181  1.00  0.00           C
ATOM   4334  HB2 PRO   481      65.278  36.083  60.877  1.00  0.00           H
ATOM   4335  HB3 PRO   481      65.703  37.691  61.777  1.00  0.00           H
ATOM   4336  CA  PRO   481      67.151  35.978  61.787  1.00  0.00           C
ATOM   4337  HA  PRO   481      67.687  36.619  62.488  1.00  0.00           H
ATOM   4338  C   PRO   481      66.711  34.739  62.513  1.00  0.00           C
ATOM   4339  O   PRO   481      66.726  34.689  63.731  1.00  0.00           O
ATOM   4340  N   ALA   482      66.352  33.704  61.730  1.00  0.00           N
ATOM   4341  H   ALA   482      66.236  34.034  60.783  1.00  0.00           H
ATOM   4342  CA  ALA   482      65.947  32.346  62.196  1.00  0.00           C
ATOM   4343  HA  ALA   482      65.095  32.368  62.876  1.00  0.00           H
ATOM   4344  CB  ALA   482      65.333  31.532  61.039  1.00  0.00           C
ATOM   4345  HB1 ALA   482      64.426  32.018  60.678  1.00  0.00           H
ATOM   4346  HB2 ALA   482      65.955  31.500  60.145  1.00  0.00           H
ATOM   4347  HB3 ALA   482      65.116  30.521  61.384  1.00  0.00           H
ATOM   4348  C   ALA   482      67.000  31.675  63.033  1.00  0.00           C
ATOM   4349  O   ALA   482      66.755  31.241  64.133  1.00  0.00           O
ATOM   4350  N   THR   483      68.267  31.693  62.591  1.00  0.00           N
ATOM   4351  H   THR   483      68.370  32.138  61.691  1.00  0.00           H
ATOM   4352  CA  THR   483      69.463  31.168  63.277  1.00  0.00           C
ATOM   4353  HA  THR   483      69.288  30.096  63.359  1.00  0.00           H
ATOM   4354  CB  THR   483      70.706  31.283  62.346  1.00  0.00           C
ATOM   4355  HB  THR   483      70.917  32.299  62.012  1.00  0.00           H
ATOM   4356  CG2 THR   483      72.005  30.854  63.143  1.00  0.00           C
ATOM   4357 HG21 THR   483      72.336  31.531  63.930  1.00  0.00           H
ATOM   4358 HG22 THR   483      71.772  29.948  63.703  1.00  0.00           H
ATOM   4359 HG23 THR   483      72.845  30.668  62.473  1.00  0.00           H
ATOM   4360  OG1 THR   483      70.490  30.445  61.309  1.00  0.00           O
ATOM   4361  HG1 THR   483      69.867  30.903  60.740  1.00  0.00           H
ATOM   4362  C   THR   483      69.681  31.861  64.652  1.00  0.00           C
ATOM   4363  O   THR   483      69.898  31.107  65.611  1.00  0.00           O
ATOM   4364  N   ILE   484      69.847  33.179  64.683  1.00  0.00           N
ATOM   4365  H   ILE   484      69.836  33.615  63.772  1.00  0.00           H
ATOM   4366  CA  ILE   484      69.868  34.087  65.835  1.00  0.00           C
ATOM   4367  HA  ILE   484      70.783  33.891  66.393  1.00  0.00           H
ATOM   4368  CB  ILE   484      69.930  35.564  65.421  1.00  0.00           C
ATOM   4369  HB  ILE   484      69.268  35.694  64.566  1.00  0.00           H
ATOM   4370  CG2 ILE   484      69.394  36.662  66.335  1.00  0.00           C
ATOM   4371 HG21 ILE   484      69.462  37.684  65.963  1.00  0.00           H
ATOM   4372 HG22 ILE   484      68.340  36.541  66.584  1.00  0.00           H
ATOM   4373 HG23 ILE   484      70.049  36.702  67.206  1.00  0.00           H
ATOM   4374  CG1 ILE   484      71.342  36.039  65.072  1.00  0.00           C
ATOM   4375 HG12 ILE   484      71.237  37.027  64.623  1.00  0.00           H
ATOM   4376 HG13 ILE   484      71.880  36.230  66.001  1.00  0.00           H
ATOM   4377  CD1 ILE   484      72.102  35.106  64.110  1.00  0.00           C
ATOM   4378 HD11 ILE   484      71.538  34.639  63.302  1.00  0.00           H
ATOM   4379 HD12 ILE   484      72.843  35.637  63.512  1.00  0.00           H
ATOM   4380 HD13 ILE   484      72.568  34.283  64.653  1.00  0.00           H
ATOM   4381  C   ILE   484      68.711  33.892  66.829  1.00  0.00           C
ATOM   4382  O   ILE   484      68.904  33.620  67.963  1.00  0.00           O
ATOM   4383  N   VAL   485      67.462  33.909  66.350  1.00  0.00           N
ATOM   4384  H   VAL   485      67.371  34.206  65.389  1.00  0.00           H
ATOM   4385  CA  VAL   485      66.236  33.628  67.153  1.00  0.00           C
ATOM   4386  HA  VAL   485      66.175  34.366  67.953  1.00  0.00           H
ATOM   4387  CB  VAL   485      64.946  33.718  66.352  1.00  0.00           C
ATOM   4388  HB  VAL   485      65.084  33.099  65.466  1.00  0.00           H
ATOM   4389  CG1 VAL   485      63.778  33.192  67.234  1.00  0.00           C
ATOM   4390 HG11 VAL   485      62.877  33.644  66.821  1.00  0.00           H
ATOM   4391 HG12 VAL   485      63.747  32.106  67.316  1.00  0.00           H
ATOM   4392 HG13 VAL   485      63.734  33.682  68.207  1.00  0.00           H
ATOM   4393  CG2 VAL   485      64.564  35.232  66.117  1.00  0.00           C
ATOM   4394 HG21 VAL   485      64.321  35.715  67.063  1.00  0.00           H
ATOM   4395 HG22 VAL   485      65.287  35.836  65.569  1.00  0.00           H
ATOM   4396 HG23 VAL   485      63.702  35.210  65.451  1.00  0.00           H
ATOM   4397  C   VAL   485      66.398  32.261  67.896  1.00  0.00           C
ATOM   4398  O   VAL   485      66.196  32.112  69.098  1.00  0.00           O
ATOM   4399  N   LEU   486      66.710  31.221  67.114  1.00  0.00           N
ATOM   4400  H   LEU   486      67.034  31.405  66.175  1.00  0.00           H
ATOM   4401  CA  LEU   486      67.147  29.876  67.748  1.00  0.00           C
ATOM   4402  HA  LEU   486      66.294  29.462  68.285  1.00  0.00           H
ATOM   4403  CB  LEU   486      67.447  28.931  66.607  1.00  0.00           C
ATOM   4404  HB2 LEU   486      68.246  29.348  65.993  1.00  0.00           H
ATOM   4405  HB3 LEU   486      67.901  28.019  66.993  1.00  0.00           H
ATOM   4406  CG  LEU   486      66.173  28.614  65.699  1.00  0.00           C
ATOM   4407  HG  LEU   486      65.566  29.490  65.470  1.00  0.00           H
ATOM   4408  CD1 LEU   486      66.693  28.024  64.403  1.00  0.00           C
ATOM   4409 HD11 LEU   486      67.344  28.717  63.870  1.00  0.00           H
ATOM   4410 HD12 LEU   486      67.256  27.131  64.674  1.00  0.00           H
ATOM   4411 HD13 LEU   486      65.886  27.649  63.774  1.00  0.00           H
ATOM   4412  CD2 LEU   486      65.417  27.486  66.374  1.00  0.00           C
ATOM   4413 HD21 LEU   486      65.142  27.770  67.390  1.00  0.00           H
ATOM   4414 HD22 LEU   486      64.524  27.295  65.779  1.00  0.00           H
ATOM   4415 HD23 LEU   486      65.986  26.559  66.440  1.00  0.00           H
ATOM   4416  C   LEU   486      68.291  29.931  68.799  1.00  0.00           C
ATOM   4417  O   LEU   486      68.237  29.354  69.920  1.00  0.00           O
ATOM   4418  N   ALA   487      69.376  30.702  68.568  1.00  0.00           N
ATOM   4419  H   ALA   487      69.336  31.080  67.632  1.00  0.00           H
ATOM   4420  CA  ALA   487      70.499  31.011  69.473  1.00  0.00           C
ATOM   4421  HA  ALA   487      70.905  30.049  69.787  1.00  0.00           H
ATOM   4422  CB  ALA   487      71.516  31.965  68.747  1.00  0.00           C
ATOM   4423  HB1 ALA   487      72.517  31.810  69.150  1.00  0.00           H
ATOM   4424  HB2 ALA   487      71.567  31.672  67.698  1.00  0.00           H
ATOM   4425  HB3 ALA   487      71.355  33.038  68.844  1.00  0.00           H
ATOM   4426  C   ALA   487      69.921  31.650  70.818  1.00  0.00           C
ATOM   4427  O   ALA   487      70.370  31.321  71.929  1.00  0.00           O
ATOM   4428  N   CYS   488      69.007  32.556  70.633  1.00  0.00           N
ATOM   4429  H   CYS   488      68.649  32.725  69.704  1.00  0.00           H
ATOM   4430  CA  CYS   488      68.399  33.426  71.627  1.00  0.00           C
ATOM   4431  HA  CYS   488      69.117  33.966  72.244  1.00  0.00           H
ATOM   4432  CB  CYS   488      67.613  34.543  70.990  1.00  0.00           C
ATOM   4433  HB2 CYS   488      66.882  34.169  70.273  1.00  0.00           H
ATOM   4434  HB3 CYS   488      66.983  34.920  71.795  1.00  0.00           H
ATOM   4435  SG  CYS   488      68.744  35.753  70.238  1.00  0.00           S
ATOM   4436  HG  CYS   488      69.228  34.842  69.389  1.00  0.00           H
ATOM   4437  C   CYS   488      67.586  32.654  72.624  1.00  0.00           C
ATOM   4438  O   CYS   488      67.671  32.860  73.834  1.00  0.00           O
ATOM   4439  N   TYR   489      66.859  31.600  72.179  1.00  0.00           N
ATOM   4440  H   TYR   489      66.832  31.508  71.173  1.00  0.00           H
ATOM   4441  CA  TYR   489      66.190  30.540  73.044  1.00  0.00           C
ATOM   4442  HA  TYR   489      65.559  30.925  73.845  1.00  0.00           H
ATOM   4443  CB  TYR   489      65.327  29.708  72.141  1.00  0.00           C
ATOM   4444  HB2 TYR   489      65.920  29.262  71.343  1.00  0.00           H
ATOM   4445  HB3 TYR   489      64.876  28.942  72.771  1.00  0.00           H
ATOM   4446  CG  TYR   489      64.257  30.342  71.269  1.00  0.00           C
ATOM   4447  CD1 TYR   489      63.501  31.468  71.656  1.00  0.00           C
ATOM   4448  HD1 TYR   489      63.758  31.997  72.562  1.00  0.00           H
ATOM   4449  CE1 TYR   489      62.438  31.941  70.848  1.00  0.00           C
ATOM   4450  HE1 TYR   489      61.832  32.814  71.035  1.00  0.00           H
ATOM   4451  CZ  TYR   489      62.155  31.242  69.665  1.00  0.00           C
ATOM   4452  OH  TYR   489      61.113  31.824  69.008  1.00  0.00           O
ATOM   4453  HH  TYR   489      60.901  31.286  68.241  1.00  0.00           H
ATOM   4454  CE2 TYR   489      62.844  30.080  69.272  1.00  0.00           C
ATOM   4455  HE2 TYR   489      62.473  29.449  68.478  1.00  0.00           H
ATOM   4456  CD2 TYR   489      63.894  29.620  70.090  1.00  0.00           C
ATOM   4457  HD2 TYR   489      64.371  28.687  69.828  1.00  0.00           H
ATOM   4458  C   TYR   489      67.170  29.677  73.892  1.00  0.00           C
ATOM   4459  O   TYR   489      66.922  29.489  75.042  1.00  0.00           O
ATOM   4460  N   PHE   490      68.144  29.110  73.195  1.00  0.00           N
ATOM   4461  H   PHE   490      68.353  29.381  72.244  1.00  0.00           H
ATOM   4462  CA  PHE   490      69.127  28.238  73.893  1.00  0.00           C
ATOM   4463  HA  PHE   490      68.518  27.517  74.438  1.00  0.00           H
ATOM   4464  CB  PHE   490      70.115  27.460  72.995  1.00  0.00           C
ATOM   4465  HB2 PHE   490      70.759  28.158  72.461  1.00  0.00           H
ATOM   4466  HB3 PHE   490      70.751  26.807  73.592  1.00  0.00           H
ATOM   4467  CG  PHE   490      69.490  26.662  71.813  1.00  0.00           C
ATOM   4468  CD1 PHE   490      69.988  26.935  70.499  1.00  0.00           C
ATOM   4469  HD1 PHE   490      70.510  27.859  70.302  1.00  0.00           H
ATOM   4470  CE1 PHE   490      69.627  26.102  69.430  1.00  0.00           C
ATOM   4471  HE1 PHE   490      69.916  26.346  68.419  1.00  0.00           H
ATOM   4472  CZ  PHE   490      68.976  24.883  69.705  1.00  0.00           C
ATOM   4473  HZ  PHE   490      68.829  24.242  68.849  1.00  0.00           H
ATOM   4474  CE2 PHE   490      68.463  24.564  70.966  1.00  0.00           C
ATOM   4475  HE2 PHE   490      67.980  23.632  71.220  1.00  0.00           H
ATOM   4476  CD2 PHE   490      68.722  25.500  72.048  1.00  0.00           C
ATOM   4477  HD2 PHE   490      68.391  25.221  73.037  1.00  0.00           H
ATOM   4478  C   PHE   490      69.899  29.070  74.957  1.00  0.00           C
ATOM   4479  O   PHE   490      70.038  28.534  76.087  1.00  0.00           O
ATOM   4480  N   TYR   491      70.225  30.354  74.784  1.00  0.00           N
ATOM   4481  H   TYR   491      70.061  30.774  73.880  1.00  0.00           H
ATOM   4482  CA  TYR   491      70.826  31.190  75.814  1.00  0.00           C
ATOM   4483  HA  TYR   491      71.754  30.775  76.206  1.00  0.00           H
ATOM   4484  CB  TYR   491      70.988  32.569  75.080  1.00  0.00           C
ATOM   4485  HB2 TYR   491      71.311  32.462  74.044  1.00  0.00           H
ATOM   4486  HB3 TYR   491      70.032  33.079  74.963  1.00  0.00           H
ATOM   4487  CG  TYR   491      71.996  33.613  75.678  1.00  0.00           C
ATOM   4488  CD1 TYR   491      73.367  33.462  75.501  1.00  0.00           C
ATOM   4489  HD1 TYR   491      73.762  32.659  74.897  1.00  0.00           H
ATOM   4490  CE1 TYR   491      74.291  34.371  76.147  1.00  0.00           C
ATOM   4491  HE1 TYR   491      75.348  34.147  76.158  1.00  0.00           H
ATOM   4492  CZ  TYR   491      73.765  35.296  77.066  1.00  0.00           C
ATOM   4493  OH  TYR   491      74.588  36.055  77.796  1.00  0.00           O
ATOM   4494  HH  TYR   491      74.219  36.898  78.068  1.00  0.00           H
ATOM   4495  CE2 TYR   491      72.381  35.480  77.218  1.00  0.00           C
ATOM   4496  HE2 TYR   491      71.912  36.203  77.870  1.00  0.00           H
ATOM   4497  CD2 TYR   491      71.537  34.633  76.521  1.00  0.00           C
ATOM   4498  HD2 TYR   491      70.487  34.877  76.585  1.00  0.00           H
ATOM   4499  C   TYR   491      69.812  31.359  76.975  1.00  0.00           C
ATOM   4500  O   TYR   491      70.124  31.316  78.202  1.00  0.00           O
ATOM   4501  N   GLU   492      68.510  31.456  76.670  1.00  0.00           N
ATOM   4502  H   GLU   492      68.188  31.527  75.715  1.00  0.00           H
ATOM   4503  CA  GLU   492      67.530  31.376  77.731  1.00  0.00           C
ATOM   4504  HA  GLU   492      67.752  32.110  78.505  1.00  0.00           H
ATOM   4505  CB  GLU   492      66.177  31.798  77.191  1.00  0.00           C
ATOM   4506  HB2 GLU   492      66.148  32.886  77.235  1.00  0.00           H
ATOM   4507  HB3 GLU   492      66.206  31.423  76.168  1.00  0.00           H
ATOM   4508  CG  GLU   492      64.938  31.211  77.859  1.00  0.00           C
ATOM   4509  HG2 GLU   492      64.817  30.214  77.436  1.00  0.00           H
ATOM   4510  HG3 GLU   492      65.130  31.043  78.919  1.00  0.00           H
ATOM   4511  CD  GLU   492      63.659  32.052  77.747  1.00  0.00           C
ATOM   4512  OE1 GLU   492      62.744  31.875  78.557  1.00  0.00           O
ATOM   4513  OE2 GLU   492      63.596  33.047  76.995  1.00  0.00           O
ATOM   4514  C   GLU   492      67.477  30.034  78.447  1.00  0.00           C
ATOM   4515  O   GLU   492      67.545  29.981  79.687  1.00  0.00           O
ATOM   4516  N   GLN   493      67.350  28.925  77.775  1.00  0.00           N
ATOM   4517  H   GLN   493      67.219  28.910  76.774  1.00  0.00           H
ATOM   4518  CA  GLN   493      67.238  27.590  78.361  1.00  0.00           C
ATOM   4519  HA  GLN   493      66.330  27.386  78.930  1.00  0.00           H
ATOM   4520  CB  GLN   493      67.275  26.531  77.196  1.00  0.00           C
ATOM   4521  HB2 GLN   493      66.454  26.705  76.500  1.00  0.00           H
ATOM   4522  HB3 GLN   493      68.206  26.658  76.645  1.00  0.00           H
ATOM   4523  CG  GLN   493      67.215  25.055  77.631  1.00  0.00           C
ATOM   4524  HG2 GLN   493      68.118  24.791  78.181  1.00  0.00           H
ATOM   4525  HG3 GLN   493      66.354  24.801  78.249  1.00  0.00           H
ATOM   4526  CD  GLN   493      67.169  24.137  76.351  1.00  0.00           C
ATOM   4527  OE1 GLN   493      66.273  24.203  75.550  1.00  0.00           O
ATOM   4528  NE2 GLN   493      68.142  23.280  76.125  1.00  0.00           N
ATOM   4529 HE21 GLN   493      68.110  22.787  75.244  1.00  0.00           H
ATOM   4530 HE22 GLN   493      68.956  23.121  76.701  1.00  0.00           H
ATOM   4531  C   GLN   493      68.398  27.320  79.209  1.00  0.00           C
ATOM   4532  O   GLN   493      68.185  26.835  80.368  1.00  0.00           O
ATOM   4533  N   ALA   494      69.585  27.617  78.796  1.00  0.00           N
ATOM   4534  H   ALA   494      69.708  28.023  77.879  1.00  0.00           H
ATOM   4535  CA  ALA   494      70.733  27.743  79.694  1.00  0.00           C
ATOM   4536  HA  ALA   494      71.052  26.796  80.130  1.00  0.00           H
ATOM   4537  CB  ALA   494      71.952  28.246  78.863  1.00  0.00           C
ATOM   4538  HB1 ALA   494      72.144  27.522  78.071  1.00  0.00           H
ATOM   4539  HB2 ALA   494      71.712  29.130  78.272  1.00  0.00           H
ATOM   4540  HB3 ALA   494      72.869  28.312  79.449  1.00  0.00           H
ATOM   4541  C   ALA   494      70.594  28.628  80.936  1.00  0.00           C
ATOM   4542  O   ALA   494      71.129  28.236  81.976  1.00  0.00           O
ATOM   4543  N   PHE   495      70.005  29.829  80.835  1.00  0.00           N
ATOM   4544  H   PHE   495      69.723  30.180  79.931  1.00  0.00           H
ATOM   4545  CA  PHE   495      70.307  30.848  81.887  1.00  0.00           C
ATOM   4546  HA  PHE   495      70.896  30.422  82.699  1.00  0.00           H
ATOM   4547  CB  PHE   495      71.165  31.954  81.253  1.00  0.00           C
ATOM   4548  HB2 PHE   495      70.511  32.379  80.491  1.00  0.00           H
ATOM   4549  HB3 PHE   495      71.207  32.790  81.951  1.00  0.00           H
ATOM   4550  CG  PHE   495      72.599  31.584  80.776  1.00  0.00           C
ATOM   4551  CD1 PHE   495      72.947  32.121  79.505  1.00  0.00           C
ATOM   4552  HD1 PHE   495      72.200  32.625  78.910  1.00  0.00           H
ATOM   4553  CE1 PHE   495      74.231  31.980  78.954  1.00  0.00           C
ATOM   4554  HE1 PHE   495      74.426  32.419  77.987  1.00  0.00           H
ATOM   4555  CZ  PHE   495      75.190  31.306  79.741  1.00  0.00           C
ATOM   4556  HZ  PHE   495      76.208  31.246  79.385  1.00  0.00           H
ATOM   4557  CE2 PHE   495      74.849  30.670  80.942  1.00  0.00           C
ATOM   4558  HE2 PHE   495      75.583  30.316  81.650  1.00  0.00           H
ATOM   4559  CD2 PHE   495      73.527  30.765  81.422  1.00  0.00           C
ATOM   4560  HD2 PHE   495      73.312  30.433  82.427  1.00  0.00           H
ATOM   4561  C   PHE   495      69.064  31.266  82.635  1.00  0.00           C
ATOM   4562  O   PHE   495      69.199  31.913  83.659  1.00  0.00           O
ATOM   4563  N   ARG   496      67.819  30.978  82.261  1.00  0.00           N
ATOM   4564  H   ARG   496      67.728  30.330  81.491  1.00  0.00           H
ATOM   4565  CA  ARG   496      66.618  31.679  82.647  1.00  0.00           C
ATOM   4566  HA  ARG   496      66.811  32.741  82.493  1.00  0.00           H
ATOM   4567  CB  ARG   496      65.316  31.277  82.061  1.00  0.00           C
ATOM   4568  HB2 ARG   496      64.496  31.833  82.516  1.00  0.00           H
ATOM   4569  HB3 ARG   496      65.289  31.704  81.059  1.00  0.00           H
ATOM   4570  CG  ARG   496      64.973  29.767  81.960  1.00  0.00           C
ATOM   4571  HG2 ARG   496      65.519  29.431  81.079  1.00  0.00           H
ATOM   4572  HG3 ARG   496      65.214  29.214  82.868  1.00  0.00           H
ATOM   4573  CD  ARG   496      63.505  29.621  81.622  1.00  0.00           C
ATOM   4574  HD2 ARG   496      63.341  30.081  80.648  1.00  0.00           H
ATOM   4575  HD3 ARG   496      63.311  28.548  81.598  1.00  0.00           H
ATOM   4576  NE  ARG   496      62.555  30.306  82.526  1.00  0.00           N
ATOM   4577  HE  ARG   496      62.897  30.979  83.196  1.00  0.00           H
ATOM   4578  CZ  ARG   496      61.248  30.056  82.586  1.00  0.00           C
ATOM   4579  NH1 ARG   496      60.701  29.245  81.739  1.00  0.00           N
ATOM   4580 HH11 ARG   496      61.067  29.283  80.799  1.00  0.00           H
ATOM   4581 HH12 ARG   496      59.743  28.938  81.838  1.00  0.00           H
ATOM   4582  NH2 ARG   496      60.506  30.506  83.588  1.00  0.00           N
ATOM   4583 HH21 ARG   496      60.918  31.191  84.205  1.00  0.00           H
ATOM   4584 HH22 ARG   496      59.502  30.415  83.532  1.00  0.00           H
ATOM   4585  C   ARG   496      66.345  31.640  84.257  1.00  0.00           C
ATOM   4586  O   ARG   496      65.924  32.641  84.825  1.00  0.00           O
ATOM   4587  N   GLU   497      66.733  30.508  84.836  1.00  0.00           N
ATOM   4588  H   GLU   497      67.262  29.937  84.193  1.00  0.00           H
ATOM   4589  CA  GLU   497      66.767  30.214  86.226  1.00  0.00           C
ATOM   4590  HA  GLU   497      65.789  30.608  86.503  1.00  0.00           H
ATOM   4591  CB  GLU   497      66.922  28.659  86.396  1.00  0.00           C
ATOM   4592  HB2 GLU   497      66.016  28.117  86.125  1.00  0.00           H
ATOM   4593  HB3 GLU   497      67.620  28.295  85.643  1.00  0.00           H
ATOM   4594  CG  GLU   497      67.119  28.053  87.808  1.00  0.00           C
ATOM   4595  HG2 GLU   497      66.211  28.219  88.388  1.00  0.00           H
ATOM   4596  HG3 GLU   497      67.175  26.988  87.581  1.00  0.00           H
ATOM   4597  CD  GLU   497      68.381  28.505  88.521  1.00  0.00           C
ATOM   4598  OE1 GLU   497      68.244  28.958  89.696  1.00  0.00           O
ATOM   4599  OE2 GLU   497      69.513  28.555  87.970  1.00  0.00           O
ATOM   4600  C   GLU   497      67.807  31.079  86.925  1.00  0.00           C
ATOM   4601  O   GLU   497      67.421  31.753  87.867  1.00  0.00           O
ATOM   4602  N   HIP   498      69.101  31.137  86.510  1.00  0.00           N
ATOM   4603  H   HIP   498      69.303  30.705  85.620  1.00  0.00           H
ATOM   4604  CA  HIP   498      70.085  32.053  87.144  1.00  0.00           C
ATOM   4605  HA  HIP   498      70.170  31.905  88.220  1.00  0.00           H
ATOM   4606  CB  HIP   498      71.447  32.039  86.517  1.00  0.00           C
ATOM   4607  HB2 HIP   498      71.497  32.490  85.525  1.00  0.00           H
ATOM   4608  HB3 HIP   498      72.048  32.756  87.075  1.00  0.00           H
ATOM   4609  CG  HIP   498      72.169  30.702  86.512  1.00  0.00           C
ATOM   4610  ND1 HIP   498      71.719  29.425  86.679  1.00  0.00           N
ATOM   4611  HD1 HIP   498      70.793  29.185  87.003  1.00  0.00           H
ATOM   4612  CE1 HIP   498      72.634  28.539  86.408  1.00  0.00           C
ATOM   4613  HE1 HIP   498      72.511  27.472  86.299  1.00  0.00           H
ATOM   4614  NE2 HIP   498      73.723  29.249  86.022  1.00  0.00           N
ATOM   4615  HE2 HIP   498      74.488  28.832  85.512  1.00  0.00           H
ATOM   4616  CD2 HIP   498      73.430  30.560  86.078  1.00  0.00           C
ATOM   4617  HD2 HIP   498      74.085  31.344  85.729  1.00  0.00           H
ATOM   4618  C   HIP   498      69.655  33.553  87.088  1.00  0.00           C
ATOM   4619  O   HIP   498      69.879  34.343  88.011  1.00  0.00           O
ATOM   4620  N   TRP   499      69.049  33.990  85.938  1.00  0.00           N
ATOM   4621  H   TRP   499      69.031  33.379  85.133  1.00  0.00           H
ATOM   4622  CA  TRP   499      68.461  35.326  85.752  1.00  0.00           C
ATOM   4623  HA  TRP   499      69.326  35.981  85.857  1.00  0.00           H
ATOM   4624  CB  TRP   499      68.016  35.392  84.296  1.00  0.00           C
ATOM   4625  HB2 TRP   499      67.284  34.599  84.142  1.00  0.00           H
ATOM   4626  HB3 TRP   499      67.580  36.383  84.167  1.00  0.00           H
ATOM   4627  CG  TRP   499      69.021  35.397  83.159  1.00  0.00           C
ATOM   4628  CD1 TRP   499      70.399  35.466  83.166  1.00  0.00           C
ATOM   4629  HD1 TRP   499      71.009  35.426  84.057  1.00  0.00           H
ATOM   4630  NE1 TRP   499      70.843  35.406  81.825  1.00  0.00           N
ATOM   4631  HE1 TRP   499      71.824  35.535  81.624  1.00  0.00           H
ATOM   4632  CE2 TRP   499      69.831  35.192  80.928  1.00  0.00           C
ATOM   4633  CZ2 TRP   499      69.811  35.013  79.589  1.00  0.00           C
ATOM   4634  HZ2 TRP   499      70.758  34.854  79.095  1.00  0.00           H
ATOM   4635  CH2 TRP   499      68.616  34.801  78.923  1.00  0.00           C
ATOM   4636  HH2 TRP   499      68.627  34.573  77.867  1.00  0.00           H
ATOM   4637  CZ3 TRP   499      67.421  34.799  79.630  1.00  0.00           C
ATOM   4638  HZ3 TRP   499      66.528  34.521  79.089  1.00  0.00           H
ATOM   4639  CE3 TRP   499      67.466  35.048  81.032  1.00  0.00           C
ATOM   4640  HE3 TRP   499      66.572  34.960  81.632  1.00  0.00           H
ATOM   4641  CD2 TRP   499      68.647  35.216  81.736  1.00  0.00           C
ATOM   4642  C   TRP   499      67.298  35.679  86.684  1.00  0.00           C
ATOM   4643  O   TRP   499      67.258  36.849  87.093  1.00  0.00           O
ATOM   4644  N   GLU   500      66.382  34.743  87.031  1.00  0.00           N
ATOM   4645  H   GLU   500      66.514  33.873  86.536  1.00  0.00           H
ATOM   4646  CA  GLU   500      65.407  34.860  88.068  1.00  0.00           C
ATOM   4647  HA  GLU   500      64.809  35.767  87.979  1.00  0.00           H
ATOM   4648  CB  GLU   500      64.507  33.643  87.920  1.00  0.00           C
ATOM   4649  HB2 GLU   500      64.173  33.665  86.883  1.00  0.00           H
ATOM   4650  HB3 GLU   500      65.087  32.723  87.999  1.00  0.00           H
ATOM   4651  CG  GLU   500      63.337  33.517  88.855  1.00  0.00           C
ATOM   4652  HG2 GLU   500      63.711  32.946  89.705  1.00  0.00           H
ATOM   4653  HG3 GLU   500      62.952  34.508  89.099  1.00  0.00           H
ATOM   4654  CD  GLU   500      62.209  32.777  88.247  1.00  0.00           C
ATOM   4655  OE1 GLU   500      61.684  33.190  87.156  1.00  0.00           O
ATOM   4656  OE2 GLU   500      62.015  31.545  88.591  1.00  0.00           O
ATOM   4657  C   GLU   500      66.125  35.012  89.390  1.00  0.00           C
ATOM   4658  O   GLU   500      65.810  35.917  90.108  1.00  0.00           O
ATOM   4659  N   ARG   501      67.019  34.076  89.686  1.00  0.00           N
ATOM   4660  H   ARG   501      67.337  33.438  88.971  1.00  0.00           H
ATOM   4661  CA  ARG   501      67.753  34.265  91.002  1.00  0.00           C
ATOM   4662  HA  ARG   501      66.918  34.243  91.702  1.00  0.00           H
ATOM   4663  CB  ARG   501      68.846  33.138  91.351  1.00  0.00           C
ATOM   4664  HB2 ARG   501      69.215  32.792  90.386  1.00  0.00           H
ATOM   4665  HB3 ARG   501      69.699  33.652  91.794  1.00  0.00           H
ATOM   4666  CG  ARG   501      68.286  31.979  92.273  1.00  0.00           C
ATOM   4667  HG2 ARG   501      67.917  32.432  93.193  1.00  0.00           H
ATOM   4668  HG3 ARG   501      67.481  31.332  91.925  1.00  0.00           H
ATOM   4669  CD  ARG   501      69.510  31.098  92.614  1.00  0.00           C
ATOM   4670  HD2 ARG   501      70.260  31.720  93.104  1.00  0.00           H
ATOM   4671  HD3 ARG   501      69.145  30.271  93.222  1.00  0.00           H
ATOM   4672  NE  ARG   501      70.017  30.372  91.501  1.00  0.00           N
ATOM   4673  HE  ARG   501      69.532  30.422  90.617  1.00  0.00           H
ATOM   4674  CZ  ARG   501      71.080  29.593  91.364  1.00  0.00           C
ATOM   4675  NH1 ARG   501      71.939  29.429  92.286  1.00  0.00           N
ATOM   4676 HH11 ARG   501      71.637  29.765  93.190  1.00  0.00           H
ATOM   4677 HH12 ARG   501      72.610  28.674  92.285  1.00  0.00           H
ATOM   4678  NH2 ARG   501      71.216  28.848  90.282  1.00  0.00           N
ATOM   4679 HH21 ARG   501      70.392  28.712  89.713  1.00  0.00           H
ATOM   4680 HH22 ARG   501      72.007  28.221  90.270  1.00  0.00           H
ATOM   4681  C   ARG   501      68.404  35.698  91.094  1.00  0.00           C
ATOM   4682  O   ARG   501      68.151  36.361  92.080  1.00  0.00           O
ATOM   4683  N   THR   502      69.109  36.106  90.037  1.00  0.00           N
ATOM   4684  H   THR   502      69.230  35.392  89.333  1.00  0.00           H
ATOM   4685  CA  THR   502      69.775  37.480  89.883  1.00  0.00           C
ATOM   4686  HA  THR   502      70.377  37.589  90.786  1.00  0.00           H
ATOM   4687  CB  THR   502      70.711  37.668  88.688  1.00  0.00           C
ATOM   4688  HB  THR   502      70.022  37.821  87.857  1.00  0.00           H
ATOM   4689  CG2 THR   502      71.662  38.857  88.906  1.00  0.00           C
ATOM   4690 HG21 THR   502      72.327  38.842  88.043  1.00  0.00           H
ATOM   4691 HG22 THR   502      71.080  39.778  88.923  1.00  0.00           H
ATOM   4692 HG23 THR   502      72.221  38.882  89.841  1.00  0.00           H
ATOM   4693  OG1 THR   502      71.510  36.531  88.586  1.00  0.00           O
ATOM   4694  HG1 THR   502      70.986  35.840  88.174  1.00  0.00           H
ATOM   4695  C   THR   502      68.729  38.566  90.041  1.00  0.00           C
ATOM   4696  O   THR   502      68.899  39.549  90.782  1.00  0.00           O
ATOM   4697  N   TRP   503      67.600  38.457  89.260  1.00  0.00           N
ATOM   4698  H   TRP   503      67.531  37.786  88.508  1.00  0.00           H
ATOM   4699  CA  TRP   503      66.413  39.382  89.367  1.00  0.00           C
ATOM   4700  HA  TRP   503      66.727  40.426  89.367  1.00  0.00           H
ATOM   4701  CB  TRP   503      65.444  39.162  88.214  1.00  0.00           C
ATOM   4702  HB2 TRP   503      66.032  39.406  87.329  1.00  0.00           H
ATOM   4703  HB3 TRP   503      65.226  38.108  88.038  1.00  0.00           H
ATOM   4704  CG  TRP   503      64.140  39.902  88.226  1.00  0.00           C
ATOM   4705  CD1 TRP   503      63.851  41.159  87.686  1.00  0.00           C
ATOM   4706  HD1 TRP   503      64.613  41.723  87.169  1.00  0.00           H
ATOM   4707  NE1 TRP   503      62.646  41.624  88.067  1.00  0.00           N
ATOM   4708  HE1 TRP   503      62.287  42.532  87.810  1.00  0.00           H
ATOM   4709  CE2 TRP   503      62.023  40.660  88.824  1.00  0.00           C
ATOM   4710  CZ2 TRP   503      60.618  40.535  89.106  1.00  0.00           C
ATOM   4711  HZ2 TRP   503      59.925  41.316  88.830  1.00  0.00           H
ATOM   4712  CH2 TRP   503      60.220  39.438  89.898  1.00  0.00           C
ATOM   4713  HH2 TRP   503      59.212  39.422  90.283  1.00  0.00           H
ATOM   4714  CZ3 TRP   503      61.153  38.455  90.219  1.00  0.00           C
ATOM   4715  HZ3 TRP   503      60.725  37.651  90.800  1.00  0.00           H
ATOM   4716  CE3 TRP   503      62.430  38.467  89.627  1.00  0.00           C
ATOM   4717  HE3 TRP   503      63.151  37.682  89.802  1.00  0.00           H
ATOM   4718  CD2 TRP   503      62.895  39.553  88.877  1.00  0.00           C
ATOM   4719  C   TRP   503      65.781  39.405  90.757  1.00  0.00           C
ATOM   4720  O   TRP   503      65.593  40.497  91.359  1.00  0.00           O
ATOM   4721  N   LEU   504      65.605  38.296  91.407  1.00  0.00           N
ATOM   4722  H   LEU   504      65.665  37.403  90.939  1.00  0.00           H
ATOM   4723  CA  LEU   504      65.064  38.153  92.738  1.00  0.00           C
ATOM   4724  HA  LEU   504      64.124  38.701  92.790  1.00  0.00           H
ATOM   4725  CB  LEU   504      64.749  36.698  93.202  1.00  0.00           C
ATOM   4726  HB2 LEU   504      64.259  36.196  92.368  1.00  0.00           H
ATOM   4727  HB3 LEU   504      65.721  36.227  93.351  1.00  0.00           H
ATOM   4728  CG  LEU   504      64.008  36.502  94.549  1.00  0.00           C
ATOM   4729  HG  LEU   504      64.368  37.172  95.329  1.00  0.00           H
ATOM   4730  CD1 LEU   504      62.567  36.866  94.154  1.00  0.00           C
ATOM   4731 HD11 LEU   504      62.577  37.942  93.980  1.00  0.00           H
ATOM   4732 HD12 LEU   504      62.263  36.217  93.333  1.00  0.00           H
ATOM   4733 HD13 LEU   504      61.879  36.821  94.999  1.00  0.00           H
ATOM   4734  CD2 LEU   504      64.118  35.063  95.051  1.00  0.00           C
ATOM   4735 HD21 LEU   504      65.078  35.035  95.567  1.00  0.00           H
ATOM   4736 HD22 LEU   504      63.264  34.819  95.682  1.00  0.00           H
ATOM   4737 HD23 LEU   504      64.143  34.301  94.272  1.00  0.00           H
ATOM   4738  C   LEU   504      65.962  38.835  93.726  1.00  0.00           C
ATOM   4739  O   LEU   504      65.484  39.557  94.616  1.00  0.00           O
ATOM   4740  N   LEU   505      67.241  38.723  93.605  1.00  0.00           N
ATOM   4741  H   LEU   505      67.621  38.087  92.919  1.00  0.00           H
ATOM   4742  CA  LEU   505      68.257  39.408  94.463  1.00  0.00           C
ATOM   4743  HA  LEU   505      67.950  39.255  95.498  1.00  0.00           H
ATOM   4744  CB  LEU   505      69.604  38.825  94.138  1.00  0.00           C
ATOM   4745  HB2 LEU   505      69.542  37.737  94.163  1.00  0.00           H
ATOM   4746  HB3 LEU   505      69.890  38.996  93.100  1.00  0.00           H
ATOM   4747  CG  LEU   505      70.764  39.364  94.997  1.00  0.00           C
ATOM   4748  HG  LEU   505      70.969  40.414  94.787  1.00  0.00           H
ATOM   4749  CD1 LEU   505      70.468  39.042  96.480  1.00  0.00           C
ATOM   4750 HD11 LEU   505      71.332  39.251  97.110  1.00  0.00           H
ATOM   4751 HD12 LEU   505      69.678  39.695  96.850  1.00  0.00           H
ATOM   4752 HD13 LEU   505      70.123  38.019  96.629  1.00  0.00           H
ATOM   4753  CD2 LEU   505      71.919  38.505  94.606  1.00  0.00           C
ATOM   4754 HD21 LEU   505      72.778  38.849  95.182  1.00  0.00           H
ATOM   4755 HD22 LEU   505      71.774  37.426  94.667  1.00  0.00           H
ATOM   4756 HD23 LEU   505      72.169  38.700  93.563  1.00  0.00           H
ATOM   4757  C   LEU   505      68.255  40.915  94.192  1.00  0.00           C
ATOM   4758  O   LEU   505      68.472  41.721  95.143  1.00  0.00           O
ATOM   4759  N   GLN   506      68.007  41.322  92.955  1.00  0.00           N
ATOM   4760  H   GLN   506      67.826  40.603  92.268  1.00  0.00           H
ATOM   4761  CA  GLN   506      67.864  42.673  92.513  1.00  0.00           C
ATOM   4762  HA  GLN   506      68.723  43.183  92.951  1.00  0.00           H
ATOM   4763  CB  GLN   506      68.170  42.774  91.034  1.00  0.00           C
ATOM   4764  HB2 GLN   506      69.170  42.391  90.831  1.00  0.00           H
ATOM   4765  HB3 GLN   506      67.529  42.161  90.400  1.00  0.00           H
ATOM   4766  CG  GLN   506      68.124  44.151  90.442  1.00  0.00           C
ATOM   4767  HG2 GLN   506      68.453  44.899  91.162  1.00  0.00           H
ATOM   4768  HG3 GLN   506      68.835  44.281  89.625  1.00  0.00           H
ATOM   4769  CD  GLN   506      66.772  44.527  89.883  1.00  0.00           C
ATOM   4770  OE1 GLN   506      66.225  45.570  90.175  1.00  0.00           O
ATOM   4771  NE2 GLN   506      66.193  43.798  88.954  1.00  0.00           N
ATOM   4772 HE21 GLN   506      65.378  44.225  88.538  1.00  0.00           H
ATOM   4773 HE22 GLN   506      66.662  43.021  88.510  1.00  0.00           H
ATOM   4774  C   GLN   506      66.543  43.264  92.977  1.00  0.00           C
ATOM   4775  O   GLN   506      66.566  44.480  93.153  1.00  0.00           O
ATOM   4776  N   THR   507      65.560  42.496  93.336  1.00  0.00           N
ATOM   4777  H   THR   507      65.790  41.558  93.040  1.00  0.00           H
ATOM   4778  CA  THR   507      64.225  42.853  93.777  1.00  0.00           C
ATOM   4779  HA  THR   507      64.188  43.943  93.775  1.00  0.00           H
ATOM   4780  CB  THR   507      63.092  42.434  92.762  1.00  0.00           C
ATOM   4781  HB  THR   507      62.199  42.935  93.137  1.00  0.00           H
ATOM   4782  CG2 THR   507      63.287  42.893  91.401  1.00  0.00           C
ATOM   4783 HG21 THR   507      64.215  42.479  91.007  1.00  0.00           H
ATOM   4784 HG22 THR   507      62.475  42.546  90.762  1.00  0.00           H
ATOM   4785 HG23 THR   507      63.205  43.980  91.404  1.00  0.00           H
ATOM   4786  OG1 THR   507      62.779  41.064  92.698  1.00  0.00           O
ATOM   4787  HG1 THR   507      63.575  40.646  92.363  1.00  0.00           H
ATOM   4788  C   THR   507      63.815  42.529  95.250  1.00  0.00           C
ATOM   4789  O   THR   507      62.856  43.151  95.764  1.00  0.00           O
ATOM   4790  N   CYX   508      64.521  41.722  96.001  1.00  0.00           N
ATOM   4791  H   CYX   508      65.384  41.354  95.626  1.00  0.00           H
ATOM   4792  CA  CYX   508      64.099  41.103  97.300  1.00  0.00           C
ATOM   4793  HA  CYX   508      63.195  40.565  97.013  1.00  0.00           H
ATOM   4794  CB  CYX   508      65.128  40.163  97.725  1.00  0.00           C
ATOM   4795  HB2 CYX   508      64.799  39.680  98.645  1.00  0.00           H
ATOM   4796  HB3 CYX   508      65.199  39.397  96.953  1.00  0.00           H
ATOM   4797  SG  CYX   508      66.787  40.913  97.878  1.00  0.00           S
ATOM   4798  C   CYX   508      63.650  42.052  98.437  1.00  0.00           C
ATOM   4799  O   CYX   508      62.720  41.761  99.149  1.00  0.00           O
ATOM   4800  N   LYS   509      64.360  43.119  98.583  1.00  0.00           N
ATOM   4801  H   LYS   509      65.192  43.163  98.011  1.00  0.00           H
ATOM   4802  CA  LYS   509      64.005  44.204  99.572  1.00  0.00           C
ATOM   4803  HA  LYS   509      63.767  43.730 100.524  1.00  0.00           H
ATOM   4804  CB  LYS   509      65.267  45.137  99.854  1.00  0.00           C
ATOM   4805  HB2 LYS   509      65.750  45.546  98.967  1.00  0.00           H
ATOM   4806  HB3 LYS   509      64.948  45.928 100.533  1.00  0.00           H
ATOM   4807  CG  LYS   509      66.435  44.500 100.644  1.00  0.00           C
ATOM   4808  HG2 LYS   509      66.840  43.711 100.010  1.00  0.00           H
ATOM   4809  HG3 LYS   509      67.066  45.372 100.818  1.00  0.00           H
ATOM   4810  CD  LYS   509      66.092  43.918 101.966  1.00  0.00           C
ATOM   4811  HD2 LYS   509      65.413  43.066 101.933  1.00  0.00           H
ATOM   4812  HD3 LYS   509      67.016  43.523 102.388  1.00  0.00           H
ATOM   4813  CE  LYS   509      65.522  44.973 102.914  1.00  0.00           C
ATOM   4814  HE2 LYS   509      66.157  45.857 102.974  1.00  0.00           H
ATOM   4815  HE3 LYS   509      64.620  45.277 102.383  1.00  0.00           H
ATOM   4816  NZ  LYS   509      65.065  44.562 104.275  1.00  0.00           N
ATOM   4817  HZ1 LYS   509      65.772  44.791 104.960  1.00  0.00           H
ATOM   4818  HZ2 LYS   509      64.240  45.074 104.553  1.00  0.00           H
ATOM   4819  HZ3 LYS   509      64.785  43.597 104.369  1.00  0.00           H
ATOM   4820  C   LYS   509      62.812  45.063  99.166  1.00  0.00           C
ATOM   4821  O   LYS   509      61.960  45.205 100.050  1.00  0.00           O
ATOM   4822  N   SER   510      62.677  45.437  97.872  1.00  0.00           N
ATOM   4823  H   SER   510      63.431  45.235  97.231  1.00  0.00           H
ATOM   4824  CA  SER   510      61.459  46.081  97.301  1.00  0.00           C
ATOM   4825  HA  SER   510      61.449  47.067  97.765  1.00  0.00           H
ATOM   4826  CB  SER   510      61.571  46.179  95.772  1.00  0.00           C
ATOM   4827  HB2 SER   510      61.770  45.218  95.299  1.00  0.00           H
ATOM   4828  HB3 SER   510      60.702  46.727  95.406  1.00  0.00           H
ATOM   4829  OG  SER   510      62.625  47.023  95.424  1.00  0.00           O
ATOM   4830  HG  SER   510      63.433  46.597  95.719  1.00  0.00           H
ATOM   4831  C   SER   510      60.206  45.296  97.524  1.00  0.00           C
ATOM   4832  O   SER   510      59.168  45.903  97.730  1.00  0.00           O
ATOM   4833  N   TYR   511      60.234  43.954  97.574  1.00  0.00           N
ATOM   4834  H   TYR   511      61.108  43.514  97.326  1.00  0.00           H
ATOM   4835  CA  TYR   511      59.088  43.048  98.011  1.00  0.00           C
ATOM   4836  HA  TYR   511      58.148  43.583  97.875  1.00  0.00           H
ATOM   4837  CB  TYR   511      58.974  41.708  97.214  1.00  0.00           C
ATOM   4838  HB2 TYR   511      59.918  41.167  97.264  1.00  0.00           H
ATOM   4839  HB3 TYR   511      58.152  41.066  97.531  1.00  0.00           H
ATOM   4840  CG  TYR   511      58.677  41.931  95.744  1.00  0.00           C
ATOM   4841  CD1 TYR   511      57.339  42.167  95.333  1.00  0.00           C
ATOM   4842  HD1 TYR   511      56.624  42.255  96.138  1.00  0.00           H
ATOM   4843  CE1 TYR   511      56.946  42.261  94.011  1.00  0.00           C
ATOM   4844  HE1 TYR   511      55.907  42.351  93.731  1.00  0.00           H
ATOM   4845  CZ  TYR   511      57.915  42.049  93.003  1.00  0.00           C
ATOM   4846  OH  TYR   511      57.712  42.275  91.685  1.00  0.00           O
ATOM   4847  HH  TYR   511      58.592  42.222  91.304  1.00  0.00           H
ATOM   4848  CE2 TYR   511      59.296  41.835  93.400  1.00  0.00           C
ATOM   4849  HE2 TYR   511      60.038  41.606  92.650  1.00  0.00           H
ATOM   4850  CD2 TYR   511      59.664  41.809  94.764  1.00  0.00           C
ATOM   4851  HD2 TYR   511      60.681  41.575  95.043  1.00  0.00           H
ATOM   4852  C   TYR   511      59.107  42.735  99.517  1.00  0.00           C
ATOM   4853  O   TYR   511      58.086  42.300 100.030  1.00  0.00           O
ATOM   4854  N   ALA   512      60.260  42.976 100.245  1.00  0.00           N
ATOM   4855  H   ALA   512      60.947  43.499  99.721  1.00  0.00           H
ATOM   4856  CA  ALA   512      60.451  42.612 101.617  1.00  0.00           C
ATOM   4857  HA  ALA   512      61.488  42.837 101.866  1.00  0.00           H
ATOM   4858  CB  ALA   512      59.679  43.535 102.486  1.00  0.00           C
ATOM   4859  HB1 ALA   512      59.721  43.036 103.454  1.00  0.00           H
ATOM   4860  HB2 ALA   512      60.169  44.507 102.533  1.00  0.00           H
ATOM   4861  HB3 ALA   512      58.667  43.696 102.113  1.00  0.00           H
ATOM   4862  C   ALA   512      60.254  41.073 101.907  1.00  0.00           C
ATOM   4863  O   ALA   512      59.339  40.660 102.594  1.00  0.00           O
ATOM   4864  N   VAL   513      61.143  40.252 101.256  1.00  0.00           N
ATOM   4865  H   VAL   513      61.812  40.750 100.686  1.00  0.00           H
ATOM   4866  CA  VAL   513      61.270  38.763 101.310  1.00  0.00           C
ATOM   4867  HA  VAL   513      60.804  38.392 102.224  1.00  0.00           H
ATOM   4868  CB  VAL   513      60.574  38.134 100.150  1.00  0.00           C
ATOM   4869  HB  VAL   513      60.733  37.064 100.284  1.00  0.00           H
ATOM   4870  CG1 VAL   513      59.067  38.292 100.098  1.00  0.00           C
ATOM   4871 HG11 VAL   513      58.772  39.267  99.709  1.00  0.00           H
ATOM   4872 HG12 VAL   513      58.574  37.562  99.456  1.00  0.00           H
ATOM   4873 HG13 VAL   513      58.636  38.168 101.091  1.00  0.00           H
ATOM   4874  CG2 VAL   513      61.113  38.433  98.731  1.00  0.00           C
ATOM   4875 HG21 VAL   513      61.185  39.520  98.678  1.00  0.00           H
ATOM   4876 HG22 VAL   513      62.116  38.008  98.712  1.00  0.00           H
ATOM   4877 HG23 VAL   513      60.549  37.926  97.947  1.00  0.00           H
ATOM   4878  C   VAL   513      62.742  38.332 101.340  1.00  0.00           C
ATOM   4879  O   VAL   513      63.574  39.170 100.936  1.00  0.00           O
ATOM   4880  N   PRO   514      63.205  37.125 101.828  1.00  0.00           N
ATOM   4881  CD  PRO   514      62.386  36.057 102.376  1.00  0.00           C
ATOM   4882  HD2 PRO   514      62.106  35.438 101.524  1.00  0.00           H
ATOM   4883  HD3 PRO   514      61.540  36.482 102.917  1.00  0.00           H
ATOM   4884  CG  PRO   514      63.343  35.290 103.278  1.00  0.00           C
ATOM   4885  HG2 PRO   514      62.961  34.295 103.507  1.00  0.00           H
ATOM   4886  HG3 PRO   514      63.559  35.818 104.207  1.00  0.00           H
ATOM   4887  CB  PRO   514      64.578  35.273 102.385  1.00  0.00           C
ATOM   4888  HB2 PRO   514      64.538  34.535 101.584  1.00  0.00           H
ATOM   4889  HB3 PRO   514      65.491  35.028 102.929  1.00  0.00           H
ATOM   4890  CA  PRO   514      64.595  36.722 101.894  1.00  0.00           C
ATOM   4891  HA  PRO   514      65.180  37.374 102.543  1.00  0.00           H
ATOM   4892  C   PRO   514      65.287  36.705 100.622  1.00  0.00           C
ATOM   4893  O   PRO   514      64.673  36.245  99.675  1.00  0.00           O
ATOM   4894  N   CYX   515      66.479  37.280 100.516  1.00  0.00           N
ATOM   4895  H   CYX   515      66.933  37.652 101.338  1.00  0.00           H
ATOM   4896  CA  CYX   515      67.291  37.355  99.299  1.00  0.00           C
ATOM   4897  HA  CYX   515      66.527  37.514  98.538  1.00  0.00           H
ATOM   4898  CB  CYX   515      68.243  38.551  99.316  1.00  0.00           C
ATOM   4899  HB2 CYX   515      68.935  38.448 100.152  1.00  0.00           H
ATOM   4900  HB3 CYX   515      68.825  38.758  98.418  1.00  0.00           H
ATOM   4901  SG  CYX   515      67.476  40.118  99.626  1.00  0.00           S
ATOM   4902  C   CYX   515      68.028  36.003  99.037  1.00  0.00           C
ATOM   4903  O   CYX   515      68.503  35.378  99.990  1.00  0.00           O
ATOM   4904  N   PRO   516      68.193  35.680  97.730  1.00  0.00           N
ATOM   4905  CD  PRO   516      67.511  36.302  96.563  1.00  0.00           C
ATOM   4906  HD2 PRO   516      67.800  37.352  96.507  1.00  0.00           H
ATOM   4907  HD3 PRO   516      66.440  36.167  96.716  1.00  0.00           H
ATOM   4908  CG  PRO   516      67.894  35.450  95.346  1.00  0.00           C
ATOM   4909  HG2 PRO   516      67.899  36.050  94.437  1.00  0.00           H
ATOM   4910  HG3 PRO   516      67.159  34.652  95.239  1.00  0.00           H
ATOM   4911  CB  PRO   516      69.249  34.942  95.733  1.00  0.00           C
ATOM   4912  HB2 PRO   516      69.994  35.714  95.541  1.00  0.00           H
ATOM   4913  HB3 PRO   516      69.476  33.995  95.243  1.00  0.00           H
ATOM   4914  CA  PRO   516      69.125  34.687  97.266  1.00  0.00           C
ATOM   4915  HA  PRO   516      68.674  33.726  97.515  1.00  0.00           H
ATOM   4916  C   PRO   516      70.555  34.825  97.920  1.00  0.00           C
ATOM   4917  O   PRO   516      71.020  35.987  98.042  1.00  0.00           O
ATOM   4918  N   PRO   517      71.098  33.803  98.604  1.00  0.00           N
ATOM   4919  CD  PRO   517      70.670  32.396  98.514  1.00  0.00           C
ATOM   4920  HD2 PRO   517      71.224  31.880  97.730  1.00  0.00           H
ATOM   4921  HD3 PRO   517      69.601  32.249  98.359  1.00  0.00           H
ATOM   4922  CG  PRO   517      70.913  31.838  99.872  1.00  0.00           C
ATOM   4923  HG2 PRO   517      71.103  30.768  99.956  1.00  0.00           H
ATOM   4924  HG3 PRO   517      70.030  31.994 100.492  1.00  0.00           H
ATOM   4925  CB  PRO   517      72.091  32.615 100.491  1.00  0.00           C
ATOM   4926  HB2 PRO   517      73.056  32.127 100.361  1.00  0.00           H
ATOM   4927  HB3 PRO   517      71.911  32.814 101.548  1.00  0.00           H
ATOM   4928  CA  PRO   517      72.090  33.994  99.731  1.00  0.00           C
ATOM   4929  HA  PRO   517      71.739  34.846 100.315  1.00  0.00           H
ATOM   4930  C   PRO   517      73.509  34.364  99.294  1.00  0.00           C
ATOM   4931  O   PRO   517      73.811  34.232  98.134  1.00  0.00           O
ATOM   4932  N   GLY   518      74.382  34.743 100.228  1.00  0.00           N
ATOM   4933  H   GLY   518      74.055  34.779 101.183  1.00  0.00           H
ATOM   4934  CA  GLY   518      75.693  35.277  99.864  1.00  0.00           C
ATOM   4935  HA2 GLY   518      75.484  36.203  99.329  1.00  0.00           H
ATOM   4936  HA3 GLY   518      76.270  35.503 100.761  1.00  0.00           H
ATOM   4937  C   GLY   518      76.555  34.387  98.899  1.00  0.00           C
ATOM   4938  O   GLY   518      77.169  34.844  97.981  1.00  0.00           O
ATOM   4939  N   HIP   519      76.366  33.076  99.052  1.00  0.00           N
ATOM   4940  H   HIP   519      75.821  32.867  99.876  1.00  0.00           H
ATOM   4941  CA  HIP   519      77.041  32.040  98.203  1.00  0.00           C
ATOM   4942  HA  HIP   519      78.072  32.315  98.425  1.00  0.00           H
ATOM   4943  CB  HIP   519      76.767  30.656  98.856  1.00  0.00           C
ATOM   4944  HB2 HIP   519      75.787  30.180  98.829  1.00  0.00           H
ATOM   4945  HB3 HIP   519      77.259  29.907  98.236  1.00  0.00           H
ATOM   4946  CG  HIP   519      77.434  30.397 100.173  1.00  0.00           C
ATOM   4947  ND1 HIP   519      78.801  30.536 100.498  1.00  0.00           N
ATOM   4948  HD1 HIP   519      79.517  30.710  99.807  1.00  0.00           H
ATOM   4949  CE1 HIP   519      78.873  30.375 101.893  1.00  0.00           C
ATOM   4950  HE1 HIP   519      79.762  30.590 102.468  1.00  0.00           H
ATOM   4951  NE2 HIP   519      77.647  29.999 102.342  1.00  0.00           N
ATOM   4952  HE2 HIP   519      77.396  29.891 103.314  1.00  0.00           H
ATOM   4953  CD2 HIP   519      76.767  30.028 101.288  1.00  0.00           C
ATOM   4954  HD2 HIP   519      75.714  29.802 101.378  1.00  0.00           H
ATOM   4955  C   HIP   519      76.853  32.211  96.689  1.00  0.00           C
ATOM   4956  O   HIP   519      77.775  31.843  95.959  1.00  0.00           O
ATOM   4957  N   PHE   520      75.643  32.704  96.288  1.00  0.00           N
ATOM   4958  H   PHE   520      75.086  33.169  96.991  1.00  0.00           H
ATOM   4959  CA  PHE   520      75.231  32.715  94.905  1.00  0.00           C
ATOM   4960  HA  PHE   520      75.475  31.735  94.495  1.00  0.00           H
ATOM   4961  CB  PHE   520      73.694  33.051  94.847  1.00  0.00           C
ATOM   4962  HB2 PHE   520      73.152  32.193  95.245  1.00  0.00           H
ATOM   4963  HB3 PHE   520      73.515  33.902  95.504  1.00  0.00           H
ATOM   4964  CG  PHE   520      73.123  33.439  93.484  1.00  0.00           C
ATOM   4965  CD1 PHE   520      73.047  32.366  92.591  1.00  0.00           C
ATOM   4966  HD1 PHE   520      73.456  31.401  92.852  1.00  0.00           H
ATOM   4967  CE1 PHE   520      72.719  32.633  91.222  1.00  0.00           C
ATOM   4968  HE1 PHE   520      72.688  31.813  90.520  1.00  0.00           H
ATOM   4969  CZ  PHE   520      72.408  33.948  90.907  1.00  0.00           C
ATOM   4970  HZ  PHE   520      72.206  34.225  89.883  1.00  0.00           H
ATOM   4971  CE2 PHE   520      72.397  34.978  91.818  1.00  0.00           C
ATOM   4972  HE2 PHE   520      72.100  35.950  91.453  1.00  0.00           H
ATOM   4973  CD2 PHE   520      72.806  34.725  93.140  1.00  0.00           C
ATOM   4974  HD2 PHE   520      72.933  35.509  93.871  1.00  0.00           H
ATOM   4975  C   PHE   520      76.061  33.613  94.066  1.00  0.00           C
ATOM   4976  O   PHE   520      76.054  34.756  94.515  1.00  0.00           O
ATOM   4977  N   PRO   521      76.649  33.251  92.891  1.00  0.00           N
ATOM   4978  CD  PRO   521      76.584  31.885  92.388  1.00  0.00           C
ATOM   4979  HD2 PRO   521      75.577  31.520  92.185  1.00  0.00           H
ATOM   4980  HD3 PRO   521      77.039  31.264  93.160  1.00  0.00           H
ATOM   4981  CG  PRO   521      77.485  31.848  91.179  1.00  0.00           C
ATOM   4982  HG2 PRO   521      76.890  31.659  90.285  1.00  0.00           H
ATOM   4983  HG3 PRO   521      78.192  31.019  91.151  1.00  0.00           H
ATOM   4984  CB  PRO   521      78.199  33.181  91.213  1.00  0.00           C
ATOM   4985  HB2 PRO   521      78.534  33.526  90.235  1.00  0.00           H
ATOM   4986  HB3 PRO   521      79.133  33.083  91.765  1.00  0.00           H
ATOM   4987  CA  PRO   521      77.298  34.147  91.908  1.00  0.00           C
ATOM   4988  HA  PRO   521      77.896  34.915  92.399  1.00  0.00           H
ATOM   4989  C   PRO   521      76.249  34.885  91.032  1.00  0.00           C
ATOM   4990  O   PRO   521      75.585  34.222  90.250  1.00  0.00           O
ATOM   4991  N   PRO   522      76.049  36.182  91.046  1.00  0.00           N
ATOM   4992  CD  PRO   522      76.634  37.153  91.952  1.00  0.00           C
ATOM   4993  HD2 PRO   522      77.579  37.212  91.412  1.00  0.00           H
ATOM   4994  HD3 PRO   522      76.687  36.756  92.966  1.00  0.00           H
ATOM   4995  CG  PRO   522      75.816  38.367  91.775  1.00  0.00           C
ATOM   4996  HG2 PRO   522      76.593  39.098  91.998  1.00  0.00           H
ATOM   4997  HG3 PRO   522      74.957  38.408  92.444  1.00  0.00           H
ATOM   4998  CB  PRO   522      75.388  38.349  90.355  1.00  0.00           C
ATOM   4999  HB2 PRO   522      76.223  38.706  89.753  1.00  0.00           H
ATOM   5000  HB3 PRO   522      74.471  38.931  90.260  1.00  0.00           H
ATOM   5001  CA  PRO   522      75.183  36.854  90.069  1.00  0.00           C
ATOM   5002  HA  PRO   522      74.147  36.650  90.340  1.00  0.00           H
ATOM   5003  C   PRO   522      75.434  36.520  88.607  1.00  0.00           C
ATOM   5004  O   PRO   522      76.598  36.489  88.175  1.00  0.00           O
ATOM   5005  N   MET   523      74.346  36.354  87.884  1.00  0.00           N
ATOM   5006  H   MET   523      73.441  36.264  88.323  1.00  0.00           H
ATOM   5007  CA  MET   523      74.389  36.399  86.383  1.00  0.00           C
ATOM   5008  HA  MET   523      75.278  36.953  86.083  1.00  0.00           H
ATOM   5009  CB  MET   523      74.480  35.021  85.846  1.00  0.00           C
ATOM   5010  HB2 MET   523      75.386  34.555  86.234  1.00  0.00           H
ATOM   5011  HB3 MET   523      73.557  34.541  86.171  1.00  0.00           H
ATOM   5012  CG  MET   523      74.582  34.895  84.301  1.00  0.00           C
ATOM   5013  HG2 MET   523      73.838  35.462  83.741  1.00  0.00           H
ATOM   5014  HG3 MET   523      75.479  35.430  83.987  1.00  0.00           H
ATOM   5015  SD  MET   523      74.656  33.191  83.776  1.00  0.00           S
ATOM   5016  CE  MET   523      76.435  32.682  83.868  1.00  0.00           C
ATOM   5017  HE1 MET   523      77.044  32.930  82.998  1.00  0.00           H
ATOM   5018  HE2 MET   523      76.844  33.219  84.724  1.00  0.00           H
ATOM   5019  HE3 MET   523      76.503  31.600  83.976  1.00  0.00           H
ATOM   5020  C   MET   523      73.155  37.157  85.776  1.00  0.00           C
ATOM   5021  O   MET   523      72.025  36.663  85.786  1.00  0.00           O
ATOM   5022  N   SER   524      73.432  38.385  85.361  1.00  0.00           N
ATOM   5023  H   SER   524      74.397  38.683  85.400  1.00  0.00           H
ATOM   5024  CA  SER   524      72.334  39.261  84.938  1.00  0.00           C
ATOM   5025  HA  SER   524      71.520  39.290  85.661  1.00  0.00           H
ATOM   5026  CB  SER   524      72.748  40.747  84.825  1.00  0.00           C
ATOM   5027  HB2 SER   524      72.907  41.172  85.816  1.00  0.00           H
ATOM   5028  HB3 SER   524      73.659  40.941  84.259  1.00  0.00           H
ATOM   5029  OG  SER   524      71.783  41.556  84.138  1.00  0.00           O
ATOM   5030  HG  SER   524      71.719  41.318  83.210  1.00  0.00           H
ATOM   5031  C   SER   524      71.666  38.823  83.658  1.00  0.00           C
ATOM   5032  O   SER   524      72.394  38.303  82.819  1.00  0.00           O
ATOM   5033  N   PRO   525      70.350  38.809  83.434  1.00  0.00           N
ATOM   5034  CD  PRO   525      69.306  39.087  84.362  1.00  0.00           C
ATOM   5035  HD2 PRO   525      69.671  39.762  85.137  1.00  0.00           H
ATOM   5036  HD3 PRO   525      69.115  38.076  84.721  1.00  0.00           H
ATOM   5037  CG  PRO   525      68.076  39.631  83.640  1.00  0.00           C
ATOM   5038  HG2 PRO   525      68.106  40.719  83.592  1.00  0.00           H
ATOM   5039  HG3 PRO   525      67.122  39.269  84.024  1.00  0.00           H
ATOM   5040  CB  PRO   525      68.279  39.033  82.242  1.00  0.00           C
ATOM   5041  HB2 PRO   525      67.869  39.662  81.453  1.00  0.00           H
ATOM   5042  HB3 PRO   525      67.854  38.031  82.184  1.00  0.00           H
ATOM   5043  CA  PRO   525      69.816  38.906  82.046  1.00  0.00           C
ATOM   5044  HA  PRO   525      70.097  37.968  81.569  1.00  0.00           H
ATOM   5045  C   PRO   525      70.362  40.030  81.121  1.00  0.00           C
ATOM   5046  O   PRO   525      70.954  41.008  81.631  1.00  0.00           O
ATOM   5047  N   ASP   526      70.270  39.782  79.826  1.00  0.00           N
ATOM   5048  H   ASP   526      69.735  39.032  79.412  1.00  0.00           H
ATOM   5049  CA  ASP   526      70.899  40.620  78.755  1.00  0.00           C
ATOM   5050  HA  ASP   526      71.460  41.416  79.244  1.00  0.00           H
ATOM   5051  CB  ASP   526      71.906  39.855  77.816  1.00  0.00           C
ATOM   5052  HB2 ASP   526      71.446  38.948  77.425  1.00  0.00           H
ATOM   5053  HB3 ASP   526      72.098  40.574  77.020  1.00  0.00           H
ATOM   5054  CG  ASP   526      73.129  39.452  78.673  1.00  0.00           C
ATOM   5055  OD1 ASP   526      73.498  38.226  78.740  1.00  0.00           O
ATOM   5056  OD2 ASP   526      73.622  40.300  79.434  1.00  0.00           O
ATOM   5057  C   ASP   526      69.803  41.256  77.986  1.00  0.00           C
ATOM   5058  O   ASP   526      69.284  40.670  77.048  1.00  0.00           O
ATOM   5059  N   PHE   527      69.364  42.497  78.259  1.00  0.00           N
ATOM   5060  H   PHE   527      69.545  42.921  79.158  1.00  0.00           H
ATOM   5061  CA  PHE   527      68.312  43.171  77.530  1.00  0.00           C
[truncated: 5,163,768 more chars]
