# Supplementary material for: In silico docking yields small molecule negative allosteric modulators targeting the core of Frizzled 7
Source: Nat Commun. 2025 Dec 14;16:11138. doi: 10.1038/s41467-025-67147-z (PMC12705740; doi:10.1038/s41467-025-67147-z)
Supplement: Supplementary file 7 — Supplementary Data 5 [file 41467_2025_67147_MOESM7_ESM.zip › MD_input/C407-CryoEM-pose/C407-cryop_initial-configuration.pdb]

ATOM      1  H1  ACE   209      62.962  28.853  99.371  1.00  0.00      PROA H
ATOM      2  CH3 ACE   209      62.399  28.310  98.612  1.00  0.00      PROA C
ATOM      3  H2  ACE   209      61.764  27.557  99.078  1.00  0.00      PROA H
ATOM      4  H3  ACE   209      63.078  27.828  97.909  1.00  0.00      PROA H
ATOM      5  C   ACE   209      61.550  29.245  97.874  1.00  0.00      PROA C
ATOM      6  O   ACE   209      61.623  30.409  98.156  1.00  0.00      PROA O
ATOM      7  N   CYX   210      60.767  28.822  96.896  1.00  0.00      PROA N
ATOM      8  H   CYX   210      60.786  27.851  96.618  1.00  0.00      PROA H
ATOM      9  CA  CYX   210      59.870  29.727  96.201  1.00  0.00      PROA C
ATOM     10  HA  CYX   210      60.446  30.533  95.746  1.00  0.00      PROA H
ATOM     11  CB  CYX   210      59.096  28.998  95.100  1.00  0.00      PROA C
ATOM     12  HB2 CYX   210      59.072  27.930  95.318  1.00  0.00      PROA H
ATOM     13  HB3 CYX   210      58.077  29.382  95.056  1.00  0.00      PROA H
ATOM     14  SG  CYX   210      59.788  29.176  93.457  1.00  0.00      PROA S
ATOM     15  C   CYX   210      58.836  30.401  97.099  1.00  0.00      PROA C
ATOM     16  O   CYX   210      58.342  29.797  98.056  1.00  0.00      PROA O
ATOM     17  N   PRO   211      58.444  31.633  96.831  1.00  0.00      PROA N
ATOM     18  CD  PRO   211      58.717  32.414  95.626  1.00  0.00      PROA C
ATOM     19  HD2 PRO   211      57.983  32.168  94.859  1.00  0.00      PROA H
ATOM     20  HD3 PRO   211      59.717  32.179  95.259  1.00  0.00      PROA H
ATOM     21  CG  PRO   211      58.605  33.866  96.089  1.00  0.00      PROA C
ATOM     22  HG2 PRO   211      57.967  34.419  95.399  1.00  0.00      PROA H
ATOM     23  HG3 PRO   211      59.596  34.319  96.110  1.00  0.00      PROA H
ATOM     24  CB  PRO   211      57.992  33.802  97.501  1.00  0.00      PROA C
ATOM     25  HB2 PRO   211      57.127  34.463  97.553  1.00  0.00      PROA H
ATOM     26  HB3 PRO   211      58.735  34.118  98.234  1.00  0.00      PROA H
ATOM     27  CA  PRO   211      57.581  32.346  97.732  1.00  0.00      PROA C
ATOM     28  HA  PRO   211      57.885  32.149  98.759  1.00  0.00      PROA H
ATOM     29  C   PRO   211      56.157  32.125  97.352  1.00  0.00      PROA C
ATOM     30  O   PRO   211      55.827  31.554  96.311  1.00  0.00      PROA O
ATOM     31  N   ARG   212      55.238  32.574  98.204  1.00  0.00      PROA N
ATOM     32  H   ARG   212      55.522  33.005  99.072  1.00  0.00      PROA H
ATOM     33  CA  ARG   212      53.830  32.474  97.941  1.00  0.00      PROA C
ATOM     34  HA  ARG   212      53.565  31.430  97.775  1.00  0.00      PROA H
ATOM     35  CB  ARG   212      53.018  33.006  99.120  1.00  0.00      PROA C
ATOM     36  HB2 ARG   212      53.328  34.027  99.344  1.00  0.00      PROA H
ATOM     37  HB3 ARG   212      51.958  32.997  98.866  1.00  0.00      PROA H
ATOM     38  CG  ARG   212      53.222  32.151 100.377  1.00  0.00      PROA C
ATOM     39  HG2 ARG   212      52.920  31.124 100.171  1.00  0.00      PROA H
ATOM     40  HG3 ARG   212      54.274  32.170 100.663  1.00  0.00      PROA H
ATOM     41  CD  ARG   212      52.379  32.702 101.528  1.00  0.00      PROA C
ATOM     42  HD2 ARG   212      52.627  33.751 101.690  1.00  0.00      PROA H
ATOM     43  HD3 ARG   212      51.322  32.612 101.279  1.00  0.00      PROA H
ATOM     44  NE  ARG   212      52.657  31.932 102.778  1.00  0.00      PROA N
ATOM     45  HE  ARG   212      53.307  31.161 102.735  1.00  0.00      PROA H
ATOM     46  CZ  ARG   212      52.088  32.215 103.942  1.00  0.00      PROA C
ATOM     47  NH1 ARG   212      52.013  33.455 104.380  1.00  0.00      PROA N
ATOM     48 HH11 ARG   212      52.395  34.208 103.824  1.00  0.00      PROA H
ATOM     49 HH12 ARG   212      51.576  33.648 105.270  1.00  0.00      PROA H
ATOM     50  NH2 ARG   212      51.621  31.218 104.681  1.00  0.00      PROA N
ATOM     51 HH21 ARG   212      51.704  30.267 104.351  1.00  0.00      PROA H
ATOM     52 HH22 ARG   212      51.184  31.414 105.570  1.00  0.00      PROA H
ATOM     53  C   ARG   212      53.395  33.188  96.707  1.00  0.00      PROA C
ATOM     54  O   ARG   212      52.590  32.661  95.958  1.00  0.00      PROA O
ATOM     55  N   GLN   213      53.947  34.374  96.446  1.00  0.00      PROA N
ATOM     56  H   GLN   213      54.736  34.694  96.989  1.00  0.00      PROA H
ATOM     57  CA  GLN   213      53.452  35.229  95.400  1.00  0.00      PROA C
ATOM     58  HA  GLN   213      52.371  35.333  95.497  1.00  0.00      PROA H
ATOM     59  CB  GLN   213      54.116  36.622  95.516  1.00  0.00      PROA C
ATOM     60  HB2 GLN   213      55.089  36.522  95.997  1.00  0.00      PROA H
ATOM     61  HB3 GLN   213      54.246  37.046  94.520  1.00  0.00      PROA H
ATOM     62  CG  GLN   213      53.277  37.612  96.346  1.00  0.00      PROA C
ATOM     63  HG2 GLN   213      52.475  38.017  95.729  1.00  0.00      PROA H
ATOM     64  HG3 GLN   213      52.849  37.096  97.205  1.00  0.00      PROA H
ATOM     65  CD  GLN   213      54.119  38.782  96.863  1.00  0.00      PROA C
ATOM     66  OE1 GLN   213      55.343  38.847  96.760  1.00  0.00      PROA O
ATOM     67  NE2 GLN   213      53.418  39.753  97.482  1.00  0.00      PROA N
ATOM     68 HE21 GLN   213      53.898  40.561  97.852  1.00  0.00      PROA H
ATOM     69 HE22 GLN   213      52.415  39.669  97.572  1.00  0.00      PROA H
ATOM     70  C   GLN   213      53.652  34.655  94.016  1.00  0.00      PROA C
ATOM     71  O   GLN   213      52.967  35.031  93.073  1.00  0.00      PROA O
ATOM     72  N   LEU   214      54.615  33.726  93.881  1.00  0.00      PROA N
ATOM     73  H   LEU   214      55.076  33.354  94.699  1.00  0.00      PROA H
ATOM     74  CA  LEU   214      55.029  33.226  92.591  1.00  0.00      PROA C
ATOM     75  HA  LEU   214      54.529  33.791  91.804  1.00  0.00      PROA H
ATOM     76  CB  LEU   214      56.567  33.378  92.430  1.00  0.00      PROA C
ATOM     77  HB2 LEU   214      57.069  32.921  93.283  1.00  0.00      PROA H
ATOM     78  HB3 LEU   214      56.887  32.884  91.513  1.00  0.00      PROA H
ATOM     79  CG  LEU   214      57.237  34.762  92.331  1.00  0.00      PROA C
ATOM     80  HG  LEU   214      57.027  35.333  93.236  1.00  0.00      PROA H
ATOM     81  CD1 LEU   214      58.760  34.556  92.178  1.00  0.00      PROA C
ATOM     82 HD11 LEU   214      58.959  33.980  91.274  1.00  0.00      PROA H
ATOM     83 HD12 LEU   214      59.253  35.526  92.106  1.00  0.00      PROA H
ATOM     84 HD13 LEU   214      59.143  34.017  93.044  1.00  0.00      PROA H
ATOM     85  CD2 LEU   214      56.708  35.538  91.138  1.00  0.00      PROA C
ATOM     86 HD21 LEU   214      55.632  35.677  91.242  1.00  0.00      PROA H
ATOM     87 HD22 LEU   214      57.196  36.511  91.091  1.00  0.00      PROA H
ATOM     88 HD23 LEU   214      56.915  34.983  90.223  1.00  0.00      PROA H
ATOM     89  C   LEU   214      54.772  31.735  92.383  1.00  0.00      PROA C
ATOM     90  O   LEU   214      55.023  31.216  91.295  1.00  0.00      PROA O
ATOM     91  N   LYS   215      54.290  30.984  93.389  1.00  0.00      PROA N
ATOM     92  H   LYS   215      54.126  31.398  94.295  1.00  0.00      PROA H
ATOM     93  CA  LYS   215      54.005  29.585  93.179  1.00  0.00      PROA C
ATOM     94  HA  LYS   215      54.749  29.159  92.506  1.00  0.00      PROA H
ATOM     95  CB  LYS   215      54.037  28.802  94.494  1.00  0.00      PROA C
ATOM     96  HB2 LYS   215      53.957  27.735  94.285  1.00  0.00      PROA H
ATOM     97  HB3 LYS   215      54.975  29.001  95.013  1.00  0.00      PROA H
ATOM     98  CG  LYS   215      52.908  29.147  95.473  1.00  0.00      PROA C
ATOM     99  HG2 LYS   215      53.161  30.059  96.013  1.00  0.00      PROA H
ATOM    100  HG3 LYS   215      51.981  29.299  94.919  1.00  0.00      PROA H
ATOM    101  CD  LYS   215      52.695  28.024  96.483  1.00  0.00      PROA C
ATOM    102  HD2 LYS   215      52.113  28.398  97.325  1.00  0.00      PROA H
ATOM    103  HD3 LYS   215      52.158  27.203  96.007  1.00  0.00      PROA H
ATOM    104  CE  LYS   215      54.004  27.460  97.039  1.00  0.00      PROA C
ATOM    105  HE2 LYS   215      53.785  26.641  97.723  1.00  0.00      PROA H
ATOM    106  HE3 LYS   215      54.619  27.093  96.218  1.00  0.00      PROA H
ATOM    107  NZ  LYS   215      54.735  28.526  97.764  1.00  0.00      PROA N
ATOM    108  HZ1 LYS   215      54.165  28.866  98.525  1.00  0.00      PROA H
ATOM    109  HZ2 LYS   215      55.598  28.152  98.130  1.00  0.00      PROA H
ATOM    110  HZ3 LYS   215      54.939  29.285  97.130  1.00  0.00      PROA H
ATOM    111  C   LYS   215      52.670  29.383  92.497  1.00  0.00      PROA C
ATOM    112  O   LYS   215      51.775  30.229  92.553  1.00  0.00      PROA O
ATOM    113  N   VAL   216      52.501  28.238  91.815  1.00  0.00      PROA N
ATOM    114  H   VAL   216      53.218  27.527  91.836  1.00  0.00      PROA H
ATOM    115  CA  VAL   216      51.297  28.001  91.043  1.00  0.00      PROA C
ATOM    116  HA  VAL   216      50.554  28.762  91.285  1.00  0.00      PROA H
ATOM    117  CB  VAL   216      51.557  28.054  89.532  1.00  0.00      PROA C
ATOM    118  HB  VAL   216      50.608  28.149  89.003  1.00  0.00      PROA H
ATOM    119  CG1 VAL   216      52.448  29.263  89.198  1.00  0.00      PROA C
ATOM    120 HG11 VAL   216      53.398  29.171  89.723  1.00  0.00      PROA H
ATOM    121 HG12 VAL   216      52.629  29.296  88.123  1.00  0.00      PROA H
ATOM    122 HG13 VAL   216      51.948  30.181  89.509  1.00  0.00      PROA H
ATOM    123  CG2 VAL   216      52.190  26.755  89.026  1.00  0.00      PROA C
ATOM    124 HG21 VAL   216      51.522  25.919  89.232  1.00  0.00      PROA H
ATOM    125 HG22 VAL   216      52.360  26.828  87.952  1.00  0.00      PROA H
ATOM    126 HG23 VAL   216      53.141  26.592  89.533  1.00  0.00      PROA H
ATOM    127  C   VAL   216      50.745  26.658  91.466  1.00  0.00      PROA C
ATOM    128  O   VAL   216      51.456  25.840  92.054  1.00  0.00      PROA O
ATOM    129  N   PRO   217      49.463  26.371  91.230  1.00  0.00      PROA N
ATOM    130  CD  PRO   217      48.470  27.285  90.662  1.00  0.00      PROA C
ATOM    131  HD2 PRO   217      48.937  27.896  89.889  1.00  0.00      PROA H
ATOM    132  HD3 PRO   217      48.079  27.931  91.448  1.00  0.00      PROA H
ATOM    133  CG  PRO   217      47.389  26.377  90.090  1.00  0.00      PROA C
ATOM    134  HG2 PRO   217      47.612  26.159  89.045  1.00  0.00      PROA H
ATOM    135  HG3 PRO   217      46.422  26.874  90.158  1.00  0.00      PROA H
ATOM    136  CB  PRO   217      47.449  25.130  90.967  1.00  0.00      PROA C
ATOM    137  HB2 PRO   217      47.159  24.258  90.381  1.00  0.00      PROA H
ATOM    138  HB3 PRO   217      46.766  25.245  91.809  1.00  0.00      PROA H
ATOM    139  CA  PRO   217      48.914  25.043  91.429  1.00  0.00      PROA C
ATOM    140  HA  PRO   217      48.816  24.847  92.497  1.00  0.00      PROA H
ATOM    141  C   PRO   217      49.674  23.954  90.687  1.00  0.00      PROA C
ATOM    142  O   PRO   217      49.978  24.190  89.519  1.00  0.00      PROA O
ATOM    143  N   PRO   218      49.906  22.773  91.237  1.00  0.00      PROA N
ATOM    144  CD  PRO   218      49.484  22.381  92.590  1.00  0.00      PROA C
ATOM    145  HD2 PRO   218      48.459  22.011  92.558  1.00  0.00      PROA H
ATOM    146  HD3 PRO   218      49.537  23.245  93.252  1.00  0.00      PROA H
ATOM    147  CG  PRO   218      50.469  21.297  92.992  1.00  0.00      PROA C
ATOM    148  HG2 PRO   218      49.980  20.591  93.663  1.00  0.00      PROA H
ATOM    149  HG3 PRO   218      51.321  21.750  93.499  1.00  0.00      PROA H
ATOM    150  CB  PRO   218      50.869  20.657  91.661  1.00  0.00      PROA C
ATOM    151  HB2 PRO   218      50.150  19.881  91.400  1.00  0.00      PROA H
ATOM    152  HB3 PRO   218      51.862  20.216  91.753  1.00  0.00      PROA H
ATOM    153  CA  PRO   218      50.848  21.817  90.652  1.00  0.00      PROA C
ATOM    154  HA  PRO   218      51.860  22.220  90.712  1.00  0.00      PROA H
ATOM    155  C   PRO   218      50.432  21.322  89.289  1.00  0.00      PROA C
ATOM    156  O   PRO   218      51.240  20.815  88.518  1.00  0.00      PROA O
ATOM    157  N   TYR   219      49.139  21.411  88.920  1.00  0.00      PROA N
ATOM    158  H   TYR   219      48.470  21.861  89.529  1.00  0.00      PROA H
ATOM    159  CA  TYR   219      48.699  20.867  87.660  1.00  0.00      PROA C
ATOM    160  HA  TYR   219      49.061  19.844  87.559  1.00  0.00      PROA H
ATOM    161  CB  TYR   219      47.154  20.880  87.622  1.00  0.00      PROA C
ATOM    162  HB2 TYR   219      46.804  20.193  86.851  1.00  0.00      PROA H
ATOM    163  HB3 TYR   219      46.763  20.569  88.590  1.00  0.00      PROA H
ATOM    164  CG  TYR   219      46.519  22.215  87.318  1.00  0.00      PROA C
ATOM    165  CD1 TYR   219      46.530  22.735  86.013  1.00  0.00      PROA C
ATOM    166  HD1 TYR   219      47.019  22.183  85.210  1.00  0.00      PROA H
ATOM    167  CE1 TYR   219      45.922  23.954  85.730  1.00  0.00      PROA C
ATOM    168  HE1 TYR   219      45.966  24.363  84.721  1.00  0.00      PROA H
ATOM    169  CZ  TYR   219      45.259  24.654  86.720  1.00  0.00      PROA C
ATOM    170  OH  TYR   219      44.678  25.865  86.306  1.00  0.00      PROA O
ATOM    171  HH  TYR   219      44.819  26.049  85.375  1.00  0.00      PROA H
ATOM    172  CE2 TYR   219      45.165  24.120  88.015  1.00  0.00      PROA C
ATOM    173  HE2 TYR   219      44.583  24.638  88.777  1.00  0.00      PROA H
ATOM    174  CD2 TYR   219      45.827  22.916  88.317  1.00  0.00      PROA C
ATOM    175  HD2 TYR   219      45.799  22.529  89.336  1.00  0.00      PROA H
ATOM    176  C   TYR   219      49.310  21.569  86.452  1.00  0.00      PROA C
ATOM    177  O   TYR   219      49.325  21.020  85.350  1.00  0.00      PROA O
ATOM    178  N   LEU   220      49.829  22.791  86.624  1.00  0.00      PROA N
ATOM    179  H   LEU   220      49.694  23.279  87.498  1.00  0.00      PROA H
ATOM    180  CA  LEU   220      50.587  23.468  85.610  1.00  0.00      PROA C
ATOM    181  HA  LEU   220      50.238  23.157  84.626  1.00  0.00      PROA H
ATOM    182  CB  LEU   220      50.436  24.998  85.722  1.00  0.00      PROA C
ATOM    183  HB2 LEU   220      50.822  25.333  86.684  1.00  0.00      PROA H
ATOM    184  HB3 LEU   220      50.996  25.478  84.919  1.00  0.00      PROA H
ATOM    185  CG  LEU   220      48.994  25.522  85.623  1.00  0.00      PROA C
ATOM    186  HG  LEU   220      48.297  24.687  85.700  1.00  0.00      PROA H
ATOM    187  CD1 LEU   220      48.687  26.515  86.741  1.00  0.00      PROA C
ATOM    188 HD11 LEU   220      49.369  27.362  86.672  1.00  0.00      PROA H
ATOM    189 HD12 LEU   220      47.660  26.867  86.642  1.00  0.00      PROA H
ATOM    190 HD13 LEU   220      48.812  26.025  87.706  1.00  0.00      PROA H
ATOM    191  CD2 LEU   220      48.760  26.188  84.280  1.00  0.00      PROA C
ATOM    192 HD21 LEU   220      48.929  25.466  83.481  1.00  0.00      PROA H
ATOM    193 HD22 LEU   220      47.734  26.553  84.228  1.00  0.00      PROA H
ATOM    194 HD23 LEU   220      49.449  27.025  84.164  1.00  0.00      PROA H
ATOM    195  C   LEU   220      52.048  23.132  85.773  1.00  0.00      PROA C
ATOM    196  O   LEU   220      52.622  23.344  86.834  1.00  0.00      PROA O
ATOM    197  N   GLY   221      52.696  22.633  84.694  1.00  0.00      PROA N
ATOM    198  H   GLY   221      52.198  22.495  83.826  1.00  0.00      PROA H
ATOM    199  CA  GLY   221      54.108  22.285  84.751  1.00  0.00      PROA C
ATOM    200  HA2 GLY   221      54.310  21.732  85.668  1.00  0.00      PROA H
ATOM    201  HA3 GLY   221      54.366  21.667  83.891  1.00  0.00      PROA H
ATOM    202  C   GLY   221      55.016  23.481  84.736  1.00  0.00      PROA C
ATOM    203  O   GLY   221      55.744  23.718  83.777  1.00  0.00      PROA O
ATOM    204  N   TYR   222      54.992  24.260  85.822  1.00  0.00      PROA N
ATOM    205  H   TYR   222      54.463  23.978  86.634  1.00  0.00      PROA H
ATOM    206  CA  TYR   222      55.678  25.517  85.951  1.00  0.00      PROA C
ATOM    207  HA  TYR   222      55.983  25.868  84.965  1.00  0.00      PROA H
ATOM    208  CB  TYR   222      54.780  26.604  86.595  1.00  0.00      PROA C
ATOM    209  HB2 TYR   222      54.084  26.135  87.291  1.00  0.00      PROA H
ATOM    210  HB3 TYR   222      55.403  27.319  87.133  1.00  0.00      PROA H
ATOM    211  CG  TYR   222      53.963  27.382  85.608  1.00  0.00      PROA C
ATOM    212  CD1 TYR   222      53.440  26.759  84.470  1.00  0.00      PROA C
ATOM    213  HD1 TYR   222      53.636  25.703  84.288  1.00  0.00      PROA H
ATOM    214  CE1 TYR   222      52.666  27.468  83.556  1.00  0.00      PROA C
ATOM    215  HE1 TYR   222      52.264  26.965  82.676  1.00  0.00      PROA H
ATOM    216  CZ  TYR   222      52.404  28.822  83.765  1.00  0.00      PROA C
ATOM    217  OH  TYR   222      51.691  29.508  82.765  1.00  0.00      PROA O
ATOM    218  HH  TYR   222      51.455  28.948  82.021  1.00  0.00      PROA H
ATOM    219  CE2 TYR   222      52.909  29.471  84.898  1.00  0.00      PROA C
ATOM    220  HE2 TYR   222      52.689  30.525  85.066  1.00  0.00      PROA H
ATOM    221  CD2 TYR   222      53.699  28.752  85.811  1.00  0.00      PROA C
ATOM    222  HD2 TYR   222      54.108  29.263  86.682  1.00  0.00      PROA H
ATOM    223  C   TYR   222      56.892  25.317  86.806  1.00  0.00      PROA C
ATOM    224  O   TYR   222      56.849  24.704  87.863  1.00  0.00      PROA O
ATOM    225  N   ARG   223      58.041  25.801  86.352  1.00  0.00      PROA N
ATOM    226  H   ARG   223      58.088  26.204  85.427  1.00  0.00      PROA H
ATOM    227  CA  ARG   223      59.252  25.783  87.120  1.00  0.00      PROA C
ATOM    228  HA  ARG   223      59.010  25.698  88.179  1.00  0.00      PROA H
ATOM    229  CB  ARG   223      60.152  24.599  86.731  1.00  0.00      PROA C
ATOM    230  HB2 ARG   223      61.042  24.596  87.360  1.00  0.00      PROA H
ATOM    231  HB3 ARG   223      59.606  23.666  86.870  1.00  0.00      PROA H
ATOM    232  CG  ARG   223      60.624  24.641  85.269  1.00  0.00      PROA C
ATOM    233  HG2 ARG   223      59.799  24.953  84.628  1.00  0.00      PROA H
ATOM    234  HG3 ARG   223      61.446  25.350  85.172  1.00  0.00      PROA H
ATOM    235  CD  ARG   223      61.109  23.278  84.794  1.00  0.00      PROA C
ATOM    236  HD2 ARG   223      60.377  22.517  85.065  1.00  0.00      PROA H
ATOM    237  HD3 ARG   223      61.233  23.293  83.712  1.00  0.00      PROA H
ATOM    238  NE  ARG   223      62.418  23.041  85.487  1.00  0.00      PROA N
ATOM    239  HE  ARG   223      63.205  23.626  85.244  1.00  0.00      PROA H
ATOM    240  CZ  ARG   223      62.602  22.101  86.405  1.00  0.00      PROA C
ATOM    241  NH1 ARG   223      61.758  21.095  86.555  1.00  0.00      PROA N
ATOM    242 HH11 ARG   223      60.945  21.029  85.960  1.00  0.00      PROA H
ATOM    243 HH12 ARG   223      61.929  20.397  87.265  1.00  0.00      PROA H
ATOM    244  NH2 ARG   223      63.681  22.096  87.169  1.00  0.00      PROA N
ATOM    245 HH21 ARG   223      64.379  22.817  87.055  1.00  0.00      PROA H
ATOM    246 HH22 ARG   223      63.803  21.372  87.862  1.00  0.00      PROA H
ATOM    247  C   ARG   223      59.988  27.073  86.880  1.00  0.00      PROA C
ATOM    248  O   ARG   223      60.138  27.531  85.751  1.00  0.00      PROA O
ATOM    249  N   PHE   224      60.486  27.681  87.962  1.00  0.00      PROA N
ATOM    250  H   PHE   224      60.395  27.249  88.870  1.00  0.00      PROA H
ATOM    251  CA  PHE   224      61.165  28.948  87.921  1.00  0.00      PROA C
ATOM    252  HA  PHE   224      61.365  29.220  86.885  1.00  0.00      PROA H
ATOM    253  CB  PHE   224      60.283  30.031  88.574  1.00  0.00      PROA C
ATOM    254  HB2 PHE   224      59.359  30.139  88.005  1.00  0.00      PROA H
ATOM    255  HB3 PHE   224      60.047  29.740  89.597  1.00  0.00      PROA H
ATOM    256  CG  PHE   224      60.919  31.382  88.638  1.00  0.00      PROA C
ATOM    257  CD1 PHE   224      61.370  31.992  87.461  1.00  0.00      PROA C
ATOM    258  HD1 PHE   224      61.269  31.476  86.506  1.00  0.00      PROA H
ATOM    259  CE1 PHE   224      61.953  33.262  87.504  1.00  0.00      PROA C
ATOM    260  HE1 PHE   224      62.302  33.733  86.585  1.00  0.00      PROA H
ATOM    261  CZ  PHE   224      62.086  33.926  88.729  1.00  0.00      PROA C
ATOM    262  HZ  PHE   224      62.508  34.931  88.762  1.00  0.00      PROA H
ATOM    263  CE2 PHE   224      61.678  33.304  89.915  1.00  0.00      PROA C
ATOM    264  HE2 PHE   224      61.837  33.799  90.873  1.00  0.00      PROA H
ATOM    265  CD2 PHE   224      61.066  32.047  89.865  1.00  0.00      PROA C
ATOM    266  HD2 PHE   224      60.703  31.585  90.783  1.00  0.00      PROA H
ATOM    267  C   PHE   224      62.465  28.799  88.662  1.00  0.00      PROA C
ATOM    268  O   PHE   224      62.473  28.399  89.823  1.00  0.00      PROA O
ATOM    269  N   LEU   225      63.606  29.088  87.996  1.00  0.00      PROA N
ATOM    270  H   LEU   225      63.567  29.365  87.026  1.00  0.00      PROA H
ATOM    271  CA  LEU   225      64.919  29.015  88.628  1.00  0.00      PROA C
ATOM    272  HA  LEU   225      65.691  29.219  87.887  1.00  0.00      PROA H
ATOM    273  CB  LEU   225      65.077  30.030  89.770  1.00  0.00      PROA C
ATOM    274  HB2 LEU   225      64.195  29.999  90.409  1.00  0.00      PROA H
ATOM    275  HB3 LEU   225      65.961  29.781  90.358  1.00  0.00      PROA H
ATOM    276  CG  LEU   225      65.247  31.494  89.371  1.00  0.00      PROA C
ATOM    277  HG  LEU   225      64.453  31.777  88.679  1.00  0.00      PROA H
ATOM    278  CD1 LEU   225      65.172  32.381  90.621  1.00  0.00      PROA C
ATOM    279 HD11 LEU   225      65.966  32.101  91.314  1.00  0.00      PROA H
ATOM    280 HD12 LEU   225      65.293  33.426  90.334  1.00  0.00      PROA H
ATOM    281 HD13 LEU   225      64.205  32.248  91.105  1.00  0.00      PROA H
ATOM    282  CD2 LEU   225      66.603  31.672  88.715  1.00  0.00      PROA C
ATOM    283 HD21 LEU   225      66.664  31.040  87.829  1.00  0.00      PROA H
ATOM    284 HD22 LEU   225      66.734  32.715  88.427  1.00  0.00      PROA H
ATOM    285 HD23 LEU   225      67.387  31.389  89.418  1.00  0.00      PROA H
ATOM    286  C   LEU   225      65.295  27.616  89.084  1.00  0.00      PROA C
ATOM    287  O   LEU   225      65.995  27.395  90.067  1.00  0.00      PROA O
ATOM    288  N   GLY   226      64.787  26.608  88.356  1.00  0.00      PROA N
ATOM    289  H   GLY   226      64.241  26.807  87.530  1.00  0.00      PROA H
ATOM    290  CA  GLY   226      65.003  25.223  88.727  1.00  0.00      PROA C
ATOM    291  HA2 GLY   226      64.829  24.583  87.862  1.00  0.00      PROA H
ATOM    292  HA3 GLY   226      66.030  25.095  89.072  1.00  0.00      PROA H
ATOM    293  C   GLY   226      64.107  24.723  89.829  1.00  0.00      PROA C
ATOM    294  O   GLY   226      64.122  23.541  90.149  1.00  0.00      PROA O
ATOM    295  N   GLU   227      63.245  25.573  90.396  1.00  0.00      PROA N
ATOM    296  H   GLU   227      63.222  26.539  90.102  1.00  0.00      PROA H
ATOM    297  CA  GLU   227      62.314  25.179  91.438  1.00  0.00      PROA C
ATOM    298  HA  GLU   227      62.617  24.218  91.853  1.00  0.00      PROA H
ATOM    299  CB  GLU   227      62.286  26.223  92.577  1.00  0.00      PROA C
ATOM    300  HB2 GLU   227      63.230  26.193  93.122  1.00  0.00      PROA H
ATOM    301  HB3 GLU   227      62.143  27.218  92.155  1.00  0.00      PROA H
ATOM    302  CG  GLU   227      61.165  26.032  93.634  1.00  0.00      PROA C
ATOM    303  HG2 GLU   227      60.937  26.991  94.100  1.00  0.00      PROA H
ATOM    304  HG3 GLU   227      60.271  25.642  93.150  1.00  0.00      PROA H
ATOM    305  CD  GLU   227      61.519  25.063  94.763  1.00  0.00      PROA C
ATOM    306  OE1 GLU   227      62.698  24.621  94.836  1.00  0.00      PROA O
ATOM    307  OE2 GLU   227      60.640  24.817  95.629  1.00  0.00      PROA O
ATOM    308  C   GLU   227      60.938  24.955  90.834  1.00  0.00      PROA C
ATOM    309  O   GLU   227      60.441  25.748  90.029  1.00  0.00      PROA O
ATOM    310  N   ARG   228      60.320  23.807  91.165  1.00  0.00      PROA N
ATOM    311  H   ARG   228      60.735  23.189  91.848  1.00  0.00      PROA H
ATOM    312  CA  ARG   228      59.067  23.367  90.604  1.00  0.00      PROA C
ATOM    313  HA  ARG   228      59.040  23.605  89.540  1.00  0.00      PROA H
ATOM    314  CB  ARG   228      58.932  21.848  90.794  1.00  0.00      PROA C
ATOM    315  HB2 ARG   228      59.825  21.353  90.412  1.00  0.00      PROA H
ATOM    316  HB3 ARG   228      58.818  21.623  91.854  1.00  0.00      PROA H
ATOM    317  CG  ARG   228      57.768  21.127  90.116  1.00  0.00      PROA C
ATOM    318  HG2 ARG   228      56.841  21.663  90.317  1.00  0.00      PROA H
ATOM    319  HG3 ARG   228      57.940  21.090  89.040  1.00  0.00      PROA H
ATOM    320  CD  ARG   228      57.666  19.712  90.663  1.00  0.00      PROA C
ATOM    321  HD2 ARG   228      57.588  19.746  91.750  1.00  0.00      PROA H
ATOM    322  HD3 ARG   228      56.782  19.225  90.251  1.00  0.00      PROA H
ATOM    323  NE  ARG   228      58.911  19.010  90.238  1.00  0.00      PROA N
ATOM    324  HE  ARG   228      59.382  19.328  89.403  1.00  0.00      PROA H
ATOM    325  CZ  ARG   228      59.439  17.993  90.890  1.00  0.00      PROA C
ATOM    326  NH1 ARG   228      58.898  17.412  91.946  1.00  0.00      PROA N
ATOM    327 HH11 ARG   228      58.016  17.747  92.306  1.00  0.00      PROA H
ATOM    328 HH12 ARG   228      59.369  16.636  92.388  1.00  0.00      PROA H
ATOM    329  NH2 ARG   228      60.608  17.548  90.470  1.00  0.00      PROA N
ATOM    330 HH21 ARG   228      61.057  17.988  89.680  1.00  0.00      PROA H
ATOM    331 HH22 ARG   228      61.047  16.771  90.941  1.00  0.00      PROA H
ATOM    332  C   ARG   228      57.880  24.090  91.206  1.00  0.00      PROA C
ATOM    333  O   ARG   228      57.911  24.566  92.333  1.00  0.00      PROA O
ATOM    334  N   ASP   229      56.785  24.214  90.452  1.00  0.00      PROA N
ATOM    335  H   ASP   229      56.749  23.781  89.540  1.00  0.00      PROA H
ATOM    336  CA  ASP   229      55.589  24.941  90.829  1.00  0.00      PROA C
ATOM    337  HA  ASP   229      54.912  24.996  89.976  1.00  0.00      PROA H
ATOM    338  CB  ASP   229      54.844  24.255  91.995  1.00  0.00      PROA C
ATOM    339  HB2 ASP   229      55.504  24.189  92.860  1.00  0.00      PROA H
ATOM    340  HB3 ASP   229      53.961  24.839  92.256  1.00  0.00      PROA H
ATOM    341  CG  ASP   229      54.394  22.857  91.638  1.00  0.00      PROA C
ATOM    342  OD1 ASP   229      54.354  22.518  90.430  1.00  0.00      PROA O
ATOM    343  OD2 ASP   229      54.108  22.092  92.596  1.00  0.00      PROA O
ATOM    344  C   ASP   229      55.880  26.394  91.157  1.00  0.00      PROA C
ATOM    345  O   ASP   229      55.641  26.880  92.260  1.00  0.00      PROA O
ATOM    346  N   CYX   230      56.392  27.147  90.167  1.00  0.00      PROA N
ATOM    347  H   CYX   230      56.480  26.766  89.236  1.00  0.00      PROA H
ATOM    348  CA  CYX   230      56.828  28.506  90.394  1.00  0.00      PROA C
ATOM    349  HA  CYX   230      56.137  29.002  91.075  1.00  0.00      PROA H
ATOM    350  CB  CYX   230      58.239  28.600  91.014  1.00  0.00      PROA C
ATOM    351  HB2 CYX   230      58.948  28.058  90.388  1.00  0.00      PROA H
ATOM    352  HB3 CYX   230      58.538  29.646  91.080  1.00  0.00      PROA H
ATOM    353  SG  CYX   230      58.429  27.935  92.654  1.00  0.00      PROA S
ATOM    354  C   CYX   230      56.895  29.242  89.081  1.00  0.00      PROA C
ATOM    355  O   CYX   230      56.975  28.635  88.022  1.00  0.00      PROA O
ATOM    356  N   GLY   231      56.879  30.585  89.102  1.00  0.00      PROA N
ATOM    357  H   GLY   231      56.876  31.077  89.984  1.00  0.00      PROA H
ATOM    358  CA  GLY   231      56.865  31.363  87.869  1.00  0.00      PROA C
ATOM    359  HA2 GLY   231      57.443  30.844  87.104  1.00  0.00      PROA H
ATOM    360  HA3 GLY   231      55.838  31.485  87.527  1.00  0.00      PROA H
ATOM    361  C   GLY   231      57.454  32.729  88.033  1.00  0.00      PROA C
ATOM    362  O   GLY   231      57.422  33.325  89.100  1.00  0.00      PROA O
ATOM    363  N   ALA   232      58.013  33.280  86.949  1.00  0.00      PROA N
ATOM    364  H   ALA   232      58.055  32.762  86.083  1.00  0.00      PROA H
ATOM    365  CA  ALA   232      58.577  34.614  86.948  1.00  0.00      PROA C
ATOM    366  HA  ALA   232      59.247  34.727  87.800  1.00  0.00      PROA H
ATOM    367  CB  ALA   232      59.360  34.835  85.651  1.00  0.00      PROA C
ATOM    368  HB1 ALA   232      58.691  34.723  84.798  1.00  0.00      PROA H
ATOM    369  HB2 ALA   232      59.785  35.839  85.650  1.00  0.00      PROA H
ATOM    370  HB3 ALA   232      60.163  34.101  85.581  1.00  0.00      PROA H
ATOM    371  C   ALA   232      57.530  35.696  87.096  1.00  0.00      PROA C
ATOM    372  O   ALA   232      56.437  35.504  86.594  1.00  0.00      PROA O
ATOM    373  N   PRO   233      57.728  36.821  87.740  1.00  0.00      PROA N
ATOM    374  CD  PRO   233      58.978  37.199  88.393  1.00  0.00      PROA C
ATOM    375  HD2 PRO   233      59.742  37.383  87.638  1.00  0.00      PROA H
ATOM    376  HD3 PRO   233      59.304  36.393  89.050  1.00  0.00      PROA H
ATOM    377  CG  PRO   233      58.633  38.463  89.176  1.00  0.00      PROA C
ATOM    378  HG2 PRO   233      58.971  39.338  88.620  1.00  0.00      PROA H
ATOM    379  HG3 PRO   233      59.128  38.437  90.146  1.00  0.00      PROA H
ATOM    380  CB  PRO   233      57.110  38.436  89.325  1.00  0.00      PROA C
ATOM    381  HB2 PRO   233      56.731  39.456  89.372  1.00  0.00      PROA H
ATOM    382  HB3 PRO   233      56.844  37.907  90.241  1.00  0.00      PROA H
ATOM    383  CA  PRO   233      56.626  37.701  88.076  1.00  0.00      PROA C
ATOM    384  HA  PRO   233      55.788  37.110  88.444  1.00  0.00      PROA H
ATOM    385  C   PRO   233      56.384  38.692  86.967  1.00  0.00      PROA C
ATOM    386  O   PRO   233      57.254  38.967  86.144  1.00  0.00      PROA O
ATOM    387  N   CYX   234      55.166  39.226  86.931  1.00  0.00      PROA N
ATOM    388  H   CYX   234      54.484  38.974  87.631  1.00  0.00      PROA H
ATOM    389  CA  CYX   234      54.686  40.168  85.958  1.00  0.00      PROA C
ATOM    390  HA  CYX   234      55.528  40.717  85.537  1.00  0.00      PROA H
ATOM    391  CB  CYX   234      53.939  39.447  84.808  1.00  0.00      PROA C
ATOM    392  HB2 CYX   234      54.645  38.845  84.237  1.00  0.00      PROA H
ATOM    393  HB3 CYX   234      53.166  38.802  85.225  1.00  0.00      PROA H
ATOM    394  SG  CYX   234      53.109  40.536  83.614  1.00  0.00      PROA S
ATOM    395  C   CYX   234      53.784  41.132  86.699  1.00  0.00      PROA C
ATOM    396  O   CYX   234      52.570  41.171  86.521  1.00  0.00      PROA O
ATOM    397  N   GLU   235      54.402  41.957  87.556  1.00  0.00      PROA N
ATOM    398  H   GLU   235      55.406  41.918  87.659  1.00  0.00      PROA H
ATOM    399  CA  GLU   235      53.675  42.916  88.353  1.00  0.00      PROA C
ATOM    400  HA  GLU   235      52.647  42.979  87.997  1.00  0.00      PROA H
ATOM    401  CB  GLU   235      53.666  42.491  89.842  1.00  0.00      PROA C
ATOM    402  HB2 GLU   235      53.775  41.409  89.913  1.00  0.00      PROA H
ATOM    403  HB3 GLU   235      54.492  42.974  90.364  1.00  0.00      PROA H
ATOM    404  CG  GLU   235      52.366  42.870  90.596  1.00  0.00      PROA C
ATOM    405  HG2 GLU   235      52.452  42.573  91.641  1.00  0.00      PROA H
ATOM    406  HG3 GLU   235      52.211  43.947  90.536  1.00  0.00      PROA H
ATOM    407  CD  GLU   235      51.123  42.195  90.027  1.00  0.00      PROA C
ATOM    408  OE1 GLU   235      51.173  40.974  89.752  1.00  0.00      PROA O
ATOM    409  OE2 GLU   235      50.089  42.897  89.854  1.00  0.00      PROA O
ATOM    410  C   GLU   235      54.378  44.243  88.187  1.00  0.00      PROA C
ATOM    411  O   GLU   235      55.184  44.638  89.030  1.00  0.00      PROA O
ATOM    412  N   PRO   236      54.109  45.019  87.136  1.00  0.00      PROA N
ATOM    413  CD  PRO   236      53.227  44.671  86.019  1.00  0.00      PROA C
ATOM    414  HD2 PRO   236      52.196  44.901  86.284  1.00  0.00      PROA H
ATOM    415  HD3 PRO   236      53.317  43.606  85.803  1.00  0.00      PROA H
ATOM    416  CG  PRO   236      53.732  45.533  84.864  1.00  0.00      PROA C
ATOM    417  HG2 PRO   236      52.903  45.766  84.195  1.00  0.00      PROA H
ATOM    418  HG3 PRO   236      54.501  44.990  84.314  1.00  0.00      PROA H
ATOM    419  CB  PRO   236      54.293  46.775  85.547  1.00  0.00      PROA C
ATOM    420  HB2 PRO   236      53.499  47.512  85.669  1.00  0.00      PROA H
ATOM    421  HB3 PRO   236      55.089  47.198  84.935  1.00  0.00      PROA H
ATOM    422  CA  PRO   236      54.814  46.262  86.897  1.00  0.00      PROA C
ATOM    423  HA  PRO   236      55.862  46.050  86.683  1.00  0.00      PROA H
ATOM    424  C   PRO   236      54.570  47.253  87.981  1.00  0.00      PROA C
ATOM    425  O   PRO   236      55.409  48.110  88.105  1.00  0.00      PROA O
ATOM    426  N   GLY   237      53.485  47.138  88.777  1.00  0.00      PROA N
ATOM    427  H   GLY   237      52.841  46.372  88.644  1.00  0.00      PROA H
ATOM    428  CA  GLY   237      53.200  48.089  89.840  1.00  0.00      PROA C
ATOM    429  HA2 GLY   237      53.332  49.104  89.465  1.00  0.00      PROA H
ATOM    430  HA3 GLY   237      52.173  47.958  90.179  1.00  0.00      PROA H
ATOM    431  C   GLY   237      54.072  47.967  91.061  1.00  0.00      PROA C
ATOM    432  O   GLY   237      54.005  48.809  91.946  1.00  0.00      PROA O
ATOM    433  N   ARG   238      54.864  46.889  91.190  1.00  0.00      PROA N
ATOM    434  H   ARG   238      54.917  46.209  90.445  1.00  0.00      PROA H
ATOM    435  CA  ARG   238      55.677  46.616  92.357  1.00  0.00      PROA C
ATOM    436  HA  ARG   238      55.492  47.376  93.116  1.00  0.00      PROA H
ATOM    437  CB  ARG   238      55.338  45.227  92.949  1.00  0.00      PROA C
ATOM    438  HB2 ARG   238      55.466  44.463  92.182  1.00  0.00      PROA H
ATOM    439  HB3 ARG   238      56.004  45.016  93.786  1.00  0.00      PROA H
ATOM    440  CG  ARG   238      53.889  45.154  93.461  1.00  0.00      PROA C
ATOM    441  HG2 ARG   238      53.234  45.695  92.778  1.00  0.00      PROA H
ATOM    442  HG3 ARG   238      53.574  44.112  93.515  1.00  0.00      PROA H
ATOM    443  CD  ARG   238      53.734  45.772  94.860  1.00  0.00      PROA C
ATOM    444  HD2 ARG   238      54.555  46.466  95.044  1.00  0.00      PROA H
ATOM    445  HD3 ARG   238      52.786  46.308  94.919  1.00  0.00      PROA H
ATOM    446  NE  ARG   238      53.757  44.689  95.894  1.00  0.00      PROA N
ATOM    447  HE  ARG   238      54.627  44.494  96.369  1.00  0.00      PROA H
ATOM    448  CZ  ARG   238      52.697  43.969  96.220  1.00  0.00      PROA C
ATOM    449  NH1 ARG   238      51.498  44.258  95.761  1.00  0.00      PROA N
ATOM    450 HH11 ARG   238      51.374  45.047  95.143  1.00  0.00      PROA H
ATOM    451 HH12 ARG   238      50.707  43.690  96.029  1.00  0.00      PROA H
ATOM    452  NH2 ARG   238      52.844  43.004  97.109  1.00  0.00      PROA N
ATOM    453 HH21 ARG   238      53.751  42.832  97.519  1.00  0.00      PROA H
ATOM    454 HH22 ARG   238      52.048  42.441  97.374  1.00  0.00      PROA H
ATOM    455  C   ARG   238      57.132  46.630  91.971  1.00  0.00      PROA C
ATOM    456  O   ARG   238      57.483  46.405  90.822  1.00  0.00      PROA O
ATOM    457  N   ALA   239      58.068  46.893  92.908  1.00  0.00      PROA N
ATOM    458  H   ALA   239      57.797  47.006  93.874  1.00  0.00      PROA H
ATOM    459  CA  ALA   239      59.451  47.007  92.494  1.00  0.00      PROA C
ATOM    460  HA  ALA   239      59.508  47.583  91.570  1.00  0.00      PROA H
ATOM    461  CB  ALA   239      60.258  47.718  93.587  1.00  0.00      PROA C
ATOM    462  HB1 ALA   239      60.204  47.143  94.512  1.00  0.00      PROA H
ATOM    463  HB2 ALA   239      61.299  47.802  93.274  1.00  0.00      PROA H
ATOM    464  HB3 ALA   239      59.848  48.713  93.754  1.00  0.00      PROA H
ATOM    465  C   ALA   239      60.107  45.673  92.191  1.00  0.00      PROA C
ATOM    466  O   ALA   239      61.014  45.601  91.369  1.00  0.00      PROA O
ATOM    467  N   ASN   240      59.624  44.579  92.816  1.00  0.00      PROA N
ATOM    468  H   ASN   240      58.880  44.671  93.492  1.00  0.00      PROA H
ATOM    469  CA  ASN   240      60.153  43.251  92.542  1.00  0.00      PROA C
ATOM    470  HA  ASN   240      61.157  43.338  92.125  1.00  0.00      PROA H
ATOM    471  CB  ASN   240      60.218  42.414  93.853  1.00  0.00      PROA C
ATOM    472  HB2 ASN   240      60.654  41.438  93.640  1.00  0.00      PROA H
ATOM    473  HB3 ASN   240      60.834  42.935  94.587  1.00  0.00      PROA H
ATOM    474  CG  ASN   240      58.841  42.184  94.480  1.00  0.00      PROA C
ATOM    475  OD1 ASN   240      57.863  41.871  93.821  1.00  0.00      PROA O
ATOM    476  ND2 ASN   240      58.689  42.436  95.787  1.00  0.00      PROA N
ATOM    477 HD21 ASN   240      57.790  42.293  96.225  1.00  0.00      PROA H
ATOM    478 HD22 ASN   240      59.474  42.770  96.328  1.00  0.00      PROA H
ATOM    479  C   ASN   240      59.342  42.514  91.485  1.00  0.00      PROA C
ATOM    480  O   ASN   240      59.603  41.356  91.156  1.00  0.00      PROA O
ATOM    481  N   GLY   241      58.309  43.170  90.926  1.00  0.00      PROA N
ATOM    482  H   GLY   241      58.138  44.137  91.163  1.00  0.00      PROA H
ATOM    483  CA  GLY   241      57.422  42.520  89.979  1.00  0.00      PROA C
ATOM    484  HA2 GLY   241      57.203  41.509  90.322  1.00  0.00      PROA H
ATOM    485  HA3 GLY   241      56.494  43.087  89.903  1.00  0.00      PROA H
ATOM    486  C   GLY   241      57.980  42.404  88.594  1.00  0.00      PROA C
ATOM    487  O   GLY   241      57.424  41.706  87.755  1.00  0.00      PROA O
ATOM    488  N   LEU   242      59.090  43.101  88.301  1.00  0.00      PROA N
ATOM    489  H   LEU   242      59.490  43.725  88.987  1.00  0.00      PROA H
ATOM    490  CA  LEU   242      59.774  43.021  87.036  1.00  0.00      PROA C
ATOM    491  HA  LEU   242      59.301  42.260  86.415  1.00  0.00      PROA H
ATOM    492  CB  LEU   242      59.734  44.360  86.272  1.00  0.00      PROA C
ATOM    493  HB2 LEU   242      60.107  45.157  86.916  1.00  0.00      PROA H
ATOM    494  HB3 LEU   242      60.358  44.290  85.382  1.00  0.00      PROA H
ATOM    495  CG  LEU   242      58.324  44.770  85.810  1.00  0.00      PROA C
ATOM    496  HG  LEU   242      57.607  44.566  86.605  1.00  0.00      PROA H
ATOM    497  CD1 LEU   242      58.298  46.269  85.477  1.00  0.00      PROA C
ATOM    498 HD11 LEU   242      59.012  46.477  84.680  1.00  0.00      PROA H
ATOM    499 HD12 LEU   242      57.297  46.552  85.150  1.00  0.00      PROA H
ATOM    500 HD13 LEU   242      58.566  46.844  86.363  1.00  0.00      PROA H
ATOM    501  CD2 LEU   242      57.880  43.930  84.615  1.00  0.00      PROA C
ATOM    502 HD21 LEU   242      57.865  42.877  84.895  1.00  0.00      PROA H
ATOM    503 HD22 LEU   242      56.881  44.237  84.306  1.00  0.00      PROA H
ATOM    504 HD23 LEU   242      58.576  44.076  83.789  1.00  0.00      PROA H
ATOM    505  C   LEU   242      61.213  42.612  87.260  1.00  0.00      PROA C
ATOM    506  O   LEU   242      61.949  43.156  88.089  1.00  0.00      PROA O
ATOM    507  N   MET   243      61.640  41.586  86.502  1.00  0.00      PROA N
ATOM    508  H   MET   243      61.000  41.120  85.875  1.00  0.00      PROA H
ATOM    509  CA  MET   243      62.986  41.089  86.523  1.00  0.00      PROA C
ATOM    510  HA  MET   243      63.284  40.886  87.551  1.00  0.00      PROA H
ATOM    511  CB  MET   243      63.150  39.788  85.719  1.00  0.00      PROA C
ATOM    512  HB2 MET   243      62.729  39.921  84.722  1.00  0.00      PROA H
ATOM    513  HB3 MET   243      64.208  39.542  85.637  1.00  0.00      PROA H
ATOM    514  CG  MET   243      62.462  38.553  86.319  1.00  0.00      PROA C
ATOM    515  HG2 MET   243      62.318  38.701  87.389  1.00  0.00      PROA H
ATOM    516  HG3 MET   243      61.495  38.407  85.839  1.00  0.00      PROA H
ATOM    517  SD  MET   243      63.467  37.056  86.070  1.00  0.00      PROA S
ATOM    518  CE  MET   243      64.192  37.041  87.708  1.00  0.00      PROA C
ATOM    519  HE1 MET   243      63.403  36.962  88.455  1.00  0.00      PROA H
ATOM    520  HE2 MET   243      64.866  36.189  87.800  1.00  0.00      PROA H
ATOM    521  HE3 MET   243      64.751  37.964  87.867  1.00  0.00      PROA H
ATOM    522  C   MET   243      63.954  42.070  85.947  1.00  0.00      PROA C
ATOM    523  O   MET   243      63.868  42.346  84.754  1.00  0.00      PROA O
ATOM    524  N   TYR   244      64.890  42.598  86.768  1.00  0.00      PROA N
ATOM    525  H   TYR   244      64.860  42.402  87.758  1.00  0.00      PROA H
ATOM    526  CA  TYR   244      65.967  43.453  86.305  1.00  0.00      PROA C
ATOM    527  HA  TYR   244      66.233  44.159  87.091  1.00  0.00      PROA H
ATOM    528  CB  TYR   244      67.263  42.676  85.921  1.00  0.00      PROA C
ATOM    529  HB2 TYR   244      67.877  43.295  85.266  1.00  0.00      PROA H
ATOM    530  HB3 TYR   244      67.824  42.435  86.824  1.00  0.00      PROA H
ATOM    531  CG  TYR   244      66.977  41.378  85.195  1.00  0.00      PROA C
ATOM    532  CD1 TYR   244      66.501  41.363  83.873  1.00  0.00      PROA C
ATOM    533  HD1 TYR   244      66.294  42.300  83.357  1.00  0.00      PROA H
ATOM    534  CE1 TYR   244      66.288  40.150  83.200  1.00  0.00      PROA C
ATOM    535  HE1 TYR   244      65.931  40.153  82.170  1.00  0.00      PROA H
ATOM    536  CZ  TYR   244      66.532  38.936  83.852  1.00  0.00      PROA C
ATOM    537  OH  TYR   244      66.330  37.710  83.191  1.00  0.00      PROA O
ATOM    538  HH  TYR   244      66.022  37.817  82.288  1.00  0.00      PROA H
ATOM    539  CE2 TYR   244      66.992  38.932  85.169  1.00  0.00      PROA C
ATOM    540  HE2 TYR   244      67.164  37.987  85.684  1.00  0.00      PROA H
ATOM    541  CD2 TYR   244      67.229  40.149  85.818  1.00  0.00      PROA C
ATOM    542  HD2 TYR   244      67.620  40.123  86.835  1.00  0.00      PROA H
ATOM    543  C   TYR   244      65.570  44.478  85.255  1.00  0.00      PROA C
ATOM    544  O   TYR   244      66.242  44.650  84.248  1.00  0.00      PROA O
ATOM    545  N   PHE   245      64.455  45.174  85.515  1.00  0.00      PROA N
ATOM    546  H   PHE   245      63.911  44.966  86.340  1.00  0.00      PROA H
ATOM    547  CA  PHE   245      63.976  46.229  84.660  1.00  0.00      PROA C
ATOM    548  HA  PHE   245      64.819  46.828  84.314  1.00  0.00      PROA H
ATOM    549  CB  PHE   245      63.223  45.706  83.400  1.00  0.00      PROA C
ATOM    550  HB2 PHE   245      62.638  44.825  83.666  1.00  0.00      PROA H
ATOM    551  HB3 PHE   245      62.557  46.483  83.025  1.00  0.00      PROA H
ATOM    552  CG  PHE   245      64.148  45.317  82.277  1.00  0.00      PROA C
ATOM    553  CD1 PHE   245      65.187  46.170  81.869  1.00  0.00      PROA C
ATOM    554  HD1 PHE   245      65.303  47.149  82.336  1.00  0.00      PROA H
ATOM    555  CE1 PHE   245      66.076  45.770  80.865  1.00  0.00      PROA C
ATOM    556  HE1 PHE   245      66.936  46.391  80.619  1.00  0.00      PROA H
ATOM    557  CZ  PHE   245      65.874  44.580  80.171  1.00  0.00      PROA C
ATOM    558  HZ  PHE   245      66.526  44.317  79.339  1.00  0.00      PROA H
ATOM    559  CE2 PHE   245      64.831  43.730  80.550  1.00  0.00      PROA C
ATOM    560  HE2 PHE   245      64.679  42.786  80.026  1.00  0.00      PROA H
ATOM    561  CD2 PHE   245      63.981  44.093  81.604  1.00  0.00      PROA C
ATOM    562  HD2 PHE   245      63.183  43.412  81.901  1.00  0.00      PROA H
ATOM    563  C   PHE   245      63.052  47.110  85.461  1.00  0.00      PROA C
ATOM    564  O   PHE   245      62.363  46.641  86.363  1.00  0.00      PROA O
ATOM    565  N   LYS   246      63.041  48.415  85.157  1.00  0.00      PROA N
ATOM    566  H   LYS   246      63.629  48.765  84.414  1.00  0.00      PROA H
ATOM    567  CA  LYS   246      62.223  49.397  85.835  1.00  0.00      PROA C
ATOM    568  HA  LYS   246      61.840  48.972  86.763  1.00  0.00      PROA H
ATOM    569  CB  LYS   246      63.016  50.670  86.182  1.00  0.00      PROA C
ATOM    570  HB2 LYS   246      63.731  50.881  85.387  1.00  0.00      PROA H
ATOM    571  HB3 LYS   246      62.329  51.510  86.284  1.00  0.00      PROA H
ATOM    572  CG  LYS   246      63.828  50.635  87.476  1.00  0.00      PROA C
ATOM    573  HG2 LYS   246      63.183  50.888  88.317  1.00  0.00      PROA H
ATOM    574  HG3 LYS   246      64.238  49.636  87.621  1.00  0.00      PROA H
ATOM    575  CD  LYS   246      64.964  51.658  87.359  1.00  0.00      PROA C
ATOM    576  HD2 LYS   246      65.023  52.020  86.332  1.00  0.00      PROA H
ATOM    577  HD3 LYS   246      64.770  52.495  88.029  1.00  0.00      PROA H
ATOM    578  CE  LYS   246      66.352  51.126  87.714  1.00  0.00      PROA C
ATOM    579  HE2 LYS   246      66.380  50.863  88.772  1.00  0.00      PROA H
ATOM    580  HE3 LYS   246      66.568  50.242  87.115  1.00  0.00      PROA H
ATOM    581  NZ  LYS   246      67.367  52.165  87.440  1.00  0.00      PROA N
ATOM    582  HZ1 LYS   246      67.169  52.985  87.996  1.00  0.00      PROA H
ATOM    583  HZ2 LYS   246      68.283  51.812  87.676  1.00  0.00      PROA H
ATOM    584  HZ3 LYS   246      67.342  52.409  86.460  1.00  0.00      PROA H
ATOM    585  C   LYS   246      61.065  49.817  84.981  1.00  0.00      PROA C
ATOM    586  O   LYS   246      61.002  49.564  83.784  1.00  0.00      PROA O
ATOM    587  N   GLU   247      60.070  50.479  85.594  1.00  0.00      PROA N
ATOM    588  H   GLU   247      60.183  50.788  86.549  1.00  0.00      PROA H
ATOM    589  CA  GLU   247      58.812  50.780  84.943  1.00  0.00      PROA C
ATOM    590  HA  GLU   247      58.403  49.870  84.504  1.00  0.00      PROA H
ATOM    591  CB  GLU   247      57.811  51.342  85.962  1.00  0.00      PROA C
ATOM    592  HB2 GLU   247      58.258  52.188  86.483  1.00  0.00      PROA H
ATOM    593  HB3 GLU   247      56.910  51.670  85.444  1.00  0.00      PROA H
ATOM    594  CG  GLU   247      57.342  50.352  87.065  1.00  0.00      PROA C
ATOM    595  HG2 GLU   247      56.771  49.543  86.609  1.00  0.00      PROA H
ATOM    596  HG3 GLU   247      58.211  49.939  87.576  1.00  0.00      PROA H
ATOM    597  CD  GLU   247      56.452  51.083  88.091  1.00  0.00      PROA C
ATOM    598  OE1 GLU   247      56.385  52.335  87.982  1.00  0.00      PROA O
ATOM    599  OE2 GLU   247      55.878  50.481  89.030  1.00  0.00      PROA O
ATOM    600  C   GLU   247      58.913  51.761  83.790  1.00  0.00      PROA C
ATOM    601  O   GLU   247      58.363  51.553  82.711  1.00  0.00      PROA O
ATOM    602  N   GLU   248      59.658  52.871  84.004  1.00  0.00      PROA N
ATOM    603  H   GLU   248      59.996  53.082  84.932  1.00  0.00      PROA H
ATOM    604  CA  GLU   248      60.007  53.800  82.947  1.00  0.00      PROA C
ATOM    605  HA  GLU   248      59.102  54.275  82.567  1.00  0.00      PROA H
ATOM    606  CB  GLU   248      60.956  54.881  83.493  1.00  0.00      PROA C
ATOM    607  HB2 GLU   248      61.795  54.406  84.000  1.00  0.00      PROA H
ATOM    608  HB3 GLU   248      61.327  55.489  82.668  1.00  0.00      PROA H
ATOM    609  CG  GLU   248      60.287  55.833  84.502  1.00  0.00      PROA C
ATOM    610  HG2 GLU   248      59.493  56.391  84.005  1.00  0.00      PROA H
ATOM    611  HG3 GLU   248      59.864  55.255  85.323  1.00  0.00      PROA H
ATOM    612  CD  GLU   248      61.302  56.830  85.074  1.00  0.00      PROA C
ATOM    613  OE1 GLU   248      62.534  56.614  84.896  1.00  0.00      PROA O
ATOM    614  OE2 GLU   248      60.836  57.768  85.770  1.00  0.00      PROA O
ATOM    615  C   GLU   248      60.721  53.127  81.800  1.00  0.00      PROA C
ATOM    616  O   GLU   248      60.345  53.271  80.639  1.00  0.00      PROA O
ATOM    617  N   GLU   249      61.732  52.300  82.122  1.00  0.00      PROA N
ATOM    618  H   GLU   249      62.000  52.184  83.089  1.00  0.00      PROA H
ATOM    619  CA  GLU   249      62.472  51.551  81.134  1.00  0.00      PROA C
ATOM    620  HA  GLU   249      62.880  52.235  80.390  1.00  0.00      PROA H
ATOM    621  CB  GLU   249      63.635  50.776  81.776  1.00  0.00      PROA C
ATOM    622  HB2 GLU   249      63.245  50.103  82.540  1.00  0.00      PROA H
ATOM    623  HB3 GLU   249      64.152  50.197  81.011  1.00  0.00      PROA H
ATOM    624  CG  GLU   249      64.688  51.679  82.457  1.00  0.00      PROA C
ATOM    625  HG2 GLU   249      65.281  52.185  81.695  1.00  0.00      PROA H
ATOM    626  HG3 GLU   249      64.185  52.420  83.078  1.00  0.00      PROA H
ATOM    627  CD  GLU   249      65.639  50.877  83.347  1.00  0.00      PROA C
ATOM    628  OE1 GLU   249      65.241  49.773  83.817  1.00  0.00      PROA O
ATOM    629  OE2 GLU   249      66.740  51.377  83.676  1.00  0.00      PROA O
ATOM    630  C   GLU   249      61.599  50.573  80.392  1.00  0.00      PROA C
ATOM    631  O   GLU   249      61.653  50.463  79.173  1.00  0.00      PROA O
ATOM    632  N   ARG   250      60.696  49.877  81.099  1.00  0.00      PROA N
ATOM    633  H   ARG   250      60.685  49.942  82.107  1.00  0.00      PROA H
ATOM    634  CA  ARG   250      59.723  49.024  80.472  1.00  0.00      PROA C
ATOM    635  HA  ARG   250      60.233  48.270  79.872  1.00  0.00      PROA H
ATOM    636  CB  ARG   250      58.851  48.311  81.529  1.00  0.00      PROA C
ATOM    637  HB2 ARG   250      58.947  48.823  82.486  1.00  0.00      PROA H
ATOM    638  HB3 ARG   250      57.808  48.328  81.212  1.00  0.00      PROA H
ATOM    639  CG  ARG   250      59.251  46.849  81.738  1.00  0.00      PROA C
ATOM    640  HG2 ARG   250      59.740  46.474  80.839  1.00  0.00      PROA H
ATOM    641  HG3 ARG   250      59.938  46.777  82.581  1.00  0.00      PROA H
ATOM    642  CD  ARG   250      58.055  45.981  82.025  1.00  0.00      PROA C
ATOM    643  HD2 ARG   250      58.386  45.033  82.448  1.00  0.00      PROA H
ATOM    644  HD3 ARG   250      57.401  46.487  82.736  1.00  0.00      PROA H
ATOM    645  NE  ARG   250      57.328  45.739  80.759  1.00  0.00      PROA N
ATOM    646  HE  ARG   250      57.606  46.257  79.938  1.00  0.00      PROA H
ATOM    647  CZ  ARG   250      56.363  44.844  80.836  1.00  0.00      PROA C
ATOM    648  NH1 ARG   250      55.684  44.706  81.978  1.00  0.00      PROA N
ATOM    649 HH11 ARG   250      55.914  45.286  82.772  1.00  0.00      PROA H
ATOM    650 HH12 ARG   250      54.944  44.022  82.042  1.00  0.00      PROA H
ATOM    651  NH2 ARG   250      55.845  44.470  79.668  1.00  0.00      PROA N
ATOM    652 HH21 ARG   250      56.199  44.870  78.811  1.00  0.00      PROA H
ATOM    653 HH22 ARG   250      55.101  43.787  79.645  1.00  0.00      PROA H
ATOM    654  C   ARG   250      58.829  49.751  79.494  1.00  0.00      PROA C
ATOM    655  O   ARG   250      58.559  49.269  78.402  1.00  0.00      PROA O
ATOM    656  N   ARG   251      58.330  50.930  79.870  1.00  0.00      PROA N
ATOM    657  H   ARG   251      58.522  51.288  80.795  1.00  0.00      PROA H
ATOM    658  CA  ARG   251      57.514  51.724  78.989  1.00  0.00      PROA C
ATOM    659  HA  ARG   251      56.715  51.106  78.579  1.00  0.00      PROA H
ATOM    660  CB  ARG   251      56.898  52.894  79.748  1.00  0.00      PROA C
ATOM    661  HB2 ARG   251      57.368  52.980  80.728  1.00  0.00      PROA H
ATOM    662  HB3 ARG   251      57.057  53.815  79.188  1.00  0.00      PROA H
ATOM    663  CG  ARG   251      55.393  52.730  79.963  1.00  0.00      PROA C
ATOM    664  HG2 ARG   251      54.921  52.442  79.024  1.00  0.00      PROA H
ATOM    665  HG3 ARG   251      55.214  51.958  80.711  1.00  0.00      PROA H
ATOM    666  CD  ARG   251      54.790  54.045  80.445  1.00  0.00      PROA C
ATOM    667  HD2 ARG   251      54.999  54.830  79.718  1.00  0.00      PROA H
ATOM    668  HD3 ARG   251      53.712  53.932  80.556  1.00  0.00      PROA H
ATOM    669  NE  ARG   251      55.439  54.346  81.764  1.00  0.00      PROA N
ATOM    670  HE  ARG   251      56.336  54.810  81.765  1.00  0.00      PROA H
ATOM    671  CZ  ARG   251      54.900  54.037  82.940  1.00  0.00      PROA C
ATOM    672  NH1 ARG   251      53.635  53.718  83.017  1.00  0.00      PROA N
ATOM    673 HH11 ARG   251      53.068  53.708  82.181  1.00  0.00      PROA H
ATOM    674 HH12 ARG   251      53.230  53.484  83.912  1.00  0.00      PROA H
ATOM    675  NH2 ARG   251      55.645  54.062  84.024  1.00  0.00      PROA N
ATOM    676 HH21 ARG   251      56.620  54.315  83.957  1.00  0.00      PROA H
ATOM    677 HH22 ARG   251      55.238  53.827  84.918  1.00  0.00      PROA H
ATOM    678  C   ARG   251      58.208  52.253  77.766  1.00  0.00      PROA C
ATOM    679  O   ARG   251      57.670  52.158  76.665  1.00  0.00      PROA O
ATOM    680  N   PHE   252      59.439  52.770  77.925  1.00  0.00      PROA N
ATOM    681  H   PHE   252      59.811  52.912  78.853  1.00  0.00      PROA H
ATOM    682  CA  PHE   252      60.265  53.136  76.806  1.00  0.00      PROA C
ATOM    683  HA  PHE   252      59.763  53.908  76.221  1.00  0.00      PROA H
ATOM    684  CB  PHE   252      61.618  53.676  77.379  1.00  0.00      PROA C
ATOM    685  HB2 PHE   252      61.487  54.705  77.714  1.00  0.00      PROA H
ATOM    686  HB3 PHE   252      61.930  53.057  78.220  1.00  0.00      PROA H
ATOM    687  CG  PHE   252      62.749  53.676  76.391  1.00  0.00      PROA C
ATOM    688  CD1 PHE   252      62.636  54.627  75.506  1.00  0.00      PROA C
ATOM    689  HD1 PHE   252      61.803  55.328  75.563  1.00  0.00      PROA H
ATOM    690  CE1 PHE   252      63.555  54.778  74.479  1.00  0.00      PROA C
ATOM    691  HE1 PHE   252      63.515  55.658  73.837  1.00  0.00      PROA H
ATOM    692  CZ  PHE   252      64.542  53.924  74.164  1.00  0.00      PROA C
ATOM    693  HZ  PHE   252      65.010  53.971  73.181  1.00  0.00      PROA H
ATOM    694  CE2 PHE   252      64.829  53.064  75.199  1.00  0.00      PROA C
ATOM    695  HE2 PHE   252      65.737  52.462  75.172  1.00  0.00      PROA H
ATOM    696  CD2 PHE   252      63.930  52.958  76.317  1.00  0.00      PROA C
ATOM    697  HD2 PHE   252      64.209  52.282  77.126  1.00  0.00      PROA H
ATOM    698  C   PHE   252      60.496  51.976  75.857  1.00  0.00      PROA C
ATOM    699  O   PHE   252      60.484  52.101  74.634  1.00  0.00      PROA O
ATOM    700  N   ALA   253      60.721  50.786  76.428  1.00  0.00      PROA N
ATOM    701  H   ALA   253      60.727  50.703  77.434  1.00  0.00      PROA H
ATOM    702  CA  ALA   253      60.958  49.609  75.646  1.00  0.00      PROA C
ATOM    703  HA  ALA   253      61.671  49.835  74.854  1.00  0.00      PROA H
ATOM    704  CB  ALA   253      61.525  48.502  76.532  1.00  0.00      PROA C
ATOM    705  HB1 ALA   253      60.814  48.270  77.324  1.00  0.00      PROA H
ATOM    706  HB2 ALA   253      61.703  47.610  75.931  1.00  0.00      PROA H
ATOM    707  HB3 ALA   253      62.464  48.835  76.973  1.00  0.00      PROA H
ATOM    708  C   ALA   253      59.736  49.130  74.914  1.00  0.00      PROA C
ATOM    709  O   ALA   253      59.818  48.784  73.745  1.00  0.00      PROA O
ATOM    710  N   ARG   254      58.550  49.169  75.542  1.00  0.00      PROA N
ATOM    711  H   ARG   254      58.508  49.381  76.529  1.00  0.00      PROA H
ATOM    712  CA  ARG   254      57.318  48.910  74.829  1.00  0.00      PROA C
ATOM    713  HA  ARG   254      57.369  47.928  74.358  1.00  0.00      PROA H
ATOM    714  CB  ARG   254      56.111  48.935  75.777  1.00  0.00      PROA C
ATOM    715  HB2 ARG   254      56.104  49.873  76.332  1.00  0.00      PROA H
ATOM    716  HB3 ARG   254      55.191  48.850  75.198  1.00  0.00      PROA H
ATOM    717  CG  ARG   254      56.130  47.793  76.793  1.00  0.00      PROA C
ATOM    718  HG2 ARG   254      56.133  46.838  76.267  1.00  0.00      PROA H
ATOM    719  HG3 ARG   254      57.024  47.870  77.411  1.00  0.00      PROA H
ATOM    720  CD  ARG   254      54.891  47.902  77.660  1.00  0.00      PROA C
ATOM    721  HD2 ARG   254      54.818  48.912  78.065  1.00  0.00      PROA H
ATOM    722  HD3 ARG   254      54.007  47.687  77.060  1.00  0.00      PROA H
ATOM    723  NE  ARG   254      55.032  46.934  78.726  1.00  0.00      PROA N
ATOM    724  HE  ARG   254      55.792  46.271  78.677  1.00  0.00      PROA H
ATOM    725  CZ  ARG   254      54.168  46.957  79.714  1.00  0.00      PROA C
ATOM    726  NH1 ARG   254      53.014  47.506  79.863  1.00  0.00      PROA N
ATOM    727 HH11 ARG   254      52.617  48.051  79.111  1.00  0.00      PROA H
ATOM    728 HH12 ARG   254      52.511  47.388  80.731  1.00  0.00      PROA H
ATOM    729  NH2 ARG   254      53.957  46.102  80.623  1.00  0.00      PROA N
ATOM    730 HH21 ARG   254      54.502  45.252  80.649  1.00  0.00      PROA H
ATOM    731 HH22 ARG   254      53.244  46.274  81.318  1.00  0.00      PROA H
ATOM    732  C   ARG   254      57.057  49.875  73.695  1.00  0.00      PROA C
ATOM    733  O   ARG   254      56.661  49.472  72.604  1.00  0.00      PROA O
ATOM    734  N   LEU   255      57.295  51.184  73.917  1.00  0.00      PROA N
ATOM    735  H   LEU   255      57.561  51.500  74.838  1.00  0.00      PROA H
ATOM    736  CA  LEU   255      57.178  52.168  72.856  1.00  0.00      PROA C
ATOM    737  HA  LEU   255      56.193  52.092  72.397  1.00  0.00      PROA H
ATOM    738  CB  LEU   255      57.362  53.595  73.421  1.00  0.00      PROA C
ATOM    739  HB2 LEU   255      58.015  53.560  74.292  1.00  0.00      PROA H
ATOM    740  HB3 LEU   255      57.808  54.233  72.658  1.00  0.00      PROA H
ATOM    741  CG  LEU   255      56.048  54.270  73.865  1.00  0.00      PROA C
ATOM    742  HG  LEU   255      55.417  53.540  74.372  1.00  0.00      PROA H
ATOM    743  CD1 LEU   255      56.341  55.429  74.826  1.00  0.00      PROA C
ATOM    744 HD11 LEU   255      56.967  56.168  74.326  1.00  0.00      PROA H
ATOM    745 HD12 LEU   255      55.403  55.895  75.131  1.00  0.00      PROA H
ATOM    746 HD13 LEU   255      56.859  55.050  75.707  1.00  0.00      PROA H
ATOM    747  CD2 LEU   255      55.253  54.758  72.641  1.00  0.00      PROA C
ATOM    748 HD21 LEU   255      55.015  53.910  72.000  1.00  0.00      PROA H
ATOM    749 HD22 LEU   255      54.329  55.233  72.973  1.00  0.00      PROA H
ATOM    750 HD23 LEU   255      55.850  55.479  72.083  1.00  0.00      PROA H
ATOM    751  C   LEU   255      58.147  51.944  71.705  1.00  0.00      PROA C
ATOM    752  O   LEU   255      57.773  51.978  70.530  1.00  0.00      PROA O
ATOM    753  N   TRP   256      59.424  51.653  72.019  1.00  0.00      PROA N
ATOM    754  H   TRP   256      59.713  51.628  72.986  1.00  0.00      PROA H
ATOM    755  CA  TRP   256      60.427  51.368  71.015  1.00  0.00      PROA C
ATOM    756  HA  TRP   256      60.471  52.190  70.300  1.00  0.00      PROA H
ATOM    757  CB  TRP   256      61.815  51.201  71.693  1.00  0.00      PROA C
ATOM    758  HB2 TRP   256      62.158  52.167  72.062  1.00  0.00      PROA H
ATOM    759  HB3 TRP   256      61.732  50.503  72.526  1.00  0.00      PROA H
ATOM    760  CG  TRP   256      62.943  50.677  70.851  1.00  0.00      PROA C
ATOM    761  CD1 TRP   256      63.170  49.365  70.509  1.00  0.00      PROA C
ATOM    762  HD1 TRP   256      62.485  48.587  70.849  1.00  0.00      PROA H
ATOM    763  NE1 TRP   256      64.309  49.274  69.742  1.00  0.00      PROA N
ATOM    764  HE1 TRP   256      64.683  48.423  69.346  1.00  0.00      PROA H
ATOM    765  CE2 TRP   256      64.851  50.523  69.606  1.00  0.00      PROA C
ATOM    766  CZ2 TRP   256      65.983  50.955  68.942  1.00  0.00      PROA C
ATOM    767  HZ2 TRP   256      66.660  50.230  68.490  1.00  0.00      PROA H
ATOM    768  CH2 TRP   256      66.240  52.325  68.862  1.00  0.00      PROA C
ATOM    769  HH2 TRP   256      67.051  52.691  68.232  1.00  0.00      PROA H
ATOM    770  CZ3 TRP   256      65.466  53.226  69.582  1.00  0.00      PROA C
ATOM    771  HZ3 TRP   256      65.734  54.282  69.599  1.00  0.00      PROA H
ATOM    772  CE3 TRP   256      64.344  52.791  70.288  1.00  0.00      PROA C
ATOM    773  HE3 TRP   256      63.739  53.507  70.845  1.00  0.00      PROA H
ATOM    774  CD2 TRP   256      64.008  51.439  70.270  1.00  0.00      PROA C
ATOM    775  C   TRP   256      60.104  50.141  70.198  1.00  0.00      PROA C
ATOM    776  O   TRP   256      60.108  50.158  68.970  1.00  0.00      PROA O
ATOM    777  N   VAL   257      59.755  49.034  70.872  1.00  0.00      PROA N
ATOM    778  H   VAL   257      59.776  49.030  71.882  1.00  0.00      PROA H
ATOM    779  CA  VAL   257      59.339  47.809  70.223  1.00  0.00      PROA C
ATOM    780  HA  VAL   257      60.132  47.460  69.561  1.00  0.00      PROA H
ATOM    781  CB  VAL   257      59.044  46.718  71.254  1.00  0.00      PROA C
ATOM    782  HB  VAL   257      58.263  47.059  71.933  1.00  0.00      PROA H
ATOM    783  CG1 VAL   257      58.567  45.405  70.600  1.00  0.00      PROA C
ATOM    784 HG11 VAL   257      59.339  45.032  69.927  1.00  0.00      PROA H
ATOM    785 HG12 VAL   257      58.371  44.663  71.374  1.00  0.00      PROA H
ATOM    786 HG13 VAL   257      57.653  45.591  70.037  1.00  0.00      PROA H
ATOM    787  CG2 VAL   257      60.273  46.454  72.151  1.00  0.00      PROA C
ATOM    788 HG21 VAL   257      60.541  47.369  72.679  1.00  0.00      PROA H
ATOM    789 HG22 VAL   257      60.035  45.674  72.874  1.00  0.00      PROA H
ATOM    790 HG23 VAL   257      61.112  46.132  71.533  1.00  0.00      PROA H
ATOM    791  C   VAL   257      58.113  48.090  69.386  1.00  0.00      PROA C
ATOM    792  O   VAL   257      58.053  47.732  68.224  1.00  0.00      PROA O
ATOM    793  N   GLY   258      57.125  48.841  69.890  1.00  0.00      PROA N
ATOM    794  H   GLY   258      57.214  49.237  70.815  1.00  0.00      PROA H
ATOM    795  CA  GLY   258      55.913  49.104  69.126  1.00  0.00      PROA C
ATOM    796  HA2 GLY   258      55.457  48.159  68.831  1.00  0.00      PROA H
ATOM    797  HA3 GLY   258      55.212  49.669  69.740  1.00  0.00      PROA H
ATOM    798  C   GLY   258      56.135  49.896  67.870  1.00  0.00      PROA C
ATOM    799  O   GLY   258      55.654  49.540  66.797  1.00  0.00      PROA O
ATOM    800  N   VAL   259      56.902  50.989  67.951  1.00  0.00      PROA N
ATOM    801  H   VAL   259      57.306  51.258  68.836  1.00  0.00      PROA H
ATOM    802  CA  VAL   259      57.163  51.797  66.785  1.00  0.00      PROA C
ATOM    803  HA  VAL   259      56.224  52.010  66.273  1.00  0.00      PROA H
ATOM    804  CB  VAL   259      57.803  53.076  67.208  1.00  0.00      PROA C
ATOM    805  HB  VAL   259      57.432  53.360  68.193  1.00  0.00      PROA H
ATOM    806  CG1 VAL   259      59.314  52.928  67.280  1.00  0.00      PROA C
ATOM    807 HG11 VAL   259      59.700  52.651  66.299  1.00  0.00      PROA H
ATOM    808 HG12 VAL   259      59.758  53.874  67.591  1.00  0.00      PROA H
ATOM    809 HG13 VAL   259      59.570  52.153  68.003  1.00  0.00      PROA H
ATOM    810  CG2 VAL   259      57.448  54.166  66.226  1.00  0.00      PROA C
ATOM    811 HG21 VAL   259      56.366  54.294  66.199  1.00  0.00      PROA H
ATOM    812 HG22 VAL   259      57.916  55.101  66.535  1.00  0.00      PROA H
ATOM    813 HG23 VAL   259      57.806  53.892  65.233  1.00  0.00      PROA H
ATOM    814  C   VAL   259      57.990  51.059  65.744  1.00  0.00      PROA C
ATOM    815  O   VAL   259      57.738  51.138  64.542  1.00  0.00      PROA O
ATOM    816  N   TRP   260      59.003  50.280  66.183  1.00  0.00      PROA N
ATOM    817  H   TRP   260      59.183  50.197  67.173  1.00  0.00      PROA H
ATOM    818  CA  TRP   260      59.838  49.560  65.263  1.00  0.00      PROA C
ATOM    819  HA  TRP   260      60.091  50.204  64.420  1.00  0.00      PROA H
ATOM    820  CB  TRP   260      61.146  49.099  65.933  1.00  0.00      PROA C
ATOM    821  HB2 TRP   260      60.928  48.715  66.930  1.00  0.00      PROA H
ATOM    822  HB3 TRP   260      61.605  48.312  65.334  1.00  0.00      PROA H
ATOM    823  CG  TRP   260      62.155  50.189  66.085  1.00  0.00      PROA C
ATOM    824  CD1 TRP   260      62.699  50.601  67.261  1.00  0.00      PROA C
ATOM    825  HD1 TRP   260      62.389  50.137  68.197  1.00  0.00      PROA H
ATOM    826  NE1 TRP   260      63.604  51.601  67.035  1.00  0.00      PROA N
ATOM    827  HE1 TRP   260      64.145  52.073  67.745  1.00  0.00      PROA H
ATOM    828  CE2 TRP   260      63.668  51.864  65.714  1.00  0.00      PROA C
ATOM    829  CZ2 TRP   260      64.429  52.781  65.024  1.00  0.00      PROA C
ATOM    830  HZ2 TRP   260      65.131  53.421  65.559  1.00  0.00      PROA H
ATOM    831  CH2 TRP   260      64.257  52.842  63.646  1.00  0.00      PROA C
ATOM    832  HH2 TRP   260      64.825  53.562  63.057  1.00  0.00      PROA H
ATOM    833  CZ3 TRP   260      63.370  52.004  62.980  1.00  0.00      PROA C
ATOM    834  HZ3 TRP   260      63.272  52.066  61.897  1.00  0.00      PROA H
ATOM    835  CE3 TRP   260      62.600  51.079  63.684  1.00  0.00      PROA C
ATOM    836  HE3 TRP   260      61.898  50.437  63.151  1.00  0.00      PROA H
ATOM    837  CD2 TRP   260      62.752  51.002  65.065  1.00  0.00      PROA C
ATOM    838  C   TRP   260      59.114  48.386  64.665  1.00  0.00      PROA C
ATOM    839  O   TRP   260      59.323  48.039  63.506  1.00  0.00      PROA O
ATOM    840  N   SER   261      58.187  47.781  65.425  1.00  0.00      PROA N
ATOM    841  H   SER   261      58.052  48.072  66.383  1.00  0.00      PROA H
ATOM    842  CA  SER   261      57.359  46.709  64.916  1.00  0.00      PROA C
ATOM    843  HA  SER   261      57.985  45.980  64.401  1.00  0.00      PROA H
ATOM    844  CB  SER   261      56.584  45.959  66.014  1.00  0.00      PROA C
ATOM    845  HB2 SER   261      55.785  46.596  66.394  1.00  0.00      PROA H
ATOM    846  HB3 SER   261      56.155  45.048  65.598  1.00  0.00      PROA H
ATOM    847  OG  SER   261      57.425  45.610  67.084  1.00  0.00      PROA O
ATOM    848  HG  SER   261      56.916  45.145  67.752  1.00  0.00      PROA H
ATOM    849  C   SER   261      56.354  47.231  63.926  1.00  0.00      PROA C
ATOM    850  O   SER   261      56.051  46.585  62.929  1.00  0.00      PROA O
ATOM    851  N   VAL   262      55.834  48.452  64.153  1.00  0.00      PROA N
ATOM    852  H   VAL   262      56.033  48.932  65.019  1.00  0.00      PROA H
ATOM    853  CA  VAL   262      54.984  49.131  63.197  1.00  0.00      PROA C
ATOM    854  HA  VAL   262      54.186  48.460  62.879  1.00  0.00      PROA H
ATOM    855  CB  VAL   262      54.356  50.379  63.808  1.00  0.00      PROA C
ATOM    856  HB  VAL   262      55.094  50.895  64.422  1.00  0.00      PROA H
ATOM    857  CG1 VAL   262      53.862  51.350  62.719  1.00  0.00      PROA C
ATOM    858 HG11 VAL   262      53.114  50.853  62.101  1.00  0.00      PROA H
ATOM    859 HG12 VAL   262      53.420  52.228  63.188  1.00  0.00      PROA H
ATOM    860 HG13 VAL   262      54.702  51.655  62.096  1.00  0.00      PROA H
ATOM    861  CG2 VAL   262      53.190  49.964  64.723  1.00  0.00      PROA C
ATOM    862 HG21 VAL   262      53.562  49.316  65.516  1.00  0.00      PROA H
ATOM    863 HG22 VAL   262      52.737  50.853  65.162  1.00  0.00      PROA H
ATOM    864 HG23 VAL   262      52.442  49.427  64.138  1.00  0.00      PROA H
ATOM    865  C   VAL   262      55.709  49.462  61.913  1.00  0.00      PROA C
ATOM    866  O   VAL   262      55.191  49.267  60.813  1.00  0.00      PROA O
ATOM    867  N   LEU   263      56.955  49.967  62.024  1.00  0.00      PROA N
ATOM    868  H   LEU   263      57.342  50.161  62.936  1.00  0.00      PROA H
ATOM    869  CA  LEU   263      57.753  50.237  60.854  1.00  0.00      PROA C
ATOM    870  HA  LEU   263      57.177  50.841  60.152  1.00  0.00      PROA H
ATOM    871  CB  LEU   263      59.043  51.003  61.204  1.00  0.00      PROA C
ATOM    872  HB2 LEU   263      58.817  51.782  61.932  1.00  0.00      PROA H
ATOM    873  HB3 LEU   263      59.773  50.312  61.627  1.00  0.00      PROA H
ATOM    874  CG  LEU   263      59.731  51.698  60.008  1.00  0.00      PROA C
ATOM    875  HG  LEU   263      60.395  50.992  59.510  1.00  0.00      PROA H
ATOM    876  CD1 LEU   263      58.728  52.216  58.967  1.00  0.00      PROA C
ATOM    877 HD11 LEU   263      58.060  52.940  59.434  1.00  0.00      PROA H
ATOM    878 HD12 LEU   263      59.268  52.695  58.150  1.00  0.00      PROA H
ATOM    879 HD13 LEU   263      58.145  51.382  58.577  1.00  0.00      PROA H
ATOM    880  CD2 LEU   263      60.597  52.858  60.506  1.00  0.00      PROA C
ATOM    881 HD21 LEU   263      61.359  52.478  61.186  1.00  0.00      PROA H
ATOM    882 HD22 LEU   263      61.078  53.343  59.656  1.00  0.00      PROA H
ATOM    883 HD23 LEU   263      59.971  53.581  61.029  1.00  0.00      PROA H
ATOM    884  C   LEU   263      58.093  48.987  60.099  1.00  0.00      PROA C
ATOM    885  O   LEU   263      57.916  48.946  58.887  1.00  0.00      PROA O
ATOM    886  N   CYS   264      58.489  47.907  60.804  1.00  0.00      PROA N
ATOM    887  H   CYS   264      58.638  47.981  61.800  1.00  0.00      PROA H
ATOM    888  CA  CYS   264      58.723  46.605  60.209  1.00  0.00      PROA C
ATOM    889  HA  CYS   264      59.514  46.684  59.462  1.00  0.00      PROA H
ATOM    890  CB  CYS   264      59.153  45.579  61.282  1.00  0.00      PROA C
ATOM    891  HB2 CYS   264      59.755  46.077  62.042  1.00  0.00      PROA H
ATOM    892  HB3 CYS   264      58.267  45.147  61.747  1.00  0.00      PROA H
ATOM    893  SG  CYS   264      60.137  44.219  60.607  1.00  0.00      PROA S
ATOM    894  HG  CYS   264      60.306  43.583  61.763  1.00  0.00      PROA H
ATOM    895  C   CYS   264      57.478  46.086  59.531  1.00  0.00      PROA C
ATOM    896  O   CYS   264      57.548  45.644  58.394  1.00  0.00      PROA O
ATOM    897  N   CYS   265      56.296  46.205  60.169  1.00  0.00      PROA N
ATOM    898  H   CYS   265      56.266  46.562  61.114  1.00  0.00      PROA H
ATOM    899  CA  CYS   265      55.040  45.837  59.553  1.00  0.00      PROA C
ATOM    900  HA  CYS   265      55.060  44.780  59.288  1.00  0.00      PROA H
ATOM    901  CB  CYS   265      53.862  46.088  60.530  1.00  0.00      PROA C
ATOM    902  HB2 CYS   265      54.136  46.873  61.235  1.00  0.00      PROA H
ATOM    903  HB3 CYS   265      52.982  46.398  59.966  1.00  0.00      PROA H
ATOM    904  SG  CYS   265      53.414  44.621  61.488  1.00  0.00      PROA S
ATOM    905  HG  CYS   265      52.427  45.196  62.169  1.00  0.00      PROA H
ATOM    906  C   CYS   265      54.750  46.598  58.282  1.00  0.00      PROA C
ATOM    907  O   CYS   265      54.502  46.001  57.243  1.00  0.00      PROA O
ATOM    908  N   ALA   266      54.869  47.938  58.306  1.00  0.00      PROA N
ATOM    909  H   ALA   266      55.112  48.408  59.166  1.00  0.00      PROA H
ATOM    910  CA  ALA   266      54.661  48.764  57.136  1.00  0.00      PROA C
ATOM    911  HA  ALA   266      53.628  48.668  56.801  1.00  0.00      PROA H
ATOM    912  CB  ALA   266      54.956  50.233  57.503  1.00  0.00      PROA C
ATOM    913  HB1 ALA   266      55.989  50.323  57.840  1.00  0.00      PROA H
ATOM    914  HB2 ALA   266      54.803  50.865  56.628  1.00  0.00      PROA H
ATOM    915  HB3 ALA   266      54.285  50.550  58.302  1.00  0.00      PROA H
ATOM    916  C   ALA   266      55.571  48.369  55.991  1.00  0.00      PROA C
ATOM    917  O   ALA   266      55.163  48.233  54.839  1.00  0.00      PROA O
ATOM    918  N   SER   267      56.846  48.130  56.315  1.00  0.00      PROA N
ATOM    919  H   SER   267      57.127  48.118  57.286  1.00  0.00      PROA H
ATOM    920  CA  SER   267      57.878  47.879  55.340  1.00  0.00      PROA C
ATOM    921  HA  SER   267      57.749  48.552  54.492  1.00  0.00      PROA H
ATOM    922  CB  SER   267      59.290  48.099  55.912  1.00  0.00      PROA C
ATOM    923  HB2 SER   267      60.019  47.574  55.294  1.00  0.00      PROA H
ATOM    924  HB3 SER   267      59.519  49.165  55.916  1.00  0.00      PROA H
ATOM    925  OG  SER   267      59.369  47.610  57.230  1.00  0.00      PROA O
ATOM    926  HG  SER   267      60.255  47.754  57.572  1.00  0.00      PROA H
ATOM    927  C   SER   267      57.775  46.522  54.722  1.00  0.00      PROA C
ATOM    928  O   SER   267      57.684  46.405  53.509  1.00  0.00      PROA O
ATOM    929  N   THR   268      57.685  45.468  55.536  1.00  0.00      PROA N
ATOM    930  H   THR   268      57.761  45.594  56.535  1.00  0.00      PROA H
ATOM    931  CA  THR   268      57.478  44.099  55.093  1.00  0.00      PROA C
ATOM    932  HA  THR   268      58.243  43.832  54.365  1.00  0.00      PROA H
ATOM    933  CB  THR   268      57.547  43.086  56.213  1.00  0.00      PROA C
ATOM    934  HB  THR   268      57.222  42.113  55.844  1.00  0.00      PROA H
ATOM    935  CG2 THR   268      58.966  42.955  56.744  1.00  0.00      PROA C
ATOM    936 HG21 THR   268      59.302  43.919  57.125  1.00  0.00      PROA H
ATOM    937 HG22 THR   268      58.987  42.220  57.548  1.00  0.00      PROA H
ATOM    938 HG23 THR   268      59.627  42.632  55.940  1.00  0.00      PROA H
ATOM    939  OG1 THR   268      56.779  43.470  57.323  1.00  0.00      PROA O
ATOM    940  HG1 THR   268      56.850  42.802  58.008  1.00  0.00      PROA H
ATOM    941  C   THR   268      56.164  43.920  54.373  1.00  0.00      PROA C
ATOM    942  O   THR   268      56.046  43.094  53.470  1.00  0.00      PROA O
ATOM    943  N   LEU   269      55.128  44.701  54.726  1.00  0.00      PROA N
ATOM    944  H   LEU   269      55.230  45.364  55.481  1.00  0.00      PROA H
ATOM    945  CA  LEU   269      53.856  44.617  54.047  1.00  0.00      PROA C
ATOM    946  HA  LEU   269      53.620  43.572  53.845  1.00  0.00      PROA H
ATOM    947  CB  LEU   269      52.739  45.219  54.909  1.00  0.00      PROA C
ATOM    948  HB2 LEU   269      52.634  44.639  55.826  1.00  0.00      PROA H
ATOM    949  HB3 LEU   269      52.987  46.251  55.159  1.00  0.00      PROA H
ATOM    950  CG  LEU   269      51.330  45.273  54.294  1.00  0.00      PROA C
ATOM    951  HG  LEU   269      51.314  46.006  53.488  1.00  0.00      PROA H
ATOM    952  CD1 LEU   269      50.913  43.910  53.721  1.00  0.00      PROA C
ATOM    953 HD11 LEU   269      50.913  43.165  54.516  1.00  0.00      PROA H
ATOM    954 HD12 LEU   269      49.912  43.985  53.294  1.00  0.00      PROA H
ATOM    955 HD13 LEU   269      51.616  43.611  52.944  1.00  0.00      PROA H
ATOM    956  CD2 LEU   269      50.312  45.767  55.334  1.00  0.00      PROA C
ATOM    957 HD21 LEU   269      50.591  46.766  55.671  1.00  0.00      PROA H
ATOM    958 HD22 LEU   269      49.319  45.800  54.884  1.00  0.00      PROA H
ATOM    959 HD23 LEU   269      50.301  45.087  56.186  1.00  0.00      PROA H
ATOM    960  C   LEU   269      53.890  45.315  52.727  1.00  0.00      PROA C
ATOM    961  O   LEU   269      53.372  44.831  51.734  1.00  0.00      PROA O
ATOM    962  N   PHE   270      54.593  46.446  52.632  1.00  0.00      PROA N
ATOM    963  H   PHE   270      54.953  46.888  53.466  1.00  0.00      PROA H
ATOM    964  CA  PHE   270      54.867  47.079  51.365  1.00  0.00      PROA C
ATOM    965  HA  PHE   270      53.929  47.286  50.851  1.00  0.00      PROA H
ATOM    966  CB  PHE   270      55.623  48.390  51.659  1.00  0.00      PROA C
ATOM    967  HB2 PHE   270      54.959  49.085  52.174  1.00  0.00      PROA H
ATOM    968  HB3 PHE   270      56.486  48.180  52.290  1.00  0.00      PROA H
ATOM    969  CG  PHE   270      56.124  49.077  50.432  1.00  0.00      PROA C
ATOM    970  CD1 PHE   270      55.233  49.464  49.419  1.00  0.00      PROA C
ATOM    971  HD1 PHE   270      54.167  49.260  49.524  1.00  0.00      PROA H
ATOM    972  CE1 PHE   270      55.708  50.109  48.279  1.00  0.00      PROA C
ATOM    973  HE1 PHE   270      55.011  50.437  47.508  1.00  0.00      PROA H
ATOM    974  CZ  PHE   270      57.075  50.327  48.139  1.00  0.00      PROA C
ATOM    975  HZ  PHE   270      57.461  50.803  47.238  1.00  0.00      PROA H
ATOM    976  CE2 PHE   270      57.983  49.948  49.133  1.00  0.00      PROA C
ATOM    977  HE2 PHE   270      59.046  50.149  49.005  1.00  0.00      PROA H
ATOM    978  CD2 PHE   270      57.498  49.315  50.279  1.00  0.00      PROA C
ATOM    979  HD2 PHE   270      58.195  49.006  51.057  1.00  0.00      PROA H
ATOM    980  C   PHE   270      55.635  46.168  50.426  1.00  0.00      PROA C
ATOM    981  O   PHE   270      55.305  46.024  49.255  1.00  0.00      PROA O
ATOM    982  N   THR   271      56.651  45.460  50.945  1.00  0.00      PROA N
ATOM    983  H   THR   271      56.906  45.580  51.914  1.00  0.00      PROA H
ATOM    984  CA  THR   271      57.414  44.509  50.150  1.00  0.00      PROA C
ATOM    985  HA  THR   271      57.785  45.000  49.251  1.00  0.00      PROA H
ATOM    986  CB  THR   271      58.615  43.941  50.895  1.00  0.00      PROA C
ATOM    987  HB  THR   271      59.331  43.538  50.178  1.00  0.00      PROA H
ATOM    988  CG2 THR   271      59.303  45.019  51.719  1.00  0.00      PROA C
ATOM    989 HG21 THR   271      58.600  45.425  52.446  1.00  0.00      PROA H
ATOM    990 HG22 THR   271      60.157  44.589  52.241  1.00  0.00      PROA H
ATOM    991 HG23 THR   271      59.645  45.817  51.060  1.00  0.00      PROA H
ATOM    992  OG1 THR   271      58.291  42.891  51.790  1.00  0.00      PROA O
ATOM    993  HG1 THR   271      59.089  42.582  52.223  1.00  0.00      PROA H
ATOM    994  C   THR   271      56.544  43.376  49.673  1.00  0.00      PROA C
ATOM    995  O   THR   271      56.528  43.042  48.495  1.00  0.00      PROA O
ATOM    996  N   VAL   272      55.718  42.803  50.576  1.00  0.00      PROA N
ATOM    997  H   VAL   272      55.709  43.131  51.532  1.00  0.00      PROA H
ATOM    998  CA  VAL   272      54.825  41.723  50.250  1.00  0.00      PROA C
ATOM    999  HA  VAL   272      55.389  40.908  49.797  1.00  0.00      PROA H
ATOM   1000  CB  VAL   272      54.118  41.188  51.492  1.00  0.00      PROA C
ATOM   1001  HB  VAL   272      53.781  42.023  52.108  1.00  0.00      PROA H
ATOM   1002  CG1 VAL   272      52.899  40.339  51.100  1.00  0.00      PROA C
ATOM   1003 HG11 VAL   272      53.224  39.496  50.489  1.00  0.00      PROA H
ATOM   1004 HG12 VAL   272      52.409  39.967  52.000  1.00  0.00      PROA H
ATOM   1005 HG13 VAL   272      52.198  40.950  50.531  1.00  0.00      PROA H
ATOM   1006  CG2 VAL   272      55.102  40.346  52.328  1.00  0.00      PROA C
ATOM   1007 HG21 VAL   272      55.945  40.967  52.632  1.00  0.00      PROA H
ATOM   1008 HG22 VAL   272      54.594  39.966  53.214  1.00  0.00      PROA H
ATOM   1009 HG23 VAL   272      55.464  39.510  51.730  1.00  0.00      PROA H
ATOM   1010  C   VAL   272      53.854  42.172  49.195  1.00  0.00      PROA C
ATOM   1011  O   VAL   272      53.703  41.525  48.176  1.00  0.00      PROA O
ATOM   1012  N   LEU   273      53.262  43.364  49.345  1.00  0.00      PROA N
ATOM   1013  H   LEU   273      53.467  43.931  50.155  1.00  0.00      PROA H
ATOM   1014  CA  LEU   273      52.330  43.884  48.383  1.00  0.00      PROA C
ATOM   1015  HA  LEU   273      51.566  43.135  48.176  1.00  0.00      PROA H
ATOM   1016  CB  LEU   273      51.646  45.148  48.910  1.00  0.00      PROA C
ATOM   1017  HB2 LEU   273      52.402  45.878  49.197  1.00  0.00      PROA H
ATOM   1018  HB3 LEU   273      51.012  45.571  48.130  1.00  0.00      PROA H
ATOM   1019  CG  LEU   273      50.734  45.010  50.137  1.00  0.00      PROA C
ATOM   1020  HG  LEU   273      51.289  44.547  50.953  1.00  0.00      PROA H
ATOM   1021  CD1 LEU   273      50.251  46.399  50.570  1.00  0.00      PROA C
ATOM   1022 HD11 LEU   273      49.695  46.862  49.755  1.00  0.00      PROA H
ATOM   1023 HD12 LEU   273      49.603  46.304  51.442  1.00  0.00      PROA H
ATOM   1024 HD13 LEU   273      51.110  47.021  50.823  1.00  0.00      PROA H
ATOM   1025  CD2 LEU   273      49.562  44.069  49.891  1.00  0.00      PROA C
ATOM   1026 HD21 LEU   273      49.938  43.077  49.640  1.00  0.00      PROA H
ATOM   1027 HD22 LEU   273      48.949  44.007  50.790  1.00  0.00      PROA H
ATOM   1028 HD23 LEU   273      48.958  44.447  49.066  1.00  0.00      PROA H
ATOM   1029  C   LEU   273      52.966  44.192  47.053  1.00  0.00      PROA C
ATOM   1030  O   LEU   273      52.352  43.999  46.016  1.00  0.00      PROA O
ATOM   1031  N   THR   274      54.226  44.665  47.029  1.00  0.00      PROA N
ATOM   1032  H   THR   274      54.697  44.891  47.893  1.00  0.00      PROA H
ATOM   1033  CA  THR   274      54.940  44.861  45.773  1.00  0.00      PROA C
ATOM   1034  HA  THR   274      54.346  45.492  45.111  1.00  0.00      PROA H
ATOM   1035  CB  THR   274      56.295  45.523  45.889  1.00  0.00      PROA C
ATOM   1036  HB  THR   274      57.060  44.763  46.044  1.00  0.00      PROA H
ATOM   1037  CG2 THR   274      56.554  46.278  44.591  1.00  0.00      PROA C
ATOM   1038 HG21 THR   274      55.777  47.028  44.444  1.00  0.00      PROA H
ATOM   1039 HG22 THR   274      57.527  46.768  44.643  1.00  0.00      PROA H
ATOM   1040 HG23 THR   274      56.545  45.578  43.755  1.00  0.00      PROA H
ATOM   1041  OG1 THR   274      56.341  46.493  46.923  1.00  0.00      PROA O
ATOM   1042  HG1 THR   274      57.218  46.883  46.957  1.00  0.00      PROA H
ATOM   1043  C   THR   274      55.138  43.553  45.053  1.00  0.00      PROA C
ATOM   1044  O   THR   274      54.797  43.418  43.896  1.00  0.00      PROA O
ATOM   1045  N   TYR   275      55.570  42.502  45.768  1.00  0.00      PROA N
ATOM   1046  H   TYR   275      55.839  42.624  46.734  1.00  0.00      PROA H
ATOM   1047  CA  TYR   275      55.672  41.168  45.211  1.00  0.00      PROA C
ATOM   1048  HA  TYR   275      56.303  41.193  44.322  1.00  0.00      PROA H
ATOM   1049  CB  TYR   275      56.295  40.186  46.238  1.00  0.00      PROA C
ATOM   1050  HB2 TYR   275      55.800  40.304  47.201  1.00  0.00      PROA H
ATOM   1051  HB3 TYR   275      56.165  39.162  45.887  1.00  0.00      PROA H
ATOM   1052  CG  TYR   275      57.771  40.428  46.436  1.00  0.00      PROA C
ATOM   1053  CD1 TYR   275      58.670  40.253  45.373  1.00  0.00      PROA C
ATOM   1054  HD1 TYR   275      58.300  39.964  44.389  1.00  0.00      PROA H
ATOM   1055  CE1 TYR   275      60.045  40.441  45.539  1.00  0.00      PROA C
ATOM   1056  HE1 TYR   275      60.718  40.315  44.691  1.00  0.00      PROA H
ATOM   1057  CZ  TYR   275      60.547  40.789  46.792  1.00  0.00      PROA C
ATOM   1058  OH  TYR   275      61.936  40.959  46.937  1.00  0.00      PROA O
ATOM   1059  HH  TYR   275      62.419  40.812  46.120  1.00  0.00      PROA H
ATOM   1060  CE2 TYR   275      59.675  40.944  47.879  1.00  0.00      PROA C
ATOM   1061  HE2 TYR   275      60.069  41.215  48.859  1.00  0.00      PROA H
ATOM   1062  CD2 TYR   275      58.297  40.751  47.700  1.00  0.00      PROA C
ATOM   1063  HD2 TYR   275      57.632  40.854  48.557  1.00  0.00      PROA H
ATOM   1064  C   TYR   275      54.333  40.625  44.734  1.00  0.00      PROA C
ATOM   1065  O   TYR   275      54.248  39.859  43.782  1.00  0.00      PROA O
ATOM   1066  N   LEU   276      53.230  40.989  45.406  1.00  0.00      PROA N
ATOM   1067  H   LEU   276      53.311  41.535  46.252  1.00  0.00      PROA H
ATOM   1068  CA  LEU   276      51.902  40.620  44.955  1.00  0.00      PROA C
ATOM   1069  HA  LEU   276      51.885  39.560  44.701  1.00  0.00      PROA H
ATOM   1070  CB  LEU   276      50.866  40.889  46.067  1.00  0.00      PROA C
ATOM   1071  HB2 LEU   276      50.916  41.936  46.365  1.00  0.00      PROA H
ATOM   1072  HB3 LEU   276      49.867  40.664  45.696  1.00  0.00      PROA H
ATOM   1073  CG  LEU   276      51.046  40.065  47.352  1.00  0.00      PROA C
ATOM   1074  HG  LEU   276      52.056  40.207  47.738  1.00  0.00      PROA H
ATOM   1075  CD1 LEU   276      50.039  40.517  48.403  1.00  0.00      PROA C
ATOM   1076 HD11 LEU   276      49.027  40.374  48.023  1.00  0.00      PROA H
ATOM   1077 HD12 LEU   276      50.172  39.929  49.311  1.00  0.00      PROA H
ATOM   1078 HD13 LEU   276      50.197  41.572  48.628  1.00  0.00      PROA H
ATOM   1079  CD2 LEU   276      50.952  38.568  47.090  1.00  0.00      PROA C
ATOM   1080 HD21 LEU   276      51.730  38.273  46.386  1.00  0.00      PROA H
ATOM   1081 HD22 LEU   276      51.085  38.026  48.026  1.00  0.00      PROA H
ATOM   1082 HD23 LEU   276      49.974  38.333  46.670  1.00  0.00      PROA H
ATOM   1083  C   LEU   276      51.453  41.346  43.693  1.00  0.00      PROA C
ATOM   1084  O   LEU   276      50.756  40.809  42.833  1.00  0.00      PROA O
ATOM   1085  N   VAL   277      51.855  42.621  43.535  1.00  0.00      PROA N
ATOM   1086  H   VAL   277      52.452  43.052  44.226  1.00  0.00      PROA H
ATOM   1087  CA  VAL   277      51.462  43.423  42.392  1.00  0.00      PROA C
ATOM   1088  HA  VAL   277      50.584  42.979  41.921  1.00  0.00      PROA H
ATOM   1089  CB  VAL   277      51.114  44.859  42.789  1.00  0.00      PROA C
ATOM   1090  HB  VAL   277      50.712  45.388  41.925  1.00  0.00      PROA H
ATOM   1091  CG1 VAL   277      50.062  44.848  43.917  1.00  0.00      PROA C
ATOM   1092 HG11 VAL   277      50.463  44.321  44.783  1.00  0.00      PROA H
ATOM   1093 HG12 VAL   277      49.818  45.873  44.197  1.00  0.00      PROA H
ATOM   1094 HG13 VAL   277      49.162  44.342  43.569  1.00  0.00      PROA H
ATOM   1095  CG2 VAL   277      52.374  45.626  43.214  1.00  0.00      PROA C
ATOM   1096 HG21 VAL   277      53.081  45.652  42.385  1.00  0.00      PROA H
ATOM   1097 HG22 VAL   277      52.104  46.645  43.492  1.00  0.00      PROA H
ATOM   1098 HG23 VAL   277      52.833  45.127  44.067  1.00  0.00      PROA H
ATOM   1099  C   VAL   277      52.541  43.416  41.321  1.00  0.00      PROA C
ATOM   1100  O   VAL   277      52.393  44.008  40.252  1.00  0.00      PROA O
ATOM   1101  N   ASP   278      53.654  42.715  41.535  1.00  0.00      PROA N
ATOM   1102  H   ASP   278      53.803  42.263  42.426  1.00  0.00      PROA H
ATOM   1103  CA  ASP   278      54.675  42.573  40.530  1.00  0.00      PROA C
ATOM   1104  HA  ASP   278      54.872  43.542  40.071  1.00  0.00      PROA H
ATOM   1105  CB  ASP   278      56.004  42.046  41.094  1.00  0.00      PROA C
ATOM   1106  HB2 ASP   278      55.811  41.193  41.744  1.00  0.00      PROA H
ATOM   1107  HB3 ASP   278      56.652  41.738  40.273  1.00  0.00      PROA H
ATOM   1108  CG  ASP   278      56.762  43.066  41.906  1.00  0.00      PROA C
ATOM   1109  OD1 ASP   278      56.509  44.273  41.665  1.00  0.00      PROA O
ATOM   1110  OD2 ASP   278      57.718  42.659  42.630  1.00  0.00      PROA O
ATOM   1111  C   ASP   278      54.218  41.633  39.439  1.00  0.00      PROA C
ATOM   1112  O   ASP   278      53.497  40.660  39.647  1.00  0.00      PROA O
ATOM   1113  N   MET   279      54.648  41.919  38.211  1.00  0.00      PROA N
ATOM   1114  H   MET   279      55.289  42.685  38.066  1.00  0.00      PROA H
ATOM   1115  CA  MET   279      54.224  41.162  37.062  1.00  0.00      PROA C
ATOM   1116  HA  MET   279      53.451  40.453  37.358  1.00  0.00      PROA H
ATOM   1117  CB  MET   279      53.670  42.150  36.020  1.00  0.00      PROA C
ATOM   1118  HB2 MET   279      54.433  42.890  35.779  1.00  0.00      PROA H
ATOM   1119  HB3 MET   279      53.392  41.607  35.116  1.00  0.00      PROA H
ATOM   1120  CG  MET   279      52.417  42.911  36.513  1.00  0.00      PROA C
ATOM   1121  HG2 MET   279      52.276  42.728  37.579  1.00  0.00      PROA H
ATOM   1122  HG3 MET   279      52.550  43.979  36.343  1.00  0.00      PROA H
ATOM   1123  SD  MET   279      50.883  42.437  35.693  1.00  0.00      PROA S
ATOM   1124  CE  MET   279      50.822  43.680  34.355  1.00  0.00      PROA C
ATOM   1125  HE1 MET   279      51.706  43.579  33.725  1.00  0.00      PROA H
ATOM   1126  HE2 MET   279      49.928  43.523  33.753  1.00  0.00      PROA H
ATOM   1127  HE3 MET   279      50.798  44.680  34.788  1.00  0.00      PROA H
ATOM   1128  C   MET   279      55.348  40.317  36.501  1.00  0.00      PROA C
ATOM   1129  O   MET   279      55.222  39.718  35.436  1.00  0.00      PROA O
ATOM   1130  N   ARG   280      56.466  40.221  37.251  1.00  0.00      PROA N
ATOM   1131  H   ARG   280      56.534  40.727  38.122  1.00  0.00      PROA H
ATOM   1132  CA  ARG   280      57.609  39.425  36.889  1.00  0.00      PROA C
ATOM   1133  HA  ARG   280      57.529  39.127  35.843  1.00  0.00      PROA H
ATOM   1134  CB  ARG   280      58.883  40.272  37.098  1.00  0.00      PROA C
ATOM   1135  HB2 ARG   280      59.619  40.016  36.336  1.00  0.00      PROA H
ATOM   1136  HB3 ARG   280      58.633  41.331  37.020  1.00  0.00      PROA H
ATOM   1137  CG  ARG   280      59.606  40.115  38.443  1.00  0.00      PROA C
ATOM   1138  HG2 ARG   280      58.915  40.337  39.256  1.00  0.00      PROA H
ATOM   1139  HG3 ARG   280      59.969  39.092  38.544  1.00  0.00      PROA H
ATOM   1140  CD  ARG   280      60.785  41.074  38.512  1.00  0.00      PROA C
ATOM   1141  HD2 ARG   280      61.500  40.830  37.726  1.00  0.00      PROA H
ATOM   1142  HD3 ARG   280      60.432  42.096  38.376  1.00  0.00      PROA H
ATOM   1143  NE  ARG   280      61.473  40.979  39.825  1.00  0.00      PROA N
ATOM   1144  HE  ARG   280      62.312  40.422  39.890  1.00  0.00      PROA H
ATOM   1145  CZ  ARG   280      61.046  41.587  40.921  1.00  0.00      PROA C
ATOM   1146  NH1 ARG   280      59.807  42.013  41.036  1.00  0.00      PROA N
ATOM   1147 HH11 ARG   280      59.157  41.878  40.275  1.00  0.00      PROA H
ATOM   1148 HH12 ARG   280      59.511  42.473  41.885  1.00  0.00      PROA H
ATOM   1149  NH2 ARG   280      61.899  41.926  41.856  1.00  0.00      PROA N
ATOM   1150 HH21 ARG   280      62.881  41.723  41.738  1.00  0.00      PROA H
ATOM   1151 HH22 ARG   280      61.570  42.389  42.691  1.00  0.00      PROA H
ATOM   1152  C   ARG   280      57.710  38.180  37.756  1.00  0.00      PROA C
ATOM   1153  O   ARG   280      57.296  38.141  38.909  1.00  0.00      PROA O
ATOM   1154  N   ARG   281      58.368  37.138  37.217  1.00  0.00      PROA N
ATOM   1155  H   ARG   281      58.697  37.187  36.263  1.00  0.00      PROA H
ATOM   1156  CA  ARG   281      58.635  35.925  37.952  1.00  0.00      PROA C
ATOM   1157  HA  ARG   281      57.739  35.623  38.493  1.00  0.00      PROA H
ATOM   1158  CB  ARG   281      59.048  34.776  37.014  1.00  0.00      PROA C
ATOM   1159  HB2 ARG   281      59.880  35.099  36.388  1.00  0.00      PROA H
ATOM   1160  HB3 ARG   281      59.353  33.914  37.607  1.00  0.00      PROA H
ATOM   1161  CG  ARG   281      57.930  34.311  36.078  1.00  0.00      PROA C
ATOM   1162  HG2 ARG   281      57.178  33.768  36.651  1.00  0.00      PROA H
ATOM   1163  HG3 ARG   281      57.469  35.176  35.602  1.00  0.00      PROA H
ATOM   1164  CD  ARG   281      58.432  33.379  34.966  1.00  0.00      PROA C
ATOM   1165  HD2 ARG   281      57.634  33.215  34.242  1.00  0.00      PROA H
ATOM   1166  HD3 ARG   281      59.287  33.835  34.467  1.00  0.00      PROA H
ATOM   1167  NE  ARG   281      58.842  32.075  35.546  1.00  0.00      PROA N
ATOM   1168  HE  ARG   281      58.133  31.372  35.703  1.00  0.00      PROA H
ATOM   1169  CZ  ARG   281      60.088  31.747  35.884  1.00  0.00      PROA C
ATOM   1170  NH1 ARG   281      61.097  32.587  35.710  1.00  0.00      PROA N
ATOM   1171 HH11 ARG   281      60.927  33.499  35.312  1.00  0.00      PROA H
ATOM   1172 HH12 ARG   281      62.031  32.311  35.975  1.00  0.00      PROA H
ATOM   1173  NH2 ARG   281      60.285  30.566  36.419  1.00  0.00      PROA N
ATOM   1174 HH21 ARG   281      59.503  29.943  36.561  1.00  0.00      PROA H
ATOM   1175 HH22 ARG   281      61.217  30.286  36.687  1.00  0.00      PROA H
ATOM   1176  C   ARG   281      59.706  36.072  39.009  1.00  0.00      PROA C
ATOM   1177  O   ARG   281      60.722  36.732  38.802  1.00  0.00      PROA O
ATOM   1178  N   PHE   282      59.506  35.386  40.145  1.00  0.00      PROA N
ATOM   1179  H   PHE   282      58.689  34.801  40.244  1.00  0.00      PROA H
ATOM   1180  CA  PHE   282      60.424  35.446  41.257  1.00  0.00      PROA C
ATOM   1181  HA  PHE   282      61.113  36.279  41.116  1.00  0.00      PROA H
ATOM   1182  CB  PHE   282      59.698  35.649  42.604  1.00  0.00      PROA C
ATOM   1183  HB2 PHE   282      59.104  34.764  42.834  1.00  0.00      PROA H
ATOM   1184  HB3 PHE   282      60.433  35.807  43.393  1.00  0.00      PROA H
ATOM   1185  CG  PHE   282      58.788  36.828  42.568  1.00  0.00      PROA C
ATOM   1186  CD1 PHE   282      59.180  38.027  41.949  1.00  0.00      PROA C
ATOM   1187  HD1 PHE   282      60.168  38.109  41.496  1.00  0.00      PROA H
ATOM   1188  CE1 PHE   282      58.299  39.102  41.920  1.00  0.00      PROA C
ATOM   1189  HE1 PHE   282      58.583  40.026  41.416  1.00  0.00      PROA H
ATOM   1190  CZ  PHE   282      57.058  38.994  42.535  1.00  0.00      PROA C
ATOM   1191  HZ  PHE   282      56.368  39.838  42.523  1.00  0.00      PROA H
ATOM   1192  CE2 PHE   282      56.660  37.832  43.171  1.00  0.00      PROA C
ATOM   1193  HE2 PHE   282      55.685  37.783  43.656  1.00  0.00      PROA H
ATOM   1194  CD2 PHE   282      57.521  36.744  43.178  1.00  0.00      PROA C
ATOM   1195  HD2 PHE   282      57.209  35.818  43.662  1.00  0.00      PROA H
ATOM   1196  C   PHE   282      61.166  34.142  41.333  1.00  0.00      PROA C
ATOM   1197  O   PHE   282      60.574  33.061  41.361  1.00  0.00      PROA O
ATOM   1198  N   SER   283      62.499  34.221  41.397  1.00  0.00      PROA N
ATOM   1199  H   SER   283      62.948  35.122  41.474  1.00  0.00      PROA H
ATOM   1200  CA  SER   283      63.350  33.054  41.362  1.00  0.00      PROA C
ATOM   1201  HA  SER   283      62.754  32.162  41.556  1.00  0.00      PROA H
ATOM   1202  CB  SER   283      64.042  32.880  39.991  1.00  0.00      PROA C
ATOM   1203  HB2 SER   283      64.912  32.233  40.102  1.00  0.00      PROA H
ATOM   1204  HB3 SER   283      63.343  32.430  39.285  1.00  0.00      PROA H
ATOM   1205  OG  SER   283      64.479  34.131  39.453  1.00  0.00      PROA O
ATOM   1206  HG  SER   283      64.903  33.983  38.604  1.00  0.00      PROA H
ATOM   1207  C   SER   283      64.385  33.146  42.442  1.00  0.00      PROA C
ATOM   1208  O   SER   283      64.637  34.202  43.014  1.00  0.00      PROA O
ATOM   1209  N   TYR   284      64.991  32.006  42.818  1.00  0.00      PROA N
ATOM   1210  H   TYR   284      64.712  31.127  42.407  1.00  0.00      PROA H
ATOM   1211  CA  TYR   284      66.048  31.990  43.810  1.00  0.00      PROA C
ATOM   1212  HA  TYR   284      65.707  32.496  44.714  1.00  0.00      PROA H
ATOM   1213  CB  TYR   284      66.457  30.546  44.185  1.00  0.00      PROA C
ATOM   1214  HB2 TYR   284      66.667  29.980  43.278  1.00  0.00      PROA H
ATOM   1215  HB3 TYR   284      67.349  30.572  44.811  1.00  0.00      PROA H
ATOM   1216  CG  TYR   284      65.363  29.839  44.945  1.00  0.00      PROA C
ATOM   1217  CD1 TYR   284      64.268  29.264  44.277  1.00  0.00      PROA C
ATOM   1218  HD1 TYR   284      64.191  29.339  43.192  1.00  0.00      PROA H
ATOM   1219  CE1 TYR   284      63.269  28.592  44.991  1.00  0.00      PROA C
ATOM   1220  HE1 TYR   284      62.414  28.168  44.465  1.00  0.00      PROA H
ATOM   1221  CZ  TYR   284      63.369  28.466  46.378  1.00  0.00      PROA C
ATOM   1222  OH  TYR   284      62.389  27.751  47.076  1.00  0.00      PROA O
ATOM   1223  HH  TYR   284      61.704  27.396  46.504  1.00  0.00      PROA H
ATOM   1224  CE2 TYR   284      64.452  29.020  47.059  1.00  0.00      PROA C
ATOM   1225  HE2 TYR   284      64.516  28.932  48.144  1.00  0.00      PROA H
ATOM   1226  CD2 TYR   284      65.449  29.687  46.338  1.00  0.00      PROA C
ATOM   1227  HD2 TYR   284      66.305  30.092  46.879  1.00  0.00      PROA H
ATOM   1228  C   TYR   284      67.281  32.777  43.361  1.00  0.00      PROA C
ATOM   1229  O   TYR   284      67.646  32.691  42.183  1.00  0.00      PROA O
ATOM   1230  N   PRO   285      67.915  33.573  44.222  1.00  0.00      PROA N
ATOM   1231  CD  PRO   285      69.148  34.245  43.828  1.00  0.00      PROA C
ATOM   1232  HD2 PRO   285      68.910  35.103  43.199  1.00  0.00      PROA H
ATOM   1233  HD3 PRO   285      69.779  33.552  43.272  1.00  0.00      PROA H
ATOM   1234  CG  PRO   285      69.805  34.672  45.139  1.00  0.00      PROA C
ATOM   1235  HG2 PRO   285      69.696  35.749  45.267  1.00  0.00      PROA H
ATOM   1236  HG3 PRO   285      70.864  34.415  45.115  1.00  0.00      PROA H
ATOM   1237  CB  PRO   285      69.072  33.898  46.211  1.00  0.00      PROA C
ATOM   1238  HB2 PRO   285      69.046  34.483  47.130  1.00  0.00      PROA H
ATOM   1239  HB3 PRO   285      69.587  32.955  46.396  1.00  0.00      PROA H
ATOM   1240  CA  PRO   285      67.670  33.669  45.658  1.00  0.00      PROA C
ATOM   1241  HA  PRO   285      67.392  32.689  46.046  1.00  0.00      PROA H
ATOM   1242  C   PRO   285      66.818  34.874  46.030  1.00  0.00      PROA C
ATOM   1243  O   PRO   285      66.806  35.271  47.189  1.00  0.00      PROA O
ATOM   1244  N   GLU   286      65.971  35.415  45.148  1.00  0.00      PROA N
ATOM   1245  H   GLU   286      65.994  35.123  44.181  1.00  0.00      PROA H
ATOM   1246  CA  GLU   286      65.013  36.422  45.574  1.00  0.00      PROA C
ATOM   1247  HA  GLU   286      65.477  37.075  46.314  1.00  0.00      PROA H
ATOM   1248  CB  GLU   286      64.567  37.262  44.370  1.00  0.00      PROA C
ATOM   1249  HB2 GLU   286      65.429  37.778  43.947  1.00  0.00      PROA H
ATOM   1250  HB3 GLU   286      64.127  36.611  43.615  1.00  0.00      PROA H
ATOM   1251  CG  GLU   286      63.515  38.342  44.699  1.00  0.00      PROA C
ATOM   1252  HG2 GLU   286      62.544  37.870  44.847  1.00  0.00      PROA H
ATOM   1253  HG3 GLU   286      63.805  38.867  45.609  1.00  0.00      PROA H
ATOM   1254  CD  GLU   286      63.431  39.329  43.548  1.00  0.00      PROA C
ATOM   1255  OE1 GLU   286      63.149  38.926  42.391  1.00  0.00      PROA O
ATOM   1256  OE2 GLU   286      63.620  40.550  43.789  1.00  0.00      PROA O
ATOM   1257  C   GLU   286      63.772  35.853  46.227  1.00  0.00      PROA C
ATOM   1258  O   GLU   286      63.180  36.423  47.131  1.00  0.00      PROA O
ATOM   1259  N   ARG   287      63.342  34.645  45.843  1.00  0.00      PROA N
ATOM   1260  H   ARG   287      63.783  34.176  45.065  1.00  0.00      PROA H
ATOM   1261  CA  ARG   287      62.247  33.979  46.520  1.00  0.00      PROA C
ATOM   1262  HA  ARG   287      61.380  34.639  46.545  1.00  0.00      PROA H
ATOM   1263  CB  ARG   287      61.868  32.686  45.786  1.00  0.00      PROA C
ATOM   1264  HB2 ARG   287      61.892  32.858  44.710  1.00  0.00      PROA H
ATOM   1265  HB3 ARG   287      62.578  31.900  46.044  1.00  0.00      PROA H
ATOM   1266  CG  ARG   287      60.466  32.186  46.147  1.00  0.00      PROA C
ATOM   1267  HG2 ARG   287      60.502  31.658  47.100  1.00  0.00      PROA H
ATOM   1268  HG3 ARG   287      59.787  33.035  46.229  1.00  0.00      PROA H
ATOM   1269  CD  ARG   287      59.949  31.239  45.074  1.00  0.00      PROA C
ATOM   1270  HD2 ARG   287      60.139  31.666  44.089  1.00  0.00      PROA H
ATOM   1271  HD3 ARG   287      60.460  30.280  45.159  1.00  0.00      PROA H
ATOM   1272  NE  ARG   287      58.482  31.064  45.288  1.00  0.00      PROA N
ATOM   1273  HE  ARG   287      58.163  30.724  46.184  1.00  0.00      PROA H
ATOM   1274  CZ  ARG   287      57.543  31.322  44.388  1.00  0.00      PROA C
ATOM   1275  NH1 ARG   287      57.816  31.910  43.245  1.00  0.00      PROA N
ATOM   1276 HH11 ARG   287      58.765  32.179  43.033  1.00  0.00      PROA H
ATOM   1277 HH12 ARG   287      57.074  32.089  42.584  1.00  0.00      PROA H
ATOM   1278  NH2 ARG   287      56.306  30.957  44.630  1.00  0.00      PROA N
ATOM   1279 HH21 ARG   287      56.081  30.485  45.495  1.00  0.00      PROA H
ATOM   1280 HH22 ARG   287      55.584  31.148  43.950  1.00  0.00      PROA H
ATOM   1281  C   ARG   287      62.473  33.723  48.006  1.00  0.00      PROA C
ATOM   1282  O   ARG   287      61.562  33.973  48.798  1.00  0.00      PROA O
ATOM   1283  N   PRO   288      63.653  33.309  48.470  1.00  0.00      PROA N
ATOM   1284  CD  PRO   288      64.697  32.642  47.695  1.00  0.00      PROA C
ATOM   1285  HD2 PRO   288      65.228  33.378  47.091  1.00  0.00      PROA H
ATOM   1286  HD3 PRO   288      64.245  31.896  47.042  1.00  0.00      PROA H
ATOM   1287  CG  PRO   288      65.616  31.997  48.715  1.00  0.00      PROA C
ATOM   1288  HG2 PRO   288      66.639  32.003  48.339  1.00  0.00      PROA H
ATOM   1289  HG3 PRO   288      65.300  30.968  48.890  1.00  0.00      PROA H
ATOM   1290  CB  PRO   288      65.445  32.863  49.951  1.00  0.00      PROA C
ATOM   1291  HB2 PRO   288      66.163  33.682  49.923  1.00  0.00      PROA H
ATOM   1292  HB3 PRO   288      65.616  32.261  50.843  1.00  0.00      PROA H
ATOM   1293  CA  PRO   288      64.000  33.373  49.878  1.00  0.00      PROA C
ATOM   1294  HA  PRO   288      63.446  32.609  50.425  1.00  0.00      PROA H
ATOM   1295  C   PRO   288      63.875  34.752  50.480  1.00  0.00      PROA C
ATOM   1296  O   PRO   288      63.608  34.853  51.672  1.00  0.00      PROA O
ATOM   1297  N   ILE   289      64.076  35.830  49.707  1.00  0.00      PROA N
ATOM   1298  H   ILE   289      64.402  35.718  48.758  1.00  0.00      PROA H
ATOM   1299  CA  ILE   289      63.842  37.173  50.189  1.00  0.00      PROA C
ATOM   1300  HA  ILE   289      64.228  37.268  51.204  1.00  0.00      PROA H
ATOM   1301  CB  ILE   289      64.532  38.216  49.313  1.00  0.00      PROA C
ATOM   1302  HB  ILE   289      64.472  37.912  48.268  1.00  0.00      PROA H
ATOM   1303  CG2 ILE   289      63.865  39.592  49.463  1.00  0.00      PROA C
ATOM   1304 HG21 ILE   289      63.926  39.915  50.502  1.00  0.00      PROA H
ATOM   1305 HG22 ILE   289      64.377  40.316  48.828  1.00  0.00      PROA H
ATOM   1306 HG23 ILE   289      62.819  39.524  49.164  1.00  0.00      PROA H
ATOM   1307  CG1 ILE   289      66.034  38.277  49.654  1.00  0.00      PROA C
ATOM   1308 HG12 ILE   289      66.158  38.515  50.710  1.00  0.00      PROA H
ATOM   1309 HG13 ILE   289      66.494  37.312  49.443  1.00  0.00      PROA H
ATOM   1310  CD1 ILE   289      66.786  39.338  48.845  1.00  0.00      PROA C
ATOM   1311 HD11 ILE   289      66.360  40.320  49.049  1.00  0.00      PROA H
ATOM   1312 HD12 ILE   289      67.838  39.333  49.129  1.00  0.00      PROA H
ATOM   1313 HD13 ILE   289      66.696  39.117  47.782  1.00  0.00      PROA H
ATOM   1314  C   ILE   289      62.370  37.469  50.431  1.00  0.00      PROA C
ATOM   1315  O   ILE   289      61.976  38.052  51.444  1.00  0.00      PROA O
ATOM   1316  N   ILE   290      61.493  37.047  49.509  1.00  0.00      PROA N
ATOM   1317  H   ILE   290      61.824  36.608  48.662  1.00  0.00      PROA H
ATOM   1318  CA  ILE   290      60.054  37.180  49.649  1.00  0.00      PROA C
ATOM   1319  HA  ILE   290      59.798  38.228  49.804  1.00  0.00      PROA H
ATOM   1320  CB  ILE   290      59.325  36.685  48.405  1.00  0.00      PROA C
ATOM   1321  HB  ILE   290      59.428  35.602  48.330  1.00  0.00      PROA H
ATOM   1322  CG2 ILE   290      57.828  37.048  48.490  1.00  0.00      PROA C
ATOM   1323 HG21 ILE   290      57.720  38.130  48.562  1.00  0.00      PROA H
ATOM   1324 HG22 ILE   290      57.316  36.691  47.597  1.00  0.00      PROA H
ATOM   1325 HG23 ILE   290      57.390  36.580  49.372  1.00  0.00      PROA H
ATOM   1326  CG1 ILE   290      59.944  37.289  47.133  1.00  0.00      PROA C
ATOM   1327 HG12 ILE   290      59.520  38.278  46.957  1.00  0.00      PROA H
ATOM   1328 HG13 ILE   290      61.023  37.375  47.259  1.00  0.00      PROA H
ATOM   1329  CD1 ILE   290      59.690  36.454  45.892  1.00  0.00      PROA C
ATOM   1330 HD11 ILE   290      58.617  36.365  45.726  1.00  0.00      PROA H
ATOM   1331 HD12 ILE   290      60.152  36.934  45.030  1.00  0.00      PROA H
ATOM   1332 HD13 ILE   290      60.120  35.461  46.028  1.00  0.00      PROA H
ATOM   1333  C   ILE   290      59.569  36.414  50.865  1.00  0.00      PROA C
ATOM   1334  O   ILE   290      58.810  36.916  51.697  1.00  0.00      PROA O
ATOM   1335  N   PHE   291      60.071  35.178  51.043  1.00  0.00      PROA N
ATOM   1336  H   PHE   291      60.678  34.775  50.344  1.00  0.00      PROA H
ATOM   1337  CA  PHE   291      59.766  34.396  52.215  1.00  0.00      PROA C
ATOM   1338  HA  PHE   291      58.691  34.413  52.395  1.00  0.00      PROA H
ATOM   1339  CB  PHE   291      60.205  32.925  52.060  1.00  0.00      PROA C
ATOM   1340  HB2 PHE   291      61.190  32.886  51.596  1.00  0.00      PROA H
ATOM   1341  HB3 PHE   291      60.246  32.453  53.041  1.00  0.00      PROA H
ATOM   1342  CG  PHE   291      59.246  32.150  51.200  1.00  0.00      PROA C
ATOM   1343  CD1 PHE   291      57.958  31.832  51.673  1.00  0.00      PROA C
ATOM   1344  HD1 PHE   291      57.631  32.194  52.648  1.00  0.00      PROA H
ATOM   1345  CE1 PHE   291      57.089  31.052  50.902  1.00  0.00      PROA C
ATOM   1346  HE1 PHE   291      56.093  30.814  51.276  1.00  0.00      PROA H
ATOM   1347  CZ  PHE   291      57.510  30.583  49.655  1.00  0.00      PROA C
ATOM   1348  HZ  PHE   291      56.838  29.979  49.045  1.00  0.00      PROA H
ATOM   1349  CE2 PHE   291      58.785  30.879  49.175  1.00  0.00      PROA C
ATOM   1350  HE2 PHE   291      59.100  30.509  48.199  1.00  0.00      PROA H
ATOM   1351  CD2 PHE   291      59.651  31.650  49.951  1.00  0.00      PROA C
ATOM   1352  HD2 PHE   291      60.653  31.864  49.578  1.00  0.00      PROA H
ATOM   1353  C   PHE   291      60.325  34.986  53.489  1.00  0.00      PROA C
ATOM   1354  O   PHE   291      59.673  34.946  54.533  1.00  0.00      PROA O
ATOM   1355  N   LEU   292      61.522  35.599  53.446  1.00  0.00      PROA N
ATOM   1356  H   LEU   292      62.089  35.541  52.612  1.00  0.00      PROA H
ATOM   1357  CA  LEU   292      62.024  36.348  54.576  1.00  0.00      PROA C
ATOM   1358  HA  LEU   292      62.125  35.686  55.435  1.00  0.00      PROA H
ATOM   1359  CB  LEU   292      63.403  36.959  54.248  1.00  0.00      PROA C
ATOM   1360  HB2 LEU   292      63.560  36.945  53.169  1.00  0.00      PROA H
ATOM   1361  HB3 LEU   292      63.440  37.987  54.606  1.00  0.00      PROA H
ATOM   1362  CG  LEU   292      64.547  36.188  54.902  1.00  0.00      PROA C
ATOM   1363  HG  LEU   292      64.398  35.119  54.753  1.00  0.00      PROA H
ATOM   1364  CD1 LEU   292      65.886  36.588  54.292  1.00  0.00      PROA C
ATOM   1365 HD11 LEU   292      66.050  37.655  54.442  1.00  0.00      PROA H
ATOM   1366 HD12 LEU   292      66.688  36.027  54.774  1.00  0.00      PROA H
ATOM   1367 HD13 LEU   292      65.880  36.369  53.225  1.00  0.00      PROA H
ATOM   1368  CD2 LEU   292      64.544  36.495  56.392  1.00  0.00      PROA C
ATOM   1369 HD21 LEU   292      63.592  36.186  56.825  1.00  0.00      PROA H
ATOM   1370 HD22 LEU   292      65.356  35.952  56.876  1.00  0.00      PROA H
ATOM   1371 HD23 LEU   292      64.682  37.565  56.543  1.00  0.00      PROA H
ATOM   1372  C   LEU   292      61.111  37.474  54.987  1.00  0.00      PROA C
ATOM   1373  O   LEU   292      60.774  37.635  56.155  1.00  0.00      PROA O
ATOM   1374  N   SER   293      60.643  38.252  54.010  1.00  0.00      PROA N
ATOM   1375  H   SER   293      60.898  38.066  53.050  1.00  0.00      PROA H
ATOM   1376  CA  SER   293      59.769  39.375  54.270  1.00  0.00      PROA C
ATOM   1377  HA  SER   293      60.207  40.006  55.043  1.00  0.00      PROA H
ATOM   1378  CB  SER   293      59.557  40.227  53.012  1.00  0.00      PROA C
ATOM   1379  HB2 SER   293      59.085  39.622  52.238  1.00  0.00      PROA H
ATOM   1380  HB3 SER   293      58.916  41.076  53.250  1.00  0.00      PROA H
ATOM   1381  OG  SER   293      60.810  40.707  52.532  1.00  0.00      PROA O
ATOM   1382  HG  SER   293      60.669  41.238  51.745  1.00  0.00      PROA H
ATOM   1383  C   SER   293      58.429  38.944  54.812  1.00  0.00      PROA C
ATOM   1384  O   SER   293      57.856  39.584  55.686  1.00  0.00      PROA O
ATOM   1385  N   GLY   294      57.898  37.798  54.336  1.00  0.00      PROA N
ATOM   1386  H   GLY   294      58.357  37.303  53.584  1.00  0.00      PROA H
ATOM   1387  CA  GLY   294      56.664  37.241  54.876  1.00  0.00      PROA C
ATOM   1388  HA2 GLY   294      55.884  38.001  54.861  1.00  0.00      PROA H
ATOM   1389  HA3 GLY   294      56.354  36.389  54.271  1.00  0.00      PROA H
ATOM   1390  C   GLY   294      56.818  36.766  56.294  1.00  0.00      PROA C
ATOM   1391  O   GLY   294      56.017  37.079  57.172  1.00  0.00      PROA O
ATOM   1392  N   CYS   295      57.915  36.045  56.577  1.00  0.00      PROA N
ATOM   1393  H   CYS   295      58.545  35.773  55.837  1.00  0.00      PROA H
ATOM   1394  CA  CYS   295      58.261  35.621  57.917  1.00  0.00      PROA C
ATOM   1395  HA  CYS   295      57.433  35.056  58.345  1.00  0.00      PROA H
ATOM   1396  CB  CYS   295      59.522  34.726  57.864  1.00  0.00      PROA C
ATOM   1397  HB2 CYS   295      60.241  35.151  57.164  1.00  0.00      PROA H
ATOM   1398  HB3 CYS   295      59.971  34.670  58.856  1.00  0.00      PROA H
ATOM   1399  SG  CYS   295      59.175  33.025  57.325  1.00  0.00      PROA S
ATOM   1400  HG  CYS   295      60.431  32.594  57.403  1.00  0.00      PROA H
ATOM   1401  C   CYS   295      58.458  36.768  58.894  1.00  0.00      PROA C
ATOM   1402  O   CYS   295      58.028  36.722  60.043  1.00  0.00      PROA O
ATOM   1403  N   TYR   296      59.102  37.843  58.428  1.00  0.00      PROA N
ATOM   1404  H   TYR   296      59.443  37.855  57.477  1.00  0.00      PROA H
ATOM   1405  CA  TYR   296      59.341  39.018  59.226  1.00  0.00      PROA C
ATOM   1406  HA  TYR   296      59.636  38.720  60.232  1.00  0.00      PROA H
ATOM   1407  CB  TYR   296      60.473  39.861  58.591  1.00  0.00      PROA C
ATOM   1408  HB2 TYR   296      60.539  39.638  57.526  1.00  0.00      PROA H
ATOM   1409  HB3 TYR   296      60.256  40.921  58.726  1.00  0.00      PROA H
ATOM   1410  CG  TYR   296      61.794  39.567  59.217  1.00  0.00      PROA C
ATOM   1411  CD1 TYR   296      61.956  39.764  60.590  1.00  0.00      PROA C
ATOM   1412  HD1 TYR   296      61.110  40.083  61.198  1.00  0.00      PROA H
ATOM   1413  CE1 TYR   296      63.203  39.547  61.159  1.00  0.00      PROA C
ATOM   1414  HE1 TYR   296      63.346  39.695  62.229  1.00  0.00      PROA H
ATOM   1415  CZ  TYR   296      64.302  39.141  60.413  1.00  0.00      PROA C
ATOM   1416  OH  TYR   296      65.574  39.024  60.998  1.00  0.00      PROA O
ATOM   1417  HH  TYR   296      65.579  39.251  61.931  1.00  0.00      PROA H
ATOM   1418  CE2 TYR   296      64.148  38.939  59.050  1.00  0.00      PROA C
ATOM   1419  HE2 TYR   296      64.992  38.597  58.451  1.00  0.00      PROA H
ATOM   1420  CD2 TYR   296      62.905  39.174  58.446  1.00  0.00      PROA C
ATOM   1421  HD2 TYR   296      62.804  39.049  57.368  1.00  0.00      PROA H
ATOM   1422  C   TYR   296      58.114  39.881  59.414  1.00  0.00      PROA C
ATOM   1423  O   TYR   296      57.960  40.519  60.452  1.00  0.00      PROA O
ATOM   1424  N   PHE   297      57.182  39.894  58.440  1.00  0.00      PROA N
ATOM   1425  H   PHE   297      57.389  39.490  57.538  1.00  0.00      PROA H
ATOM   1426  CA  PHE   297      55.874  40.477  58.650  1.00  0.00      PROA C
ATOM   1427  HA  PHE   297      55.985  41.495  59.024  1.00  0.00      PROA H
ATOM   1428  CB  PHE   297      55.056  40.529  57.341  1.00  0.00      PROA C
ATOM   1429  HB2 PHE   297      55.629  41.048  56.574  1.00  0.00      PROA H
ATOM   1430  HB3 PHE   297      54.840  39.514  57.008  1.00  0.00      PROA H
ATOM   1431  CG  PHE   297      53.751  41.255  57.537  1.00  0.00      PROA C
ATOM   1432  CD1 PHE   297      53.705  42.653  57.587  1.00  0.00      PROA C
ATOM   1433  HD1 PHE   297      54.617  43.234  57.449  1.00  0.00      PROA H
ATOM   1434  CE1 PHE   297      52.514  43.337  57.810  1.00  0.00      PROA C
ATOM   1435  HE1 PHE   297      52.520  44.421  57.919  1.00  0.00      PROA H
ATOM   1436  CZ  PHE   297      51.320  42.628  57.893  1.00  0.00      PROA C
ATOM   1437  HZ  PHE   297      50.376  43.161  58.002  1.00  0.00      PROA H
ATOM   1438  CE2 PHE   297      51.339  41.228  57.836  1.00  0.00      PROA C
ATOM   1439  HE2 PHE   297      50.407  40.667  57.904  1.00  0.00      PROA H
ATOM   1440  CD2 PHE   297      52.554  40.546  57.692  1.00  0.00      PROA C
ATOM   1441  HD2 PHE   297      52.564  39.456  57.700  1.00  0.00      PROA H
ATOM   1442  C   PHE   297      55.100  39.727  59.702  1.00  0.00      PROA C
ATOM   1443  O   PHE   297      54.490  40.338  60.569  1.00  0.00      PROA O
ATOM   1444  N   MET   298      55.158  38.381  59.681  1.00  0.00      PROA N
ATOM   1445  H   MET   298      55.610  37.908  58.912  1.00  0.00      PROA H
ATOM   1446  CA  MET   298      54.582  37.592  60.739  1.00  0.00      PROA C
ATOM   1447  HA  MET   298      53.531  37.853  60.858  1.00  0.00      PROA H
ATOM   1448  CB  MET   298      54.682  36.105  60.430  1.00  0.00      PROA C
ATOM   1449  HB2 MET   298      55.699  35.865  60.120  1.00  0.00      PROA H
ATOM   1450  HB3 MET   298      54.429  35.530  61.321  1.00  0.00      PROA H
ATOM   1451  CG  MET   298      53.692  35.800  59.299  1.00  0.00      PROA C
ATOM   1452  HG2 MET   298      53.961  36.379  58.415  1.00  0.00      PROA H
ATOM   1453  HG3 MET   298      53.728  34.737  59.061  1.00  0.00      PROA H
ATOM   1454  SD  MET   298      51.958  36.167  59.607  1.00  0.00      PROA S
ATOM   1455  CE  MET   298      51.820  35.185  61.136  1.00  0.00      PROA C
ATOM   1456  HE1 MET   298      52.522  35.566  61.878  1.00  0.00      PROA H
ATOM   1457  HE2 MET   298      50.805  35.259  61.526  1.00  0.00      PROA H
ATOM   1458  HE3 MET   298      52.051  34.142  60.921  1.00  0.00      PROA H
ATOM   1459  C   MET   298      55.161  37.853  62.091  1.00  0.00      PROA C
ATOM   1460  O   MET   298      54.460  38.045  63.083  1.00  0.00      PROA O
ATOM   1461  N   VAL   299      56.487  37.941  62.167  1.00  0.00      PROA N
ATOM   1462  H   VAL   299      57.054  37.721  61.361  1.00  0.00      PROA H
ATOM   1463  CA  VAL   299      57.122  38.346  63.388  1.00  0.00      PROA C
ATOM   1464  HA  VAL   299      56.817  37.680  64.196  1.00  0.00      PROA H
ATOM   1465  CB  VAL   299      58.625  38.276  63.210  1.00  0.00      PROA C
ATOM   1466  HB  VAL   299      58.897  38.695  62.241  1.00  0.00      PROA H
ATOM   1467  CG1 VAL   299      59.301  39.071  64.313  1.00  0.00      PROA C
ATOM   1468 HG11 VAL   299      59.029  38.652  65.282  1.00  0.00      PROA H
ATOM   1469 HG12 VAL   299      60.382  39.023  64.187  1.00  0.00      PROA H
ATOM   1470 HG13 VAL   299      58.976  40.111  64.263  1.00  0.00      PROA H
ATOM   1471  CG2 VAL   299      59.072  36.796  63.216  1.00  0.00      PROA C
ATOM   1472 HG21 VAL   299      58.583  36.265  62.400  1.00  0.00      PROA H
ATOM   1473 HG22 VAL   299      60.153  36.741  63.088  1.00  0.00      PROA H
ATOM   1474 HG23 VAL   299      58.795  36.337  64.166  1.00  0.00      PROA H
ATOM   1475  C   VAL   299      56.687  39.732  63.843  1.00  0.00      PROA C
ATOM   1476  O   VAL   299      56.400  39.958  65.018  1.00  0.00      PROA O
ATOM   1477  N   ALA   300      56.628  40.715  62.929  1.00  0.00      PROA N
ATOM   1478  H   ALA   300      56.853  40.521  61.963  1.00  0.00      PROA H
ATOM   1479  CA  ALA   300      56.250  42.054  63.293  1.00  0.00      PROA C
ATOM   1480  HA  ALA   300      56.890  42.406  64.101  1.00  0.00      PROA H
ATOM   1481  CB  ALA   300      56.392  43.013  62.103  1.00  0.00      PROA C
ATOM   1482  HB1 ALA   300      55.750  42.679  61.289  1.00  0.00      PROA H
ATOM   1483  HB2 ALA   300      56.099  44.017  62.409  1.00  0.00      PROA H
ATOM   1484  HB3 ALA   300      57.429  43.024  61.767  1.00  0.00      PROA H
ATOM   1485  C   ALA   300      54.841  42.126  63.806  1.00  0.00      PROA C
ATOM   1486  O   ALA   300      54.620  42.613  64.906  1.00  0.00      PROA O
ATOM   1487  N   VAL   301      53.868  41.535  63.089  1.00  0.00      PROA N
ATOM   1488  H   VAL   301      54.091  41.079  62.216  1.00  0.00      PROA H
ATOM   1489  CA  VAL   301      52.475  41.512  63.506  1.00  0.00      PROA C
ATOM   1490  HA  VAL   301      52.122  42.533  63.653  1.00  0.00      PROA H
ATOM   1491  CB  VAL   301      51.546  40.850  62.489  1.00  0.00      PROA C
ATOM   1492  HB  VAL   301      50.522  40.876  62.861  1.00  0.00      PROA H
ATOM   1493  CG1 VAL   301      51.627  41.608  61.155  1.00  0.00      PROA C
ATOM   1494 HG11 VAL   301      52.652  41.582  60.783  1.00  0.00      PROA H
ATOM   1495 HG12 VAL   301      50.966  41.138  60.428  1.00  0.00      PROA H
ATOM   1496 HG13 VAL   301      51.322  42.644  61.306  1.00  0.00      PROA H
ATOM   1497  CG2 VAL   301      51.917  39.382  62.281  1.00  0.00      PROA C
ATOM   1498 HG21 VAL   301      51.834  38.848  63.228  1.00  0.00      PROA H
ATOM   1499 HG22 VAL   301      51.240  38.935  61.553  1.00  0.00      PROA H
ATOM   1500 HG23 VAL   301      52.941  39.313  61.915  1.00  0.00      PROA H
ATOM   1501  C   VAL   301      52.314  40.870  64.869  1.00  0.00      PROA C
ATOM   1502  O   VAL   301      51.502  41.309  65.681  1.00  0.00      PROA O
ATOM   1503  N   ALA   302      53.128  39.838  65.188  1.00  0.00      PROA N
ATOM   1504  H   ALA   302      53.714  39.420  64.480  1.00  0.00      PROA H
ATOM   1505  CA  ALA   302      53.181  39.314  66.533  1.00  0.00      PROA C
ATOM   1506  HA  ALA   302      52.175  39.058  66.864  1.00  0.00      PROA H
ATOM   1507  CB  ALA   302      54.055  38.053  66.597  1.00  0.00      PROA C
ATOM   1508  HB1 ALA   302      55.068  38.297  66.276  1.00  0.00      PROA H
ATOM   1509  HB2 ALA   302      54.079  37.678  67.620  1.00  0.00      PROA H
ATOM   1510  HB3 ALA   302      53.641  37.289  65.940  1.00  0.00      PROA H
ATOM   1511  C   ALA   302      53.665  40.320  67.559  1.00  0.00      PROA C
ATOM   1512  O   ALA   302      53.071  40.471  68.621  1.00  0.00      PROA O
ATOM   1513  N   HIE   303      54.723  41.082  67.244  1.00  0.00      PROA N
ATOM   1514  H   HIE   303      55.220  40.924  66.378  1.00  0.00      PROA H
ATOM   1515  CA  HIE   303      55.203  42.146  68.103  1.00  0.00      PROA C
ATOM   1516  HA  HIE   303      55.351  41.761  69.112  1.00  0.00      PROA H
ATOM   1517  CB  HIE   303      56.542  42.710  67.590  1.00  0.00      PROA C
ATOM   1518  HB2 HIE   303      56.478  42.879  66.515  1.00  0.00      PROA H
ATOM   1519  HB3 HIE   303      56.756  43.653  68.093  1.00  0.00      PROA H
ATOM   1520  CG  HIE   303      57.696  41.790  67.838  1.00  0.00      PROA C
ATOM   1521  ND1 HIE   303      58.128  41.623  69.104  1.00  0.00      PROA N
ATOM   1522  CE1 HIE   303      59.121  40.772  69.079  1.00  0.00      PROA C
ATOM   1523  HE1 HIE   303      59.608  40.475  70.008  1.00  0.00      PROA H
ATOM   1524  NE2 HIE   303      59.379  40.390  67.818  1.00  0.00      PROA N
ATOM   1525  HE2 HIE   303      60.102  39.740  67.546  1.00  0.00      PROA H
ATOM   1526  CD2 HIE   303      58.471  41.058  67.020  1.00  0.00      PROA C
ATOM   1527  HD2 HIE   303      58.501  40.917  65.940  1.00  0.00      PROA H
ATOM   1528  C   HIE   303      54.190  43.261  68.309  1.00  0.00      PROA C
ATOM   1529  O   HIE   303      54.006  43.779  69.406  1.00  0.00      PROA O
ATOM   1530  N   VAL   304      53.451  43.646  67.252  1.00  0.00      PROA N
ATOM   1531  H   VAL   304      53.645  43.266  66.336  1.00  0.00      PROA H
ATOM   1532  CA  VAL   304      52.359  44.598  67.324  1.00  0.00      PROA C
ATOM   1533  HA  VAL   304      52.696  45.501  67.833  1.00  0.00      PROA H
ATOM   1534  CB  VAL   304      51.849  44.994  65.946  1.00  0.00      PROA C
ATOM   1535  HB  VAL   304      51.290  44.165  65.512  1.00  0.00      PROA H
ATOM   1536  CG1 VAL   304      50.931  46.218  66.062  1.00  0.00      PROA C
ATOM   1537 HG11 VAL   304      51.487  47.051  66.493  1.00  0.00      PROA H
ATOM   1538 HG12 VAL   304      50.570  46.497  65.072  1.00  0.00      PROA H
ATOM   1539 HG13 VAL   304      50.083  45.978  66.703  1.00  0.00      PROA H
ATOM   1540  CG2 VAL   304      53.036  45.353  65.046  1.00  0.00      PROA C
ATOM   1541 HG21 VAL   304      53.697  44.491  64.955  1.00  0.00      PROA H
ATOM   1542 HG22 VAL   304      52.671  45.637  64.059  1.00  0.00      PROA H
ATOM   1543 HG23 VAL   304      53.586  46.187  65.483  1.00  0.00      PROA H
ATOM   1544  C   VAL   304      51.206  44.077  68.155  1.00  0.00      PROA C
ATOM   1545  O   VAL   304      50.597  44.795  68.944  1.00  0.00      PROA O
ATOM   1546  N   ALA   305      50.896  42.776  68.030  1.00  0.00      PROA N
ATOM   1547  H   ALA   305      51.360  42.211  67.334  1.00  0.00      PROA H
ATOM   1548  CA  ALA   305      49.912  42.133  68.859  1.00  0.00      PROA C
ATOM   1549  HA  ALA   305      48.977  42.691  68.814  1.00  0.00      PROA H
ATOM   1550  CB  ALA   305      49.638  40.696  68.400  1.00  0.00      PROA C
ATOM   1551  HB1 ALA   305      50.560  40.116  68.448  1.00  0.00      PROA H
ATOM   1552  HB2 ALA   305      48.890  40.242  69.050  1.00  0.00      PROA H
ATOM   1553  HB3 ALA   305      49.270  40.706  67.374  1.00  0.00      PROA H
ATOM   1554  C   ALA   305      50.315  42.164  70.304  1.00  0.00      PROA C
ATOM   1555  O   ALA   305      49.477  42.441  71.139  1.00  0.00      PROA O
ATOM   1556  N   GLY   306      51.605  41.974  70.631  1.00  0.00      PROA N
ATOM   1557  H   GLY   306      52.276  41.725  69.918  1.00  0.00      PROA H
ATOM   1558  CA  GLY   306      52.087  42.114  71.997  1.00  0.00      PROA C
ATOM   1559  HA2 GLY   306      51.431  41.564  72.672  1.00  0.00      PROA H
ATOM   1560  HA3 GLY   306      53.099  41.714  72.068  1.00  0.00      PROA H
ATOM   1561  C   GLY   306      52.130  43.544  72.471  1.00  0.00      PROA C
ATOM   1562  O   GLY   306      52.036  43.831  73.658  1.00  0.00      PROA O
ATOM   1563  N   PHE   307      52.291  44.509  71.554  1.00  0.00      PROA N
ATOM   1564  H   PHE   307      52.456  44.264  70.588  1.00  0.00      PROA H
ATOM   1565  CA  PHE   307      52.241  45.920  71.879  1.00  0.00      PROA C
ATOM   1566  HA  PHE   307      52.780  46.099  72.809  1.00  0.00      PROA H
ATOM   1567  CB  PHE   307      52.899  46.728  70.735  1.00  0.00      PROA C
ATOM   1568  HB2 PHE   307      53.983  46.627  70.794  1.00  0.00      PROA H
ATOM   1569  HB3 PHE   307      52.551  46.349  69.775  1.00  0.00      PROA H
ATOM   1570  CG  PHE   307      52.596  48.182  70.764  1.00  0.00      PROA C
ATOM   1571  CD1 PHE   307      53.174  49.011  71.739  1.00  0.00      PROA C
ATOM   1572  HD1 PHE   307      53.763  48.575  72.547  1.00  0.00      PROA H
ATOM   1573  CE1 PHE   307      52.988  50.390  71.663  1.00  0.00      PROA C
ATOM   1574  HE1 PHE   307      53.373  51.037  72.451  1.00  0.00      PROA H
ATOM   1575  CZ  PHE   307      52.294  50.909  70.551  1.00  0.00      PROA C
ATOM   1576  HZ  PHE   307      52.357  51.972  70.318  1.00  0.00      PROA H
ATOM   1577  CE2 PHE   307      51.526  50.086  69.738  1.00  0.00      PROA C
ATOM   1578  HE2 PHE   307      50.792  50.521  69.060  1.00  0.00      PROA H
ATOM   1579  CD2 PHE   307      51.716  48.719  69.811  1.00  0.00      PROA C
ATOM   1580  HD2 PHE   307      51.183  48.058  69.128  1.00  0.00      PROA H
ATOM   1581  C   PHE   307      50.844  46.406  72.216  1.00  0.00      PROA C
ATOM   1582  O   PHE   307      50.649  47.255  73.080  1.00  0.00      PROA O
ATOM   1583  N   LEU   308      49.830  45.851  71.537  1.00  0.00      PROA N
ATOM   1584  H   LEU   308      50.018  45.175  70.811  1.00  0.00      PROA H
ATOM   1585  CA  LEU   308      48.456  46.193  71.811  1.00  0.00      PROA C
ATOM   1586  HA  LEU   308      48.395  47.238  72.113  1.00  0.00      PROA H
ATOM   1587  CB  LEU   308      47.629  45.970  70.541  1.00  0.00      PROA C
ATOM   1588  HB2 LEU   308      47.754  44.942  70.201  1.00  0.00      PROA H
ATOM   1589  HB3 LEU   308      46.576  46.156  70.755  1.00  0.00      PROA H
ATOM   1590  CG  LEU   308      48.020  46.876  69.390  1.00  0.00      PROA C
ATOM   1591  HG  LEU   308      49.080  47.117  69.462  1.00  0.00      PROA H
ATOM   1592  CD1 LEU   308      47.777  46.231  68.017  1.00  0.00      PROA C
ATOM   1593 HD11 LEU   308      46.719  45.993  67.909  1.00  0.00      PROA H
ATOM   1594 HD12 LEU   308      48.076  46.925  67.232  1.00  0.00      PROA H
ATOM   1595 HD13 LEU   308      48.365  45.316  67.936  1.00  0.00      PROA H
ATOM   1596  CD2 LEU   308      47.229  48.146  69.523  1.00  0.00      PROA C
ATOM   1597 HD21 LEU   308      47.460  48.621  70.476  1.00  0.00      PROA H
ATOM   1598 HD22 LEU   308      47.487  48.822  68.708  1.00  0.00      PROA H
ATOM   1599 HD23 LEU   308      46.164  47.917  69.481  1.00  0.00      PROA H
ATOM   1600  C   LEU   308      47.887  45.332  72.911  1.00  0.00      PROA C
ATOM   1601  O   LEU   308      46.889  45.648  73.555  1.00  0.00      PROA O
ATOM   1602  N   LEU   309      48.533  44.195  73.179  1.00  0.00      PROA N
ATOM   1603  H   LEU   309      49.369  43.955  72.665  1.00  0.00      PROA H
ATOM   1604  CA  LEU   309      48.083  43.287  74.181  1.00  0.00      PROA C
ATOM   1605  HA  LEU   309      46.995  43.322  74.242  1.00  0.00      PROA H
ATOM   1606  CB  LEU   309      48.540  41.866  73.802  1.00  0.00      PROA C
ATOM   1607  HB2 LEU   309      49.551  41.904  73.396  1.00  0.00      PROA H
ATOM   1608  HB3 LEU   309      48.529  41.232  74.689  1.00  0.00      PROA H
ATOM   1609  CG  LEU   309      47.644  41.203  72.750  1.00  0.00      PROA C
ATOM   1610  HG  LEU   309      47.549  41.861  71.886  1.00  0.00      PROA H
ATOM   1611  CD1 LEU   309      48.036  39.883  72.159  1.00  0.00      PROA C
ATOM   1612 HD11 LEU   309      48.109  39.138  72.950  1.00  0.00      PROA H
ATOM   1613 HD12 LEU   309      47.283  39.571  71.435  1.00  0.00      PROA H
ATOM   1614 HD13 LEU   309      49.000  39.980  71.661  1.00  0.00      PROA H
ATOM   1615  CD2 LEU   309      46.774  40.642  73.612  1.00  0.00      PROA C
ATOM   1616 HD21 LEU   309      46.298  41.421  74.207  1.00  0.00      PROA H
ATOM   1617 HD22 LEU   309      46.013  40.094  73.056  1.00  0.00      PROA H
ATOM   1618 HD23 LEU   309      47.307  39.956  74.270  1.00  0.00      PROA H
ATOM   1619  C   LEU   309      48.645  43.630  75.521  1.00  0.00      PROA C
ATOM   1620  O   LEU   309      48.249  43.027  76.512  1.00  0.00      PROA O
ATOM   1621  N   GLU   310      49.541  44.620  75.637  1.00  0.00      PROA N
ATOM   1622  H   GLU   310      49.800  45.165  74.827  1.00  0.00      PROA H
ATOM   1623  CA  GLU   310      50.146  44.918  76.924  1.00  0.00      PROA C
ATOM   1624  HA  GLU   310      51.016  45.558  76.778  1.00  0.00      PROA H
ATOM   1625  CB  GLU   310      49.137  45.651  77.852  1.00  0.00      PROA C
ATOM   1626  HB2 GLU   310      48.120  45.434  77.526  1.00  0.00      PROA H
ATOM   1627  HB3 GLU   310      49.271  45.308  78.878  1.00  0.00      PROA H
ATOM   1628  CG  GLU   310      49.287  47.183  77.867  1.00  0.00      PROA C
ATOM   1629  HG2 GLU   310      50.344  47.445  77.815  1.00  0.00      PROA H
ATOM   1630  HG3 GLU   310      48.765  47.608  77.010  1.00  0.00      PROA H
ATOM   1631  CD  GLU   310      48.691  47.753  79.154  1.00  0.00      PROA C
ATOM   1632  OE1 GLU   310      47.584  47.303  79.530  1.00  0.00      PROA O
ATOM   1633  OE2 GLU   310      49.418  48.547  79.805  1.00  0.00      PROA O
ATOM   1634  C   GLU   310      50.766  43.671  77.549  1.00  0.00      PROA C
ATOM   1635  O   GLU   310      51.383  42.878  76.846  1.00  0.00      PROA O
ATOM   1636  N   ASP   311      50.582  43.425  78.856  1.00  0.00      PROA N
ATOM   1637  H   ASP   311      50.078  44.088  79.428  1.00  0.00      PROA H
ATOM   1638  CA  ASP   311      51.073  42.241  79.518  1.00  0.00      PROA C
ATOM   1639  HA  ASP   311      51.899  41.819  78.944  1.00  0.00      PROA H
ATOM   1640  CB  ASP   311      51.583  42.483  80.913  1.00  0.00      PROA C
ATOM   1641  HB2 ASP   311      50.751  42.759  81.561  1.00  0.00      PROA H
ATOM   1642  HB3 ASP   311      52.052  41.576  81.291  1.00  0.00      PROA H
ATOM   1643  CG  ASP   311      52.550  43.556  80.877  1.00  0.00      PROA C
ATOM   1644  OD1 ASP   311      53.519  43.515  80.089  1.00  0.00      PROA O
ATOM   1645  OD2 ASP   311      52.382  44.446  81.743  1.00  0.00      PROA O
ATOM   1646  C   ASP   311      49.983  41.290  79.737  1.00  0.00      PROA C
ATOM   1647  O   ASP   311      49.883  40.553  80.715  1.00  0.00      PROA O
ATOM   1648  N   ARG   312      49.048  41.273  78.855  1.00  0.00      PROA N
ATOM   1649  H   ARG   312      49.086  41.904  78.067  1.00  0.00      PROA H
ATOM   1650  CA  ARG   312      48.069  40.330  79.139  1.00  0.00      PROA C
ATOM   1651  HA  ARG   312      48.048  40.140  80.212  1.00  0.00      PROA H
ATOM   1652  CB  ARG   312      46.852  40.972  78.659  1.00  0.00      PROA C
ATOM   1653  HB2 ARG   312      47.100  41.669  77.858  1.00  0.00      PROA H
ATOM   1654  HB3 ARG   312      46.165  40.215  78.281  1.00  0.00      PROA H
ATOM   1655  CG  ARG   312      45.807  41.827  79.291  1.00  0.00      PROA C
ATOM   1656  HG2 ARG   312      45.428  41.335  80.187  1.00  0.00      PROA H
ATOM   1657  HG3 ARG   312      46.241  42.790  79.563  1.00  0.00      PROA H
ATOM   1658  CD  ARG   312      44.633  42.080  78.349  1.00  0.00      PROA C
ATOM   1659  HD2 ARG   312      44.199  41.127  78.044  1.00  0.00      PROA H
ATOM   1660  HD3 ARG   312      43.877  42.675  78.861  1.00  0.00      PROA H
ATOM   1661  NE  ARG   312      45.146  42.821  77.148  1.00  0.00      PROA N
ATOM   1662  HE  ARG   312      45.078  42.378  76.243  1.00  0.00      PROA H
ATOM   1663  CZ  ARG   312      45.703  44.018  77.055  1.00  0.00      PROA C
ATOM   1664  NH1 ARG   312      45.697  44.691  78.188  1.00  0.00      PROA N
ATOM   1665 HH11 ARG   312      45.290  44.278  79.015  1.00  0.00      PROA H
ATOM   1666 HH12 ARG   312      46.099  45.617  78.224  1.00  0.00      PROA H
ATOM   1667  NH2 ARG   312      45.594  44.644  75.872  1.00  0.00      PROA N
ATOM   1668 HH21 ARG   312      45.105  44.196  75.110  1.00  0.00      PROA H
ATOM   1669 HH22 ARG   312      46.002  45.559  75.750  1.00  0.00      PROA H
ATOM   1670  C   ARG   312      48.467  38.936  78.622  1.00  0.00      PROA C
ATOM   1671  O   ARG   312      47.978  37.971  79.178  1.00  0.00      PROA O
ATOM   1672  N   ALA   313      49.349  38.760  77.567  1.00  0.00      PROA N
ATOM   1673  H   ALA   313      49.995  39.497  77.321  1.00  0.00      PROA H
ATOM   1674  CA  ALA   313      49.354  37.483  76.789  1.00  0.00      PROA C
ATOM   1675  HA  ALA   313      48.540  36.845  77.133  1.00  0.00      PROA H
ATOM   1676  CB  ALA   313      49.176  37.441  75.168  1.00  0.00      PROA C
ATOM   1677  HB1 ALA   313      49.980  38.007  74.699  1.00  0.00      PROA H
ATOM   1678  HB2 ALA   313      49.211  36.408  74.825  1.00  0.00      PROA H
ATOM   1679  HB3 ALA   313      48.216  37.881  74.896  1.00  0.00      PROA H
ATOM   1680  C   ALA   313      50.545  36.776  77.084  1.00  0.00      PROA C
ATOM   1681  O   ALA   313      50.842  35.750  76.498  1.00  0.00      PROA O
ATOM   1682  N   VAL   314      51.192  37.313  78.090  1.00  0.00      PROA N
ATOM   1683  H   VAL   314      50.774  38.069  78.613  1.00  0.00      PROA H
ATOM   1684  CA  VAL   314      52.471  36.901  78.512  1.00  0.00      PROA C
ATOM   1685  HA  VAL   314      52.710  35.938  78.062  1.00  0.00      PROA H
ATOM   1686  CB  VAL   314      53.517  37.917  78.093  1.00  0.00      PROA C
ATOM   1687  HB  VAL   314      54.488  37.626  78.493  1.00  0.00      PROA H
ATOM   1688  CG1 VAL   314      53.582  37.966  76.568  1.00  0.00      PROA C
ATOM   1689 HG11 VAL   314      52.609  38.256  76.171  1.00  0.00      PROA H
ATOM   1690 HG12 VAL   314      54.332  38.694  76.259  1.00  0.00      PROA H
ATOM   1691 HG13 VAL   314      53.852  36.982  76.184  1.00  0.00      PROA H
ATOM   1692  CG2 VAL   314      53.241  39.322  78.659  1.00  0.00      PROA C
ATOM   1693 HG21 VAL   314      53.234  39.281  79.749  1.00  0.00      PROA H
ATOM   1694 HG22 VAL   314      54.020  40.008  78.328  1.00  0.00      PROA H
ATOM   1695 HG23 VAL   314      52.272  39.674  78.304  1.00  0.00      PROA H
ATOM   1696  C   VAL   314      52.460  36.729  80.001  1.00  0.00      PROA C
ATOM   1697  O   VAL   314      53.503  36.470  80.590  1.00  0.00      PROA O
ATOM   1698  N   CYX   315      51.279  36.848  80.650  1.00  0.00      PROA N
ATOM   1699  H   CYX   315      50.417  36.891  80.125  1.00  0.00      PROA H
ATOM   1700  CA  CYX   315      51.173  36.920  82.090  1.00  0.00      PROA C
ATOM   1701  HA  CYX   315      52.008  36.386  82.544  1.00  0.00      PROA H
ATOM   1702  CB  CYX   315      51.197  38.372  82.632  1.00  0.00      PROA C
ATOM   1703  HB2 CYX   315      50.339  38.919  82.243  1.00  0.00      PROA H
ATOM   1704  HB3 CYX   315      51.153  38.354  83.721  1.00  0.00      PROA H
ATOM   1705  SG  CYX   315      52.706  39.240  82.133  1.00  0.00      PROA S
ATOM   1706  C   CYX   315      49.878  36.256  82.489  1.00  0.00      PROA C
ATOM   1707  O   CYX   315      48.790  36.613  82.037  1.00  0.00      PROA O
ATOM   1708  N   VAL   316      49.950  35.215  83.326  1.00  0.00      PROA N
ATOM   1709  H   VAL   316      50.848  34.901  83.666  1.00  0.00      PROA H
ATOM   1710  CA  VAL   316      48.783  34.499  83.781  1.00  0.00      PROA C
ATOM   1711  HA  VAL   316      48.043  34.464  82.981  1.00  0.00      PROA H
ATOM   1712  CB  VAL   316      49.102  33.066  84.189  1.00  0.00      PROA C
ATOM   1713  HB  VAL   316      48.196  32.582  84.555  1.00  0.00      PROA H
ATOM   1714  CG1 VAL   316      49.637  32.294  82.984  1.00  0.00      PROA C
ATOM   1715 HG11 VAL   316      50.544  32.775  82.617  1.00  0.00      PROA H
ATOM   1716 HG12 VAL   316      49.864  31.270  83.280  1.00  0.00      PROA H
ATOM   1717 HG13 VAL   316      48.886  32.285  82.194  1.00  0.00      PROA H
ATOM   1718  CG2 VAL   316      50.167  33.042  85.286  1.00  0.00      PROA C
ATOM   1719 HG21 VAL   316      49.804  33.585  86.158  1.00  0.00      PROA H
ATOM   1720 HG22 VAL   316      50.381  32.010  85.563  1.00  0.00      PROA H
ATOM   1721 HG23 VAL   316      51.078  33.515  84.918  1.00  0.00      PROA H
ATOM   1722  C   VAL   316      48.173  35.234  84.931  1.00  0.00      PROA C
ATOM   1723  O   VAL   316      48.880  35.725  85.803  1.00  0.00      PROA O
ATOM   1724  N   GLU   317      46.832  35.325  84.970  1.00  0.00      PROA N
ATOM   1725  H   GLU   317      46.278  34.936  84.220  1.00  0.00      PROA H
ATOM   1726  CA  GLU   317      46.136  35.968  86.058  1.00  0.00      PROA C
ATOM   1727  HA  GLU   317      46.472  37.001  86.145  1.00  0.00      PROA H
ATOM   1728  CB  GLU   317      44.604  35.974  85.837  1.00  0.00      PROA C
ATOM   1729  HB2 GLU   317      44.338  35.204  85.113  1.00  0.00      PROA H
ATOM   1730  HB3 GLU   317      44.099  35.773  86.782  1.00  0.00      PROA H
ATOM   1731  CG  GLU   317      44.078  37.328  85.300  1.00  0.00      PROA C
ATOM   1732  HG2 GLU   317      44.675  37.636  84.442  1.00  0.00      PROA H
ATOM   1733  HG3 GLU   317      43.037  37.220  84.997  1.00  0.00      PROA H
ATOM   1734  CD  GLU   317      44.156  38.434  86.359  1.00  0.00      PROA C
ATOM   1735  OE1 GLU   317      44.652  38.174  87.486  1.00  0.00      PROA O
ATOM   1736  OE2 GLU   317      43.691  39.569  86.103  1.00  0.00      PROA O
ATOM   1737  C   GLU   317      46.470  35.346  87.387  1.00  0.00      PROA C
ATOM   1738  O   GLU   317      46.678  34.139  87.483  1.00  0.00      PROA O
ATOM   1739  N   ARG   318      46.561  36.168  88.436  1.00  0.00      PROA N
ATOM   1740  H   ARG   318      46.383  37.155  88.321  1.00  0.00      PROA H
ATOM   1741  CA  ARG   318      46.908  35.702  89.754  1.00  0.00      PROA C
ATOM   1742  HA  ARG   318      47.912  35.280  89.738  1.00  0.00      PROA H
ATOM   1743  CB  ARG   318      46.874  36.855  90.775  1.00  0.00      PROA C
ATOM   1744  HB2 ARG   318      47.004  36.455  91.780  1.00  0.00      PROA H
ATOM   1745  HB3 ARG   318      47.678  37.558  90.557  1.00  0.00      PROA H
ATOM   1746  CG  ARG   318      45.549  37.641  90.754  1.00  0.00      PROA C
ATOM   1747  HG2 ARG   318      45.351  37.995  89.742  1.00  0.00      PROA H
ATOM   1748  HG3 ARG   318      44.735  36.992  91.077  1.00  0.00      PROA H
ATOM   1749  CD  ARG   318      45.541  38.864  91.670  1.00  0.00      PROA C
ATOM   1750  HD2 ARG   318      44.661  39.473  91.456  1.00  0.00      PROA H
ATOM   1751  HD3 ARG   318      45.514  38.540  92.710  1.00  0.00      PROA H
ATOM   1752  NE  ARG   318      46.788  39.634  91.394  1.00  0.00      PROA N
ATOM   1753  HE  ARG   318      47.564  39.539  92.033  1.00  0.00      PROA H
ATOM   1754  CZ  ARG   318      46.950  40.443  90.359  1.00  0.00      PROA C
ATOM   1755  NH1 ARG   318      46.045  40.572  89.406  1.00  0.00      PROA N
ATOM   1756 HH11 ARG   318      45.188  40.040  89.452  1.00  0.00      PROA H
ATOM   1757 HH12 ARG   318      46.214  41.203  88.635  1.00  0.00      PROA H
ATOM   1758  NH2 ARG   318      48.052  41.146  90.274  1.00  0.00      PROA N
ATOM   1759 HH21 ARG   318      48.757  41.064  90.992  1.00  0.00      PROA H
ATOM   1760 HH22 ARG   318      48.191  41.768  89.490  1.00  0.00      PROA H
ATOM   1761  C   ARG   318      46.025  34.565  90.253  1.00  0.00      PROA C
ATOM   1762  O   ARG   318      44.793  34.590  90.159  1.00  0.00      PROA O
ATOM   1763  N   PHE   319      46.677  33.536  90.818  1.00  0.00      PROA N
ATOM   1764  H   PHE   319      47.681  33.567  90.916  1.00  0.00      PROA H
ATOM   1765  CA  PHE   319      45.940  32.386  91.284  1.00  0.00      PROA C
ATOM   1766  HA  PHE   319      45.063  32.236  90.654  1.00  0.00      PROA H
ATOM   1767  CB  PHE   319      46.814  31.106  91.232  1.00  0.00      PROA C
ATOM   1768  HB2 PHE   319      47.676  31.228  91.887  1.00  0.00      PROA H
ATOM   1769  HB3 PHE   319      46.225  30.250  91.562  1.00  0.00      PROA H
ATOM   1770  CG  PHE   319      47.308  30.834  89.839  1.00  0.00      PROA C
ATOM   1771  CD1 PHE   319      46.425  30.388  88.841  1.00  0.00      PROA C
ATOM   1772  HD1 PHE   319      45.366  30.261  89.068  1.00  0.00      PROA H
ATOM   1773  CE1 PHE   319      46.893  30.101  87.552  1.00  0.00      PROA C
ATOM   1774  HE1 PHE   319      46.198  29.763  86.783  1.00  0.00      PROA H
ATOM   1775  CZ  PHE   319      48.254  30.251  87.255  1.00  0.00      PROA C
ATOM   1776  HZ  PHE   319      48.621  30.031  86.253  1.00  0.00      PROA H
ATOM   1777  CE2 PHE   319      49.144  30.684  88.245  1.00  0.00      PROA C
ATOM   1778  HE2 PHE   319      50.203  30.801  88.012  1.00  0.00      PROA H
ATOM   1779  CD2 PHE   319      48.673  30.966  89.531  1.00  0.00      PROA C
ATOM   1780  HD2 PHE   319      49.376  31.291  90.299  1.00  0.00      PROA H
ATOM   1781  C   PHE   319      45.489  32.602  92.710  1.00  0.00      PROA C
ATOM   1782  O   PHE   319      44.792  31.763  93.279  1.00  0.00      PROA O
ATOM   1783  N   SER   320      45.874  33.737  93.335  1.00  0.00      PROA N
ATOM   1784  H   SER   320      46.509  34.375  92.878  1.00  0.00      PROA H
ATOM   1785  CA  SER   320      45.387  34.056  94.662  1.00  0.00      PROA C
ATOM   1786  HA  SER   320      44.461  33.512  94.850  1.00  0.00      PROA H
ATOM   1787  CB  SER   320      46.373  33.686  95.783  1.00  0.00      PROA C
ATOM   1788  HB2 SER   320      47.083  34.500  95.926  1.00  0.00      PROA H
ATOM   1789  HB3 SER   320      45.823  33.518  96.710  1.00  0.00      PROA H
ATOM   1790  OG  SER   320      47.064  32.506  95.414  1.00  0.00      PROA O
ATOM   1791  HG  SER   320      47.682  32.266  96.108  1.00  0.00      PROA H
ATOM   1792  C   SER   320      45.087  35.526  94.728  1.00  0.00      PROA C
ATOM   1793  O   SER   320      45.588  36.298  93.911  1.00  0.00      PROA O
ATOM   1794  N   ASP   321      44.276  35.947  95.727  1.00  0.00      PROA N
ATOM   1795  H   ASP   321      43.901  35.281  96.387  1.00  0.00      PROA H
ATOM   1796  CA  ASP   321      43.893  37.327  95.925  1.00  0.00      PROA C
ATOM   1797  HA  ASP   321      43.418  37.706  95.020  1.00  0.00      PROA H
ATOM   1798  CB  ASP   321      42.899  37.439  97.102  1.00  0.00      PROA C
ATOM   1799  HB2 ASP   321      43.380  37.097  98.019  1.00  0.00      PROA H
ATOM   1800  HB3 ASP   321      42.590  38.478  97.220  1.00  0.00      PROA H
ATOM   1801  CG  ASP   321      41.665  36.595  96.865  1.00  0.00      PROA C
ATOM   1802  OD1 ASP   321      41.156  36.596  95.711  1.00  0.00      PROA O
ATOM   1803  OD2 ASP   321      41.168  36.025  97.866  1.00  0.00      PROA O
ATOM   1804  C   ASP   321      45.114  38.182  96.216  1.00  0.00      PROA C
ATOM   1805  O   ASP   321      45.161  39.364  95.894  1.00  0.00      PROA O
ATOM   1806  N   ASP   322      46.152  37.579  96.824  1.00  0.00      PROA N
ATOM   1807  H   ASP   322      46.071  36.619  97.128  1.00  0.00      PROA H
ATOM   1808  CA  ASP   322      47.401  38.237  97.071  1.00  0.00      PROA C
ATOM   1809  HA  ASP   322      47.297  39.303  96.871  1.00  0.00      PROA H
ATOM   1810  CB  ASP   322      47.800  38.021  98.545  1.00  0.00      PROA C
ATOM   1811  HB2 ASP   322      48.836  38.326  98.689  1.00  0.00      PROA H
ATOM   1812  HB3 ASP   322      47.153  38.619  99.187  1.00  0.00      PROA H
ATOM   1813  CG  ASP   322      47.687  36.574  99.014  1.00  0.00      PROA C
ATOM   1814  OD1 ASP   322      48.030  35.641  98.252  1.00  0.00      PROA O
ATOM   1815  OD2 ASP   322      47.343  36.372 100.199  1.00  0.00      PROA O
ATOM   1816  C   ASP   322      48.524  37.775  96.179  1.00  0.00      PROA C
ATOM   1817  O   ASP   322      49.571  38.423  96.150  1.00  0.00      PROA O
ATOM   1818  N   GLY   323      48.341  36.686  95.414  1.00  0.00      PROA N
ATOM   1819  H   GLY   323      47.488  36.150  95.494  1.00  0.00      PROA H
ATOM   1820  CA  GLY   323      49.330  36.232  94.457  1.00  0.00      PROA C
ATOM   1821  HA2 GLY   323      50.220  35.891  94.987  1.00  0.00      PROA H
ATOM   1822  HA3 GLY   323      48.919  35.409  93.872  1.00  0.00      PROA H
ATOM   1823  C   GLY   323      49.757  37.308  93.493  1.00  0.00      PROA C
ATOM   1824  O   GLY   323      49.088  38.318  93.274  1.00  0.00      PROA O
ATOM   1825  N   TYR   324      50.900  37.115  92.860  1.00  0.00      PROA N
ATOM   1826  H   TYR   324      51.504  36.351  93.128  1.00  0.00      PROA H
ATOM   1827  CA  TYR   324      51.324  37.968  91.783  1.00  0.00      PROA C
ATOM   1828  HA  TYR   324      50.917  38.968  91.930  1.00  0.00      PROA H
ATOM   1829  CB  TYR   324      52.868  38.061  91.730  1.00  0.00      PROA C
ATOM   1830  HB2 TYR   324      53.302  37.145  92.132  1.00  0.00      PROA H
ATOM   1831  HB3 TYR   324      53.189  38.192  90.697  1.00  0.00      PROA H
ATOM   1832  CG  TYR   324      53.394  39.209  92.526  1.00  0.00      PROA C
ATOM   1833  CD1 TYR   324      52.613  39.911  93.463  1.00  0.00      PROA C
ATOM   1834  HD1 TYR   324      51.584  39.606  93.653  1.00  0.00      PROA H
ATOM   1835  CE1 TYR   324      53.135  40.998  94.160  1.00  0.00      PROA C
ATOM   1836  HE1 TYR   324      52.512  41.540  94.871  1.00  0.00      PROA H
ATOM   1837  CZ  TYR   324      54.454  41.387  93.943  1.00  0.00      PROA C
ATOM   1838  OH  TYR   324      54.998  42.447  94.684  1.00  0.00      PROA O
ATOM   1839  HH  TYR   324      54.375  42.827  95.307  1.00  0.00      PROA H
ATOM   1840  CE2 TYR   324      55.224  40.713  92.993  1.00  0.00      PROA C
ATOM   1841  HE2 TYR   324      56.241  41.045  92.781  1.00  0.00      PROA H
ATOM   1842  CD2 TYR   324      54.713  39.618  92.305  1.00  0.00      PROA C
ATOM   1843  HD2 TYR   324      55.339  39.078  91.595  1.00  0.00      PROA H
ATOM   1844  C   TYR   324      50.811  37.461  90.473  1.00  0.00      PROA C
ATOM   1845  O   TYR   324      50.553  36.273  90.277  1.00  0.00      PROA O
ATOM   1846  N   ARG   325      50.670  38.356  89.497  1.00  0.00      PROA N
ATOM   1847  H   ARG   325      50.636  39.341  89.717  1.00  0.00      PROA H
ATOM   1848  CA  ARG   325      50.567  37.939  88.128  1.00  0.00      PROA C
ATOM   1849  HA  ARG   325      49.903  37.078  88.059  1.00  0.00      PROA H
ATOM   1850  CB  ARG   325      50.003  39.082  87.273  1.00  0.00      PROA C
ATOM   1851  HB2 ARG   325      49.481  39.792  87.915  1.00  0.00      PROA H
ATOM   1852  HB3 ARG   325      50.819  39.589  86.759  1.00  0.00      PROA H
ATOM   1853  CG  ARG   325      49.023  38.562  86.232  1.00  0.00      PROA C
ATOM   1854  HG2 ARG   325      49.562  38.317  85.316  1.00  0.00      PROA H
ATOM   1855  HG3 ARG   325      48.529  37.668  86.612  1.00  0.00      PROA H
ATOM   1856  CD  ARG   325      47.911  39.515  85.821  1.00  0.00      PROA C
ATOM   1857  HD2 ARG   325      47.571  39.266  84.816  1.00  0.00      PROA H
ATOM   1858  HD3 ARG   325      47.078  39.424  86.518  1.00  0.00      PROA H
ATOM   1859  NE  ARG   325      48.439  40.917  85.843  1.00  0.00      PROA N
ATOM   1860  HE  ARG   325      48.503  41.394  86.732  1.00  0.00      PROA H
ATOM   1861  CZ  ARG   325      48.828  41.571  84.759  1.00  0.00      PROA C
ATOM   1862  NH1 ARG   325      48.889  40.982  83.588  1.00  0.00      PROA N
ATOM   1863 HH11 ARG   325      48.635  40.009  83.502  1.00  0.00      PROA H
ATOM   1864 HH12 ARG   325      49.190  41.506  82.778  1.00  0.00      PROA H
ATOM   1865  NH2 ARG   325      49.175  42.837  84.840  1.00  0.00      PROA N
ATOM   1866 HH21 ARG   325      49.144  43.310  85.732  1.00  0.00      PROA H
ATOM   1867 HH22 ARG   325      49.471  43.330  84.010  1.00  0.00      PROA H
ATOM   1868  C   ARG   325      51.938  37.527  87.649  1.00  0.00      PROA C
ATOM   1869  O   ARG   325      52.915  38.236  87.827  1.00  0.00      PROA O
ATOM   1870  N   THR   326      52.061  36.330  87.076  1.00  0.00      PROA N
ATOM   1871  H   THR   326      51.238  35.789  86.854  1.00  0.00      PROA H
ATOM   1872  CA  THR   326      53.341  35.746  86.746  1.00  0.00      PROA C
ATOM   1873  HA  THR   326      54.140  36.403  87.088  1.00  0.00      PROA H
ATOM   1874  CB  THR   326      53.548  34.385  87.392  1.00  0.00      PROA C
ATOM   1875  HB  THR   326      54.399  33.887  86.927  1.00  0.00      PROA H
ATOM   1876  CG2 THR   326      53.820  34.555  88.887  1.00  0.00      PROA C
ATOM   1877 HG21 THR   326      52.971  35.050  89.358  1.00  0.00      PROA H
ATOM   1878 HG22 THR   326      53.968  33.576  89.343  1.00  0.00      PROA H
ATOM   1879 HG23 THR   326      54.716  35.159  89.027  1.00  0.00      PROA H
ATOM   1880  OG1 THR   326      52.389  33.574  87.306  1.00  0.00      PROA O
ATOM   1881  HG1 THR   326      52.559  32.727  87.724  1.00  0.00      PROA H
ATOM   1882  C   THR   326      53.436  35.587  85.258  1.00  0.00      PROA C
ATOM   1883  O   THR   326      52.445  35.487  84.550  1.00  0.00      PROA O
ATOM   1884  N   VAL   327      54.653  35.570  84.709  1.00  0.00      PROA N
ATOM   1885  H   VAL   327      55.470  35.705  85.288  1.00  0.00      PROA H
ATOM   1886  CA  VAL   327      54.931  35.370  83.311  1.00  0.00      PROA C
ATOM   1887  HA  VAL   327      54.367  36.092  82.721  1.00  0.00      PROA H
ATOM   1888  CB  VAL   327      56.410  35.547  82.990  1.00  0.00      PROA C
ATOM   1889  HB  VAL   327      56.982  34.744  83.456  1.00  0.00      PROA H
ATOM   1890  CG1 VAL   327      56.638  35.506  81.472  1.00  0.00      PROA C
ATOM   1891 HG11 VAL   327      56.074  36.310  80.998  1.00  0.00      PROA H
ATOM   1892 HG12 VAL   327      57.699  35.634  81.260  1.00  0.00      PROA H
ATOM   1893 HG13 VAL   327      56.302  34.547  81.079  1.00  0.00      PROA H
ATOM   1894  CG2 VAL   327      56.904  36.889  83.551  1.00  0.00      PROA C
ATOM   1895 HG21 VAL   327      56.765  36.905  84.632  1.00  0.00      PROA H
ATOM   1896 HG22 VAL   327      57.962  37.013  83.320  1.00  0.00      PROA H
ATOM   1897 HG23 VAL   327      56.337  37.703  83.100  1.00  0.00      PROA H
ATOM   1898  C   VAL   327      54.456  34.003  82.861  1.00  0.00      PROA C
ATOM   1899  O   VAL   327      54.638  32.999  83.551  1.00  0.00      PROA O
ATOM   1900  N   ALA   328      53.794  33.953  81.688  1.00  0.00      PROA N
ATOM   1901  H   ALA   328      53.691  34.789  81.130  1.00  0.00      PROA H
ATOM   1902  CA  ALA   328      53.215  32.742  81.181  1.00  0.00      PROA C
ATOM   1903  HA  ALA   328      52.561  32.307  81.937  1.00  0.00      PROA H
ATOM   1904  CB  ALA   328      52.389  33.021  79.912  1.00  0.00      PROA C
ATOM   1905  HB1 ALA   328      53.035  33.449  79.145  1.00  0.00      PROA H
ATOM   1906  HB2 ALA   328      51.960  32.088  79.545  1.00  0.00      PROA H
ATOM   1907  HB3 ALA   328      51.588  33.722  80.145  1.00  0.00      PROA H
ATOM   1908  C   ALA   328      54.271  31.697  80.894  1.00  0.00      PROA C
ATOM   1909  O   ALA   328      55.340  32.003  80.371  1.00  0.00      PROA O
ATOM   1910  N   GLN   329      53.960  30.454  81.260  1.00  0.00      PROA N
ATOM   1911  H   GLN   329      53.078  30.267  81.716  1.00  0.00      PROA H
ATOM   1912  CA  GLN   329      54.832  29.332  81.038  1.00  0.00      PROA C
ATOM   1913  HA  GLN   329      55.614  29.613  80.332  1.00  0.00      PROA H
ATOM   1914  CB  GLN   329      55.517  28.845  82.341  1.00  0.00      PROA C
ATOM   1915  HB2 GLN   329      55.125  29.406  83.189  1.00  0.00      PROA H
ATOM   1916  HB3 GLN   329      55.315  27.784  82.484  1.00  0.00      PROA H
ATOM   1917  CG  GLN   329      57.044  29.035  82.318  1.00  0.00      PROA C
ATOM   1918  HG2 GLN   329      57.477  28.405  81.540  1.00  0.00      PROA H
ATOM   1919  HG3 GLN   329      57.278  30.079  82.111  1.00  0.00      PROA H
ATOM   1920  CD  GLN   329      57.660  28.650  83.660  1.00  0.00      PROA C
ATOM   1921  OE1 GLN   329      57.489  29.341  84.668  1.00  0.00      PROA O
ATOM   1922  NE2 GLN   329      58.388  27.512  83.676  1.00  0.00      PROA N
ATOM   1923 HE21 GLN   329      58.821  27.205  84.536  1.00  0.00      PROA H
ATOM   1924 HE22 GLN   329      58.497  26.974  82.828  1.00  0.00      PROA H
ATOM   1925  C   GLN   329      54.024  28.213  80.449  1.00  0.00      PROA C
ATOM   1926  O   GLN   329      52.792  28.170  80.556  1.00  0.00      PROA O
ATOM   1927  N   GLY   330      54.689  27.234  79.820  1.00  0.00      PROA N
ATOM   1928  H   GLY   330      55.696  27.273  79.747  1.00  0.00      PROA H
ATOM   1929  CA  GLY   330      54.006  26.098  79.228  1.00  0.00      PROA C
ATOM   1930  HA2 GLY   330      54.741  25.371  78.882  1.00  0.00      PROA H
ATOM   1931  HA3 GLY   330      53.359  25.634  79.972  1.00  0.00      PROA H
ATOM   1932  C   GLY   330      53.147  26.472  78.049  1.00  0.00      PROA C
ATOM   1933  O   GLY   330      53.381  27.442  77.343  1.00  0.00      PROA O
ATOM   1934  N   THR   331      52.106  25.683  77.781  1.00  0.00      PROA N
ATOM   1935  H   THR   331      51.833  24.967  78.439  1.00  0.00      PROA H
ATOM   1936  CA  THR   331      51.332  25.817  76.550  1.00  0.00      PROA C
ATOM   1937  HA  THR   331      51.674  26.694  75.999  1.00  0.00      PROA H
ATOM   1938  CB  THR   331      51.471  24.612  75.635  1.00  0.00      PROA C
ATOM   1939  HB  THR   331      50.591  24.537  74.996  1.00  0.00      PROA H
ATOM   1940  CG2 THR   331      52.729  24.807  74.783  1.00  0.00      PROA C
ATOM   1941 HG21 THR   331      53.600  24.888  75.433  1.00  0.00      PROA H
ATOM   1942 HG22 THR   331      52.852  23.954  74.116  1.00  0.00      PROA H
ATOM   1943 HG23 THR   331      52.630  25.718  74.193  1.00  0.00      PROA H
ATOM   1944  OG1 THR   331      51.649  23.430  76.406  1.00  0.00      PROA O
ATOM   1945  HG1 THR   331      51.736  22.675  75.820  1.00  0.00      PROA H
ATOM   1946  C   THR   331      49.889  25.983  76.846  1.00  0.00      PROA C
ATOM   1947  O   THR   331      49.027  25.859  75.974  1.00  0.00      PROA O
ATOM   1948  N   LYS   332      49.564  26.273  78.117  1.00  0.00      PROA N
ATOM   1949  H   LYS   332      50.289  26.373  78.813  1.00  0.00      PROA H
ATOM   1950  CA  LYS   332      48.219  26.444  78.507  1.00  0.00      PROA C
ATOM   1951  HA  LYS   332      47.631  25.589  78.173  1.00  0.00      PROA H
ATOM   1952  CB  LYS   332      48.162  26.554  80.104  1.00  0.00      PROA C
ATOM   1953  HB2 LYS   332      48.927  27.250  80.448  1.00  0.00      PROA H
ATOM   1954  HB3 LYS   332      47.180  26.915  80.409  1.00  0.00      PROA H
ATOM   1955  CG  LYS   332      48.393  25.260  80.886  1.00  0.00      PROA C
ATOM   1956  HG2 LYS   332      49.272  24.749  80.493  1.00  0.00      PROA H
ATOM   1957  HG3 LYS   332      48.550  25.494  81.939  1.00  0.00      PROA H
ATOM   1958  CD  LYS   332      47.345  24.180  80.919  1.00  0.00      PROA C
ATOM   1959  HD2 LYS   332      46.356  24.635  80.974  1.00  0.00      PROA H
ATOM   1960  HD3 LYS   332      47.417  23.576  80.015  1.00  0.00      PROA H
ATOM   1961  CE  LYS   332      47.474  23.232  82.108  1.00  0.00      PROA C
ATOM   1962  HE2 LYS   332      47.472  23.807  83.034  1.00  0.00      PROA H
ATOM   1963  HE3 LYS   332      46.635  22.537  82.111  1.00  0.00      PROA H
ATOM   1964  NZ  LYS   332      48.749  22.481  81.985  1.00  0.00      PROA N
ATOM   1965  HZ1 LYS   332      49.523  23.129  81.980  1.00  0.00      PROA H
ATOM   1966  HZ2 LYS   332      48.844  21.849  82.768  1.00  0.00      PROA H
ATOM   1967  HZ3 LYS   332      48.746  21.952  81.125  1.00  0.00      PROA H
ATOM   1968  C   LYS   332      47.562  27.587  77.701  1.00  0.00      PROA C
ATOM   1969  O   LYS   332      46.620  27.412  76.914  1.00  0.00      PROA O
ATOM   1970  N   LYS   333      47.993  28.793  77.918  1.00  0.00      PROA N
ATOM   1971  H   LYS   333      48.825  28.940  78.471  1.00  0.00      PROA H
ATOM   1972  CA  LYS   333      47.290  29.917  77.375  1.00  0.00      PROA C
ATOM   1973  HA  LYS   333      46.254  29.896  77.713  1.00  0.00      PROA H
ATOM   1974  CB  LYS   333      47.989  31.173  77.875  1.00  0.00      PROA C
ATOM   1975  HB2 LYS   333      49.045  30.960  78.041  1.00  0.00      PROA H
ATOM   1976  HB3 LYS   333      47.891  31.964  77.131  1.00  0.00      PROA H
ATOM   1977  CG  LYS   333      47.403  31.685  79.183  1.00  0.00      PROA C
ATOM   1978  HG2 LYS   333      46.596  32.385  78.970  1.00  0.00      PROA H
ATOM   1979  HG3 LYS   333      47.014  30.846  79.760  1.00  0.00      PROA H
ATOM   1980  CD  LYS   333      48.475  32.395  79.999  1.00  0.00      PROA C
ATOM   1981  HD2 LYS   333      48.242  32.308  81.060  1.00  0.00      PROA H
ATOM   1982  HD3 LYS   333      49.445  31.938  79.803  1.00  0.00      PROA H
ATOM   1983  CE  LYS   333      48.617  33.889  79.695  1.00  0.00      PROA C
ATOM   1984  HE2 LYS   333      49.540  34.264  80.137  1.00  0.00      PROA H
ATOM   1985  HE3 LYS   333      48.645  34.039  78.615  1.00  0.00      PROA H
ATOM   1986  NZ  LYS   333      47.473  34.644  80.256  1.00  0.00      PROA N
ATOM   1987  HZ1 LYS   333      47.443  34.514  81.257  1.00  0.00      PROA H
ATOM   1988  HZ2 LYS   333      47.582  35.626  80.047  1.00  0.00      PROA H
ATOM   1989  HZ3 LYS   333      46.613  34.305  79.847  1.00  0.00      PROA H
ATOM   1990  C   LYS   333      47.222  29.937  75.872  1.00  0.00      PROA C
ATOM   1991  O   LYS   333      48.218  29.704  75.201  1.00  0.00      PROA O
ATOM   1992  N   GLU   334      46.053  30.217  75.290  1.00  0.00      PROA N
ATOM   1993  H   GLU   334      45.252  30.459  75.855  1.00  0.00      PROA H
ATOM   1994  CA  GLU   334      45.946  30.169  73.851  1.00  0.00      PROA C
ATOM   1995  HA  GLU   334      46.374  29.236  73.485  1.00  0.00      PROA H
ATOM   1996  CB  GLU   334      44.492  30.245  73.433  1.00  0.00      PROA C
ATOM   1997  HB2 GLU   334      44.139  31.272  73.529  1.00  0.00      PROA H
ATOM   1998  HB3 GLU   334      44.394  29.924  72.396  1.00  0.00      PROA H
ATOM   1999  CG  GLU   334      43.677  29.334  74.334  1.00  0.00      PROA C
ATOM   2000  HG2 GLU   334      44.227  28.409  74.508  1.00  0.00      PROA H
ATOM   2001  HG3 GLU   334      43.495  29.832  75.286  1.00  0.00      PROA H
ATOM   2002  CD  GLU   334      42.384  29.045  73.646  1.00  0.00      PROA C
ATOM   2003  OE1 GLU   334      41.622  29.948  73.217  1.00  0.00      PROA O
ATOM   2004  OE2 GLU   334      42.223  27.817  73.543  1.00  0.00      PROA O
ATOM   2005  C   GLU   334      46.671  31.303  73.223  1.00  0.00      PROA C
ATOM   2006  O   GLU   334      47.418  31.143  72.271  1.00  0.00      PROA O
ATOM   2007  N   GLY   335      46.551  32.509  73.792  1.00  0.00      PROA N
ATOM   2008  H   GLY   335      45.984  32.623  74.620  1.00  0.00      PROA H
ATOM   2009  CA  GLY   335      47.260  33.613  73.173  1.00  0.00      PROA C
ATOM   2010  HA2 GLY   335      47.039  33.634  72.106  1.00  0.00      PROA H
ATOM   2011  HA3 GLY   335      46.941  34.551  73.628  1.00  0.00      PROA H
ATOM   2012  C   GLY   335      48.739  33.560  73.300  1.00  0.00      PROA C
ATOM   2013  O   GLY   335      49.443  33.867  72.353  1.00  0.00      PROA O
ATOM   2014  N   CYX   336      49.273  33.169  74.474  1.00  0.00      PROA N
ATOM   2015  H   CYX   336      48.674  32.993  75.268  1.00  0.00      PROA H
ATOM   2016  CA  CYX   336      50.713  32.995  74.615  1.00  0.00      PROA C
ATOM   2017  HA  CYX   336      51.221  33.910  74.310  1.00  0.00      PROA H
ATOM   2018  CB  CYX   336      51.096  32.683  76.082  1.00  0.00      PROA C
ATOM   2019  HB2 CYX   336      50.755  33.493  76.727  1.00  0.00      PROA H
ATOM   2020  HB3 CYX   336      50.625  31.750  76.390  1.00  0.00      PROA H
ATOM   2021  SG  CYX   336      52.880  32.483  76.434  1.00  0.00      PROA S
ATOM   2022  C   CYX   336      51.248  31.904  73.715  1.00  0.00      PROA C
ATOM   2023  O   CYX   336      52.273  32.061  73.056  1.00  0.00      PROA O
ATOM   2024  N   THR   337      50.537  30.766  73.623  1.00  0.00      PROA N
ATOM   2025  H   THR   337      49.698  30.649  74.174  1.00  0.00      PROA H
ATOM   2026  CA  THR   337      50.943  29.685  72.745  1.00  0.00      PROA C
ATOM   2027  HA  THR   337      51.978  29.414  72.956  1.00  0.00      PROA H
ATOM   2028  CB  THR   337      50.082  28.449  72.932  1.00  0.00      PROA C
ATOM   2029  HB  THR   337      49.046  28.687  72.688  1.00  0.00      PROA H
ATOM   2030  CG2 THR   337      50.546  27.308  72.027  1.00  0.00      PROA C
ATOM   2031 HG21 THR   337      51.578  27.051  72.265  1.00  0.00      PROA H
ATOM   2032 HG22 THR   337      49.910  26.437  72.184  1.00  0.00      PROA H
ATOM   2033 HG23 THR   337      50.482  27.621  70.985  1.00  0.00      PROA H
ATOM   2034  OG1 THR   337      50.219  27.972  74.259  1.00  0.00      PROA O
ATOM   2035  HG1 THR   337      49.673  27.191  74.376  1.00  0.00      PROA H
ATOM   2036  C   THR   337      50.948  30.100  71.294  1.00  0.00      PROA C
ATOM   2037  O   THR   337      51.860  29.777  70.540  1.00  0.00      PROA O
ATOM   2038  N   ILE   338      49.934  30.863  70.859  1.00  0.00      PROA N
ATOM   2039  H   ILE   338      49.194  31.130  71.492  1.00  0.00      PROA H
ATOM   2040  CA  ILE   338      49.853  31.331  69.491  1.00  0.00      PROA C
ATOM   2041  HA  ILE   338      50.112  30.518  68.813  1.00  0.00      PROA H
ATOM   2042  CB  ILE   338      48.444  31.810  69.172  1.00  0.00      PROA C
ATOM   2043  HB  ILE   338      48.129  32.539  69.919  1.00  0.00      PROA H
ATOM   2044  CG2 ILE   338      48.397  32.470  67.781  1.00  0.00      PROA C
ATOM   2045 HG21 ILE   338      48.703  31.747  67.025  1.00  0.00      PROA H
ATOM   2046 HG22 ILE   338      47.381  32.806  67.572  1.00  0.00      PROA H
ATOM   2047 HG23 ILE   338      49.073  33.325  67.761  1.00  0.00      PROA H
ATOM   2048  CG1 ILE   338      47.451  30.626  69.245  1.00  0.00      PROA C
ATOM   2049 HG12 ILE   338      47.521  30.035  68.332  1.00  0.00      PROA H
ATOM   2050 HG13 ILE   338      47.696  29.999  70.103  1.00  0.00      PROA H
ATOM   2051  CD1 ILE   338      45.998  31.084  69.398  1.00  0.00      PROA C
ATOM   2052 HD11 ILE   338      45.720  31.701  68.544  1.00  0.00      PROA H
ATOM   2053 HD12 ILE   338      45.345  30.213  69.445  1.00  0.00      PROA H
ATOM   2054 HD13 ILE   338      45.895  31.665  70.315  1.00  0.00      PROA H
ATOM   2055  C   ILE   338      50.919  32.357  69.167  1.00  0.00      PROA C
ATOM   2056  O   ILE   338      51.626  32.252  68.164  1.00  0.00      PROA O
ATOM   2057  N   LEU   339      51.131  33.338  70.063  1.00  0.00      PROA N
ATOM   2058  H   LEU   339      50.535  33.418  70.874  1.00  0.00      PROA H
ATOM   2059  CA  LEU   339      52.203  34.293  69.897  1.00  0.00      PROA C
ATOM   2060  HA  LEU   339      52.084  34.812  68.947  1.00  0.00      PROA H
ATOM   2061  CB  LEU   339      52.181  35.326  71.042  1.00  0.00      PROA C
ATOM   2062  HB2 LEU   339      52.073  34.810  71.996  1.00  0.00      PROA H
ATOM   2063  HB3 LEU   339      53.112  35.893  71.039  1.00  0.00      PROA H
ATOM   2064  CG  LEU   339      51.022  36.333  70.923  1.00  0.00      PROA C
ATOM   2065  HG  LEU   339      50.072  35.810  71.042  1.00  0.00      PROA H
ATOM   2066  CD1 LEU   339      51.125  37.415  72.000  1.00  0.00      PROA C
ATOM   2067 HD11 LEU   339      52.067  37.952  71.888  1.00  0.00      PROA H
ATOM   2068 HD12 LEU   339      50.295  38.114  71.894  1.00  0.00      PROA H
ATOM   2069 HD13 LEU   339      51.086  36.952  72.986  1.00  0.00      PROA H
ATOM   2070  CD2 LEU   339      50.978  36.967  69.529  1.00  0.00      PROA C
ATOM   2071 HD21 LEU   339      50.839  36.188  68.779  1.00  0.00      PROA H
ATOM   2072 HD22 LEU   339      50.149  37.673  69.476  1.00  0.00      PROA H
ATOM   2073 HD23 LEU   339      51.914  37.492  69.338  1.00  0.00      PROA H
ATOM   2074  C   LEU   339      53.572  33.667  69.838  1.00  0.00      PROA C
ATOM   2075  O   LEU   339      54.366  33.981  68.952  1.00  0.00      PROA O
ATOM   2076  N   PHE   340      53.862  32.719  70.748  1.00  0.00      PROA N
ATOM   2077  H   PHE   340      53.208  32.515  71.490  1.00  0.00      PROA H
ATOM   2078  CA  PHE   340      55.105  31.986  70.677  1.00  0.00      PROA C
ATOM   2079  HA  PHE   340      55.938  32.687  70.627  1.00  0.00      PROA H
ATOM   2080  CB  PHE   340      55.300  31.075  71.927  1.00  0.00      PROA C
ATOM   2081  HB2 PHE   340      55.754  31.653  72.731  1.00  0.00      PROA H
ATOM   2082  HB3 PHE   340      54.332  30.696  72.255  1.00  0.00      PROA H
ATOM   2083  CG  PHE   340      56.189  29.885  71.662  1.00  0.00      PROA C
ATOM   2084  CD1 PHE   340      57.571  30.044  71.592  1.00  0.00      PROA C
ATOM   2085  HD1 PHE   340      58.020  31.011  71.814  1.00  0.00      PROA H
ATOM   2086  CE1 PHE   340      58.410  28.990  71.242  1.00  0.00      PROA C
ATOM   2087  HE1 PHE   340      59.491  29.132  71.241  1.00  0.00      PROA H
ATOM   2088  CZ  PHE   340      57.850  27.761  70.895  1.00  0.00      PROA C
ATOM   2089  HZ  PHE   340      58.496  26.926  70.624  1.00  0.00      PROA H
ATOM   2090  CE2 PHE   340      56.459  27.597  70.894  1.00  0.00      PROA C
ATOM   2091  HE2 PHE   340      56.023  26.643  70.598  1.00  0.00      PROA H
ATOM   2092  CD2 PHE   340      55.633  28.661  71.272  1.00  0.00      PROA C
ATOM   2093  HD2 PHE   340      54.550  28.532  71.263  1.00  0.00      PROA H
ATOM   2094  C   PHE   340      55.282  31.201  69.401  1.00  0.00      PROA C
ATOM   2095  O   PHE   340      56.349  31.240  68.784  1.00  0.00      PROA O
ATOM   2096  N   MET   341      54.238  30.455  68.995  1.00  0.00      PROA N
ATOM   2097  H   MET   341      53.384  30.445  69.534  1.00  0.00      PROA H
ATOM   2098  CA  MET   341      54.330  29.670  67.795  1.00  0.00      PROA C
ATOM   2099  HA  MET   341      55.153  28.961  67.887  1.00  0.00      PROA H
ATOM   2100  CB  MET   341      53.032  28.881  67.536  1.00  0.00      PROA C
ATOM   2101  HB2 MET   341      52.172  29.515  67.751  1.00  0.00      PROA H
ATOM   2102  HB3 MET   341      52.999  28.566  66.494  1.00  0.00      PROA H
ATOM   2103  CG  MET   341      52.898  27.618  68.402  1.00  0.00      PROA C
ATOM   2104  HG2 MET   341      53.796  27.009  68.297  1.00  0.00      PROA H
ATOM   2105  HG3 MET   341      52.774  27.904  69.446  1.00  0.00      PROA H
ATOM   2106  SD  MET   341      51.476  26.581  67.944  1.00  0.00      PROA S
ATOM   2107  CE  MET   341      52.231  25.702  66.542  1.00  0.00      PROA C
ATOM   2108  HE1 MET   341      53.105  25.150  66.887  1.00  0.00      PROA H
ATOM   2109  HE2 MET   341      51.507  25.007  66.116  1.00  0.00      PROA H
ATOM   2110  HE3 MET   341      52.534  26.422  65.782  1.00  0.00      PROA H
ATOM   2111  C   MET   341      54.625  30.523  66.597  1.00  0.00      PROA C
ATOM   2112  O   MET   341      55.591  30.278  65.889  1.00  0.00      PROA O
ATOM   2113  N   VAL   342      53.872  31.620  66.409  1.00  0.00      PROA N
ATOM   2114  H   VAL   342      53.106  31.820  67.037  1.00  0.00      PROA H
ATOM   2115  CA  VAL   342      54.136  32.530  65.318  1.00  0.00      PROA C
ATOM   2116  HA  VAL   342      54.086  31.989  64.373  1.00  0.00      PROA H
ATOM   2117  CB  VAL   342      53.107  33.658  65.296  1.00  0.00      PROA C
ATOM   2118  HB  VAL   342      53.102  34.166  66.260  1.00  0.00      PROA H
ATOM   2119  CG1 VAL   342      53.451  34.677  64.197  1.00  0.00      PROA C
ATOM   2120 HG11 VAL   342      53.453  34.179  63.227  1.00  0.00      PROA H
ATOM   2121 HG12 VAL   342      52.708  35.474  64.194  1.00  0.00      PROA H
ATOM   2122 HG13 VAL   342      54.437  35.100  64.389  1.00  0.00      PROA H
ATOM   2123  CG2 VAL   342      51.699  33.082  65.052  1.00  0.00      PROA C
ATOM   2124 HG21 VAL   342      51.448  32.385  65.851  1.00  0.00      PROA H
ATOM   2125 HG22 VAL   342      50.971  33.894  65.038  1.00  0.00      PROA H
ATOM   2126 HG23 VAL   342      51.680  32.560  64.096  1.00  0.00      PROA H
ATOM   2127  C   VAL   342      55.539  33.120  65.411  1.00  0.00      PROA C
ATOM   2128  O   VAL   342      56.370  33.035  64.516  1.00  0.00      PROA O
ATOM   2129  N   LEU   343      55.915  33.671  66.557  1.00  0.00      PROA N
ATOM   2130  H   LEU   343      55.305  33.631  67.361  1.00  0.00      PROA H
ATOM   2131  CA  LEU   343      57.196  34.326  66.646  1.00  0.00      PROA C
ATOM   2132  HA  LEU   343      57.278  35.074  65.858  1.00  0.00      PROA H
ATOM   2133  CB  LEU   343      57.269  34.988  68.034  1.00  0.00      PROA C
ATOM   2134  HB2 LEU   343      56.384  35.604  68.190  1.00  0.00      PROA H
ATOM   2135  HB3 LEU   343      57.315  34.217  68.803  1.00  0.00      PROA H
ATOM   2136  CG  LEU   343      58.478  35.891  68.241  1.00  0.00      PROA C
ATOM   2137  HG  LEU   343      59.392  35.308  68.125  1.00  0.00      PROA H
ATOM   2138  CD1 LEU   343      58.544  37.047  67.252  1.00  0.00      PROA C
ATOM   2139 HD11 LEU   343      57.652  37.665  67.354  1.00  0.00      PROA H
ATOM   2140 HD12 LEU   343      59.429  37.650  67.456  1.00  0.00      PROA H
ATOM   2141 HD13 LEU   343      58.599  36.654  66.236  1.00  0.00      PROA H
ATOM   2142  CD2 LEU   343      58.605  36.385  69.676  1.00  0.00      PROA C
ATOM   2143 HD21 LEU   343      58.707  35.532  70.347  1.00  0.00      PROA H
ATOM   2144 HD22 LEU   343      59.483  37.024  69.764  1.00  0.00      PROA H
ATOM   2145 HD23 LEU   343      57.714  36.953  69.945  1.00  0.00      PROA H
ATOM   2146  C   LEU   343      58.398  33.411  66.431  1.00  0.00      PROA C
ATOM   2147  O   LEU   343      59.269  33.680  65.596  1.00  0.00      PROA O
ATOM   2148  N   TYR   344      58.439  32.270  67.145  1.00  0.00      PROA N
ATOM   2149  H   TYR   344      57.699  32.056  67.798  1.00  0.00      PROA H
ATOM   2150  CA  TYR   344      59.523  31.326  67.008  1.00  0.00      PROA C
ATOM   2151  HA  TYR   344      60.473  31.860  67.006  1.00  0.00      PROA H
ATOM   2152  CB  TYR   344      59.522  30.315  68.181  1.00  0.00      PROA C
ATOM   2153  HB2 TYR   344      59.666  30.848  69.121  1.00  0.00      PROA H
ATOM   2154  HB3 TYR   344      58.569  29.787  68.206  1.00  0.00      PROA H
ATOM   2155  CG  TYR   344      60.621  29.296  68.044  1.00  0.00      PROA C
ATOM   2156  CD1 TYR   344      61.914  29.587  68.499  1.00  0.00      PROA C
ATOM   2157  HD1 TYR   344      62.126  30.553  68.959  1.00  0.00      PROA H
ATOM   2158  CE1 TYR   344      62.943  28.655  68.372  1.00  0.00      PROA C
ATOM   2159  HE1 TYR   344      63.938  28.887  68.750  1.00  0.00      PROA H
ATOM   2160  CZ  TYR   344      62.679  27.438  67.760  1.00  0.00      PROA C
ATOM   2161  OH  TYR   344      63.738  26.552  67.621  1.00  0.00      PROA O
ATOM   2162  HH  TYR   344      64.562  26.894  67.976  1.00  0.00      PROA H
ATOM   2163  CE2 TYR   344      61.412  27.136  67.255  1.00  0.00      PROA C
ATOM   2164  HE2 TYR   344      61.241  26.190  66.742  1.00  0.00      PROA H
ATOM   2165  CD2 TYR   344      60.377  28.062  67.417  1.00  0.00      PROA C
ATOM   2166  HD2 TYR   344      59.378  27.823  67.054  1.00  0.00      PROA H
ATOM   2167  C   TYR   344      59.573  30.645  65.683  1.00  0.00      PROA C
ATOM   2168  O   TYR   344      60.618  30.628  65.027  1.00  0.00      PROA O
ATOM   2169  N   PHE   345      58.420  30.124  65.236  1.00  0.00      PROA N
ATOM   2170  H   PHE   345      57.577  30.220  65.783  1.00  0.00      PROA H
ATOM   2171  CA  PHE   345      58.349  29.422  63.978  1.00  0.00      PROA C
ATOM   2172  HA  PHE   345      58.987  28.540  64.018  1.00  0.00      PROA H
ATOM   2173  CB  PHE   345      56.884  28.995  63.722  1.00  0.00      PROA C
ATOM   2174  HB2 PHE   345      56.506  28.452  64.588  1.00  0.00      PROA H
ATOM   2175  HB3 PHE   345      56.271  29.880  63.553  1.00  0.00      PROA H
ATOM   2176  CG  PHE   345      56.793  28.122  62.537  1.00  0.00      PROA C
ATOM   2177  CD1 PHE   345      56.941  26.733  62.647  1.00  0.00      PROA C
ATOM   2178  HD1 PHE   345      57.096  26.277  63.625  1.00  0.00      PROA H
ATOM   2179  CE1 PHE   345      56.894  25.926  61.511  1.00  0.00      PROA C
ATOM   2180  HE1 PHE   345      56.940  24.841  61.611  1.00  0.00      PROA H
ATOM   2181  CZ  PHE   345      56.787  26.513  60.250  1.00  0.00      PROA C
ATOM   2182  HZ  PHE   345      56.807  25.891  59.355  1.00  0.00      PROA H
ATOM   2183  CE2 PHE   345      56.653  27.924  60.165  1.00  0.00      PROA C
ATOM   2184  HE2 PHE   345      56.607  28.410  59.191  1.00  0.00      PROA H
ATOM   2185  CD2 PHE   345      56.580  28.704  61.296  1.00  0.00      PROA C
ATOM   2186  HD2 PHE   345      56.357  29.769  61.225  1.00  0.00      PROA H
ATOM   2187  C   PHE   345      58.836  30.308  62.849  1.00  0.00      PROA C
ATOM   2188  O   PHE   345      59.686  29.921  62.051  1.00  0.00      PROA O
ATOM   2189  N   PHE   346      58.367  31.563  62.810  1.00  0.00      PROA N
ATOM   2190  H   PHE   346      57.788  31.909  63.561  1.00  0.00      PROA H
ATOM   2191  CA  PHE   346      58.682  32.424  61.704  1.00  0.00      PROA C
ATOM   2192  HA  PHE   346      58.738  31.835  60.789  1.00  0.00      PROA H
ATOM   2193  CB  PHE   346      57.592  33.478  61.567  1.00  0.00      PROA C
ATOM   2194  HB2 PHE   346      57.398  33.929  62.540  1.00  0.00      PROA H
ATOM   2195  HB3 PHE   346      57.918  34.249  60.868  1.00  0.00      PROA H
ATOM   2196  CG  PHE   346      56.362  32.828  61.061  1.00  0.00      PROA C
ATOM   2197  CD1 PHE   346      56.144  33.023  59.732  1.00  0.00      PROA C
ATOM   2198  HD1 PHE   346      56.986  33.202  59.062  1.00  0.00      PROA H
ATOM   2199  CE1 PHE   346      54.831  32.976  59.319  1.00  0.00      PROA C
ATOM   2200  HE1 PHE   346      54.511  33.558  58.454  1.00  0.00      PROA H
ATOM   2201  CZ  PHE   346      53.860  32.201  59.967  1.00  0.00      PROA C
ATOM   2202  HZ  PHE   346      52.932  31.949  59.455  1.00  0.00      PROA H
ATOM   2203  CE2 PHE   346      54.134  31.790  61.246  1.00  0.00      PROA C
ATOM   2204  HE2 PHE   346      53.441  31.129  61.766  1.00  0.00      PROA H
ATOM   2205  CD2 PHE   346      55.320  32.253  61.824  1.00  0.00      PROA C
ATOM   2206  HD2 PHE   346      55.425  32.158  62.905  1.00  0.00      PROA H
ATOM   2207  C   PHE   346      60.028  33.090  61.785  1.00  0.00      PROA C
ATOM   2208  O   PHE   346      60.707  33.251  60.772  1.00  0.00      PROA O
ATOM   2209  N   GLY   347      60.505  33.432  62.996  1.00  0.00      PROA N
ATOM   2210  H   GLY   347      59.894  33.426  63.800  1.00  0.00      PROA H
ATOM   2211  CA  GLY   347      61.896  33.812  63.168  1.00  0.00      PROA C
ATOM   2212  HA2 GLY   347      62.111  34.692  62.562  1.00  0.00      PROA H
ATOM   2213  HA3 GLY   347      62.084  34.039  64.218  1.00  0.00      PROA H
ATOM   2214  C   GLY   347      62.869  32.734  62.760  1.00  0.00      PROA C
ATOM   2215  O   GLY   347      63.840  32.955  62.039  1.00  0.00      PROA O
ATOM   2216  N   MET   348      62.631  31.484  63.164  1.00  0.00      PROA N
ATOM   2217  H   MET   348      61.832  31.286  63.750  1.00  0.00      PROA H
ATOM   2218  CA  MET   348      63.514  30.413  62.764  1.00  0.00      PROA C
ATOM   2219  HA  MET   348      64.550  30.732  62.882  1.00  0.00      PROA H
ATOM   2220  CB  MET   348      63.298  29.148  63.615  1.00  0.00      PROA C
ATOM   2221  HB2 MET   348      62.230  28.975  63.746  1.00  0.00      PROA H
ATOM   2222  HB3 MET   348      63.745  28.290  63.113  1.00  0.00      PROA H
ATOM   2223  CG  MET   348      63.923  29.236  65.016  1.00  0.00      PROA C
ATOM   2224  HG2 MET   348      63.462  30.054  65.569  1.00  0.00      PROA H
ATOM   2225  HG3 MET   348      63.757  28.299  65.548  1.00  0.00      PROA H
ATOM   2226  SD  MET   348      65.714  29.538  64.972  1.00  0.00      PROA S
ATOM   2227  CE  MET   348      65.989  29.809  66.733  1.00  0.00      PROA C
ATOM   2228  HE1 MET   348      65.693  28.918  67.289  1.00  0.00      PROA H
ATOM   2229  HE2 MET   348      67.045  30.012  66.910  1.00  0.00      PROA H
ATOM   2230  HE3 MET   348      65.394  30.659  67.068  1.00  0.00      PROA H
ATOM   2231  C   MET   348      63.423  30.071  61.296  1.00  0.00      PROA C
ATOM   2232  O   MET   348      64.416  29.769  60.636  1.00  0.00      PROA O
ATOM   2233  N   ALA   349      62.208  30.156  60.735  1.00  0.00      PROA N
ATOM   2234  H   ALA   349      61.394  30.306  61.314  1.00  0.00      PROA H
ATOM   2235  CA  ALA   349      62.004  30.039  59.316  1.00  0.00      PROA C
ATOM   2236  HA  ALA   349      62.425  29.098  58.964  1.00  0.00      PROA H
ATOM   2237  CB  ALA   349      60.505  30.070  58.989  1.00  0.00      PROA C
ATOM   2238  HB1 ALA   349      60.077  31.011  59.334  1.00  0.00      PROA H
ATOM   2239  HB2 ALA   349      60.366  29.981  57.912  1.00  0.00      PROA H
ATOM   2240  HB3 ALA   349      60.007  29.240  59.489  1.00  0.00      PROA H
ATOM   2241  C   ALA   349      62.723  31.122  58.548  1.00  0.00      PROA C
ATOM   2242  O   ALA   349      63.347  30.868  57.531  1.00  0.00      PROA O
ATOM   2243  N   SER   350      62.702  32.376  59.028  1.00  0.00      PROA N
ATOM   2244  H   SER   350      62.170  32.590  59.859  1.00  0.00      PROA H
ATOM   2245  CA  SER   350      63.426  33.470  58.395  1.00  0.00      PROA C
ATOM   2246  HA  SER   350      63.192  33.494  57.331  1.00  0.00      PROA H
ATOM   2247  CB  SER   350      63.050  34.833  59.002  1.00  0.00      PROA C
ATOM   2248  HB2 SER   350      63.639  35.618  58.528  1.00  0.00      PROA H
ATOM   2249  HB3 SER   350      61.990  35.025  58.836  1.00  0.00      PROA H
ATOM   2250  OG  SER   350      63.289  34.892  60.392  1.00  0.00      PROA O
ATOM   2251  HG  SER   350      63.039  35.758  60.723  1.00  0.00      PROA H
ATOM   2252  C   SER   350      64.925  33.286  58.446  1.00  0.00      PROA C
ATOM   2253  O   SER   350      65.650  33.541  57.488  1.00  0.00      PROA O
ATOM   2254  N   SER   351      65.416  32.766  59.581  1.00  0.00      PROA N
ATOM   2255  H   SER   351      64.811  32.632  60.378  1.00  0.00      PROA H
ATOM   2256  CA  SER   351      66.799  32.375  59.735  1.00  0.00      PROA C
ATOM   2257  HA  SER   351      67.443  33.235  59.550  1.00  0.00      PROA H
ATOM   2258  CB  SER   351      67.062  31.855  61.159  1.00  0.00      PROA C
ATOM   2259  HB2 SER   351      66.321  31.097  61.412  1.00  0.00      PROA H
ATOM   2260  HB3 SER   351      68.059  31.419  61.209  1.00  0.00      PROA H
ATOM   2261  OG  SER   351      66.970  32.934  62.084  1.00  0.00      PROA O
ATOM   2262  HG  SER   351      67.135  32.609  62.972  1.00  0.00      PROA H
ATOM   2263  C   SER   351      67.210  31.317  58.744  1.00  0.00      PROA C
ATOM   2264  O   SER   351      68.206  31.463  58.047  1.00  0.00      PROA O
ATOM   2265  N   ILE   352      66.395  30.264  58.563  1.00  0.00      PROA N
ATOM   2266  H   ILE   352      65.539  30.191  59.094  1.00  0.00      PROA H
ATOM   2267  CA  ILE   352      66.702  29.206  57.617  1.00  0.00      PROA C
ATOM   2268  HA  ILE   352      67.764  28.966  57.672  1.00  0.00      PROA H
ATOM   2269  CB  ILE   352      65.897  27.951  57.933  1.00  0.00      PROA C
ATOM   2270  HB  ILE   352      64.833  28.185  57.909  1.00  0.00      PROA H
ATOM   2271  CG2 ILE   352      66.189  26.847  56.897  1.00  0.00      PROA C
ATOM   2272 HG21 ILE   352      67.251  26.601  56.918  1.00  0.00      PROA H
ATOM   2273 HG22 ILE   352      65.606  25.958  57.138  1.00  0.00      PROA H
ATOM   2274 HG23 ILE   352      65.918  27.200  55.902  1.00  0.00      PROA H
ATOM   2275  CG1 ILE   352      66.241  27.452  59.353  1.00  0.00      PROA C
ATOM   2276 HG12 ILE   352      67.239  27.012  59.352  1.00  0.00      PROA H
ATOM   2277 HG13 ILE   352      66.216  28.291  60.049  1.00  0.00      PROA H
ATOM   2278  CD1 ILE   352      65.266  26.395  59.861  1.00  0.00      PROA C
ATOM   2279 HD11 ILE   352      65.282  25.534  59.193  1.00  0.00      PROA H
ATOM   2280 HD12 ILE   352      65.558  26.083  60.863  1.00  0.00      PROA H
ATOM   2281 HD13 ILE   352      64.260  26.813  59.890  1.00  0.00      PROA H
ATOM   2282  C   ILE   352      66.488  29.663  56.186  1.00  0.00      PROA C
ATOM   2283  O   ILE   352      67.135  29.200  55.255  1.00  0.00      PROA O
ATOM   2284  N   TRP   353      65.623  30.665  55.983  1.00  0.00      PROA N
ATOM   2285  H   TRP   353      65.097  31.043  56.759  1.00  0.00      PROA H
ATOM   2286  CA  TRP   353      65.381  31.264  54.694  1.00  0.00      PROA C
ATOM   2287  HA  TRP   353      65.361  30.486  53.930  1.00  0.00      PROA H
ATOM   2288  CB  TRP   353      64.024  32.016  54.672  1.00  0.00      PROA C
ATOM   2289  HB2 TRP   353      63.841  32.464  55.649  1.00  0.00      PROA H
ATOM   2290  HB3 TRP   353      64.053  32.798  53.914  1.00  0.00      PROA H
ATOM   2291  CG  TRP   353      62.844  31.148  54.361  1.00  0.00      PROA C
ATOM   2292  CD1 TRP   353      61.679  31.044  55.081  1.00  0.00      PROA C
ATOM   2293  HD1 TRP   353      61.545  31.633  55.988  1.00  0.00      PROA H
ATOM   2294  NE1 TRP   353      60.838  30.146  54.477  1.00  0.00      PROA N
ATOM   2295  HE1 TRP   353      59.920  29.887  54.809  1.00  0.00      PROA H
ATOM   2296  CE2 TRP   353      61.437  29.658  53.353  1.00  0.00      PROA C
ATOM   2297  CZ2 TRP   353      60.997  28.750  52.411  1.00  0.00      PROA C
ATOM   2298  HZ2 TRP   353      60.008  28.302  52.505  1.00  0.00      PROA H
ATOM   2299  CH2 TRP   353      61.821  28.412  51.346  1.00  0.00      PROA C
ATOM   2300  HH2 TRP   353      61.486  27.683  50.608  1.00  0.00      PROA H
ATOM   2301  CZ3 TRP   353      63.068  28.998  51.215  1.00  0.00      PROA C
ATOM   2302  HZ3 TRP   353      63.710  28.733  50.375  1.00  0.00      PROA H
ATOM   2303  CE3 TRP   353      63.527  29.934  52.148  1.00  0.00      PROA C
ATOM   2304  HE3 TRP   353      64.509  30.392  52.022  1.00  0.00      PROA H
ATOM   2305  CD2 TRP   353      62.706  30.264  53.234  1.00  0.00      PROA C
ATOM   2306  C   TRP   353      66.520  32.171  54.293  1.00  0.00      PROA C
ATOM   2307  O   TRP   353      66.826  32.335  53.115  1.00  0.00      PROA O
ATOM   2308  N   TRP   354      67.231  32.736  55.283  1.00  0.00      PROA N
ATOM   2309  H   TRP   354      66.892  32.699  56.233  1.00  0.00      PROA H
ATOM   2310  CA  TRP   354      68.488  33.408  55.050  1.00  0.00      PROA C
ATOM   2311  HA  TRP   354      68.417  34.008  54.142  1.00  0.00      PROA H
ATOM   2312  CB  TRP   354      68.872  34.346  56.212  1.00  0.00      PROA C
ATOM   2313  HB2 TRP   354      68.125  35.133  56.307  1.00  0.00      PROA H
ATOM   2314  HB3 TRP   354      68.918  33.775  57.140  1.00  0.00      PROA H
ATOM   2315  CG  TRP   354      70.204  34.997  56.007  1.00  0.00      PROA C
ATOM   2316  CD1 TRP   354      70.472  36.082  55.219  1.00  0.00      PROA C
ATOM   2317  HD1 TRP   354      69.657  36.614  54.728  1.00  0.00      PROA H
ATOM   2318  NE1 TRP   354      71.827  36.311  55.197  1.00  0.00      PROA N
ATOM   2319  HE1 TRP   354      72.288  37.058  54.698  1.00  0.00      PROA H
ATOM   2320  CE2 TRP   354      72.453  35.368  55.959  1.00  0.00      PROA C
ATOM   2321  CZ2 TRP   354      73.787  35.201  56.267  1.00  0.00      PROA C
ATOM   2322  HZ2 TRP   354      74.528  35.899  55.879  1.00  0.00      PROA H
ATOM   2323  CH2 TRP   354      74.150  34.125  57.079  1.00  0.00      PROA C
ATOM   2324  HH2 TRP   354      75.197  33.964  57.335  1.00  0.00      PROA H
ATOM   2325  CZ3 TRP   354      73.184  33.250  57.569  1.00  0.00      PROA C
ATOM   2326  HZ3 TRP   354      73.479  32.409  58.197  1.00  0.00      PROA H
ATOM   2327  CE3 TRP   354      71.834  33.423  57.276  1.00  0.00      PROA C
ATOM   2328  HE3 TRP   354      71.097  32.721  57.667  1.00  0.00      PROA H
ATOM   2329  CD2 TRP   354      71.464  34.505  56.478  1.00  0.00      PROA C
ATOM   2330  C   TRP   354      69.613  32.433  54.772  1.00  0.00      PROA C
ATOM   2331  O   TRP   354      70.484  32.664  53.936  1.00  0.00      PROA O
ATOM   2332  N   VAL   355      69.611  31.273  55.446  1.00  0.00      PROA N
ATOM   2333  H   VAL   355      68.940  31.119  56.185  1.00  0.00      PROA H
ATOM   2334  CA  VAL   355      70.560  30.223  55.135  1.00  0.00      PROA C
ATOM   2335  HA  VAL   355      71.573  30.623  55.182  1.00  0.00      PROA H
ATOM   2336  CB  VAL   355      70.458  29.065  56.111  1.00  0.00      PROA C
ATOM   2337  HB  VAL   355      69.433  28.695  56.130  1.00  0.00      PROA H
ATOM   2338  CG1 VAL   355      71.391  27.921  55.694  1.00  0.00      PROA C
ATOM   2339 HG11 VAL   355      72.421  28.279  55.678  1.00  0.00      PROA H
ATOM   2340 HG12 VAL   355      71.303  27.101  56.407  1.00  0.00      PROA H
ATOM   2341 HG13 VAL   355      71.114  27.570  54.700  1.00  0.00      PROA H
ATOM   2342  CG2 VAL   355      70.850  29.558  57.502  1.00  0.00      PROA C
ATOM   2343 HG21 VAL   355      70.176  30.359  57.808  1.00  0.00      PROA H
ATOM   2344 HG22 VAL   355      70.780  28.735  58.213  1.00  0.00      PROA H
ATOM   2345 HG23 VAL   355      71.873  29.934  57.481  1.00  0.00      PROA H
ATOM   2346  C   VAL   355      70.381  29.741  53.713  1.00  0.00      PROA C
ATOM   2347  O   VAL   355      71.337  29.533  52.968  1.00  0.00      PROA O
ATOM   2348  N   ILE   356      69.117  29.609  53.284  1.00  0.00      PROA N
ATOM   2349  H   ILE   356      68.349  29.741  53.926  1.00  0.00      PROA H
ATOM   2350  CA  ILE   356      68.774  29.280  51.926  1.00  0.00      PROA C
ATOM   2351  HA  ILE   356      69.423  28.479  51.571  1.00  0.00      PROA H
ATOM   2352  CB  ILE   356      67.336  28.816  51.797  1.00  0.00      PROA C
ATOM   2353  HB  ILE   356      66.682  29.501  52.338  1.00  0.00      PROA H
ATOM   2354  CG2 ILE   356      66.886  28.774  50.324  1.00  0.00      PROA C
ATOM   2355 HG21 ILE   356      67.522  28.084  49.769  1.00  0.00      PROA H
ATOM   2356 HG22 ILE   356      65.851  28.437  50.269  1.00  0.00      PROA H
ATOM   2357 HG23 ILE   356      66.967  29.771  49.890  1.00  0.00      PROA H
ATOM   2358  CG1 ILE   356      67.179  27.427  52.448  1.00  0.00      PROA C
ATOM   2359 HG12 ILE   356      67.366  26.653  51.703  1.00  0.00      PROA H
ATOM   2360 HG13 ILE   356      67.894  27.325  53.264  1.00  0.00      PROA H
ATOM   2361  CD1 ILE   356      65.779  27.210  53.015  1.00  0.00      PROA C
ATOM   2362 HD11 ILE   356      65.045  27.293  52.213  1.00  0.00      PROA H
ATOM   2363 HD12 ILE   356      65.717  26.219  53.463  1.00  0.00      PROA H
ATOM   2364 HD13 ILE   356      65.574  27.965  53.774  1.00  0.00      PROA H
ATOM   2365  C   ILE   356      69.125  30.383  50.981  1.00  0.00      PROA C
ATOM   2366  O   ILE   356      69.674  30.088  49.930  1.00  0.00      PROA O
ATOM   2367  N   LEU   357      68.904  31.663  51.340  1.00  0.00      PROA N
ATOM   2368  H   LEU   357      68.422  31.869  52.203  1.00  0.00      PROA H
ATOM   2369  CA  LEU   357      69.323  32.808  50.545  1.00  0.00      PROA C
ATOM   2370  HA  LEU   357      68.845  32.766  49.567  1.00  0.00      PROA H
ATOM   2371  CB  LEU   357      68.899  34.098  51.289  1.00  0.00      PROA C
ATOM   2372  HB2 LEU   357      67.813  34.196  51.258  1.00  0.00      PROA H
ATOM   2373  HB3 LEU   357      69.228  34.045  52.326  1.00  0.00      PROA H
ATOM   2374  CG  LEU   357      69.426  35.452  50.781  1.00  0.00      PROA C
ATOM   2375  HG  LEU   357      70.505  35.391  50.635  1.00  0.00      PROA H
ATOM   2376  CD1 LEU   357      68.778  35.826  49.461  1.00  0.00      PROA C
ATOM   2377 HD11 LEU   357      67.698  35.899  49.594  1.00  0.00      PROA H
ATOM   2378 HD12 LEU   357      69.167  36.787  49.124  1.00  0.00      PROA H
ATOM   2379 HD13 LEU   357      69.001  35.062  48.717  1.00  0.00      PROA H
ATOM   2380  CD2 LEU   357      69.136  36.542  51.815  1.00  0.00      PROA C
ATOM   2381 HD21 LEU   357      69.628  36.293  52.755  1.00  0.00      PROA H
ATOM   2382 HD22 LEU   357      69.511  37.499  51.451  1.00  0.00      PROA H
ATOM   2383 HD23 LEU   357      68.060  36.613  51.977  1.00  0.00      PROA H
ATOM   2384  C   LEU   357      70.817  32.814  50.289  1.00  0.00      PROA C
ATOM   2385  O   LEU   357      71.294  33.010  49.176  1.00  0.00      PROA O
ATOM   2386  N   SER   358      71.614  32.545  51.334  1.00  0.00      PROA N
ATOM   2387  H   SER   358      71.212  32.356  52.241  1.00  0.00      PROA H
ATOM   2388  CA  SER   358      73.059  32.512  51.215  1.00  0.00      PROA C
ATOM   2389  HA  SER   358      73.402  33.411  50.702  1.00  0.00      PROA H
ATOM   2390  CB  SER   358      73.734  32.450  52.602  1.00  0.00      PROA C
ATOM   2391  HB2 SER   358      73.671  31.434  52.992  1.00  0.00      PROA H
ATOM   2392  HB3 SER   358      74.781  32.740  52.510  1.00  0.00      PROA H
ATOM   2393  OG  SER   358      73.101  33.329  53.527  1.00  0.00      PROA O
ATOM   2394  HG  SER   358      73.541  33.269  54.378  1.00  0.00      PROA H
ATOM   2395  C   SER   358      73.553  31.349  50.381  1.00  0.00      PROA C
ATOM   2396  O   SER   358      74.422  31.493  49.523  1.00  0.00      PROA O
ATOM   2397  N   LEU   359      72.988  30.144  50.595  1.00  0.00      PROA N
ATOM   2398  H   LEU   359      72.310  30.028  51.335  1.00  0.00      PROA H
ATOM   2399  CA  LEU   359      73.314  28.978  49.797  1.00  0.00      PROA C
ATOM   2400  HA  LEU   359      74.393  28.823  49.803  1.00  0.00      PROA H
ATOM   2401  CB  LEU   359      72.609  27.736  50.394  1.00  0.00      PROA C
ATOM   2402  HB2 LEU   359      73.215  27.327  51.202  1.00  0.00      PROA H
ATOM   2403  HB3 LEU   359      71.632  28.024  50.783  1.00  0.00      PROA H
ATOM   2404  CG  LEU   359      72.330  26.541  49.462  1.00  0.00      PROA C
ATOM   2405  HG  LEU   359      71.748  26.877  48.604  1.00  0.00      PROA H
ATOM   2406  CD1 LEU   359      73.629  25.911  48.949  1.00  0.00      PROA C
ATOM   2407 HD11 LEU   359      74.220  25.558  49.793  1.00  0.00      PROA H
ATOM   2408 HD12 LEU   359      73.392  25.072  48.295  1.00  0.00      PROA H
ATOM   2409 HD13 LEU   359      74.199  26.655  48.392  1.00  0.00      PROA H
ATOM   2410  CD2 LEU   359      71.499  25.498  50.217  1.00  0.00      PROA C
ATOM   2411 HD21 LEU   359      70.556  25.943  50.533  1.00  0.00      PROA H
ATOM   2412 HD22 LEU   359      71.299  24.650  49.562  1.00  0.00      PROA H
ATOM   2413 HD23 LEU   359      72.052  25.158  51.093  1.00  0.00      PROA H
ATOM   2414  C   LEU   359      72.975  29.159  48.334  1.00  0.00      PROA C
ATOM   2415  O   LEU   359      73.757  28.871  47.433  1.00  0.00      PROA O
ATOM   2416  N   THR   360      71.787  29.705  48.057  1.00  0.00      PROA N
ATOM   2417  H   THR   360      71.146  29.928  48.806  1.00  0.00      PROA H
ATOM   2418  CA  THR   360      71.354  30.005  46.708  1.00  0.00      PROA C
ATOM   2419  HA  THR   360      71.536  29.142  46.067  1.00  0.00      PROA H
ATOM   2420  CB  THR   360      69.879  30.342  46.600  1.00  0.00      PROA C
ATOM   2421  HB  THR   360      69.690  30.846  45.653  1.00  0.00      PROA H
ATOM   2422  CG2 THR   360      69.058  29.061  46.664  1.00  0.00      PROA C
ATOM   2423 HG21 THR   360      69.246  28.555  47.611  1.00  0.00      PROA H
ATOM   2424 HG22 THR   360      67.998  29.304  46.587  1.00  0.00      PROA H
ATOM   2425 HG23 THR   360      69.341  28.405  45.841  1.00  0.00      PROA H
ATOM   2426  OG1 THR   360      69.408  31.134  47.665  1.00  0.00      PROA O
ATOM   2427  HG1 THR   360      68.473  31.313  47.542  1.00  0.00      PROA H
ATOM   2428  C   THR   360      72.171  31.083  46.045  1.00  0.00      PROA C
ATOM   2429  O   THR   360      72.455  31.019  44.850  1.00  0.00      PROA O
ATOM   2430  N   TRP   361      72.588  32.111  46.807  1.00  0.00      PROA N
ATOM   2431  H   TRP   361      72.272  32.192  47.763  1.00  0.00      PROA H
ATOM   2432  CA  TRP   361      73.491  33.128  46.307  1.00  0.00      PROA C
ATOM   2433  HA  TRP   361      73.104  33.528  45.369  1.00  0.00      PROA H
ATOM   2434  CB  TRP   361      73.625  34.279  47.324  1.00  0.00      PROA C
ATOM   2435  HB2 TRP   361      72.636  34.568  47.679  1.00  0.00      PROA H
ATOM   2436  HB3 TRP   361      74.232  33.950  48.168  1.00  0.00      PROA H
ATOM   2437  CG  TRP   361      74.271  35.503  46.763  1.00  0.00      PROA C
ATOM   2438  CD1 TRP   361      73.658  36.460  46.006  1.00  0.00      PROA C
ATOM   2439  HD1 TRP   361      72.593  36.384  45.789  1.00  0.00      PROA H
ATOM   2440  NE1 TRP   361      74.574  37.414  45.633  1.00  0.00      PROA N
ATOM   2441  HE1 TRP   361      74.379  38.220  45.056  1.00  0.00      PROA H
ATOM   2442  CE2 TRP   361      75.784  37.103  46.162  1.00  0.00      PROA C
ATOM   2443  CZ2 TRP   361      76.992  37.770  46.088  1.00  0.00      PROA C
ATOM   2444  HZ2 TRP   361      77.063  38.710  45.542  1.00  0.00      PROA H
ATOM   2445  CH2 TRP   361      78.088  37.196  46.730  1.00  0.00      PROA C
ATOM   2446  HH2 TRP   361      79.059  37.691  46.698  1.00  0.00      PROA H
ATOM   2447  CZ3 TRP   361      77.972  35.993  47.417  1.00  0.00      PROA C
ATOM   2448  HZ3 TRP   361      78.843  35.560  47.909  1.00  0.00      PROA H
ATOM   2449  CE3 TRP   361      76.753  35.317  47.494  1.00  0.00      PROA C
ATOM   2450  HE3 TRP   361      76.688  34.371  48.031  1.00  0.00      PROA H
ATOM   2451  CD2 TRP   361      75.645  35.887  46.871  1.00  0.00      PROA C
ATOM   2452  C   TRP   361      74.855  32.562  45.973  1.00  0.00      PROA C
ATOM   2453  O   TRP   361      75.452  32.853  44.939  1.00  0.00      PROA O
ATOM   2454  N   PHE   362      75.367  31.659  46.821  1.00  0.00      PROA N
ATOM   2455  H   PHE   362      74.907  31.475  47.701  1.00  0.00      PROA H
ATOM   2456  CA  PHE   362      76.568  30.926  46.529  1.00  0.00      PROA C
ATOM   2457  HA  PHE   362      77.377  31.624  46.312  1.00  0.00      PROA H
ATOM   2458  CB  PHE   362      76.940  30.061  47.757  1.00  0.00      PROA C
ATOM   2459  HB2 PHE   362      77.355  30.698  48.538  1.00  0.00      PROA H
ATOM   2460  HB3 PHE   362      76.048  29.560  48.133  1.00  0.00      PROA H
ATOM   2461  CG  PHE   362      77.941  29.020  47.456  1.00  0.00      PROA C
ATOM   2462  CD1 PHE   362      79.106  29.370  46.751  1.00  0.00      PROA C
ATOM   2463  HD1 PHE   362      79.326  30.418  46.549  1.00  0.00      PROA H
ATOM   2464  CE1 PHE   362      79.971  28.376  46.315  1.00  0.00      PROA C
ATOM   2465  HE1 PHE   362      80.855  28.639  45.734  1.00  0.00      PROA H
ATOM   2466  CZ  PHE   362      79.645  27.060  46.658  1.00  0.00      PROA C
ATOM   2467  HZ  PHE   362      80.258  26.235  46.296  1.00  0.00      PROA H
ATOM   2468  CE2 PHE   362      78.581  26.697  47.441  1.00  0.00      PROA C
ATOM   2469  HE2 PHE   362      78.472  25.662  47.766  1.00  0.00      PROA H
ATOM   2470  CD2 PHE   362      77.682  27.681  47.786  1.00  0.00      PROA C
ATOM   2471  HD2 PHE   362      76.767  27.418  48.316  1.00  0.00      PROA H
ATOM   2472  C   PHE   362      76.441  30.095  45.267  1.00  0.00      PROA C
ATOM   2473  O   PHE   362      77.349  30.015  44.448  1.00  0.00      PROA O
ATOM   2474  N   LEU   363      75.300  29.432  45.080  1.00  0.00      PROA N
ATOM   2475  H   LEU   363      74.552  29.516  45.753  1.00  0.00      PROA H
ATOM   2476  CA  LEU   363      75.100  28.592  43.932  1.00  0.00      PROA C
ATOM   2477  HA  LEU   363      75.982  27.970  43.778  1.00  0.00      PROA H
ATOM   2478  CB  LEU   363      73.885  27.671  44.109  1.00  0.00      PROA C
ATOM   2479  HB2 LEU   363      73.019  28.264  44.401  1.00  0.00      PROA H
ATOM   2480  HB3 LEU   363      73.676  27.160  43.170  1.00  0.00      PROA H
ATOM   2481  CG  LEU   363      74.064  26.581  45.183  1.00  0.00      PROA C
ATOM   2482  HG  LEU   363      74.630  26.986  46.022  1.00  0.00      PROA H
ATOM   2483  CD1 LEU   363      72.686  26.117  45.670  1.00  0.00      PROA C
ATOM   2484 HD11 LEU   363      72.121  25.712  44.831  1.00  0.00      PROA H
ATOM   2485 HD12 LEU   363      72.810  25.345  46.430  1.00  0.00      PROA H
ATOM   2486 HD13 LEU   363      72.147  26.963  46.096  1.00  0.00      PROA H
ATOM   2487  CD2 LEU   363      74.908  25.393  44.696  1.00  0.00      PROA C
ATOM   2488 HD21 LEU   363      75.900  25.744  44.411  1.00  0.00      PROA H
ATOM   2489 HD22 LEU   363      74.999  24.658  45.496  1.00  0.00      PROA H
ATOM   2490 HD23 LEU   363      74.425  24.933  43.834  1.00  0.00      PROA H
ATOM   2491  C   LEU   363      74.958  29.393  42.669  1.00  0.00      PROA C
ATOM   2492  O   LEU   363      75.562  29.053  41.672  1.00  0.00      PROA O
ATOM   2493  N   ALA   364      74.196  30.495  42.658  1.00  0.00      PROA N
ATOM   2494  H   ALA   364      73.714  30.784  43.497  1.00  0.00      PROA H
ATOM   2495  CA  ALA   364      74.027  31.310  41.475  1.00  0.00      PROA C
ATOM   2496  HA  ALA   364      73.857  30.667  40.612  1.00  0.00      PROA H
ATOM   2497  CB  ALA   364      72.820  32.246  41.659  1.00  0.00      PROA C
ATOM   2498  HB1 ALA   364      72.988  32.892  42.521  1.00  0.00      PROA H
ATOM   2499  HB2 ALA   364      72.695  32.859  40.766  1.00  0.00      PROA H
ATOM   2500  HB3 ALA   364      71.920  31.653  41.820  1.00  0.00      PROA H
ATOM   2501  C   ALA   364      75.246  32.152  41.131  1.00  0.00      PROA C
ATOM   2502  O   ALA   364      75.524  32.400  39.965  1.00  0.00      PROA O
ATOM   2503  N   ALA   365      76.020  32.601  42.135  1.00  0.00      PROA N
ATOM   2504  H   ALA   365      75.829  32.319  43.086  1.00  0.00      PROA H
ATOM   2505  CA  ALA   365      77.140  33.493  41.887  1.00  0.00      PROA C
ATOM   2506  HA  ALA   365      77.095  33.855  40.860  1.00  0.00      PROA H
ATOM   2507  CB  ALA   365      77.086  34.697  42.849  1.00  0.00      PROA C
ATOM   2508  HB1 ALA   365      77.134  34.343  43.879  1.00  0.00      PROA H
ATOM   2509  HB2 ALA   365      77.930  35.358  42.653  1.00  0.00      PROA H
ATOM   2510  HB3 ALA   365      76.155  35.243  42.697  1.00  0.00      PROA H
ATOM   2511  C   ALA   365      78.471  32.795  42.048  1.00  0.00      PROA C
ATOM   2512  O   ALA   365      79.375  32.948  41.225  1.00  0.00      PROA O
ATOM   2513  N   GLY   366      78.638  31.969  43.095  1.00  0.00      PROA N
ATOM   2514  H   GLY   366      77.894  31.847  43.766  1.00  0.00      PROA H
ATOM   2515  CA  GLY   366      79.881  31.234  43.294  1.00  0.00      PROA C
ATOM   2516  HA2 GLY   366      80.728  31.903  43.142  1.00  0.00      PROA H
ATOM   2517  HA3 GLY   366      79.910  30.837  44.309  1.00  0.00      PROA H
ATOM   2518  C   GLY   366      80.037  30.075  42.345  1.00  0.00      PROA C
ATOM   2519  O   GLY   366      81.106  29.852  41.778  1.00  0.00      PROA O
ATOM   2520  N   MET   367      78.968  29.292  42.141  1.00  0.00      PROA N
ATOM   2521  H   MET   367      78.094  29.500  42.603  1.00  0.00      PROA H
ATOM   2522  CA  MET   367      79.011  28.138  41.271  1.00  0.00      PROA C
ATOM   2523  HA  MET   367      80.049  27.871  41.073  1.00  0.00      PROA H
ATOM   2524  CB  MET   367      78.312  26.918  41.894  1.00  0.00      PROA C
ATOM   2525  HB2 MET   367      77.240  26.979  41.708  1.00  0.00      PROA H
ATOM   2526  HB3 MET   367      78.706  26.006  41.447  1.00  0.00      PROA H
ATOM   2527  CG  MET   367      78.482  26.770  43.405  1.00  0.00      PROA C
ATOM   2528  HG2 MET   367      78.480  27.756  43.870  1.00  0.00      PROA H
ATOM   2529  HG3 MET   367      77.660  26.177  43.807  1.00  0.00      PROA H
ATOM   2530  SD  MET   367      80.014  25.960  43.759  1.00  0.00      PROA S
ATOM   2531  CE  MET   367      79.355  24.523  43.038  1.00  0.00      PROA C
ATOM   2532  HE1 MET   367      79.095  24.724  41.999  1.00  0.00      PROA H
ATOM   2533  HE2 MET   367      80.094  23.724  43.079  1.00  0.00      PROA H
ATOM   2534  HE3 MET   367      78.461  24.220  43.583  1.00  0.00      PROA H
ATOM   2535  C   MET   367      78.251  28.356  39.998  1.00  0.00      PROA C
ATOM   2536  O   MET   367      78.173  27.435  39.184  1.00  0.00      PROA O
ATOM   2537  N   LYS   368      77.664  29.551  39.812  1.00  0.00      PROA N
ATOM   2538  H   LYS   368      77.764  30.277  40.507  1.00  0.00      PROA H
ATOM   2539  CA  LYS   368      76.879  29.852  38.638  1.00  0.00      PROA C
ATOM   2540  HA  LYS   368      76.213  30.688  38.850  1.00  0.00      PROA H
ATOM   2541  CB  LYS   368      77.819  30.224  37.477  1.00  0.00      PROA C
ATOM   2542  HB2 LYS   368      78.413  29.355  37.196  1.00  0.00      PROA H
ATOM   2543  HB3 LYS   368      77.228  30.552  36.622  1.00  0.00      PROA H
ATOM   2544  CG  LYS   368      78.802  31.362  37.822  1.00  0.00      PROA C
ATOM   2545  HG2 LYS   368      78.326  32.057  38.513  1.00  0.00      PROA H
ATOM   2546  HG3 LYS   368      79.695  30.943  38.285  1.00  0.00      PROA H
ATOM   2547  CD  LYS   368      79.246  32.161  36.588  1.00  0.00      PROA C
ATOM   2548  HD2 LYS   368      79.937  32.947  36.893  1.00  0.00      PROA H
ATOM   2549  HD3 LYS   368      79.743  31.495  35.883  1.00  0.00      PROA H
ATOM   2550  CE  LYS   368      78.046  32.805  35.893  1.00  0.00      PROA C
ATOM   2551  HE2 LYS   368      77.400  32.027  35.487  1.00  0.00      PROA H
ATOM   2552  HE3 LYS   368      77.487  33.403  36.612  1.00  0.00      PROA H
ATOM   2553  NZ  LYS   368      78.474  33.679  34.790  1.00  0.00      PROA N
ATOM   2554  HZ1 LYS   368      78.987  33.136  34.109  1.00  0.00      PROA H
ATOM   2555  HZ2 LYS   368      77.662  34.089  34.351  1.00  0.00      PROA H
ATOM   2556  HZ3 LYS   368      79.067  34.412  35.152  1.00  0.00      PROA H
ATOM   2557  C   LYS   368      75.862  28.789  38.241  1.00  0.00      PROA C
ATOM   2558  O   LYS   368      75.893  28.252  37.141  1.00  0.00      PROA O
ATOM   2559  N   TRP   369      74.962  28.431  39.166  1.00  0.00      PROA N
ATOM   2560  H   TRP   369      74.987  28.850  40.084  1.00  0.00      PROA H
ATOM   2561  CA  TRP   369      73.920  27.467  38.972  1.00  0.00      PROA C
ATOM   2562  HA  TRP   369      74.253  26.709  38.263  1.00  0.00      PROA H
ATOM   2563  CB  TRP   369      73.525  26.750  40.290  1.00  0.00      PROA C
ATOM   2564  HB2 TRP   369      73.739  27.402  41.137  1.00  0.00      PROA H
ATOM   2565  HB3 TRP   369      72.461  26.516  40.272  1.00  0.00      PROA H
ATOM   2566  CG  TRP   369      74.227  25.464  40.570  1.00  0.00      PROA C
ATOM   2567  CD1 TRP   369      75.401  25.017  40.022  1.00  0.00      PROA C
ATOM   2568  HD1 TRP   369      75.932  25.631  39.295  1.00  0.00      PROA H
ATOM   2569  NE1 TRP   369      75.692  23.782  40.545  1.00  0.00      PROA N
ATOM   2570  HE1 TRP   369      76.495  23.218  40.307  1.00  0.00      PROA H
ATOM   2571  CE2 TRP   369      74.714  23.415  41.455  1.00  0.00      PROA C
ATOM   2572  CZ2 TRP   369      74.518  22.290  42.265  1.00  0.00      PROA C
ATOM   2573  HZ2 TRP   369      75.242  21.475  42.251  1.00  0.00      PROA H
ATOM   2574  CH2 TRP   369      73.434  22.172  43.087  1.00  0.00      PROA C
ATOM   2575  HH2 TRP   369      73.311  21.282  43.704  1.00  0.00      PROA H
ATOM   2576  CZ3 TRP   369      72.509  23.179  43.127  1.00  0.00      PROA C
ATOM   2577  HZ3 TRP   369      71.644  23.099  43.786  1.00  0.00      PROA H
ATOM   2578  CE3 TRP   369      72.660  24.318  42.325  1.00  0.00      PROA C
ATOM   2579  HE3 TRP   369      71.914  25.111  42.359  1.00  0.00      PROA H
ATOM   2580  CD2 TRP   369      73.767  24.445  41.478  1.00  0.00      PROA C
ATOM   2581  C   TRP   369      72.714  28.154  38.399  1.00  0.00      PROA C
ATOM   2582  O   TRP   369      72.270  29.204  38.860  1.00  0.00      PROA O
ATOM   2583  N   GLY   370      72.141  27.572  37.333  1.00  0.00      PROA N
ATOM   2584  H   GLY   370      72.567  26.758  36.912  1.00  0.00      PROA H
ATOM   2585  CA  GLY   370      70.909  28.085  36.755  1.00  0.00      PROA C
ATOM   2586  HA2 GLY   370      71.052  29.123  36.456  1.00  0.00      PROA H
ATOM   2587  HA3 GLY   370      70.641  27.489  35.883  1.00  0.00      PROA H
ATOM   2588  C   GLY   370      69.732  28.052  37.693  1.00  0.00      PROA C
ATOM   2589  O   GLY   370      69.750  27.408  38.742  1.00  0.00      PROA O
ATOM   2590  N   HIP   371      68.637  28.733  37.307  1.00  0.00      PROA N
ATOM   2591  H   HIP   371      68.645  29.256  36.443  1.00  0.00      PROA H
ATOM   2592  CA  HIP   371      67.423  28.743  38.102  1.00  0.00      PROA C
ATOM   2593  HA  HIP   371      67.656  29.059  39.118  1.00  0.00      PROA H
ATOM   2594  CB  HIP   371      66.374  29.707  37.522  1.00  0.00      PROA C
ATOM   2595  HB2 HIP   371      66.069  29.362  36.534  1.00  0.00      PROA H
ATOM   2596  HB3 HIP   371      65.505  29.738  38.180  1.00  0.00      PROA H
ATOM   2597  CG  HIP   371      66.938  31.098  37.398  1.00  0.00      PROA C
ATOM   2598  ND1 HIP   371      66.602  32.110  38.245  1.00  0.00      PROA N
ATOM   2599  HD1 HIP   371      65.985  32.037  39.041  1.00  0.00      PROA H
ATOM   2600  CE1 HIP   371      67.212  33.222  37.870  1.00  0.00      PROA C
ATOM   2601  HE1 HIP   371      67.055  34.145  38.430  1.00  0.00      PROA H
ATOM   2602  NE2 HIP   371      67.943  32.950  36.804  1.00  0.00      PROA N
ATOM   2603  HE2 HIP   371      68.520  33.617  36.311  1.00  0.00      PROA H
ATOM   2604  CD2 HIP   371      67.786  31.626  36.487  1.00  0.00      PROA C
ATOM   2605  HD2 HIP   371      68.315  31.217  35.627  1.00  0.00      PROA H
ATOM   2606  C   HIP   371      66.814  27.377  38.271  1.00  0.00      PROA C
ATOM   2607  O   HIP   371      66.400  27.028  39.369  1.00  0.00      PROA O
ATOM   2608  N   GLU   372      66.801  26.549  37.218  1.00  0.00      PROA N
ATOM   2609  H   GLU   372      67.256  26.819  36.358  1.00  0.00      PROA H
ATOM   2610  CA  GLU   372      66.156  25.256  37.249  1.00  0.00      PROA C
ATOM   2611  HA  GLU   372      65.110  25.378  37.530  1.00  0.00      PROA H
ATOM   2612  CB  GLU   372      66.218  24.566  35.860  1.00  0.00      PROA C
ATOM   2613  HB2 GLU   372      67.201  24.727  35.417  1.00  0.00      PROA H
ATOM   2614  HB3 GLU   372      66.045  23.496  35.977  1.00  0.00      PROA H
ATOM   2615  CG  GLU   372      65.163  25.108  34.873  1.00  0.00      PROA C
ATOM   2616  HG2 GLU   372      65.249  24.581  33.923  1.00  0.00      PROA H
ATOM   2617  HG3 GLU   372      64.166  24.953  35.285  1.00  0.00      PROA H
ATOM   2618  CD  GLU   372      65.302  26.607  34.575  1.00  0.00      PROA C
ATOM   2619  OE1 GLU   372      66.400  27.235  34.691  1.00  0.00      PROA O
ATOM   2620  OE2 GLU   372      64.251  27.199  34.250  1.00  0.00      PROA O
ATOM   2621  C   GLU   372      66.773  24.343  38.266  1.00  0.00      PROA C
ATOM   2622  O   GLU   372      66.107  23.664  39.042  1.00  0.00      PROA O
ATOM   2623  N   ALA   373      68.117  24.314  38.289  1.00  0.00      PROA N
ATOM   2624  H   ALA   373      68.646  24.937  37.695  1.00  0.00      PROA H
ATOM   2625  CA  ALA   373      68.877  23.423  39.135  1.00  0.00      PROA C
ATOM   2626  HA  ALA   373      68.515  22.403  39.006  1.00  0.00      PROA H
ATOM   2627  CB  ALA   373      70.358  23.492  38.749  1.00  0.00      PROA C
ATOM   2628  HB1 ALA   373      70.720  24.512  38.878  1.00  0.00      PROA H
ATOM   2629  HB2 ALA   373      70.932  22.820  39.387  1.00  0.00      PROA H
ATOM   2630  HB3 ALA   373      70.477  23.194  37.707  1.00  0.00      PROA H
ATOM   2631  C   ALA   373      68.710  23.684  40.614  1.00  0.00      PROA C
ATOM   2632  O   ALA   373      68.583  22.765  41.415  1.00  0.00      PROA O
ATOM   2633  N   ILE   374      68.674  24.975  40.997  1.00  0.00      PROA N
ATOM   2634  H   ILE   374      68.906  25.704  40.338  1.00  0.00      PROA H
ATOM   2635  CA  ILE   374      68.309  25.372  42.340  1.00  0.00      PROA C
ATOM   2636  HA  ILE   374      68.896  24.801  43.060  1.00  0.00      PROA H
ATOM   2637  CB  ILE   374      68.583  26.855  42.537  1.00  0.00      PROA C
ATOM   2638  HB  ILE   374      68.010  27.431  41.809  1.00  0.00      PROA H
ATOM   2639  CG2 ILE   374      68.169  27.271  43.956  1.00  0.00      PROA C
ATOM   2640 HG21 ILE   374      68.742  26.698  44.685  1.00  0.00      PROA H
ATOM   2641 HG22 ILE   374      68.366  28.334  44.095  1.00  0.00      PROA H
ATOM   2642 HG23 ILE   374      67.106  27.078  44.096  1.00  0.00      PROA H
ATOM   2643  CG1 ILE   374      70.072  27.161  42.281  1.00  0.00      PROA C
ATOM   2644 HG12 ILE   374      70.689  26.454  42.837  1.00  0.00      PROA H
ATOM   2645 HG13 ILE   374      70.285  27.069  41.216  1.00  0.00      PROA H
ATOM   2646  CD1 ILE   374      70.499  28.562  42.706  1.00  0.00      PROA C
ATOM   2647 HD11 ILE   374      70.324  28.688  43.775  1.00  0.00      PROA H
ATOM   2648 HD12 ILE   374      71.560  28.699  42.494  1.00  0.00      PROA H
ATOM   2649 HD13 ILE   374      69.920  29.302  42.154  1.00  0.00      PROA H
ATOM   2650  C   ILE   374      66.862  25.057  42.667  1.00  0.00      PROA C
ATOM   2651  O   ILE   374      66.515  24.563  43.741  1.00  0.00      PROA O
ATOM   2652  N   GLU   375      65.952  25.316  41.709  1.00  0.00      PROA N
ATOM   2653  H   GLU   375      66.251  25.664  40.810  1.00  0.00      PROA H
ATOM   2654  CA  GLU   375      64.524  25.129  41.873  1.00  0.00      PROA C
ATOM   2655  HA  GLU   375      64.200  25.598  42.802  1.00  0.00      PROA H
ATOM   2656  CB  GLU   375      63.735  25.761  40.705  1.00  0.00      PROA C
ATOM   2657  HB2 GLU   375      64.341  25.733  39.799  1.00  0.00      PROA H
ATOM   2658  HB3 GLU   375      62.814  25.200  40.542  1.00  0.00      PROA H
ATOM   2659  CG  GLU   375      63.369  27.235  41.011  1.00  0.00      PROA C
ATOM   2660  HG2 GLU   375      62.688  27.271  41.861  1.00  0.00      PROA H
ATOM   2661  HG3 GLU   375      64.275  27.792  41.248  1.00  0.00      PROA H
ATOM   2662  CD  GLU   375      62.681  27.985  39.866  1.00  0.00      PROA C
ATOM   2663  OE1 GLU   375      62.171  27.339  38.924  1.00  0.00      PROA O
ATOM   2664  OE2 GLU   375      62.634  29.245  39.944  1.00  0.00      PROA O
ATOM   2665  C   GLU   375      64.109  23.694  42.058  1.00  0.00      PROA C
ATOM   2666  O   GLU   375      63.128  23.391  42.733  1.00  0.00      PROA O
ATOM   2667  N   ALA   376      64.896  22.749  41.520  1.00  0.00      PROA N
ATOM   2668  H   ALA   376      65.699  23.015  40.967  1.00  0.00      PROA H
ATOM   2669  CA  ALA   376      64.654  21.337  41.692  1.00  0.00      PROA C
ATOM   2670  HA  ALA   376      63.634  21.103  41.389  1.00  0.00      PROA H
ATOM   2671  CB  ALA   376      65.630  20.525  40.835  1.00  0.00      PROA C
ATOM   2672  HB1 ALA   376      66.653  20.751  41.136  1.00  0.00      PROA H
ATOM   2673  HB2 ALA   376      65.438  19.461  40.973  1.00  0.00      PROA H
ATOM   2674  HB3 ALA   376      65.495  20.785  39.785  1.00  0.00      PROA H
ATOM   2675  C   ALA   376      64.777  20.884  43.134  1.00  0.00      PROA C
ATOM   2676  O   ALA   376      64.153  19.914  43.546  1.00  0.00      PROA O
ATOM   2677  N   ASN   377      65.548  21.621  43.950  1.00  0.00      PROA N
ATOM   2678  H   ASN   377      66.069  22.404  43.582  1.00  0.00      PROA H
ATOM   2679  CA  ASN   377      65.679  21.350  45.364  1.00  0.00      PROA C
ATOM   2680  HA  ASN   377      65.390  20.319  45.565  1.00  0.00      PROA H
ATOM   2681  CB  ASN   377      67.132  21.556  45.837  1.00  0.00      PROA C
ATOM   2682  HB2 ASN   377      67.463  22.560  45.572  1.00  0.00      PROA H
ATOM   2683  HB3 ASN   377      67.184  21.430  46.918  1.00  0.00      PROA H
ATOM   2684  CG  ASN   377      68.067  20.548  45.184  1.00  0.00      PROA C
ATOM   2685  OD1 ASN   377      68.984  20.915  44.454  1.00  0.00      PROA O
ATOM   2686  ND2 ASN   377      67.849  19.236  45.457  1.00  0.00      PROA N
ATOM   2687 HD21 ASN   377      68.445  18.532  45.045  1.00  0.00      PROA H
ATOM   2688 HD22 ASN   377      67.092  18.970  46.069  1.00  0.00      PROA H
ATOM   2689  C   ASN   377      64.791  22.242  46.208  1.00  0.00      PROA C
ATOM   2690  O   ASN   377      64.894  22.260  47.433  1.00  0.00      PROA O
ATOM   2691  N   SER   378      63.840  22.970  45.605  1.00  0.00      PROA N
ATOM   2692  H   SER   378      63.757  22.957  44.598  1.00  0.00      PROA H
ATOM   2693  CA  SER   378      62.897  23.800  46.337  1.00  0.00      PROA C
ATOM   2694  HA  SER   378      63.443  24.536  46.928  1.00  0.00      PROA H
ATOM   2695  CB  SER   378      61.936  24.560  45.402  1.00  0.00      PROA C
ATOM   2696  HB2 SER   378      61.245  25.156  45.997  1.00  0.00      PROA H
ATOM   2697  HB3 SER   378      62.509  25.215  44.746  1.00  0.00      PROA H
ATOM   2698  OG  SER   378      61.179  23.648  44.594  1.00  0.00      PROA O
ATOM   2699  HG  SER   378      60.589  24.142  44.021  1.00  0.00      PROA H
ATOM   2700  C   SER   378      62.047  23.025  47.309  1.00  0.00      PROA C
ATOM   2701  O   SER   378      61.620  23.540  48.332  1.00  0.00      PROA O
ATOM   2702  N   GLN   379      61.803  21.740  47.022  1.00  0.00      PROA N
ATOM   2703  H   GLN   379      62.135  21.344  46.155  1.00  0.00      PROA H
ATOM   2704  CA  GLN   379      61.072  20.874  47.912  1.00  0.00      PROA C
ATOM   2705  HA  GLN   379      60.172  21.383  48.257  1.00  0.00      PROA H
ATOM   2706  CB  GLN   379      60.662  19.586  47.214  1.00  0.00      PROA C
ATOM   2707  HB2 GLN   379      61.549  19.083  46.828  1.00  0.00      PROA H
ATOM   2708  HB3 GLN   379      60.154  18.933  47.924  1.00  0.00      PROA H
ATOM   2709  CG  GLN   379      59.707  19.854  46.034  1.00  0.00      PROA C
ATOM   2710  HG2 GLN   379      58.776  20.279  46.409  1.00  0.00      PROA H
ATOM   2711  HG3 GLN   379      60.172  20.555  45.341  1.00  0.00      PROA H
ATOM   2712  CD  GLN   379      59.433  18.556  45.340  1.00  0.00      PROA C
ATOM   2713  OE1 GLN   379      60.307  17.705  45.454  1.00  0.00      PROA O
ATOM   2714  NE2 GLN   379      58.289  18.440  44.621  1.00  0.00      PROA N
ATOM   2715 HE21 GLN   379      58.081  17.574  44.144  1.00  0.00      PROA H
ATOM   2716 HE22 GLN   379      57.649  19.220  44.566  1.00  0.00      PROA H
ATOM   2717  C   GLN   379      61.831  20.521  49.168  1.00  0.00      PROA C
ATOM   2718  O   GLN   379      61.331  20.347  50.265  1.00  0.00      PROA O
ATOM   2719  N   TYR   380      63.133  20.377  49.059  1.00  0.00      PROA N
ATOM   2720  H   TYR   380      63.564  20.361  48.146  1.00  0.00      PROA H
ATOM   2721  CA  TYR   380      63.979  20.240  50.209  1.00  0.00      PROA C
ATOM   2722  HA  TYR   380      63.515  19.558  50.922  1.00  0.00      PROA H
ATOM   2723  CB  TYR   380      65.314  19.680  49.713  1.00  0.00      PROA C
ATOM   2724  HB2 TYR   380      65.665  20.273  48.868  1.00  0.00      PROA H
ATOM   2725  HB3 TYR   380      66.049  19.724  50.517  1.00  0.00      PROA H
ATOM   2726  CG  TYR   380      65.084  18.283  49.300  1.00  0.00      PROA C
ATOM   2727  CD1 TYR   380      65.055  17.363  50.355  1.00  0.00      PROA C
ATOM   2728  HD1 TYR   380      65.173  17.707  51.382  1.00  0.00      PROA H
ATOM   2729  CE1 TYR   380      64.881  16.037  50.108  1.00  0.00      PROA C
ATOM   2730  HE1 TYR   380      64.805  15.334  50.938  1.00  0.00      PROA H
ATOM   2731  CZ  TYR   380      64.809  15.654  48.810  1.00  0.00      PROA C
ATOM   2732  OH  TYR   380      65.095  14.372  48.865  1.00  0.00      PROA O
ATOM   2733  HH  TYR   380      65.270  14.064  49.758  1.00  0.00      PROA H
ATOM   2734  CE2 TYR   380      64.740  16.478  47.688  1.00  0.00      PROA C
ATOM   2735  HE2 TYR   380      64.568  16.044  46.703  1.00  0.00      PROA H
ATOM   2736  CD2 TYR   380      64.907  17.847  47.957  1.00  0.00      PROA C
ATOM   2737  HD2 TYR   380      64.901  18.573  47.144  1.00  0.00      PROA H
ATOM   2738  C   TYR   380      64.199  21.537  50.965  1.00  0.00      PROA C
ATOM   2739  O   TYR   380      64.284  21.558  52.195  1.00  0.00      PROA O
ATOM   2740  N   PHE   381      64.254  22.676  50.240  1.00  0.00      PROA N
ATOM   2741  H   PHE   381      64.220  22.635  49.232  1.00  0.00      PROA H
ATOM   2742  CA  PHE   381      64.363  23.983  50.857  1.00  0.00      PROA C
ATOM   2743  HA  PHE   381      65.274  24.029  51.454  1.00  0.00      PROA H
ATOM   2744  CB  PHE   381      64.420  25.127  49.829  1.00  0.00      PROA C
ATOM   2745  HB2 PHE   381      63.591  25.028  49.128  1.00  0.00      PROA H
ATOM   2746  HB3 PHE   381      64.345  26.084  50.346  1.00  0.00      PROA H
ATOM   2747  CG  PHE   381      65.698  25.078  49.081  1.00  0.00      PROA C
ATOM   2748  CD1 PHE   381      66.879  24.604  49.675  1.00  0.00      PROA C
ATOM   2749  HD1 PHE   381      66.868  24.258  50.709  1.00  0.00      PROA H
ATOM   2750  CE1 PHE   381      68.069  24.571  48.953  1.00  0.00      PROA C
ATOM   2751  HE1 PHE   381      68.984  24.212  49.425  1.00  0.00      PROA H
ATOM   2752  CZ  PHE   381      68.088  25.000  47.621  1.00  0.00      PROA C
ATOM   2753  HZ  PHE   381      69.017  24.970  47.052  1.00  0.00      PROA H
ATOM   2754  CE2 PHE   381      66.915  25.469  47.020  1.00  0.00      PROA C
ATOM   2755  HE2 PHE   381      66.925  25.780  45.975  1.00  0.00      PROA H
ATOM   2756  CD2 PHE   381      65.734  25.536  47.759  1.00  0.00      PROA C
ATOM   2757  HD2 PHE   381      64.836  25.949  47.300  1.00  0.00      PROA H
ATOM   2758  C   PHE   381      63.225  24.314  51.685  1.00  0.00      PROA C
ATOM   2759  O   PHE   381      63.338  24.738  52.830  1.00  0.00      PROA O
ATOM   2760  N   HID   382      62.054  24.061  51.140  1.00  0.00      PROA N
ATOM   2761  H   HID   382      62.000  23.756  50.179  1.00  0.00      PROA H
ATOM   2762  CA  HID   382      60.914  24.222  51.913  1.00  0.00      PROA C
ATOM   2763  HA  HID   382      60.997  25.138  52.498  1.00  0.00      PROA H
ATOM   2764  CB  HID   382      59.872  24.276  50.727  1.00  0.00      PROA C
ATOM   2765  HB2 HID   382      60.290  23.777  49.852  1.00  0.00      PROA H
ATOM   2766  HB3 HID   382      58.952  23.773  51.027  1.00  0.00      PROA H
ATOM   2767  CG  HID   382      59.378  25.454  50.170  1.00  0.00      PROA C
ATOM   2768  ND1 HID   382      58.725  26.486  50.776  1.00  0.00      PROA N
ATOM   2769  HD1 HID   382      58.556  26.582  51.767  1.00  0.00      PROA H
ATOM   2770  CE1 HID   382      58.374  27.311  49.778  1.00  0.00      PROA C
ATOM   2771  HE1 HID   382      57.876  28.255  50.001  1.00  0.00      PROA H
ATOM   2772  NE2 HID   382      58.700  26.834  48.597  1.00  0.00      PROA N
ATOM   2773  CD2 HID   382      59.302  25.631  48.857  1.00  0.00      PROA C
ATOM   2774  HD2 HID   382      59.609  25.035  47.998  1.00  0.00      PROA H
ATOM   2775  C   HID   382      61.031  23.202  53.133  1.00  0.00      PROA C
ATOM   2776  O   HID   382      60.722  23.605  54.255  1.00  0.00      PROA O
ATOM   2777  N   LEU   383      61.375  21.873  52.955  1.00  0.00      PROA N
ATOM   2778  H   LEU   383      61.747  21.561  52.070  1.00  0.00      PROA H
ATOM   2779  CA  LEU   383      61.227  20.855  54.012  1.00  0.00      PROA C
ATOM   2780  HA  LEU   383      60.169  20.642  54.167  1.00  0.00      PROA H
ATOM   2781  CB  LEU   383      61.949  19.522  53.629  1.00  0.00      PROA C
ATOM   2782  HB2 LEU   383      62.620  19.700  52.789  1.00  0.00      PROA H
ATOM   2783  HB3 LEU   383      62.524  19.161  54.482  1.00  0.00      PROA H
ATOM   2784  CG  LEU   383      61.204  18.250  53.181  1.00  0.00      PROA C
ATOM   2785  HG  LEU   383      60.983  18.313  52.116  1.00  0.00      PROA H
ATOM   2786  CD1 LEU   383      62.107  17.020  53.457  1.00  0.00      PROA C
ATOM   2787 HD11 LEU   383      62.328  16.963  54.523  1.00  0.00      PROA H
ATOM   2788 HD12 LEU   383      61.591  16.112  53.145  1.00  0.00      PROA H
ATOM   2789 HD13 LEU   383      63.038  17.119  52.899  1.00  0.00      PROA H
ATOM   2790  CD2 LEU   383      59.834  18.053  53.804  1.00  0.00      PROA C
ATOM   2791 HD21 LEU   383      59.192  18.896  53.546  1.00  0.00      PROA H
ATOM   2792 HD22 LEU   383      59.391  17.131  53.426  1.00  0.00      PROA H
ATOM   2793 HD23 LEU   383      59.932  17.991  54.887  1.00  0.00      PROA H
ATOM   2794  C   LEU   383      61.969  21.355  55.218  1.00  0.00      PROA C
ATOM   2795  O   LEU   383      61.427  21.493  56.305  1.00  0.00      PROA O
ATOM   2796  N   ALA   384      63.227  21.770  54.993  1.00  0.00      PROA N
ATOM   2797  H   ALA   384      63.635  21.670  54.075  1.00  0.00      PROA H
ATOM   2798  CA  ALA   384      64.023  22.359  56.026  1.00  0.00      PROA C
ATOM   2799  HA  ALA   384      64.156  21.643  56.836  1.00  0.00      PROA H
ATOM   2800  CB  ALA   384      65.401  22.758  55.483  1.00  0.00      PROA C
ATOM   2801  HB1 ALA   384      65.279  23.480  54.676  1.00  0.00      PROA H
ATOM   2802  HB2 ALA   384      65.991  23.204  56.283  1.00  0.00      PROA H
ATOM   2803  HB3 ALA   384      65.912  21.873  55.104  1.00  0.00      PROA H
ATOM   2804  C   ALA   384      63.370  23.563  56.657  1.00  0.00      PROA C
ATOM   2805  O   ALA   384      63.027  23.517  57.831  1.00  0.00      PROA O
ATOM   2806  N   ALA   385      63.083  24.618  55.876  1.00  0.00      PROA N
ATOM   2807  H   ALA   385      63.161  24.540  54.873  1.00  0.00      PROA H
ATOM   2808  CA  ALA   385      62.657  25.889  56.415  1.00  0.00      PROA C
ATOM   2809  HA  ALA   385      63.320  26.179  57.230  1.00  0.00      PROA H
ATOM   2810  CB  ALA   385      62.700  26.966  55.322  1.00  0.00      PROA C
ATOM   2811  HB1 ALA   385      62.035  26.683  54.506  1.00  0.00      PROA H
ATOM   2812  HB2 ALA   385      62.377  27.920  55.738  1.00  0.00      PROA H
ATOM   2813  HB3 ALA   385      63.718  27.061  54.944  1.00  0.00      PROA H
ATOM   2814  C   ALA   385      61.282  25.885  57.026  1.00  0.00      PROA C
ATOM   2815  O   ALA   385      60.911  26.836  57.702  1.00  0.00      PROA O
ATOM   2816  N   TRP   386      60.480  24.832  56.813  1.00  0.00      PROA N
ATOM   2817  H   TRP   386      60.779  24.086  56.202  1.00  0.00      PROA H
ATOM   2818  CA  TRP   386      59.196  24.789  57.468  1.00  0.00      PROA C
ATOM   2819  HA  TRP   386      59.098  25.646  58.134  1.00  0.00      PROA H
ATOM   2820  CB  TRP   386      58.142  24.833  56.402  1.00  0.00      PROA C
ATOM   2821  HB2 TRP   386      58.164  23.905  55.830  1.00  0.00      PROA H
ATOM   2822  HB3 TRP   386      57.162  24.952  56.864  1.00  0.00      PROA H
ATOM   2823  CG  TRP   386      58.348  26.002  55.417  1.00  0.00      PROA C
ATOM   2824  CD1 TRP   386      58.674  26.173  54.073  1.00  0.00      PROA C
ATOM   2825  HD1 TRP   386      59.156  25.366  53.523  1.00  0.00      PROA H
ATOM   2826  NE1 TRP   386      58.313  27.403  53.639  1.00  0.00      PROA N
ATOM   2827  HE1 TRP   386      58.225  27.680  52.672  1.00  0.00      PROA H
ATOM   2828  CE2 TRP   386      58.098  28.165  54.694  1.00  0.00      PROA C
ATOM   2829  CZ2 TRP   386      57.788  29.486  54.732  1.00  0.00      PROA C
ATOM   2830  HZ2 TRP   386      57.602  30.029  53.805  1.00  0.00      PROA H
ATOM   2831  CH2 TRP   386      57.732  30.051  55.987  1.00  0.00      PROA C
ATOM   2832  HH2 TRP   386      57.605  31.128  56.095  1.00  0.00      PROA H
ATOM   2833  CZ3 TRP   386      57.835  29.283  57.145  1.00  0.00      PROA C
ATOM   2834  HZ3 TRP   386      57.734  29.755  58.122  1.00  0.00      PROA H
ATOM   2835  CE3 TRP   386      58.061  27.930  57.100  1.00  0.00      PROA C
ATOM   2836  HE3 TRP   386      58.102  27.353  58.024  1.00  0.00      PROA H
ATOM   2837  CD2 TRP   386      58.231  27.354  55.856  1.00  0.00      PROA C
ATOM   2838  C   TRP   386      58.969  23.566  58.312  1.00  0.00      PROA C
ATOM   2839  O   TRP   386      57.916  23.452  58.920  1.00  0.00      PROA O
ATOM   2840  N   ALA   387      59.923  22.625  58.382  1.00  0.00      PROA N
ATOM   2841  H   ALA   387      60.787  22.742  57.871  1.00  0.00      PROA H
ATOM   2842  CA  ALA   387      59.772  21.427  59.171  1.00  0.00      PROA C
ATOM   2843  HA  ALA   387      58.794  21.430  59.652  1.00  0.00      PROA H
ATOM   2844  CB  ALA   387      59.875  20.145  58.348  1.00  0.00      PROA C
ATOM   2845  HB1 ALA   387      60.853  20.099  57.867  1.00  0.00      PROA H
ATOM   2846  HB2 ALA   387      59.752  19.281  59.002  1.00  0.00      PROA H
ATOM   2847  HB3 ALA   387      59.096  20.137  57.586  1.00  0.00      PROA H
ATOM   2848  C   ALA   387      60.801  21.329  60.251  1.00  0.00      PROA C
ATOM   2849  O   ALA   387      60.484  20.959  61.358  1.00  0.00      PROA O
ATOM   2850  N   VAL   388      62.064  21.694  60.023  1.00  0.00      PROA N
ATOM   2851  H   VAL   388      62.378  21.864  59.079  1.00  0.00      PROA H
ATOM   2852  CA  VAL   388      63.020  21.859  61.108  1.00  0.00      PROA C
ATOM   2853  HA  VAL   388      63.093  20.930  61.673  1.00  0.00      PROA H
ATOM   2854  CB  VAL   388      64.398  22.211  60.557  1.00  0.00      PROA C
ATOM   2855  HB  VAL   388      64.324  23.102  59.933  1.00  0.00      PROA H
ATOM   2856  CG1 VAL   388      65.399  22.490  61.687  1.00  0.00      PROA C
ATOM   2857 HG11 VAL   388      65.494  21.605  62.316  1.00  0.00      PROA H
ATOM   2858 HG12 VAL   388      66.371  22.738  61.260  1.00  0.00      PROA H
ATOM   2859 HG13 VAL   388      65.044  23.326  62.289  1.00  0.00      PROA H
ATOM   2860  CG2 VAL   388      64.896  21.054  59.679  1.00  0.00      PROA C
ATOM   2861 HG21 VAL   388      64.200  20.897  58.854  1.00  0.00      PROA H
ATOM   2862 HG22 VAL   388      65.881  21.297  59.280  1.00  0.00      PROA H
ATOM   2863 HG23 VAL   388      64.961  20.145  60.277  1.00  0.00      PROA H
ATOM   2864  C   VAL   388      62.576  22.885  62.144  1.00  0.00      PROA C
ATOM   2865  O   VAL   388      62.568  22.548  63.331  1.00  0.00      PROA O
ATOM   2866  N   PRO   389      62.090  24.091  61.812  1.00  0.00      PROA N
ATOM   2867  CD  PRO   389      62.090  24.712  60.487  1.00  0.00      PROA C
ATOM   2868  HD2 PRO   389      61.766  23.983  59.744  1.00  0.00      PROA H
ATOM   2869  HD3 PRO   389      63.096  25.054  60.246  1.00  0.00      PROA H
ATOM   2870  CG  PRO   389      61.119  25.874  60.591  1.00  0.00      PROA C
ATOM   2871  HG2 PRO   389      60.127  25.549  60.275  1.00  0.00      PROA H
ATOM   2872  HG3 PRO   389      61.455  26.688  59.949  1.00  0.00      PROA H
ATOM   2873  CB  PRO   389      61.160  26.258  62.057  1.00  0.00      PROA C
ATOM   2874  HB2 PRO   389      60.206  26.700  62.345  1.00  0.00      PROA H
ATOM   2875  HB3 PRO   389      61.959  26.982  62.221  1.00  0.00      PROA H
ATOM   2876  CA  PRO   389      61.423  24.936  62.781  1.00  0.00      PROA C
ATOM   2877  HA  PRO   389      62.130  25.227  63.558  1.00  0.00      PROA H
ATOM   2878  C   PRO   389      60.154  24.290  63.237  1.00  0.00      PROA C
ATOM   2879  O   PRO   389      59.906  24.366  64.423  1.00  0.00      PROA O
ATOM   2880  N   ALA   390      59.371  23.586  62.408  1.00  0.00      PROA N
ATOM   2881  H   ALA   390      59.592  23.538  61.424  1.00  0.00      PROA H
ATOM   2882  CA  ALA   390      58.201  22.885  62.901  1.00  0.00      PROA C
ATOM   2883  HA  ALA   390      57.543  23.588  63.412  1.00  0.00      PROA H
ATOM   2884  CB  ALA   390      57.418  22.233  61.757  1.00  0.00      PROA C
ATOM   2885  HB1 ALA   390      58.057  21.517  61.241  1.00  0.00      PROA H
ATOM   2886  HB2 ALA   390      56.547  21.716  62.161  1.00  0.00      PROA H
ATOM   2887  HB3 ALA   390      57.091  23.000  61.056  1.00  0.00      PROA H
ATOM   2888  C   ALA   390      58.524  21.848  63.951  1.00  0.00      PROA C
ATOM   2889  O   ALA   390      57.839  21.703  64.955  1.00  0.00      PROA O
ATOM   2890  N   VAL   391      59.611  21.113  63.769  1.00  0.00      PROA N
ATOM   2891  H   VAL   391      60.201  21.276  62.966  1.00  0.00      PROA H
ATOM   2892  CA  VAL   391      60.028  20.075  64.649  1.00  0.00      PROA C
ATOM   2893  HA  VAL   391      59.165  19.473  64.935  1.00  0.00      PROA H
ATOM   2894  CB  VAL   391      61.018  19.229  63.956  1.00  0.00      PROA C
ATOM   2895  HB  VAL   391      61.743  19.862  63.444  1.00  0.00      PROA H
ATOM   2896  CG1 VAL   391      61.743  18.349  64.974  1.00  0.00      PROA C
ATOM   2897 HG11 VAL   391      61.020  17.714  65.486  1.00  0.00      PROA H
ATOM   2898 HG12 VAL   391      62.474  17.724  64.461  1.00  0.00      PROA H
ATOM   2899 HG13 VAL   391      62.252  18.979  65.703  1.00  0.00      PROA H
ATOM   2900  CG2 VAL   391      60.155  18.473  62.942  1.00  0.00      PROA C
ATOM   2901 HG21 VAL   391      59.668  19.185  62.276  1.00  0.00      PROA H
ATOM   2902 HG22 VAL   391      60.785  17.802  62.357  1.00  0.00      PROA H
ATOM   2903 HG23 VAL   391      59.398  17.893  63.469  1.00  0.00      PROA H
ATOM   2904  C   VAL   391      60.515  20.577  65.958  1.00  0.00      PROA C
ATOM   2905  O   VAL   391      60.103  20.106  67.016  1.00  0.00      PROA O
ATOM   2906  N   LYS   392      61.353  21.623  65.922  1.00  0.00      PROA N
ATOM   2907  H   LYS   392      61.747  21.926  65.043  1.00  0.00      PROA H
ATOM   2908  CA  LYS   392      61.719  22.344  67.113  1.00  0.00      PROA C
ATOM   2909  HA  LYS   392      62.155  21.654  67.836  1.00  0.00      PROA H
ATOM   2910  CB  LYS   392      62.747  23.444  66.795  1.00  0.00      PROA C
ATOM   2911  HB2 LYS   392      62.486  23.925  65.852  1.00  0.00      PROA H
ATOM   2912  HB3 LYS   392      62.746  24.185  67.594  1.00  0.00      PROA H
ATOM   2913  CG  LYS   392      64.180  22.908  66.661  1.00  0.00      PROA C
ATOM   2914  HG2 LYS   392      64.524  22.544  67.629  1.00  0.00      PROA H
ATOM   2915  HG3 LYS   392      64.197  22.091  65.939  1.00  0.00      PROA H
ATOM   2916  CD  LYS   392      65.149  23.995  66.182  1.00  0.00      PROA C
ATOM   2917  HD2 LYS   392      64.862  24.954  66.614  1.00  0.00      PROA H
ATOM   2918  HD3 LYS   392      66.162  23.744  66.498  1.00  0.00      PROA H
ATOM   2919  CE  LYS   392      65.154  24.145  64.670  1.00  0.00      PROA C
ATOM   2920  HE2 LYS   392      66.092  23.761  64.269  1.00  0.00      PROA H
ATOM   2921  HE3 LYS   392      64.321  23.584  64.246  1.00  0.00      PROA H
ATOM   2922  NZ  LYS   392      65.020  25.549  64.219  1.00  0.00      PROA N
ATOM   2923  HZ1 LYS   392      65.790  26.094  64.581  1.00  0.00      PROA H
ATOM   2924  HZ2 LYS   392      65.030  25.581  63.209  1.00  0.00      PROA H
ATOM   2925  HZ3 LYS   392      64.149  25.931  64.559  1.00  0.00      PROA H
ATOM   2926  C   LYS   392      60.527  22.933  67.831  1.00  0.00      PROA C
ATOM   2927  O   LYS   392      60.438  22.882  69.050  1.00  0.00      PROA O
ATOM   2928  N   THR   393      59.548  23.468  67.082  1.00  0.00      PROA N
ATOM   2929  H   THR   393      59.639  23.497  66.077  1.00  0.00      PROA H
ATOM   2930  CA  THR   393      58.336  24.021  67.661  1.00  0.00      PROA C
ATOM   2931  HA  THR   393      58.597  24.793  68.384  1.00  0.00      PROA H
ATOM   2932  CB  THR   393      57.407  24.654  66.632  1.00  0.00      PROA C
ATOM   2933  HB  THR   393      56.842  23.873  66.124  1.00  0.00      PROA H
ATOM   2934  CG2 THR   393      56.428  25.610  67.289  1.00  0.00      PROA C
ATOM   2935 HG21 THR   393      56.979  26.404  67.795  1.00  0.00      PROA H
ATOM   2936 HG22 THR   393      55.780  26.046  66.529  1.00  0.00      PROA H
ATOM   2937 HG23 THR   393      55.823  25.069  68.016  1.00  0.00      PROA H
ATOM   2938  OG1 THR   393      58.105  25.490  65.747  1.00  0.00      PROA O
ATOM   2939  HG1 THR   393      57.490  25.870  65.115  1.00  0.00      PROA H
ATOM   2940  C   THR   393      57.554  22.963  68.395  1.00  0.00      PROA C
ATOM   2941  O   THR   393      57.197  23.142  69.548  1.00  0.00      PROA O
ATOM   2942  N   ILE   394      57.350  21.782  67.786  1.00  0.00      PROA N
ATOM   2943  H   ILE   394      57.666  21.641  66.838  1.00  0.00      PROA H
ATOM   2944  CA  ILE   394      56.680  20.665  68.436  1.00  0.00      PROA C
ATOM   2945  HA  ILE   394      55.746  21.010  68.880  1.00  0.00      PROA H
ATOM   2946  CB  ILE   394      56.363  19.557  67.444  1.00  0.00      PROA C
ATOM   2947  HB  ILE   394      57.210  19.418  66.772  1.00  0.00      PROA H
ATOM   2948  CG2 ILE   394      56.086  18.223  68.166  1.00  0.00      PROA C
ATOM   2949 HG21 ILE   394      55.235  18.342  68.836  1.00  0.00      PROA H
ATOM   2950 HG22 ILE   394      55.864  17.451  67.429  1.00  0.00      PROA H
ATOM   2951 HG23 ILE   394      56.965  17.932  68.742  1.00  0.00      PROA H
ATOM   2952  CG1 ILE   394      55.158  19.970  66.571  1.00  0.00      PROA C
ATOM   2953 HG12 ILE   394      54.275  19.410  66.880  1.00  0.00      PROA H
ATOM   2954 HG13 ILE   394      54.971  21.037  66.690  1.00  0.00      PROA H
ATOM   2955  CD1 ILE   394      55.379  19.701  65.083  1.00  0.00      PROA C
ATOM   2956 HD11 ILE   394      55.551  18.636  64.927  1.00  0.00      PROA H
ATOM   2957 HD12 ILE   394      54.497  20.012  64.522  1.00  0.00      PROA H
ATOM   2958 HD13 ILE   394      56.246  20.263  64.737  1.00  0.00      PROA H
ATOM   2959  C   ILE   394      57.423  20.162  69.645  1.00  0.00      PROA C
ATOM   2960  O   ILE   394      56.849  19.833  70.681  1.00  0.00      PROA O
ATOM   2961  N   THR   395      58.757  20.129  69.553  1.00  0.00      PROA N
ATOM   2962  H   THR   395      59.209  20.369  68.682  1.00  0.00      PROA H
ATOM   2963  CA  THR   395      59.597  19.758  70.667  1.00  0.00      PROA C
ATOM   2964  HA  THR   395      59.289  18.783  71.045  1.00  0.00      PROA H
ATOM   2965  CB  THR   395      61.054  19.672  70.276  1.00  0.00      PROA C
ATOM   2966  HB  THR   395      61.458  20.677  70.158  1.00  0.00      PROA H
ATOM   2967  CG2 THR   395      61.849  18.939  71.351  1.00  0.00      PROA C
ATOM   2968 HG21 THR   395      61.454  17.930  71.471  1.00  0.00      PROA H
ATOM   2969 HG22 THR   395      62.897  18.885  71.055  1.00  0.00      PROA H
ATOM   2970 HG23 THR   395      61.766  19.477  72.295  1.00  0.00      PROA H
ATOM   2971  OG1 THR   395      61.200  18.918  69.083  1.00  0.00      PROA O
ATOM   2972  HG1 THR   395      62.129  18.872  68.846  1.00  0.00      PROA H
ATOM   2973  C   THR   395      59.418  20.735  71.791  1.00  0.00      PROA C
ATOM   2974  O   THR   395      59.093  20.347  72.886  1.00  0.00      PROA O
ATOM   2975  N   ILE   396      59.457  22.045  71.551  1.00  0.00      PROA N
ATOM   2976  H   ILE   396      59.616  22.383  70.612  1.00  0.00      PROA H
ATOM   2977  CA  ILE   396      59.278  23.049  72.590  1.00  0.00      PROA C
ATOM   2978  HA  ILE   396      59.932  22.821  73.432  1.00  0.00      PROA H
ATOM   2979  CB  ILE   396      59.623  24.424  72.051  1.00  0.00      PROA C
ATOM   2980  HB  ILE   396      59.036  24.621  71.153  1.00  0.00      PROA H
ATOM   2981  CG2 ILE   396      59.316  25.512  73.087  1.00  0.00      PROA C
ATOM   2982 HG21 ILE   396      59.904  25.332  73.987  1.00  0.00      PROA H
ATOM   2983 HG22 ILE   396      59.572  26.489  72.676  1.00  0.00      PROA H
ATOM   2984 HG23 ILE   396      58.255  25.489  73.335  1.00  0.00      PROA H
ATOM   2985  CG1 ILE   396      61.114  24.474  71.656  1.00  0.00      PROA C
ATOM   2986 HG12 ILE   396      61.713  24.727  72.531  1.00  0.00      PROA H
ATOM   2987 HG13 ILE   396      61.422  23.501  71.274  1.00  0.00      PROA H
ATOM   2988  CD1 ILE   396      61.418  25.510  70.576  1.00  0.00      PROA C
ATOM   2989 HD11 ILE   396      61.140  26.502  70.933  1.00  0.00      PROA H
ATOM   2990 HD12 ILE   396      62.484  25.493  70.345  1.00  0.00      PROA H
ATOM   2991 HD13 ILE   396      60.849  25.276  69.676  1.00  0.00      PROA H
ATOM   2992  C   ILE   396      57.896  23.012  73.219  1.00  0.00      PROA C
ATOM   2993  O   ILE   396      57.723  23.192  74.428  1.00  0.00      PROA O
ATOM   2994  N   LEU   397      56.869  22.719  72.408  1.00  0.00      PROA N
ATOM   2995  H   LEU   397      57.020  22.627  71.414  1.00  0.00      PROA H
ATOM   2996  CA  LEU   397      55.529  22.526  72.906  1.00  0.00      PROA C
ATOM   2997  HA  LEU   397      55.240  23.382  73.515  1.00  0.00      PROA H
ATOM   2998  CB  LEU   397      54.511  22.381  71.757  1.00  0.00      PROA C
ATOM   2999  HB2 LEU   397      54.761  21.505  71.158  1.00  0.00      PROA H
ATOM   3000  HB3 LEU   397      53.510  22.265  72.170  1.00  0.00      PROA H
ATOM   3001  CG  LEU   397      54.428  23.562  70.767  1.00  0.00      PROA C
ATOM   3002  HG  LEU   397      55.428  23.953  70.582  1.00  0.00      PROA H
ATOM   3003  CD1 LEU   397      53.816  23.087  69.442  1.00  0.00      PROA C
ATOM   3004 HD11 LEU   397      52.814  22.697  69.623  1.00  0.00      PROA H
ATOM   3005 HD12 LEU   397      53.759  23.924  68.746  1.00  0.00      PROA H
ATOM   3006 HD13 LEU   397      54.439  22.302  69.014  1.00  0.00      PROA H
ATOM   3007  CD2 LEU   397      53.631  24.739  71.323  1.00  0.00      PROA C
ATOM   3008 HD21 LEU   397      54.105  25.100  72.236  1.00  0.00      PROA H
ATOM   3009 HD22 LEU   397      53.604  25.541  70.586  1.00  0.00      PROA H
ATOM   3010 HD23 LEU   397      52.614  24.416  71.546  1.00  0.00      PROA H
ATOM   3011  C   LEU   397      55.432  21.316  73.811  1.00  0.00      PROA C
ATOM   3012  O   LEU   397      54.695  21.307  74.795  1.00  0.00      PROA O
ATOM   3013  N   ALA   398      56.214  20.268  73.516  1.00  0.00      PROA N
ATOM   3014  H   ALA   398      56.838  20.310  72.723  1.00  0.00      PROA H
ATOM   3015  CA  ALA   398      56.203  19.070  74.293  1.00  0.00      PROA C
ATOM   3016  HA  ALA   398      55.175  18.815  74.554  1.00  0.00      PROA H
ATOM   3017  CB  ALA   398      56.835  17.970  73.422  1.00  0.00      PROA C
ATOM   3018  HB1 ALA   398      57.855  18.253  73.162  1.00  0.00      PROA H
ATOM   3019  HB2 ALA   398      56.849  17.031  73.975  1.00  0.00      PROA H
ATOM   3020  HB3 ALA   398      56.249  17.846  72.511  1.00  0.00      PROA H
ATOM   3021  C   ALA   398      56.939  19.113  75.583  1.00  0.00      PROA C
ATOM   3022  O   ALA   398      56.691  18.320  76.484  1.00  0.00      PROA O
ATOM   3023  N   MET   399      57.863  20.058  75.725  1.00  0.00      PROA N
ATOM   3024  H   MET   399      58.039  20.709  74.974  1.00  0.00      PROA H
ATOM   3025  CA  MET   399      58.596  20.128  76.963  1.00  0.00      PROA C
ATOM   3026  HA  MET   399      58.454  19.203  77.523  1.00  0.00      PROA H
ATOM   3027  CB  MET   399      60.098  20.320  76.721  1.00  0.00      PROA C
ATOM   3028  HB2 MET   399      60.322  21.384  76.655  1.00  0.00      PROA H
ATOM   3029  HB3 MET   399      60.659  19.881  77.545  1.00  0.00      PROA H
ATOM   3030  CG  MET   399      60.647  19.699  75.466  1.00  0.00      PROA C
ATOM   3031  HG2 MET   399      60.826  18.637  75.633  1.00  0.00      PROA H
ATOM   3032  HG3 MET   399      59.930  19.823  74.654  1.00  0.00      PROA H
ATOM   3033  SD  MET   399      62.211  20.464  74.959  1.00  0.00      PROA S
ATOM   3034  CE  MET   399      62.997  19.494  76.174  1.00  0.00      PROA C
ATOM   3035  HE1 MET   399      62.832  18.438  75.960  1.00  0.00      PROA H
ATOM   3036  HE2 MET   399      64.067  19.702  76.170  1.00  0.00      PROA H
ATOM   3037  HE3 MET   399      62.585  19.734  77.154  1.00  0.00      PROA H
ATOM   3038  C   MET   399      58.102  21.305  77.759  1.00  0.00      PROA C
ATOM   3039  O   MET   399      58.743  21.695  78.728  1.00  0.00      PROA O
ATOM   3040  N   GLY   400      56.992  21.940  77.318  1.00  0.00      PROA N
ATOM   3041  H   GLY   400      56.370  21.479  76.669  1.00  0.00      PROA H
ATOM   3042  CA  GLY   400      56.575  23.280  77.692  1.00  0.00      PROA C
ATOM   3043  HA2 GLY   400      55.942  23.697  76.909  1.00  0.00      PROA H
ATOM   3044  HA3 GLY   400      56.015  23.239  78.627  1.00  0.00      PROA H
ATOM   3045  C   GLY   400      57.686  24.275  77.910  1.00  0.00      PROA C
ATOM   3046  O   GLY   400      57.777  24.893  78.962  1.00  0.00      PROA O
ATOM   3047  N   GLN   401      58.563  24.455  76.909  1.00  0.00      PROA N
ATOM   3048  H   GLN   401      58.519  23.869  76.087  1.00  0.00      PROA H
ATOM   3049  CA  GLN   401      59.596  25.479  76.959  1.00  0.00      PROA C
ATOM   3050  HA  GLN   401      59.818  25.721  77.998  1.00  0.00      PROA H
ATOM   3051  CB  GLN   401      60.911  25.015  76.280  1.00  0.00      PROA C
ATOM   3052  HB2 GLN   401      60.706  24.731  75.248  1.00  0.00      PROA H
ATOM   3053  HB3 GLN   401      61.635  25.829  76.296  1.00  0.00      PROA H
ATOM   3054  CG  GLN   401      61.564  23.813  76.962  1.00  0.00      PROA C
ATOM   3055  HG2 GLN   401      60.872  22.971  76.957  1.00  0.00      PROA H
ATOM   3056  HG3 GLN   401      62.472  23.539  76.425  1.00  0.00      PROA H
ATOM   3057  CD  GLN   401      61.950  24.077  78.406  1.00  0.00      PROA C
ATOM   3058  OE1 GLN   401      62.365  25.168  78.797  1.00  0.00      PROA O
ATOM   3059  NE2 GLN   401      61.877  23.010  79.225  1.00  0.00      PROA N
ATOM   3060 HE21 GLN   401      62.119  23.108  80.201  1.00  0.00      PROA H
ATOM   3061 HE22 GLN   401      61.582  22.116  78.860  1.00  0.00      PROA H
ATOM   3062  C   GLN   401      59.126  26.770  76.321  1.00  0.00      PROA C
ATOM   3063  O   GLN   401      59.819  27.362  75.495  1.00  0.00      PROA O
ATOM   3064  N   VAL   402      57.912  27.215  76.664  1.00  0.00      PROA N
ATOM   3065  H   VAL   402      57.351  26.695  77.323  1.00  0.00      PROA H
ATOM   3066  CA  VAL   402      57.349  28.430  76.125  1.00  0.00      PROA C
ATOM   3067  HA  VAL   402      58.021  28.839  75.370  1.00  0.00      PROA H
ATOM   3068  CB  VAL   402      55.997  28.181  75.479  1.00  0.00      PROA C
ATOM   3069  HB  VAL   402      55.338  27.687  76.194  1.00  0.00      PROA H
ATOM   3070  CG1 VAL   402      55.346  29.506  75.041  1.00  0.00      PROA C
ATOM   3071 HG11 VAL   402      55.992  30.007  74.319  1.00  0.00      PROA H
ATOM   3072 HG12 VAL   402      54.379  29.302  74.581  1.00  0.00      PROA H
ATOM   3073 HG13 VAL   402      55.207  30.148  75.910  1.00  0.00      PROA H
ATOM   3074  CG2 VAL   402      56.143  27.225  74.286  1.00  0.00      PROA C
ATOM   3075 HG21 VAL   402      56.553  26.275  74.629  1.00  0.00      PROA H
ATOM   3076 HG22 VAL   402      55.166  27.056  73.833  1.00  0.00      PROA H
ATOM   3077 HG23 VAL   402      56.813  27.664  73.548  1.00  0.00      PROA H
ATOM   3078  C   VAL   402      57.202  29.411  77.260  1.00  0.00      PROA C
ATOM   3079  O   VAL   402      56.566  29.104  78.268  1.00  0.00      PROA O
ATOM   3080  N   ASP   403      57.799  30.608  77.110  1.00  0.00      PROA N
ATOM   3081  H   ASP   403      58.246  30.843  76.235  1.00  0.00      PROA H
ATOM   3082  CA  ASP   403      57.816  31.568  78.180  1.00  0.00      PROA C
ATOM   3083  HA  ASP   403      57.095  31.275  78.943  1.00  0.00      PROA H
ATOM   3084  CB  ASP   403      59.204  31.668  78.841  1.00  0.00      PROA C
ATOM   3085  HB2 ASP   403      59.865  32.264  78.212  1.00  0.00      PROA H
ATOM   3086  HB3 ASP   403      59.108  32.142  79.818  1.00  0.00      PROA H
ATOM   3087  CG  ASP   403      59.862  30.325  79.049  1.00  0.00      PROA C
ATOM   3088  OD1 ASP   403      59.250  29.418  79.653  1.00  0.00      PROA O
ATOM   3089  OD2 ASP   403      61.098  30.248  78.783  1.00  0.00      PROA O
ATOM   3090  C   ASP   403      57.422  32.912  77.609  1.00  0.00      PROA C
ATOM   3091  O   ASP   403      57.579  33.200  76.427  1.00  0.00      PROA O
ATOM   3092  N   GLY   404      56.860  33.793  78.441  1.00  0.00      PROA N
ATOM   3093  H   GLY   404      56.714  33.549  79.410  1.00  0.00      PROA H
ATOM   3094  CA  GLY   404      56.435  35.111  78.028  1.00  0.00      PROA C
ATOM   3095  HA2 GLY   404      56.053  35.068  77.008  1.00  0.00      PROA H
ATOM   3096  HA3 GLY   404      55.648  35.466  78.694  1.00  0.00      PROA H
ATOM   3097  C   GLY   404      57.555  36.106  78.062  1.00  0.00      PROA C
ATOM   3098  O   GLY   404      58.479  36.049  78.868  1.00  0.00      PROA O
ATOM   3099  N   ASP   405      57.468  37.091  77.183  1.00  0.00      PROA N
ATOM   3100  H   ASP   405      56.697  37.119  76.532  1.00  0.00      PROA H
ATOM   3101  CA  ASP   405      58.401  38.164  77.064  1.00  0.00      PROA C
ATOM   3102  HA  ASP   405      59.324  37.903  77.582  1.00  0.00      PROA H
ATOM   3103  CB  ASP   405      58.729  38.451  75.596  1.00  0.00      PROA C
ATOM   3104  HB2 ASP   405      59.218  37.582  75.155  1.00  0.00      PROA H
ATOM   3105  HB3 ASP   405      57.809  38.665  75.053  1.00  0.00      PROA H
ATOM   3106  CG  ASP   405      59.674  39.667  75.467  1.00  0.00      PROA C
ATOM   3107  OD1 ASP   405      60.230  40.154  76.469  1.00  0.00      PROA O
ATOM   3108  OD2 ASP   405      59.969  40.116  74.352  1.00  0.00      PROA O
ATOM   3109  C   ASP   405      57.783  39.420  77.560  1.00  0.00      PROA C
ATOM   3110  O   ASP   405      56.792  39.901  77.014  1.00  0.00      PROA O
ATOM   3111  N   LEU   406      58.449  40.067  78.516  1.00  0.00      PROA N
ATOM   3112  H   LEU   406      59.356  39.736  78.811  1.00  0.00      PROA H
ATOM   3113  CA  LEU   406      57.900  41.224  79.132  1.00  0.00      PROA C
ATOM   3114  HA  LEU   406      56.822  41.246  78.971  1.00  0.00      PROA H
ATOM   3115  CB  LEU   406      58.206  41.161  80.643  1.00  0.00      PROA C
ATOM   3116  HB2 LEU   406      59.093  40.549  80.809  1.00  0.00      PROA H
ATOM   3117  HB3 LEU   406      58.385  42.168  81.020  1.00  0.00      PROA H
ATOM   3118  CG  LEU   406      57.109  40.564  81.547  1.00  0.00      PROA C
ATOM   3119  HG  LEU   406      56.283  41.270  81.632  1.00  0.00      PROA H
ATOM   3120  CD1 LEU   406      56.539  39.245  81.009  1.00  0.00      PROA C
ATOM   3121 HD11 LEU   406      57.339  38.509  80.930  1.00  0.00      PROA H
ATOM   3122 HD12 LEU   406      55.772  38.876  81.690  1.00  0.00      PROA H
ATOM   3123 HD13 LEU   406      56.101  39.413  80.025  1.00  0.00      PROA H
ATOM   3124  CD2 LEU   406      57.704  40.340  82.935  1.00  0.00      PROA C
ATOM   3125 HD21 LEU   406      58.046  41.291  83.342  1.00  0.00      PROA H
ATOM   3126 HD22 LEU   406      56.944  39.917  83.593  1.00  0.00      PROA H
ATOM   3127 HD23 LEU   406      58.546  39.651  82.864  1.00  0.00      PROA H
ATOM   3128  C   LEU   406      58.471  42.509  78.565  1.00  0.00      PROA C
ATOM   3129  O   LEU   406      58.131  43.589  78.995  1.00  0.00      PROA O
ATOM   3130  N   LEU   407      59.356  42.514  77.584  1.00  0.00      PROA N
ATOM   3131  H   LEU   407      59.784  41.649  77.286  1.00  0.00      PROA H
ATOM   3132  CA  LEU   407      59.743  43.737  76.907  1.00  0.00      PROA C
ATOM   3133  HA  LEU   407      59.491  44.594  77.532  1.00  0.00      PROA H
ATOM   3134  CB  LEU   407      61.265  43.715  76.650  1.00  0.00      PROA C
ATOM   3135  HB2 LEU   407      61.575  42.702  76.392  1.00  0.00      PROA H
ATOM   3136  HB3 LEU   407      61.504  44.388  75.827  1.00  0.00      PROA H
ATOM   3137  CG  LEU   407      62.188  44.144  77.812  1.00  0.00      PROA C
ATOM   3138  HG  LEU   407      62.266  43.330  78.533  1.00  0.00      PROA H
ATOM   3139  CD1 LEU   407      63.576  44.474  77.262  1.00  0.00      PROA C
ATOM   3140 HD11 LEU   407      63.498  45.287  76.541  1.00  0.00      PROA H
ATOM   3141 HD12 LEU   407      64.229  44.776  78.081  1.00  0.00      PROA H
ATOM   3142 HD13 LEU   407      63.992  43.593  76.773  1.00  0.00      PROA H
ATOM   3143  CD2 LEU   407      61.639  45.345  78.579  1.00  0.00      PROA C
ATOM   3144 HD21 LEU   407      60.665  45.094  78.999  1.00  0.00      PROA H
ATOM   3145 HD22 LEU   407      62.325  45.606  79.385  1.00  0.00      PROA H
ATOM   3146 HD23 LEU   407      61.535  46.193  77.902  1.00  0.00      PROA H
ATOM   3147  C   LEU   407      59.027  43.876  75.581  1.00  0.00      PROA C
ATOM   3148  O   LEU   407      59.082  44.927  74.952  1.00  0.00      PROA O
ATOM   3149  N   SER   408      58.279  42.844  75.156  1.00  0.00      PROA N
ATOM   3150  H   SER   408      58.117  42.054  75.763  1.00  0.00      PROA H
ATOM   3151  CA  SER   408      57.696  42.848  73.830  1.00  0.00      PROA C
ATOM   3152  HA  SER   408      57.804  43.838  73.387  1.00  0.00      PROA H
ATOM   3153  CB  SER   408      58.398  41.827  72.945  1.00  0.00      PROA C
ATOM   3154  HB2 SER   408      59.457  42.075  72.875  1.00  0.00      PROA H
ATOM   3155  HB3 SER   408      58.285  40.833  73.377  1.00  0.00      PROA H
ATOM   3156  OG  SER   408      57.854  41.825  71.667  1.00  0.00      PROA O
ATOM   3157  HG  SER   408      58.310  41.176  71.126  1.00  0.00      PROA H
ATOM   3158  C   SER   408      56.230  42.472  73.807  1.00  0.00      PROA C
ATOM   3159  O   SER   408      55.568  42.603  72.778  1.00  0.00      PROA O
ATOM   3160  N   GLY   409      55.680  41.933  74.902  1.00  0.00      PROA N
ATOM   3161  H   GLY   409      56.219  41.857  75.753  1.00  0.00      PROA H
ATOM   3162  CA  GLY   409      54.309  41.448  74.896  1.00  0.00      PROA C
ATOM   3163  HA2 GLY   409      53.957  41.337  75.921  1.00  0.00      PROA H
ATOM   3164  HA3 GLY   409      53.674  42.161  74.370  1.00  0.00      PROA H
ATOM   3165  C   GLY   409      54.111  40.112  74.222  1.00  0.00      PROA C
ATOM   3166  O   GLY   409      52.991  39.629  74.141  1.00  0.00      PROA O
ATOM   3167  N   VAL   410      55.180  39.462  73.730  1.00  0.00      PROA N
ATOM   3168  H   VAL   410      56.104  39.855  73.840  1.00  0.00      PROA H
ATOM   3169  CA  VAL   410      55.122  38.190  73.022  1.00  0.00      PROA C
ATOM   3170  HA  VAL   410      54.081  37.921  72.842  1.00  0.00      PROA H
ATOM   3171  CB  VAL   410      55.827  38.216  71.668  1.00  0.00      PROA C
ATOM   3172  HB  VAL   410      55.861  37.207  71.256  1.00  0.00      PROA H
ATOM   3173  CG1 VAL   410      55.044  39.139  70.725  1.00  0.00      PROA C
ATOM   3174 HG11 VAL   410      55.011  40.144  71.146  1.00  0.00      PROA H
ATOM   3175 HG12 VAL   410      55.536  39.168  69.753  1.00  0.00      PROA H
ATOM   3176 HG13 VAL   410      54.029  38.761  70.607  1.00  0.00      PROA H
ATOM   3177  CG2 VAL   410      57.275  38.691  71.810  1.00  0.00      PROA C
ATOM   3178 HG21 VAL   410      57.817  38.016  72.472  1.00  0.00      PROA H
ATOM   3179 HG22 VAL   410      57.753  38.700  70.830  1.00  0.00      PROA H
ATOM   3180 HG23 VAL   410      57.288  39.698  72.228  1.00  0.00      PROA H
ATOM   3181  C   VAL   410      55.659  37.060  73.857  1.00  0.00      PROA C
ATOM   3182  O   VAL   410      56.246  37.248  74.895  1.00  0.00      PROA O
ATOM   3183  N   CYX   411      55.430  35.812  73.471  1.00  0.00      PROA N
ATOM   3184  H   CYX   411      54.831  35.630  72.678  1.00  0.00      PROA H
ATOM   3185  CA  CYX   411      55.995  34.651  74.125  1.00  0.00      PROA C
ATOM   3186  HA  CYX   411      56.494  34.959  75.044  1.00  0.00      PROA H
ATOM   3187  CB  CYX   411      54.889  33.628  74.476  1.00  0.00      PROA C
ATOM   3188  HB2 CYX   411      54.277  33.437  73.594  1.00  0.00      PROA H
ATOM   3189  HB3 CYX   411      55.348  32.696  74.807  1.00  0.00      PROA H
ATOM   3190  SG  CYX   411      53.776  34.189  75.801  1.00  0.00      PROA S
ATOM   3191  C   CYX   411      57.037  34.027  73.215  1.00  0.00      PROA C
ATOM   3192  O   CYX   411      57.008  34.192  72.000  1.00  0.00      PROA O
ATOM   3193  N   TYR   412      58.027  33.334  73.791  1.00  0.00      PROA N
ATOM   3194  H   TYR   412      57.968  33.088  74.769  1.00  0.00      PROA H
ATOM   3195  CA  TYR   412      59.211  32.898  73.098  1.00  0.00      PROA C
ATOM   3196  HA  TYR   412      58.930  32.437  72.151  1.00  0.00      PROA H
ATOM   3197  CB  TYR   412      60.176  34.073  72.794  1.00  0.00      PROA C
ATOM   3198  HB2 TYR   412      59.598  34.959  72.530  1.00  0.00      PROA H
ATOM   3199  HB3 TYR   412      60.781  34.284  73.675  1.00  0.00      PROA H
ATOM   3200  CG  TYR   412      61.088  33.750  71.660  1.00  0.00      PROA C
ATOM   3201  CD1 TYR   412      60.540  33.471  70.413  1.00  0.00      PROA C
ATOM   3202  HD1 TYR   412      59.483  33.660  70.227  1.00  0.00      PROA H
ATOM   3203  CE1 TYR   412      61.371  32.952  69.429  1.00  0.00      PROA C
ATOM   3204  HE1 TYR   412      60.941  32.464  68.554  1.00  0.00      PROA H
ATOM   3205  CZ  TYR   412      62.765  33.030  69.516  1.00  0.00      PROA C
ATOM   3206  OH  TYR   412      63.555  32.816  68.350  1.00  0.00      PROA O
ATOM   3207  HH  TYR   412      63.029  32.628  67.569  1.00  0.00      PROA H
ATOM   3208  CE2 TYR   412      63.324  33.409  70.736  1.00  0.00      PROA C
ATOM   3209  HE2 TYR   412      64.406  33.495  70.836  1.00  0.00      PROA H
ATOM   3210  CD2 TYR   412      62.483  33.679  71.827  1.00  0.00      PROA C
ATOM   3211  HD2 TYR   412      62.923  33.834  72.812  1.00  0.00      PROA H
ATOM   3212  C   TYR   412      59.843  31.787  73.923  1.00  0.00      PROA C
ATOM   3213  O   TYR   412      59.408  31.481  75.029  1.00  0.00      PROA O
ATOM   3214  N   VAL   413      60.908  31.164  73.418  1.00  0.00      PROA N
ATOM   3215  H   VAL   413      61.283  31.449  72.524  1.00  0.00      PROA H
ATOM   3216  CA  VAL   413      61.608  30.071  74.058  1.00  0.00      PROA C
ATOM   3217  HA  VAL   413      61.075  29.778  74.963  1.00  0.00      PROA H
ATOM   3218  CB  VAL   413      61.701  28.859  73.128  1.00  0.00      PROA C
ATOM   3219  HB  VAL   413      60.729  28.367  73.074  1.00  0.00      PROA H
ATOM   3220  CG1 VAL   413      62.119  29.310  71.721  1.00  0.00      PROA C
ATOM   3221 HG11 VAL   413      63.092  29.800  71.770  1.00  0.00      PROA H
ATOM   3222 HG12 VAL   413      62.183  28.442  71.064  1.00  0.00      PROA H
ATOM   3223 HG13 VAL   413      61.380  30.009  71.328  1.00  0.00      PROA H
ATOM   3224  CG2 VAL   413      62.683  27.791  73.647  1.00  0.00      PROA C
ATOM   3225 HG21 VAL   413      62.356  27.439  74.625  1.00  0.00      PROA H
ATOM   3226 HG22 VAL   413      62.711  26.953  72.950  1.00  0.00      PROA H
ATOM   3227 HG23 VAL   413      63.680  28.225  73.733  1.00  0.00      PROA H
ATOM   3228  C   VAL   413      62.985  30.510  74.528  1.00  0.00      PROA C
ATOM   3229  O   VAL   413      63.646  31.377  73.960  1.00  0.00      PROA O
ATOM   3230  N   GLY   414      63.454  29.919  75.641  1.00  0.00      PROA N
ATOM   3231  H   GLY   414      62.870  29.276  76.156  1.00  0.00      PROA H
ATOM   3232  CA  GLY   414      64.784  30.161  76.155  1.00  0.00      PROA C
ATOM   3233  HA2 GLY   414      65.129  29.283  76.701  1.00  0.00      PROA H
ATOM   3234  HA3 GLY   414      65.463  30.363  75.326  1.00  0.00      PROA H
ATOM   3235  C   GLY   414      64.838  31.323  77.081  1.00  0.00      PROA C
ATOM   3236  O   GLY   414      65.916  31.686  77.514  1.00  0.00      PROA O
ATOM   3237  N   LEU   415      63.700  31.927  77.432  1.00  0.00      PROA N
ATOM   3238  H   LEU   415      62.818  31.591  77.071  1.00  0.00      PROA H
ATOM   3239  CA  LEU   415      63.675  33.061  78.322  1.00  0.00      PROA C
ATOM   3240  HA  LEU   415      64.465  33.760  78.044  1.00  0.00      PROA H
ATOM   3241  CB  LEU   415      62.323  33.715  78.188  1.00  0.00      PROA C
ATOM   3242  HB2 LEU   415      61.544  32.995  78.439  1.00  0.00      PROA H
ATOM   3243  HB3 LEU   415      62.262  34.567  78.865  1.00  0.00      PROA H
ATOM   3244  CG  LEU   415      62.151  34.182  76.759  1.00  0.00      PROA C
ATOM   3245  HG  LEU   415      62.811  33.609  76.107  1.00  0.00      PROA H
ATOM   3246  CD1 LEU   415      60.758  34.038  76.181  1.00  0.00      PROA C
ATOM   3247 HD11 LEU   415      60.055  34.619  76.778  1.00  0.00      PROA H
ATOM   3248 HD12 LEU   415      60.750  34.402  75.154  1.00  0.00      PROA H
ATOM   3249 HD13 LEU   415      60.465  32.988  76.196  1.00  0.00      PROA H
ATOM   3250  CD2 LEU   415      62.441  35.582  76.838  1.00  0.00      PROA C
ATOM   3251 HD21 LEU   415      63.458  35.723  77.204  1.00  0.00      PROA H
ATOM   3252 HD22 LEU   415      62.347  36.030  75.849  1.00  0.00      PROA H
ATOM   3253 HD23 LEU   415      61.740  36.061  77.522  1.00  0.00      PROA H
ATOM   3254  C   LEU   415      63.853  32.690  79.756  1.00  0.00      PROA C
ATOM   3255  O   LEU   415      64.238  33.509  80.583  1.00  0.00      PROA O
ATOM   3256  N   SER   416      63.584  31.430  80.083  1.00  0.00      PROA N
ATOM   3257  H   SER   416      63.294  30.774  79.371  1.00  0.00      PROA H
ATOM   3258  CA  SER   416      63.688  30.944  81.435  1.00  0.00      PROA C
ATOM   3259  HA  SER   416      63.945  31.768  82.100  1.00  0.00      PROA H
ATOM   3260  CB  SER   416      62.329  30.343  81.846  1.00  0.00      PROA C
ATOM   3261  HB2 SER   416      62.393  29.962  82.866  1.00  0.00      PROA H
ATOM   3262  HB3 SER   416      61.560  31.113  81.794  1.00  0.00      PROA H
ATOM   3263  OG  SER   416      61.904  29.269  81.023  1.00  0.00      PROA O
ATOM   3264  HG  SER   416      61.056  28.944  81.333  1.00  0.00      PROA H
ATOM   3265  C   SER   416      64.753  29.882  81.554  1.00  0.00      PROA C
ATOM   3266  O   SER   416      65.530  29.833  82.502  1.00  0.00      PROA O
ATOM   3267  N   SER   417      64.844  28.996  80.559  1.00  0.00      PROA N
ATOM   3268  H   SER   417      64.268  29.101  79.735  1.00  0.00      PROA H
ATOM   3269  CA  SER   417      65.755  27.872  80.624  1.00  0.00      PROA C
ATOM   3270  HA  SER   417      66.062  27.711  81.658  1.00  0.00      PROA H
ATOM   3271  CB  SER   417      65.113  26.569  80.110  1.00  0.00      PROA C
ATOM   3272  HB2 SER   417      64.130  26.444  80.563  1.00  0.00      PROA H
ATOM   3273  HB3 SER   417      65.010  26.618  79.026  1.00  0.00      PROA H
ATOM   3274  OG  SER   417      65.881  25.400  80.418  1.00  0.00      PROA O
ATOM   3275  HG  SER   417      65.433  24.624  80.074  1.00  0.00      PROA H
ATOM   3276  C   SER   417      66.944  28.202  79.776  1.00  0.00      PROA C
ATOM   3277  O   SER   417      66.839  28.431  78.570  1.00  0.00      PROA O
ATOM   3278  N   VAL   418      68.130  28.303  80.400  1.00  0.00      PROA N
ATOM   3279  H   VAL   418      68.186  28.176  81.400  1.00  0.00      PROA H
ATOM   3280  CA  VAL   418      69.352  28.593  79.669  1.00  0.00      PROA C
ATOM   3281  HA  VAL   418      69.216  29.500  79.079  1.00  0.00      PROA H
ATOM   3282  CB  VAL   418      70.506  28.799  80.628  1.00  0.00      PROA C
ATOM   3283  HB  VAL   418      70.695  27.875  81.174  1.00  0.00      PROA H
ATOM   3284  CG1 VAL   418      71.787  29.194  79.883  1.00  0.00      PROA C
ATOM   3285 HG11 VAL   418      71.619  30.123  79.339  1.00  0.00      PROA H
ATOM   3286 HG12 VAL   418      72.596  29.334  80.600  1.00  0.00      PROA H
ATOM   3287 HG13 VAL   418      72.057  28.405  79.181  1.00  0.00      PROA H
ATOM   3288  CG2 VAL   418      70.151  29.857  81.680  1.00  0.00      PROA C
ATOM   3289 HG21 VAL   418      69.277  29.531  82.244  1.00  0.00      PROA H
ATOM   3290 HG22 VAL   418      70.992  29.991  82.360  1.00  0.00      PROA H
ATOM   3291 HG23 VAL   418      69.931  30.803  81.184  1.00  0.00      PROA H
ATOM   3292  C   VAL   418      69.667  27.495  78.661  1.00  0.00      PROA C
ATOM   3293  O   VAL   418      69.924  27.737  77.486  1.00  0.00      PROA O
ATOM   3294  N   ASP   419      69.549  26.232  79.084  1.00  0.00      PROA N
ATOM   3295  H   ASP   419      69.326  26.043  80.051  1.00  0.00      PROA H
ATOM   3296  CA  ASP   419      69.729  25.104  78.201  1.00  0.00      PROA C
ATOM   3297  HA  ASP   419      70.724  25.145  77.756  1.00  0.00      PROA H
ATOM   3298  CB  ASP   419      69.578  23.792  79.011  1.00  0.00      PROA C
ATOM   3299  HB2 ASP   419      68.996  23.985  79.911  1.00  0.00      PROA H
ATOM   3300  HB3 ASP   419      69.068  23.046  78.402  1.00  0.00      PROA H
ATOM   3301  CG  ASP   419      70.898  23.176  79.457  1.00  0.00      PROA C
ATOM   3302  OD1 ASP   419      71.930  23.893  79.567  1.00  0.00      PROA O
ATOM   3303  OD2 ASP   419      70.842  21.963  79.782  1.00  0.00      PROA O
ATOM   3304  C   ASP   419      68.769  25.101  77.015  1.00  0.00      PROA C
ATOM   3305  O   ASP   419      69.141  24.805  75.881  1.00  0.00      PROA O
ATOM   3306  N   ALA   420      67.492  25.478  77.235  1.00  0.00      PROA N
ATOM   3307  H   ALA   420      67.167  25.634  78.179  1.00  0.00      PROA H
ATOM   3308  CA  ALA   420      66.562  25.668  76.141  1.00  0.00      PROA C
ATOM   3309  HA  ALA   420      66.528  24.765  75.532  1.00  0.00      PROA H
ATOM   3310  CB  ALA   420      65.142  25.963  76.640  1.00  0.00      PROA C
ATOM   3311  HB1 ALA   420      65.149  26.871  77.242  1.00  0.00      PROA H
ATOM   3312  HB2 ALA   420      64.477  26.098  75.787  1.00  0.00      PROA H
ATOM   3313  HB3 ALA   420      64.788  25.129  77.247  1.00  0.00      PROA H
ATOM   3314  C   ALA   420      66.988  26.769  75.195  1.00  0.00      PROA C
ATOM   3315  O   ALA   420      66.930  26.616  73.979  1.00  0.00      PROA O
ATOM   3316  N   LEU   421      67.487  27.897  75.729  1.00  0.00      PROA N
ATOM   3317  H   LEU   421      67.487  28.025  76.731  1.00  0.00      PROA H
ATOM   3318  CA  LEU   421      68.034  28.953  74.917  1.00  0.00      PROA C
ATOM   3319  HA  LEU   421      67.272  29.311  74.225  1.00  0.00      PROA H
ATOM   3320  CB  LEU   421      68.504  30.133  75.793  1.00  0.00      PROA C
ATOM   3321  HB2 LEU   421      67.636  30.639  76.217  1.00  0.00      PROA H
ATOM   3322  HB3 LEU   421      69.136  29.759  76.599  1.00  0.00      PROA H
ATOM   3323  CG  LEU   421      69.327  31.237  75.100  1.00  0.00      PROA C
ATOM   3324  HG  LEU   421      70.198  30.793  74.618  1.00  0.00      PROA H
ATOM   3325  CD1 LEU   421      68.490  31.953  74.042  1.00  0.00      PROA C
ATOM   3326 HD11 LEU   421      67.619  32.408  74.513  1.00  0.00      PROA H
ATOM   3327 HD12 LEU   421      69.090  32.728  73.565  1.00  0.00      PROA H
ATOM   3328 HD13 LEU   421      68.162  31.235  73.290  1.00  0.00      PROA H
ATOM   3329  CD2 LEU   421      69.791  32.244  76.142  1.00  0.00      PROA C
ATOM   3330 HD21 LEU   421      70.408  31.740  76.885  1.00  0.00      PROA H
ATOM   3331 HD22 LEU   421      70.374  33.027  75.656  1.00  0.00      PROA H
ATOM   3332 HD23 LEU   421      68.924  32.688  76.630  1.00  0.00      PROA H
ATOM   3333  C   LEU   421      69.185  28.480  74.089  1.00  0.00      PROA C
ATOM   3334  O   LEU   421      69.239  28.760  72.908  1.00  0.00      PROA O
ATOM   3335  N   ARG   422      70.113  27.709  74.660  1.00  0.00      PROA N
ATOM   3336  H   ARG   422      70.054  27.493  75.645  1.00  0.00      PROA H
ATOM   3337  CA  ARG   422      71.205  27.167  73.925  1.00  0.00      PROA C
ATOM   3338  HA  ARG   422      71.693  27.962  73.360  1.00  0.00      PROA H
ATOM   3339  CB  ARG   422      72.243  26.525  74.837  1.00  0.00      PROA C
ATOM   3340  HB2 ARG   422      71.749  25.833  75.519  1.00  0.00      PROA H
ATOM   3341  HB3 ARG   422      72.972  25.984  74.235  1.00  0.00      PROA H
ATOM   3342  CG  ARG   422      73.042  27.502  75.713  1.00  0.00      PROA C
ATOM   3343  HG2 ARG   422      73.497  28.267  75.083  1.00  0.00      PROA H
ATOM   3344  HG3 ARG   422      72.374  27.975  76.433  1.00  0.00      PROA H
ATOM   3345  CD  ARG   422      74.139  26.730  76.458  1.00  0.00      PROA C
ATOM   3346  HD2 ARG   422      73.711  25.835  76.909  1.00  0.00      PROA H
ATOM   3347  HD3 ARG   422      74.923  26.444  75.757  1.00  0.00      PROA H
ATOM   3348  NE  ARG   422      74.735  27.576  77.532  1.00  0.00      PROA N
ATOM   3349  HE  ARG   422      75.314  28.359  77.264  1.00  0.00      PROA H
ATOM   3350  CZ  ARG   422      74.577  27.399  78.836  1.00  0.00      PROA C
ATOM   3351  NH1 ARG   422      73.829  26.421  79.297  1.00  0.00      PROA N
ATOM   3352 HH11 ARG   422      73.367  25.796  78.652  1.00  0.00      PROA H
ATOM   3353 HH12 ARG   422      73.719  26.299  80.293  1.00  0.00      PROA H
ATOM   3354  NH2 ARG   422      75.185  28.213  79.680  1.00  0.00      PROA N
ATOM   3355 HH21 ARG   422      75.764  28.962  79.327  1.00  0.00      PROA H
ATOM   3356 HH22 ARG   422      75.069  28.083  80.675  1.00  0.00      PROA H
ATOM   3357  C   ARG   422      70.796  26.193  72.864  1.00  0.00      PROA C
ATOM   3358  O   ARG   422      71.165  26.340  71.727  1.00  0.00      PROA O
ATOM   3359  N   GLY   423      69.969  25.197  73.165  1.00  0.00      PROA N
ATOM   3360  H   GLY   423      69.513  25.174  74.066  1.00  0.00      PROA H
ATOM   3361  CA  GLY   423      69.698  24.122  72.218  1.00  0.00      PROA C
ATOM   3362  HA2 GLY   423      70.614  23.867  71.685  1.00  0.00      PROA H
ATOM   3363  HA3 GLY   423      69.336  23.246  72.757  1.00  0.00      PROA H
ATOM   3364  C   GLY   423      68.665  24.457  71.179  1.00  0.00      PROA C
ATOM   3365  O   GLY   423      68.691  23.917  70.075  1.00  0.00      PROA O
ATOM   3366  N   PHE   424      67.726  25.367  71.500  1.00  0.00      PROA N
ATOM   3367  H   PHE   424      67.754  25.826  72.399  1.00  0.00      PROA H
ATOM   3368  CA  PHE   424      66.654  25.723  70.588  1.00  0.00      PROA C
ATOM   3369  HA  PHE   424      66.594  24.982  69.791  1.00  0.00      PROA H
ATOM   3370  CB  PHE   424      65.296  25.772  71.325  1.00  0.00      PROA C
ATOM   3371  HB2 PHE   424      65.413  26.302  72.270  1.00  0.00      PROA H
ATOM   3372  HB3 PHE   424      64.564  26.291  70.706  1.00  0.00      PROA H
ATOM   3373  CG  PHE   424      64.784  24.399  71.612  1.00  0.00      PROA C
ATOM   3374  CD1 PHE   424      64.413  23.549  70.558  1.00  0.00      PROA C
ATOM   3375  HD1 PHE   424      64.544  23.872  69.525  1.00  0.00      PROA H
ATOM   3376  CE1 PHE   424      63.874  22.289  70.823  1.00  0.00      PROA C
ATOM   3377  HE1 PHE   424      63.599  21.629  70.000  1.00  0.00      PROA H
ATOM   3378  CZ  PHE   424      63.691  21.883  72.149  1.00  0.00      PROA C
ATOM   3379  HZ  PHE   424      63.260  20.905  72.365  1.00  0.00      PROA H
ATOM   3380  CE2 PHE   424      64.057  22.719  73.205  1.00  0.00      PROA C
ATOM   3381  HE2 PHE   424      63.928  22.385  74.235  1.00  0.00      PROA H
ATOM   3382  CD2 PHE   424      64.588  23.978  72.935  1.00  0.00      PROA C
ATOM   3383  HD2 PHE   424      64.852  24.638  73.761  1.00  0.00      PROA H
ATOM   3384  C   PHE   424      66.805  27.071  69.926  1.00  0.00      PROA C
ATOM   3385  O   PHE   424      66.245  27.287  68.847  1.00  0.00      PROA O
ATOM   3386  N   VAL   425      67.558  28.002  70.540  1.00  0.00      PROA N
ATOM   3387  H   VAL   425      67.994  27.794  71.428  1.00  0.00      PROA H
ATOM   3388  CA  VAL   425      67.781  29.320  69.979  1.00  0.00      PROA C
ATOM   3389  HA  VAL   425      67.243  29.408  69.034  1.00  0.00      PROA H
ATOM   3390  CB  VAL   425      67.306  30.445  70.882  1.00  0.00      PROA C
ATOM   3391  HB  VAL   425      67.848  30.407  71.827  1.00  0.00      PROA H
ATOM   3392  CG1 VAL   425      67.557  31.808  70.218  1.00  0.00      PROA C
ATOM   3393 HG11 VAL   425      67.014  31.859  69.274  1.00  0.00      PROA H
ATOM   3394 HG12 VAL   425      67.211  32.604  70.878  1.00  0.00      PROA H
ATOM   3395 HG13 VAL   425      68.624  31.931  70.030  1.00  0.00      PROA H
ATOM   3396  CG2 VAL   425      65.811  30.286  71.192  1.00  0.00      PROA C
ATOM   3397 HG21 VAL   425      65.643  29.334  71.694  1.00  0.00      PROA H
ATOM   3398 HG22 VAL   425      65.485  31.100  71.840  1.00  0.00      PROA H
ATOM   3399 HG23 VAL   425      65.241  30.312  70.263  1.00  0.00      PROA H
ATOM   3400  C   VAL   425      69.231  29.495  69.632  1.00  0.00      PROA C
ATOM   3401  O   VAL   425      69.585  29.532  68.463  1.00  0.00      PROA O
ATOM   3402  N   LEU   426      70.132  29.595  70.613  1.00  0.00      PROA N
ATOM   3403  H   LEU   426      69.852  29.451  71.573  1.00  0.00      PROA H
ATOM   3404  CA  LEU   426      71.509  29.906  70.376  1.00  0.00      PROA C
ATOM   3405  HA  LEU   426      71.583  30.860  69.854  1.00  0.00      PROA H
ATOM   3406  CB  LEU   426      72.298  30.008  71.701  1.00  0.00      PROA C
ATOM   3407  HB2 LEU   426      71.766  30.662  72.391  1.00  0.00      PROA H
ATOM   3408  HB3 LEU   426      72.396  29.016  72.143  1.00  0.00      PROA H
ATOM   3409  CG  LEU   426      73.701  30.579  71.477  1.00  0.00      PROA C
ATOM   3410  HG  LEU   426      74.327  29.827  70.996  1.00  0.00      PROA H
ATOM   3411  CD1 LEU   426      73.582  31.811  70.583  1.00  0.00      PROA C
ATOM   3412 HD11 LEU   426      72.949  32.554  71.070  1.00  0.00      PROA H
ATOM   3413 HD12 LEU   426      74.572  32.233  70.412  1.00  0.00      PROA H
ATOM   3414 HD13 LEU   426      73.138  31.526  69.629  1.00  0.00      PROA H
ATOM   3415  CD2 LEU   426      74.409  30.933  72.768  1.00  0.00      PROA C
ATOM   3416 HD21 LEU   426      74.510  30.040  73.385  1.00  0.00      PROA H
ATOM   3417 HD22 LEU   426      75.398  31.332  72.543  1.00  0.00      PROA H
ATOM   3418 HD23 LEU   426      73.829  31.683  73.307  1.00  0.00      PROA H
ATOM   3419  C   LEU   426      72.246  28.927  69.478  1.00  0.00      PROA C
ATOM   3420  O   LEU   426      72.922  29.313  68.532  1.00  0.00      PROA O
ATOM   3421  N   ALA   427      72.110  27.623  69.717  1.00  0.00      PROA N
ATOM   3422  H   ALA   427      71.541  27.308  70.490  1.00  0.00      PROA H
ATOM   3423  CA  ALA   427      72.737  26.594  68.926  1.00  0.00      PROA C
ATOM   3424  HA  ALA   427      73.792  26.833  68.789  1.00  0.00      PROA H
ATOM   3425  CB  ALA   427      72.652  25.196  69.581  1.00  0.00      PROA C
ATOM   3426  HB1 ALA   427      71.607  24.920  69.715  1.00  0.00      PROA H
ATOM   3427  HB2 ALA   427      73.142  24.463  68.939  1.00  0.00      PROA H
ATOM   3428  HB3 ALA   427      73.149  25.218  70.551  1.00  0.00      PROA H
ATOM   3429  C   ALA   427      72.238  26.541  67.494  1.00  0.00      PROA C
ATOM   3430  O   ALA   427      73.066  26.585  66.584  1.00  0.00      PROA O
ATOM   3431  N   PRO   428      70.931  26.558  67.212  1.00  0.00      PROA N
ATOM   3432  CD  PRO   428      69.831  26.270  68.139  1.00  0.00      PROA C
ATOM   3433  HD2 PRO   428      69.505  27.195  68.616  1.00  0.00      PROA H
ATOM   3434  HD3 PRO   428      70.171  25.569  68.901  1.00  0.00      PROA H
ATOM   3435  CG  PRO   428      68.732  25.668  67.284  1.00  0.00      PROA C
ATOM   3436  HG2 PRO   428      67.761  25.913  67.714  1.00  0.00      PROA H
ATOM   3437  HG3 PRO   428      68.850  24.584  67.250  1.00  0.00      PROA H
ATOM   3438  CB  PRO   428      68.950  26.311  65.923  1.00  0.00      PROA C
ATOM   3439  HB2 PRO   428      68.389  27.243  65.867  1.00  0.00      PROA H
ATOM   3440  HB3 PRO   428      68.608  25.633  65.142  1.00  0.00      PROA H
ATOM   3441  CA  PRO   428      70.467  26.556  65.840  1.00  0.00      PROA C
ATOM   3442  HA  PRO   428      70.826  25.659  65.335  1.00  0.00      PROA H
ATOM   3443  C   PRO   428      70.761  27.868  65.173  1.00  0.00      PROA C
ATOM   3444  O   PRO   428      71.046  27.864  63.983  1.00  0.00      PROA O
ATOM   3445  N   LEU   429      70.693  29.006  65.884  1.00  0.00      PROA N
ATOM   3446  H   LEU   429      70.391  28.982  66.847  1.00  0.00      PROA H
ATOM   3447  CA  LEU   429      71.049  30.272  65.283  1.00  0.00      PROA C
ATOM   3448  HA  LEU   429      70.509  30.394  64.344  1.00  0.00      PROA H
ATOM   3449  CB  LEU   429      70.691  31.449  66.211  1.00  0.00      PROA C
ATOM   3450  HB2 LEU   429      70.890  31.170  67.246  1.00  0.00      PROA H
ATOM   3451  HB3 LEU   429      71.296  32.317  65.948  1.00  0.00      PROA H
ATOM   3452  CG  LEU   429      69.227  31.921  66.170  1.00  0.00      PROA C
ATOM   3453  HG  LEU   429      68.584  31.149  66.593  1.00  0.00      PROA H
ATOM   3454  CD1 LEU   429      69.082  33.211  66.985  1.00  0.00      PROA C
ATOM   3455 HD11 LEU   429      69.724  33.983  66.562  1.00  0.00      PROA H
ATOM   3456 HD12 LEU   429      68.045  33.545  66.956  1.00  0.00      PROA H
ATOM   3457 HD13 LEU   429      69.373  33.022  68.018  1.00  0.00      PROA H
ATOM   3458  CD2 LEU   429      68.722  32.135  64.740  1.00  0.00      PROA C
ATOM   3459 HD21 LEU   429      68.789  31.198  64.186  1.00  0.00      PROA H
ATOM   3460 HD22 LEU   429      67.684  32.467  64.766  1.00  0.00      PROA H
ATOM   3461 HD23 LEU   429      69.333  32.892  64.247  1.00  0.00      PROA H
ATOM   3462  C   LEU   429      72.511  30.364  64.903  1.00  0.00      PROA C
ATOM   3463  O   LEU   429      72.864  30.828  63.818  1.00  0.00      PROA O
ATOM   3464  N   PHE   430      73.406  29.882  65.782  1.00  0.00      PROA N
ATOM   3465  H   PHE   430      73.101  29.567  66.692  1.00  0.00      PROA H
ATOM   3466  CA  PHE   430      74.815  29.790  65.483  1.00  0.00      PROA C
ATOM   3467  HA  PHE   430      75.181  30.762  65.151  1.00  0.00      PROA H
ATOM   3468  CB  PHE   430      75.597  29.357  66.749  1.00  0.00      PROA C
ATOM   3469  HB2 PHE   430      75.514  30.132  67.511  1.00  0.00      PROA H
ATOM   3470  HB3 PHE   430      75.181  28.425  67.132  1.00  0.00      PROA H
ATOM   3471  CG  PHE   430      77.062  29.129  66.487  1.00  0.00      PROA C
ATOM   3472  CD1 PHE   430      77.921  30.215  66.261  1.00  0.00      PROA C
ATOM   3473  HD1 PHE   430      77.530  31.232  66.273  1.00  0.00      PROA H
ATOM   3474  CE1 PHE   430      79.283  30.009  66.017  1.00  0.00      PROA C
ATOM   3475  HE1 PHE   430      79.940  30.861  65.843  1.00  0.00      PROA H
ATOM   3476  CZ  PHE   430      79.795  28.707  66.000  1.00  0.00      PROA C
ATOM   3477  HZ  PHE   430      80.857  28.541  65.814  1.00  0.00      PROA H
ATOM   3478  CE2 PHE   430      78.946  27.616  66.220  1.00  0.00      PROA C
ATOM   3479  HE2 PHE   430      79.345  26.602  66.203  1.00  0.00      PROA H
ATOM   3480  CD2 PHE   430      77.584  27.827  66.462  1.00  0.00      PROA C
ATOM   3481  HD2 PHE   430      76.927  26.974  66.632  1.00  0.00      PROA H
ATOM   3482  C   PHE   430      75.107  28.885  64.307  1.00  0.00      PROA C
ATOM   3483  O   PHE   430      75.908  29.217  63.436  1.00  0.00      PROA O
ATOM   3484  N   VAL   431      74.434  27.723  64.241  1.00  0.00      PROA N
ATOM   3485  H   VAL   431      73.809  27.459  64.989  1.00  0.00      PROA H
ATOM   3486  CA  VAL   431      74.581  26.829  63.118  1.00  0.00      PROA C
ATOM   3487  HA  VAL   431      75.639  26.632  62.945  1.00  0.00      PROA H
ATOM   3488  CB  VAL   431      73.881  25.510  63.371  1.00  0.00      PROA C
ATOM   3489  HB  VAL   431      72.876  25.699  63.748  1.00  0.00      PROA H
ATOM   3490  CG1 VAL   431      73.774  24.683  62.077  1.00  0.00      PROA C
ATOM   3491 HG11 VAL   431      74.773  24.479  61.692  1.00  0.00      PROA H
ATOM   3492 HG12 VAL   431      73.267  23.742  62.288  1.00  0.00      PROA H
ATOM   3493 HG13 VAL   431      73.206  25.243  61.333  1.00  0.00      PROA H
ATOM   3494  CG2 VAL   431      74.693  24.751  64.423  1.00  0.00      PROA C
ATOM   3495 HG21 VAL   431      74.741  25.339  65.340  1.00  0.00      PROA H
ATOM   3496 HG22 VAL   431      74.216  23.794  64.630  1.00  0.00      PROA H
ATOM   3497 HG23 VAL   431      75.703  24.580  64.049  1.00  0.00      PROA H
ATOM   3498  C   VAL   431      74.112  27.439  61.819  1.00  0.00      PROA C
ATOM   3499  O   VAL   431      74.788  27.361  60.794  1.00  0.00      PROA O
ATOM   3500  N   TYR   432      72.942  28.101  61.834  1.00  0.00      PROA N
ATOM   3501  H   TYR   432      72.402  28.153  62.686  1.00  0.00      PROA H
ATOM   3502  CA  TYR   432      72.421  28.754  60.655  1.00  0.00      PROA C
ATOM   3503  HA  TYR   432      72.345  28.031  59.842  1.00  0.00      PROA H
ATOM   3504  CB  TYR   432      71.018  29.349  60.919  1.00  0.00      PROA C
ATOM   3505  HB2 TYR   432      71.082  30.091  61.715  1.00  0.00      PROA H
ATOM   3506  HB3 TYR   432      70.647  29.822  60.010  1.00  0.00      PROA H
ATOM   3507  CG  TYR   432      70.013  28.315  61.338  1.00  0.00      PROA C
ATOM   3508  CD1 TYR   432      70.168  26.949  61.036  1.00  0.00      PROA C
ATOM   3509  HD1 TYR   432      71.015  26.616  60.437  1.00  0.00      PROA H
ATOM   3510  CE1 TYR   432      69.247  26.006  61.494  1.00  0.00      PROA C
ATOM   3511  HE1 TYR   432      69.388  24.950  61.264  1.00  0.00      PROA H
ATOM   3512  CZ  TYR   432      68.152  26.422  62.245  1.00  0.00      PROA C
ATOM   3513  OH  TYR   432      67.244  25.446  62.674  1.00  0.00      PROA O
ATOM   3514  HH  TYR   432      67.486  24.560  62.393  1.00  0.00      PROA H
ATOM   3515  CE2 TYR   432      67.970  27.773  62.551  1.00  0.00      PROA C
ATOM   3516  HE2 TYR   432      67.110  28.087  63.143  1.00  0.00      PROA H
ATOM   3517  CD2 TYR   432      68.898  28.716  62.094  1.00  0.00      PROA C
ATOM   3518  HD2 TYR   432      68.749  29.770  62.328  1.00  0.00      PROA H
ATOM   3519  C   TYR   432      73.320  29.851  60.165  1.00  0.00      PROA C
ATOM   3520  O   TYR   432      73.666  29.920  58.987  1.00  0.00      PROA O
ATOM   3521  N   LEU   433      73.811  30.697  61.091  1.00  0.00      PROA N
ATOM   3522  H   LEU   433      73.522  30.613  62.055  1.00  0.00      PROA H
ATOM   3523  CA  LEU   433      74.752  31.738  60.752  1.00  0.00      PROA C
ATOM   3524  HA  LEU   433      74.354  32.336  59.933  1.00  0.00      PROA H
ATOM   3525  CB  LEU   433      75.018  32.665  61.946  1.00  0.00      PROA C
ATOM   3526  HB2 LEU   433      74.070  33.024  62.346  1.00  0.00      PROA H
ATOM   3527  HB3 LEU   433      75.554  32.116  62.720  1.00  0.00      PROA H
ATOM   3528  CG  LEU   433      75.862  33.907  61.612  1.00  0.00      PROA C
ATOM   3529  HG  LEU   433      76.803  33.596  61.158  1.00  0.00      PROA H
ATOM   3530  CD1 LEU   433      75.136  34.838  60.630  1.00  0.00      PROA C
ATOM   3531 HD11 LEU   433      74.196  35.171  61.071  1.00  0.00      PROA H
ATOM   3532 HD12 LEU   433      75.764  35.704  60.419  1.00  0.00      PROA H
ATOM   3533 HD13 LEU   433      74.933  34.303  59.703  1.00  0.00      PROA H
ATOM   3534  CD2 LEU   433      76.202  34.661  62.894  1.00  0.00      PROA C
ATOM   3535 HD21 LEU   433      76.768  34.010  63.559  1.00  0.00      PROA H
ATOM   3536 HD22 LEU   433      76.799  35.540  62.651  1.00  0.00      PROA H
ATOM   3537 HD23 LEU   433      75.282  34.973  63.387  1.00  0.00      PROA H
ATOM   3538  C   LEU   433      76.022  31.150  60.197  1.00  0.00      PROA C
ATOM   3539  O   LEU   433      76.617  31.682  59.258  1.00  0.00      PROA O
ATOM   3540  N   PHE   434      76.447  29.989  60.753  1.00  0.00      PROA N
ATOM   3541  H   PHE   434      75.947  29.590  61.534  1.00  0.00      PROA H
ATOM   3542  CA  PHE   434      77.614  29.273  60.267  1.00  0.00      PROA C
ATOM   3543  HA  PHE   434      78.407  29.984  60.035  1.00  0.00      PROA H
ATOM   3544  CB  PHE   434      78.162  28.240  61.367  1.00  0.00      PROA C
ATOM   3545  HB2 PHE   434      78.091  28.691  62.357  1.00  0.00      PROA H
ATOM   3546  HB3 PHE   434      77.564  27.329  61.340  1.00  0.00      PROA H
ATOM   3547  CG  PHE   434      79.615  27.743  61.280  1.00  0.00      PROA C
ATOM   3548  CD1 PHE   434      79.967  26.879  60.291  1.00  0.00      PROA C
ATOM   3549  HD1 PHE   434      79.213  26.514  59.593  1.00  0.00      PROA H
ATOM   3550  CE1 PHE   434      81.270  26.416  60.106  1.00  0.00      PROA C
ATOM   3551  HE1 PHE   434      81.470  25.622  59.386  1.00  0.00      PROA H
ATOM   3552  CZ  PHE   434      82.312  26.973  60.846  1.00  0.00      PROA C
ATOM   3553  HZ  PHE   434      83.341  26.673  60.648  1.00  0.00      PROA H
ATOM   3554  CE2 PHE   434      82.004  27.907  61.828  1.00  0.00      PROA C
ATOM   3555  HE2 PHE   434      82.804  28.415  62.367  1.00  0.00      PROA H
ATOM   3556  CD2 PHE   434      80.654  28.184  62.111  1.00  0.00      PROA C
ATOM   3557  HD2 PHE   434      80.426  28.760  63.008  1.00  0.00      PROA H
ATOM   3558  C   PHE   434      77.599  28.811  58.918  1.00  0.00      PROA C
ATOM   3559  O   PHE   434      78.443  29.149  58.092  1.00  0.00      PROA O
ATOM   3560  N   ILE   435      76.520  28.183  58.619  1.00  0.00      PROA N
ATOM   3561  H   ILE   435      75.822  28.013  59.329  1.00  0.00      PROA H
ATOM   3562  CA  ILE   435      76.279  27.718  57.305  1.00  0.00      PROA C
ATOM   3563  HA  ILE   435      77.174  27.228  56.922  1.00  0.00      PROA H
ATOM   3564  CB  ILE   435      75.139  26.748  57.392  1.00  0.00      PROA C
ATOM   3565  HB  ILE   435      74.302  27.217  57.909  1.00  0.00      PROA H
ATOM   3566  CG2 ILE   435      74.742  26.375  55.975  1.00  0.00      PROA C
ATOM   3567 HG21 ILE   435      75.591  25.917  55.468  1.00  0.00      PROA H
ATOM   3568 HG22 ILE   435      73.912  25.669  56.003  1.00  0.00      PROA H
ATOM   3569 HG23 ILE   435      74.437  27.271  55.434  1.00  0.00      PROA H
ATOM   3570  CG1 ILE   435      75.515  25.493  58.200  1.00  0.00      PROA C
ATOM   3571 HG12 ILE   435      76.200  24.877  57.618  1.00  0.00      PROA H
ATOM   3572 HG13 ILE   435      75.997  25.791  59.132  1.00  0.00      PROA H
ATOM   3573  CD1 ILE   435      74.339  24.612  58.574  1.00  0.00      PROA C
ATOM   3574 HD11 ILE   435      73.840  24.269  57.668  1.00  0.00      PROA H
ATOM   3575 HD12 ILE   435      74.694  23.752  59.141  1.00  0.00      PROA H
ATOM   3576 HD13 ILE   435      73.636  25.182  59.181  1.00  0.00      PROA H
ATOM   3577  C   ILE   435      76.133  28.806  56.298  1.00  0.00      PROA C
ATOM   3578  O   ILE   435      76.795  28.807  55.261  1.00  0.00      PROA O
ATOM   3579  N   GLY   436      75.346  29.835  56.626  1.00  0.00      PROA N
ATOM   3580  H   GLY   436      74.900  29.860  57.531  1.00  0.00      PROA H
ATOM   3581  CA  GLY   436      75.130  30.911  55.690  1.00  0.00      PROA C
ATOM   3582  HA2 GLY   436      74.787  30.504  54.739  1.00  0.00      PROA H
ATOM   3583  HA3 GLY   436      74.375  31.591  56.086  1.00  0.00      PROA H
ATOM   3584  C   GLY   436      76.376  31.702  55.433  1.00  0.00      PROA C
ATOM   3585  O   GLY   436      76.692  32.028  54.300  1.00  0.00      PROA O
ATOM   3586  N   THR   437      77.167  31.978  56.473  1.00  0.00      PROA N
ATOM   3587  H   THR   437      76.916  31.658  57.398  1.00  0.00      PROA H
ATOM   3588  CA  THR   437      78.397  32.734  56.309  1.00  0.00      PROA C
ATOM   3589  HA  THR   437      78.206  33.609  55.688  1.00  0.00      PROA H
ATOM   3590  CB  THR   437      78.943  33.201  57.627  1.00  0.00      PROA C
ATOM   3591  HB  THR   437      79.255  32.340  58.218  1.00  0.00      PROA H
ATOM   3592  CG2 THR   437      80.151  34.123  57.483  1.00  0.00      PROA C
ATOM   3593 HG21 THR   437      79.868  35.007  56.912  1.00  0.00      PROA H
ATOM   3594 HG22 THR   437      80.498  34.425  58.471  1.00  0.00      PROA H
ATOM   3595 HG23 THR   437      80.951  33.596  56.963  1.00  0.00      PROA H
ATOM   3596  OG1 THR   437      77.958  33.872  58.388  1.00  0.00      PROA O
ATOM   3597  HG1 THR   437      78.337  34.157  59.222  1.00  0.00      PROA H
ATOM   3598  C   THR   437      79.453  31.928  55.608  1.00  0.00      PROA C
ATOM   3599  O   THR   437      80.226  32.463  54.826  1.00  0.00      PROA O
ATOM   3600  N   SER   438      79.472  30.596  55.810  1.00  0.00      PROA N
ATOM   3601  H   SER   438      78.899  30.186  56.534  1.00  0.00      PROA H
ATOM   3602  CA  SER   438      80.293  29.706  55.019  1.00  0.00      PROA C
ATOM   3603  HA  SER   438      81.342  29.982  55.133  1.00  0.00      PROA H
ATOM   3604  CB  SER   438      80.117  28.223  55.471  1.00  0.00      PROA C
ATOM   3605  HB2 SER   438      79.098  27.899  55.263  1.00  0.00      PROA H
ATOM   3606  HB3 SER   438      80.817  27.591  54.924  1.00  0.00      PROA H
ATOM   3607  OG  SER   438      80.370  28.101  56.861  1.00  0.00      PROA O
ATOM   3608  HG  SER   438      80.258  27.186  57.128  1.00  0.00      PROA H
ATOM   3609  C   SER   438      79.947  29.779  53.566  1.00  0.00      PROA C
ATOM   3610  O   SER   438      80.797  29.951  52.712  1.00  0.00      PROA O
ATOM   3611  N   PHE   439      78.663  29.739  53.230  1.00  0.00      PROA N
ATOM   3612  H   PHE   439      77.960  29.597  53.941  1.00  0.00      PROA H
ATOM   3613  CA  PHE   439      78.241  29.895  51.857  1.00  0.00      PROA C
ATOM   3614  HA  PHE   439      78.803  29.208  51.224  1.00  0.00      PROA H
ATOM   3615  CB  PHE   439      76.738  29.588  51.724  1.00  0.00      PROA C
ATOM   3616  HB2 PHE   439      76.193  30.081  52.529  1.00  0.00      PROA H
ATOM   3617  HB3 PHE   439      76.375  29.954  50.763  1.00  0.00      PROA H
ATOM   3618  CG  PHE   439      76.462  28.117  51.801  1.00  0.00      PROA C
ATOM   3619  CD1 PHE   439      77.103  27.226  50.933  1.00  0.00      PROA C
ATOM   3620  HD1 PHE   439      77.844  27.595  50.224  1.00  0.00      PROA H
ATOM   3621  CE1 PHE   439      76.813  25.861  50.955  1.00  0.00      PROA C
ATOM   3622  HE1 PHE   439      77.314  25.187  50.260  1.00  0.00      PROA H
ATOM   3623  CZ  PHE   439      75.880  25.369  51.872  1.00  0.00      PROA C
ATOM   3624  HZ  PHE   439      75.667  24.301  51.913  1.00  0.00      PROA H
ATOM   3625  CE2 PHE   439      75.221  26.247  52.732  1.00  0.00      PROA C
ATOM   3626  HE2 PHE   439      74.477  25.867  53.432  1.00  0.00      PROA H
ATOM   3627  CD2 PHE   439      75.512  27.613  52.699  1.00  0.00      PROA C
ATOM   3628  HD2 PHE   439      74.994  28.289  53.380  1.00  0.00      PROA H
ATOM   3629  C   PHE   439      78.530  31.268  51.261  1.00  0.00      PROA C
ATOM   3630  O   PHE   439      78.873  31.433  50.099  1.00  0.00      PROA O
ATOM   3631  N   LEU   440      78.368  32.349  52.024  1.00  0.00      PROA N
ATOM   3632  H   LEU   440      77.985  32.258  52.954  1.00  0.00      PROA H
ATOM   3633  CA  LEU   440      78.735  33.667  51.539  1.00  0.00      PROA C
ATOM   3634  HA  LEU   440      78.257  33.848  50.577  1.00  0.00      PROA H
ATOM   3635  CB  LEU   440      78.296  34.771  52.510  1.00  0.00      PROA C
ATOM   3636  HB2 LEU   440      78.742  34.594  53.489  1.00  0.00      PROA H
ATOM   3637  HB3 LEU   440      78.623  35.739  52.132  1.00  0.00      PROA H
ATOM   3638  CG  LEU   440      76.784  34.871  52.728  1.00  0.00      PROA C
ATOM   3639  HG  LEU   440      76.405  33.916  53.094  1.00  0.00      PROA H
ATOM   3640  CD1 LEU   440      76.484  35.963  53.756  1.00  0.00      PROA C
ATOM   3641 HD11 LEU   440      76.861  36.918  53.391  1.00  0.00      PROA H
ATOM   3642 HD12 LEU   440      75.407  36.032  53.909  1.00  0.00      PROA H
ATOM   3643 HD13 LEU   440      76.970  35.717  54.700  1.00  0.00      PROA H
ATOM   3644  CD2 LEU   440      76.021  35.095  51.421  1.00  0.00      PROA C
ATOM   3645 HD21 LEU   440      76.210  34.263  50.743  1.00  0.00      PROA H
ATOM   3646 HD22 LEU   440      74.953  35.159  51.629  1.00  0.00      PROA H
ATOM   3647 HD23 LEU   440      76.357  36.023  50.959  1.00  0.00      PROA H
ATOM   3648  C   LEU   440      80.214  33.859  51.358  1.00  0.00      PROA C
ATOM   3649  O   LEU   440      80.668  34.321  50.323  1.00  0.00      PROA O
ATOM   3650  N   LEU   441      81.002  33.440  52.366  1.00  0.00      PROA N
ATOM   3651  H   LEU   441      80.591  33.150  53.241  1.00  0.00      PROA H
ATOM   3652  CA  LEU   441      82.444  33.361  52.310  1.00  0.00      PROA C
ATOM   3653  HA  LEU   441      82.857  34.360  52.167  1.00  0.00      PROA H
ATOM   3654  CB  LEU   441      83.052  32.773  53.608  1.00  0.00      PROA C
ATOM   3655  HB2 LEU   441      82.452  31.925  53.939  1.00  0.00      PROA H
ATOM   3656  HB3 LEU   441      84.072  32.442  53.414  1.00  0.00      PROA H
ATOM   3657  CG  LEU   441      83.113  33.769  54.780  1.00  0.00      PROA C
ATOM   3658  HG  LEU   441      82.111  34.136  54.998  1.00  0.00      PROA H
ATOM   3659  CD1 LEU   441      83.680  33.081  56.028  1.00  0.00      PROA C
ATOM   3660 HD11 LEU   441      84.684  32.715  55.817  1.00  0.00      PROA H
ATOM   3661 HD12 LEU   441      83.719  33.795  56.851  1.00  0.00      PROA H
ATOM   3662 HD13 LEU   441      83.039  32.244  56.304  1.00  0.00      PROA H
ATOM   3663  CD2 LEU   441      83.957  34.998  54.419  1.00  0.00      PROA C
ATOM   3664 HD21 LEU   441      83.517  35.501  53.558  1.00  0.00      PROA H
ATOM   3665 HD22 LEU   441      83.982  35.683  55.266  1.00  0.00      PROA H
ATOM   3666 HD23 LEU   441      84.972  34.683  54.177  1.00  0.00      PROA H
ATOM   3667  C   LEU   441      82.870  32.529  51.146  1.00  0.00      PROA C
ATOM   3668  O   LEU   441      83.739  32.932  50.381  1.00  0.00      PROA O
ATOM   3669  N   ALA   442      82.192  31.402  50.915  1.00  0.00      PROA N
ATOM   3670  H   ALA   442      81.510  31.077  51.585  1.00  0.00      PROA H
ATOM   3671  CA  ALA   442      82.386  30.612  49.737  1.00  0.00      PROA C
ATOM   3672  HA  ALA   442      83.349  30.103  49.795  1.00  0.00      PROA H
ATOM   3673  CB  ALA   442      81.231  29.589  49.686  1.00  0.00      PROA C
ATOM   3674  HB1 ALA   442      80.279  30.118  49.642  1.00  0.00      PROA H
ATOM   3675  HB2 ALA   442      81.339  28.963  48.800  1.00  0.00      PROA H
ATOM   3676  HB3 ALA   442      81.258  28.964  50.578  1.00  0.00      PROA H
ATOM   3677  C   ALA   442      82.252  31.356  48.480  1.00  0.00      PROA C
ATOM   3678  O   ALA   442      83.168  31.457  47.671  1.00  0.00      PROA O
ATOM   3679  N   GLY   443      81.068  31.958  48.348  1.00  0.00      PROA N
ATOM   3680  H   GLY   443      80.369  31.862  49.071  1.00  0.00      PROA H
ATOM   3681  CA  GLY   443      80.718  32.756  47.206  1.00  0.00      PROA C
ATOM   3682  HA2 GLY   443      80.714  32.132  46.313  1.00  0.00      PROA H
ATOM   3683  HA3 GLY   443      79.727  33.186  47.353  1.00  0.00      PROA H
ATOM   3684  C   GLY   443      81.683  33.874  46.991  1.00  0.00      PROA C
ATOM   3685  O   GLY   443      82.147  34.061  45.880  1.00  0.00      PROA O
ATOM   3686  N   PHE   444      82.051  34.611  48.048  1.00  0.00      PROA N
ATOM   3687  H   PHE   444      81.675  34.405  48.963  1.00  0.00      PROA H
ATOM   3688  CA  PHE   444      82.978  35.711  47.957  1.00  0.00      PROA C
ATOM   3689  HA  PHE   444      82.613  36.436  47.230  1.00  0.00      PROA H
ATOM   3690  CB  PHE   444      83.141  36.425  49.326  1.00  0.00      PROA C
ATOM   3691  HB2 PHE   444      83.101  35.688  50.128  1.00  0.00      PROA H
ATOM   3692  HB3 PHE   444      84.101  36.941  49.355  1.00  0.00      PROA H
ATOM   3693  CG  PHE   444      82.061  37.435  49.568  1.00  0.00      PROA C
ATOM   3694  CD1 PHE   444      81.537  38.211  48.517  1.00  0.00      PROA C
ATOM   3695  HD1 PHE   444      81.907  38.073  47.501  1.00  0.00      PROA H
ATOM   3696  CE1 PHE   444      80.547  39.160  48.751  1.00  0.00      PROA C
ATOM   3697  HE1 PHE   444      80.137  39.735  47.921  1.00  0.00      PROA H
ATOM   3698  CZ  PHE   444      80.086  39.367  50.046  1.00  0.00      PROA C
ATOM   3699  HZ  PHE   444      79.315  40.114  50.237  1.00  0.00      PROA H
ATOM   3700  CE2 PHE   444      80.606  38.621  51.113  1.00  0.00      PROA C
ATOM   3701  HE2 PHE   444      80.242  38.792  52.126  1.00  0.00      PROA H
ATOM   3702  CD2 PHE   444      81.591  37.659  50.873  1.00  0.00      PROA C
ATOM   3703  HD2 PHE   444      81.994  37.080  51.704  1.00  0.00      PROA H
ATOM   3704  C   PHE   444      84.337  35.307  47.491  1.00  0.00      PROA C
ATOM   3705  O   PHE   444      84.837  35.800  46.483  1.00  0.00      PROA O
ATOM   3706  N   VAL   445      84.900  34.283  48.154  1.00  0.00      PROA N
ATOM   3707  H   VAL   445      84.444  33.897  48.969  1.00  0.00      PROA H
ATOM   3708  CA  VAL   445      86.148  33.680  47.768  1.00  0.00      PROA C
ATOM   3709  HA  VAL   445      86.951  34.410  47.867  1.00  0.00      PROA H
ATOM   3710  CB  VAL   445      86.443  32.487  48.661  1.00  0.00      PROA C
ATOM   3711  HB  VAL   445      85.521  31.938  48.851  1.00  0.00      PROA H
ATOM   3712  CG1 VAL   445      87.440  31.585  47.966  1.00  0.00      PROA C
ATOM   3713 HG11 VAL   445      88.360  32.138  47.775  1.00  0.00      PROA H
ATOM   3714 HG12 VAL   445      87.658  30.726  48.600  1.00  0.00      PROA H
ATOM   3715 HG13 VAL   445      87.021  31.241  47.020  1.00  0.00      PROA H
ATOM   3716  CG2 VAL   445      87.017  32.908  50.028  1.00  0.00      PROA C
ATOM   3717 HG21 VAL   445      86.298  33.546  50.543  1.00  0.00      PROA H
ATOM   3718 HG22 VAL   445      87.211  32.021  50.630  1.00  0.00      PROA H
ATOM   3719 HG23 VAL   445      87.947  33.456  49.880  1.00  0.00      PROA H
ATOM   3720  C   VAL   445      86.084  33.253  46.317  1.00  0.00      PROA C
ATOM   3721  O   VAL   445      86.957  33.574  45.515  1.00  0.00      PROA O
ATOM   3722  N   SER   446      84.981  32.596  45.918  1.00  0.00      PROA N
ATOM   3723  H   SER   446      84.257  32.373  46.586  1.00  0.00      PROA H
ATOM   3724  CA  SER   446      84.819  32.206  44.535  1.00  0.00      PROA C
ATOM   3725  HA  SER   446      85.695  31.645  44.211  1.00  0.00      PROA H
ATOM   3726  CB  SER   446      83.586  31.323  44.312  1.00  0.00      PROA C
ATOM   3727  HB2 SER   446      83.671  30.420  44.916  1.00  0.00      PROA H
ATOM   3728  HB3 SER   446      82.689  31.871  44.602  1.00  0.00      PROA H
ATOM   3729  OG  SER   446      83.453  30.936  42.942  1.00  0.00      PROA O
ATOM   3730  HG  SER   446      82.673  30.386  42.840  1.00  0.00      PROA H
ATOM   3731  C   SER   446      84.747  33.372  43.590  1.00  0.00      PROA C
ATOM   3732  O   SER   446      85.396  33.386  42.549  1.00  0.00      PROA O
ATOM   3733  N   LEU   447      84.007  34.433  43.960  1.00  0.00      PROA N
ATOM   3734  H   LEU   447      83.500  34.415  44.833  1.00  0.00      PROA H
ATOM   3735  CA  LEU   447      83.903  35.618  43.151  1.00  0.00      PROA C
ATOM   3736  HA  LEU   447      83.503  35.355  42.172  1.00  0.00      PROA H
ATOM   3737  CB  LEU   447      82.969  36.683  43.780  1.00  0.00      PROA C
ATOM   3738  HB2 LEU   447      83.137  36.725  44.856  1.00  0.00      PROA H
ATOM   3739  HB3 LEU   447      83.181  37.657  43.341  1.00  0.00      PROA H
ATOM   3740  CG  LEU   447      81.465  36.422  43.576  1.00  0.00      PROA C
ATOM   3741  HG  LEU   447      81.203  35.452  43.999  1.00  0.00      PROA H
ATOM   3742  CD1 LEU   447      80.657  37.518  44.274  1.00  0.00      PROA C
ATOM   3743 HD11 LEU   447      80.918  38.488  43.851  1.00  0.00      PROA H
ATOM   3744 HD12 LEU   447      79.593  37.333  44.129  1.00  0.00      PROA H
ATOM   3745 HD13 LEU   447      80.885  37.514  45.340  1.00  0.00      PROA H
ATOM   3746  CD2 LEU   447      81.095  36.351  42.089  1.00  0.00      PROA C
ATOM   3747 HD21 LEU   447      81.649  35.542  41.614  1.00  0.00      PROA H
ATOM   3748 HD22 LEU   447      80.025  36.166  41.989  1.00  0.00      PROA H
ATOM   3749 HD23 LEU   447      81.347  37.296  41.606  1.00  0.00      PROA H
ATOM   3750  C   LEU   447      85.252  36.228  42.937  1.00  0.00      PROA C
ATOM   3751  O   LEU   447      85.606  36.542  41.810  1.00  0.00      PROA O
ATOM   3752  N   PHE   448      86.057  36.350  44.008  1.00  0.00      PROA N
ATOM   3753  H   PHE   448      85.746  36.028  44.913  1.00  0.00      PROA H
ATOM   3754  CA  PHE   448      87.376  36.925  43.958  1.00  0.00      PROA C
ATOM   3755  HA  PHE   448      87.344  37.863  43.402  1.00  0.00      PROA H
ATOM   3756  CB  PHE   448      87.986  37.243  45.350  1.00  0.00      PROA C
ATOM   3757  HB2 PHE   448      88.248  36.312  45.853  1.00  0.00      PROA H
ATOM   3758  HB3 PHE   448      88.881  37.852  45.226  1.00  0.00      PROA H
ATOM   3759  CG  PHE   448      87.034  37.999  46.249  1.00  0.00      PROA C
ATOM   3760  CD1 PHE   448      86.051  38.873  45.741  1.00  0.00      PROA C
ATOM   3761  HD1 PHE   448      85.974  39.042  44.667  1.00  0.00      PROA H
ATOM   3762  CE1 PHE   448      85.165  39.533  46.597  1.00  0.00      PROA C
ATOM   3763  HE1 PHE   448      84.394  40.185  46.187  1.00  0.00      PROA H
ATOM   3764  CZ  PHE   448      85.268  39.354  47.980  1.00  0.00      PROA C
ATOM   3765  HZ  PHE   448      84.582  39.872  48.650  1.00  0.00      PROA H
ATOM   3766  CE2 PHE   448      86.253  38.509  48.504  1.00  0.00      PROA C
ATOM   3767  HE2 PHE   448      86.339  38.375  49.582  1.00  0.00      PROA H
ATOM   3768  CD2 PHE   448      87.129  37.837  47.642  1.00  0.00      PROA C
ATOM   3769  HD2 PHE   448      87.891  37.182  48.064  1.00  0.00      PROA H
ATOM   3770  C   PHE   448      88.285  36.024  43.173  1.00  0.00      PROA C
ATOM   3771  O   PHE   448      89.064  36.489  42.383  1.00  0.00      PROA O
ATOM   3772  N   ARG   449      88.174  34.702  43.295  1.00  0.00      PROA N
ATOM   3773  H   ARG   449      87.423  34.307  43.842  1.00  0.00      PROA H
ATOM   3774  CA  ARG   449      89.090  33.761  42.675  1.00  0.00      PROA C
ATOM   3775  HA  ARG   449      90.084  34.205  42.617  1.00  0.00      PROA H
ATOM   3776  CB  ARG   449      89.164  32.469  43.504  1.00  0.00      PROA C
ATOM   3777  HB2 ARG   449      88.155  32.122  43.727  1.00  0.00      PROA H
ATOM   3778  HB3 ARG   449      89.694  31.703  42.938  1.00  0.00      PROA H
ATOM   3779  CG  ARG   449      89.904  32.691  44.829  1.00  0.00      PROA C
ATOM   3780  HG2 ARG   449      90.900  33.085  44.628  1.00  0.00      PROA H
ATOM   3781  HG3 ARG   449      89.349  33.403  45.441  1.00  0.00      PROA H
ATOM   3782  CD  ARG   449      90.038  31.397  45.590  1.00  0.00      PROA C
ATOM   3783  HD2 ARG   449      89.050  30.963  45.745  1.00  0.00      PROA H
ATOM   3784  HD3 ARG   449      90.655  30.703  45.021  1.00  0.00      PROA H
ATOM   3785  NE  ARG   449      90.677  31.749  46.881  1.00  0.00      PROA N
ATOM   3786  HE  ARG   449      91.110  32.657  46.973  1.00  0.00      PROA H
ATOM   3787  CZ  ARG   449      90.661  30.877  47.853  1.00  0.00      PROA C
ATOM   3788  NH1 ARG   449      90.970  31.320  49.057  1.00  0.00      PROA N
ATOM   3789 HH11 ARG   449      91.204  32.294  49.188  1.00  0.00      PROA H
ATOM   3790 HH12 ARG   449      90.970  30.684  49.841  1.00  0.00      PROA H
ATOM   3791  NH2 ARG   449      90.390  29.601  47.589  1.00  0.00      PROA N
ATOM   3792 HH21 ARG   449      90.199  29.314  46.640  1.00  0.00      PROA H
ATOM   3793 HH22 ARG   449      90.376  28.925  48.340  1.00  0.00      PROA H
ATOM   3794  C   ARG   449      88.729  33.459  41.241  1.00  0.00      PROA C
ATOM   3795  O   ARG   449      89.524  32.951  40.466  1.00  0.00      PROA O
ATOM   3796  N   ILE   450      87.503  33.816  40.835  1.00  0.00      PROA N
ATOM   3797  H   ILE   450      86.767  33.956  41.512  1.00  0.00      PROA H
ATOM   3798  CA  ILE   450      87.194  34.011  39.435  1.00  0.00      PROA C
ATOM   3799  HA  ILE   450      87.758  33.296  38.836  1.00  0.00      PROA H
ATOM   3800  CB  ILE   450      85.702  33.808  39.149  1.00  0.00      PROA C
ATOM   3801  HB  ILE   450      85.153  33.775  40.090  1.00  0.00      PROA H
ATOM   3802  CG2 ILE   450      85.080  34.935  38.289  1.00  0.00      PROA C
ATOM   3803 HG21 ILE   450      85.592  34.985  37.329  1.00  0.00      PROA H
ATOM   3804 HG22 ILE   450      84.023  34.727  38.126  1.00  0.00      PROA H
ATOM   3805 HG23 ILE   450      85.186  35.888  38.807  1.00  0.00      PROA H
ATOM   3806  CG1 ILE   450      85.504  32.441  38.484  1.00  0.00      PROA C
ATOM   3807 HG12 ILE   450      84.442  32.277  38.300  1.00  0.00      PROA H
ATOM   3808 HG13 ILE   450      86.044  32.415  37.537  1.00  0.00      PROA H
ATOM   3809  CD1 ILE   450      86.009  31.279  39.335  1.00  0.00      PROA C
ATOM   3810 HD11 ILE   450      85.474  31.264  40.284  1.00  0.00      PROA H
ATOM   3811 HD12 ILE   450      85.839  30.341  38.807  1.00  0.00      PROA H
ATOM   3812 HD13 ILE   450      87.076  31.402  39.521  1.00  0.00      PROA H
ATOM   3813  C   ILE   450      87.685  35.364  38.986  1.00  0.00      PROA C
ATOM   3814  O   ILE   450      88.064  35.585  37.837  1.00  0.00      PROA O
ATOM   3815  N   ARG   451      87.704  36.329  39.908  1.00  0.00      PROA N
ATOM   3816  H   ARG   451      87.445  36.121  40.862  1.00  0.00      PROA H
ATOM   3817  CA  ARG   451      88.082  37.663  39.603  1.00  0.00      PROA C
ATOM   3818  HA  ARG   451      87.631  37.962  38.657  1.00  0.00      PROA H
ATOM   3819  CB  ARG   451      87.573  38.536  40.748  1.00  0.00      PROA C
ATOM   3820  HB2 ARG   451      86.525  38.308  40.941  1.00  0.00      PROA H
ATOM   3821  HB3 ARG   451      88.159  38.338  41.645  1.00  0.00      PROA H
ATOM   3822  CG  ARG   451      87.699  39.956  40.395  1.00  0.00      PROA C
ATOM   3823  HG2 ARG   451      87.244  40.567  41.174  1.00  0.00      PROA H
ATOM   3824  HG3 ARG   451      88.754  40.215  40.300  1.00  0.00      PROA H
ATOM   3825  CD  ARG   451      87.005  40.422  39.008  1.00  0.00      PROA C
ATOM   3826  HD2 ARG   451      87.521  39.957  38.168  1.00  0.00      PROA H
ATOM   3827  HD3 ARG   451      85.958  40.116  39.004  1.00  0.00      PROA H
ATOM   3828  NE  ARG   451      86.878  41.879  38.494  1.00  0.00      PROA N
ATOM   3829  HE  ARG   451      86.163  42.470  38.893  1.00  0.00      PROA H
ATOM   3830  CZ  ARG   451      87.635  42.462  37.549  1.00  0.00      PROA C
ATOM   3831  NH1 ARG   451      88.747  41.882  37.155  1.00  0.00      PROA N
ATOM   3832 HH11 ARG   451      89.027  41.002  37.565  1.00  0.00      PROA H
ATOM   3833 HH12 ARG   451      89.317  42.319  36.445  1.00  0.00      PROA H
ATOM   3834  NH2 ARG   451      87.617  43.773  37.331  1.00  0.00      PROA N
ATOM   3835 HH21 ARG   451      87.019  44.367  37.888  1.00  0.00      PROA H
ATOM   3836 HH22 ARG   451      88.203  44.170  36.610  1.00  0.00      PROA H
ATOM   3837  C   ARG   451      89.584  37.796  39.397  1.00  0.00      PROA C
ATOM   3838  O   ARG   451      90.117  38.691  38.719  1.00  0.00      PROA O
ATOM   3839  N   THR   452      90.328  36.892  39.998  1.00  0.00      PROA N
ATOM   3840  H   THR   452      89.916  36.024  40.310  1.00  0.00      PROA H
ATOM   3841  CA  THR   452      91.712  37.055  40.246  1.00  0.00      PROA C
ATOM   3842  HA  THR   452      92.126  37.775  39.540  1.00  0.00      PROA H
ATOM   3843  CB  THR   452      91.671  37.568  41.724  1.00  0.00      PROA C
ATOM   3844  HB  THR   452      92.682  37.584  42.131  1.00  0.00      PROA H
ATOM   3845  CG2 THR   452      91.153  38.920  42.112  1.00  0.00      PROA C
ATOM   3846 HG21 THR   452      90.110  39.011  41.809  1.00  0.00      PROA H
ATOM   3847 HG22 THR   452      91.229  39.042  43.193  1.00  0.00      PROA H
ATOM   3848 HG23 THR   452      91.743  39.692  41.618  1.00  0.00      PROA H
ATOM   3849  OG1 THR   452      91.484  36.589  42.725  1.00  0.00      PROA O
ATOM   3850  HG1 THR   452      91.475  37.011  43.587  1.00  0.00      PROA H
ATOM   3851  C   THR   452      92.274  35.648  39.817  1.00  0.00      PROA C
ATOM   3852  O   THR   452      91.515  34.702  39.801  1.00  0.00      PROA O
ATOM   3853  N   ILE   453      93.564  35.488  39.391  1.00  0.00      PROA N
ATOM   3854  H   ILE   453      94.146  36.297  39.227  1.00  0.00      PROA H
ATOM   3855  CA  ILE   453      94.389  34.238  39.082  1.00  0.00      PROA C
ATOM   3856  HA  ILE   453      93.840  33.602  38.387  1.00  0.00      PROA H
ATOM   3857  CB  ILE   453      95.714  34.735  38.451  1.00  0.00      PROA C
ATOM   3858  HB  ILE   453      96.336  35.190  39.222  1.00  0.00      PROA H
ATOM   3859  CG2 ILE   453      96.434  33.534  37.837  1.00  0.00      PROA C
ATOM   3860 HG21 ILE   453      95.802  33.083  37.072  1.00  0.00      PROA H
ATOM   3861 HG22 ILE   453      97.371  33.863  37.387  1.00  0.00      PROA H
ATOM   3862 HG23 ILE   453      96.643  32.800  38.615  1.00  0.00      PROA H
ATOM   3863  CG1 ILE   453      95.531  35.914  37.477  1.00  0.00      PROA C
ATOM   3864 HG12 ILE   453      94.839  35.627  36.685  1.00  0.00      PROA H
ATOM   3865 HG13 ILE   453      95.130  36.772  38.016  1.00  0.00      PROA H
ATOM   3866  CD1 ILE   453      96.861  36.318  36.839  1.00  0.00      PROA C
ATOM   3867 HD11 ILE   453      97.272  35.473  36.287  1.00  0.00      PROA H
ATOM   3868 HD12 ILE   453      96.699  37.153  36.156  1.00  0.00      PROA H
ATOM   3869 HD13 ILE   453      97.563  36.618  37.618  1.00  0.00      PROA H
ATOM   3870  C   ILE   453      94.504  32.858  40.009  1.00  0.00      PROA C
ATOM   3871  O   ILE   453      95.328  32.391  40.804  1.00  0.00      PROA O
ATOM   3872  N   MET   454      93.451  32.213  40.199  1.00  0.00      PROA N
ATOM   3873  H   MET   454      92.841  32.457  40.967  1.00  0.00      PROA H
ATOM   3874  CA  MET   454      93.476  31.285  39.189  1.00  0.00      PROA C
ATOM   3875  HA  MET   454      94.307  31.500  38.517  1.00  0.00      PROA H
ATOM   3876  CB  MET   454      93.644  29.982  39.798  1.00  0.00      PROA C
ATOM   3877  HB2 MET   454      92.895  29.845  40.578  1.00  0.00      PROA H
ATOM   3878  HB3 MET   454      93.525  29.207  39.040  1.00  0.00      PROA H
ATOM   3879  CG  MET   454      95.086  29.959  40.399  1.00  0.00      PROA C
ATOM   3880  HG2 MET   454      95.126  30.605  41.276  1.00  0.00      PROA H
ATOM   3881  HG3 MET   454      95.344  28.940  40.688  1.00  0.00      PROA H
ATOM   3882  SD  MET   454      96.813  30.417  39.742  1.00  0.00      PROA S
ATOM   3883  CE  MET   454      98.015  30.375  41.219  1.00  0.00      PROA C
ATOM   3884  HE1 MET   454      98.025  29.375  41.652  1.00  0.00      PROA H
ATOM   3885  HE2 MET   454      99.018  30.634  40.880  1.00  0.00      PROA H
ATOM   3886  HE3 MET   454      97.691  31.093  41.973  1.00  0.00      PROA H
ATOM   3887  C   MET   454      92.218  31.579  38.568  1.00  0.00      PROA C
ATOM   3888  O   MET   454      91.195  31.073  38.995  1.00  0.00      PROA O
ATOM   3889  N   LYS   455      92.338  32.347  37.492  1.00  0.00      PROA N
ATOM   3890  H   LYS   455      93.235  32.746  37.254  1.00  0.00      PROA H
ATOM   3891  CA  LYS   455      91.241  32.630  36.658  1.00  0.00      PROA C
ATOM   3892  HA  LYS   455      90.400  31.996  36.935  1.00  0.00      PROA H
ATOM   3893  CB  LYS   455      90.797  34.103  36.776  1.00  0.00      PROA C
ATOM   3894  HB2 LYS   455      89.940  34.278  36.125  1.00  0.00      PROA H
ATOM   3895  HB3 LYS   455      90.520  34.318  37.808  1.00  0.00      PROA H
ATOM   3896  CG  LYS   455      91.862  35.133  36.384  1.00  0.00      PROA C
ATOM   3897  HG2 LYS   455      92.742  35.006  37.015  1.00  0.00      PROA H
ATOM   3898  HG3 LYS   455      92.142  34.989  35.340  1.00  0.00      PROA H
ATOM   3899  CD  LYS   455      91.348  36.555  36.553  1.00  0.00      PROA C
ATOM   3900  HD2 LYS   455      90.435  36.684  35.972  1.00  0.00      PROA H
ATOM   3901  HD3 LYS   455      91.137  36.742  37.606  1.00  0.00      PROA H
ATOM   3902  CE  LYS   455      92.327  37.610  36.095  1.00  0.00      PROA C
ATOM   3903  HE2 LYS   455      93.213  37.585  36.730  1.00  0.00      PROA H
ATOM   3904  HE3 LYS   455      92.616  37.415  35.062  1.00  0.00      PROA H
ATOM   3905  NZ  LYS   455      91.720  38.954  36.176  1.00  0.00      PROA N
ATOM   3906  HZ1 LYS   455      91.455  39.147  37.131  1.00  0.00      PROA H
ATOM   3907  HZ2 LYS   455      92.389  39.645  35.866  1.00  0.00      PROA H
ATOM   3908  HZ3 LYS   455      90.901  38.989  35.585  1.00  0.00      PROA H
ATOM   3909  C   LYS   455      91.667  32.330  35.245  1.00  0.00      PROA C
ATOM   3910  O   LYS   455      92.848  32.313  34.878  1.00  0.00      PROA O
ATOM   3911  N   HIP   456      90.689  32.076  34.367  1.00  0.00      PROA N
ATOM   3912  H   HIP   456      90.214  31.184  34.384  1.00  0.00      PROA H
ATOM   3913  CA  HIP   456      90.270  33.035  33.374  1.00  0.00      PROA C
ATOM   3914  HA  HIP   456      90.731  34.000  33.583  1.00  0.00      PROA H
ATOM   3915  CB  HIP   456      90.671  32.615  31.952  1.00  0.00      PROA C
ATOM   3916  HB2 HIP   456      90.232  31.644  31.722  1.00  0.00      PROA H
ATOM   3917  HB3 HIP   456      90.309  33.355  31.238  1.00  0.00      PROA H
ATOM   3918  CG  HIP   456      92.170  32.511  31.822  1.00  0.00      PROA C
ATOM   3919  ND1 HIP   456      93.025  33.589  31.852  1.00  0.00      PROA N
ATOM   3920  HD1 HIP   456      92.756  34.556  31.968  1.00  0.00      PROA H
ATOM   3921  CE1 HIP   456      94.270  33.157  31.704  1.00  0.00      PROA C
ATOM   3922  HE1 HIP   456      95.096  33.869  31.690  1.00  0.00      PROA H
ATOM   3923  NE2 HIP   456      94.242  31.834  31.594  1.00  0.00      PROA N
ATOM   3924  HE2 HIP   456      95.054  31.245  31.481  1.00  0.00      PROA H
ATOM   3925  CD2 HIP   456      92.937  31.409  31.659  1.00  0.00      PROA C
ATOM   3926  HD2 HIP   456      92.717  30.345  31.577  1.00  0.00      PROA H
ATOM   3927  C   HIP   456      88.770  33.291  33.454  1.00  0.00      PROA C
ATOM   3928  O   HIP   456      87.977  32.367  33.595  1.00  0.00      PROA O
ATOM   3929  N   ASP   457      88.330  34.558  33.349  1.00  0.00      PROA N
ATOM   3930  H   ASP   457      87.396  34.742  33.010  1.00  0.00      PROA H
ATOM   3931  CA  ASP   457      89.147  35.712  33.705  1.00  0.00      PROA C
ATOM   3932  HA  ASP   457      90.009  35.382  34.286  1.00  0.00      PROA H
ATOM   3933  CB  ASP   457      89.634  36.419  32.421  1.00  0.00      PROA C
ATOM   3934  HB2 ASP   457      89.747  35.686  31.622  1.00  0.00      PROA H
ATOM   3935  HB3 ASP   457      88.906  37.173  32.122  1.00  0.00      PROA H
ATOM   3936  CG  ASP   457      90.964  37.115  32.586  1.00  0.00      PROA C
ATOM   3937  OD1 ASP   457      91.967  36.413  32.885  1.00  0.00      PROA O
ATOM   3938  OD2 ASP   457      90.966  38.368  32.437  1.00  0.00      PROA O
ATOM   3939  C   ASP   457      88.374  36.670  34.593  1.00  0.00      PROA C
ATOM   3940  O   ASP   457      88.842  37.772  34.870  1.00  0.00      PROA O
ATOM   3941  N   GLY   458      87.176  36.235  35.048  1.00  0.00      PROA N
ATOM   3942  H   GLY   458      87.098  35.320  35.468  1.00  0.00      PROA H
ATOM   3943  CA  GLY   458      85.947  37.016  34.976  1.00  0.00      PROA C
ATOM   3944  HA2 GLY   458      85.675  37.171  33.932  1.00  0.00      PROA H
ATOM   3945  HA3 GLY   458      85.145  36.480  35.484  1.00  0.00      PROA H
ATOM   3946  C   GLY   458      86.065  38.368  35.618  1.00  0.00      PROA C
ATOM   3947  O   GLY   458      86.544  38.482  36.736  1.00  0.00      PROA O
ATOM   3948  N   THR   459      85.634  39.431  34.917  1.00  0.00      PROA N
ATOM   3949  H   THR   459      84.805  39.357  34.346  1.00  0.00      PROA H
ATOM   3950  CA  THR   459      86.341  40.701  34.962  1.00  0.00      PROA C
ATOM   3951  HA  THR   459      87.007  40.717  35.825  1.00  0.00      PROA H
ATOM   3952  CB  THR   459      87.199  40.950  33.696  1.00  0.00      PROA C
ATOM   3953  HB  THR   459      86.546  41.130  32.843  1.00  0.00      PROA H
ATOM   3954  CG2 THR   459      88.130  42.159  33.828  1.00  0.00      PROA C
ATOM   3955 HG21 THR   459      88.813  42.004  34.663  1.00  0.00      PROA H
ATOM   3956 HG22 THR   459      88.703  42.279  32.908  1.00  0.00      PROA H
ATOM   3957 HG23 THR   459      87.537  43.057  34.006  1.00  0.00      PROA H
ATOM   3958  OG1 THR   459      87.990  39.812  33.392  1.00  0.00      PROA O
ATOM   3959  HG1 THR   459      88.513  39.987  32.606  1.00  0.00      PROA H
ATOM   3960  C   THR   459      85.335  41.823  35.162  1.00  0.00      PROA C
ATOM   3961  O   THR   459      85.067  42.285  36.269  1.00  0.00      PROA O
ATOM   3962  N   LYS   460      84.755  42.342  34.073  1.00  0.00      PROA N
ATOM   3963  H   LYS   460      84.875  41.896  33.175  1.00  0.00      PROA H
ATOM   3964  CA  LYS   460      83.931  43.537  34.057  1.00  0.00      PROA C
ATOM   3965  HA  LYS   460      83.723  43.850  35.081  1.00  0.00      PROA H
ATOM   3966  CB  LYS   460      84.643  44.697  33.324  1.00  0.00      PROA C
ATOM   3967  HB2 LYS   460      84.990  44.353  32.349  1.00  0.00      PROA H
ATOM   3968  HB3 LYS   460      83.946  45.525  33.190  1.00  0.00      PROA H
ATOM   3969  CG  LYS   460      85.863  45.257  34.058  1.00  0.00      PROA C
ATOM   3970  HG2 LYS   460      86.601  44.467  34.192  1.00  0.00      PROA H
ATOM   3971  HG3 LYS   460      86.300  46.066  33.472  1.00  0.00      PROA H
ATOM   3972  CD  LYS   460      85.516  45.816  35.445  1.00  0.00      PROA C
ATOM   3973  HD2 LYS   460      84.648  46.471  35.366  1.00  0.00      PROA H
ATOM   3974  HD3 LYS   460      85.289  44.993  36.123  1.00  0.00      PROA H
ATOM   3975  CE  LYS   460      86.649  46.621  36.057  1.00  0.00      PROA C
ATOM   3976  HE2 LYS   460      87.539  45.996  36.134  1.00  0.00      PROA H
ATOM   3977  HE3 LYS   460      86.865  47.484  35.427  1.00  0.00      PROA H
ATOM   3978  NZ  LYS   460      86.320  47.111  37.402  1.00  0.00      PROA N
ATOM   3979  HZ1 LYS   460      86.130  46.327  38.009  1.00  0.00      PROA H
ATOM   3980  HZ2 LYS   460      87.100  47.639  37.768  1.00  0.00      PROA H
ATOM   3981  HZ3 LYS   460      85.505  47.706  37.353  1.00  0.00      PROA H
ATOM   3982  C   LYS   460      82.613  43.238  33.369  1.00  0.00      PROA C
ATOM   3983  O   LYS   460      82.391  43.509  32.197  1.00  0.00      PROA O
ATOM   3984  N   THR   461      81.702  42.573  34.073  1.00  0.00      PROA N
ATOM   3985  H   THR   461      81.563  42.789  35.050  1.00  0.00      PROA H
ATOM   3986  CA  THR   461      80.903  41.533  33.451  1.00  0.00      PROA C
ATOM   3987  HA  THR   461      81.070  41.541  32.374  1.00  0.00      PROA H
ATOM   3988  CB  THR   461      81.279  40.150  33.997  1.00  0.00      PROA C
ATOM   3989  HB  THR   461      80.494  39.435  33.748  1.00  0.00      PROA H
ATOM   3990  CG2 THR   461      82.605  39.665  33.384  1.00  0.00      PROA C
ATOM   3991 HG21 THR   461      83.399  40.369  33.633  1.00  0.00      PROA H
ATOM   3992 HG22 THR   461      82.853  38.682  33.785  1.00  0.00      PROA H
ATOM   3993 HG23 THR   461      82.503  39.600  32.301  1.00  0.00      PROA H
ATOM   3994  OG1 THR   461      81.456  40.233  35.409  1.00  0.00      PROA O
ATOM   3995  HG1 THR   461      81.691  39.369  35.754  1.00  0.00      PROA H
ATOM   3996  C   THR   461      79.459  41.800  33.771  1.00  0.00      PROA C
ATOM   3997  O   THR   461      79.158  42.461  34.766  1.00  0.00      PROA O
ATOM   3998  N   GLU   462      78.524  41.171  33.008  1.00  0.00      PROA N
ATOM   3999  H   GLU   462      78.774  40.813  32.097  1.00  0.00      PROA H
ATOM   4000  CA  GLU   462      77.137  40.977  33.439  1.00  0.00      PROA C
ATOM   4001  HA  GLU   462      76.641  41.944  33.518  1.00  0.00      PROA H
ATOM   4002  CB  GLU   462      76.328  40.091  32.426  1.00  0.00      PROA C
ATOM   4003  HB2 GLU   462      76.852  39.149  32.266  1.00  0.00      PROA H
ATOM   4004  HB3 GLU   462      75.336  39.890  32.830  1.00  0.00      PROA H
ATOM   4005  CG  GLU   462      76.134  40.745  31.045  1.00  0.00      PROA C
ATOM   4006  HG2 GLU   462      75.528  41.645  31.151  1.00  0.00      PROA H
ATOM   4007  HG3 GLU   462      77.105  41.009  30.628  1.00  0.00      PROA H
ATOM   4008  CD  GLU   462      75.448  39.966  29.923  1.00  0.00      PROA C
ATOM   4009  OE1 GLU   462      75.146  38.757  30.086  1.00  0.00      PROA O
ATOM   4010  OE2 GLU   462      75.167  40.623  28.887  1.00  0.00      PROA O
ATOM   4011  C   GLU   462      77.020  40.278  34.787  1.00  0.00      PROA C
ATOM   4012  O   GLU   462      75.977  40.287  35.414  1.00  0.00      PROA O
ATOM   4013  N   LYS   463      78.110  39.624  35.242  1.00  0.00      PROA N
ATOM   4014  H   LYS   463      79.033  39.992  35.059  1.00  0.00      PROA H
ATOM   4015  CA  LYS   463      78.047  38.399  35.995  1.00  0.00      PROA C
ATOM   4016  HA  LYS   463      77.493  37.651  35.427  1.00  0.00      PROA H
ATOM   4017  CB  LYS   463      79.474  37.868  36.273  1.00  0.00      PROA C
ATOM   4018  HB2 LYS   463      79.898  37.463  35.354  1.00  0.00      PROA H
ATOM   4019  HB3 LYS   463      80.102  38.683  36.634  1.00  0.00      PROA H
ATOM   4020  CG  LYS   463      79.581  36.748  37.322  1.00  0.00      PROA C
ATOM   4021  HG2 LYS   463      79.063  37.052  38.232  1.00  0.00      PROA H
ATOM   4022  HG3 LYS   463      79.126  35.839  36.931  1.00  0.00      PROA H
ATOM   4023  CD  LYS   463      81.037  36.424  37.694  1.00  0.00      PROA C
ATOM   4024  HD2 LYS   463      81.052  35.707  38.515  1.00  0.00      PROA H
ATOM   4025  HD3 LYS   463      81.548  35.998  36.831  1.00  0.00      PROA H
ATOM   4026  CE  LYS   463      81.849  37.643  38.144  1.00  0.00      PROA C
ATOM   4027  HE2 LYS   463      82.847  37.324  38.446  1.00  0.00      PROA H
ATOM   4028  HE3 LYS   463      81.929  38.351  37.319  1.00  0.00      PROA H
ATOM   4029  NZ  LYS   463      81.182  38.299  39.286  1.00  0.00      PROA N
ATOM   4030  HZ1 LYS   463      81.108  37.646  40.053  1.00  0.00      PROA H
ATOM   4031  HZ2 LYS   463      81.722  39.101  39.576  1.00  0.00      PROA H
ATOM   4032  HZ3 LYS   463      80.258  38.598  39.009  1.00  0.00      PROA H
ATOM   4033  C   LYS   463      77.282  38.527  37.285  1.00  0.00      PROA C
ATOM   4034  O   LYS   463      76.427  37.710  37.584  1.00  0.00      PROA O
ATOM   4035  N   LEU   464      77.585  39.578  38.060  1.00  0.00      PROA N
ATOM   4036  H   LEU   464      78.468  40.053  37.945  1.00  0.00      PROA H
ATOM   4037  CA  LEU   464      76.666  40.045  39.064  1.00  0.00      PROA C
ATOM   4038  HA  LEU   464      76.068  39.209  39.429  1.00  0.00      PROA H
ATOM   4039  CB  LEU   464      77.453  40.664  40.241  1.00  0.00      PROA C
ATOM   4040  HB2 LEU   464      78.093  41.465  39.870  1.00  0.00      PROA H
ATOM   4041  HB3 LEU   464      76.754  41.069  40.973  1.00  0.00      PROA H
ATOM   4042  CG  LEU   464      78.360  39.671  40.985  1.00  0.00      PROA C
ATOM   4043  HG  LEU   464      79.107  39.275  40.298  1.00  0.00      PROA H
ATOM   4044  CD1 LEU   464      79.074  40.358  42.150  1.00  0.00      PROA C
ATOM   4045 HD11 LEU   464      78.336  40.752  42.848  1.00  0.00      PROA H
ATOM   4046 HD12 LEU   464      79.710  39.637  42.663  1.00  0.00      PROA H
ATOM   4047 HD13 LEU   464      79.686  41.176  41.769  1.00  0.00      PROA H
ATOM   4048  CD2 LEU   464      77.578  38.454  41.487  1.00  0.00      PROA C
ATOM   4049 HD21 LEU   464      77.127  37.937  40.640  1.00  0.00      PROA H
ATOM   4050 HD22 LEU   464      78.255  37.776  42.007  1.00  0.00      PROA H
ATOM   4051 HD23 LEU   464      76.795  38.781  42.171  1.00  0.00      PROA H
ATOM   4052  C   LEU   464      75.711  41.082  38.500  1.00  0.00      PROA C
ATOM   4053  O   LEU   464      76.104  42.191  38.145  1.00  0.00      PROA O
ATOM   4054  N   GLU   465      74.406  40.758  38.464  1.00  0.00      PROA N
ATOM   4055  H   GLU   465      74.122  39.794  38.564  1.00  0.00      PROA H
ATOM   4056  CA  GLU   465      73.326  41.714  38.286  1.00  0.00      PROA C
ATOM   4057  HA  GLU   465      73.447  42.225  37.330  1.00  0.00      PROA H
ATOM   4058  CB  GLU   465      71.935  41.025  38.297  1.00  0.00      PROA C
ATOM   4059  HB2 GLU   465      71.713  40.670  39.303  1.00  0.00      PROA H
ATOM   4060  HB3 GLU   465      71.172  41.739  37.987  1.00  0.00      PROA H
ATOM   4061  CG  GLU   465      71.861  39.817  37.346  1.00  0.00      PROA C
ATOM   4062  HG2 GLU   465      72.732  39.179  37.500  1.00  0.00      PROA H
ATOM   4063  HG3 GLU   465      70.954  39.248  37.551  1.00  0.00      PROA H
ATOM   4064  CD  GLU   465      71.833  40.186  35.871  1.00  0.00      PROA C
ATOM   4065  OE1 GLU   465      72.818  40.761  35.365  1.00  0.00      PROA O
ATOM   4066  OE2 GLU   465      70.822  39.826  35.233  1.00  0.00      PROA O
ATOM   4067  C   GLU   465      73.351  42.725  39.411  1.00  0.00      PROA C
ATOM   4068  O   GLU   465      73.808  42.428  40.511  1.00  0.00      PROA O
ATOM   4069  N   LYS   466      72.784  43.926  39.228  1.00  0.00      PROA N
ATOM   4070  H   LYS   466      72.513  44.221  38.300  1.00  0.00      PROA H
ATOM   4071  CA  LYS   466      72.541  44.837  40.337  1.00  0.00      PROA C
ATOM   4072  HA  LYS   466      73.490  45.113  40.796  1.00  0.00      PROA H
ATOM   4073  CB  LYS   466      71.833  46.125  39.860  1.00  0.00      PROA C
ATOM   4074  HB2 LYS   466      70.900  45.864  39.361  1.00  0.00      PROA H
ATOM   4075  HB3 LYS   466      71.618  46.761  40.719  1.00  0.00      PROA H
ATOM   4076  CG  LYS   466      72.693  46.932  38.873  1.00  0.00      PROA C
ATOM   4077  HG2 LYS   466      73.604  47.262  39.370  1.00  0.00      PROA H
ATOM   4078  HG3 LYS   466      72.952  46.305  38.020  1.00  0.00      PROA H
ATOM   4079  CD  LYS   466      71.946  48.155  38.365  1.00  0.00      PROA C
ATOM   4080  HD2 LYS   466      71.108  47.839  37.745  1.00  0.00      PROA H
ATOM   4081  HD3 LYS   466      71.574  48.732  39.212  1.00  0.00      PROA H
ATOM   4082  CE  LYS   466      72.753  49.124  37.520  1.00  0.00      PROA C
ATOM   4083  HE2 LYS   466      73.578  49.523  38.110  1.00  0.00      PROA H
ATOM   4084  HE3 LYS   466      73.150  48.602  36.648  1.00  0.00      PROA H
ATOM   4085  NZ  LYS   466      71.967  50.284  37.019  1.00  0.00      PROA N
ATOM   4086  HZ1 LYS   466      71.600  50.805  37.802  1.00  0.00      PROA H
ATOM   4087  HZ2 LYS   466      72.565  50.883  36.467  1.00  0.00      PROA H
ATOM   4088  HZ3 LYS   466      71.203  49.952  36.448  1.00  0.00      PROA H
ATOM   4089  C   LYS   466      71.701  44.188  41.424  1.00  0.00      PROA C
ATOM   4090  O   LYS   466      71.838  44.495  42.597  1.00  0.00      PROA O
ATOM   4091  N   LEU   467      70.767  43.287  41.039  1.00  0.00      PROA N
ATOM   4092  H   LEU   467      70.561  43.162  40.059  1.00  0.00      PROA H
ATOM   4093  CA  LEU   467      70.018  42.463  41.960  1.00  0.00      PROA C
ATOM   4094  HA  LEU   467      69.572  43.091  42.731  1.00  0.00      PROA H
ATOM   4095  CB  LEU   467      68.906  41.717  41.215  1.00  0.00      PROA C
ATOM   4096  HB2 LEU   467      68.246  42.436  40.731  1.00  0.00      PROA H
ATOM   4097  HB3 LEU   467      69.347  41.064  40.462  1.00  0.00      PROA H
ATOM   4098  CG  LEU   467      68.000  40.820  42.082  1.00  0.00      PROA C
ATOM   4099  HG  LEU   467      68.607  40.069  42.587  1.00  0.00      PROA H
ATOM   4100  CD1 LEU   467      67.237  41.608  43.157  1.00  0.00      PROA C
ATOM   4101 HD11 LEU   467      66.605  42.357  42.680  1.00  0.00      PROA H
ATOM   4102 HD12 LEU   467      66.616  40.924  43.736  1.00  0.00      PROA H
ATOM   4103 HD13 LEU   467      67.948  42.101  43.820  1.00  0.00      PROA H
ATOM   4104  CD2 LEU   467      67.025  40.049  41.190  1.00  0.00      PROA C
ATOM   4105 HD21 LEU   467      67.585  39.427  40.492  1.00  0.00      PROA H
ATOM   4106 HD22 LEU   467      66.388  39.417  41.809  1.00  0.00      PROA H
ATOM   4107 HD23 LEU   467      66.407  40.753  40.633  1.00  0.00      PROA H
ATOM   4108  C   LEU   467      70.851  41.463  42.701  1.00  0.00      PROA C
ATOM   4109  O   LEU   467      70.820  41.463  43.904  1.00  0.00      PROA O
ATOM   4110  N   MET   468      71.678  40.648  42.032  1.00  0.00      PROA N
ATOM   4111  H   MET   468      71.647  40.615  41.023  1.00  0.00      PROA H
ATOM   4112  CA  MET   468      72.650  39.776  42.673  1.00  0.00      PROA C
ATOM   4113  HA  MET   468      72.131  39.043  43.290  1.00  0.00      PROA H
ATOM   4114  CB  MET   468      73.498  39.026  41.621  1.00  0.00      PROA C
ATOM   4115  HB2 MET   468      73.846  39.731  40.866  1.00  0.00      PROA H
ATOM   4116  HB3 MET   468      74.356  38.563  42.108  1.00  0.00      PROA H
ATOM   4117  CG  MET   468      72.744  37.912  40.882  1.00  0.00      PROA C
ATOM   4118  HG2 MET   468      71.686  38.166  40.823  1.00  0.00      PROA H
ATOM   4119  HG3 MET   468      73.148  37.804  39.876  1.00  0.00      PROA H
ATOM   4120  SD  MET   468      72.859  36.281  41.684  1.00  0.00      PROA S
ATOM   4121  CE  MET   468      71.843  36.568  43.148  1.00  0.00      PROA C
ATOM   4122  HE1 MET   468      70.833  36.838  42.842  1.00  0.00      PROA H
ATOM   4123  HE2 MET   468      71.810  35.661  43.752  1.00  0.00      PROA H
ATOM   4124  HE3 MET   468      72.273  37.379  43.736  1.00  0.00      PROA H
ATOM   4125  C   MET   468      73.595  40.502  43.593  1.00  0.00      PROA C
ATOM   4126  O   MET   468      73.975  39.983  44.639  1.00  0.00      PROA O
ATOM   4127  N   VAL   469      73.999  41.729  43.210  1.00  0.00      PROA N
ATOM   4128  H   VAL   469      73.810  42.053  42.272  1.00  0.00      PROA H
ATOM   4129  CA  VAL   469      74.707  42.616  44.113  1.00  0.00      PROA C
ATOM   4130  HA  VAL   469      75.506  42.066  44.610  1.00  0.00      PROA H
ATOM   4131  CB  VAL   469      75.362  43.833  43.452  1.00  0.00      PROA C
ATOM   4132  HB  VAL   469      74.602  44.418  42.934  1.00  0.00      PROA H
ATOM   4133  CG1 VAL   469      76.047  44.731  44.505  1.00  0.00      PROA C
ATOM   4134 HG11 VAL   469      76.815  44.161  45.026  1.00  0.00      PROA H
ATOM   4135 HG12 VAL   469      76.504  45.589  44.011  1.00  0.00      PROA H
ATOM   4136 HG13 VAL   469      75.305  45.080  45.224  1.00  0.00      PROA H
ATOM   4137  CG2 VAL   469      76.400  43.387  42.414  1.00  0.00      PROA C
ATOM   4138 HG21 VAL   469      75.913  42.786  41.647  1.00  0.00      PROA H
ATOM   4139 HG22 VAL   469      76.855  44.264  41.954  1.00  0.00      PROA H
ATOM   4140 HG23 VAL   469      77.172  42.792  42.904  1.00  0.00      PROA H
ATOM   4141  C   VAL   469      73.800  43.057  45.233  1.00  0.00      PROA C
ATOM   4142  O   VAL   469      74.141  42.989  46.400  1.00  0.00      PROA O
ATOM   4143  N   ARG   470      72.563  43.459  44.945  1.00  0.00      PROA N
ATOM   4144  H   ARG   470      72.259  43.507  43.983  1.00  0.00      PROA H
ATOM   4145  CA  ARG   470      71.627  43.835  45.969  1.00  0.00      PROA C
ATOM   4146  HA  ARG   470      72.085  44.573  46.627  1.00  0.00      PROA H
ATOM   4147  CB  ARG   470      70.343  44.447  45.370  1.00  0.00      PROA C
ATOM   4148  HB2 ARG   470      70.134  43.983  44.406  1.00  0.00      PROA H
ATOM   4149  HB3 ARG   470      69.507  44.273  46.046  1.00  0.00      PROA H
ATOM   4150  CG  ARG   470      70.440  45.962  45.139  1.00  0.00      PROA C
ATOM   4151  HG2 ARG   470      70.253  46.486  46.076  1.00  0.00      PROA H
ATOM   4152  HG3 ARG   470      71.437  46.212  44.775  1.00  0.00      PROA H
ATOM   4153  CD  ARG   470      69.433  46.485  44.113  1.00  0.00      PROA C
ATOM   4154  HD2 ARG   470      69.537  47.566  44.019  1.00  0.00      PROA H
ATOM   4155  HD3 ARG   470      69.621  46.017  43.147  1.00  0.00      PROA H
ATOM   4156  NE  ARG   470      68.043  46.155  44.564  1.00  0.00      PROA N
ATOM   4157  HE  ARG   470      67.730  46.509  45.457  1.00  0.00      PROA H
ATOM   4158  CZ  ARG   470      67.174  45.425  43.876  1.00  0.00      PROA C
ATOM   4159  NH1 ARG   470      67.481  44.888  42.707  1.00  0.00      PROA N
ATOM   4160 HH11 ARG   470      68.400  45.032  42.314  1.00  0.00      PROA H
ATOM   4161 HH12 ARG   470      66.794  44.338  42.212  1.00  0.00      PROA H
ATOM   4162  NH2 ARG   470      65.949  45.284  44.340  1.00  0.00      PROA N
ATOM   4163 HH21 ARG   470      65.686  45.730  45.207  1.00  0.00      PROA H
ATOM   4164 HH22 ARG   470      65.278  44.730  43.826  1.00  0.00      PROA H
ATOM   4165  C   ARG   470      71.305  42.726  46.947  1.00  0.00      PROA C
ATOM   4166  O   ARG   470      71.275  42.939  48.151  1.00  0.00      PROA O
ATOM   4167  N   ILE   471      71.083  41.508  46.448  1.00  0.00      PROA N
ATOM   4168  H   ILE   471      71.059  41.369  45.448  1.00  0.00      PROA H
ATOM   4169  CA  ILE   471      70.861  40.306  47.197  1.00  0.00      PROA C
ATOM   4170  HA  ILE   471      70.050  40.465  47.908  1.00  0.00      PROA H
ATOM   4171  CB  ILE   471      70.483  39.146  46.274  1.00  0.00      PROA C
ATOM   4172  HB  ILE   471      71.231  39.047  45.488  1.00  0.00      PROA H
ATOM   4173  CG2 ILE   471      70.427  37.854  47.107  1.00  0.00      PROA C
ATOM   4174 HG21 ILE   471      69.680  37.960  47.894  1.00  0.00      PROA H
ATOM   4175 HG22 ILE   471      70.158  37.017  46.463  1.00  0.00      PROA H
ATOM   4176 HG23 ILE   471      71.403  37.668  47.556  1.00  0.00      PROA H
ATOM   4177  CG1 ILE   471      69.134  39.413  45.564  1.00  0.00      PROA C
ATOM   4178 HG12 ILE   471      68.329  39.410  46.299  1.00  0.00      PROA H
ATOM   4179 HG13 ILE   471      69.170  40.383  45.069  1.00  0.00      PROA H
ATOM   4180  CD1 ILE   471      68.780  38.371  44.499  1.00  0.00      PROA C
ATOM   4181 HD11 ILE   471      68.713  37.386  44.961  1.00  0.00      PROA H
ATOM   4182 HD12 ILE   471      67.822  38.625  44.045  1.00  0.00      PROA H
ATOM   4183 HD13 ILE   471      69.554  38.359  43.730  1.00  0.00      PROA H
ATOM   4184  C   ILE   471      72.075  39.977  48.036  1.00  0.00      PROA C
ATOM   4185  O   ILE   471      71.986  39.738  49.238  1.00  0.00      PROA O
ATOM   4186  N   GLY   472      73.284  40.046  47.447  1.00  0.00      PROA N
ATOM   4187  H   GLY   472      73.356  40.295  46.471  1.00  0.00      PROA H
ATOM   4188  CA  GLY   472      74.504  39.767  48.187  1.00  0.00      PROA C
ATOM   4189  HA2 GLY   472      74.427  38.787  48.659  1.00  0.00      PROA H
ATOM   4190  HA3 GLY   472      75.354  39.775  47.504  1.00  0.00      PROA H
ATOM   4191  C   GLY   472      74.767  40.781  49.264  1.00  0.00      PROA C
ATOM   4192  O   GLY   472      75.098  40.434  50.391  1.00  0.00      PROA O
ATOM   4193  N   VAL   473      74.558  42.072  48.966  1.00  0.00      PROA N
ATOM   4194  H   VAL   473      74.318  42.340  48.022  1.00  0.00      PROA H
ATOM   4195  CA  VAL   473      74.655  43.154  49.927  1.00  0.00      PROA C
ATOM   4196  HA  VAL   473      75.645  43.149  50.383  1.00  0.00      PROA H
ATOM   4197  CB  VAL   473      74.430  44.493  49.235  1.00  0.00      PROA C
ATOM   4198  HB  VAL   473      73.508  44.453  48.655  1.00  0.00      PROA H
ATOM   4199  CG1 VAL   473      74.316  45.642  50.250  1.00  0.00      PROA C
ATOM   4200 HG11 VAL   473      75.235  45.706  50.833  1.00  0.00      PROA H
ATOM   4201 HG12 VAL   473      74.156  46.581  49.721  1.00  0.00      PROA H
ATOM   4202 HG13 VAL   473      73.475  45.455  50.918  1.00  0.00      PROA H
ATOM   4203  CG2 VAL   473      75.561  44.766  48.240  1.00  0.00      PROA C
ATOM   4204 HG21 VAL   473      75.584  43.975  47.491  1.00  0.00      PROA H
ATOM   4205 HG22 VAL   473      75.391  45.725  47.751  1.00  0.00      PROA H
ATOM   4206 HG23 VAL   473      76.513  44.792  48.770  1.00  0.00      PROA H
ATOM   4207  C   VAL   473      73.664  42.986  51.060  1.00  0.00      PROA C
ATOM   4208  O   VAL   473      73.999  43.127  52.232  1.00  0.00      PROA O
ATOM   4209  N   PHE   474      72.413  42.604  50.742  1.00  0.00      PROA N
ATOM   4210  H   PHE   474      72.150  42.493  49.773  1.00  0.00      PROA H
ATOM   4211  CA  PHE   474      71.394  42.334  51.735  1.00  0.00      PROA C
ATOM   4212  HA  PHE   474      71.213  43.233  52.325  1.00  0.00      PROA H
ATOM   4213  CB  PHE   474      70.089  41.911  51.010  1.00  0.00      PROA C
ATOM   4214  HB2 PHE   474      69.901  42.587  50.176  1.00  0.00      PROA H
ATOM   4215  HB3 PHE   474      70.195  40.893  50.634  1.00  0.00      PROA H
ATOM   4216  CG  PHE   474      68.896  41.949  51.917  1.00  0.00      PROA C
ATOM   4217  CD1 PHE   474      68.230  43.166  52.134  1.00  0.00      PROA C
ATOM   4218  HD1 PHE   474      68.599  44.080  51.669  1.00  0.00      PROA H
ATOM   4219  CE1 PHE   474      67.092  43.219  52.943  1.00  0.00      PROA C
ATOM   4220  HE1 PHE   474      66.585  44.170  53.108  1.00  0.00      PROA H
ATOM   4221  CZ  PHE   474      66.615  42.046  53.535  1.00  0.00      PROA C
ATOM   4222  HZ  PHE   474      65.735  42.079  54.177  1.00  0.00      PROA H
ATOM   4223  CE2 PHE   474      67.255  40.824  53.313  1.00  0.00      PROA C
ATOM   4224  HE2 PHE   474      66.866  39.914  53.770  1.00  0.00      PROA H
ATOM   4225  CD2 PHE   474      68.393  40.775  52.503  1.00  0.00      PROA C
ATOM   4226  HD2 PHE   474      68.891  39.822  52.328  1.00  0.00      PROA H
ATOM   4227  C   PHE   474      71.822  41.229  52.685  1.00  0.00      PROA C
ATOM   4228  O   PHE   474      71.676  41.321  53.899  1.00  0.00      PROA O
ATOM   4229  N   SER   475      72.400  40.149  52.135  1.00  0.00      PROA N
ATOM   4230  H   SER   475      72.560  40.114  51.138  1.00  0.00      PROA H
ATOM   4231  CA  SER   475      72.815  39.006  52.923  1.00  0.00      PROA C
ATOM   4232  HA  SER   475      71.997  38.698  53.575  1.00  0.00      PROA H
ATOM   4233  CB  SER   475      73.207  37.796  52.049  1.00  0.00      PROA C
ATOM   4234  HB2 SER   475      74.234  37.915  51.704  1.00  0.00      PROA H
ATOM   4235  HB3 SER   475      73.125  36.881  52.636  1.00  0.00      PROA H
ATOM   4236  OG  SER   475      72.348  37.699  50.919  1.00  0.00      PROA O
ATOM   4237  HG  SER   475      72.605  36.943  50.386  1.00  0.00      PROA H
ATOM   4238  C   SER   475      73.978  39.353  53.813  1.00  0.00      PROA C
ATOM   4239  O   SER   475      73.986  39.044  54.999  1.00  0.00      PROA O
ATOM   4240  N   VAL   476      74.979  40.071  53.272  1.00  0.00      PROA N
ATOM   4241  H   VAL   476      74.959  40.303  52.289  1.00  0.00      PROA H
ATOM   4242  CA  VAL   476      76.117  40.549  54.022  1.00  0.00      PROA C
ATOM   4243  HA  VAL   476      76.588  39.714  54.541  1.00  0.00      PROA H
ATOM   4244  CB  VAL   476      77.155  41.196  53.136  1.00  0.00      PROA C
ATOM   4245  HB  VAL   476      76.704  42.024  52.591  1.00  0.00      PROA H
ATOM   4246  CG1 VAL   476      78.331  41.735  53.974  1.00  0.00      PROA C
ATOM   4247 HG11 VAL   476      78.796  40.914  54.519  1.00  0.00      PROA H
ATOM   4248 HG12 VAL   476      79.066  42.196  53.315  1.00  0.00      PROA H
ATOM   4249 HG13 VAL   476      77.962  42.477  54.682  1.00  0.00      PROA H
ATOM   4250  CG2 VAL   476      77.660  40.149  52.146  1.00  0.00      PROA C
ATOM   4251 HG21 VAL   476      76.827  39.787  51.543  1.00  0.00      PROA H
ATOM   4252 HG22 VAL   476      78.412  40.595  51.496  1.00  0.00      PROA H
ATOM   4253 HG23 VAL   476      78.101  39.315  52.692  1.00  0.00      PROA H
ATOM   4254  C   VAL   476      75.695  41.511  55.092  1.00  0.00      PROA C
ATOM   4255  O   VAL   476      76.150  41.431  56.207  1.00  0.00      PROA O
ATOM   4256  N   LEU   477      74.741  42.400  54.842  1.00  0.00      PROA N
ATOM   4257  H   LEU   477      74.323  42.448  53.924  1.00  0.00      PROA H
ATOM   4258  CA  LEU   477      74.265  43.319  55.846  1.00  0.00      PROA C
ATOM   4259  HA  LEU   477      75.091  43.608  56.496  1.00  0.00      PROA H
ATOM   4260  CB  LEU   477      73.692  44.561  55.187  1.00  0.00      PROA C
ATOM   4261  HB2 LEU   477      72.897  44.273  54.499  1.00  0.00      PROA H
ATOM   4262  HB3 LEU   477      73.288  45.225  55.951  1.00  0.00      PROA H
ATOM   4263  CG  LEU   477      74.765  45.320  54.401  1.00  0.00      PROA C
ATOM   4264  HG  LEU   477      75.267  44.636  53.716  1.00  0.00      PROA H
ATOM   4265  CD1 LEU   477      74.096  46.393  53.651  1.00  0.00      PROA C
ATOM   4266 HD11 LEU   477      73.591  47.063  54.347  1.00  0.00      PROA H
ATOM   4267 HD12 LEU   477      74.835  46.953  53.079  1.00  0.00      PROA H
ATOM   4268 HD13 LEU   477      73.363  45.959  52.970  1.00  0.00      PROA H
ATOM   4269  CD2 LEU   477      75.769  46.002  55.314  1.00  0.00      PROA C
ATOM   4270 HD21 LEU   477      76.267  45.254  55.931  1.00  0.00      PROA H
ATOM   4271 HD22 LEU   477      76.510  46.528  54.712  1.00  0.00      PROA H
ATOM   4272 HD23 LEU   477      75.251  46.715  55.956  1.00  0.00      PROA H
ATOM   4273  C   LEU   477      73.193  42.745  56.726  1.00  0.00      PROA C
ATOM   4274  O   LEU   477      72.718  43.422  57.627  1.00  0.00      PROA O
ATOM   4275  N   TYR   478      72.799  41.486  56.492  1.00  0.00      PROA N
ATOM   4276  H   TYR   478      73.070  41.023  55.636  1.00  0.00      PROA H
ATOM   4277  CA  TYR   478      71.992  40.707  57.396  1.00  0.00      PROA C
ATOM   4278  HA  TYR   478      71.335  41.369  57.960  1.00  0.00      PROA H
ATOM   4279  CB  TYR   478      71.131  39.694  56.601  1.00  0.00      PROA C
ATOM   4280  HB2 TYR   478      70.358  40.228  56.049  1.00  0.00      PROA H
ATOM   4281  HB3 TYR   478      71.764  39.148  55.902  1.00  0.00      PROA H
ATOM   4282  CG  TYR   478      70.426  38.661  57.451  1.00  0.00      PROA C
ATOM   4283  CD1 TYR   478      71.117  37.575  58.017  1.00  0.00      PROA C
ATOM   4284  HD1 TYR   478      72.190  37.469  57.856  1.00  0.00      PROA H
ATOM   4285  CE1 TYR   478      70.448  36.621  58.789  1.00  0.00      PROA C
ATOM   4286  HE1 TYR   478      71.002  35.793  59.233  1.00  0.00      PROA H
ATOM   4287  CZ  TYR   478      69.073  36.733  58.988  1.00  0.00      PROA C
ATOM   4288  OH  TYR   478      68.395  35.783  59.770  1.00  0.00      PROA O
ATOM   4289  HH  TYR   478      68.975  35.101  60.117  1.00  0.00      PROA H
ATOM   4290  CE2 TYR   478      68.365  37.795  58.418  1.00  0.00      PROA C
ATOM   4291  HE2 TYR   478      67.289  37.880  58.575  1.00  0.00      PROA H
ATOM   4292  CD2 TYR   478      69.049  38.743  57.647  1.00  0.00      PROA C
ATOM   4293  HD2 TYR   478      68.482  39.558  57.197  1.00  0.00      PROA H
ATOM   4294  C   TYR   478      72.868  40.005  58.381  1.00  0.00      PROA C
ATOM   4295  O   TYR   478      72.518  39.859  59.542  1.00  0.00      PROA O
ATOM   4296  N   THR   479      74.083  39.601  57.976  1.00  0.00      PROA N
ATOM   4297  H   THR   479      74.355  39.708  57.009  1.00  0.00      PROA H
ATOM   4298  CA  THR   479      75.064  38.998  58.876  1.00  0.00      PROA C
ATOM   4299  HA  THR   479      74.649  38.088  59.310  1.00  0.00      PROA H
ATOM   4300  CB  THR   479      76.361  38.620  58.195  1.00  0.00      PROA C
ATOM   4301  HB  THR   479      77.006  38.101  58.903  1.00  0.00      PROA H
ATOM   4302  CG2 THR   479      76.064  37.702  57.006  1.00  0.00      PROA C
ATOM   4303 HG21 THR   479      75.419  38.221  56.297  1.00  0.00      PROA H
ATOM   4304 HG22 THR   479      76.999  37.430  56.515  1.00  0.00      PROA H
ATOM   4305 HG23 THR   479      75.564  36.800  57.359  1.00  0.00      PROA H
ATOM   4306  OG1 THR   479      77.066  39.755  57.754  1.00  0.00      PROA O
ATOM   4307  HG1 THR   479      77.881  39.480  57.328  1.00  0.00      PROA H
ATOM   4308  C   THR   479      75.377  39.931  60.005  1.00  0.00      PROA C
ATOM   4309  O   THR   479      75.768  39.535  61.078  1.00  0.00      PROA O
ATOM   4310  N   VAL   480      75.191  41.221  59.812  1.00  0.00      PROA N
ATOM   4311  H   VAL   480      74.882  41.558  58.911  1.00  0.00      PROA H
ATOM   4312  CA  VAL   480      75.403  42.186  60.809  1.00  0.00      PROA C
ATOM   4313  HA  VAL   480      76.321  41.956  61.349  1.00  0.00      PROA H
ATOM   4314  CB  VAL   480      75.513  43.524  60.105  1.00  0.00      PROA C
ATOM   4315  HB  VAL   480      74.585  43.732  59.572  1.00  0.00      PROA H
ATOM   4316  CG1 VAL   480      75.757  44.362  61.425  1.00  0.00      PROA C
ATOM   4317 HG11 VAL   480      76.661  44.006  61.920  1.00  0.00      PROA H
ATOM   4318 HG12 VAL   480      75.874  45.416  61.171  1.00  0.00      PROA H
ATOM   4319 HG13 VAL   480      74.905  44.243  62.095  1.00  0.00      PROA H
ATOM   4320  CG2 VAL   480      76.213  43.463  58.602  1.00  0.00      PROA C
ATOM   4321 HG21 VAL   480      75.624  42.815  57.953  1.00  0.00      PROA H
ATOM   4322 HG22 VAL   480      76.248  44.466  58.176  1.00  0.00      PROA H
ATOM   4323 HG23 VAL   480      77.225  43.069  58.687  1.00  0.00      PROA H
ATOM   4324  C   VAL   480      74.429  42.196  61.944  1.00  0.00      PROA C
ATOM   4325  O   VAL   480      74.821  41.908  63.075  1.00  0.00      PROA O
ATOM   4326  N   PRO   481      73.181  42.537  61.736  1.00  0.00      PROA N
ATOM   4327  CD  PRO   481      72.635  43.081  60.509  1.00  0.00      PROA C
ATOM   4328  HD2 PRO   481      73.153  42.645  59.655  1.00  0.00      PROA H
ATOM   4329  HD3 PRO   481      72.768  44.163  60.500  1.00  0.00      PROA H
ATOM   4330  CG  PRO   481      71.188  42.726  60.493  1.00  0.00      PROA C
ATOM   4331  HG2 PRO   481      71.058  41.754  60.016  1.00  0.00      PROA H
ATOM   4332  HG3 PRO   481      70.634  43.481  59.935  1.00  0.00      PROA H
ATOM   4333  CB  PRO   481      70.872  42.725  61.968  1.00  0.00      PROA C
ATOM   4334  HB2 PRO   481      70.070  42.015  62.168  1.00  0.00      PROA H
ATOM   4335  HB3 PRO   481      70.558  43.723  62.273  1.00  0.00      PROA H
ATOM   4336  CA  PRO   481      72.157  42.312  62.702  1.00  0.00      PROA C
ATOM   4337  HA  PRO   481      72.241  43.050  63.500  1.00  0.00      PROA H
ATOM   4338  C   PRO   481      72.131  40.888  63.168  1.00  0.00      PROA C
ATOM   4339  O   PRO   481      71.890  40.667  64.345  1.00  0.00      PROA O
ATOM   4340  N   ALA   482      72.410  39.909  62.290  1.00  0.00      PROA N
ATOM   4341  H   ALA   482      72.624  40.138  61.330  1.00  0.00      PROA H
ATOM   4342  CA  ALA   482      72.413  38.522  62.682  1.00  0.00      PROA C
ATOM   4343  HA  ALA   482      71.454  38.269  63.133  1.00  0.00      PROA H
ATOM   4344  CB  ALA   482      72.642  37.619  61.466  1.00  0.00      PROA C
ATOM   4345  HB1 ALA   482      73.603  37.859  61.010  1.00  0.00      PROA H
ATOM   4346  HB2 ALA   482      72.641  36.576  61.782  1.00  0.00      PROA H
ATOM   4347  HB3 ALA   482      71.846  37.779  60.739  1.00  0.00      PROA H
ATOM   4348  C   ALA   482      73.431  38.256  63.751  1.00  0.00      PROA C
ATOM   4349  O   ALA   482      73.204  37.612  64.769  1.00  0.00      PROA O
ATOM   4350  N   THR   483      74.589  38.842  63.591  1.00  0.00      PROA N
ATOM   4351  H   THR   483      74.745  39.442  62.793  1.00  0.00      PROA H
ATOM   4352  CA  THR   483      75.677  38.651  64.544  1.00  0.00      PROA C
ATOM   4353  HA  THR   483      75.778  37.590  64.774  1.00  0.00      PROA H
ATOM   4354  CB  THR   483      76.907  39.145  63.954  1.00  0.00      PROA C
ATOM   4355  HB  THR   483      76.761  40.170  63.613  1.00  0.00      PROA H
ATOM   4356  CG2 THR   483      78.110  39.127  65.013  1.00  0.00      PROA C
ATOM   4357 HG21 THR   483      78.277  38.106  65.357  1.00  0.00      PROA H
ATOM   4358 HG22 THR   483      79.017  39.503  64.539  1.00  0.00      PROA H
ATOM   4359 HG23 THR   483      77.856  39.760  65.863  1.00  0.00      PROA H
ATOM   4360  OG1 THR   483      76.740  38.160  62.923  1.00  0.00      PROA O
ATOM   4361  HG1 THR   483      77.467  38.224  62.299  1.00  0.00      PROA H
ATOM   4362  C   THR   483      75.530  39.382  65.759  1.00  0.00      PROA C
ATOM   4363  O   THR   483      76.005  39.001  66.817  1.00  0.00      PROA O
ATOM   4364  N   ILE   484      74.830  40.484  65.650  1.00  0.00      PROA N
ATOM   4365  H   ILE   484      74.499  40.784  64.744  1.00  0.00      PROA H
ATOM   4366  CA  ILE   484      74.544  41.245  66.816  1.00  0.00      PROA C
ATOM   4367  HA  ILE   484      75.445  41.332  67.423  1.00  0.00      PROA H
ATOM   4368  CB  ILE   484      74.086  42.579  66.412  1.00  0.00      PROA C
ATOM   4369  HB  ILE   484      73.285  42.482  65.679  1.00  0.00      PROA H
ATOM   4370  CG2 ILE   484      73.549  43.388  67.614  1.00  0.00      PROA C
ATOM   4371 HG21 ILE   484      74.340  43.508  68.355  1.00  0.00      PROA H
ATOM   4372 HG22 ILE   484      73.219  44.370  67.274  1.00  0.00      PROA H
ATOM   4373 HG23 ILE   484      72.708  42.859  68.063  1.00  0.00      PROA H
ATOM   4374  CG1 ILE   484      75.306  43.169  65.790  1.00  0.00      PROA C
ATOM   4375 HG12 ILE   484      75.947  43.582  66.568  1.00  0.00      PROA H
ATOM   4376 HG13 ILE   484      75.847  42.395  65.246  1.00  0.00      PROA H
ATOM   4377  CD1 ILE   484      74.811  44.211  64.891  1.00  0.00      PROA C
ATOM   4378 HD11 ILE   484      74.256  44.952  65.465  1.00  0.00      PROA H
ATOM   4379 HD12 ILE   484      75.654  44.692  64.395  1.00  0.00      PROA H
ATOM   4380 HD13 ILE   484      74.156  43.765  64.143  1.00  0.00      PROA H
ATOM   4381  C   ILE   484      73.530  40.592  67.675  1.00  0.00      PROA C
ATOM   4382  O   ILE   484      73.638  40.584  68.895  1.00  0.00      PROA O
ATOM   4383  N   VAL   485      72.521  39.986  67.047  1.00  0.00      PROA N
ATOM   4384  H   VAL   485      72.417  40.082  66.047  1.00  0.00      PROA H
ATOM   4385  CA  VAL   485      71.546  39.180  67.740  1.00  0.00      PROA C
ATOM   4386  HA  VAL   485      71.129  39.748  68.572  1.00  0.00      PROA H
ATOM   4387  CB  VAL   485      70.419  38.783  66.796  1.00  0.00      PROA C
ATOM   4388  HB  VAL   485      70.830  38.237  65.947  1.00  0.00      PROA H
ATOM   4389  CG1 VAL   485      69.408  37.892  67.525  1.00  0.00      PROA C
ATOM   4390 HG11 VAL   485      68.990  38.434  68.373  1.00  0.00      PROA H
ATOM   4391 HG12 VAL   485      68.607  37.615  66.840  1.00  0.00      PROA H
ATOM   4392 HG13 VAL   485      69.909  36.991  67.881  1.00  0.00      PROA H
ATOM   4393  CG2 VAL   485      69.711  40.040  66.252  1.00  0.00      PROA C
ATOM   4394 HG21 VAL   485      70.428  40.657  65.711  1.00  0.00      PROA H
ATOM   4395 HG22 VAL   485      68.907  39.743  65.579  1.00  0.00      PROA H
ATOM   4396 HG23 VAL   485      69.295  40.612  67.082  1.00  0.00      PROA H
ATOM   4397  C   VAL   485      72.208  37.962  68.363  1.00  0.00      PROA C
ATOM   4398  O   VAL   485      71.950  37.588  69.504  1.00  0.00      PROA O
ATOM   4399  N   LEU   486      73.132  37.326  67.624  1.00  0.00      PROA N
ATOM   4400  H   LEU   486      73.346  37.653  66.692  1.00  0.00      PROA H
ATOM   4401  CA  LEU   486      73.852  36.169  68.109  1.00  0.00      PROA C
ATOM   4402  HA  LEU   486      73.145  35.441  68.508  1.00  0.00      PROA H
ATOM   4403  CB  LEU   486      74.659  35.500  66.988  1.00  0.00      PROA C
ATOM   4404  HB2 LEU   486      74.159  35.664  66.033  1.00  0.00      PROA H
ATOM   4405  HB3 LEU   486      75.659  35.932  66.952  1.00  0.00      PROA H
ATOM   4406  CG  LEU   486      74.795  33.988  67.206  1.00  0.00      PROA C
ATOM   4407  HG  LEU   486      75.339  33.802  68.132  1.00  0.00      PROA H
ATOM   4408  CD1 LEU   486      73.428  33.303  67.305  1.00  0.00      PROA C
ATOM   4409 HD11 LEU   486      72.871  33.467  66.382  1.00  0.00      PROA H
ATOM   4410 HD12 LEU   486      73.567  32.233  67.459  1.00  0.00      PROA H
ATOM   4411 HD13 LEU   486      72.871  33.721  68.144  1.00  0.00      PROA H
ATOM   4412  CD2 LEU   486      75.606  33.370  66.073  1.00  0.00      PROA C
ATOM   4413 HD21 LEU   486      76.598  33.820  66.048  1.00  0.00      PROA H
ATOM   4414 HD22 LEU   486      75.698  32.297  66.235  1.00  0.00      PROA H
ATOM   4415 HD23 LEU   486      75.101  33.552  65.123  1.00  0.00      PROA H
ATOM   4416  C   LEU   486      74.744  36.469  69.258  1.00  0.00      PROA C
ATOM   4417  O   LEU   486      74.859  35.754  70.246  1.00  0.00      PROA O
ATOM   4418  N   ALA   487      75.379  37.600  69.185  1.00  0.00      PROA N
ATOM   4419  H   ALA   487      75.385  38.121  68.320  1.00  0.00      PROA H
ATOM   4420  CA  ALA   487      76.048  38.098  70.284  1.00  0.00      PROA C
ATOM   4421  HA  ALA   487      76.800  37.379  70.608  1.00  0.00      PROA H
ATOM   4422  CB  ALA   487      76.521  39.271  69.547  1.00  0.00      PROA C
ATOM   4423  HB1 ALA   487      75.666  39.842  69.185  1.00  0.00      PROA H
ATOM   4424  HB2 ALA   487      77.122  39.897  70.206  1.00  0.00      PROA H
ATOM   4425  HB3 ALA   487      77.127  38.949  68.700  1.00  0.00      PROA H
ATOM   4426  C   ALA   487      75.272  38.491  71.509  1.00  0.00      PROA C
ATOM   4427  O   ALA   487      75.682  38.271  72.647  1.00  0.00      PROA O
ATOM   4428  N   CYS   488      74.112  39.095  71.279  1.00  0.00      PROA N
ATOM   4429  H   CYS   488      73.864  39.371  70.340  1.00  0.00      PROA H
ATOM   4430  CA  CYS   488      73.171  39.378  72.326  1.00  0.00      PROA C
ATOM   4431  HA  CYS   488      73.642  40.013  73.076  1.00  0.00      PROA H
ATOM   4432  CB  CYS   488      71.940  40.106  71.747  1.00  0.00      PROA C
ATOM   4433  HB2 CYS   488      71.652  39.639  70.805  1.00  0.00      PROA H
ATOM   4434  HB3 CYS   488      71.113  40.040  72.453  1.00  0.00      PROA H
ATOM   4435  SG  CYS   488      72.234  41.873  71.413  1.00  0.00      PROA S
ATOM   4436  HG  CYS   488      71.014  42.132  70.952  1.00  0.00      PROA H
ATOM   4437  C   CYS   488      72.721  38.114  73.032  1.00  0.00      PROA C
ATOM   4438  O   CYS   488      72.660  38.051  74.253  1.00  0.00      PROA O
ATOM   4439  N   TYR   489      72.439  37.049  72.271  1.00  0.00      PROA N
ATOM   4440  H   TYR   489      72.459  37.128  71.264  1.00  0.00      PROA H
ATOM   4441  CA  TYR   489      72.101  35.763  72.825  1.00  0.00      PROA C
ATOM   4442  HA  TYR   489      71.331  35.886  73.586  1.00  0.00      PROA H
ATOM   4443  CB  TYR   489      71.572  34.822  71.729  1.00  0.00      PROA C
ATOM   4444  HB2 TYR   489      72.170  34.943  70.825  1.00  0.00      PROA H
ATOM   4445  HB3 TYR   489      71.638  33.789  72.072  1.00  0.00      PROA H
ATOM   4446  CG  TYR   489      70.163  35.133  71.416  1.00  0.00      PROA C
ATOM   4447  CD1 TYR   489      69.213  35.264  72.451  1.00  0.00      PROA C
ATOM   4448  HD1 TYR   489      69.525  35.178  73.491  1.00  0.00      PROA H
ATOM   4449  CE1 TYR   489      67.879  35.502  72.144  1.00  0.00      PROA C
ATOM   4450  HE1 TYR   489      67.158  35.673  72.943  1.00  0.00      PROA H
ATOM   4451  CZ  TYR   489      67.528  35.510  70.806  1.00  0.00      PROA C
ATOM   4452  OH  TYR   489      66.254  35.153  70.527  1.00  0.00      PROA O
ATOM   4453  HH  TYR   489      65.746  34.934  71.311  1.00  0.00      PROA H
ATOM   4454  CE2 TYR   489      68.426  35.464  69.764  1.00  0.00      PROA C
ATOM   4455  HE2 TYR   489      68.080  35.602  68.739  1.00  0.00      PROA H
ATOM   4456  CD2 TYR   489      69.762  35.237  70.071  1.00  0.00      PROA C
ATOM   4457  HD2 TYR   489      70.498  35.139  69.273  1.00  0.00      PROA H
ATOM   4458  C   TYR   489      73.232  35.077  73.544  1.00  0.00      PROA C
ATOM   4459  O   TYR   489      73.042  34.392  74.546  1.00  0.00      PROA O
ATOM   4460  N   PHE   490      74.469  35.214  73.044  1.00  0.00      PROA N
ATOM   4461  H   PHE   490      74.608  35.686  72.162  1.00  0.00      PROA H
ATOM   4462  CA  PHE   490      75.630  34.701  73.734  1.00  0.00      PROA C
ATOM   4463  HA  PHE   490      75.466  33.656  73.997  1.00  0.00      PROA H
ATOM   4464  CB  PHE   490      76.852  34.815  72.816  1.00  0.00      PROA C
ATOM   4465  HB2 PHE   490      76.537  34.721  71.777  1.00  0.00      PROA H
ATOM   4466  HB3 PHE   490      77.330  35.783  72.965  1.00  0.00      PROA H
ATOM   4467  CG  PHE   490      77.793  33.737  73.151  1.00  0.00      PROA C
ATOM   4468  CD1 PHE   490      78.656  33.872  74.254  1.00  0.00      PROA C
ATOM   4469  HD1 PHE   490      78.621  34.774  74.866  1.00  0.00      PROA H
ATOM   4470  CE1 PHE   490      79.544  32.860  74.555  1.00  0.00      PROA C
ATOM   4471  HE1 PHE   490      80.203  32.952  75.419  1.00  0.00      PROA H
ATOM   4472  CZ  PHE   490      79.547  31.757  73.723  1.00  0.00      PROA C
ATOM   4473  HZ  PHE   490      80.240  30.936  73.908  1.00  0.00      PROA H
ATOM   4474  CE2 PHE   490      78.731  31.571  72.629  1.00  0.00      PROA C
ATOM   4475  HE2 PHE   490      78.812  30.659  72.038  1.00  0.00      PROA H
ATOM   4476  CD2 PHE   490      77.834  32.583  72.344  1.00  0.00      PROA C
ATOM   4477  HD2 PHE   490      77.159  32.488  71.494  1.00  0.00      PROA H
ATOM   4478  C   PHE   490      75.905  35.460  75.027  1.00  0.00      PROA C
ATOM   4479  O   PHE   490      76.178  34.891  76.076  1.00  0.00      PROA O
ATOM   4480  N   TYR   491      75.791  36.792  75.010  1.00  0.00      PROA N
ATOM   4481  H   TYR   491      75.735  37.283  74.129  1.00  0.00      PROA H
ATOM   4482  CA  TYR   491      75.741  37.590  76.217  1.00  0.00      PROA C
ATOM   4483  HA  TYR   491      76.704  37.541  76.726  1.00  0.00      PROA H
ATOM   4484  CB  TYR   491      75.424  39.038  75.764  1.00  0.00      PROA C
ATOM   4485  HB2 TYR   491      76.220  39.397  75.112  1.00  0.00      PROA H
ATOM   4486  HB3 TYR   491      74.478  39.051  75.223  1.00  0.00      PROA H
ATOM   4487  CG  TYR   491      75.294  40.048  76.858  1.00  0.00      PROA C
ATOM   4488  CD1 TYR   491      76.417  40.429  77.596  1.00  0.00      PROA C
ATOM   4489  HD1 TYR   491      77.392  39.997  77.368  1.00  0.00      PROA H
ATOM   4490  CE1 TYR   491      76.287  41.365  78.628  1.00  0.00      PROA C
ATOM   4491  HE1 TYR   491      77.139  41.593  79.269  1.00  0.00      PROA H
ATOM   4492  CZ  TYR   491      75.073  42.012  78.846  1.00  0.00      PROA C
ATOM   4493  OH  TYR   491      74.981  42.986  79.850  1.00  0.00      PROA O
ATOM   4494  HH  TYR   491      75.808  43.122  80.318  1.00  0.00      PROA H
ATOM   4495  CE2 TYR   491      73.951  41.654  78.103  1.00  0.00      PROA C
ATOM   4496  HE2 TYR   491      72.992  42.135  78.298  1.00  0.00      PROA H
ATOM   4497  CD2 TYR   491      74.061  40.674  77.108  1.00  0.00      PROA C
ATOM   4498  HD2 TYR   491      73.182  40.399  76.526  1.00  0.00      PROA H
ATOM   4499  C   TYR   491      74.687  37.091  77.204  1.00  0.00      PROA C
ATOM   4500  O   TYR   491      74.986  36.840  78.368  1.00  0.00      PROA O
ATOM   4501  N   GLU   492      73.453  36.840  76.723  1.00  0.00      PROA N
ATOM   4502  H   GLU   492      73.245  37.017  75.750  1.00  0.00      PROA H
ATOM   4503  CA  GLU   492      72.375  36.318  77.533  1.00  0.00      PROA C
ATOM   4504  HA  GLU   492      72.161  37.013  78.345  1.00  0.00      PROA H
ATOM   4505  CB  GLU   492      71.093  36.132  76.673  1.00  0.00      PROA C
ATOM   4506  HB2 GLU   492      71.265  36.529  75.672  1.00  0.00      PROA H
ATOM   4507  HB3 GLU   492      70.850  35.072  76.606  1.00  0.00      PROA H
ATOM   4508  CG  GLU   492      69.827  36.836  77.209  1.00  0.00      PROA C
ATOM   4509  HG2 GLU   492      69.387  36.236  78.004  1.00  0.00      PROA H
ATOM   4510  HG3 GLU   492      70.095  37.817  77.601  1.00  0.00      PROA H
ATOM   4511  CD  GLU   492      68.771  37.032  76.122  1.00  0.00      PROA C
ATOM   4512  OE1 GLU   492      68.952  37.886  75.217  1.00  0.00      PROA O
ATOM   4513  OE2 GLU   492      67.711  36.357  76.193  1.00  0.00      PROA O
ATOM   4514  C   GLU   492      72.712  34.984  78.131  1.00  0.00      PROA C
ATOM   4515  O   GLU   492      72.645  34.805  79.327  1.00  0.00      PROA O
ATOM   4516  N   GLN   493      73.149  33.991  77.348  1.00  0.00      PROA N
ATOM   4517  H   GLN   493      73.290  34.151  76.361  1.00  0.00      PROA H
ATOM   4518  CA  GLN   493      73.430  32.673  77.885  1.00  0.00      PROA C
ATOM   4519  HA  GLN   493      72.576  32.328  78.469  1.00  0.00      PROA H
ATOM   4520  CB  GLN   493      73.694  31.671  76.739  1.00  0.00      PROA C
ATOM   4521  HB2 GLN   493      73.648  30.653  77.128  1.00  0.00      PROA H
ATOM   4522  HB3 GLN   493      72.938  31.797  75.964  1.00  0.00      PROA H
ATOM   4523  CG  GLN   493      75.068  31.835  76.063  1.00  0.00      PROA C
ATOM   4524  HG2 GLN   493      74.973  31.642  74.994  1.00  0.00      PROA H
ATOM   4525  HG3 GLN   493      75.431  32.851  76.217  1.00  0.00      PROA H
ATOM   4526  CD  GLN   493      76.137  30.890  76.597  1.00  0.00      PROA C
ATOM   4527  OE1 GLN   493      75.908  29.707  76.809  1.00  0.00      PROA O
ATOM   4528  NE2 GLN   493      77.361  31.396  76.829  1.00  0.00      PROA N
ATOM   4529 HE21 GLN   493      78.093  30.797  77.183  1.00  0.00      PROA H
ATOM   4530 HE22 GLN   493      77.543  32.373  76.648  1.00  0.00      PROA H
ATOM   4531  C   GLN   493      74.595  32.680  78.864  1.00  0.00      PROA C
ATOM   4532  O   GLN   493      74.607  31.944  79.841  1.00  0.00      PROA O
ATOM   4533  N   ALA   494      75.624  33.516  78.608  1.00  0.00      PROA N
ATOM   4534  H   ALA   494      75.577  34.148  77.822  1.00  0.00      PROA H
ATOM   4535  CA  ALA   494      76.805  33.538  79.432  1.00  0.00      PROA C
ATOM   4536  HA  ALA   494      77.114  32.517  79.652  1.00  0.00      PROA H
ATOM   4537  CB  ALA   494      77.943  34.267  78.690  1.00  0.00      PROA C
ATOM   4538  HB1 ALA   494      77.637  35.290  78.470  1.00  0.00      PROA H
ATOM   4539  HB2 ALA   494      78.835  34.281  79.317  1.00  0.00      PROA H
ATOM   4540  HB3 ALA   494      78.162  33.745  77.759  1.00  0.00      PROA H
ATOM   4541  C   ALA   494      76.562  34.197  80.778  1.00  0.00      PROA C
ATOM   4542  O   ALA   494      77.126  33.794  81.805  1.00  0.00      PROA O
ATOM   4543  N   PHE   495      75.697  35.232  80.803  1.00  0.00      PROA N
ATOM   4544  H   PHE   495      75.166  35.466  79.976  1.00  0.00      PROA H
ATOM   4545  CA  PHE   495      75.521  36.012  82.001  1.00  0.00      PROA C
ATOM   4546  HA  PHE   495      76.211  35.661  82.769  1.00  0.00      PROA H
ATOM   4547  CB  PHE   495      75.786  37.497  81.784  1.00  0.00      PROA C
ATOM   4548  HB2 PHE   495      75.042  37.902  81.098  1.00  0.00      PROA H
ATOM   4549  HB3 PHE   495      75.723  38.021  82.738  1.00  0.00      PROA H
ATOM   4550  CG  PHE   495      77.081  37.625  81.237  1.00  0.00      PROA C
ATOM   4551  CD1 PHE   495      78.148  37.260  82.061  1.00  0.00      PROA C
ATOM   4552  HD1 PHE   495      77.958  36.745  83.003  1.00  0.00      PROA H
ATOM   4553  CE1 PHE   495      79.371  37.580  81.618  1.00  0.00      PROA C
ATOM   4554  HE1 PHE   495      80.229  37.508  82.286  1.00  0.00      PROA H
ATOM   4555  CZ  PHE   495      79.504  37.997  80.310  1.00  0.00      PROA C
ATOM   4556  HZ  PHE   495      80.496  38.119  79.875  1.00  0.00      PROA H
ATOM   4557  CE2 PHE   495      78.535  38.298  79.427  1.00  0.00      PROA C
ATOM   4558  HE2 PHE   495      78.797  38.605  78.414  1.00  0.00      PROA H
ATOM   4559  CD2 PHE   495      77.277  38.171  79.942  1.00  0.00      PROA C
ATOM   4560  HD2 PHE   495      76.419  38.493  79.351  1.00  0.00      PROA H
ATOM   4561  C   PHE   495      74.160  35.932  82.586  1.00  0.00      PROA C
ATOM   4562  O   PHE   495      73.867  36.654  83.534  1.00  0.00      PROA O
ATOM   4563  N   ARG   496      73.299  35.028  82.114  1.00  0.00      PROA N
ATOM   4564  H   ARG   496      73.596  34.371  81.407  1.00  0.00      PROA H
ATOM   4565  CA  ARG   496      71.950  34.993  82.614  1.00  0.00      PROA C
ATOM   4566  HA  ARG   496      71.588  36.011  82.756  1.00  0.00      PROA H
ATOM   4567  CB  ARG   496      70.992  34.280  81.654  1.00  0.00      PROA C
ATOM   4568  HB2 ARG   496      70.987  34.797  80.695  1.00  0.00      PROA H
ATOM   4569  HB3 ARG   496      71.320  33.251  81.511  1.00  0.00      PROA H
ATOM   4570  CG  ARG   496      69.536  34.214  82.124  1.00  0.00      PROA C
ATOM   4571  HG2 ARG   496      69.497  33.806  83.134  1.00  0.00      PROA H
ATOM   4572  HG3 ARG   496      69.106  35.216  82.121  1.00  0.00      PROA H
ATOM   4573  CD  ARG   496      68.700  33.328  81.211  1.00  0.00      PROA C
ATOM   4574  HD2 ARG   496      69.347  32.603  80.716  1.00  0.00      PROA H
ATOM   4575  HD3 ARG   496      67.951  32.801  81.802  1.00  0.00      PROA H
ATOM   4576  NE  ARG   496      68.030  34.184  80.194  1.00  0.00      PROA N
ATOM   4577  HE  ARG   496      67.742  35.115  80.461  1.00  0.00      PROA H
ATOM   4578  CZ  ARG   496      67.804  33.760  78.962  1.00  0.00      PROA C
ATOM   4579  NH1 ARG   496      68.169  32.568  78.565  1.00  0.00      PROA N
ATOM   4580 HH11 ARG   496      68.636  31.946  79.209  1.00  0.00      PROA H
ATOM   4581 HH12 ARG   496      67.981  32.276  77.617  1.00  0.00      PROA H
ATOM   4582  NH2 ARG   496      67.184  34.545  78.116  1.00  0.00      PROA N
ATOM   4583 HH21 ARG   496      66.884  35.464  78.410  1.00  0.00      PROA H
ATOM   4584 HH22 ARG   496      67.008  34.228  77.173  1.00  0.00      PROA H
ATOM   4585  C   ARG   496      71.871  34.353  83.958  1.00  0.00      PROA C
ATOM   4586  O   ARG   496      71.122  34.827  84.800  1.00  0.00      PROA O
ATOM   4587  N   GLU   497      72.700  33.345  84.263  1.00  0.00      PROA N
ATOM   4588  H   GLU   497      73.285  32.939  83.546  1.00  0.00      PROA H
ATOM   4589  CA  GLU   497      72.765  32.833  85.613  1.00  0.00      PROA C
ATOM   4590  HA  GLU   497      71.772  32.512  85.928  1.00  0.00      PROA H
ATOM   4591  CB  GLU   497      73.723  31.633  85.703  1.00  0.00      PROA C
ATOM   4592  HB2 GLU   497      74.658  31.875  85.200  1.00  0.00      PROA H
ATOM   4593  HB3 GLU   497      73.923  31.405  86.750  1.00  0.00      PROA H
ATOM   4594  CG  GLU   497      73.154  30.352  85.045  1.00  0.00      PROA C
ATOM   4595  HG2 GLU   497      73.375  29.490  85.674  1.00  0.00      PROA H
ATOM   4596  HG3 GLU   497      72.075  30.450  84.930  1.00  0.00      PROA H
ATOM   4597  CD  GLU   497      73.773  30.120  83.665  1.00  0.00      PROA C
ATOM   4598  OE1 GLU   497      73.689  31.066  82.838  1.00  0.00      PROA O
ATOM   4599  OE2 GLU   497      74.397  29.045  83.451  1.00  0.00      PROA O
ATOM   4600  C   GLU   497      73.191  33.883  86.609  1.00  0.00      PROA C
ATOM   4601  O   GLU   497      72.672  33.964  87.713  1.00  0.00      PROA O
ATOM   4602  N   HIP   498      74.169  34.727  86.229  1.00  0.00      PROA N
ATOM   4603  H   HIP   498      74.646  34.583  85.350  1.00  0.00      PROA H
ATOM   4604  CA  HIP   498      74.592  35.857  87.024  1.00  0.00      PROA C
ATOM   4605  HA  HIP   498      74.787  35.531  88.046  1.00  0.00      PROA H
ATOM   4606  CB  HIP   498      75.880  36.494  86.458  1.00  0.00      PROA C
ATOM   4607  HB2 HIP   498      75.641  37.061  85.559  1.00  0.00      PROA H
ATOM   4608  HB3 HIP   498      76.314  37.160  87.203  1.00  0.00      PROA H
ATOM   4609  CG  HIP   498      76.925  35.461  86.092  1.00  0.00      PROA C
ATOM   4610  ND1 HIP   498      76.886  34.736  84.930  1.00  0.00      PROA N
ATOM   4611  HD1 HIP   498      76.173  34.796  84.217  1.00  0.00      PROA H
ATOM   4612  CE1 HIP   498      77.939  33.933  84.877  1.00  0.00      PROA C
ATOM   4613  HE1 HIP   498      78.086  33.283  84.014  1.00  0.00      PROA H
ATOM   4614  NE2 HIP   498      78.651  34.106  85.981  1.00  0.00      PROA N
ATOM   4615  HE2 HIP   498      79.501  33.610  86.206  1.00  0.00      PROA H
ATOM   4616  CD2 HIP   498      78.039  35.060  86.747  1.00  0.00      PROA C
ATOM   4617  HD2 HIP   498      78.496  35.341  87.696  1.00  0.00      PROA H
ATOM   4618  C   HIP   498      73.513  36.909  87.171  1.00  0.00      PROA C
ATOM   4619  O   HIP   498      73.316  37.431  88.260  1.00  0.00      PROA O
ATOM   4620  N   TRP   499      72.770  37.224  86.092  1.00  0.00      PROA N
ATOM   4621  H   TRP   499      72.992  36.823  85.192  1.00  0.00      PROA H
ATOM   4622  CA  TRP   499      71.644  38.131  86.168  1.00  0.00      PROA C
ATOM   4623  HA  TRP   499      71.973  39.087  86.576  1.00  0.00      PROA H
ATOM   4624  CB  TRP   499      71.025  38.381  84.775  1.00  0.00      PROA C
ATOM   4625  HB2 TRP   499      70.672  37.438  84.359  1.00  0.00      PROA H
ATOM   4626  HB3 TRP   499      70.188  39.073  84.867  1.00  0.00      PROA H
ATOM   4627  CG  TRP   499      71.979  38.968  83.794  1.00  0.00      PROA C
ATOM   4628  CD1 TRP   499      73.159  39.603  84.075  1.00  0.00      PROA C
ATOM   4629  HD1 TRP   499      73.471  39.742  85.110  1.00  0.00      PROA H
ATOM   4630  NE1 TRP   499      73.768  39.971  82.913  1.00  0.00      PROA N
ATOM   4631  HE1 TRP   499      74.655  40.450  82.841  1.00  0.00      PROA H
ATOM   4632  CE2 TRP   499      72.994  39.590  81.862  1.00  0.00      PROA C
ATOM   4633  CZ2 TRP   499      73.199  39.725  80.511  1.00  0.00      PROA C
ATOM   4634  HZ2 TRP   499      74.120  40.177  80.142  1.00  0.00      PROA H
ATOM   4635  CH2 TRP   499      72.209  39.273  79.643  1.00  0.00      PROA C
ATOM   4636  HH2 TRP   499      72.324  39.409  78.567  1.00  0.00      PROA H
ATOM   4637  CZ3 TRP   499      71.072  38.647  80.138  1.00  0.00      PROA C
ATOM   4638  HZ3 TRP   499      70.307  38.285  79.451  1.00  0.00      PROA H
ATOM   4639  CE3 TRP   499      70.874  38.465  81.501  1.00  0.00      PROA C
ATOM   4640  HE3 TRP   499      69.981  37.953  81.858  1.00  0.00      PROA H
ATOM   4641  CD2 TRP   499      71.844  38.955  82.372  1.00  0.00      PROA C
ATOM   4642  C   TRP   499      70.552  37.652  87.086  1.00  0.00      PROA C
ATOM   4643  O   TRP   499      70.004  38.411  87.883  1.00  0.00      PROA O
ATOM   4644  N   GLU   500      70.205  36.353  87.006  1.00  0.00      PROA N
ATOM   4645  H   GLU   500      70.628  35.760  86.306  1.00  0.00      PROA H
ATOM   4646  CA  GLU   500      69.239  35.752  87.887  1.00  0.00      PROA C
ATOM   4647  HA  GLU   500      68.324  36.344  87.883  1.00  0.00      PROA H
ATOM   4648  CB  GLU   500      68.893  34.327  87.451  1.00  0.00      PROA C
ATOM   4649  HB2 GLU   500      69.789  33.707  87.491  1.00  0.00      PROA H
ATOM   4650  HB3 GLU   500      68.138  33.915  88.121  1.00  0.00      PROA H
ATOM   4651  CG  GLU   500      68.335  34.248  86.014  1.00  0.00      PROA C
ATOM   4652  HG2 GLU   500      68.008  35.238  85.696  1.00  0.00      PROA H
ATOM   4653  HG3 GLU   500      69.113  33.890  85.340  1.00  0.00      PROA H
ATOM   4654  CD  GLU   500      67.148  33.306  85.899  1.00  0.00      PROA C
ATOM   4655  OE1 GLU   500      66.011  33.785  86.124  1.00  0.00      PROA O
ATOM   4656  OE2 GLU   500      67.347  32.093  85.623  1.00  0.00      PROA O
ATOM   4657  C   GLU   500      69.694  35.724  89.315  1.00  0.00      PROA C
ATOM   4658  O   GLU   500      68.924  36.022  90.224  1.00  0.00      PROA O
ATOM   4659  N   ARG   501      70.995  35.435  89.551  1.00  0.00      PROA N
ATOM   4660  H   ARG   501      71.579  35.085  88.804  1.00  0.00      PROA H
ATOM   4661  CA  ARG   501      71.612  35.605  90.847  1.00  0.00      PROA C
ATOM   4662  HA  ARG   501      71.176  34.898  91.552  1.00  0.00      PROA H
ATOM   4663  CB  ARG   501      73.135  35.355  90.776  1.00  0.00      PROA C
ATOM   4664  HB2 ARG   501      73.388  34.918  89.810  1.00  0.00      PROA H
ATOM   4665  HB3 ARG   501      73.665  36.300  90.897  1.00  0.00      PROA H
ATOM   4666  CG  ARG   501      73.672  34.401  91.853  1.00  0.00      PROA C
ATOM   4667  HG2 ARG   501      73.755  34.933  92.801  1.00  0.00      PROA H
ATOM   4668  HG3 ARG   501      72.988  33.560  91.967  1.00  0.00      PROA H
ATOM   4669  CD  ARG   501      75.052  33.859  91.478  1.00  0.00      PROA C
ATOM   4670  HD2 ARG   501      75.684  34.678  91.135  1.00  0.00      PROA H
ATOM   4671  HD3 ARG   501      75.507  33.390  92.351  1.00  0.00      PROA H
ATOM   4672  NE  ARG   501      74.964  32.833  90.378  1.00  0.00      PROA N
ATOM   4673  HE  ARG   501      74.252  32.119  90.441  1.00  0.00      PROA H
ATOM   4674  CZ  ARG   501      75.796  32.849  89.340  1.00  0.00      PROA C
ATOM   4675  NH1 ARG   501      76.652  33.835  89.132  1.00  0.00      PROA N
ATOM   4676 HH11 ARG   501      76.689  34.612  89.776  1.00  0.00      PROA H
ATOM   4677 HH12 ARG   501      77.266  33.806  88.330  1.00  0.00      PROA H
ATOM   4678  NH2 ARG   501      75.770  31.867  88.454  1.00  0.00      PROA N
ATOM   4679 HH21 ARG   501      75.117  31.105  88.568  1.00  0.00      PROA H
ATOM   4680 HH22 ARG   501      76.404  31.884  87.668  1.00  0.00      PROA H
ATOM   4681  C   ARG   501      71.343  36.984  91.368  1.00  0.00      PROA C
ATOM   4682  O   ARG   501      70.654  37.097  92.376  1.00  0.00      PROA O
ATOM   4683  N   THR   502      71.770  38.038  90.638  1.00  0.00      PROA N
ATOM   4684  H   THR   502      72.190  37.887  89.732  1.00  0.00      PROA H
ATOM   4685  CA  THR   502      71.689  39.442  91.032  1.00  0.00      PROA C
ATOM   4686  HA  THR   502      72.229  39.589  91.967  1.00  0.00      PROA H
ATOM   4687  CB  THR   502      72.284  40.375  90.005  1.00  0.00      PROA C
ATOM   4688  HB  THR   502      71.615  40.448  89.149  1.00  0.00      PROA H
ATOM   4689  CG2 THR   502      72.489  41.774  90.589  1.00  0.00      PROA C
ATOM   4690 HG21 THR   502      73.164  41.718  91.443  1.00  0.00      PROA H
ATOM   4691 HG22 THR   502      72.919  42.426  89.829  1.00  0.00      PROA H
ATOM   4692 HG23 THR   502      71.529  42.178  90.912  1.00  0.00      PROA H
ATOM   4693  OG1 THR   502      73.575  39.927  89.626  1.00  0.00      PROA O
ATOM   4694  HG1 THR   502      73.942  40.528  88.973  1.00  0.00      PROA H
ATOM   4695  C   THR   502      70.279  39.855  91.318  1.00  0.00      PROA C
ATOM   4696  O   THR   502      69.986  40.478  92.333  1.00  0.00      PROA O
ATOM   4697  N   TRP   503      69.321  39.444  90.468  1.00  0.00      PROA N
ATOM   4698  H   TRP   503      69.574  38.964  89.616  1.00  0.00      PROA H
ATOM   4699  CA  TRP   503      67.920  39.656  90.711  1.00  0.00      PROA C
ATOM   4700  HA  TRP   503      67.736  40.716  90.884  1.00  0.00      PROA H
ATOM   4701  CB  TRP   503      67.066  39.208  89.524  1.00  0.00      PROA C
ATOM   4702  HB2 TRP   503      67.362  39.763  88.633  1.00  0.00      PROA H
ATOM   4703  HB3 TRP   503      67.212  38.142  89.352  1.00  0.00      PROA H
ATOM   4704  CG  TRP   503      65.609  39.436  89.737  1.00  0.00      PROA C
ATOM   4705  CD1 TRP   503      64.910  40.578  89.476  1.00  0.00      PROA C
ATOM   4706  HD1 TRP   503      65.415  41.439  89.038  1.00  0.00      PROA H
ATOM   4707  NE1 TRP   503      63.599  40.402  89.848  1.00  0.00      PROA N
ATOM   4708  HE1 TRP   503      62.860  41.081  89.733  1.00  0.00      PROA H
ATOM   4709  CE2 TRP   503      63.451  39.163  90.398  1.00  0.00      PROA C
ATOM   4710  CZ2 TRP   503      62.329  38.528  90.886  1.00  0.00      PROA C
ATOM   4711  HZ2 TRP   503      61.365  39.036  90.867  1.00  0.00      PROA H
ATOM   4712  CH2 TRP   503      62.476  37.236  91.395  1.00  0.00      PROA C
ATOM   4713  HH2 TRP   503      61.617  36.717  91.821  1.00  0.00      PROA H
ATOM   4714  CZ3 TRP   503      63.706  36.589  91.371  1.00  0.00      PROA C
ATOM   4715  HZ3 TRP   503      63.799  35.579  91.772  1.00  0.00      PROA H
ATOM   4716  CE3 TRP   503      64.836  37.209  90.839  1.00  0.00      PROA C
ATOM   4717  HE3 TRP   503      65.785  36.675  90.801  1.00  0.00      PROA H
ATOM   4718  CD2 TRP   503      64.705  38.519  90.364  1.00  0.00      PROA C
ATOM   4719  C   TRP   503      67.407  39.032  91.987  1.00  0.00      PROA C
ATOM   4720  O   TRP   503      66.642  39.643  92.734  1.00  0.00      PROA O
ATOM   4721  N   LEU   504      67.832  37.798  92.260  1.00  0.00      PROA N
ATOM   4722  H   LEU   504      68.414  37.306  91.598  1.00  0.00      PROA H
ATOM   4723  CA  LEU   504      67.495  37.119  93.478  1.00  0.00      PROA C
ATOM   4724  HA  LEU   504      66.413  37.119  93.607  1.00  0.00      PROA H
ATOM   4725  CB  LEU   504      67.990  35.663  93.446  1.00  0.00      PROA C
ATOM   4726  HB2 LEU   504      68.028  35.313  92.414  1.00  0.00      PROA H
ATOM   4727  HB3 LEU   504      68.986  35.607  93.885  1.00  0.00      PROA H
ATOM   4728  CG  LEU   504      67.091  34.695  94.226  1.00  0.00      PROA C
ATOM   4729  HG  LEU   504      66.935  35.077  95.235  1.00  0.00      PROA H
ATOM   4730  CD1 LEU   504      65.731  34.551  93.531  1.00  0.00      PROA C
ATOM   4731 HD11 LEU   504      65.877  34.164  92.522  1.00  0.00      PROA H
ATOM   4732 HD12 LEU   504      65.105  33.861  94.097  1.00  0.00      PROA H
ATOM   4733 HD13 LEU   504      65.244  35.524  93.480  1.00  0.00      PROA H
ATOM   4734  CD2 LEU   504      67.777  33.333  94.352  1.00  0.00      PROA C
ATOM   4735 HD21 LEU   504      68.723  33.450  94.881  1.00  0.00      PROA H
ATOM   4736 HD22 LEU   504      67.133  32.651  94.906  1.00  0.00      PROA H
ATOM   4737 HD23 LEU   504      67.965  32.927  93.358  1.00  0.00      PROA H
ATOM   4738  C   LEU   504      68.081  37.819  94.669  1.00  0.00      PROA C
ATOM   4739  O   LEU   504      67.413  37.999  95.670  1.00  0.00      PROA O
ATOM   4740  N   LEU   505      69.336  38.311  94.588  1.00  0.00      PROA N
ATOM   4741  H   LEU   505      69.890  38.150  93.759  1.00  0.00      PROA H
ATOM   4742  CA  LEU   505      69.931  39.077  95.669  1.00  0.00      PROA C
ATOM   4743  HA  LEU   505      69.966  38.467  96.571  1.00  0.00      PROA H
ATOM   4744  CB  LEU   505      71.384  39.550  95.371  1.00  0.00      PROA C
ATOM   4745  HB2 LEU   505      71.420  40.019  94.388  1.00  0.00      PROA H
ATOM   4746  HB3 LEU   505      71.695  40.270  96.129  1.00  0.00      PROA H
ATOM   4747  CG  LEU   505      72.567  38.543  95.329  1.00  0.00      PROA C
ATOM   4748  HG  LEU   505      72.353  37.703  95.990  1.00  0.00      PROA H
ATOM   4749  CD1 LEU   505      72.817  37.991  93.947  1.00  0.00      PROA C
ATOM   4750 HD11 LEU   505      73.052  38.808  93.265  1.00  0.00      PROA H
ATOM   4751 HD12 LEU   505      73.654  37.294  93.979  1.00  0.00      PROA H
ATOM   4752 HD13 LEU   505      71.925  37.471  93.596  1.00  0.00      PROA H
ATOM   4753  CD2 LEU   505      73.855  39.270  95.704  1.00  0.00      PROA C
ATOM   4754 HD21 LEU   505      73.761  39.683  96.709  1.00  0.00      PROA H
ATOM   4755 HD22 LEU   505      74.689  38.570  95.677  1.00  0.00      PROA H
ATOM   4756 HD23 LEU   505      74.036  40.078  94.996  1.00  0.00      PROA H
ATOM   4757  C   LEU   505      69.130  40.336  95.990  1.00  0.00      PROA C
ATOM   4758  O   LEU   505      69.065  40.779  97.135  1.00  0.00      PROA O
ATOM   4759  N   GLN   506      68.536  40.983  94.979  1.00  0.00      PROA N
ATOM   4760  H   GLN   506      68.570  40.599  94.046  1.00  0.00      PROA H
ATOM   4761  CA  GLN   506      67.842  42.227  95.189  1.00  0.00      PROA C
ATOM   4762  HA  GLN   506      68.237  42.719  96.078  1.00  0.00      PROA H
ATOM   4763  CB  GLN   506      68.014  43.183  93.982  1.00  0.00      PROA C
ATOM   4764  HB2 GLN   506      67.363  44.048  94.106  1.00  0.00      PROA H
ATOM   4765  HB3 GLN   506      69.051  43.514  93.925  1.00  0.00      PROA H
ATOM   4766  CG  GLN   506      67.674  42.571  92.612  1.00  0.00      PROA C
ATOM   4767  HG2 GLN   506      68.026  41.540  92.576  1.00  0.00      PROA H
ATOM   4768  HG3 GLN   506      66.594  42.591  92.463  1.00  0.00      PROA H
ATOM   4769  CD  GLN   506      68.315  43.320  91.451  1.00  0.00      PROA C
ATOM   4770  OE1 GLN   506      69.228  44.128  91.605  1.00  0.00      PROA O
ATOM   4771  NE2 GLN   506      67.852  43.026  90.210  1.00  0.00      PROA N
ATOM   4772 HE21 GLN   506      68.243  43.493  89.404  1.00  0.00      PROA H
ATOM   4773 HE22 GLN   506      67.119  42.340  90.097  1.00  0.00      PROA H
ATOM   4774  C   GLN   506      66.402  42.046  95.616  1.00  0.00      PROA C
ATOM   4775  O   GLN   506      65.888  42.866  96.371  1.00  0.00      PROA O
ATOM   4776  N   THR   507      65.759  40.934  95.211  1.00  0.00      PROA N
ATOM   4777  H   THR   507      66.249  40.236  94.671  1.00  0.00      PROA H
ATOM   4778  CA  THR   507      64.358  40.638  95.498  1.00  0.00      PROA C
ATOM   4779  HA  THR   507      63.868  41.534  95.879  1.00  0.00      PROA H
ATOM   4780  CB  THR   507      63.617  40.179  94.249  1.00  0.00      PROA C
ATOM   4781  HB  THR   507      62.578  39.968  94.500  1.00  0.00      PROA H
ATOM   4782  CG2 THR   507      63.673  41.283  93.189  1.00  0.00      PROA C
ATOM   4783 HG21 THR   507      64.712  41.494  92.938  1.00  0.00      PROA H
ATOM   4784 HG22 THR   507      63.142  40.955  92.295  1.00  0.00      PROA H
ATOM   4785 HG23 THR   507      63.203  42.186  93.580  1.00  0.00      PROA H
ATOM   4786  OG1 THR   507      64.195  38.995  93.704  1.00  0.00      PROA O
ATOM   4787  HG1 THR   507      63.707  38.732  92.920  1.00  0.00      PROA H
ATOM   4788  C   THR   507      64.160  39.557  96.538  1.00  0.00      PROA C
ATOM   4789  O   THR   507      63.036  39.183  96.858  1.00  0.00      PROA O
ATOM   4790  N   CYX   508      65.213  39.019  97.166  1.00  0.00      PROA N
ATOM   4791  H   CYX   508      66.139  39.388  97.006  1.00  0.00      PROA H
ATOM   4792  CA  CYX   508      65.058  37.900  98.087  1.00  0.00      PROA C
ATOM   4793  HA  CYX   508      64.308  37.211  97.699  1.00  0.00      PROA H
ATOM   4794  CB  CYX   508      66.383  37.129  98.269  1.00  0.00      PROA C
ATOM   4795  HB2 CYX   508      66.265  36.384  99.056  1.00  0.00      PROA H
ATOM   4796  HB3 CYX   508      66.646  36.632  97.335  1.00  0.00      PROA H
ATOM   4797  SG  CYX   508      67.754  38.239  98.732  1.00  0.00      PROA S
ATOM   4798  C   CYX   508      64.606  38.355  99.452  1.00  0.00      PROA C
ATOM   4799  O   CYX   508      64.188  37.567 100.297  1.00  0.00      PROA O
ATOM   4800  N   LYS   509      64.674  39.664  99.726  1.00  0.00      PROA N
ATOM   4801  H   LYS   509      65.051  40.305  99.041  1.00  0.00      PROA H
ATOM   4802  CA  LYS   509      64.215  40.180 100.994  1.00  0.00      PROA C
ATOM   4803  HA  LYS   509      64.378  39.433 101.771  1.00  0.00      PROA H
ATOM   4804  CB  LYS   509      64.983  41.467 101.367  1.00  0.00      PROA C
ATOM   4805  HB2 LYS   509      64.641  42.290 100.739  1.00  0.00      PROA H
ATOM   4806  HB3 LYS   509      64.799  41.710 102.414  1.00  0.00      PROA H
ATOM   4807  CG  LYS   509      66.506  41.357 101.186  1.00  0.00      PROA C
ATOM   4808  HG2 LYS   509      66.737  40.485 100.575  1.00  0.00      PROA H
ATOM   4809  HG3 LYS   509      66.879  42.255 100.693  1.00  0.00      PROA H
ATOM   4810  CD  LYS   509      67.235  41.210 102.525  1.00  0.00      PROA C
ATOM   4811  HD2 LYS   509      67.439  42.197 102.939  1.00  0.00      PROA H
ATOM   4812  HD3 LYS   509      66.610  40.648 103.219  1.00  0.00      PROA H
ATOM   4813  CE  LYS   509      68.556  40.472 102.358  1.00  0.00      PROA C
ATOM   4814  HE2 LYS   509      68.392  39.555 101.793  1.00  0.00      PROA H
ATOM   4815  HE3 LYS   509      69.262  41.107 101.823  1.00  0.00      PROA H
ATOM   4816  NZ  LYS   509      69.138  40.121 103.667  1.00  0.00      PROA N
ATOM   4817  HZ1 LYS   509      68.497  39.525 104.171  1.00  0.00      PROA H
ATOM   4818  HZ2 LYS   509      70.011  39.634 103.528  1.00  0.00      PROA H
ATOM   4819  HZ3 LYS   509      69.303  40.963 104.199  1.00  0.00      PROA H
ATOM   4820  C   LYS   509      62.744  40.496 100.870  1.00  0.00      PROA C
ATOM   4821  O   LYS   509      61.957  40.267 101.783  1.00  0.00      PROA O
ATOM   4822  N   SER   510      62.320  40.994  99.694  1.00  0.00      PROA N
ATOM   4823  H   SER   510      62.989  41.236  98.977  1.00  0.00      PROA H
ATOM   4824  CA  SER   510      60.923  41.203  99.403  1.00  0.00      PROA C
ATOM   4825  HA  SER   510      60.465  41.774 100.210  1.00  0.00      PROA H
ATOM   4826  CB  SER   510      60.765  41.982  98.079  1.00  0.00      PROA C
ATOM   4827  HB2 SER   510      59.714  42.222  97.921  1.00  0.00      PROA H
ATOM   4828  HB3 SER   510      61.344  42.904  98.128  1.00  0.00      PROA H
ATOM   4829  OG  SER   510      61.218  41.247  96.939  1.00  0.00      PROA O
ATOM   4830  HG  SER   510      61.097  41.777  96.148  1.00  0.00      PROA H
ATOM   4831  C   SER   510      60.145  39.901  99.322  1.00  0.00      PROA C
ATOM   4832  O   SER   510      59.008  39.790  99.774  1.00  0.00      PROA O
ATOM   4833  N   TYR   511      60.759  38.870  98.704  1.00  0.00      PROA N
ATOM   4834  H   TYR   511      61.714  38.966  98.391  1.00  0.00      PROA H
ATOM   4835  CA  TYR   511      60.094  37.611  98.467  1.00  0.00      PROA C
ATOM   4836  HA  TYR   511      59.032  37.787  98.290  1.00  0.00      PROA H
ATOM   4837  CB  TYR   511      60.703  36.907  97.226  1.00  0.00      PROA C
ATOM   4838  HB2 TYR   511      61.776  37.095  97.192  1.00  0.00      PROA H
ATOM   4839  HB3 TYR   511      60.525  35.833  97.293  1.00  0.00      PROA H
ATOM   4840  CG  TYR   511      60.094  37.409  95.946  1.00  0.00      PROA C
ATOM   4841  CD1 TYR   511      58.703  37.357  95.738  1.00  0.00      PROA C
ATOM   4842  HD1 TYR   511      58.051  36.953  96.513  1.00  0.00      PROA H
ATOM   4843  CE1 TYR   511      58.139  37.820  94.542  1.00  0.00      PROA C
ATOM   4844  HE1 TYR   511      57.061  37.764  94.390  1.00  0.00      PROA H
ATOM   4845  CZ  TYR   511      58.962  38.353  93.550  1.00  0.00      PROA C
ATOM   4846  OH  TYR   511      58.401  38.884  92.382  1.00  0.00      PROA O
ATOM   4847  HH  TYR   511      57.443  38.830  92.367  1.00  0.00      PROA H
ATOM   4848  CE2 TYR   511      60.339  38.408  93.744  1.00  0.00      PROA C
ATOM   4849  HE2 TYR   511      60.981  38.841  92.977  1.00  0.00      PROA H
ATOM   4850  CD2 TYR   511      60.907  37.909  94.920  1.00  0.00      PROA C
ATOM   4851  HD2 TYR   511      61.990  37.912  95.035  1.00  0.00      PROA H
ATOM   4852  C   TYR   511      60.133  36.680  99.657  1.00  0.00      PROA C
ATOM   4853  O   TYR   511      59.444  35.664  99.668  1.00  0.00      PROA O
ATOM   4854  N   ALA   512      60.922  37.001 100.701  1.00  0.00      PROA N
ATOM   4855  H   ALA   512      61.486  37.838 100.669  1.00  0.00      PROA H
ATOM   4856  CA  ALA   512      61.000  36.180 101.895  1.00  0.00      PROA C
ATOM   4857  HA  ALA   512      61.728  36.609 102.584  1.00  0.00      PROA H
ATOM   4858  CB  ALA   512      59.655  36.082 102.629  1.00  0.00      PROA C
ATOM   4859  HB1 ALA   512      58.910  35.640 101.966  1.00  0.00      PROA H
ATOM   4860  HB2 ALA   512      59.769  35.456 103.514  1.00  0.00      PROA H
ATOM   4861  HB3 ALA   512      59.329  37.078 102.928  1.00  0.00      PROA H
ATOM   4862  C   ALA   512      61.586  34.807 101.630  1.00  0.00      PROA C
ATOM   4863  O   ALA   512      61.201  33.797 102.207  1.00  0.00      PROA O
ATOM   4864  N   VAL   513      62.556  34.750 100.715  1.00  0.00      PROA N
ATOM   4865  H   VAL   513      62.878  35.595 100.265  1.00  0.00      PROA H
ATOM   4866  CA  VAL   513      63.198  33.526 100.310  1.00  0.00      PROA C
ATOM   4867  HA  VAL   513      62.837  32.704 100.929  1.00  0.00      PROA H
ATOM   4868  CB  VAL   513      62.912  33.184  98.861  1.00  0.00      PROA C
ATOM   4869  HB  VAL   513      63.422  32.257  98.599  1.00  0.00      PROA H
ATOM   4870  CG1 VAL   513      61.396  33.017  98.707  1.00  0.00      PROA C
ATOM   4871 HG11 VAL   513      60.897  33.947  98.980  1.00  0.00      PROA H
ATOM   4872 HG12 VAL   513      61.160  32.770  97.672  1.00  0.00      PROA H
ATOM   4873 HG13 VAL   513      61.050  32.215  99.359  1.00  0.00      PROA H
ATOM   4874  CG2 VAL   513      63.387  34.297  97.922  1.00  0.00      PROA C
ATOM   4875 HG21 VAL   513      64.461  34.438  98.039  1.00  0.00      PROA H
ATOM   4876 HG22 VAL   513      63.167  34.021  96.891  1.00  0.00      PROA H
ATOM   4877 HG23 VAL   513      62.870  35.225  98.167  1.00  0.00      PROA H
ATOM   4878  C   VAL   513      64.675  33.697 100.539  1.00  0.00      PROA C
ATOM   4879  O   VAL   513      65.168  34.819 100.459  1.00  0.00      PROA O
ATOM   4880  N   PRO   514      65.446  32.698 100.904  1.00  0.00      PROA N
ATOM   4881  CD  PRO   514      64.968  31.409 101.380  1.00  0.00      PROA C
ATOM   4882  HD2 PRO   514      64.206  31.030 100.699  1.00  0.00      PROA H
ATOM   4883  HD3 PRO   514      64.540  31.524 102.376  1.00  0.00      PROA H
ATOM   4884  CG  PRO   514      66.221  30.548 101.386  1.00  0.00      PROA C
ATOM   4885  HG2 PRO   514      66.341  30.072 100.413  1.00  0.00      PROA H
ATOM   4886  HG3 PRO   514      66.132  29.782 102.156  1.00  0.00      PROA H
ATOM   4887  CB  PRO   514      67.347  31.537 101.693  1.00  0.00      PROA C
ATOM   4888  HB2 PRO   514      68.257  31.221 101.184  1.00  0.00      PROA H
ATOM   4889  HB3 PRO   514      67.523  31.565 102.768  1.00  0.00      PROA H
ATOM   4890  CA  PRO   514      66.860  32.886 101.174  1.00  0.00      PROA C
ATOM   4891  HA  PRO   514      66.981  33.536 102.040  1.00  0.00      PROA H
ATOM   4892  C   PRO   514      67.660  33.344  99.994  1.00  0.00      PROA C
ATOM   4893  O   PRO   514      67.553  32.779  98.917  1.00  0.00      PROA O
ATOM   4894  N   CYX   515      68.487  34.368 100.183  1.00  0.00      PROA N
ATOM   4895  H   CYX   515      68.525  34.827 101.082  1.00  0.00      PROA H
ATOM   4896  CA  CYX   515      69.344  34.849  99.128  1.00  0.00      PROA C
ATOM   4897  HA  CYX   515      68.783  34.893  98.195  1.00  0.00      PROA H
ATOM   4898  CB  CYX   515      69.883  36.258  99.444  1.00  0.00      PROA C
ATOM   4899  HB2 CYX   515      70.748  36.178 100.103  1.00  0.00      PROA H
ATOM   4900  HB3 CYX   515      70.178  36.750  98.517  1.00  0.00      PROA H
ATOM   4901  SG  CYX   515      68.644  37.295 100.263  1.00  0.00      PROA S
ATOM   4902  C   CYX   515      70.516  33.909  98.907  1.00  0.00      PROA C
ATOM   4903  O   CYX   515      70.922  33.201  99.834  1.00  0.00      PROA O
ATOM   4904  N   PRO   516      71.103  33.856  97.725  1.00  0.00      PROA N
ATOM   4905  CD  PRO   516      70.712  34.615  96.540  1.00  0.00      PROA C
ATOM   4906  HD2 PRO   516      70.625  35.671  96.796  1.00  0.00      PROA H
ATOM   4907  HD3 PRO   516      69.752  34.250  96.174  1.00  0.00      PROA H
ATOM   4908  CG  PRO   516      71.833  34.365  95.533  1.00  0.00      PROA C
ATOM   4909  HG2 PRO   516      72.595  35.137  95.637  1.00  0.00      PROA H
ATOM   4910  HG3 PRO   516      71.426  34.391  94.522  1.00  0.00      PROA H
ATOM   4911  CB  PRO   516      72.333  32.977  95.924  1.00  0.00      PROA C
ATOM   4912  HB2 PRO   516      73.376  32.869  95.626  1.00  0.00      PROA H
ATOM   4913  HB3 PRO   516      71.732  32.218  95.422  1.00  0.00      PROA H
ATOM   4914  CA  PRO   516      72.168  32.919  97.448  1.00  0.00      PROA C
ATOM   4915  HA  PRO   516      71.812  31.903  97.620  1.00  0.00      PROA H
ATOM   4916  C   PRO   516      73.447  33.297  98.172  1.00  0.00      PROA C
ATOM   4917  O   PRO   516      73.801  34.479  98.179  1.00  0.00      PROA O
ATOM   4918  N   PRO   517      74.154  32.381  98.801  1.00  0.00      PROA N
ATOM   4919  CD  PRO   517      73.858  30.946  98.812  1.00  0.00      PROA C
ATOM   4920  HD2 PRO   517      73.843  30.570  97.789  1.00  0.00      PROA H
ATOM   4921  HD3 PRO   517      72.886  30.779  99.275  1.00  0.00      PROA H
ATOM   4922  CG  PRO   517      74.979  30.310  99.627  1.00  0.00      PROA C
ATOM   4923  HG2 PRO   517      75.709  29.861  98.953  1.00  0.00      PROA H
ATOM   4924  HG3 PRO   517      74.564  29.540 100.277  1.00  0.00      PROA H
ATOM   4925  CB  PRO   517      75.564  31.484 100.427  1.00  0.00      PROA C
ATOM   4926  HB2 PRO   517      76.619  31.298 100.627  1.00  0.00      PROA H
ATOM   4927  HB3 PRO   517      75.028  31.584 101.371  1.00  0.00      PROA H
ATOM   4928  CA  PRO   517      75.363  32.711  99.524  1.00  0.00      PROA C
ATOM   4929  HA  PRO   517      75.158  33.518 100.227  1.00  0.00      PROA H
ATOM   4930  C   PRO   517      76.533  32.857  98.589  1.00  0.00      PROA C
ATOM   4931  O   PRO   517      76.480  32.455  97.424  1.00  0.00      PROA O
ATOM   4932  N   GLY   518      77.641  33.408  99.102  1.00  0.00      PROA N
ATOM   4933  H   GLY   518      77.634  33.773 100.043  1.00  0.00      PROA H
ATOM   4934  CA  GLY   518      78.863  33.491  98.326  1.00  0.00      PROA C
ATOM   4935  HA2 GLY   518      79.716  33.262  98.965  1.00  0.00      PROA H
ATOM   4936  HA3 GLY   518      78.822  32.775  97.505  1.00  0.00      PROA H
ATOM   4937  C   GLY   518      79.047  34.861  97.756  1.00  0.00      PROA C
ATOM   4938  O   GLY   518      78.120  35.630  97.518  1.00  0.00      PROA O
ATOM   4939  N   HIP   519      80.310  35.264  97.578  1.00  0.00      PROA N
ATOM   4940  H   HIP   519      81.074  34.633  97.775  1.00  0.00      PROA H
ATOM   4941  CA  HIP   519      80.621  36.597  97.105  1.00  0.00      PROA C
ATOM   4942  HA  HIP   519      79.784  37.263  97.317  1.00  0.00      PROA H
ATOM   4943  CB  HIP   519      81.884  37.174  97.788  1.00  0.00      PROA C
ATOM   4944  HB2 HIP   519      81.802  37.053  98.868  1.00  0.00      PROA H
ATOM   4945  HB3 HIP   519      82.766  36.644  97.429  1.00  0.00      PROA H
ATOM   4946  CG  HIP   519      82.104  38.641  97.519  1.00  0.00      PROA C
ATOM   4947  ND1 HIP   519      82.572  39.064  96.318  1.00  0.00      PROA N
ATOM   4948  HD1 HIP   519      82.819  38.474  95.536  1.00  0.00      PROA H
ATOM   4949  CE1 HIP   519      82.661  40.383  96.309  1.00  0.00      PROA C
ATOM   4950  HE1 HIP   519      83.019  40.899  95.419  1.00  0.00      PROA H
ATOM   4951  NE2 HIP   519      82.264  40.839  97.485  1.00  0.00      PROA N
ATOM   4952  HE2 HIP   519      82.239  41.813  97.751  1.00  0.00      PROA H
ATOM   4953  CD2 HIP   519      81.897  39.756  98.262  1.00  0.00      PROA C
ATOM   4954  HD2 HIP   519      81.525  39.929  99.272  1.00  0.00      PROA H
ATOM   4955  C   HIP   519      80.894  36.571  95.632  1.00  0.00      PROA C
ATOM   4956  O   HIP   519      81.742  35.800  95.184  1.00  0.00      PROA O
ATOM   4957  N   PHE   520      80.235  37.488  94.889  1.00  0.00      PROA N
ATOM   4958  H   PHE   520      79.694  38.211  95.343  1.00  0.00      PROA H
ATOM   4959  CA  PHE   520      80.229  37.538  93.451  1.00  0.00      PROA C
ATOM   4960  HA  PHE   520      81.196  37.208  93.071  1.00  0.00      PROA H
ATOM   4961  CB  PHE   520      79.131  36.622  92.854  1.00  0.00      PROA C
ATOM   4962  HB2 PHE   520      78.210  36.739  93.425  1.00  0.00      PROA H
ATOM   4963  HB3 PHE   520      78.952  36.898  91.815  1.00  0.00      PROA H
ATOM   4964  CG  PHE   520      79.507  35.177  92.884  1.00  0.00      PROA C
ATOM   4965  CD1 PHE   520      80.842  34.772  92.760  1.00  0.00      PROA C
ATOM   4966  HD1 PHE   520      81.622  35.512  92.576  1.00  0.00      PROA H
ATOM   4967  CE1 PHE   520      81.207  33.436  92.866  1.00  0.00      PROA C
ATOM   4968  HE1 PHE   520      82.258  33.152  92.819  1.00  0.00      PROA H
ATOM   4969  CZ  PHE   520      80.218  32.467  93.031  1.00  0.00      PROA C
ATOM   4970  HZ  PHE   520      80.491  31.413  93.083  1.00  0.00      PROA H
ATOM   4971  CE2 PHE   520      78.876  32.845  93.130  1.00  0.00      PROA C
ATOM   4972  HE2 PHE   520      78.106  32.087  93.279  1.00  0.00      PROA H
ATOM   4973  CD2 PHE   520      78.524  34.193  93.036  1.00  0.00      PROA C
ATOM   4974  HD2 PHE   520      77.472  34.476  93.083  1.00  0.00      PROA H
ATOM   4975  C   PHE   520      79.982  38.956  93.014  1.00  0.00      PROA C
ATOM   4976  O   PHE   520      79.387  39.728  93.776  1.00  0.00      PROA O
ATOM   4977  N   PRO   521      80.434  39.409  91.850  1.00  0.00      PROA N
ATOM   4978  CD  PRO   521      81.384  38.749  90.948  1.00  0.00      PROA C
ATOM   4979  HD2 PRO   521      80.929  37.850  90.534  1.00  0.00      PROA H
ATOM   4980  HD3 PRO   521      82.284  38.479  91.502  1.00  0.00      PROA H
ATOM   4981  CG  PRO   521      81.677  39.793  89.865  1.00  0.00      PROA C
ATOM   4982  HG2 PRO   521      81.025  39.620  89.008  1.00  0.00      PROA H
ATOM   4983  HG3 PRO   521      82.717  39.711  89.552  1.00  0.00      PROA H
ATOM   4984  CB  PRO   521      81.391  41.121  90.559  1.00  0.00      PROA C
ATOM   4985  HB2 PRO   521      81.095  41.863  89.818  1.00  0.00      PROA H
ATOM   4986  HB3 PRO   521      82.288  41.462  91.076  1.00  0.00      PROA H
ATOM   4987  CA  PRO   521      80.264  40.805  91.525  1.00  0.00      PROA C
ATOM   4988  HA  PRO   521      80.513  41.413  92.395  1.00  0.00      PROA H
ATOM   4989  C   PRO   521      78.913  40.994  90.877  1.00  0.00      PROA C
ATOM   4990  O   PRO   521      78.522  40.143  90.067  1.00  0.00      PROA O
ATOM   4991  N   PRO   522      78.157  42.027  91.238  1.00  0.00      PROA N
ATOM   4992  CD  PRO   522      78.521  43.072  92.206  1.00  0.00      PROA C
ATOM   4993  HD2 PRO   522      79.215  43.773  91.742  1.00  0.00      PROA H
ATOM   4994  HD3 PRO   522      78.994  42.614  93.075  1.00  0.00      PROA H
ATOM   4995  CG  PRO   522      77.193  43.727  92.558  1.00  0.00      PROA C
ATOM   4996  HG2 PRO   522      77.361  44.771  92.822  1.00  0.00      PROA H
ATOM   4997  HG3 PRO   522      76.744  43.207  93.404  1.00  0.00      PROA H
ATOM   4998  CB  PRO   522      76.360  43.572  91.283  1.00  0.00      PROA C
ATOM   4999  HB2 PRO   522      76.532  44.427  90.630  1.00  0.00      PROA H
ATOM   5000  HB3 PRO   522      75.302  43.521  91.544  1.00  0.00      PROA H
ATOM   5001  CA  PRO   522      76.854  42.264  90.651  1.00  0.00      PROA C
ATOM   5002  HA  PRO   522      76.144  41.530  91.032  1.00  0.00      PROA H
ATOM   5003  C   PRO   522      76.893  42.353  89.148  1.00  0.00      PROA C
ATOM   5004  O   PRO   522      77.795  42.976  88.588  1.00  0.00      PROA O
ATOM   5005  N   MET   523      75.914  41.737  88.490  1.00  0.00      PROA N
ATOM   5006  H   MET   523      75.217  41.211  88.997  1.00  0.00      PROA H
ATOM   5007  CA  MET   523      75.787  41.778  87.065  1.00  0.00      PROA C
ATOM   5008  HA  MET   523      76.314  42.650  86.678  1.00  0.00      PROA H
ATOM   5009  CB  MET   523      76.380  40.520  86.386  1.00  0.00      PROA C
ATOM   5010  HB2 MET   523      76.245  39.657  87.038  1.00  0.00      PROA H
ATOM   5011  HB3 MET   523      75.870  40.343  85.439  1.00  0.00      PROA H
ATOM   5012  CG  MET   523      77.883  40.622  86.078  1.00  0.00      PROA C
ATOM   5013  HG2 MET   523      78.128  41.646  85.796  1.00  0.00      PROA H
ATOM   5014  HG3 MET   523      78.456  40.342  86.962  1.00  0.00      PROA H
ATOM   5015  SD  MET   523      78.375  39.523  84.710  1.00  0.00      PROA S
ATOM   5016  CE  MET   523      79.313  38.295  85.653  1.00  0.00      PROA C
ATOM   5017  HE1 MET   523      78.662  37.829  86.393  1.00  0.00      PROA H
ATOM   5018  HE2 MET   523      79.697  37.532  84.976  1.00  0.00      PROA H
ATOM   5019  HE3 MET   523      80.145  38.784  86.160  1.00  0.00      PROA H
ATOM   5020  C   MET   523      74.337  41.910  86.705  1.00  0.00      PROA C
ATOM   5021  O   MET   523      73.493  41.114  87.122  1.00  0.00      PROA O
ATOM   5022  N   SER   524      74.004  42.917  85.897  1.00  0.00      PROA N
ATOM   5023  H   SER   524      74.713  43.559  85.572  1.00  0.00      PROA H
ATOM   5024  CA  SER   524      72.644  43.157  85.442  1.00  0.00      PROA C
ATOM   5025  HA  SER   524      72.025  42.290  85.672  1.00  0.00      PROA H
ATOM   5026  CB  SER   524      71.984  44.386  86.102  1.00  0.00      PROA C
ATOM   5027  HB2 SER   524      71.175  44.749  85.468  1.00  0.00      PROA H
ATOM   5028  HB3 SER   524      71.584  44.104  87.076  1.00  0.00      PROA H
ATOM   5029  OG  SER   524      72.938  45.417  86.273  1.00  0.00      PROA O
ATOM   5030  HG  SER   524      72.519  46.176  86.684  1.00  0.00      PROA H
ATOM   5031  C   SER   524      72.631  43.337  83.942  1.00  0.00      PROA C
ATOM   5032  O   SER   524      73.594  43.856  83.377  1.00  0.00      PROA O
ATOM   5033  N   PRO   525      71.603  42.884  83.236  1.00  0.00      PROA N
ATOM   5034  CD  PRO   525      70.365  42.326  83.784  1.00  0.00      PROA C
ATOM   5035  HD2 PRO   525      70.034  42.934  84.627  1.00  0.00      PROA H
ATOM   5036  HD3 PRO   525      70.544  41.305  84.121  1.00  0.00      PROA H
ATOM   5037  CG  PRO   525      69.377  42.374  82.623  1.00  0.00      PROA C
ATOM   5038  HG2 PRO   525      68.792  43.292  82.681  1.00  0.00      PROA H
ATOM   5039  HG3 PRO   525      68.709  41.514  82.678  1.00  0.00      PROA H
ATOM   5040  CB  PRO   525      70.254  42.328  81.378  1.00  0.00      PROA C
ATOM   5041  HB2 PRO   525      69.743  42.826  80.555  1.00  0.00      PROA H
ATOM   5042  HB3 PRO   525      70.450  41.290  81.110  1.00  0.00      PROA H
ATOM   5043  CA  PRO   525      71.523  43.066  81.801  1.00  0.00      PROA C
ATOM   5044  HA  PRO   525      72.311  42.489  81.317  1.00  0.00      PROA H
ATOM   5045  C   PRO   525      71.474  44.513  81.393  1.00  0.00      PROA C
ATOM   5046  O   PRO   525      70.724  45.321  81.927  1.00  0.00      PROA O
ATOM   5047  N   ASP   526      72.252  44.871  80.386  1.00  0.00      PROA N
ATOM   5048  H   ASP   526      72.873  44.196  79.963  1.00  0.00      PROA H
ATOM   5049  CA  ASP   526      72.201  46.215  79.910  1.00  0.00      PROA C
ATOM   5050  HA  ASP   526      72.154  46.900  80.756  1.00  0.00      PROA H
ATOM   5051  CB  ASP   526      73.444  46.383  79.138  1.00  0.00      PROA C
ATOM   5052  HB2 ASP   526      74.299  46.130  79.766  1.00  0.00      PROA H
ATOM   5053  HB3 ASP   526      73.425  45.725  78.269  1.00  0.00      PROA H
ATOM   5054  CG  ASP   526      73.706  47.746  78.616  1.00  0.00      PROA C
ATOM   5055  OD1 ASP   526      72.979  48.769  78.729  1.00  0.00      PROA O
ATOM   5056  OD2 ASP   526      74.781  47.628  78.002  1.00  0.00      PROA O
ATOM   5057  C   ASP   526      70.979  46.468  79.063  1.00  0.00      PROA C
ATOM   5058  O   ASP   526      70.738  45.839  78.029  1.00  0.00      PROA O
ATOM   5059  N   PHE   527      70.151  47.418  79.499  1.00  0.00      PROA N
ATOM   5060  H   PHE   527      70.391  47.961  80.316  1.00  0.00      PROA H
ATOM   5061  CA  PHE   527      68.904  47.725  78.857  1.00  0.00      PROA C
ATOM   5062  HA  PHE   527      68.275  46.835  78.840  1.00  0.00      PROA H
ATOM   5063  CB  PHE   527      68.210  48.846  79.654  1.00  0.00      PROA C
[truncated: 5,163,619 more chars]
