# Supplementary material for: In silico docking yields small molecule negative allosteric modulators targeting the core of Frizzled 7
Source: Nat Commun. 2025 Dec 14;16:11138. doi: 10.1038/s41467-025-67147-z (PMC12705740; doi:10.1038/s41467-025-67147-z)
Supplement: Supplementary file 7 — Supplementary Data 5 [file 41467_2025_67147_MOESM7_ESM.zip › MD_input/C407-docking-pose/C407-dp_final-config_prod1.pdb]

TITLE     Title
REMARK    THIS IS A SIMULATION BOX
CRYST1   81.347   81.347  121.675  90.00  90.00  60.00 P 1           1
MODEL        1
ATOM      1  H1  ACE   209      53.251  31.188 103.083  1.00  0.00           H
ATOM      2  CH3 ACE   209      54.050  31.711 102.558  1.00  0.00           C
ATOM      3  H2  ACE   209      54.187  31.419 101.517  1.00  0.00           H
ATOM      4  H3  ACE   209      54.930  31.549 103.179  1.00  0.00           H
ATOM      5  C   ACE   209      53.775  33.143 102.476  1.00  0.00           C
ATOM      6  O   ACE   209      54.397  33.979 103.191  1.00  0.00           O
ATOM      7  N   CYX   210      52.872  33.554 101.569  1.00  0.00           N
ATOM      8  H   CYX   210      52.344  32.781 101.190  1.00  0.00           H
ATOM      9  CA  CYX   210      52.402  34.868 101.169  1.00  0.00           C
ATOM     10  HA  CYX   210      53.313  35.467 101.184  1.00  0.00           H
ATOM     11  CB  CYX   210      51.939  34.776  99.708  1.00  0.00           C
ATOM     12  HB2 CYX   210      51.163  34.015  99.615  1.00  0.00           H
ATOM     13  HB3 CYX   210      51.430  35.714  99.489  1.00  0.00           H
ATOM     14  SG  CYX   210      53.253  34.643  98.448  1.00  0.00           S
ATOM     15  C   CYX   210      51.309  35.444 102.148  1.00  0.00           C
ATOM     16  O   CYX   210      50.597  34.651 102.739  1.00  0.00           O
ATOM     17  N   PRO   211      51.250  36.790 102.248  1.00  0.00           N
ATOM     18  CD  PRO   211      52.290  37.786 101.887  1.00  0.00           C
ATOM     19  HD2 PRO   211      52.335  37.857 100.801  1.00  0.00           H
ATOM     20  HD3 PRO   211      53.322  37.567 102.159  1.00  0.00           H
ATOM     21  CG  PRO   211      51.924  39.066 102.689  1.00  0.00           C
ATOM     22  HG2 PRO   211      52.302  39.988 102.249  1.00  0.00           H
ATOM     23  HG3 PRO   211      52.168  38.813 103.720  1.00  0.00           H
ATOM     24  CB  PRO   211      50.369  38.969 102.586  1.00  0.00           C
ATOM     25  HB2 PRO   211      50.037  39.127 101.560  1.00  0.00           H
ATOM     26  HB3 PRO   211      49.957  39.651 103.330  1.00  0.00           H
ATOM     27  CA  PRO   211      50.095  37.491 102.872  1.00  0.00           C
ATOM     28  HA  PRO   211      50.159  37.282 103.940  1.00  0.00           H
ATOM     29  C   PRO   211      48.776  37.093 102.145  1.00  0.00           C
ATOM     30  O   PRO   211      48.861  36.846 100.954  1.00  0.00           O
ATOM     31  N   ARG   212      47.632  37.177 102.839  1.00  0.00           N
ATOM     32  H   ARG   212      47.792  37.482 103.789  1.00  0.00           H
ATOM     33  CA  ARG   212      46.290  36.936 102.307  1.00  0.00           C
ATOM     34  HA  ARG   212      46.121  35.896 102.029  1.00  0.00           H
ATOM     35  CB  ARG   212      45.260  37.323 103.390  1.00  0.00           C
ATOM     36  HB2 ARG   212      45.478  38.285 103.854  1.00  0.00           H
ATOM     37  HB3 ARG   212      44.266  37.199 102.961  1.00  0.00           H
ATOM     38  CG  ARG   212      45.371  36.297 104.554  1.00  0.00           C
ATOM     39  HG2 ARG   212      45.427  35.278 104.168  1.00  0.00           H
ATOM     40  HG3 ARG   212      46.189  36.571 105.220  1.00  0.00           H
ATOM     41  CD  ARG   212      44.118  36.307 105.507  1.00  0.00           C
ATOM     42  HD2 ARG   212      44.389  35.872 106.469  1.00  0.00           H
ATOM     43  HD3 ARG   212      43.832  37.358 105.470  1.00  0.00           H
ATOM     44  NE  ARG   212      42.995  35.523 104.984  1.00  0.00           N
ATOM     45  HE  ARG   212      42.259  36.011 104.494  1.00  0.00           H
ATOM     46  CZ  ARG   212      42.846  34.206 105.115  1.00  0.00           C
ATOM     47  NH1 ARG   212      43.767  33.404 105.567  1.00  0.00           N
ATOM     48 HH11 ARG   212      44.589  33.803 105.997  1.00  0.00           H
ATOM     49 HH12 ARG   212      43.541  32.441 105.774  1.00  0.00           H
ATOM     50  NH2 ARG   212      41.789  33.627 104.570  1.00  0.00           N
ATOM     51 HH21 ARG   212      41.251  34.167 103.908  1.00  0.00           H
ATOM     52 HH22 ARG   212      41.843  32.629 104.424  1.00  0.00           H
ATOM     53  C   ARG   212      46.033  37.825 101.067  1.00  0.00           C
ATOM     54  O   ARG   212      45.419  37.298 100.186  1.00  0.00           O
ATOM     55  N   GLN   213      46.638  39.045 100.954  1.00  0.00           N
ATOM     56  H   GLN   213      47.137  39.416 101.750  1.00  0.00           H
ATOM     57  CA  GLN   213      46.457  39.976  99.808  1.00  0.00           C
ATOM     58  HA  GLN   213      45.390  39.964  99.585  1.00  0.00           H
ATOM     59  CB  GLN   213      46.933  41.399 100.141  1.00  0.00           C
ATOM     60  HB2 GLN   213      48.022  41.417 100.098  1.00  0.00           H
ATOM     61  HB3 GLN   213      46.672  41.994  99.266  1.00  0.00           H
ATOM     62  CG  GLN   213      46.272  42.057 101.361  1.00  0.00           C
ATOM     63  HG2 GLN   213      45.949  41.280 102.053  1.00  0.00           H
ATOM     64  HG3 GLN   213      47.013  42.670 101.874  1.00  0.00           H
ATOM     65  CD  GLN   213      45.050  42.917 101.026  1.00  0.00           C
ATOM     66  OE1 GLN   213      45.123  44.053 100.600  1.00  0.00           O
ATOM     67  NE2 GLN   213      43.804  42.592 101.397  1.00  0.00           N
ATOM     68 HE21 GLN   213      43.272  43.418 101.162  1.00  0.00           H
ATOM     69 HE22 GLN   213      43.383  41.682 101.516  1.00  0.00           H
ATOM     70  C   GLN   213      47.049  39.401  98.413  1.00  0.00           C
ATOM     71  O   GLN   213      46.689  39.847  97.296  1.00  0.00           O
ATOM     72  N   LEU   214      47.953  38.459  98.523  1.00  0.00           N
ATOM     73  H   LEU   214      48.204  38.126  99.443  1.00  0.00           H
ATOM     74  CA  LEU   214      48.571  37.724  97.338  1.00  0.00           C
ATOM     75  HA  LEU   214      48.411  38.301  96.427  1.00  0.00           H
ATOM     76  CB  LEU   214      50.082  37.550  97.612  1.00  0.00           C
ATOM     77  HB2 LEU   214      50.226  36.756  98.345  1.00  0.00           H
ATOM     78  HB3 LEU   214      50.491  37.232  96.653  1.00  0.00           H
ATOM     79  CG  LEU   214      50.981  38.712  98.068  1.00  0.00           C
ATOM     80  HG  LEU   214      50.772  38.892  99.123  1.00  0.00           H
ATOM     81  CD1 LEU   214      52.417  38.314  97.871  1.00  0.00           C
ATOM     82 HD11 LEU   214      52.678  38.293  96.813  1.00  0.00           H
ATOM     83 HD12 LEU   214      53.144  38.990  98.320  1.00  0.00           H
ATOM     84 HD13 LEU   214      52.678  37.301  98.176  1.00  0.00           H
ATOM     85  CD2 LEU   214      50.735  40.011  97.292  1.00  0.00           C
ATOM     86 HD21 LEU   214      50.687  39.674  96.256  1.00  0.00           H
ATOM     87 HD22 LEU   214      49.729  40.347  97.541  1.00  0.00           H
ATOM     88 HD23 LEU   214      51.498  40.767  97.476  1.00  0.00           H
ATOM     89  C   LEU   214      48.066  36.271  97.196  1.00  0.00           C
ATOM     90  O   LEU   214      48.518  35.571  96.284  1.00  0.00           O
ATOM     91  N   LYS   215      47.320  35.716  98.159  1.00  0.00           N
ATOM     92  H   LYS   215      47.051  36.330  98.915  1.00  0.00           H
ATOM     93  CA  LYS   215      47.141  34.291  98.225  1.00  0.00           C
ATOM     94  HA  LYS   215      48.091  33.803  98.007  1.00  0.00           H
ATOM     95  CB  LYS   215      46.712  33.969  99.666  1.00  0.00           C
ATOM     96  HB2 LYS   215      47.507  34.314 100.328  1.00  0.00           H
ATOM     97  HB3 LYS   215      45.848  34.602  99.869  1.00  0.00           H
ATOM     98  CG  LYS   215      46.361  32.454  99.918  1.00  0.00           C
ATOM     99  HG2 LYS   215      45.366  32.260  99.517  1.00  0.00           H
ATOM    100  HG3 LYS   215      47.026  31.707  99.484  1.00  0.00           H
ATOM    101  CD  LYS   215      46.324  32.194 101.444  1.00  0.00           C
ATOM    102  HD2 LYS   215      47.236  31.652 101.691  1.00  0.00           H
ATOM    103  HD3 LYS   215      46.298  33.096 102.055  1.00  0.00           H
ATOM    104  CE  LYS   215      45.105  31.318 101.781  1.00  0.00           C
ATOM    105  HE2 LYS   215      44.222  31.758 101.316  1.00  0.00           H
ATOM    106  HE3 LYS   215      45.231  30.368 101.262  1.00  0.00           H
ATOM    107  NZ  LYS   215      44.998  31.152 103.271  1.00  0.00           N
ATOM    108  HZ1 LYS   215      44.248  30.599 103.660  1.00  0.00           H
ATOM    109  HZ2 LYS   215      45.817  30.754 103.709  1.00  0.00           H
ATOM    110  HZ3 LYS   215      44.957  32.070 103.690  1.00  0.00           H
ATOM    111  C   LYS   215      46.137  33.880  97.147  1.00  0.00           C
ATOM    112  O   LYS   215      45.305  34.688  96.609  1.00  0.00           O
ATOM    113  N   VAL   216      46.262  32.675  96.723  1.00  0.00           N
ATOM    114  H   VAL   216      46.994  32.144  97.174  1.00  0.00           H
ATOM    115  CA  VAL   216      45.561  32.109  95.578  1.00  0.00           C
ATOM    116  HA  VAL   216      44.678  32.730  95.426  1.00  0.00           H
ATOM    117  CB  VAL   216      46.433  32.002  94.302  1.00  0.00           C
ATOM    118  HB  VAL   216      47.262  31.326  94.513  1.00  0.00           H
ATOM    119  CG1 VAL   216      45.722  31.451  93.038  1.00  0.00           C
ATOM    120 HG11 VAL   216      46.299  31.587  92.124  1.00  0.00           H
ATOM    121 HG12 VAL   216      45.320  30.457  93.235  1.00  0.00           H
ATOM    122 HG13 VAL   216      44.797  31.994  92.840  1.00  0.00           H
ATOM    123  CG2 VAL   216      46.888  33.346  93.846  1.00  0.00           C
ATOM    124 HG21 VAL   216      47.543  33.357  92.975  1.00  0.00           H
ATOM    125 HG22 VAL   216      46.039  34.001  93.649  1.00  0.00           H
ATOM    126 HG23 VAL   216      47.515  33.729  94.651  1.00  0.00           H
ATOM    127  C   VAL   216      45.122  30.596  95.985  1.00  0.00           C
ATOM    128  O   VAL   216      46.023  30.017  96.552  1.00  0.00           O
ATOM    129  N   PRO   217      43.905  30.059  95.643  1.00  0.00           N
ATOM    130  CD  PRO   217      42.759  30.695  94.989  1.00  0.00           C
ATOM    131  HD2 PRO   217      42.926  30.748  93.913  1.00  0.00           H
ATOM    132  HD3 PRO   217      42.468  31.636  95.456  1.00  0.00           H
ATOM    133  CG  PRO   217      41.549  29.829  95.154  1.00  0.00           C
ATOM    134  HG2 PRO   217      40.820  29.895  94.346  1.00  0.00           H
ATOM    135  HG3 PRO   217      41.035  30.050  96.089  1.00  0.00           H
ATOM    136  CB  PRO   217      42.062  28.455  95.340  1.00  0.00           C
ATOM    137  HB2 PRO   217      41.992  28.043  94.333  1.00  0.00           H
ATOM    138  HB3 PRO   217      41.460  27.866  96.033  1.00  0.00           H
ATOM    139  CA  PRO   217      43.482  28.676  95.907  1.00  0.00           C
ATOM    140  HA  PRO   217      43.386  28.473  96.974  1.00  0.00           H
ATOM    141  C   PRO   217      44.495  27.686  95.299  1.00  0.00           C
ATOM    142  O   PRO   217      44.946  27.909  94.136  1.00  0.00           O
ATOM    143  N   PRO   218      44.723  26.545  95.981  1.00  0.00           N
ATOM    144  CD  PRO   218      44.065  26.155  97.180  1.00  0.00           C
ATOM    145  HD2 PRO   218      42.975  26.156  97.184  1.00  0.00           H
ATOM    146  HD3 PRO   218      44.356  26.820  97.993  1.00  0.00           H
ATOM    147  CG  PRO   218      44.654  24.758  97.590  1.00  0.00           C
ATOM    148  HG2 PRO   218      43.840  24.062  97.384  1.00  0.00           H
ATOM    149  HG3 PRO   218      44.857  24.727  98.661  1.00  0.00           H
ATOM    150  CB  PRO   218      45.825  24.505  96.653  1.00  0.00           C
ATOM    151  HB2 PRO   218      45.631  23.533  96.200  1.00  0.00           H
ATOM    152  HB3 PRO   218      46.768  24.641  97.183  1.00  0.00           H
ATOM    153  CA  PRO   218      45.756  25.496  95.525  1.00  0.00           C
ATOM    154  HA  PRO   218      46.715  26.012  95.473  1.00  0.00           H
ATOM    155  C   PRO   218      45.640  24.927  94.110  1.00  0.00           C
ATOM    156  O   PRO   218      46.606  24.733  93.369  1.00  0.00           O
ATOM    157  N   TYR   219      44.417  24.554  93.783  1.00  0.00           N
ATOM    158  H   TYR   219      43.628  24.648  94.407  1.00  0.00           H
ATOM    159  CA  TYR   219      44.123  23.741  92.554  1.00  0.00           C
ATOM    160  HA  TYR   219      44.751  22.851  92.593  1.00  0.00           H
ATOM    161  CB  TYR   219      42.644  23.263  92.590  1.00  0.00           C
ATOM    162  HB2 TYR   219      42.481  22.480  91.849  1.00  0.00           H
ATOM    163  HB3 TYR   219      42.527  22.823  93.580  1.00  0.00           H
ATOM    164  CG  TYR   219      41.655  24.396  92.419  1.00  0.00           C
ATOM    165  CD1 TYR   219      41.262  25.044  93.592  1.00  0.00           C
ATOM    166  HD1 TYR   219      41.578  24.800  94.596  1.00  0.00           H
ATOM    167  CE1 TYR   219      40.387  26.120  93.511  1.00  0.00           C
ATOM    168  HE1 TYR   219      39.994  26.673  94.352  1.00  0.00           H
ATOM    169  CZ  TYR   219      39.925  26.500  92.266  1.00  0.00           C
ATOM    170  OH  TYR   219      39.158  27.591  92.154  1.00  0.00           O
ATOM    171  HH  TYR   219      38.615  27.603  91.361  1.00  0.00           H
ATOM    172  CE2 TYR   219      40.190  25.776  91.153  1.00  0.00           C
ATOM    173  HE2 TYR   219      39.648  26.004  90.248  1.00  0.00           H
ATOM    174  CD2 TYR   219      41.022  24.642  91.208  1.00  0.00           C
ATOM    175  HD2 TYR   219      41.142  24.054  90.310  1.00  0.00           H
ATOM    176  C   TYR   219      44.469  24.486  91.244  1.00  0.00           C
ATOM    177  O   TYR   219      44.742  23.853  90.245  1.00  0.00           O
ATOM    178  N   LEU   220      44.513  25.843  91.254  1.00  0.00           N
ATOM    179  H   LEU   220      44.242  26.333  92.095  1.00  0.00           H
ATOM    180  CA  LEU   220      44.857  26.721  90.162  1.00  0.00           C
ATOM    181  HA  LEU   220      44.351  26.464  89.231  1.00  0.00           H
ATOM    182  CB  LEU   220      44.528  28.167  90.479  1.00  0.00           C
ATOM    183  HB2 LEU   220      45.073  28.581  91.327  1.00  0.00           H
ATOM    184  HB3 LEU   220      44.822  28.771  89.621  1.00  0.00           H
ATOM    185  CG  LEU   220      43.035  28.492  90.524  1.00  0.00           C
ATOM    186  HG  LEU   220      42.598  28.110  91.446  1.00  0.00           H
ATOM    187  CD1 LEU   220      42.965  30.034  90.506  1.00  0.00           C
ATOM    188 HD11 LEU   220      43.415  30.538  89.651  1.00  0.00           H
ATOM    189 HD12 LEU   220      41.891  30.220  90.487  1.00  0.00           H
ATOM    190 HD13 LEU   220      43.422  30.363  91.440  1.00  0.00           H
ATOM    191  CD2 LEU   220      42.163  27.975  89.295  1.00  0.00           C
ATOM    192 HD21 LEU   220      41.171  28.368  89.519  1.00  0.00           H
ATOM    193 HD22 LEU   220      42.555  28.267  88.321  1.00  0.00           H
ATOM    194 HD23 LEU   220      42.057  26.894  89.382  1.00  0.00           H
ATOM    195  C   LEU   220      46.311  26.602  89.809  1.00  0.00           C
ATOM    196  O   LEU   220      46.734  26.937  88.719  1.00  0.00           O
ATOM    197  N   GLY   221      47.206  26.215  90.706  1.00  0.00           N
ATOM    198  H   GLY   221      46.727  25.987  91.565  1.00  0.00           H
ATOM    199  CA  GLY   221      48.676  25.885  90.601  1.00  0.00           C
ATOM    200  HA2 GLY   221      48.978  25.338  91.494  1.00  0.00           H
ATOM    201  HA3 GLY   221      48.840  25.280  89.710  1.00  0.00           H
ATOM    202  C   GLY   221      49.506  27.152  90.403  1.00  0.00           C
ATOM    203  O   GLY   221      50.573  27.181  89.788  1.00  0.00           O
ATOM    204  N   TYR   222      49.088  28.257  91.002  1.00  0.00           N
ATOM    205  H   TYR   222      48.457  28.134  91.782  1.00  0.00           H
ATOM    206  CA  TYR   222      49.838  29.556  90.926  1.00  0.00           C
ATOM    207  HA  TYR   222      50.325  29.638  89.955  1.00  0.00           H
ATOM    208  CB  TYR   222      48.952  30.803  91.175  1.00  0.00           C
ATOM    209  HB2 TYR   222      48.361  30.574  92.062  1.00  0.00           H
ATOM    210  HB3 TYR   222      49.518  31.667  91.523  1.00  0.00           H
ATOM    211  CG  TYR   222      48.043  31.322  89.979  1.00  0.00           C
ATOM    212  CD1 TYR   222      47.354  30.436  89.106  1.00  0.00           C
ATOM    213  HD1 TYR   222      47.493  29.365  89.108  1.00  0.00           H
ATOM    214  CE1 TYR   222      46.459  30.940  88.135  1.00  0.00           C
ATOM    215  HE1 TYR   222      46.008  30.253  87.435  1.00  0.00           H
ATOM    216  CZ  TYR   222      46.289  32.320  87.911  1.00  0.00           C
ATOM    217  OH  TYR   222      45.542  32.749  86.869  1.00  0.00           O
ATOM    218  HH  TYR   222      44.748  32.212  86.822  1.00  0.00           H
ATOM    219  CE2 TYR   222      46.985  33.201  88.740  1.00  0.00           C
ATOM    220  HE2 TYR   222      46.868  34.253  88.526  1.00  0.00           H
ATOM    221  CD2 TYR   222      47.812  32.664  89.709  1.00  0.00           C
ATOM    222  HD2 TYR   222      48.390  33.393  90.257  1.00  0.00           H
ATOM    223  C   TYR   222      50.897  29.516  92.038  1.00  0.00           C
ATOM    224  O   TYR   222      50.758  28.828  93.024  1.00  0.00           O
ATOM    225  N   ARG   223      52.008  30.214  91.757  1.00  0.00           N
ATOM    226  H   ARG   223      52.005  30.550  90.805  1.00  0.00           H
ATOM    227  CA  ARG   223      53.225  30.476  92.570  1.00  0.00           C
ATOM    228  HA  ARG   223      52.930  30.451  93.620  1.00  0.00           H
ATOM    229  CB  ARG   223      54.361  29.371  92.348  1.00  0.00           C
ATOM    230  HB2 ARG   223      55.075  29.652  93.123  1.00  0.00           H
ATOM    231  HB3 ARG   223      53.875  28.456  92.686  1.00  0.00           H
ATOM    232  CG  ARG   223      55.096  29.174  90.998  1.00  0.00           C
ATOM    233  HG2 ARG   223      55.560  30.118  90.715  1.00  0.00           H
ATOM    234  HG3 ARG   223      55.987  28.547  91.002  1.00  0.00           H
ATOM    235  CD  ARG   223      54.284  28.659  89.811  1.00  0.00           C
ATOM    236  HD2 ARG   223      54.345  27.571  89.836  1.00  0.00           H
ATOM    237  HD3 ARG   223      53.255  29.008  89.906  1.00  0.00           H
ATOM    238  NE  ARG   223      54.900  29.087  88.543  1.00  0.00           N
ATOM    239  HE  ARG   223      55.840  28.721  88.497  1.00  0.00           H
ATOM    240  CZ  ARG   223      54.385  29.702  87.472  1.00  0.00           C
ATOM    241  NH1 ARG   223      53.155  30.089  87.416  1.00  0.00           N
ATOM    242 HH11 ARG   223      52.682  30.262  88.292  1.00  0.00           H
ATOM    243 HH12 ARG   223      52.916  30.737  86.680  1.00  0.00           H
ATOM    244  NH2 ARG   223      55.201  30.042  86.525  1.00  0.00           N
ATOM    245 HH21 ARG   223      56.159  29.722  86.509  1.00  0.00           H
ATOM    246 HH22 ARG   223      54.914  30.653  85.773  1.00  0.00           H
ATOM    247  C   ARG   223      53.888  31.760  92.154  1.00  0.00           C
ATOM    248  O   ARG   223      54.056  32.097  90.994  1.00  0.00           O
ATOM    249  N   PHE   224      54.195  32.608  93.194  1.00  0.00           N
ATOM    250  H   PHE   224      54.133  32.258  94.140  1.00  0.00           H
ATOM    251  CA  PHE   224      54.908  33.913  93.068  1.00  0.00           C
ATOM    252  HA  PHE   224      55.669  33.994  92.292  1.00  0.00           H
ATOM    253  CB  PHE   224      53.853  35.024  92.677  1.00  0.00           C
ATOM    254  HB2 PHE   224      53.605  34.890  91.624  1.00  0.00           H
ATOM    255  HB3 PHE   224      52.874  34.753  93.071  1.00  0.00           H
ATOM    256  CG  PHE   224      54.089  36.525  92.920  1.00  0.00           C
ATOM    257  CD1 PHE   224      53.377  37.286  93.864  1.00  0.00           C
ATOM    258  HD1 PHE   224      52.716  36.877  94.613  1.00  0.00           H
ATOM    259  CE1 PHE   224      53.733  38.657  94.022  1.00  0.00           C
ATOM    260  HE1 PHE   224      53.399  39.227  94.876  1.00  0.00           H
ATOM    261  CZ  PHE   224      54.713  39.251  93.206  1.00  0.00           C
ATOM    262  HZ  PHE   224      55.009  40.262  93.445  1.00  0.00           H
ATOM    263  CE2 PHE   224      55.368  38.480  92.256  1.00  0.00           C
ATOM    264  HE2 PHE   224      56.073  38.989  91.616  1.00  0.00           H
ATOM    265  CD2 PHE   224      55.029  37.116  92.134  1.00  0.00           C
ATOM    266  HD2 PHE   224      55.674  36.652  91.402  1.00  0.00           H
ATOM    267  C   PHE   224      55.674  34.208  94.368  1.00  0.00           C
ATOM    268  O   PHE   224      55.287  33.770  95.453  1.00  0.00           O
ATOM    269  N   LEU   225      56.824  34.946  94.273  1.00  0.00           N
ATOM    270  H   LEU   225      57.118  35.364  93.402  1.00  0.00           H
ATOM    271  CA  LEU   225      57.838  35.111  95.352  1.00  0.00           C
ATOM    272  HA  LEU   225      58.599  35.809  95.003  1.00  0.00           H
ATOM    273  CB  LEU   225      57.259  35.845  96.570  1.00  0.00           C
ATOM    274  HB2 LEU   225      56.469  35.194  96.945  1.00  0.00           H
ATOM    275  HB3 LEU   225      58.029  35.966  97.331  1.00  0.00           H
ATOM    276  CG  LEU   225      56.548  37.199  96.229  1.00  0.00           C
ATOM    277  HG  LEU   225      55.909  37.122  95.349  1.00  0.00           H
ATOM    278  CD1 LEU   225      55.645  37.433  97.472  1.00  0.00           C
ATOM    279 HD11 LEU   225      54.816  36.729  97.536  1.00  0.00           H
ATOM    280 HD12 LEU   225      56.249  37.515  98.376  1.00  0.00           H
ATOM    281 HD13 LEU   225      55.272  38.456  97.523  1.00  0.00           H
ATOM    282  CD2 LEU   225      57.486  38.346  96.177  1.00  0.00           C
ATOM    283 HD21 LEU   225      58.048  38.223  95.251  1.00  0.00           H
ATOM    284 HD22 LEU   225      56.952  39.290  96.071  1.00  0.00           H
ATOM    285 HD23 LEU   225      58.030  38.410  97.120  1.00  0.00           H
ATOM    286  C   LEU   225      58.590  33.781  95.801  1.00  0.00           C
ATOM    287  O   LEU   225      59.335  33.829  96.778  1.00  0.00           O
ATOM    288  N   GLY   226      58.484  32.727  95.049  1.00  0.00           N
ATOM    289  H   GLY   226      57.961  32.854  94.195  1.00  0.00           H
ATOM    290  CA  GLY   226      58.969  31.349  95.353  1.00  0.00           C
ATOM    291  HA2 GLY   226      59.235  30.899  94.396  1.00  0.00           H
ATOM    292  HA3 GLY   226      59.886  31.358  95.942  1.00  0.00           H
ATOM    293  C   GLY   226      58.059  30.453  96.231  1.00  0.00           C
ATOM    294  O   GLY   226      58.530  29.451  96.751  1.00  0.00           O
ATOM    295  N   GLU   227      56.775  30.981  96.433  1.00  0.00           N
ATOM    296  H   GLU   227      56.520  31.845  95.978  1.00  0.00           H
ATOM    297  CA  GLU   227      55.806  30.380  97.388  1.00  0.00           C
ATOM    298  HA  GLU   227      56.344  29.502  97.744  1.00  0.00           H
ATOM    299  CB  GLU   227      55.487  31.272  98.588  1.00  0.00           C
ATOM    300  HB2 GLU   227      54.865  32.078  98.198  1.00  0.00           H
ATOM    301  HB3 GLU   227      54.843  30.686  99.243  1.00  0.00           H
ATOM    302  CG  GLU   227      56.719  31.762  99.333  1.00  0.00           C
ATOM    303  HG2 GLU   227      57.459  32.032  98.579  1.00  0.00           H
ATOM    304  HG3 GLU   227      56.392  32.618  99.923  1.00  0.00           H
ATOM    305  CD  GLU   227      57.401  30.781 100.295  1.00  0.00           C
ATOM    306  OE1 GLU   227      58.204  31.241 101.140  1.00  0.00           O
ATOM    307  OE2 GLU   227      57.059  29.571 100.398  1.00  0.00           O
ATOM    308  C   GLU   227      54.616  29.847  96.684  1.00  0.00           C
ATOM    309  O   GLU   227      54.134  30.398  95.730  1.00  0.00           O
ATOM    310  N   ARG   228      54.080  28.654  97.007  1.00  0.00           N
ATOM    311  H   ARG   228      54.549  28.273  97.816  1.00  0.00           H
ATOM    312  CA  ARG   228      52.803  28.077  96.529  1.00  0.00           C
ATOM    313  HA  ARG   228      52.912  27.982  95.448  1.00  0.00           H
ATOM    314  CB  ARG   228      52.603  26.670  97.164  1.00  0.00           C
ATOM    315  HB2 ARG   228      52.733  26.886  98.225  1.00  0.00           H
ATOM    316  HB3 ARG   228      51.629  26.314  96.828  1.00  0.00           H
ATOM    317  CG  ARG   228      53.604  25.589  96.704  1.00  0.00           C
ATOM    318  HG2 ARG   228      53.516  25.509  95.620  1.00  0.00           H
ATOM    319  HG3 ARG   228      54.645  25.752  96.982  1.00  0.00           H
ATOM    320  CD  ARG   228      53.418  24.186  97.352  1.00  0.00           C
ATOM    321  HD2 ARG   228      53.921  24.228  98.318  1.00  0.00           H
ATOM    322  HD3 ARG   228      52.341  24.024  97.405  1.00  0.00           H
ATOM    323  NE  ARG   228      54.053  23.227  96.462  1.00  0.00           N
ATOM    324  HE  ARG   228      54.287  23.599  95.553  1.00  0.00           H
ATOM    325  CZ  ARG   228      54.063  21.919  96.570  1.00  0.00           C
ATOM    326  NH1 ARG   228      53.524  21.264  97.577  1.00  0.00           N
ATOM    327 HH11 ARG   228      53.122  21.711  98.388  1.00  0.00           H
ATOM    328 HH12 ARG   228      53.149  20.360  97.325  1.00  0.00           H
ATOM    329  NH2 ARG   228      54.640  21.162  95.635  1.00  0.00           N
ATOM    330 HH21 ARG   228      55.079  21.559  94.816  1.00  0.00           H
ATOM    331 HH22 ARG   228      54.616  20.159  95.749  1.00  0.00           H
ATOM    332  C   ARG   228      51.650  29.006  96.872  1.00  0.00           C
ATOM    333  O   ARG   228      51.796  29.856  97.803  1.00  0.00           O
ATOM    334  N   ASP   229      50.456  28.726  96.321  1.00  0.00           N
ATOM    335  H   ASP   229      50.410  27.923  95.711  1.00  0.00           H
ATOM    336  CA  ASP   229      49.221  29.377  96.658  1.00  0.00           C
ATOM    337  HA  ASP   229      48.428  29.237  95.923  1.00  0.00           H
ATOM    338  CB  ASP   229      48.802  28.764  98.003  1.00  0.00           C
ATOM    339  HB2 ASP   229      49.666  28.765  98.667  1.00  0.00           H
ATOM    340  HB3 ASP   229      48.038  29.312  98.554  1.00  0.00           H
ATOM    341  CG  ASP   229      48.438  27.311  97.953  1.00  0.00           C
ATOM    342  OD1 ASP   229      48.561  26.713  96.927  1.00  0.00           O
ATOM    343  OD2 ASP   229      48.119  26.746  99.005  1.00  0.00           O
ATOM    344  C   ASP   229      49.449  30.871  96.690  1.00  0.00           C
ATOM    345  O   ASP   229      49.097  31.596  97.646  1.00  0.00           O
ATOM    346  N   CYX   230      50.029  31.469  95.612  1.00  0.00           N
ATOM    347  H   CYX   230      50.214  30.878  94.814  1.00  0.00           H
ATOM    348  CA  CYX   230      50.376  32.923  95.565  1.00  0.00           C
ATOM    349  HA  CYX   230      49.571  33.412  96.115  1.00  0.00           H
ATOM    350  CB  CYX   230      51.743  33.104  96.284  1.00  0.00           C
ATOM    351  HB2 CYX   230      51.697  32.629  97.264  1.00  0.00           H
ATOM    352  HB3 CYX   230      52.575  32.708  95.701  1.00  0.00           H
ATOM    353  SG  CYX   230      52.206  34.832  96.725  1.00  0.00           S
ATOM    354  C   CYX   230      50.481  33.563  94.172  1.00  0.00           C
ATOM    355  O   CYX   230      50.762  32.764  93.258  1.00  0.00           O
ATOM    356  N   GLY   231      50.235  34.845  93.974  1.00  0.00           N
ATOM    357  H   GLY   231      49.851  35.359  94.754  1.00  0.00           H
ATOM    358  CA  GLY   231      49.998  35.536  92.700  1.00  0.00           C
ATOM    359  HA2 GLY   231      50.755  35.395  91.928  1.00  0.00           H
ATOM    360  HA3 GLY   231      49.091  35.083  92.299  1.00  0.00           H
ATOM    361  C   GLY   231      49.765  37.036  92.879  1.00  0.00           C
ATOM    362  O   GLY   231      48.976  37.465  93.776  1.00  0.00           O
ATOM    363  N   ALA   232      50.436  37.876  92.132  1.00  0.00           N
ATOM    364  H   ALA   232      51.096  37.547  91.442  1.00  0.00           H
ATOM    365  CA  ALA   232      50.390  39.316  92.264  1.00  0.00           C
ATOM    366  HA  ALA   232      50.830  39.500  93.244  1.00  0.00           H
ATOM    367  CB  ALA   232      51.373  39.791  91.220  1.00  0.00           C
ATOM    368  HB1 ALA   232      51.015  39.593  90.209  1.00  0.00           H
ATOM    369  HB2 ALA   232      51.531  40.865  91.314  1.00  0.00           H
ATOM    370  HB3 ALA   232      52.304  39.227  91.285  1.00  0.00           H
ATOM    371  C   ALA   232      49.014  40.020  92.049  1.00  0.00           C
ATOM    372  O   ALA   232      48.328  39.660  91.116  1.00  0.00           O
ATOM    373  N   PRO   233      48.652  41.053  92.810  1.00  0.00           N
ATOM    374  CD  PRO   233      49.011  41.183  94.198  1.00  0.00           C
ATOM    375  HD2 PRO   233      50.099  41.161  94.251  1.00  0.00           H
ATOM    376  HD3 PRO   233      48.575  40.351  94.751  1.00  0.00           H
ATOM    377  CG  PRO   233      48.516  42.529  94.586  1.00  0.00           C
ATOM    378  HG2 PRO   233      49.241  43.312  94.368  1.00  0.00           H
ATOM    379  HG3 PRO   233      48.318  42.325  95.638  1.00  0.00           H
ATOM    380  CB  PRO   233      47.228  42.589  93.896  1.00  0.00           C
ATOM    381  HB2 PRO   233      46.880  43.621  93.853  1.00  0.00           H
ATOM    382  HB3 PRO   233      46.641  41.945  94.551  1.00  0.00           H
ATOM    383  CA  PRO   233      47.441  41.845  92.528  1.00  0.00           C
ATOM    384  HA  PRO   233      46.635  41.181  92.213  1.00  0.00           H
ATOM    385  C   PRO   233      47.655  42.779  91.327  1.00  0.00           C
ATOM    386  O   PRO   233      48.636  43.506  91.192  1.00  0.00           O
ATOM    387  N   CYX   234      46.700  42.887  90.430  1.00  0.00           N
ATOM    388  H   CYX   234      45.907  42.263  90.404  1.00  0.00           H
ATOM    389  CA  CYX   234      46.671  43.848  89.356  1.00  0.00           C
ATOM    390  HA  CYX   234      47.589  43.617  88.816  1.00  0.00           H
ATOM    391  CB  CYX   234      45.514  43.472  88.366  1.00  0.00           C
ATOM    392  HB2 CYX   234      44.550  43.701  88.820  1.00  0.00           H
ATOM    393  HB3 CYX   234      45.601  44.091  87.473  1.00  0.00           H
ATOM    394  SG  CYX   234      45.443  41.769  87.775  1.00  0.00           S
ATOM    395  C   CYX   234      46.659  45.392  89.720  1.00  0.00           C
ATOM    396  O   CYX   234      47.306  46.242  89.111  1.00  0.00           O
ATOM    397  N   GLU   235      45.802  45.613  90.756  1.00  0.00           N
ATOM    398  H   GLU   235      45.432  44.802  91.232  1.00  0.00           H
ATOM    399  CA  GLU   235      45.346  46.905  91.154  1.00  0.00           C
ATOM    400  HA  GLU   235      44.872  47.433  90.325  1.00  0.00           H
ATOM    401  CB  GLU   235      44.178  46.739  92.164  1.00  0.00           C
ATOM    402  HB2 GLU   235      44.660  46.405  93.083  1.00  0.00           H
ATOM    403  HB3 GLU   235      43.625  47.675  92.248  1.00  0.00           H
ATOM    404  CG  GLU   235      43.024  45.747  91.757  1.00  0.00           C
ATOM    405  HG2 GLU   235      43.415  44.756  91.525  1.00  0.00           H
ATOM    406  HG3 GLU   235      42.274  45.648  92.542  1.00  0.00           H
ATOM    407  CD  GLU   235      42.295  46.205  90.450  1.00  0.00           C
ATOM    408  OE1 GLU   235      41.415  47.073  90.559  1.00  0.00           O
ATOM    409  OE2 GLU   235      42.549  45.720  89.373  1.00  0.00           O
ATOM    410  C   GLU   235      46.502  47.786  91.626  1.00  0.00           C
ATOM    411  O   GLU   235      47.470  47.244  92.130  1.00  0.00           O
ATOM    412  N   PRO   236      46.486  49.130  91.338  1.00  0.00           N
ATOM    413  CD  PRO   236      45.322  49.933  90.940  1.00  0.00           C
ATOM    414  HD2 PRO   236      44.417  49.713  91.505  1.00  0.00           H
ATOM    415  HD3 PRO   236      45.161  49.838  89.866  1.00  0.00           H
ATOM    416  CG  PRO   236      45.746  51.347  91.175  1.00  0.00           C
ATOM    417  HG2 PRO   236      45.564  51.617  92.215  1.00  0.00           H
ATOM    418  HG3 PRO   236      45.366  52.144  90.535  1.00  0.00           H
ATOM    419  CB  PRO   236      47.239  51.324  91.021  1.00  0.00           C
ATOM    420  HB2 PRO   236      47.709  51.999  91.737  1.00  0.00           H
ATOM    421  HB3 PRO   236      47.491  51.454  89.969  1.00  0.00           H
ATOM    422  CA  PRO   236      47.680  49.944  91.471  1.00  0.00           C
ATOM    423  HA  PRO   236      48.315  49.433  90.747  1.00  0.00           H
ATOM    424  C   PRO   236      48.297  49.872  92.954  1.00  0.00           C
ATOM    425  O   PRO   236      47.514  49.927  93.920  1.00  0.00           O
ATOM    426  N   GLY   237      49.644  49.870  93.108  1.00  0.00           N
ATOM    427  H   GLY   237      50.178  49.912  92.252  1.00  0.00           H
ATOM    428  CA  GLY   237      50.300  50.207  94.313  1.00  0.00           C
ATOM    429  HA2 GLY   237      51.346  50.424  94.096  1.00  0.00           H
ATOM    430  HA3 GLY   237      49.870  51.142  94.671  1.00  0.00           H
ATOM    431  C   GLY   237      50.214  49.035  95.365  1.00  0.00           C
ATOM    432  O   GLY   237      50.527  49.279  96.491  1.00  0.00           O
ATOM    433  N   ARG   238      49.880  47.762  94.979  1.00  0.00           N
ATOM    434  H   ARG   238      49.668  47.667  93.996  1.00  0.00           H
ATOM    435  CA  ARG   238      49.772  46.551  95.811  1.00  0.00           C
ATOM    436  HA  ARG   238      49.939  46.868  96.841  1.00  0.00           H
ATOM    437  CB  ARG   238      48.273  46.080  95.951  1.00  0.00           C
ATOM    438  HB2 ARG   238      48.002  45.416  95.130  1.00  0.00           H
ATOM    439  HB3 ARG   238      48.236  45.414  96.813  1.00  0.00           H
ATOM    440  CG  ARG   238      47.220  47.172  96.119  1.00  0.00           C
ATOM    441  HG2 ARG   238      47.297  47.908  95.319  1.00  0.00           H
ATOM    442  HG3 ARG   238      46.325  46.599  95.877  1.00  0.00           H
ATOM    443  CD  ARG   238      47.108  47.843  97.495  1.00  0.00           C
ATOM    444  HD2 ARG   238      46.653  47.182  98.233  1.00  0.00           H
ATOM    445  HD3 ARG   238      48.135  47.871  97.857  1.00  0.00           H
ATOM    446  NE  ARG   238      46.472  49.158  97.517  1.00  0.00           N
ATOM    447  HE  ARG   238      46.890  50.003  97.154  1.00  0.00           H
ATOM    448  CZ  ARG   238      45.339  49.428  98.062  1.00  0.00           C
ATOM    449  NH1 ARG   238      44.529  48.595  98.764  1.00  0.00           N
ATOM    450 HH11 ARG   238      44.880  47.660  98.910  1.00  0.00           H
ATOM    451 HH12 ARG   238      43.645  48.894  99.150  1.00  0.00           H
ATOM    452  NH2 ARG   238      44.900  50.654  97.880  1.00  0.00           N
ATOM    453 HH21 ARG   238      45.528  51.224  97.331  1.00  0.00           H
ATOM    454 HH22 ARG   238      44.014  51.008  98.211  1.00  0.00           H
ATOM    455  C   ARG   238      50.825  45.489  95.576  1.00  0.00           C
ATOM    456  O   ARG   238      50.902  44.529  96.348  1.00  0.00           O
ATOM    457  N   ALA   239      51.634  45.678  94.594  1.00  0.00           N
ATOM    458  H   ALA   239      51.582  46.589  94.162  1.00  0.00           H
ATOM    459  CA  ALA   239      52.682  44.790  94.189  1.00  0.00           C
ATOM    460  HA  ALA   239      53.122  44.270  95.040  1.00  0.00           H
ATOM    461  CB  ALA   239      52.123  43.653  93.360  1.00  0.00           C
ATOM    462  HB1 ALA   239      52.860  42.901  93.077  1.00  0.00           H
ATOM    463  HB2 ALA   239      51.421  43.137  94.014  1.00  0.00           H
ATOM    464  HB3 ALA   239      51.663  44.061  92.460  1.00  0.00           H
ATOM    465  C   ALA   239      53.810  45.510  93.418  1.00  0.00           C
ATOM    466  O   ALA   239      53.855  45.430  92.199  1.00  0.00           O
ATOM    467  N   ASN   240      54.702  46.128  94.153  1.00  0.00           N
ATOM    468  H   ASN   240      54.680  46.068  95.161  1.00  0.00           H
ATOM    469  CA  ASN   240      55.854  46.885  93.661  1.00  0.00           C
ATOM    470  HA  ASN   240      55.421  47.777  93.208  1.00  0.00           H
ATOM    471  CB  ASN   240      56.769  47.314  94.888  1.00  0.00           C
ATOM    472  HB2 ASN   240      57.009  46.430  95.480  1.00  0.00           H
ATOM    473  HB3 ASN   240      57.659  47.788  94.474  1.00  0.00           H
ATOM    474  CG  ASN   240      56.150  48.382  95.726  1.00  0.00           C
ATOM    475  OD1 ASN   240      55.237  49.030  95.315  1.00  0.00           O
ATOM    476  ND2 ASN   240      56.540  48.663  96.968  1.00  0.00           N
ATOM    477 HD21 ASN   240      55.881  49.114  97.585  1.00  0.00           H
ATOM    478 HD22 ASN   240      57.378  48.275  97.378  1.00  0.00           H
ATOM    479  C   ASN   240      56.782  46.176  92.628  1.00  0.00           C
ATOM    480  O   ASN   240      57.233  45.066  92.895  1.00  0.00           O
ATOM    481  N   GLY   241      57.161  46.837  91.526  1.00  0.00           N
ATOM    482  H   GLY   241      56.771  47.752  91.354  1.00  0.00           H
ATOM    483  CA  GLY   241      58.159  46.342  90.551  1.00  0.00           C
ATOM    484  HA2 GLY   241      58.205  45.254  90.495  1.00  0.00           H
ATOM    485  HA3 GLY   241      58.026  46.826  89.583  1.00  0.00           H
ATOM    486  C   GLY   241      59.619  46.753  90.884  1.00  0.00           C
ATOM    487  O   GLY   241      59.809  47.541  91.748  1.00  0.00           O
ATOM    488  N   LEU   242      60.618  46.338  90.189  1.00  0.00           N
ATOM    489  H   LEU   242      60.399  45.635  89.498  1.00  0.00           H
ATOM    490  CA  LEU   242      61.887  47.051  90.121  1.00  0.00           C
ATOM    491  HA  LEU   242      62.477  47.074  91.038  1.00  0.00           H
ATOM    492  CB  LEU   242      62.767  46.219  89.173  1.00  0.00           C
ATOM    493  HB2 LEU   242      62.799  45.161  89.434  1.00  0.00           H
ATOM    494  HB3 LEU   242      62.242  46.150  88.221  1.00  0.00           H
ATOM    495  CG  LEU   242      64.214  46.650  89.024  1.00  0.00           C
ATOM    496  HG  LEU   242      64.255  47.725  88.848  1.00  0.00           H
ATOM    497  CD1 LEU   242      65.093  46.292  90.212  1.00  0.00           C
ATOM    498 HD11 LEU   242      65.069  45.276  90.606  1.00  0.00           H
ATOM    499 HD12 LEU   242      66.064  46.645  89.864  1.00  0.00           H
ATOM    500 HD13 LEU   242      64.789  46.969  91.011  1.00  0.00           H
ATOM    501  CD2 LEU   242      64.772  45.877  87.832  1.00  0.00           C
ATOM    502 HD21 LEU   242      64.472  44.832  87.908  1.00  0.00           H
ATOM    503 HD22 LEU   242      64.513  46.274  86.850  1.00  0.00           H
ATOM    504 HD23 LEU   242      65.858  45.908  87.916  1.00  0.00           H
ATOM    505  C   LEU   242      61.735  48.545  89.771  1.00  0.00           C
ATOM    506  O   LEU   242      62.409  49.348  90.322  1.00  0.00           O
ATOM    507  N   MET   243      60.834  48.961  88.813  1.00  0.00           N
ATOM    508  H   MET   243      60.407  48.228  88.265  1.00  0.00           H
ATOM    509  CA  MET   243      60.387  50.352  88.678  1.00  0.00           C
ATOM    510  HA  MET   243      61.201  51.047  88.886  1.00  0.00           H
ATOM    511  CB  MET   243      59.937  50.484  87.292  1.00  0.00           C
ATOM    512  HB2 MET   243      60.679  50.184  86.552  1.00  0.00           H
ATOM    513  HB3 MET   243      59.021  49.898  87.222  1.00  0.00           H
ATOM    514  CG  MET   243      59.500  51.895  86.931  1.00  0.00           C
ATOM    515  HG2 MET   243      58.978  51.817  85.978  1.00  0.00           H
ATOM    516  HG3 MET   243      58.749  52.273  87.626  1.00  0.00           H
ATOM    517  SD  MET   243      60.804  53.122  86.710  1.00  0.00           S
ATOM    518  CE  MET   243      59.751  54.570  86.368  1.00  0.00           C
ATOM    519  HE1 MET   243      60.239  55.497  86.669  1.00  0.00           H
ATOM    520  HE2 MET   243      59.587  54.689  85.297  1.00  0.00           H
ATOM    521  HE3 MET   243      58.755  54.456  86.796  1.00  0.00           H
ATOM    522  C   MET   243      59.240  50.477  89.686  1.00  0.00           C
ATOM    523  O   MET   243      58.149  49.922  89.427  1.00  0.00           O
ATOM    524  N   TYR   244      59.431  51.174  90.821  1.00  0.00           N
ATOM    525  H   TYR   244      60.284  51.712  90.776  1.00  0.00           H
ATOM    526  CA  TYR   244      58.484  51.334  91.894  1.00  0.00           C
ATOM    527  HA  TYR   244      58.527  50.386  92.432  1.00  0.00           H
ATOM    528  CB  TYR   244      58.995  52.394  92.844  1.00  0.00           C
ATOM    529  HB2 TYR   244      59.894  51.956  93.276  1.00  0.00           H
ATOM    530  HB3 TYR   244      59.368  53.272  92.316  1.00  0.00           H
ATOM    531  CG  TYR   244      58.010  52.753  93.967  1.00  0.00           C
ATOM    532  CD1 TYR   244      57.600  54.074  94.098  1.00  0.00           C
ATOM    533  HD1 TYR   244      58.024  54.784  93.404  1.00  0.00           H
ATOM    534  CE1 TYR   244      56.679  54.444  95.126  1.00  0.00           C
ATOM    535  HE1 TYR   244      56.321  55.458  95.224  1.00  0.00           H
ATOM    536  CZ  TYR   244      56.123  53.453  95.943  1.00  0.00           C
ATOM    537  OH  TYR   244      54.921  53.640  96.602  1.00  0.00           O
ATOM    538  HH  TYR   244      54.920  54.591  96.732  1.00  0.00           H
ATOM    539  CE2 TYR   244      56.468  52.063  95.795  1.00  0.00           C
ATOM    540  HE2 TYR   244      55.939  51.365  96.428  1.00  0.00           H
ATOM    541  CD2 TYR   244      57.481  51.756  94.884  1.00  0.00           C
ATOM    542  HD2 TYR   244      57.738  50.707  94.887  1.00  0.00           H
ATOM    543  C   TYR   244      57.100  51.720  91.378  1.00  0.00           C
ATOM    544  O   TYR   244      56.166  51.053  91.781  1.00  0.00           O
ATOM    545  N   PHE   245      57.052  52.660  90.408  1.00  0.00           N
ATOM    546  H   PHE   245      57.899  53.181  90.231  1.00  0.00           H
ATOM    547  CA  PHE   245      55.879  53.123  89.690  1.00  0.00           C
ATOM    548  HA  PHE   245      54.996  52.813  90.250  1.00  0.00           H
ATOM    549  CB  PHE   245      55.925  54.649  89.621  1.00  0.00           C
ATOM    550  HB2 PHE   245      56.929  54.938  89.311  1.00  0.00           H
ATOM    551  HB3 PHE   245      55.163  54.933  88.896  1.00  0.00           H
ATOM    552  CG  PHE   245      55.519  55.425  90.873  1.00  0.00           C
ATOM    553  CD1 PHE   245      54.175  55.664  91.309  1.00  0.00           C
ATOM    554  HD1 PHE   245      53.331  55.367  90.704  1.00  0.00           H
ATOM    555  CE1 PHE   245      53.908  56.453  92.426  1.00  0.00           C
ATOM    556  HE1 PHE   245      52.882  56.614  92.722  1.00  0.00           H
ATOM    557  CZ  PHE   245      54.981  57.039  93.126  1.00  0.00           C
ATOM    558  HZ  PHE   245      54.724  57.671  93.964  1.00  0.00           H
ATOM    559  CE2 PHE   245      56.287  56.913  92.620  1.00  0.00           C
ATOM    560  HE2 PHE   245      57.092  57.282  93.239  1.00  0.00           H
ATOM    561  CD2 PHE   245      56.556  56.120  91.515  1.00  0.00           C
ATOM    562  HD2 PHE   245      57.541  55.970  91.098  1.00  0.00           H
ATOM    563  C   PHE   245      55.768  52.479  88.329  1.00  0.00           C
ATOM    564  O   PHE   245      55.965  53.123  87.308  1.00  0.00           O
ATOM    565  N   LYS   246      55.642  51.121  88.388  1.00  0.00           N
ATOM    566  H   LYS   246      55.735  50.683  89.294  1.00  0.00           H
ATOM    567  CA  LYS   246      55.367  50.355  87.123  1.00  0.00           C
ATOM    568  HA  LYS   246      56.242  50.532  86.496  1.00  0.00           H
ATOM    569  CB  LYS   246      55.254  48.868  87.491  1.00  0.00           C
ATOM    570  HB2 LYS   246      55.412  48.283  86.585  1.00  0.00           H
ATOM    571  HB3 LYS   246      56.008  48.535  88.204  1.00  0.00           H
ATOM    572  CG  LYS   246      53.909  48.482  88.107  1.00  0.00           C
ATOM    573  HG2 LYS   246      53.537  49.205  88.833  1.00  0.00           H
ATOM    574  HG3 LYS   246      53.206  48.317  87.291  1.00  0.00           H
ATOM    575  CD  LYS   246      53.922  47.098  88.845  1.00  0.00           C
ATOM    576  HD2 LYS   246      54.135  46.260  88.181  1.00  0.00           H
ATOM    577  HD3 LYS   246      54.707  47.171  89.598  1.00  0.00           H
ATOM    578  CE  LYS   246      52.629  46.683  89.567  1.00  0.00           C
ATOM    579  HE2 LYS   246      51.855  46.691  88.799  1.00  0.00           H
ATOM    580  HE3 LYS   246      52.792  45.643  89.848  1.00  0.00           H
ATOM    581  NZ  LYS   246      52.281  47.438  90.787  1.00  0.00           N
ATOM    582  HZ1 LYS   246      51.554  46.886  91.220  1.00  0.00           H
ATOM    583  HZ2 LYS   246      53.080  47.378  91.403  1.00  0.00           H
ATOM    584  HZ3 LYS   246      51.859  48.340  90.620  1.00  0.00           H
ATOM    585  C   LYS   246      54.088  50.925  86.481  1.00  0.00           C
ATOM    586  O   LYS   246      53.906  50.800  85.260  1.00  0.00           O
ATOM    587  N   GLU   247      53.184  51.516  87.216  1.00  0.00           N
ATOM    588  H   GLU   247      53.220  51.471  88.224  1.00  0.00           H
ATOM    589  CA  GLU   247      51.984  52.208  86.637  1.00  0.00           C
ATOM    590  HA  GLU   247      51.356  51.520  86.071  1.00  0.00           H
ATOM    591  CB  GLU   247      51.032  52.717  87.691  1.00  0.00           C
ATOM    592  HB2 GLU   247      51.587  53.486  88.227  1.00  0.00           H
ATOM    593  HB3 GLU   247      50.148  53.160  87.231  1.00  0.00           H
ATOM    594  CG  GLU   247      50.348  51.655  88.516  1.00  0.00           C
ATOM    595  HG2 GLU   247      49.550  52.125  89.090  1.00  0.00           H
ATOM    596  HG3 GLU   247      49.898  50.907  87.864  1.00  0.00           H
ATOM    597  CD  GLU   247      51.243  51.006  89.551  1.00  0.00           C
ATOM    598  OE1 GLU   247      50.944  49.970  90.132  1.00  0.00           O
ATOM    599  OE2 GLU   247      52.389  51.506  89.835  1.00  0.00           O
ATOM    600  C   GLU   247      52.385  53.351  85.649  1.00  0.00           C
ATOM    601  O   GLU   247      51.776  53.528  84.588  1.00  0.00           O
ATOM    602  N   GLU   248      53.318  54.196  86.081  1.00  0.00           N
ATOM    603  H   GLU   248      53.628  54.000  87.022  1.00  0.00           H
ATOM    604  CA  GLU   248      53.968  55.216  85.224  1.00  0.00           C
ATOM    605  HA  GLU   248      53.102  55.830  84.975  1.00  0.00           H
ATOM    606  CB  GLU   248      55.097  56.046  85.922  1.00  0.00           C
ATOM    607  HB2 GLU   248      55.750  55.313  86.395  1.00  0.00           H
ATOM    608  HB3 GLU   248      55.694  56.601  85.198  1.00  0.00           H
ATOM    609  CG  GLU   248      54.531  56.938  87.054  1.00  0.00           C
ATOM    610  HG2 GLU   248      54.129  56.202  87.750  1.00  0.00           H
ATOM    611  HG3 GLU   248      55.382  57.430  87.526  1.00  0.00           H
ATOM    612  CD  GLU   248      53.544  57.959  86.537  1.00  0.00           C
ATOM    613  OE1 GLU   248      53.914  58.931  85.848  1.00  0.00           O
ATOM    614  OE2 GLU   248      52.285  57.667  86.681  1.00  0.00           O
ATOM    615  C   GLU   248      54.514  54.519  83.936  1.00  0.00           C
ATOM    616  O   GLU   248      54.211  54.915  82.843  1.00  0.00           O
ATOM    617  N   GLU   249      55.384  53.517  84.102  1.00  0.00           N
ATOM    618  H   GLU   249      55.467  53.250  85.073  1.00  0.00           H
ATOM    619  CA  GLU   249      56.127  52.859  83.054  1.00  0.00           C
ATOM    620  HA  GLU   249      56.817  53.522  82.532  1.00  0.00           H
ATOM    621  CB  GLU   249      57.014  51.801  83.648  1.00  0.00           C
ATOM    622  HB2 GLU   249      57.448  52.071  84.611  1.00  0.00           H
ATOM    623  HB3 GLU   249      56.438  50.901  83.867  1.00  0.00           H
ATOM    624  CG  GLU   249      58.099  51.312  82.738  1.00  0.00           C
ATOM    625  HG2 GLU   249      58.490  50.377  83.137  1.00  0.00           H
ATOM    626  HG3 GLU   249      57.715  50.973  81.776  1.00  0.00           H
ATOM    627  CD  GLU   249      59.268  52.296  82.450  1.00  0.00           C
ATOM    628  OE1 GLU   249      59.044  53.420  82.112  1.00  0.00           O
ATOM    629  OE2 GLU   249      60.444  51.864  82.616  1.00  0.00           O
ATOM    630  C   GLU   249      55.207  52.229  82.017  1.00  0.00           C
ATOM    631  O   GLU   249      55.377  52.347  80.829  1.00  0.00           O
ATOM    632  N   ARG   250      54.156  51.619  82.531  1.00  0.00           N
ATOM    633  H   ARG   250      54.183  51.516  83.536  1.00  0.00           H
ATOM    634  CA  ARG   250      53.084  50.964  81.786  1.00  0.00           C
ATOM    635  HA  ARG   250      53.542  50.222  81.132  1.00  0.00           H
ATOM    636  CB  ARG   250      51.970  50.314  82.664  1.00  0.00           C
ATOM    637  HB2 ARG   250      52.359  49.502  83.278  1.00  0.00           H
ATOM    638  HB3 ARG   250      51.581  51.105  83.306  1.00  0.00           H
ATOM    639  CG  ARG   250      50.767  49.681  81.922  1.00  0.00           C
ATOM    640  HG2 ARG   250      50.209  50.512  81.491  1.00  0.00           H
ATOM    641  HG3 ARG   250      51.086  48.946  81.183  1.00  0.00           H
ATOM    642  CD  ARG   250      50.034  48.889  82.973  1.00  0.00           C
ATOM    643  HD2 ARG   250      50.513  47.938  83.208  1.00  0.00           H
ATOM    644  HD3 ARG   250      50.078  49.447  83.908  1.00  0.00           H
ATOM    645  NE  ARG   250      48.559  48.779  82.695  1.00  0.00           N
ATOM    646  HE  ARG   250      48.248  49.089  81.786  1.00  0.00           H
ATOM    647  CZ  ARG   250      47.701  48.326  83.565  1.00  0.00           C
ATOM    648  NH1 ARG   250      47.949  48.031  84.785  1.00  0.00           N
ATOM    649 HH11 ARG   250      48.909  48.090  85.094  1.00  0.00           H
ATOM    650 HH12 ARG   250      47.214  47.748  85.417  1.00  0.00           H
ATOM    651  NH2 ARG   250      46.489  48.064  83.150  1.00  0.00           N
ATOM    652 HH21 ARG   250      46.290  48.064  82.160  1.00  0.00           H
ATOM    653 HH22 ARG   250      45.869  47.532  83.744  1.00  0.00           H
ATOM    654  C   ARG   250      52.396  51.864  80.751  1.00  0.00           C
ATOM    655  O   ARG   250      51.979  51.392  79.695  1.00  0.00           O
ATOM    656  N   ARG   251      52.316  53.157  81.014  1.00  0.00           N
ATOM    657  H   ARG   251      52.689  53.371  81.928  1.00  0.00           H
ATOM    658  CA  ARG   251      51.750  54.199  80.116  1.00  0.00           C
ATOM    659  HA  ARG   251      50.788  53.858  79.733  1.00  0.00           H
ATOM    660  CB  ARG   251      51.556  55.482  80.822  1.00  0.00           C
ATOM    661  HB2 ARG   251      51.230  55.174  81.816  1.00  0.00           H
ATOM    662  HB3 ARG   251      52.515  55.944  81.058  1.00  0.00           H
ATOM    663  CG  ARG   251      50.499  56.387  80.170  1.00  0.00           C
ATOM    664  HG2 ARG   251      50.882  56.820  79.246  1.00  0.00           H
ATOM    665  HG3 ARG   251      49.562  55.839  80.073  1.00  0.00           H
ATOM    666  CD  ARG   251      50.195  57.575  81.192  1.00  0.00           C
ATOM    667  HD2 ARG   251      49.433  58.220  80.757  1.00  0.00           H
ATOM    668  HD3 ARG   251      49.641  57.066  81.980  1.00  0.00           H
ATOM    669  NE  ARG   251      51.425  58.248  81.718  1.00  0.00           N
ATOM    670  HE  ARG   251      51.868  58.993  81.200  1.00  0.00           H
ATOM    671  CZ  ARG   251      51.800  58.352  82.984  1.00  0.00           C
ATOM    672  NH1 ARG   251      51.173  57.794  83.953  1.00  0.00           N
ATOM    673 HH11 ARG   251      50.446  57.119  83.764  1.00  0.00           H
ATOM    674 HH12 ARG   251      51.509  57.856  84.904  1.00  0.00           H
ATOM    675  NH2 ARG   251      52.772  59.231  83.251  1.00  0.00           N
ATOM    676 HH21 ARG   251      53.325  59.801  82.627  1.00  0.00           H
ATOM    677 HH22 ARG   251      52.974  59.233  84.240  1.00  0.00           H
ATOM    678  C   ARG   251      52.646  54.414  78.885  1.00  0.00           C
ATOM    679  O   ARG   251      52.167  54.566  77.757  1.00  0.00           O
ATOM    680  N   PHE   252      53.983  54.361  79.015  1.00  0.00           N
ATOM    681  H   PHE   252      54.372  54.039  79.890  1.00  0.00           H
ATOM    682  CA  PHE   252      54.955  54.236  77.988  1.00  0.00           C
ATOM    683  HA  PHE   252      54.792  55.091  77.332  1.00  0.00           H
ATOM    684  CB  PHE   252      56.291  54.639  78.691  1.00  0.00           C
ATOM    685  HB2 PHE   252      56.339  55.725  78.774  1.00  0.00           H
ATOM    686  HB3 PHE   252      56.320  54.193  79.685  1.00  0.00           H
ATOM    687  CG  PHE   252      57.503  54.118  77.916  1.00  0.00           C
ATOM    688  CD1 PHE   252      58.285  53.098  78.450  1.00  0.00           C
ATOM    689  HD1 PHE   252      58.106  52.656  79.419  1.00  0.00           H
ATOM    690  CE1 PHE   252      59.387  52.670  77.745  1.00  0.00           C
ATOM    691  HE1 PHE   252      60.007  51.928  78.225  1.00  0.00           H
ATOM    692  CZ  PHE   252      59.659  53.185  76.479  1.00  0.00           C
ATOM    693  HZ  PHE   252      60.443  52.828  75.829  1.00  0.00           H
ATOM    694  CE2 PHE   252      58.891  54.293  75.940  1.00  0.00           C
ATOM    695  HE2 PHE   252      59.174  54.812  75.036  1.00  0.00           H
ATOM    696  CD2 PHE   252      57.794  54.721  76.698  1.00  0.00           C
ATOM    697  HD2 PHE   252      57.186  55.543  76.350  1.00  0.00           H
ATOM    698  C   PHE   252      54.863  52.960  77.242  1.00  0.00           C
ATOM    699  O   PHE   252      54.561  52.995  76.026  1.00  0.00           O
ATOM    700  N   ALA   253      54.944  51.810  77.923  1.00  0.00           N
ATOM    701  H   ALA   253      55.146  51.976  78.899  1.00  0.00           H
ATOM    702  CA  ALA   253      54.842  50.435  77.337  1.00  0.00           C
ATOM    703  HA  ALA   253      55.678  50.326  76.647  1.00  0.00           H
ATOM    704  CB  ALA   253      54.854  49.449  78.495  1.00  0.00           C
ATOM    705  HB1 ALA   253      53.875  49.533  78.966  1.00  0.00           H
ATOM    706  HB2 ALA   253      54.953  48.450  78.069  1.00  0.00           H
ATOM    707  HB3 ALA   253      55.705  49.677  79.137  1.00  0.00           H
ATOM    708  C   ALA   253      53.580  50.335  76.491  1.00  0.00           C
ATOM    709  O   ALA   253      53.684  49.958  75.337  1.00  0.00           O
ATOM    710  N   ARG   254      52.393  50.760  77.040  1.00  0.00           N
ATOM    711  H   ARG   254      52.430  51.213  77.942  1.00  0.00           H
ATOM    712  CA  ARG   254      51.066  50.681  76.376  1.00  0.00           C
ATOM    713  HA  ARG   254      50.964  49.620  76.150  1.00  0.00           H
ATOM    714  CB  ARG   254      49.841  51.060  77.317  1.00  0.00           C
ATOM    715  HB2 ARG   254      49.922  52.041  77.786  1.00  0.00           H
ATOM    716  HB3 ARG   254      48.879  51.214  76.828  1.00  0.00           H
ATOM    717  CG  ARG   254      49.601  50.072  78.468  1.00  0.00           C
ATOM    718  HG2 ARG   254      50.514  49.502  78.644  1.00  0.00           H
ATOM    719  HG3 ARG   254      49.248  50.614  79.345  1.00  0.00           H
ATOM    720  CD  ARG   254      48.549  49.055  78.039  1.00  0.00           C
ATOM    721  HD2 ARG   254      47.649  49.548  77.673  1.00  0.00           H
ATOM    722  HD3 ARG   254      48.968  48.547  77.170  1.00  0.00           H
ATOM    723  NE  ARG   254      48.259  48.103  79.128  1.00  0.00           N
ATOM    724  HE  ARG   254      47.319  48.267  79.461  1.00  0.00           H
ATOM    725  CZ  ARG   254      48.821  46.986  79.655  1.00  0.00           C
ATOM    726  NH1 ARG   254      50.043  46.713  79.505  1.00  0.00           N
ATOM    727 HH11 ARG   254      50.473  47.184  78.722  1.00  0.00           H
ATOM    728 HH12 ARG   254      50.497  45.914  79.924  1.00  0.00           H
ATOM    729  NH2 ARG   254      48.180  46.268  80.491  1.00  0.00           N
ATOM    730 HH21 ARG   254      47.183  46.368  80.617  1.00  0.00           H
ATOM    731 HH22 ARG   254      48.860  45.673  80.943  1.00  0.00           H
ATOM    732  C   ARG   254      51.012  51.451  75.059  1.00  0.00           C
ATOM    733  O   ARG   254      50.522  50.874  74.063  1.00  0.00           O
ATOM    734  N   LEU   255      51.530  52.738  75.137  1.00  0.00           N
ATOM    735  H   LEU   255      51.913  53.073  76.009  1.00  0.00           H
ATOM    736  CA  LEU   255      51.444  53.591  73.976  1.00  0.00           C
ATOM    737  HA  LEU   255      50.386  53.674  73.729  1.00  0.00           H
ATOM    738  CB  LEU   255      52.113  54.919  74.257  1.00  0.00           C
ATOM    739  HB2 LEU   255      51.625  55.463  75.066  1.00  0.00           H
ATOM    740  HB3 LEU   255      53.136  54.804  74.615  1.00  0.00           H
ATOM    741  CG  LEU   255      52.208  55.758  73.044  1.00  0.00           C
ATOM    742  HG  LEU   255      52.854  55.235  72.339  1.00  0.00           H
ATOM    743  CD1 LEU   255      50.914  56.107  72.343  1.00  0.00           C
ATOM    744 HD11 LEU   255      50.998  56.860  71.559  1.00  0.00           H
ATOM    745 HD12 LEU   255      50.423  55.244  71.893  1.00  0.00           H
ATOM    746 HD13 LEU   255      50.264  56.444  73.151  1.00  0.00           H
ATOM    747  CD2 LEU   255      52.948  57.079  73.242  1.00  0.00           C
ATOM    748 HD21 LEU   255      53.101  57.591  72.292  1.00  0.00           H
ATOM    749 HD22 LEU   255      52.397  57.697  73.951  1.00  0.00           H
ATOM    750 HD23 LEU   255      53.927  56.900  73.686  1.00  0.00           H
ATOM    751  C   LEU   255      52.223  52.766  72.829  1.00  0.00           C
ATOM    752  O   LEU   255      51.531  52.582  71.856  1.00  0.00           O
ATOM    753  N   TRP   256      53.509  52.348  73.060  1.00  0.00           N
ATOM    754  H   TRP   256      53.997  52.446  73.939  1.00  0.00           H
ATOM    755  CA  TRP   256      54.321  51.735  72.016  1.00  0.00           C
ATOM    756  HA  TRP   256      54.180  52.439  71.195  1.00  0.00           H
ATOM    757  CB  TRP   256      55.818  51.801  72.398  1.00  0.00           C
ATOM    758  HB2 TRP   256      55.931  51.282  73.349  1.00  0.00           H
ATOM    759  HB3 TRP   256      56.378  51.384  71.561  1.00  0.00           H
ATOM    760  CG  TRP   256      56.327  53.168  72.495  1.00  0.00           C
ATOM    761  CD1 TRP   256      56.599  53.813  73.581  1.00  0.00           C
ATOM    762  HD1 TRP   256      56.426  53.381  74.555  1.00  0.00           H
ATOM    763  NE1 TRP   256      56.976  55.137  73.293  1.00  0.00           N
ATOM    764  HE1 TRP   256      56.978  55.884  73.973  1.00  0.00           H
ATOM    765  CE2 TRP   256      56.950  55.383  71.925  1.00  0.00           C
ATOM    766  CZ2 TRP   256      57.136  56.429  71.060  1.00  0.00           C
ATOM    767  HZ2 TRP   256      57.513  57.396  71.360  1.00  0.00           H
ATOM    768  CH2 TRP   256      56.780  56.314  69.730  1.00  0.00           C
ATOM    769  HH2 TRP   256      56.751  57.186  69.093  1.00  0.00           H
ATOM    770  CZ3 TRP   256      56.148  55.226  69.250  1.00  0.00           C
ATOM    771  HZ3 TRP   256      55.710  55.087  68.272  1.00  0.00           H
ATOM    772  CE3 TRP   256      55.974  54.079  70.040  1.00  0.00           C
ATOM    773  HE3 TRP   256      55.578  53.151  69.654  1.00  0.00           H
ATOM    774  CD2 TRP   256      56.465  54.133  71.395  1.00  0.00           C
ATOM    775  C   TRP   256      53.862  50.299  71.539  1.00  0.00           C
ATOM    776  O   TRP   256      53.908  50.034  70.357  1.00  0.00           O
ATOM    777  N   VAL   257      53.306  49.489  72.450  1.00  0.00           N
ATOM    778  H   VAL   257      53.548  49.683  73.411  1.00  0.00           H
ATOM    779  CA  VAL   257      52.471  48.334  72.084  1.00  0.00           C
ATOM    780  HA  VAL   257      53.058  47.584  71.554  1.00  0.00           H
ATOM    781  CB  VAL   257      52.044  47.492  73.280  1.00  0.00           C
ATOM    782  HB  VAL   257      51.570  48.102  74.048  1.00  0.00           H
ATOM    783  CG1 VAL   257      51.015  46.389  72.843  1.00  0.00           C
ATOM    784 HG11 VAL   257      50.783  45.617  73.576  1.00  0.00           H
ATOM    785 HG12 VAL   257      50.051  46.778  72.513  1.00  0.00           H
ATOM    786 HG13 VAL   257      51.416  45.862  71.978  1.00  0.00           H
ATOM    787  CG2 VAL   257      53.218  46.814  73.785  1.00  0.00           C
ATOM    788 HG21 VAL   257      53.575  46.024  73.125  1.00  0.00           H
ATOM    789 HG22 VAL   257      54.027  47.489  74.062  1.00  0.00           H
ATOM    790 HG23 VAL   257      52.880  46.347  74.711  1.00  0.00           H
ATOM    791  C   VAL   257      51.252  48.753  71.233  1.00  0.00           C
ATOM    792  O   VAL   257      51.044  48.078  70.258  1.00  0.00           O
ATOM    793  N   GLY   258      50.469  49.772  71.544  1.00  0.00           N
ATOM    794  H   GLY   258      50.809  50.381  72.275  1.00  0.00           H
ATOM    795  CA  GLY   258      49.310  50.165  70.770  1.00  0.00           C
ATOM    796  HA2 GLY   258      48.626  49.332  70.607  1.00  0.00           H
ATOM    797  HA3 GLY   258      48.701  50.879  71.324  1.00  0.00           H
ATOM    798  C   GLY   258      49.748  50.676  69.420  1.00  0.00           C
ATOM    799  O   GLY   258      49.155  50.435  68.347  1.00  0.00           O
ATOM    800  N   VAL   259      50.836  51.504  69.377  1.00  0.00           N
ATOM    801  H   VAL   259      51.223  51.898  70.223  1.00  0.00           H
ATOM    802  CA  VAL   259      51.348  52.124  68.157  1.00  0.00           C
ATOM    803  HA  VAL   259      50.500  52.555  67.626  1.00  0.00           H
ATOM    804  CB  VAL   259      52.371  53.281  68.363  1.00  0.00           C
ATOM    805  HB  VAL   259      53.117  52.910  69.065  1.00  0.00           H
ATOM    806  CG1 VAL   259      53.050  53.819  67.137  1.00  0.00           C
ATOM    807 HG11 VAL   259      53.701  54.657  67.388  1.00  0.00           H
ATOM    808 HG12 VAL   259      53.746  53.115  66.681  1.00  0.00           H
ATOM    809 HG13 VAL   259      52.375  53.992  66.299  1.00  0.00           H
ATOM    810  CG2 VAL   259      51.513  54.403  68.966  1.00  0.00           C
ATOM    811 HG21 VAL   259      50.960  54.022  69.824  1.00  0.00           H
ATOM    812 HG22 VAL   259      52.139  55.230  69.300  1.00  0.00           H
ATOM    813 HG23 VAL   259      50.883  54.880  68.215  1.00  0.00           H
ATOM    814  C   VAL   259      51.790  51.056  67.129  1.00  0.00           C
ATOM    815  O   VAL   259      51.299  51.093  66.005  1.00  0.00           O
ATOM    816  N   TRP   260      52.707  50.200  67.497  1.00  0.00           N
ATOM    817  H   TRP   260      53.274  50.369  68.315  1.00  0.00           H
ATOM    818  CA  TRP   260      53.267  49.193  66.597  1.00  0.00           C
ATOM    819  HA  TRP   260      53.403  49.644  65.614  1.00  0.00           H
ATOM    820  CB  TRP   260      54.698  48.660  66.989  1.00  0.00           C
ATOM    821  HB2 TRP   260      54.505  47.985  67.823  1.00  0.00           H
ATOM    822  HB3 TRP   260      55.043  48.097  66.122  1.00  0.00           H
ATOM    823  CG  TRP   260      55.719  49.669  67.328  1.00  0.00           C
ATOM    824  CD1 TRP   260      56.299  49.773  68.524  1.00  0.00           C
ATOM    825  HD1 TRP   260      56.254  49.049  69.324  1.00  0.00           H
ATOM    826  NE1 TRP   260      57.223  50.805  68.530  1.00  0.00           N
ATOM    827  HE1 TRP   260      57.584  51.212  69.381  1.00  0.00           H
ATOM    828  CE2 TRP   260      57.111  51.547  67.404  1.00  0.00           C
ATOM    829  CZ2 TRP   260      57.573  52.798  67.147  1.00  0.00           C
ATOM    830  HZ2 TRP   260      58.192  53.226  67.920  1.00  0.00           H
ATOM    831  CH2 TRP   260      57.180  53.472  65.964  1.00  0.00           C
ATOM    832  HH2 TRP   260      57.583  54.457  65.781  1.00  0.00           H
ATOM    833  CZ3 TRP   260      56.224  52.838  65.112  1.00  0.00           C
ATOM    834  HZ3 TRP   260      55.910  53.308  64.192  1.00  0.00           H
ATOM    835  CE3 TRP   260      55.685  51.592  65.451  1.00  0.00           C
ATOM    836  HE3 TRP   260      54.971  51.170  64.759  1.00  0.00           H
ATOM    837  CD2 TRP   260      56.104  50.893  66.611  1.00  0.00           C
ATOM    838  C   TRP   260      52.268  48.076  66.211  1.00  0.00           C
ATOM    839  O   TRP   260      52.287  47.833  65.011  1.00  0.00           O
ATOM    840  N   SER   261      51.379  47.630  67.072  1.00  0.00           N
ATOM    841  H   SER   261      51.345  48.062  67.984  1.00  0.00           H
ATOM    842  CA  SER   261      50.332  46.689  66.725  1.00  0.00           C
ATOM    843  HA  SER   261      50.769  45.798  66.273  1.00  0.00           H
ATOM    844  CB  SER   261      49.578  46.235  67.999  1.00  0.00           C
ATOM    845  HB2 SER   261      48.834  45.470  67.777  1.00  0.00           H
ATOM    846  HB3 SER   261      50.233  45.747  68.720  1.00  0.00           H
ATOM    847  OG  SER   261      48.827  47.296  68.565  1.00  0.00           O
ATOM    848  HG  SER   261      49.220  47.679  69.353  1.00  0.00           H
ATOM    849  C   SER   261      49.339  47.178  65.655  1.00  0.00           C
ATOM    850  O   SER   261      49.054  46.348  64.756  1.00  0.00           O
ATOM    851  N   VAL   262      48.775  48.357  65.774  1.00  0.00           N
ATOM    852  H   VAL   262      48.927  48.868  66.632  1.00  0.00           H
ATOM    853  CA  VAL   262      47.901  48.880  64.752  1.00  0.00           C
ATOM    854  HA  VAL   262      47.102  48.154  64.601  1.00  0.00           H
ATOM    855  CB  VAL   262      47.136  50.134  65.226  1.00  0.00           C
ATOM    856  HB  VAL   262      47.893  50.780  65.672  1.00  0.00           H
ATOM    857  CG1 VAL   262      46.394  50.875  64.123  1.00  0.00           C
ATOM    858 HG11 VAL   262      47.131  51.098  63.352  1.00  0.00           H
ATOM    859 HG12 VAL   262      45.691  50.176  63.668  1.00  0.00           H
ATOM    860 HG13 VAL   262      45.917  51.743  64.578  1.00  0.00           H
ATOM    861  CG2 VAL   262      46.172  49.868  66.410  1.00  0.00           C
ATOM    862 HG21 VAL   262      46.612  49.337  67.254  1.00  0.00           H
ATOM    863 HG22 VAL   262      45.804  50.793  66.855  1.00  0.00           H
ATOM    864 HG23 VAL   262      45.352  49.270  66.013  1.00  0.00           H
ATOM    865  C   VAL   262      48.588  49.089  63.429  1.00  0.00           C
ATOM    866  O   VAL   262      48.076  48.649  62.347  1.00  0.00           O
ATOM    867  N   LEU   263      49.718  49.778  63.343  1.00  0.00           N
ATOM    868  H   LEU   263      50.100  50.204  64.175  1.00  0.00           H
ATOM    869  CA  LEU   263      50.409  49.994  62.073  1.00  0.00           C
ATOM    870  HA  LEU   263      49.746  50.433  61.328  1.00  0.00           H
ATOM    871  CB  LEU   263      51.737  50.705  62.463  1.00  0.00           C
ATOM    872  HB2 LEU   263      52.260  50.103  63.206  1.00  0.00           H
ATOM    873  HB3 LEU   263      52.316  50.788  61.543  1.00  0.00           H
ATOM    874  CG  LEU   263      51.620  52.211  62.937  1.00  0.00           C
ATOM    875  HG  LEU   263      50.943  52.223  63.792  1.00  0.00           H
ATOM    876  CD1 LEU   263      52.953  52.667  63.426  1.00  0.00           C
ATOM    877 HD11 LEU   263      53.085  52.075  64.331  1.00  0.00           H
ATOM    878 HD12 LEU   263      53.667  52.431  62.637  1.00  0.00           H
ATOM    879 HD13 LEU   263      53.036  53.703  63.755  1.00  0.00           H
ATOM    880  CD2 LEU   263      51.132  53.193  61.899  1.00  0.00           C
ATOM    881 HD21 LEU   263      50.420  52.706  61.232  1.00  0.00           H
ATOM    882 HD22 LEU   263      50.639  54.026  62.400  1.00  0.00           H
ATOM    883 HD23 LEU   263      51.899  53.531  61.203  1.00  0.00           H
ATOM    884  C   LEU   263      50.746  48.667  61.504  1.00  0.00           C
ATOM    885  O   LEU   263      50.641  48.427  60.344  1.00  0.00           O
ATOM    886  N   CYS   264      51.209  47.663  62.284  1.00  0.00           N
ATOM    887  H   CYS   264      51.318  47.877  63.265  1.00  0.00           H
ATOM    888  CA  CYS   264      51.450  46.403  61.797  1.00  0.00           C
ATOM    889  HA  CYS   264      52.160  46.469  60.973  1.00  0.00           H
ATOM    890  CB  CYS   264      52.100  45.515  62.871  1.00  0.00           C
ATOM    891  HB2 CYS   264      52.983  45.989  63.299  1.00  0.00           H
ATOM    892  HB3 CYS   264      51.452  45.423  63.742  1.00  0.00           H
ATOM    893  SG  CYS   264      52.589  43.986  62.084  1.00  0.00           S
ATOM    894  HG  CYS   264      51.395  43.414  61.908  1.00  0.00           H
ATOM    895  C   CYS   264      50.238  45.673  61.206  1.00  0.00           C
ATOM    896  O   CYS   264      50.356  45.033  60.162  1.00  0.00           O
ATOM    897  N   CYS   265      49.064  45.819  61.812  1.00  0.00           N
ATOM    898  H   CYS   265      49.070  46.223  62.738  1.00  0.00           H
ATOM    899  CA  CYS   265      47.743  45.283  61.314  1.00  0.00           C
ATOM    900  HA  CYS   265      47.830  44.231  61.040  1.00  0.00           H
ATOM    901  CB  CYS   265      46.775  45.368  62.452  1.00  0.00           C
ATOM    902  HB2 CYS   265      47.015  44.704  63.282  1.00  0.00           H
ATOM    903  HB3 CYS   265      46.927  46.335  62.932  1.00  0.00           H
ATOM    904  SG  CYS   265      45.004  45.305  62.063  1.00  0.00           S
ATOM    905  HG  CYS   265      44.999  45.782  60.815  1.00  0.00           H
ATOM    906  C   CYS   265      47.212  45.973  60.105  1.00  0.00           C
ATOM    907  O   CYS   265      46.542  45.296  59.318  1.00  0.00           O
ATOM    908  N   ALA   266      47.631  47.265  59.934  1.00  0.00           N
ATOM    909  H   ALA   266      48.139  47.646  60.719  1.00  0.00           H
ATOM    910  CA  ALA   266      47.324  47.968  58.674  1.00  0.00           C
ATOM    911  HA  ALA   266      46.324  47.656  58.373  1.00  0.00           H
ATOM    912  CB  ALA   266      47.466  49.468  59.010  1.00  0.00           C
ATOM    913  HB1 ALA   266      46.947  49.759  59.923  1.00  0.00           H
ATOM    914  HB2 ALA   266      48.510  49.725  59.184  1.00  0.00           H
ATOM    915  HB3 ALA   266      47.098  50.090  58.193  1.00  0.00           H
ATOM    916  C   ALA   266      48.298  47.549  57.530  1.00  0.00           C
ATOM    917  O   ALA   266      47.821  47.028  56.517  1.00  0.00           O
ATOM    918  N   SER   267      49.589  47.732  57.686  1.00  0.00           N
ATOM    919  H   SER   267      49.809  48.180  58.565  1.00  0.00           H
ATOM    920  CA  SER   267      50.630  47.381  56.678  1.00  0.00           C
ATOM    921  HA  SER   267      50.602  48.043  55.812  1.00  0.00           H
ATOM    922  CB  SER   267      52.069  47.599  57.283  1.00  0.00           C
ATOM    923  HB2 SER   267      52.113  48.645  57.584  1.00  0.00           H
ATOM    924  HB3 SER   267      52.136  46.924  58.137  1.00  0.00           H
ATOM    925  OG  SER   267      53.055  47.287  56.388  1.00  0.00           O
ATOM    926  HG  SER   267      53.905  47.480  56.791  1.00  0.00           H
ATOM    927  C   SER   267      50.461  45.998  56.096  1.00  0.00           C
ATOM    928  O   SER   267      50.361  45.834  54.875  1.00  0.00           O
ATOM    929  N   THR   268      50.394  44.968  56.929  1.00  0.00           N
ATOM    930  H   THR   268      50.516  45.100  57.923  1.00  0.00           H
ATOM    931  CA  THR   268      50.203  43.551  56.498  1.00  0.00           C
ATOM    932  HA  THR   268      50.984  43.281  55.788  1.00  0.00           H
ATOM    933  CB  THR   268      50.321  42.681  57.667  1.00  0.00           C
ATOM    934  HB  THR   268      50.149  41.681  57.268  1.00  0.00           H
ATOM    935  CG2 THR   268      51.655  42.631  58.327  1.00  0.00           C
ATOM    936 HG21 THR   268      51.882  43.583  58.805  1.00  0.00           H
ATOM    937 HG22 THR   268      51.655  41.925  59.158  1.00  0.00           H
ATOM    938 HG23 THR   268      52.436  42.409  57.600  1.00  0.00           H
ATOM    939  OG1 THR   268      49.297  43.046  58.649  1.00  0.00           O
ATOM    940  HG1 THR   268      49.512  43.840  59.143  1.00  0.00           H
ATOM    941  C   THR   268      48.869  43.341  55.799  1.00  0.00           C
ATOM    942  O   THR   268      48.786  42.540  54.828  1.00  0.00           O
ATOM    943  N   LEU   269      47.802  44.007  56.265  1.00  0.00           N
ATOM    944  H   LEU   269      47.858  44.500  57.144  1.00  0.00           H
ATOM    945  CA  LEU   269      46.418  43.858  55.737  1.00  0.00           C
ATOM    946  HA  LEU   269      46.279  42.780  55.658  1.00  0.00           H
ATOM    947  CB  LEU   269      45.347  44.314  56.798  1.00  0.00           C
ATOM    948  HB2 LEU   269      45.537  43.678  57.662  1.00  0.00           H
ATOM    949  HB3 LEU   269      45.519  45.342  57.117  1.00  0.00           H
ATOM    950  CG  LEU   269      43.890  44.256  56.303  1.00  0.00           C
ATOM    951  HG  LEU   269      43.706  44.988  55.516  1.00  0.00           H
ATOM    952  CD1 LEU   269      43.403  42.881  55.830  1.00  0.00           C
ATOM    953 HD11 LEU   269      43.531  42.108  56.588  1.00  0.00           H
ATOM    954 HD12 LEU   269      42.339  42.968  55.611  1.00  0.00           H
ATOM    955 HD13 LEU   269      43.983  42.542  54.972  1.00  0.00           H
ATOM    956  CD2 LEU   269      43.007  44.652  57.410  1.00  0.00           C
ATOM    957 HD21 LEU   269      41.960  44.659  57.105  1.00  0.00           H
ATOM    958 HD22 LEU   269      42.992  43.800  58.089  1.00  0.00           H
ATOM    959 HD23 LEU   269      43.327  45.608  57.825  1.00  0.00           H
ATOM    960  C   LEU   269      46.316  44.515  54.332  1.00  0.00           C
ATOM    961  O   LEU   269      45.788  43.857  53.451  1.00  0.00           O
ATOM    962  N   PHE   270      46.923  45.686  54.222  1.00  0.00           N
ATOM    963  H   PHE   270      47.084  46.267  55.031  1.00  0.00           H
ATOM    964  CA  PHE   270      47.162  46.411  52.973  1.00  0.00           C
ATOM    965  HA  PHE   270      46.262  46.594  52.386  1.00  0.00           H
ATOM    966  CB  PHE   270      47.698  47.787  53.300  1.00  0.00           C
ATOM    967  HB2 PHE   270      46.947  48.390  53.811  1.00  0.00           H
ATOM    968  HB3 PHE   270      48.573  47.562  53.911  1.00  0.00           H
ATOM    969  CG  PHE   270      48.065  48.593  52.002  1.00  0.00           C
ATOM    970  CD1 PHE   270      47.088  49.437  51.424  1.00  0.00           C
ATOM    971  HD1 PHE   270      46.054  49.434  51.735  1.00  0.00           H
ATOM    972  CE1 PHE   270      47.413  50.445  50.524  1.00  0.00           C
ATOM    973  HE1 PHE   270      46.678  51.163  50.191  1.00  0.00           H
ATOM    974  CZ  PHE   270      48.771  50.637  50.185  1.00  0.00           C
ATOM    975  HZ  PHE   270      48.937  51.528  49.598  1.00  0.00           H
ATOM    976  CE2 PHE   270      49.769  49.813  50.685  1.00  0.00           C
ATOM    977  HE2 PHE   270      50.812  49.961  50.448  1.00  0.00           H
ATOM    978  CD2 PHE   270      49.426  48.758  51.602  1.00  0.00           C
ATOM    979  HD2 PHE   270      50.243  48.291  52.132  1.00  0.00           H
ATOM    980  C   PHE   270      48.046  45.572  52.043  1.00  0.00           C
ATOM    981  O   PHE   270      47.835  45.510  50.877  1.00  0.00           O
ATOM    982  N   THR   271      49.065  44.892  52.501  1.00  0.00           N
ATOM    983  H   THR   271      49.263  45.040  53.481  1.00  0.00           H
ATOM    984  CA  THR   271      49.846  44.018  51.690  1.00  0.00           C
ATOM    985  HA  THR   271      50.118  44.679  50.866  1.00  0.00           H
ATOM    986  CB  THR   271      51.154  43.589  52.393  1.00  0.00           C
ATOM    987  HB  THR   271      50.933  42.982  53.270  1.00  0.00           H
ATOM    988  CG2 THR   271      52.095  42.711  51.498  1.00  0.00           C
ATOM    989 HG21 THR   271      52.314  43.080  50.496  1.00  0.00           H
ATOM    990 HG22 THR   271      53.037  42.639  52.041  1.00  0.00           H
ATOM    991 HG23 THR   271      51.665  41.710  51.453  1.00  0.00           H
ATOM    992  OG1 THR   271      51.822  44.774  52.855  1.00  0.00           O
ATOM    993  HG1 THR   271      51.361  45.244  53.554  1.00  0.00           H
ATOM    994  C   THR   271      49.000  42.918  50.980  1.00  0.00           C
ATOM    995  O   THR   271      48.899  42.725  49.768  1.00  0.00           O
ATOM    996  N   VAL   272      48.247  42.133  51.799  1.00  0.00           N
ATOM    997  H   VAL   272      48.187  42.395  52.773  1.00  0.00           H
ATOM    998  CA  VAL   272      47.317  41.059  51.356  1.00  0.00           C
ATOM    999  HA  VAL   272      47.846  40.207  50.930  1.00  0.00           H
ATOM   1000  CB  VAL   272      46.791  40.371  52.565  1.00  0.00           C
ATOM   1001  HB  VAL   272      46.553  41.091  53.349  1.00  0.00           H
ATOM   1002  CG1 VAL   272      45.611  39.475  52.340  1.00  0.00           C
ATOM   1003 HG11 VAL   272      45.434  38.934  53.270  1.00  0.00           H
ATOM   1004 HG12 VAL   272      44.751  40.084  52.064  1.00  0.00           H
ATOM   1005 HG13 VAL   272      45.760  38.736  51.553  1.00  0.00           H
ATOM   1006  CG2 VAL   272      47.940  39.561  53.192  1.00  0.00           C
ATOM   1007 HG21 VAL   272      47.597  39.344  54.204  1.00  0.00           H
ATOM   1008 HG22 VAL   272      47.915  38.552  52.781  1.00  0.00           H
ATOM   1009 HG23 VAL   272      48.856  40.144  53.286  1.00  0.00           H
ATOM   1010  C   VAL   272      46.331  41.707  50.427  1.00  0.00           C
ATOM   1011  O   VAL   272      46.315  41.293  49.258  1.00  0.00           O
ATOM   1012  N   LEU   273      45.555  42.748  50.773  1.00  0.00           N
ATOM   1013  H   LEU   273      45.611  43.053  51.734  1.00  0.00           H
ATOM   1014  CA  LEU   273      44.545  43.412  49.893  1.00  0.00           C
ATOM   1015  HA  LEU   273      43.801  42.634  49.720  1.00  0.00           H
ATOM   1016  CB  LEU   273      43.842  44.525  50.646  1.00  0.00           C
ATOM   1017  HB2 LEU   273      44.596  45.205  51.042  1.00  0.00           H
ATOM   1018  HB3 LEU   273      43.273  45.103  49.917  1.00  0.00           H
ATOM   1019  CG  LEU   273      42.818  43.822  51.603  1.00  0.00           C
ATOM   1020  HG  LEU   273      43.240  42.891  51.981  1.00  0.00           H
ATOM   1021  CD1 LEU   273      42.692  44.770  52.824  1.00  0.00           C
ATOM   1022 HD11 LEU   273      41.815  44.413  53.364  1.00  0.00           H
ATOM   1023 HD12 LEU   273      43.486  44.647  53.560  1.00  0.00           H
ATOM   1024 HD13 LEU   273      42.567  45.833  52.616  1.00  0.00           H
ATOM   1025  CD2 LEU   273      41.493  43.649  50.899  1.00  0.00           C
ATOM   1026 HD21 LEU   273      40.944  44.549  50.623  1.00  0.00           H
ATOM   1027 HD22 LEU   273      41.611  43.003  50.029  1.00  0.00           H
ATOM   1028 HD23 LEU   273      40.855  43.088  51.582  1.00  0.00           H
ATOM   1029  C   LEU   273      45.103  43.840  48.539  1.00  0.00           C
ATOM   1030  O   LEU   273      44.576  43.432  47.471  1.00  0.00           O
ATOM   1031  N   THR   274      46.290  44.482  48.522  1.00  0.00           N
ATOM   1032  H   THR   274      46.716  44.861  49.355  1.00  0.00           H
ATOM   1033  CA  THR   274      47.059  44.764  47.297  1.00  0.00           C
ATOM   1034  HA  THR   274      46.625  45.568  46.701  1.00  0.00           H
ATOM   1035  CB  THR   274      48.470  45.306  47.667  1.00  0.00           C
ATOM   1036  HB  THR   274      48.989  44.589  48.302  1.00  0.00           H
ATOM   1037  CG2 THR   274      49.402  45.893  46.622  1.00  0.00           C
ATOM   1038 HG21 THR   274      49.767  45.097  45.974  1.00  0.00           H
ATOM   1039 HG22 THR   274      48.804  46.561  46.002  1.00  0.00           H
ATOM   1040 HG23 THR   274      50.223  46.470  47.047  1.00  0.00           H
ATOM   1041  OG1 THR   274      48.204  46.419  48.450  1.00  0.00           O
ATOM   1042  HG1 THR   274      48.172  46.082  49.348  1.00  0.00           H
ATOM   1043  C   THR   274      47.212  43.660  46.254  1.00  0.00           C
ATOM   1044  O   THR   274      47.364  43.970  45.086  1.00  0.00           O
ATOM   1045  N   TYR   275      47.283  42.456  46.743  1.00  0.00           N
ATOM   1046  H   TYR   275      47.154  42.274  47.728  1.00  0.00           H
ATOM   1047  CA  TYR   275      47.491  41.297  45.936  1.00  0.00           C
ATOM   1048  HA  TYR   275      47.869  41.621  44.967  1.00  0.00           H
ATOM   1049  CB  TYR   275      48.600  40.508  46.533  1.00  0.00           C
ATOM   1050  HB2 TYR   275      49.576  40.893  46.237  1.00  0.00           H
ATOM   1051  HB3 TYR   275      48.459  40.583  47.611  1.00  0.00           H
ATOM   1052  CG  TYR   275      48.509  38.946  46.280  1.00  0.00           C
ATOM   1053  CD1 TYR   275      49.365  38.380  45.381  1.00  0.00           C
ATOM   1054  HD1 TYR   275      50.068  38.982  44.824  1.00  0.00           H
ATOM   1055  CE1 TYR   275      49.373  36.997  45.197  1.00  0.00           C
ATOM   1056  HE1 TYR   275      50.128  36.550  44.566  1.00  0.00           H
ATOM   1057  CZ  TYR   275      48.582  36.228  46.053  1.00  0.00           C
ATOM   1058  OH  TYR   275      48.736  34.873  46.038  1.00  0.00           O
ATOM   1059  HH  TYR   275      48.982  34.519  46.896  1.00  0.00           H
ATOM   1060  CE2 TYR   275      47.701  36.785  46.994  1.00  0.00           C
ATOM   1061  HE2 TYR   275      47.200  36.066  47.626  1.00  0.00           H
ATOM   1062  CD2 TYR   275      47.651  38.180  47.079  1.00  0.00           C
ATOM   1063  HD2 TYR   275      47.096  38.574  47.918  1.00  0.00           H
ATOM   1064  C   TYR   275      46.124  40.546  45.736  1.00  0.00           C
ATOM   1065  O   TYR   275      45.954  40.056  44.590  1.00  0.00           O
ATOM   1066  N   LEU   276      45.130  40.679  46.546  1.00  0.00           N
ATOM   1067  H   LEU   276      45.337  41.118  47.432  1.00  0.00           H
ATOM   1068  CA  LEU   276      43.804  40.068  46.340  1.00  0.00           C
ATOM   1069  HA  LEU   276      43.821  39.025  46.026  1.00  0.00           H
ATOM   1070  CB  LEU   276      42.922  40.045  47.645  1.00  0.00           C
ATOM   1071  HB2 LEU   276      43.020  40.885  48.334  1.00  0.00           H
ATOM   1072  HB3 LEU   276      41.892  40.064  47.291  1.00  0.00           H
ATOM   1073  CG  LEU   276      42.992  38.746  48.454  1.00  0.00           C
ATOM   1074  HG  LEU   276      44.066  38.557  48.462  1.00  0.00           H
ATOM   1075  CD1 LEU   276      42.432  38.975  49.844  1.00  0.00           C
ATOM   1076 HD11 LEU   276      42.534  38.022  50.362  1.00  0.00           H
ATOM   1077 HD12 LEU   276      43.110  39.741  50.221  1.00  0.00           H
ATOM   1078 HD13 LEU   276      41.385  39.278  49.849  1.00  0.00           H
ATOM   1079  CD2 LEU   276      42.275  37.508  47.778  1.00  0.00           C
ATOM   1080 HD21 LEU   276      41.264  37.725  47.432  1.00  0.00           H
ATOM   1081 HD22 LEU   276      42.844  37.153  46.919  1.00  0.00           H
ATOM   1082 HD23 LEU   276      42.290  36.656  48.459  1.00  0.00           H
ATOM   1083  C   LEU   276      43.058  40.649  45.219  1.00  0.00           C
ATOM   1084  O   LEU   276      42.383  39.925  44.489  1.00  0.00           O
ATOM   1085  N   VAL   277      43.221  41.972  44.942  1.00  0.00           N
ATOM   1086  H   VAL   277      43.734  42.566  45.578  1.00  0.00           H
ATOM   1087  CA  VAL   277      42.435  42.661  43.904  1.00  0.00           C
ATOM   1088  HA  VAL   277      41.369  42.489  44.054  1.00  0.00           H
ATOM   1089  CB  VAL   277      42.523  44.163  44.242  1.00  0.00           C
ATOM   1090  HB  VAL   277      41.943  44.725  43.510  1.00  0.00           H
ATOM   1091  CG1 VAL   277      41.834  44.511  45.608  1.00  0.00           C
ATOM   1092 HG11 VAL   277      40.772  44.330  45.444  1.00  0.00           H
ATOM   1093 HG12 VAL   277      42.196  43.921  46.450  1.00  0.00           H
ATOM   1094 HG13 VAL   277      41.904  45.583  45.793  1.00  0.00           H
ATOM   1095  CG2 VAL   277      43.966  44.709  44.212  1.00  0.00           C
ATOM   1096 HG21 VAL   277      43.957  45.740  44.566  1.00  0.00           H
ATOM   1097 HG22 VAL   277      44.645  44.116  44.826  1.00  0.00           H
ATOM   1098 HG23 VAL   277      44.362  44.924  43.219  1.00  0.00           H
ATOM   1099  C   VAL   277      42.771  42.337  42.463  1.00  0.00           C
ATOM   1100  O   VAL   277      41.974  42.736  41.612  1.00  0.00           O
ATOM   1101  N   ASP   278      43.904  41.644  42.222  1.00  0.00           N
ATOM   1102  H   ASP   278      44.440  41.406  43.044  1.00  0.00           H
ATOM   1103  CA  ASP   278      44.530  41.368  40.920  1.00  0.00           C
ATOM   1104  HA  ASP   278      43.718  41.401  40.194  1.00  0.00           H
ATOM   1105  CB  ASP   278      45.505  42.509  40.525  1.00  0.00           C
ATOM   1106  HB2 ASP   278      45.063  43.468  40.794  1.00  0.00           H
ATOM   1107  HB3 ASP   278      46.412  42.420  41.122  1.00  0.00           H
ATOM   1108  CG  ASP   278      45.893  42.660  39.050  1.00  0.00           C
ATOM   1109  OD1 ASP   278      45.341  41.984  38.168  1.00  0.00           O
ATOM   1110  OD2 ASP   278      46.857  43.458  38.803  1.00  0.00           O
ATOM   1111  C   ASP   278      45.127  39.980  41.023  1.00  0.00           C
ATOM   1112  O   ASP   278      45.998  39.605  40.240  1.00  0.00           O
ATOM   1113  N   MET   279      44.638  39.085  41.888  1.00  0.00           N
ATOM   1114  H   MET   279      43.729  39.254  42.294  1.00  0.00           H
ATOM   1115  CA  MET   279      45.339  37.913  42.321  1.00  0.00           C
ATOM   1116  HA  MET   279      46.147  38.305  42.938  1.00  0.00           H
ATOM   1117  CB  MET   279      44.361  37.122  43.246  1.00  0.00           C
ATOM   1118  HB2 MET   279      43.906  37.763  44.002  1.00  0.00           H
ATOM   1119  HB3 MET   279      43.590  36.611  42.670  1.00  0.00           H
ATOM   1120  CG  MET   279      45.084  36.007  44.023  1.00  0.00           C
ATOM   1121  HG2 MET   279      45.364  35.322  43.223  1.00  0.00           H
ATOM   1122  HG3 MET   279      45.921  36.456  44.557  1.00  0.00           H
ATOM   1123  SD  MET   279      44.204  35.175  45.281  1.00  0.00           S
ATOM   1124  CE  MET   279      45.219  33.671  45.220  1.00  0.00           C
ATOM   1125  HE1 MET   279      45.226  33.383  44.168  1.00  0.00           H
ATOM   1126  HE2 MET   279      46.257  33.712  45.550  1.00  0.00           H
ATOM   1127  HE3 MET   279      44.801  33.010  45.979  1.00  0.00           H
ATOM   1128  C   MET   279      45.914  37.030  41.288  1.00  0.00           C
ATOM   1129  O   MET   279      46.932  36.385  41.492  1.00  0.00           O
ATOM   1130  N   ARG   280      45.185  36.809  40.211  1.00  0.00           N
ATOM   1131  H   ARG   280      44.366  37.384  40.073  1.00  0.00           H
ATOM   1132  CA  ARG   280      45.592  35.782  39.170  1.00  0.00           C
ATOM   1133  HA  ARG   280      45.938  34.864  39.646  1.00  0.00           H
ATOM   1134  CB  ARG   280      44.410  35.379  38.313  1.00  0.00           C
ATOM   1135  HB2 ARG   280      44.131  36.245  37.713  1.00  0.00           H
ATOM   1136  HB3 ARG   280      44.768  34.609  37.630  1.00  0.00           H
ATOM   1137  CG  ARG   280      43.215  34.816  39.002  1.00  0.00           C
ATOM   1138  HG2 ARG   280      42.550  35.572  39.419  1.00  0.00           H
ATOM   1139  HG3 ARG   280      42.758  34.110  38.309  1.00  0.00           H
ATOM   1140  CD  ARG   280      43.469  33.821  40.178  1.00  0.00           C
ATOM   1141  HD2 ARG   280      44.106  33.054  39.737  1.00  0.00           H
ATOM   1142  HD3 ARG   280      43.964  34.272  41.038  1.00  0.00           H
ATOM   1143  NE  ARG   280      42.255  33.145  40.683  1.00  0.00           N
ATOM   1144  HE  ARG   280      41.350  33.289  40.258  1.00  0.00           H
ATOM   1145  CZ  ARG   280      42.008  32.563  41.798  1.00  0.00           C
ATOM   1146  NH1 ARG   280      43.010  32.303  42.624  1.00  0.00           N
ATOM   1147 HH11 ARG   280      43.975  32.470  42.375  1.00  0.00           H
ATOM   1148 HH12 ARG   280      42.869  31.991  43.574  1.00  0.00           H
ATOM   1149  NH2 ARG   280      40.789  32.306  42.135  1.00  0.00           N
ATOM   1150 HH21 ARG   280      40.030  32.477  41.492  1.00  0.00           H
ATOM   1151 HH22 ARG   280      40.514  32.207  43.102  1.00  0.00           H
ATOM   1152  C   ARG   280      46.794  36.266  38.385  1.00  0.00           C
ATOM   1153  O   ARG   280      47.350  35.472  37.629  1.00  0.00           O
ATOM   1154  N   ARG   281      47.196  37.536  38.409  1.00  0.00           N
ATOM   1155  H   ARG   281      46.630  38.168  38.958  1.00  0.00           H
ATOM   1156  CA  ARG   281      48.491  38.043  37.835  1.00  0.00           C
ATOM   1157  HA  ARG   281      48.504  37.749  36.785  1.00  0.00           H
ATOM   1158  CB  ARG   281      48.657  39.579  38.026  1.00  0.00           C
ATOM   1159  HB2 ARG   281      47.705  40.048  37.776  1.00  0.00           H
ATOM   1160  HB3 ARG   281      48.870  39.908  39.043  1.00  0.00           H
ATOM   1161  CG  ARG   281      49.680  40.215  37.046  1.00  0.00           C
ATOM   1162  HG2 ARG   281      50.624  39.673  37.092  1.00  0.00           H
ATOM   1163  HG3 ARG   281      49.367  40.243  36.002  1.00  0.00           H
ATOM   1164  CD  ARG   281      49.907  41.700  37.343  1.00  0.00           C
ATOM   1165  HD2 ARG   281      49.034  42.353  37.336  1.00  0.00           H
ATOM   1166  HD3 ARG   281      50.493  41.676  38.262  1.00  0.00           H
ATOM   1167  NE  ARG   281      50.824  42.251  36.375  1.00  0.00           N
ATOM   1168  HE  ARG   281      51.783  41.934  36.363  1.00  0.00           H
ATOM   1169  CZ  ARG   281      50.504  42.974  35.337  1.00  0.00           C
ATOM   1170  NH1 ARG   281      49.294  43.207  34.962  1.00  0.00           N
ATOM   1171 HH11 ARG   281      48.568  42.718  35.465  1.00  0.00           H
ATOM   1172 HH12 ARG   281      49.213  43.747  34.112  1.00  0.00           H
ATOM   1173  NH2 ARG   281      51.398  43.437  34.557  1.00  0.00           N
ATOM   1174 HH21 ARG   281      52.385  43.421  34.769  1.00  0.00           H
ATOM   1175 HH22 ARG   281      51.084  44.116  33.878  1.00  0.00           H
ATOM   1176  C   ARG   281      49.743  37.414  38.463  1.00  0.00           C
ATOM   1177  O   ARG   281      50.785  37.397  37.881  1.00  0.00           O
ATOM   1178  N   PHE   282      49.633  36.824  39.663  1.00  0.00           N
ATOM   1179  H   PHE   282      48.717  36.826  40.088  1.00  0.00           H
ATOM   1180  CA  PHE   282      50.828  36.577  40.501  1.00  0.00           C
ATOM   1181  HA  PHE   282      51.644  37.235  40.206  1.00  0.00           H
ATOM   1182  CB  PHE   282      50.471  36.909  41.902  1.00  0.00           C
ATOM   1183  HB2 PHE   282      49.538  36.454  42.235  1.00  0.00           H
ATOM   1184  HB3 PHE   282      51.252  36.505  42.546  1.00  0.00           H
ATOM   1185  CG  PHE   282      50.332  38.395  42.190  1.00  0.00           C
ATOM   1186  CD1 PHE   282      51.414  39.150  42.707  1.00  0.00           C
ATOM   1187  HD1 PHE   282      52.399  38.716  42.795  1.00  0.00           H
ATOM   1188  CE1 PHE   282      51.300  40.505  42.950  1.00  0.00           C
ATOM   1189  HE1 PHE   282      52.132  41.112  43.277  1.00  0.00           H
ATOM   1190  CZ  PHE   282      50.006  41.049  42.798  1.00  0.00           C
ATOM   1191  HZ  PHE   282      49.909  42.052  43.186  1.00  0.00           H
ATOM   1192  CE2 PHE   282      48.931  40.438  42.203  1.00  0.00           C
ATOM   1193  HE2 PHE   282      48.010  40.968  42.012  1.00  0.00           H
ATOM   1194  CD2 PHE   282      49.126  39.104  41.799  1.00  0.00           C
ATOM   1195  HD2 PHE   282      48.319  38.538  41.358  1.00  0.00           H
ATOM   1196  C   PHE   282      51.293  35.118  40.447  1.00  0.00           C
ATOM   1197  O   PHE   282      50.811  34.221  41.111  1.00  0.00           O
ATOM   1198  N   SER   283      52.382  34.882  39.655  1.00  0.00           N
ATOM   1199  H   SER   283      52.867  35.708  39.333  1.00  0.00           H
ATOM   1200  CA  SER   283      53.204  33.632  39.701  1.00  0.00           C
ATOM   1201  HA  SER   283      52.671  32.851  39.159  1.00  0.00           H
ATOM   1202  CB  SER   283      54.522  33.893  38.965  1.00  0.00           C
ATOM   1203  HB2 SER   283      54.195  34.427  38.073  1.00  0.00           H
ATOM   1204  HB3 SER   283      55.102  34.593  39.567  1.00  0.00           H
ATOM   1205  OG  SER   283      55.217  32.761  38.539  1.00  0.00           O
ATOM   1206  HG  SER   283      54.958  32.505  37.651  1.00  0.00           H
ATOM   1207  C   SER   283      53.521  33.172  41.118  1.00  0.00           C
ATOM   1208  O   SER   283      53.819  33.959  41.994  1.00  0.00           O
ATOM   1209  N   TYR   284      53.514  31.830  41.396  1.00  0.00           N
ATOM   1210  H   TYR   284      53.150  31.220  40.678  1.00  0.00           H
ATOM   1211  CA  TYR   284      53.741  31.240  42.763  1.00  0.00           C
ATOM   1212  HA  TYR   284      52.837  31.529  43.298  1.00  0.00           H
ATOM   1213  CB  TYR   284      53.787  29.659  42.707  1.00  0.00           C
ATOM   1214  HB2 TYR   284      52.882  29.225  42.280  1.00  0.00           H
ATOM   1215  HB3 TYR   284      54.677  29.355  42.156  1.00  0.00           H
ATOM   1216  CG  TYR   284      53.875  29.147  44.153  1.00  0.00           C
ATOM   1217  CD1 TYR   284      52.707  28.697  44.715  1.00  0.00           C
ATOM   1218  HD1 TYR   284      51.775  28.690  44.170  1.00  0.00           H
ATOM   1219  CE1 TYR   284      52.707  28.098  45.999  1.00  0.00           C
ATOM   1220  HE1 TYR   284      51.741  27.847  46.412  1.00  0.00           H
ATOM   1221  CZ  TYR   284      53.915  27.880  46.642  1.00  0.00           C
ATOM   1222  OH  TYR   284      54.029  27.360  47.913  1.00  0.00           O
ATOM   1223  HH  TYR   284      53.191  27.539  48.346  1.00  0.00           H
ATOM   1224  CE2 TYR   284      55.132  28.215  46.022  1.00  0.00           C
ATOM   1225  HE2 TYR   284      56.073  28.053  46.528  1.00  0.00           H
ATOM   1226  CD2 TYR   284      55.114  28.949  44.827  1.00  0.00           C
ATOM   1227  HD2 TYR   284      56.038  29.261  44.362  1.00  0.00           H
ATOM   1228  C   TYR   284      54.964  31.858  43.550  1.00  0.00           C
ATOM   1229  O   TYR   284      54.765  31.983  44.798  1.00  0.00           O
ATOM   1230  N   PRO   285      56.092  32.275  42.925  1.00  0.00           N
ATOM   1231  CD  PRO   285      56.577  31.728  41.655  1.00  0.00           C
ATOM   1232  HD2 PRO   285      56.480  32.462  40.855  1.00  0.00           H
ATOM   1233  HD3 PRO   285      56.042  30.825  41.363  1.00  0.00           H
ATOM   1234  CG  PRO   285      58.032  31.521  41.926  1.00  0.00           C
ATOM   1235  HG2 PRO   285      58.567  31.566  40.978  1.00  0.00           H
ATOM   1236  HG3 PRO   285      58.188  30.604  42.494  1.00  0.00           H
ATOM   1237  CB  PRO   285      58.468  32.705  42.722  1.00  0.00           C
ATOM   1238  HB2 PRO   285      58.509  33.550  42.035  1.00  0.00           H
ATOM   1239  HB3 PRO   285      59.437  32.520  43.186  1.00  0.00           H
ATOM   1240  CA  PRO   285      57.223  32.848  43.635  1.00  0.00           C
ATOM   1241  HA  PRO   285      57.481  32.229  44.494  1.00  0.00           H
ATOM   1242  C   PRO   285      57.050  34.226  44.160  1.00  0.00           C
ATOM   1243  O   PRO   285      57.811  34.698  44.981  1.00  0.00           O
ATOM   1244  N   GLU   286      55.927  34.894  43.738  1.00  0.00           N
ATOM   1245  H   GLU   286      55.287  34.431  43.109  1.00  0.00           H
ATOM   1246  CA  GLU   286      55.404  36.103  44.377  1.00  0.00           C
ATOM   1247  HA  GLU   286      56.244  36.714  44.708  1.00  0.00           H
ATOM   1248  CB  GLU   286      54.620  37.016  43.413  1.00  0.00           C
ATOM   1249  HB2 GLU   286      53.631  36.614  43.193  1.00  0.00           H
ATOM   1250  HB3 GLU   286      54.394  37.989  43.848  1.00  0.00           H
ATOM   1251  CG  GLU   286      55.201  37.243  42.025  1.00  0.00           C
ATOM   1252  HG2 GLU   286      55.181  36.304  41.471  1.00  0.00           H
ATOM   1253  HG3 GLU   286      54.589  38.035  41.595  1.00  0.00           H
ATOM   1254  CD  GLU   286      56.721  37.526  41.987  1.00  0.00           C
ATOM   1255  OE1 GLU   286      57.105  38.547  42.590  1.00  0.00           O
ATOM   1256  OE2 GLU   286      57.490  36.777  41.312  1.00  0.00           O
ATOM   1257  C   GLU   286      54.545  35.930  45.605  1.00  0.00           C
ATOM   1258  O   GLU   286      54.274  36.933  46.260  1.00  0.00           O
ATOM   1259  N   ARG   287      53.911  34.788  45.831  1.00  0.00           N
ATOM   1260  H   ARG   287      54.277  34.003  45.311  1.00  0.00           H
ATOM   1261  CA  ARG   287      52.946  34.532  46.932  1.00  0.00           C
ATOM   1262  HA  ARG   287      52.302  35.392  47.113  1.00  0.00           H
ATOM   1263  CB  ARG   287      52.073  33.401  46.604  1.00  0.00           C
ATOM   1264  HB2 ARG   287      52.598  32.446  46.566  1.00  0.00           H
ATOM   1265  HB3 ARG   287      51.277  33.314  47.343  1.00  0.00           H
ATOM   1266  CG  ARG   287      51.567  33.472  45.133  1.00  0.00           C
ATOM   1267  HG2 ARG   287      51.108  34.449  44.979  1.00  0.00           H
ATOM   1268  HG3 ARG   287      52.367  33.481  44.393  1.00  0.00           H
ATOM   1269  CD  ARG   287      50.593  32.347  44.692  1.00  0.00           C
ATOM   1270  HD2 ARG   287      51.105  31.426  44.968  1.00  0.00           H
ATOM   1271  HD3 ARG   287      49.689  32.470  45.289  1.00  0.00           H
ATOM   1272  NE  ARG   287      50.333  32.317  43.211  1.00  0.00           N
ATOM   1273  HE  ARG   287      50.462  33.215  42.767  1.00  0.00           H
ATOM   1274  CZ  ARG   287      49.976  31.375  42.409  1.00  0.00           C
ATOM   1275  NH1 ARG   287      49.588  30.241  42.914  1.00  0.00           N
ATOM   1276 HH11 ARG   287      49.634  30.066  43.907  1.00  0.00           H
ATOM   1277 HH12 ARG   287      49.406  29.486  42.268  1.00  0.00           H
ATOM   1278  NH2 ARG   287      49.904  31.540  41.138  1.00  0.00           N
ATOM   1279 HH21 ARG   287      50.036  32.468  40.760  1.00  0.00           H
ATOM   1280 HH22 ARG   287      49.555  30.801  40.545  1.00  0.00           H
ATOM   1281  C   ARG   287      53.489  34.307  48.376  1.00  0.00           C
ATOM   1282  O   ARG   287      52.774  34.729  49.293  1.00  0.00           O
ATOM   1283  N   PRO   288      54.793  33.899  48.546  1.00  0.00           N
ATOM   1284  CD  PRO   288      55.634  33.141  47.599  1.00  0.00           C
ATOM   1285  HD2 PRO   288      56.115  33.764  46.845  1.00  0.00           H
ATOM   1286  HD3 PRO   288      55.082  32.298  47.183  1.00  0.00           H
ATOM   1287  CG  PRO   288      56.700  32.490  48.433  1.00  0.00           C
ATOM   1288  HG2 PRO   288      57.701  32.466  48.001  1.00  0.00           H
ATOM   1289  HG3 PRO   288      56.433  31.444  48.588  1.00  0.00           H
ATOM   1290  CB  PRO   288      56.684  33.206  49.771  1.00  0.00           C
ATOM   1291  HB2 PRO   288      57.400  34.028  49.788  1.00  0.00           H
ATOM   1292  HB3 PRO   288      56.776  32.457  50.557  1.00  0.00           H
ATOM   1293  CA  PRO   288      55.312  33.783  49.909  1.00  0.00           C
ATOM   1294  HA  PRO   288      54.682  33.022  50.369  1.00  0.00           H
ATOM   1295  C   PRO   288      55.243  35.083  50.763  1.00  0.00           C
ATOM   1296  O   PRO   288      54.714  34.983  51.844  1.00  0.00           O
ATOM   1297  N   ILE   289      55.650  36.255  50.269  1.00  0.00           N
ATOM   1298  H   ILE   289      56.002  36.213  49.323  1.00  0.00           H
ATOM   1299  CA  ILE   289      55.546  37.548  50.965  1.00  0.00           C
ATOM   1300  HA  ILE   289      56.359  37.441  51.683  1.00  0.00           H
ATOM   1301  CB  ILE   289      56.046  38.641  50.001  1.00  0.00           C
ATOM   1302  HB  ILE   289      57.023  38.320  49.642  1.00  0.00           H
ATOM   1303  CG2 ILE   289      55.113  38.842  48.729  1.00  0.00           C
ATOM   1304 HG21 ILE   289      54.282  39.536  48.850  1.00  0.00           H
ATOM   1305 HG22 ILE   289      55.682  39.202  47.872  1.00  0.00           H
ATOM   1306 HG23 ILE   289      54.637  37.884  48.521  1.00  0.00           H
ATOM   1307  CG1 ILE   289      56.289  39.894  50.787  1.00  0.00           C
ATOM   1308 HG12 ILE   289      56.533  40.720  50.118  1.00  0.00           H
ATOM   1309 HG13 ILE   289      55.357  40.221  51.247  1.00  0.00           H
ATOM   1310  CD1 ILE   289      57.416  39.798  51.791  1.00  0.00           C
ATOM   1311 HD11 ILE   289      57.730  40.741  52.239  1.00  0.00           H
ATOM   1312 HD12 ILE   289      57.068  39.303  52.698  1.00  0.00           H
ATOM   1313 HD13 ILE   289      58.229  39.269  51.294  1.00  0.00           H
ATOM   1314  C   ILE   289      54.201  37.761  51.603  1.00  0.00           C
ATOM   1315  O   ILE   289      54.202  38.265  52.725  1.00  0.00           O
ATOM   1316  N   ILE   290      53.108  37.450  50.920  1.00  0.00           N
ATOM   1317  H   ILE   290      53.289  36.996  50.036  1.00  0.00           H
ATOM   1318  CA  ILE   290      51.736  37.532  51.299  1.00  0.00           C
ATOM   1319  HA  ILE   290      51.563  38.498  51.774  1.00  0.00           H
ATOM   1320  CB  ILE   290      50.786  37.517  50.071  1.00  0.00           C
ATOM   1321  HB  ILE   290      50.841  36.524  49.625  1.00  0.00           H
ATOM   1322  CG2 ILE   290      49.351  37.696  50.410  1.00  0.00           C
ATOM   1323 HG21 ILE   290      49.023  36.863  51.031  1.00  0.00           H
ATOM   1324 HG22 ILE   290      49.095  38.649  50.873  1.00  0.00           H
ATOM   1325 HG23 ILE   290      48.659  37.630  49.570  1.00  0.00           H
ATOM   1326  CG1 ILE   290      51.118  38.376  48.896  1.00  0.00           C
ATOM   1327 HG12 ILE   290      52.116  38.105  48.552  1.00  0.00           H
ATOM   1328 HG13 ILE   290      50.404  38.072  48.130  1.00  0.00           H
ATOM   1329  CD1 ILE   290      51.031  39.866  49.135  1.00  0.00           C
ATOM   1330 HD11 ILE   290      50.073  40.198  49.535  1.00  0.00           H
ATOM   1331 HD12 ILE   290      51.733  40.063  49.945  1.00  0.00           H
ATOM   1332 HD13 ILE   290      51.320  40.443  48.257  1.00  0.00           H
ATOM   1333  C   ILE   290      51.338  36.515  52.390  1.00  0.00           C
ATOM   1334  O   ILE   290      50.732  36.857  53.397  1.00  0.00           O
ATOM   1335  N   PHE   291      51.725  35.232  52.298  1.00  0.00           N
ATOM   1336  H   PHE   291      52.297  35.001  51.499  1.00  0.00           H
ATOM   1337  CA  PHE   291      51.526  34.154  53.363  1.00  0.00           C
ATOM   1338  HA  PHE   291      50.479  34.209  53.661  1.00  0.00           H
ATOM   1339  CB  PHE   291      51.938  32.722  52.826  1.00  0.00           C
ATOM   1340  HB2 PHE   291      52.986  32.707  52.528  1.00  0.00           H
ATOM   1341  HB3 PHE   291      51.854  31.944  53.585  1.00  0.00           H
ATOM   1342  CG  PHE   291      51.129  32.153  51.569  1.00  0.00           C
ATOM   1343  CD1 PHE   291      51.884  31.723  50.461  1.00  0.00           C
ATOM   1344  HD1 PHE   291      52.962  31.676  50.496  1.00  0.00           H
ATOM   1345  CE1 PHE   291      51.260  31.138  49.343  1.00  0.00           C
ATOM   1346  HE1 PHE   291      51.914  30.702  48.602  1.00  0.00           H
ATOM   1347  CZ  PHE   291      49.841  30.987  49.453  1.00  0.00           C
ATOM   1348  HZ  PHE   291      49.301  30.422  48.707  1.00  0.00           H
ATOM   1349  CE2 PHE   291      49.105  31.486  50.533  1.00  0.00           C
ATOM   1350  HE2 PHE   291      48.043  31.294  50.588  1.00  0.00           H
ATOM   1351  CD2 PHE   291      49.710  32.029  51.627  1.00  0.00           C
ATOM   1352  HD2 PHE   291      49.160  32.251  52.529  1.00  0.00           H
ATOM   1353  C   PHE   291      52.343  34.454  54.616  1.00  0.00           C
ATOM   1354  O   PHE   291      51.891  34.345  55.692  1.00  0.00           O
ATOM   1355  N   LEU   292      53.540  35.021  54.457  1.00  0.00           N
ATOM   1356  H   LEU   292      53.969  34.871  53.555  1.00  0.00           H
ATOM   1357  CA  LEU   292      54.328  35.694  55.534  1.00  0.00           C
ATOM   1358  HA  LEU   292      54.512  35.036  56.383  1.00  0.00           H
ATOM   1359  CB  LEU   292      55.687  35.970  54.937  1.00  0.00           C
ATOM   1360  HB2 LEU   292      56.142  35.071  54.521  1.00  0.00           H
ATOM   1361  HB3 LEU   292      55.418  36.718  54.192  1.00  0.00           H
ATOM   1362  CG  LEU   292      56.686  36.756  55.835  1.00  0.00           C
ATOM   1363  HG  LEU   292      56.302  37.714  56.186  1.00  0.00           H
ATOM   1364  CD1 LEU   292      57.065  35.996  57.057  1.00  0.00           C
ATOM   1365 HD11 LEU   292      57.401  35.006  56.749  1.00  0.00           H
ATOM   1366 HD12 LEU   292      57.793  36.556  57.643  1.00  0.00           H
ATOM   1367 HD13 LEU   292      56.176  35.801  57.658  1.00  0.00           H
ATOM   1368  CD2 LEU   292      57.975  37.067  55.089  1.00  0.00           C
ATOM   1369 HD21 LEU   292      58.291  36.127  54.638  1.00  0.00           H
ATOM   1370 HD22 LEU   292      57.801  37.748  54.255  1.00  0.00           H
ATOM   1371 HD23 LEU   292      58.761  37.466  55.731  1.00  0.00           H
ATOM   1372  C   LEU   292      53.656  36.900  56.186  1.00  0.00           C
ATOM   1373  O   LEU   292      53.403  36.897  57.377  1.00  0.00           O
ATOM   1374  N   SER   293      53.261  37.924  55.373  1.00  0.00           N
ATOM   1375  H   SER   293      53.446  37.743  54.396  1.00  0.00           H
ATOM   1376  CA  SER   293      52.376  39.059  55.742  1.00  0.00           C
ATOM   1377  HA  SER   293      53.019  39.740  56.300  1.00  0.00           H
ATOM   1378  CB  SER   293      51.882  39.807  54.523  1.00  0.00           C
ATOM   1379  HB2 SER   293      51.189  39.357  53.811  1.00  0.00           H
ATOM   1380  HB3 SER   293      51.432  40.712  54.931  1.00  0.00           H
ATOM   1381  OG  SER   293      53.002  40.265  53.790  1.00  0.00           O
ATOM   1382  HG  SER   293      53.467  39.529  53.386  1.00  0.00           H
ATOM   1383  C   SER   293      51.163  38.587  56.623  1.00  0.00           C
ATOM   1384  O   SER   293      51.056  38.991  57.769  1.00  0.00           O
ATOM   1385  N   GLY   294      50.326  37.708  56.142  1.00  0.00           N
ATOM   1386  H   GLY   294      50.572  37.397  55.213  1.00  0.00           H
ATOM   1387  CA  GLY   294      49.330  36.961  56.918  1.00  0.00           C
ATOM   1388  HA2 GLY   294      48.346  37.428  56.959  1.00  0.00           H
ATOM   1389  HA3 GLY   294      49.036  36.082  56.344  1.00  0.00           H
ATOM   1390  C   GLY   294      49.708  36.508  58.307  1.00  0.00           C
ATOM   1391  O   GLY   294      48.906  36.728  59.223  1.00  0.00           O
ATOM   1392  N   CYS   295      50.875  35.958  58.516  1.00  0.00           N
ATOM   1393  H   CYS   295      51.638  35.877  57.859  1.00  0.00           H
ATOM   1394  CA  CYS   295      51.343  35.386  59.822  1.00  0.00           C
ATOM   1395  HA  CYS   295      50.584  34.705  60.206  1.00  0.00           H
ATOM   1396  CB  CYS   295      52.653  34.566  59.718  1.00  0.00           C
ATOM   1397  HB2 CYS   295      53.376  35.321  59.410  1.00  0.00           H
ATOM   1398  HB3 CYS   295      53.006  34.289  60.711  1.00  0.00           H
ATOM   1399  SG  CYS   295      52.587  33.194  58.616  1.00  0.00           S
ATOM   1400  HG  CYS   295      52.342  33.853  57.479  1.00  0.00           H
ATOM   1401  C   CYS   295      51.444  36.627  60.823  1.00  0.00           C
ATOM   1402  O   CYS   295      50.762  36.659  61.838  1.00  0.00           O
ATOM   1403  N   TYR   296      52.178  37.664  60.423  1.00  0.00           N
ATOM   1404  H   TYR   296      52.668  37.657  59.539  1.00  0.00           H
ATOM   1405  CA  TYR   296      52.237  38.907  61.208  1.00  0.00           C
ATOM   1406  HA  TYR   296      52.590  38.715  62.221  1.00  0.00           H
ATOM   1407  CB  TYR   296      53.194  39.924  60.586  1.00  0.00           C
ATOM   1408  HB2 TYR   296      53.027  40.155  59.534  1.00  0.00           H
ATOM   1409  HB3 TYR   296      53.059  40.930  60.983  1.00  0.00           H
ATOM   1410  CG  TYR   296      54.642  39.497  60.627  1.00  0.00           C
ATOM   1411  CD1 TYR   296      55.248  39.015  59.417  1.00  0.00           C
ATOM   1412  HD1 TYR   296      54.608  38.904  58.554  1.00  0.00           H
ATOM   1413  CE1 TYR   296      56.529  38.496  59.469  1.00  0.00           C
ATOM   1414  HE1 TYR   296      56.997  38.050  58.604  1.00  0.00           H
ATOM   1415  CZ  TYR   296      57.247  38.473  60.751  1.00  0.00           C
ATOM   1416  OH  TYR   296      58.445  37.920  60.829  1.00  0.00           O
ATOM   1417  HH  TYR   296      58.743  37.962  61.740  1.00  0.00           H
ATOM   1418  CE2 TYR   296      56.637  38.940  61.905  1.00  0.00           C
ATOM   1419  HE2 TYR   296      57.181  38.854  62.834  1.00  0.00           H
ATOM   1420  CD2 TYR   296      55.353  39.410  61.825  1.00  0.00           C
ATOM   1421  HD2 TYR   296      54.991  39.981  62.667  1.00  0.00           H
ATOM   1422  C   TYR   296      50.945  39.689  61.342  1.00  0.00           C
ATOM   1423  O   TYR   296      50.722  40.289  62.342  1.00  0.00           O
ATOM   1424  N   PHE   297      50.126  39.603  60.334  1.00  0.00           N
ATOM   1425  H   PHE   297      50.554  39.401  59.442  1.00  0.00           H
ATOM   1426  CA  PHE   297      48.745  39.891  60.459  1.00  0.00           C
ATOM   1427  HA  PHE   297      48.753  40.954  60.701  1.00  0.00           H
ATOM   1428  CB  PHE   297      48.017  39.825  59.101  1.00  0.00           C
ATOM   1429  HB2 PHE   297      48.353  40.598  58.410  1.00  0.00           H
ATOM   1430  HB3 PHE   297      48.258  38.935  58.519  1.00  0.00           H
ATOM   1431  CG  PHE   297      46.550  40.028  59.269  1.00  0.00           C
ATOM   1432  CD1 PHE   297      45.588  39.001  59.191  1.00  0.00           C
ATOM   1433  HD1 PHE   297      45.929  37.978  59.139  1.00  0.00           H
ATOM   1434  CE1 PHE   297      44.195  39.350  59.264  1.00  0.00           C
ATOM   1435  HE1 PHE   297      43.440  38.588  59.141  1.00  0.00           H
ATOM   1436  CZ  PHE   297      43.800  40.671  59.348  1.00  0.00           C
ATOM   1437  HZ  PHE   297      42.738  40.869  59.339  1.00  0.00           H
ATOM   1438  CE2 PHE   297      44.752  41.681  59.404  1.00  0.00           C
ATOM   1439  HE2 PHE   297      44.392  42.693  59.521  1.00  0.00           H
ATOM   1440  CD2 PHE   297      46.132  41.355  59.328  1.00  0.00           C
ATOM   1441  HD2 PHE   297      46.878  42.133  59.395  1.00  0.00           H
ATOM   1442  C   PHE   297      48.042  39.288  61.694  1.00  0.00           C
ATOM   1443  O   PHE   297      47.492  40.002  62.530  1.00  0.00           O
ATOM   1444  N   MET   298      47.980  37.957  61.762  1.00  0.00           N
ATOM   1445  H   MET   298      48.358  37.455  60.972  1.00  0.00           H
ATOM   1446  CA  MET   298      47.271  37.218  62.893  1.00  0.00           C
ATOM   1447  HA  MET   298      46.238  37.563  62.911  1.00  0.00           H
ATOM   1448  CB  MET   298      47.232  35.688  62.687  1.00  0.00           C
ATOM   1449  HB2 MET   298      48.210  35.227  62.544  1.00  0.00           H
ATOM   1450  HB3 MET   298      46.765  35.412  63.633  1.00  0.00           H
ATOM   1451  CG  MET   298      46.183  35.258  61.591  1.00  0.00           C
ATOM   1452  HG2 MET   298      46.565  35.569  60.618  1.00  0.00           H
ATOM   1453  HG3 MET   298      46.170  34.168  61.567  1.00  0.00           H
ATOM   1454  SD  MET   298      44.423  35.773  61.712  1.00  0.00           S
ATOM   1455  CE  MET   298      43.824  34.701  63.028  1.00  0.00           C
ATOM   1456  HE1 MET   298      42.737  34.722  63.108  1.00  0.00           H
ATOM   1457  HE2 MET   298      44.169  33.710  62.733  1.00  0.00           H
ATOM   1458  HE3 MET   298      44.184  35.011  64.008  1.00  0.00           H
ATOM   1459  C   MET   298      47.855  37.575  64.236  1.00  0.00           C
ATOM   1460  O   MET   298      47.105  37.786  65.191  1.00  0.00           O
ATOM   1461  N   VAL   299      49.212  37.617  64.309  1.00  0.00           N
ATOM   1462  H   VAL   299      49.742  37.192  63.561  1.00  0.00           H
ATOM   1463  CA  VAL   299      49.919  38.160  65.456  1.00  0.00           C
ATOM   1464  HA  VAL   299      49.633  37.629  66.364  1.00  0.00           H
ATOM   1465  CB  VAL   299      51.426  38.175  65.253  1.00  0.00           C
ATOM   1466  HB  VAL   299      51.531  38.644  64.275  1.00  0.00           H
ATOM   1467  CG1 VAL   299      52.287  38.964  66.278  1.00  0.00           C
ATOM   1468 HG11 VAL   299      53.307  38.647  66.064  1.00  0.00           H
ATOM   1469 HG12 VAL   299      52.158  40.040  66.167  1.00  0.00           H
ATOM   1470 HG13 VAL   299      52.039  38.805  67.328  1.00  0.00           H
ATOM   1471  CG2 VAL   299      51.938  36.755  65.135  1.00  0.00           C
ATOM   1472 HG21 VAL   299      51.925  36.162  66.050  1.00  0.00           H
ATOM   1473 HG22 VAL   299      51.350  36.255  64.366  1.00  0.00           H
ATOM   1474 HG23 VAL   299      52.927  36.887  64.697  1.00  0.00           H
ATOM   1475  C   VAL   299      49.402  39.549  65.787  1.00  0.00           C
ATOM   1476  O   VAL   299      48.927  39.761  66.918  1.00  0.00           O
ATOM   1477  N   ALA   300      49.479  40.521  64.893  1.00  0.00           N
ATOM   1478  H   ALA   300      49.958  40.239  64.050  1.00  0.00           H
ATOM   1479  CA  ALA   300      49.082  41.891  65.044  1.00  0.00           C
ATOM   1480  HA  ALA   300      49.776  42.179  65.833  1.00  0.00           H
ATOM   1481  CB  ALA   300      49.356  42.646  63.689  1.00  0.00           C
ATOM   1482  HB1 ALA   300      50.362  42.564  63.278  1.00  0.00           H
ATOM   1483  HB2 ALA   300      48.613  42.239  63.003  1.00  0.00           H
ATOM   1484  HB3 ALA   300      49.040  43.682  63.808  1.00  0.00           H
ATOM   1485  C   ALA   300      47.673  42.101  65.608  1.00  0.00           C
ATOM   1486  O   ALA   300      47.481  42.763  66.630  1.00  0.00           O
ATOM   1487  N   VAL   301      46.718  41.453  64.943  1.00  0.00           N
ATOM   1488  H   VAL   301      46.887  40.754  64.234  1.00  0.00           H
ATOM   1489  CA  VAL   301      45.338  41.642  65.388  1.00  0.00           C
ATOM   1490  HA  VAL   301      45.151  42.716  65.417  1.00  0.00           H
ATOM   1491  CB  VAL   301      44.337  41.094  64.356  1.00  0.00           C
ATOM   1492  HB  VAL   301      43.305  41.265  64.661  1.00  0.00           H
ATOM   1493  CG1 VAL   301      44.477  41.949  63.121  1.00  0.00           C
ATOM   1494 HG11 VAL   301      43.955  41.477  62.289  1.00  0.00           H
ATOM   1495 HG12 VAL   301      44.017  42.925  63.278  1.00  0.00           H
ATOM   1496 HG13 VAL   301      45.493  42.015  62.730  1.00  0.00           H
ATOM   1497  CG2 VAL   301      44.440  39.632  63.902  1.00  0.00           C
ATOM   1498 HG21 VAL   301      43.482  39.466  63.410  1.00  0.00           H
ATOM   1499 HG22 VAL   301      45.318  39.500  63.270  1.00  0.00           H
ATOM   1500 HG23 VAL   301      44.452  38.918  64.725  1.00  0.00           H
ATOM   1501  C   VAL   301      45.095  41.127  66.775  1.00  0.00           C
ATOM   1502  O   VAL   301      44.369  41.708  67.578  1.00  0.00           O
ATOM   1503  N   ALA   302      45.759  40.045  67.262  1.00  0.00           N
ATOM   1504  H   ALA   302      46.277  39.533  66.562  1.00  0.00           H
ATOM   1505  CA  ALA   302      45.587  39.461  68.594  1.00  0.00           C
ATOM   1506  HA  ALA   302      44.524  39.391  68.826  1.00  0.00           H
ATOM   1507  CB  ALA   302      46.345  38.098  68.645  1.00  0.00           C
ATOM   1508  HB1 ALA   302      45.874  37.341  68.017  1.00  0.00           H
ATOM   1509  HB2 ALA   302      47.350  38.160  68.227  1.00  0.00           H
ATOM   1510  HB3 ALA   302      46.317  37.763  69.682  1.00  0.00           H
ATOM   1511  C   ALA   302      46.203  40.503  69.617  1.00  0.00           C
ATOM   1512  O   ALA   302      45.794  40.608  70.789  1.00  0.00           O
ATOM   1513  N   HIE   303      47.303  41.165  69.161  1.00  0.00           N
ATOM   1514  H   HIE   303      47.640  41.021  68.220  1.00  0.00           H
ATOM   1515  CA  HIE   303      47.931  42.144  70.014  1.00  0.00           C
ATOM   1516  HA  HIE   303      48.057  41.678  70.991  1.00  0.00           H
ATOM   1517  CB  HIE   303      49.332  42.488  69.445  1.00  0.00           C
ATOM   1518  HB2 HIE   303      49.479  42.355  68.374  1.00  0.00           H
ATOM   1519  HB3 HIE   303      49.633  43.480  69.783  1.00  0.00           H
ATOM   1520  CG  HIE   303      50.416  41.756  70.140  1.00  0.00           C
ATOM   1521  ND1 HIE   303      50.639  41.717  71.487  1.00  0.00           N
ATOM   1522  CE1 HIE   303      51.556  40.839  71.745  1.00  0.00           C
ATOM   1523  HE1 HIE   303      51.991  40.571  72.697  1.00  0.00           H
ATOM   1524  NE2 HIE   303      51.993  40.391  70.594  1.00  0.00           N
ATOM   1525  HE2 HIE   303      52.847  39.868  70.464  1.00  0.00           H
ATOM   1526  CD2 HIE   303      51.303  40.884  69.523  1.00  0.00           C
ATOM   1527  HD2 HIE   303      51.372  40.611  68.481  1.00  0.00           H
ATOM   1528  C   HIE   303      47.208  43.427  70.275  1.00  0.00           C
ATOM   1529  O   HIE   303      47.311  43.979  71.385  1.00  0.00           O
ATOM   1530  N   VAL   304      46.489  43.739  69.212  1.00  0.00           N
ATOM   1531  H   VAL   304      46.680  43.192  68.385  1.00  0.00           H
ATOM   1532  CA  VAL   304      45.436  44.813  69.209  1.00  0.00           C
ATOM   1533  HA  VAL   304      45.856  45.768  69.523  1.00  0.00           H
ATOM   1534  CB  VAL   304      44.808  45.019  67.779  1.00  0.00           C
ATOM   1535  HB  VAL   304      44.483  44.089  67.312  1.00  0.00           H
ATOM   1536  CG1 VAL   304      43.488  45.814  67.722  1.00  0.00           C
ATOM   1537 HG11 VAL   304      42.681  45.274  68.217  1.00  0.00           H
ATOM   1538 HG12 VAL   304      43.667  46.778  68.199  1.00  0.00           H
ATOM   1539 HG13 VAL   304      43.160  45.965  66.694  1.00  0.00           H
ATOM   1540  CG2 VAL   304      45.789  45.725  66.940  1.00  0.00           C
ATOM   1541 HG21 VAL   304      46.671  45.085  66.948  1.00  0.00           H
ATOM   1542 HG22 VAL   304      45.460  45.882  65.913  1.00  0.00           H
ATOM   1543 HG23 VAL   304      46.156  46.650  67.385  1.00  0.00           H
ATOM   1544  C   VAL   304      44.337  44.485  70.195  1.00  0.00           C
ATOM   1545  O   VAL   304      44.102  45.322  71.087  1.00  0.00           O
ATOM   1546  N   ALA   305      43.776  43.263  70.231  1.00  0.00           N
ATOM   1547  H   ALA   305      44.240  42.582  69.646  1.00  0.00           H
ATOM   1548  CA  ALA   305      42.742  42.842  71.150  1.00  0.00           C
ATOM   1549  HA  ALA   305      41.874  43.499  71.081  1.00  0.00           H
ATOM   1550  CB  ALA   305      42.173  41.469  70.801  1.00  0.00           C
ATOM   1551  HB1 ALA   305      42.963  40.784  70.494  1.00  0.00           H
ATOM   1552  HB2 ALA   305      41.632  41.046  71.648  1.00  0.00           H
ATOM   1553  HB3 ALA   305      41.566  41.582  69.903  1.00  0.00           H
ATOM   1554  C   ALA   305      43.236  42.766  72.635  1.00  0.00           C
ATOM   1555  O   ALA   305      42.436  43.205  73.444  1.00  0.00           O
ATOM   1556  N   GLY   306      44.435  42.263  72.901  1.00  0.00           N
ATOM   1557  H   GLY   306      45.038  41.989  72.139  1.00  0.00           H
ATOM   1558  CA  GLY   306      45.036  42.200  74.245  1.00  0.00           C
ATOM   1559  HA2 GLY   306      44.551  41.463  74.884  1.00  0.00           H
ATOM   1560  HA3 GLY   306      46.038  41.772  74.227  1.00  0.00           H
ATOM   1561  C   GLY   306      45.115  43.561  74.891  1.00  0.00           C
ATOM   1562  O   GLY   306      44.751  43.729  76.033  1.00  0.00           O
ATOM   1563  N   PHE   307      45.581  44.513  74.057  1.00  0.00           N
ATOM   1564  H   PHE   307      45.877  44.276  73.121  1.00  0.00           H
ATOM   1565  CA  PHE   307      45.794  45.979  74.423  1.00  0.00           C
ATOM   1566  HA  PHE   307      46.297  46.177  75.370  1.00  0.00           H
ATOM   1567  CB  PHE   307      46.756  46.689  73.379  1.00  0.00           C
ATOM   1568  HB2 PHE   307      47.744  46.506  73.802  1.00  0.00           H
ATOM   1569  HB3 PHE   307      46.705  46.155  72.431  1.00  0.00           H
ATOM   1570  CG  PHE   307      46.693  48.172  73.227  1.00  0.00           C
ATOM   1571  CD1 PHE   307      45.988  48.776  72.176  1.00  0.00           C
ATOM   1572  HD1 PHE   307      45.458  48.161  71.464  1.00  0.00           H
ATOM   1573  CE1 PHE   307      46.154  50.182  71.945  1.00  0.00           C
ATOM   1574  HE1 PHE   307      45.768  50.692  71.075  1.00  0.00           H
ATOM   1575  CZ  PHE   307      46.819  50.964  72.864  1.00  0.00           C
ATOM   1576  HZ  PHE   307      46.903  52.028  72.699  1.00  0.00           H
ATOM   1577  CE2 PHE   307      47.361  50.372  74.011  1.00  0.00           C
ATOM   1578  HE2 PHE   307      47.842  50.996  74.749  1.00  0.00           H
ATOM   1579  CD2 PHE   307      47.316  48.981  74.158  1.00  0.00           C
ATOM   1580  HD2 PHE   307      47.714  48.526  75.053  1.00  0.00           H
ATOM   1581  C   PHE   307      44.471  46.708  74.544  1.00  0.00           C
ATOM   1582  O   PHE   307      44.246  47.414  75.497  1.00  0.00           O
ATOM   1583  N   LEU   308      43.514  46.546  73.615  1.00  0.00           N
ATOM   1584  H   LEU   308      43.765  45.943  72.846  1.00  0.00           H
ATOM   1585  CA  LEU   308      42.156  47.123  73.594  1.00  0.00           C
ATOM   1586  HA  LEU   308      42.232  48.184  73.832  1.00  0.00           H
ATOM   1587  CB  LEU   308      41.469  46.820  72.177  1.00  0.00           C
ATOM   1588  HB2 LEU   308      42.053  47.320  71.404  1.00  0.00           H
ATOM   1589  HB3 LEU   308      41.669  45.753  72.077  1.00  0.00           H
ATOM   1590  CG  LEU   308      40.034  47.255  71.906  1.00  0.00           C
ATOM   1591  HG  LEU   308      39.425  46.674  72.598  1.00  0.00           H
ATOM   1592  CD1 LEU   308      39.717  48.749  72.202  1.00  0.00           C
ATOM   1593 HD11 LEU   308      38.641  48.922  72.182  1.00  0.00           H
ATOM   1594 HD12 LEU   308      40.193  49.051  73.135  1.00  0.00           H
ATOM   1595 HD13 LEU   308      40.184  49.397  71.460  1.00  0.00           H
ATOM   1596  CD2 LEU   308      39.753  46.945  70.386  1.00  0.00           C
ATOM   1597 HD21 LEU   308      38.683  47.016  70.186  1.00  0.00           H
ATOM   1598 HD22 LEU   308      40.274  47.546  69.641  1.00  0.00           H
ATOM   1599 HD23 LEU   308      40.124  45.930  70.246  1.00  0.00           H
ATOM   1600  C   LEU   308      41.286  46.629  74.747  1.00  0.00           C
ATOM   1601  O   LEU   308      40.390  47.383  75.153  1.00  0.00           O
ATOM   1602  N   LEU   309      41.559  45.404  75.311  1.00  0.00           N
ATOM   1603  H   LEU   309      42.291  44.814  74.943  1.00  0.00           H
ATOM   1604  CA  LEU   309      40.833  44.903  76.486  1.00  0.00           C
ATOM   1605  HA  LEU   309      39.844  45.362  76.503  1.00  0.00           H
ATOM   1606  CB  LEU   309      40.587  43.391  76.394  1.00  0.00           C
ATOM   1607  HB2 LEU   309      41.390  42.759  76.014  1.00  0.00           H
ATOM   1608  HB3 LEU   309      40.437  42.973  77.389  1.00  0.00           H
ATOM   1609  CG  LEU   309      39.392  43.080  75.456  1.00  0.00           C
ATOM   1610  HG  LEU   309      39.737  43.182  74.427  1.00  0.00           H
ATOM   1611  CD1 LEU   309      39.186  41.556  75.763  1.00  0.00           C
ATOM   1612 HD11 LEU   309      40.148  41.111  76.018  1.00  0.00           H
ATOM   1613 HD12 LEU   309      38.479  41.466  76.588  1.00  0.00           H
ATOM   1614 HD13 LEU   309      38.807  41.117  74.841  1.00  0.00           H
ATOM   1615  CD2 LEU   309      38.054  43.792  75.661  1.00  0.00           C
ATOM   1616 HD21 LEU   309      37.777  43.904  76.709  1.00  0.00           H
ATOM   1617 HD22 LEU   309      38.137  44.811  75.283  1.00  0.00           H
ATOM   1618 HD23 LEU   309      37.223  43.405  75.071  1.00  0.00           H
ATOM   1619  C   LEU   309      41.502  45.303  77.822  1.00  0.00           C
ATOM   1620  O   LEU   309      40.863  45.285  78.887  1.00  0.00           O
ATOM   1621  N   GLU   310      42.750  45.695  77.684  1.00  0.00           N
ATOM   1622  H   GLU   310      43.079  45.722  76.729  1.00  0.00           H
ATOM   1623  CA  GLU   310      43.597  46.461  78.590  1.00  0.00           C
ATOM   1624  HA  GLU   310      44.405  46.889  77.997  1.00  0.00           H
ATOM   1625  CB  GLU   310      42.825  47.618  79.213  1.00  0.00           C
ATOM   1626  HB2 GLU   310      42.619  48.373  78.454  1.00  0.00           H
ATOM   1627  HB3 GLU   310      41.886  47.243  79.620  1.00  0.00           H
ATOM   1628  CG  GLU   310      43.571  48.405  80.292  1.00  0.00           C
ATOM   1629  HG2 GLU   310      43.036  49.272  80.678  1.00  0.00           H
ATOM   1630  HG3 GLU   310      43.585  47.707  81.129  1.00  0.00           H
ATOM   1631  CD  GLU   310      45.000  48.681  79.813  1.00  0.00           C
ATOM   1632  OE1 GLU   310      45.125  49.502  78.895  1.00  0.00           O
ATOM   1633  OE2 GLU   310      45.921  48.203  80.481  1.00  0.00           O
ATOM   1634  C   GLU   310      44.322  45.489  79.554  1.00  0.00           C
ATOM   1635  O   GLU   310      45.550  45.415  79.565  1.00  0.00           O
ATOM   1636  N   ASP   311      43.620  44.759  80.398  1.00  0.00           N
ATOM   1637  H   ASP   311      42.620  44.824  80.272  1.00  0.00           H
ATOM   1638  CA  ASP   311      44.124  43.727  81.284  1.00  0.00           C
ATOM   1639  HA  ASP   311      45.120  43.412  80.972  1.00  0.00           H
ATOM   1640  CB  ASP   311      44.339  44.342  82.697  1.00  0.00           C
ATOM   1641  HB2 ASP   311      44.866  43.640  83.344  1.00  0.00           H
ATOM   1642  HB3 ASP   311      44.985  45.219  82.664  1.00  0.00           H
ATOM   1643  CG  ASP   311      43.127  44.784  83.505  1.00  0.00           C
ATOM   1644  OD1 ASP   311      41.976  44.356  83.198  1.00  0.00           O
ATOM   1645  OD2 ASP   311      43.241  45.684  84.380  1.00  0.00           O
ATOM   1646  C   ASP   311      43.292  42.428  81.432  1.00  0.00           C
ATOM   1647  O   ASP   311      43.778  41.463  82.030  1.00  0.00           O
ATOM   1648  N   ARG   312      42.041  42.341  80.903  1.00  0.00           N
ATOM   1649  H   ARG   312      41.633  43.150  80.456  1.00  0.00           H
ATOM   1650  CA  ARG   312      41.129  41.189  81.222  1.00  0.00           C
ATOM   1651  HA  ARG   312      41.229  40.957  82.283  1.00  0.00           H
ATOM   1652  CB  ARG   312      39.633  41.495  81.139  1.00  0.00           C
ATOM   1653  HB2 ARG   312      39.082  40.639  81.529  1.00  0.00           H
ATOM   1654  HB3 ARG   312      39.364  42.341  81.771  1.00  0.00           H
ATOM   1655  CG  ARG   312      39.193  41.716  79.644  1.00  0.00           C
ATOM   1656  HG2 ARG   312      39.977  42.186  79.051  1.00  0.00           H
ATOM   1657  HG3 ARG   312      38.957  40.744  79.212  1.00  0.00           H
ATOM   1658  CD  ARG   312      37.940  42.606  79.610  1.00  0.00           C
ATOM   1659  HD2 ARG   312      37.531  42.522  78.604  1.00  0.00           H
ATOM   1660  HD3 ARG   312      37.282  42.078  80.300  1.00  0.00           H
ATOM   1661  NE  ARG   312      38.128  44.036  79.909  1.00  0.00           N
ATOM   1662  HE  ARG   312      39.075  44.350  80.066  1.00  0.00           H
ATOM   1663  CZ  ARG   312      37.208  44.901  80.151  1.00  0.00           C
ATOM   1664  NH1 ARG   312      35.965  44.642  79.885  1.00  0.00           N
ATOM   1665 HH11 ARG   312      35.711  43.716  79.573  1.00  0.00           H
ATOM   1666 HH12 ARG   312      35.199  45.234  80.173  1.00  0.00           H
ATOM   1667  NH2 ARG   312      37.535  46.128  80.538  1.00  0.00           N
ATOM   1668 HH21 ARG   312      38.481  46.475  80.480  1.00  0.00           H
ATOM   1669 HH22 ARG   312      36.707  46.670  80.744  1.00  0.00           H
ATOM   1670  C   ARG   312      41.595  39.865  80.536  1.00  0.00           C
ATOM   1671  O   ARG   312      41.084  38.906  81.034  1.00  0.00           O
ATOM   1672  N   ALA   313      42.504  39.801  79.561  1.00  0.00           N
ATOM   1673  H   ALA   313      42.955  40.645  79.237  1.00  0.00           H
ATOM   1674  CA  ALA   313      43.060  38.517  79.136  1.00  0.00           C
ATOM   1675  HA  ALA   313      42.304  37.786  79.422  1.00  0.00           H
ATOM   1676  CB  ALA   313      43.251  38.507  77.623  1.00  0.00           C
ATOM   1677  HB1 ALA   313      42.384  38.942  77.126  1.00  0.00           H
ATOM   1678  HB2 ALA   313      44.038  39.215  77.366  1.00  0.00           H
ATOM   1679  HB3 ALA   313      43.528  37.504  77.297  1.00  0.00           H
ATOM   1680  C   ALA   313      44.418  38.103  79.803  1.00  0.00           C
ATOM   1681  O   ALA   313      45.013  37.100  79.449  1.00  0.00           O
ATOM   1682  N   VAL   314      44.820  38.831  80.878  1.00  0.00           N
ATOM   1683  H   VAL   314      44.153  39.519  81.197  1.00  0.00           H
ATOM   1684  CA  VAL   314      46.057  38.648  81.667  1.00  0.00           C
ATOM   1685  HA  VAL   314      46.270  37.580  81.693  1.00  0.00           H
ATOM   1686  CB  VAL   314      47.345  39.249  81.007  1.00  0.00           C
ATOM   1687  HB  VAL   314      47.291  39.116  79.926  1.00  0.00           H
ATOM   1688  CG1 VAL   314      47.392  40.760  81.307  1.00  0.00           C
ATOM   1689 HG11 VAL   314      46.384  41.143  81.151  1.00  0.00           H
ATOM   1690 HG12 VAL   314      47.604  40.927  82.363  1.00  0.00           H
ATOM   1691 HG13 VAL   314      48.067  41.311  80.652  1.00  0.00           H
ATOM   1692  CG2 VAL   314      48.624  38.681  81.492  1.00  0.00           C
ATOM   1693 HG21 VAL   314      49.502  39.090  80.991  1.00  0.00           H
ATOM   1694 HG22 VAL   314      48.719  38.742  82.577  1.00  0.00           H
ATOM   1695 HG23 VAL   314      48.517  37.622  81.256  1.00  0.00           H
ATOM   1696  C   VAL   314      45.864  38.965  83.189  1.00  0.00           C
ATOM   1697  O   VAL   314      46.813  38.860  83.951  1.00  0.00           O
ATOM   1698  N   CYX   315      44.607  39.282  83.561  1.00  0.00           N
ATOM   1699  H   CYX   315      43.921  39.398  82.829  1.00  0.00           H
ATOM   1700  CA  CYX   315      44.102  39.490  84.913  1.00  0.00           C
ATOM   1701  HA  CYX   315      44.797  39.140  85.676  1.00  0.00           H
ATOM   1702  CB  CYX   315      44.022  41.089  85.126  1.00  0.00           C
ATOM   1703  HB2 CYX   315      44.754  41.645  84.540  1.00  0.00           H
ATOM   1704  HB3 CYX   315      43.092  41.356  84.625  1.00  0.00           H
ATOM   1705  SG  CYX   315      43.637  41.629  86.812  1.00  0.00           S
ATOM   1706  C   CYX   315      42.759  38.837  85.176  1.00  0.00           C
ATOM   1707  O   CYX   315      41.769  39.126  84.467  1.00  0.00           O
ATOM   1708  N   VAL   316      42.752  37.855  86.092  1.00  0.00           N
ATOM   1709  H   VAL   316      43.562  37.829  86.695  1.00  0.00           H
ATOM   1710  CA  VAL   316      41.633  36.914  86.359  1.00  0.00           C
ATOM   1711  HA  VAL   316      41.119  36.871  85.399  1.00  0.00           H
ATOM   1712  CB  VAL   316      42.133  35.440  86.533  1.00  0.00           C
ATOM   1713  HB  VAL   316      41.312  34.772  86.272  1.00  0.00           H
ATOM   1714  CG1 VAL   316      43.195  35.001  85.567  1.00  0.00           C
ATOM   1715 HG11 VAL   316      43.644  34.043  85.832  1.00  0.00           H
ATOM   1716 HG12 VAL   316      42.726  34.985  84.583  1.00  0.00           H
ATOM   1717 HG13 VAL   316      43.942  35.788  85.468  1.00  0.00           H
ATOM   1718  CG2 VAL   316      42.432  35.275  88.005  1.00  0.00           C
ATOM   1719 HG21 VAL   316      43.143  36.039  88.318  1.00  0.00           H
ATOM   1720 HG22 VAL   316      41.554  35.316  88.649  1.00  0.00           H
ATOM   1721 HG23 VAL   316      42.997  34.358  88.173  1.00  0.00           H
ATOM   1722  C   VAL   316      40.675  37.350  87.465  1.00  0.00           C
ATOM   1723  O   VAL   316      41.086  37.923  88.505  1.00  0.00           O
ATOM   1724  N   GLU   317      39.355  37.362  87.264  1.00  0.00           N
ATOM   1725  H   GLU   317      39.002  36.774  86.522  1.00  0.00           H
ATOM   1726  CA  GLU   317      38.398  37.713  88.342  1.00  0.00           C
ATOM   1727  HA  GLU   317      38.445  38.799  88.434  1.00  0.00           H
ATOM   1728  CB  GLU   317      36.946  37.236  88.003  1.00  0.00           C
ATOM   1729  HB2 GLU   317      36.824  36.154  88.043  1.00  0.00           H
ATOM   1730  HB3 GLU   317      36.362  37.581  88.857  1.00  0.00           H
ATOM   1731  CG  GLU   317      36.382  37.819  86.679  1.00  0.00           C
ATOM   1732  HG2 GLU   317      36.472  37.065  85.898  1.00  0.00           H
ATOM   1733  HG3 GLU   317      35.328  37.999  86.890  1.00  0.00           H
ATOM   1734  CD  GLU   317      36.962  39.177  86.347  1.00  0.00           C
ATOM   1735  OE1 GLU   317      37.440  39.552  85.240  1.00  0.00           O
ATOM   1736  OE2 GLU   317      36.715  40.067  87.265  1.00  0.00           O
ATOM   1737  C   GLU   317      38.807  37.207  89.765  1.00  0.00           C
ATOM   1738  O   GLU   317      39.244  36.067  89.966  1.00  0.00           O
ATOM   1739  N   ARG   318      38.620  38.074  90.790  1.00  0.00           N
ATOM   1740  H   ARG   318      38.312  38.997  90.518  1.00  0.00           H
ATOM   1741  CA  ARG   318      39.055  37.849  92.166  1.00  0.00           C
ATOM   1742  HA  ARG   318      40.139  37.749  92.202  1.00  0.00           H
ATOM   1743  CB  ARG   318      38.714  39.099  92.994  1.00  0.00           C
ATOM   1744  HB2 ARG   318      39.171  39.151  93.982  1.00  0.00           H
ATOM   1745  HB3 ARG   318      39.123  39.937  92.429  1.00  0.00           H
ATOM   1746  CG  ARG   318      37.210  39.454  93.286  1.00  0.00           C
ATOM   1747  HG2 ARG   318      36.548  39.081  92.504  1.00  0.00           H
ATOM   1748  HG3 ARG   318      36.953  39.018  94.251  1.00  0.00           H
ATOM   1749  CD  ARG   318      36.934  40.996  93.430  1.00  0.00           C
ATOM   1750  HD2 ARG   318      37.675  41.420  94.107  1.00  0.00           H
ATOM   1751  HD3 ARG   318      37.199  41.379  92.444  1.00  0.00           H
ATOM   1752  NE  ARG   318      35.594  41.301  93.901  1.00  0.00           N
ATOM   1753  HE  ARG   318      34.889  41.408  93.186  1.00  0.00           H
ATOM   1754  CZ  ARG   318      35.196  41.266  95.140  1.00  0.00           C
ATOM   1755  NH1 ARG   318      35.957  41.189  96.156  1.00  0.00           N
ATOM   1756 HH11 ARG   318      36.943  41.308  95.971  1.00  0.00           H
ATOM   1757 HH12 ARG   318      35.614  40.976  97.081  1.00  0.00           H
ATOM   1758  NH2 ARG   318      33.920  41.095  95.407  1.00  0.00           N
ATOM   1759 HH21 ARG   318      33.248  40.937  94.669  1.00  0.00           H
ATOM   1760 HH22 ARG   318      33.777  41.026  96.404  1.00  0.00           H
ATOM   1761  C   ARG   318      38.522  36.590  92.862  1.00  0.00           C
ATOM   1762  O   ARG   318      37.383  36.255  92.794  1.00  0.00           O
ATOM   1763  N   PHE   319      39.400  35.925  93.610  1.00  0.00           N
ATOM   1764  H   PHE   319      40.359  36.233  93.537  1.00  0.00           H
ATOM   1765  CA  PHE   319      39.096  34.657  94.232  1.00  0.00           C
ATOM   1766  HA  PHE   319      38.409  34.081  93.612  1.00  0.00           H
ATOM   1767  CB  PHE   319      40.405  33.823  94.498  1.00  0.00           C
ATOM   1768  HB2 PHE   319      41.051  34.266  95.256  1.00  0.00           H
ATOM   1769  HB3 PHE   319      40.080  32.880  94.937  1.00  0.00           H
ATOM   1770  CG  PHE   319      41.345  33.614  93.322  1.00  0.00           C
ATOM   1771  CD1 PHE   319      40.849  33.223  92.087  1.00  0.00           C
ATOM   1772  HD1 PHE   319      39.853  32.822  91.972  1.00  0.00           H
ATOM   1773  CE1 PHE   319      41.648  33.268  90.946  1.00  0.00           C
ATOM   1774  HE1 PHE   319      41.298  33.011  89.958  1.00  0.00           H
ATOM   1775  CZ  PHE   319      43.078  33.564  91.070  1.00  0.00           C
ATOM   1776  HZ  PHE   319      43.757  33.506  90.232  1.00  0.00           H
ATOM   1777  CE2 PHE   319      43.506  34.068  92.325  1.00  0.00           C
ATOM   1778  HE2 PHE   319      44.558  34.311  92.353  1.00  0.00           H
ATOM   1779  CD2 PHE   319      42.641  34.049  93.390  1.00  0.00           C
ATOM   1780  HD2 PHE   319      42.953  34.314  94.389  1.00  0.00           H
ATOM   1781  C   PHE   319      38.334  34.798  95.594  1.00  0.00           C
ATOM   1782  O   PHE   319      37.531  33.914  95.901  1.00  0.00           O
ATOM   1783  N   SER   320      38.295  35.948  96.217  1.00  0.00           N
ATOM   1784  H   SER   320      39.013  36.629  96.015  1.00  0.00           H
ATOM   1785  CA  SER   320      37.449  36.363  97.334  1.00  0.00           C
ATOM   1786  HA  SER   320      36.447  36.134  96.971  1.00  0.00           H
ATOM   1787  CB  SER   320      37.724  35.536  98.563  1.00  0.00           C
ATOM   1788  HB2 SER   320      36.907  35.663  99.273  1.00  0.00           H
ATOM   1789  HB3 SER   320      37.827  34.471  98.355  1.00  0.00           H
ATOM   1790  OG  SER   320      38.902  35.901  99.226  1.00  0.00           O
ATOM   1791  HG  SER   320      39.639  36.055  98.630  1.00  0.00           H
ATOM   1792  C   SER   320      37.643  37.916  97.593  1.00  0.00           C
ATOM   1793  O   SER   320      38.176  38.674  96.776  1.00  0.00           O
ATOM   1794  N   ASP   321      37.122  38.346  98.741  1.00  0.00           N
ATOM   1795  H   ASP   321      36.508  37.832  99.357  1.00  0.00           H
ATOM   1796  CA  ASP   321      37.366  39.776  99.323  1.00  0.00           C
ATOM   1797  HA  ASP   321      37.365  40.545  98.550  1.00  0.00           H
ATOM   1798  CB  ASP   321      36.297  40.130 100.358  1.00  0.00           C
ATOM   1799  HB2 ASP   321      36.184  39.281 101.032  1.00  0.00           H
ATOM   1800  HB3 ASP   321      36.604  40.969 100.983  1.00  0.00           H
ATOM   1801  CG  ASP   321      34.947  40.525  99.847  1.00  0.00           C
ATOM   1802  OD1 ASP   321      34.125  41.046 100.600  1.00  0.00           O
ATOM   1803  OD2 ASP   321      34.849  40.533  98.605  1.00  0.00           O
ATOM   1804  C   ASP   321      38.791  39.933 100.066  1.00  0.00           C
ATOM   1805  O   ASP   321      39.244  41.055 100.162  1.00  0.00           O
ATOM   1806  N   ASP   322      39.569  38.884 100.255  1.00  0.00           N
ATOM   1807  H   ASP   322      39.134  38.019  99.966  1.00  0.00           H
ATOM   1808  CA  ASP   322      40.843  38.857 101.007  1.00  0.00           C
ATOM   1809  HA  ASP   322      40.711  39.624 101.770  1.00  0.00           H
ATOM   1810  CB  ASP   322      41.215  37.442 101.444  1.00  0.00           C
ATOM   1811  HB2 ASP   322      41.097  36.811 100.562  1.00  0.00           H
ATOM   1812  HB3 ASP   322      42.275  37.465 101.693  1.00  0.00           H
ATOM   1813  CG  ASP   322      40.497  36.735 102.643  1.00  0.00           C
ATOM   1814  OD1 ASP   322      39.646  37.309 103.395  1.00  0.00           O
ATOM   1815  OD2 ASP   322      40.849  35.540 102.862  1.00  0.00           O
ATOM   1816  C   ASP   322      42.090  39.424 100.218  1.00  0.00           C
ATOM   1817  O   ASP   322      43.015  39.867 100.826  1.00  0.00           O
ATOM   1818  N   GLY   323      41.928  39.446  98.884  1.00  0.00           N
ATOM   1819  H   GLY   323      41.045  39.102  98.536  1.00  0.00           H
ATOM   1820  CA  GLY   323      42.961  40.023  97.945  1.00  0.00           C
ATOM   1821  HA2 GLY   323      43.689  40.688  98.411  1.00  0.00           H
ATOM   1822  HA3 GLY   323      43.594  39.282  97.456  1.00  0.00           H
ATOM   1823  C   GLY   323      42.301  40.893  96.903  1.00  0.00           C
ATOM   1824  O   GLY   323      41.586  41.785  97.338  1.00  0.00           O
ATOM   1825  N   TYR   324      42.536  40.604  95.610  1.00  0.00           N
ATOM   1826  H   TYR   324      43.183  39.868  95.365  1.00  0.00           H
ATOM   1827  CA  TYR   324      42.092  41.476  94.496  1.00  0.00           C
ATOM   1828  HA  TYR   324      41.124  41.922  94.727  1.00  0.00           H
ATOM   1829  CB  TYR   324      43.060  42.650  94.246  1.00  0.00           C
ATOM   1830  HB2 TYR   324      44.008  42.280  93.856  1.00  0.00           H
ATOM   1831  HB3 TYR   324      42.766  43.341  93.456  1.00  0.00           H
ATOM   1832  CG  TYR   324      43.508  43.454  95.454  1.00  0.00           C
ATOM   1833  CD1 TYR   324      44.654  43.095  96.213  1.00  0.00           C
ATOM   1834  HD1 TYR   324      45.179  42.207  95.894  1.00  0.00           H
ATOM   1835  CE1 TYR   324      45.117  43.926  97.236  1.00  0.00           C
ATOM   1836  HE1 TYR   324      45.910  43.544  97.861  1.00  0.00           H
ATOM   1837  CZ  TYR   324      44.309  45.025  97.677  1.00  0.00           C
ATOM   1838  OH  TYR   324      44.699  45.750  98.741  1.00  0.00           O
ATOM   1839  HH  TYR   324      44.897  45.201  99.504  1.00  0.00           H
ATOM   1840  CE2 TYR   324      43.144  45.422  96.960  1.00  0.00           C
ATOM   1841  HE2 TYR   324      42.564  46.275  97.282  1.00  0.00           H
ATOM   1842  CD2 TYR   324      42.805  44.639  95.815  1.00  0.00           C
ATOM   1843  HD2 TYR   324      41.999  44.931  95.158  1.00  0.00           H
ATOM   1844  C   TYR   324      41.826  40.584  93.219  1.00  0.00           C
ATOM   1845  O   TYR   324      41.833  39.346  93.319  1.00  0.00           O
ATOM   1846  N   ARG   325      41.544  41.176  92.044  1.00  0.00           N
ATOM   1847  H   ARG   325      41.503  42.184  91.990  1.00  0.00           H
ATOM   1848  CA  ARG   325      41.865  40.500  90.755  1.00  0.00           C
ATOM   1849  HA  ARG   325      41.394  39.518  90.709  1.00  0.00           H
ATOM   1850  CB  ARG   325      41.367  41.246  89.525  1.00  0.00           C
ATOM   1851  HB2 ARG   325      41.861  42.217  89.553  1.00  0.00           H
ATOM   1852  HB3 ARG   325      41.692  40.676  88.654  1.00  0.00           H
ATOM   1853  CG  ARG   325      39.908  41.564  89.395  1.00  0.00           C
ATOM   1854  HG2 ARG   325      39.329  40.643  89.335  1.00  0.00           H
ATOM   1855  HG3 ARG   325      39.524  42.233  90.165  1.00  0.00           H
ATOM   1856  CD  ARG   325      39.772  42.175  87.990  1.00  0.00           C
ATOM   1857  HD2 ARG   325      40.117  41.462  87.241  1.00  0.00           H
ATOM   1858  HD3 ARG   325      38.751  42.407  87.688  1.00  0.00           H
ATOM   1859  NE  ARG   325      40.445  43.440  87.767  1.00  0.00           N
ATOM   1860  HE  ARG   325      40.509  43.971  88.624  1.00  0.00           H
ATOM   1861  CZ  ARG   325      40.985  43.890  86.659  1.00  0.00           C
ATOM   1862  NH1 ARG   325      40.710  43.386  85.503  1.00  0.00           N
ATOM   1863 HH11 ARG   325      40.070  42.610  85.413  1.00  0.00           H
ATOM   1864 HH12 ARG   325      41.193  43.731  84.686  1.00  0.00           H
ATOM   1865  NH2 ARG   325      41.782  44.963  86.749  1.00  0.00           N
ATOM   1866 HH21 ARG   325      42.067  45.236  87.678  1.00  0.00           H
ATOM   1867 HH22 ARG   325      42.249  45.322  85.928  1.00  0.00           H
ATOM   1868  C   ARG   325      43.425  40.242  90.512  1.00  0.00           C
ATOM   1869  O   ARG   325      44.287  41.116  90.676  1.00  0.00           O
ATOM   1870  N   THR   326      43.779  39.028  90.175  1.00  0.00           N
ATOM   1871  H   THR   326      42.957  38.442  90.151  1.00  0.00           H
ATOM   1872  CA  THR   326      45.137  38.493  90.202  1.00  0.00           C
ATOM   1873  HA  THR   326      45.798  39.076  90.845  1.00  0.00           H
ATOM   1874  CB  THR   326      45.102  37.119  90.792  1.00  0.00           C
ATOM   1875  HB  THR   326      44.498  36.459  90.169  1.00  0.00           H
ATOM   1876  CG2 THR   326      46.461  36.345  90.925  1.00  0.00           C
ATOM   1877 HG21 THR   326      46.347  35.407  91.470  1.00  0.00           H
ATOM   1878 HG22 THR   326      46.855  36.149  89.928  1.00  0.00           H
ATOM   1879 HG23 THR   326      47.226  36.869  91.497  1.00  0.00           H
ATOM   1880  OG1 THR   326      44.579  37.151  92.062  1.00  0.00           O
ATOM   1881  HG1 THR   326      43.633  37.163  91.900  1.00  0.00           H
ATOM   1882  C   THR   326      45.815  38.303  88.811  1.00  0.00           C
ATOM   1883  O   THR   326      45.224  37.861  87.822  1.00  0.00           O
ATOM   1884  N   VAL   327      47.120  38.634  88.689  1.00  0.00           N
ATOM   1885  H   VAL   327      47.677  38.943  89.473  1.00  0.00           H
ATOM   1886  CA  VAL   327      47.767  38.524  87.387  1.00  0.00           C
ATOM   1887  HA  VAL   327      47.104  39.084  86.727  1.00  0.00           H
ATOM   1888  CB  VAL   327      49.195  39.166  87.277  1.00  0.00           C
ATOM   1889  HB  VAL   327      49.903  38.544  87.825  1.00  0.00           H
ATOM   1890  CG1 VAL   327      49.627  39.135  85.812  1.00  0.00           C
ATOM   1891 HG11 VAL   327      48.868  39.753  85.332  1.00  0.00           H
ATOM   1892 HG12 VAL   327      50.547  39.709  85.698  1.00  0.00           H
ATOM   1893 HG13 VAL   327      49.851  38.133  85.448  1.00  0.00           H
ATOM   1894  CG2 VAL   327      49.225  40.600  87.853  1.00  0.00           C
ATOM   1895 HG21 VAL   327      50.193  41.099  87.895  1.00  0.00           H
ATOM   1896 HG22 VAL   327      48.510  41.272  87.377  1.00  0.00           H
ATOM   1897 HG23 VAL   327      48.925  40.479  88.894  1.00  0.00           H
ATOM   1898  C   VAL   327      47.925  37.087  86.878  1.00  0.00           C
ATOM   1899  O   VAL   327      48.305  36.194  87.689  1.00  0.00           O
ATOM   1900  N   ALA   328      47.572  36.794  85.625  1.00  0.00           N
ATOM   1901  H   ALA   328      47.473  37.553  84.966  1.00  0.00           H
ATOM   1902  CA  ALA   328      47.449  35.437  85.148  1.00  0.00           C
ATOM   1903  HA  ALA   328      46.664  34.924  85.703  1.00  0.00           H
ATOM   1904  CB  ALA   328      46.837  35.500  83.736  1.00  0.00           C
ATOM   1905  HB1 ALA   328      47.395  36.225  83.143  1.00  0.00           H
ATOM   1906  HB2 ALA   328      46.881  34.511  83.281  1.00  0.00           H
ATOM   1907  HB3 ALA   328      45.829  35.913  83.694  1.00  0.00           H
ATOM   1908  C   ALA   328      48.679  34.575  85.335  1.00  0.00           C
ATOM   1909  O   ALA   328      49.786  35.072  85.191  1.00  0.00           O
ATOM   1910  N   GLN   329      48.531  33.254  85.506  1.00  0.00           N
ATOM   1911  H   GLN   329      47.560  32.986  85.428  1.00  0.00           H
ATOM   1912  CA  GLN   329      49.586  32.243  85.448  1.00  0.00           C
ATOM   1913  HA  GLN   329      50.471  32.595  84.919  1.00  0.00           H
ATOM   1914  CB  GLN   329      50.083  31.910  86.904  1.00  0.00           C
ATOM   1915  HB2 GLN   329      49.213  31.488  87.408  1.00  0.00           H
ATOM   1916  HB3 GLN   329      50.736  31.041  86.983  1.00  0.00           H
ATOM   1917  CG  GLN   329      50.666  33.049  87.669  1.00  0.00           C
ATOM   1918  HG2 GLN   329      51.450  33.479  87.045  1.00  0.00           H
ATOM   1919  HG3 GLN   329      49.974  33.874  87.839  1.00  0.00           H
ATOM   1920  CD  GLN   329      51.357  32.655  89.003  1.00  0.00           C
ATOM   1921  OE1 GLN   329      51.608  31.481  89.280  1.00  0.00           O
ATOM   1922  NE2 GLN   329      51.732  33.628  89.844  1.00  0.00           N
ATOM   1923 HE21 GLN   329      52.236  33.290  90.652  1.00  0.00           H
ATOM   1924 HE22 GLN   329      51.499  34.597  89.683  1.00  0.00           H
ATOM   1925  C   GLN   329      49.105  30.926  84.772  1.00  0.00           C
ATOM   1926  O   GLN   329      47.980  30.555  84.995  1.00  0.00           O
ATOM   1927  N   GLY   330      49.907  30.240  83.934  1.00  0.00           N
ATOM   1928  H   GLY   330      50.866  30.543  83.844  1.00  0.00           H
ATOM   1929  CA  GLY   330      49.576  28.966  83.410  1.00  0.00           C
ATOM   1930  HA2 GLY   330      50.463  28.354  83.243  1.00  0.00           H
ATOM   1931  HA3 GLY   330      49.048  28.397  84.174  1.00  0.00           H
ATOM   1932  C   GLY   330      48.652  28.915  82.201  1.00  0.00           C
ATOM   1933  O   GLY   330      48.404  29.983  81.553  1.00  0.00           O
ATOM   1934  N   THR   331      48.121  27.700  81.948  1.00  0.00           N
ATOM   1935  H   THR   331      48.426  26.867  82.431  1.00  0.00           H
ATOM   1936  CA  THR   331      47.037  27.538  80.942  1.00  0.00           C
ATOM   1937  HA  THR   331      47.048  28.440  80.331  1.00  0.00           H
ATOM   1938  CB  THR   331      47.280  26.341  80.072  1.00  0.00           C
ATOM   1939  HB  THR   331      46.424  26.206  79.410  1.00  0.00           H
ATOM   1940  CG2 THR   331      48.604  26.314  79.273  1.00  0.00           C
ATOM   1941 HG21 THR   331      48.854  27.264  78.801  1.00  0.00           H
ATOM   1942 HG22 THR   331      49.427  25.998  79.914  1.00  0.00           H
ATOM   1943 HG23 THR   331      48.472  25.539  78.519  1.00  0.00           H
ATOM   1944  OG1 THR   331      47.345  25.214  80.982  1.00  0.00           O
ATOM   1945  HG1 THR   331      47.345  24.407  80.462  1.00  0.00           H
ATOM   1946  C   THR   331      45.634  27.512  81.641  1.00  0.00           C
ATOM   1947  O   THR   331      44.619  26.896  81.152  1.00  0.00           O
ATOM   1948  N   LYS   332      45.547  27.980  82.879  1.00  0.00           N
ATOM   1949  H   LYS   332      46.332  28.483  83.268  1.00  0.00           H
ATOM   1950  CA  LYS   332      44.343  27.719  83.691  1.00  0.00           C
ATOM   1951  HA  LYS   332      43.938  26.733  83.461  1.00  0.00           H
ATOM   1952  CB  LYS   332      44.829  27.798  85.225  1.00  0.00           C
ATOM   1953  HB2 LYS   332      45.301  28.724  85.554  1.00  0.00           H
ATOM   1954  HB3 LYS   332      43.952  27.702  85.865  1.00  0.00           H
ATOM   1955  CG  LYS   332      45.762  26.612  85.522  1.00  0.00           C
ATOM   1956  HG2 LYS   332      46.544  26.532  84.766  1.00  0.00           H
ATOM   1957  HG3 LYS   332      46.240  26.672  86.500  1.00  0.00           H
ATOM   1958  CD  LYS   332      44.947  25.249  85.509  1.00  0.00           C
ATOM   1959  HD2 LYS   332      43.962  25.474  85.916  1.00  0.00           H
ATOM   1960  HD3 LYS   332      44.822  24.886  84.489  1.00  0.00           H
ATOM   1961  CE  LYS   332      45.521  24.165  86.425  1.00  0.00           C
ATOM   1962  HE2 LYS   332      45.583  24.647  87.401  1.00  0.00           H
ATOM   1963  HE3 LYS   332      44.808  23.341  86.452  1.00  0.00           H
ATOM   1964  NZ  LYS   332      46.863  23.563  86.017  1.00  0.00           N
ATOM   1965  HZ1 LYS   332      47.527  24.170  85.559  1.00  0.00           H
ATOM   1966  HZ2 LYS   332      47.435  23.299  86.807  1.00  0.00           H
ATOM   1967  HZ3 LYS   332      46.716  22.677  85.554  1.00  0.00           H
ATOM   1968  C   LYS   332      43.209  28.686  83.465  1.00  0.00           C
ATOM   1969  O   LYS   332      42.136  28.351  84.012  1.00  0.00           O
ATOM   1970  N   LYS   333      43.351  29.745  82.657  1.00  0.00           N
ATOM   1971  H   LYS   333      44.275  29.842  82.259  1.00  0.00           H
ATOM   1972  CA  LYS   333      42.206  30.639  82.284  1.00  0.00           C
ATOM   1973  HA  LYS   333      41.259  30.241  82.648  1.00  0.00           H
ATOM   1974  CB  LYS   333      42.564  32.082  82.778  1.00  0.00           C
ATOM   1975  HB2 LYS   333      42.682  31.949  83.854  1.00  0.00           H
ATOM   1976  HB3 LYS   333      43.508  32.360  82.310  1.00  0.00           H
ATOM   1977  CG  LYS   333      41.444  33.139  82.549  1.00  0.00           C
ATOM   1978  HG2 LYS   333      41.746  34.089  82.991  1.00  0.00           H
ATOM   1979  HG3 LYS   333      41.294  33.343  81.489  1.00  0.00           H
ATOM   1980  CD  LYS   333      40.102  32.710  83.148  1.00  0.00           C
ATOM   1981  HD2 LYS   333      39.747  31.827  82.616  1.00  0.00           H
ATOM   1982  HD3 LYS   333      40.173  32.551  84.224  1.00  0.00           H
ATOM   1983  CE  LYS   333      39.089  33.802  82.941  1.00  0.00           C
ATOM   1984  HE2 LYS   333      39.280  34.629  83.625  1.00  0.00           H
ATOM   1985  HE3 LYS   333      39.133  34.325  81.986  1.00  0.00           H
ATOM   1986  NZ  LYS   333      37.745  33.289  83.034  1.00  0.00           N
ATOM   1987  HZ1 LYS   333      37.088  34.042  82.885  1.00  0.00           H
ATOM   1988  HZ2 LYS   333      37.566  32.574  82.344  1.00  0.00           H
ATOM   1989  HZ3 LYS   333      37.586  32.813  83.910  1.00  0.00           H
ATOM   1990  C   LYS   333      42.083  30.474  80.739  1.00  0.00           C
ATOM   1991  O   LYS   333      43.097  30.478  80.007  1.00  0.00           O
ATOM   1992  N   GLU   334      40.889  30.159  80.269  1.00  0.00           N
ATOM   1993  H   GLU   334      40.121  30.046  80.915  1.00  0.00           H
ATOM   1994  CA  GLU   334      40.664  30.009  78.789  1.00  0.00           C
ATOM   1995  HA  GLU   334      41.286  29.152  78.531  1.00  0.00           H
ATOM   1996  CB  GLU   334      39.165  29.673  78.514  1.00  0.00           C
ATOM   1997  HB2 GLU   334      39.163  29.289  77.494  1.00  0.00           H
ATOM   1998  HB3 GLU   334      38.928  28.845  79.182  1.00  0.00           H
ATOM   1999  CG  GLU   334      38.151  30.852  78.628  1.00  0.00           C
ATOM   2000  HG2 GLU   334      38.328  31.575  77.832  1.00  0.00           H
ATOM   2001  HG3 GLU   334      37.144  30.453  78.510  1.00  0.00           H
ATOM   2002  CD  GLU   334      38.139  31.661  79.926  1.00  0.00           C
ATOM   2003  OE1 GLU   334      37.460  31.300  80.903  1.00  0.00           O
ATOM   2004  OE2 GLU   334      38.614  32.816  79.899  1.00  0.00           O
ATOM   2005  C   GLU   334      41.285  31.138  77.936  1.00  0.00           C
ATOM   2006  O   GLU   334      42.122  30.890  77.072  1.00  0.00           O
ATOM   2007  N   GLY   335      40.827  32.426  78.066  1.00  0.00           N
ATOM   2008  H   GLY   335      39.994  32.645  78.593  1.00  0.00           H
ATOM   2009  CA  GLY   335      41.152  33.565  77.154  1.00  0.00           C
ATOM   2010  HA2 GLY   335      40.888  33.277  76.136  1.00  0.00           H
ATOM   2011  HA3 GLY   335      40.605  34.439  77.509  1.00  0.00           H
ATOM   2012  C   GLY   335      42.614  33.886  77.153  1.00  0.00           C
ATOM   2013  O   GLY   335      43.190  33.847  76.041  1.00  0.00           O
ATOM   2014  N   CYX   336      43.359  33.914  78.281  1.00  0.00           N
ATOM   2015  H   CYX   336      42.797  33.798  79.112  1.00  0.00           H
ATOM   2016  CA  CYX   336      44.831  33.816  78.454  1.00  0.00           C
ATOM   2017  HA  CYX   336      45.340  34.746  78.200  1.00  0.00           H
ATOM   2018  CB  CYX   336      45.144  33.581  79.991  1.00  0.00           C
ATOM   2019  HB2 CYX   336      44.857  34.482  80.535  1.00  0.00           H
ATOM   2020  HB3 CYX   336      44.507  32.778  80.361  1.00  0.00           H
ATOM   2021  SG  CYX   336      46.865  33.220  80.518  1.00  0.00           S
ATOM   2022  C   CYX   336      45.525  32.676  77.625  1.00  0.00           C
ATOM   2023  O   CYX   336      46.479  32.928  76.832  1.00  0.00           O
ATOM   2024  N   THR   337      44.978  31.387  77.656  1.00  0.00           N
ATOM   2025  H   THR   337      44.162  31.315  78.247  1.00  0.00           H
ATOM   2026  CA  THR   337      45.491  30.218  76.915  1.00  0.00           C
ATOM   2027  HA  THR   337      46.563  30.215  77.114  1.00  0.00           H
ATOM   2028  CB  THR   337      44.809  28.945  77.496  1.00  0.00           C
ATOM   2029  HB  THR   337      43.735  29.042  77.337  1.00  0.00           H
ATOM   2030  CG2 THR   337      45.426  27.651  76.981  1.00  0.00           C
ATOM   2031 HG21 THR   337      44.792  26.772  77.103  1.00  0.00           H
ATOM   2032 HG22 THR   337      45.556  27.584  75.901  1.00  0.00           H
ATOM   2033 HG23 THR   337      46.397  27.501  77.455  1.00  0.00           H
ATOM   2034  OG1 THR   337      44.870  28.802  78.853  1.00  0.00           O
ATOM   2035  HG1 THR   337      44.196  29.359  79.250  1.00  0.00           H
ATOM   2036  C   THR   337      45.267  30.414  75.426  1.00  0.00           C
ATOM   2037  O   THR   337      46.085  29.944  74.650  1.00  0.00           O
ATOM   2038  N   ILE   338      44.118  30.987  75.015  1.00  0.00           N
ATOM   2039  H   ILE   338      43.384  31.168  75.685  1.00  0.00           H
ATOM   2040  CA  ILE   338      43.843  31.221  73.618  1.00  0.00           C
ATOM   2041  HA  ILE   338      43.976  30.237  73.169  1.00  0.00           H
ATOM   2042  CB  ILE   338      42.389  31.706  73.406  1.00  0.00           C
ATOM   2043  HB  ILE   338      42.228  32.498  74.138  1.00  0.00           H
ATOM   2044  CG2 ILE   338      42.059  32.129  71.938  1.00  0.00           C
ATOM   2045 HG21 ILE   338      42.438  33.123  71.701  1.00  0.00           H
ATOM   2046 HG22 ILE   338      42.467  31.450  71.190  1.00  0.00           H
ATOM   2047 HG23 ILE   338      41.003  32.084  71.669  1.00  0.00           H
ATOM   2048  CG1 ILE   338      41.482  30.519  73.755  1.00  0.00           C
ATOM   2049 HG12 ILE   338      41.605  29.762  72.979  1.00  0.00           H
ATOM   2050 HG13 ILE   338      41.871  30.007  74.635  1.00  0.00           H
ATOM   2051  CD1 ILE   338      39.981  30.969  74.080  1.00  0.00           C
ATOM   2052 HD11 ILE   338      39.359  30.075  74.127  1.00  0.00           H
ATOM   2053 HD12 ILE   338      39.865  31.416  75.068  1.00  0.00           H
ATOM   2054 HD13 ILE   338      39.568  31.532  73.243  1.00  0.00           H
ATOM   2055  C   ILE   338      44.895  32.263  72.978  1.00  0.00           C
ATOM   2056  O   ILE   338      45.498  32.042  71.964  1.00  0.00           O
ATOM   2057  N   LEU   339      45.106  33.409  73.674  1.00  0.00           N
ATOM   2058  H   LEU   339      44.657  33.477  74.576  1.00  0.00           H
ATOM   2059  CA  LEU   339      45.955  34.525  73.304  1.00  0.00           C
ATOM   2060  HA  LEU   339      45.679  34.855  72.303  1.00  0.00           H
ATOM   2061  CB  LEU   339      45.726  35.621  74.341  1.00  0.00           C
ATOM   2062  HB2 LEU   339      44.674  35.871  74.205  1.00  0.00           H
ATOM   2063  HB3 LEU   339      45.740  35.197  75.345  1.00  0.00           H
ATOM   2064  CG  LEU   339      46.665  36.818  74.374  1.00  0.00           C
ATOM   2065  HG  LEU   339      47.694  36.554  74.617  1.00  0.00           H
ATOM   2066  CD1 LEU   339      46.551  37.404  72.958  1.00  0.00           C
ATOM   2067 HD11 LEU   339      45.629  37.984  72.916  1.00  0.00           H
ATOM   2068 HD12 LEU   339      47.436  37.990  72.710  1.00  0.00           H
ATOM   2069 HD13 LEU   339      46.678  36.618  72.213  1.00  0.00           H
ATOM   2070  CD2 LEU   339      46.207  37.828  75.410  1.00  0.00           C
ATOM   2071 HD21 LEU   339      45.173  38.095  75.190  1.00  0.00           H
ATOM   2072 HD22 LEU   339      46.235  37.240  76.327  1.00  0.00           H
ATOM   2073 HD23 LEU   339      46.849  38.687  75.602  1.00  0.00           H
ATOM   2074  C   LEU   339      47.427  34.127  73.178  1.00  0.00           C
ATOM   2075  O   LEU   339      48.069  34.304  72.138  1.00  0.00           O
ATOM   2076  N   PHE   340      47.948  33.374  74.159  1.00  0.00           N
ATOM   2077  H   PHE   340      47.376  33.170  74.966  1.00  0.00           H
ATOM   2078  CA  PHE   340      49.095  32.510  73.959  1.00  0.00           C
ATOM   2079  HA  PHE   340      49.991  33.108  73.789  1.00  0.00           H
ATOM   2080  CB  PHE   340      49.344  31.654  75.210  1.00  0.00           C
ATOM   2081  HB2 PHE   340      50.024  32.098  75.937  1.00  0.00           H
ATOM   2082  HB3 PHE   340      48.425  31.604  75.794  1.00  0.00           H
ATOM   2083  CG  PHE   340      49.856  30.227  74.931  1.00  0.00           C
ATOM   2084  CD1 PHE   340      51.116  30.134  74.262  1.00  0.00           C
ATOM   2085  HD1 PHE   340      51.653  31.042  74.033  1.00  0.00           H
ATOM   2086  CE1 PHE   340      51.533  28.807  73.847  1.00  0.00           C
ATOM   2087  HE1 PHE   340      52.366  28.550  73.209  1.00  0.00           H
ATOM   2088  CZ  PHE   340      50.637  27.711  74.133  1.00  0.00           C
ATOM   2089  HZ  PHE   340      50.852  26.703  73.810  1.00  0.00           H
ATOM   2090  CE2 PHE   340      49.449  27.838  74.868  1.00  0.00           C
ATOM   2091  HE2 PHE   340      48.722  27.040  74.907  1.00  0.00           H
ATOM   2092  CD2 PHE   340      49.096  29.121  75.278  1.00  0.00           C
ATOM   2093  HD2 PHE   340      48.096  29.173  75.684  1.00  0.00           H
ATOM   2094  C   PHE   340      48.987  31.572  72.742  1.00  0.00           C
ATOM   2095  O   PHE   340      49.961  31.626  71.960  1.00  0.00           O
ATOM   2096  N   MET   341      47.929  30.762  72.468  1.00  0.00           N
ATOM   2097  H   MET   341      47.205  30.742  73.171  1.00  0.00           H
ATOM   2098  CA  MET   341      48.023  29.841  71.411  1.00  0.00           C
ATOM   2099  HA  MET   341      48.901  29.201  71.505  1.00  0.00           H
ATOM   2100  CB  MET   341      46.717  29.023  71.390  1.00  0.00           C
ATOM   2101  HB2 MET   341      45.861  29.608  71.727  1.00  0.00           H
ATOM   2102  HB3 MET   341      46.405  28.740  70.384  1.00  0.00           H
ATOM   2103  CG  MET   341      46.924  27.795  72.334  1.00  0.00           C
ATOM   2104  HG2 MET   341      47.956  27.449  72.281  1.00  0.00           H
ATOM   2105  HG3 MET   341      46.830  28.156  73.358  1.00  0.00           H
ATOM   2106  SD  MET   341      45.718  26.522  72.062  1.00  0.00           S
ATOM   2107  CE  MET   341      44.263  27.120  73.095  1.00  0.00           C
ATOM   2108  HE1 MET   341      43.652  27.806  72.509  1.00  0.00           H
ATOM   2109  HE2 MET   341      43.758  26.206  73.407  1.00  0.00           H
ATOM   2110  HE3 MET   341      44.590  27.687  73.967  1.00  0.00           H
ATOM   2111  C   MET   341      48.175  30.563  70.109  1.00  0.00           C
ATOM   2112  O   MET   341      48.973  30.189  69.253  1.00  0.00           O
ATOM   2113  N   VAL   342      47.397  31.641  69.829  1.00  0.00           N
ATOM   2114  H   VAL   342      46.843  32.037  70.575  1.00  0.00           H
ATOM   2115  CA  VAL   342      47.492  32.354  68.530  1.00  0.00           C
ATOM   2116  HA  VAL   342      47.508  31.565  67.777  1.00  0.00           H
ATOM   2117  CB  VAL   342      46.277  33.237  68.236  1.00  0.00           C
ATOM   2118  HB  VAL   342      46.291  34.076  68.932  1.00  0.00           H
ATOM   2119  CG1 VAL   342      46.263  33.928  66.893  1.00  0.00           C
ATOM   2120 HG11 VAL   342      47.094  34.591  66.652  1.00  0.00           H
ATOM   2121 HG12 VAL   342      46.038  33.256  66.065  1.00  0.00           H
ATOM   2122 HG13 VAL   342      45.505  34.711  66.914  1.00  0.00           H
ATOM   2123  CG2 VAL   342      44.969  32.482  68.327  1.00  0.00           C
ATOM   2124 HG21 VAL   342      44.947  31.751  67.519  1.00  0.00           H
ATOM   2125 HG22 VAL   342      44.930  32.029  69.317  1.00  0.00           H
ATOM   2126 HG23 VAL   342      44.190  33.244  68.365  1.00  0.00           H
ATOM   2127  C   VAL   342      48.771  33.140  68.402  1.00  0.00           C
ATOM   2128  O   VAL   342      49.360  32.983  67.342  1.00  0.00           O
ATOM   2129  N   LEU   343      49.281  33.871  69.430  1.00  0.00           N
ATOM   2130  H   LEU   343      48.694  33.907  70.250  1.00  0.00           H
ATOM   2131  CA  LEU   343      50.554  34.651  69.377  1.00  0.00           C
ATOM   2132  HA  LEU   343      50.416  35.220  68.458  1.00  0.00           H
ATOM   2133  CB  LEU   343      50.711  35.622  70.605  1.00  0.00           C
ATOM   2134  HB2 LEU   343      50.632  35.007  71.502  1.00  0.00           H
ATOM   2135  HB3 LEU   343      51.671  36.107  70.431  1.00  0.00           H
ATOM   2136  CG  LEU   343      49.756  36.810  70.650  1.00  0.00           C
ATOM   2137  HG  LEU   343      48.751  36.419  70.489  1.00  0.00           H
ATOM   2138  CD1 LEU   343      50.001  37.388  72.004  1.00  0.00           C
ATOM   2139 HD11 LEU   343      49.515  38.358  72.106  1.00  0.00           H
ATOM   2140 HD12 LEU   343      49.645  36.687  72.759  1.00  0.00           H
ATOM   2141 HD13 LEU   343      51.070  37.587  72.078  1.00  0.00           H
ATOM   2142  CD2 LEU   343      50.020  37.797  69.421  1.00  0.00           C
ATOM   2143 HD21 LEU   343      49.772  37.243  68.516  1.00  0.00           H
ATOM   2144 HD22 LEU   343      49.419  38.704  69.481  1.00  0.00           H
ATOM   2145 HD23 LEU   343      51.091  37.965  69.303  1.00  0.00           H
ATOM   2146  C   LEU   343      51.750  33.747  69.267  1.00  0.00           C
ATOM   2147  O   LEU   343      52.570  33.985  68.401  1.00  0.00           O
ATOM   2148  N   TYR   344      51.703  32.565  69.928  1.00  0.00           N
ATOM   2149  H   TYR   344      50.908  32.447  70.539  1.00  0.00           H
ATOM   2150  CA  TYR   344      52.792  31.576  69.777  1.00  0.00           C
ATOM   2151  HA  TYR   344      53.787  32.008  69.880  1.00  0.00           H
ATOM   2152  CB  TYR   344      52.607  30.475  70.826  1.00  0.00           C
ATOM   2153  HB2 TYR   344      52.468  30.947  71.799  1.00  0.00           H
ATOM   2154  HB3 TYR   344      51.739  29.848  70.621  1.00  0.00           H
ATOM   2155  CG  TYR   344      53.879  29.601  70.807  1.00  0.00           C
ATOM   2156  CD1 TYR   344      55.033  30.115  71.398  1.00  0.00           C
ATOM   2157  HD1 TYR   344      55.044  31.055  71.930  1.00  0.00           H
ATOM   2158  CE1 TYR   344      56.241  29.405  71.362  1.00  0.00           C
ATOM   2159  HE1 TYR   344      57.072  29.724  71.975  1.00  0.00           H
ATOM   2160  CZ  TYR   344      56.319  28.197  70.681  1.00  0.00           C
ATOM   2161  OH  TYR   344      57.453  27.446  70.812  1.00  0.00           O
ATOM   2162  HH  TYR   344      58.145  27.984  71.202  1.00  0.00           H
ATOM   2163  CE2 TYR   344      55.175  27.658  70.016  1.00  0.00           C
ATOM   2164  HE2 TYR   344      55.344  26.719  69.511  1.00  0.00           H
ATOM   2165  CD2 TYR   344      53.945  28.346  70.151  1.00  0.00           C
ATOM   2166  HD2 TYR   344      53.107  27.823  69.715  1.00  0.00           H
ATOM   2167  C   TYR   344      52.777  30.889  68.358  1.00  0.00           C
ATOM   2168  O   TYR   344      53.753  30.906  67.650  1.00  0.00           O
ATOM   2169  N   PHE   345      51.676  30.229  67.952  1.00  0.00           N
ATOM   2170  H   PHE   345      50.879  30.196  68.571  1.00  0.00           H
ATOM   2171  CA  PHE   345      51.503  29.565  66.668  1.00  0.00           C
ATOM   2172  HA  PHE   345      52.151  28.690  66.630  1.00  0.00           H
ATOM   2173  CB  PHE   345      50.033  29.121  66.579  1.00  0.00           C
ATOM   2174  HB2 PHE   345      49.650  28.655  67.487  1.00  0.00           H
ATOM   2175  HB3 PHE   345      49.387  29.968  66.345  1.00  0.00           H
ATOM   2176  CG  PHE   345      49.677  28.210  65.397  1.00  0.00           C
ATOM   2177  CD1 PHE   345      49.485  26.840  65.558  1.00  0.00           C
ATOM   2178  HD1 PHE   345      49.555  26.305  66.493  1.00  0.00           H
ATOM   2179  CE1 PHE   345      49.196  26.041  64.461  1.00  0.00           C
ATOM   2180  HE1 PHE   345      49.103  24.967  64.528  1.00  0.00           H
ATOM   2181  CZ  PHE   345      49.042  26.698  63.215  1.00  0.00           C
ATOM   2182  HZ  PHE   345      48.884  26.155  62.295  1.00  0.00           H
ATOM   2183  CE2 PHE   345      49.134  28.057  63.058  1.00  0.00           C
ATOM   2184  HE2 PHE   345      48.896  28.569  62.137  1.00  0.00           H
ATOM   2185  CD2 PHE   345      49.501  28.857  64.102  1.00  0.00           C
ATOM   2186  HD2 PHE   345      49.576  29.927  63.976  1.00  0.00           H
ATOM   2187  C   PHE   345      51.854  30.515  65.490  1.00  0.00           C
ATOM   2188  O   PHE   345      52.771  30.258  64.714  1.00  0.00           O
ATOM   2189  N   PHE   346      51.058  31.613  65.292  1.00  0.00           N
ATOM   2190  H   PHE   346      50.364  31.792  66.004  1.00  0.00           H
ATOM   2191  CA  PHE   346      51.399  32.488  64.245  1.00  0.00           C
ATOM   2192  HA  PHE   346      51.414  31.899  63.328  1.00  0.00           H
ATOM   2193  CB  PHE   346      50.340  33.586  63.913  1.00  0.00           C
ATOM   2194  HB2 PHE   346      50.016  33.987  64.874  1.00  0.00           H
ATOM   2195  HB3 PHE   346      50.849  34.372  63.355  1.00  0.00           H
ATOM   2196  CG  PHE   346      49.112  33.068  63.221  1.00  0.00           C
ATOM   2197  CD1 PHE   346      49.254  32.739  61.838  1.00  0.00           C
ATOM   2198  HD1 PHE   346      50.199  32.969  61.367  1.00  0.00           H
ATOM   2199  CE1 PHE   346      48.133  32.093  61.196  1.00  0.00           C
ATOM   2200  HE1 PHE   346      48.206  31.794  60.161  1.00  0.00           H
ATOM   2201  CZ  PHE   346      47.009  31.780  61.906  1.00  0.00           C
ATOM   2202  HZ  PHE   346      46.250  31.205  61.396  1.00  0.00           H
ATOM   2203  CE2 PHE   346      46.885  32.133  63.236  1.00  0.00           C
ATOM   2204  HE2 PHE   346      46.032  31.834  63.827  1.00  0.00           H
ATOM   2205  CD2 PHE   346      47.925  32.839  63.965  1.00  0.00           C
ATOM   2206  HD2 PHE   346      47.855  33.108  65.008  1.00  0.00           H
ATOM   2207  C   PHE   346      52.787  33.134  64.357  1.00  0.00           C
ATOM   2208  O   PHE   346      53.358  33.476  63.326  1.00  0.00           O
ATOM   2209  N   GLY   347      53.336  33.392  65.567  1.00  0.00           N
ATOM   2210  H   GLY   347      52.788  33.287  66.409  1.00  0.00           H
ATOM   2211  CA  GLY   347      54.758  33.791  65.739  1.00  0.00           C
ATOM   2212  HA2 GLY   347      54.971  34.804  65.397  1.00  0.00           H
ATOM   2213  HA3 GLY   347      54.944  33.946  66.801  1.00  0.00           H
ATOM   2214  C   GLY   347      55.745  32.835  65.033  1.00  0.00           C
ATOM   2215  O   GLY   347      56.540  33.216  64.220  1.00  0.00           O
ATOM   2216  N   MET   348      55.664  31.538  65.400  1.00  0.00           N
ATOM   2217  H   MET   348      54.877  31.288  65.982  1.00  0.00           H
ATOM   2218  CA  MET   348      56.490  30.459  64.786  1.00  0.00           C
ATOM   2219  HA  MET   348      57.489  30.893  64.822  1.00  0.00           H
ATOM   2220  CB  MET   348      56.302  29.276  65.585  1.00  0.00           C
ATOM   2221  HB2 MET   348      56.776  29.361  66.563  1.00  0.00           H
ATOM   2222  HB3 MET   348      55.262  28.990  65.743  1.00  0.00           H
ATOM   2223  CG  MET   348      56.972  28.098  64.911  1.00  0.00           C
ATOM   2224  HG2 MET   348      56.288  27.753  64.136  1.00  0.00           H
ATOM   2225  HG3 MET   348      57.919  28.442  64.495  1.00  0.00           H
ATOM   2226  SD  MET   348      57.238  26.598  65.987  1.00  0.00           S
ATOM   2227  CE  MET   348      58.326  27.328  67.227  1.00  0.00           C
ATOM   2228  HE1 MET   348      57.825  28.091  67.824  1.00  0.00           H
ATOM   2229  HE2 MET   348      58.624  26.469  67.828  1.00  0.00           H
ATOM   2230  HE3 MET   348      59.225  27.731  66.760  1.00  0.00           H
ATOM   2231  C   MET   348      56.150  30.318  63.297  1.00  0.00           C
ATOM   2232  O   MET   348      57.056  30.042  62.492  1.00  0.00           O
ATOM   2233  N   ALA   349      54.870  30.412  62.830  1.00  0.00           N
ATOM   2234  H   ALA   349      54.149  30.555  63.523  1.00  0.00           H
ATOM   2235  CA  ALA   349      54.481  30.376  61.397  1.00  0.00           C
ATOM   2236  HA  ALA   349      54.851  29.499  60.865  1.00  0.00           H
ATOM   2237  CB  ALA   349      52.956  30.461  61.119  1.00  0.00           C
ATOM   2238  HB1 ALA   349      52.434  29.622  61.581  1.00  0.00           H
ATOM   2239  HB2 ALA   349      52.522  31.428  61.371  1.00  0.00           H
ATOM   2240  HB3 ALA   349      52.821  30.531  60.040  1.00  0.00           H
ATOM   2241  C   ALA   349      55.240  31.500  60.605  1.00  0.00           C
ATOM   2242  O   ALA   349      55.639  31.173  59.499  1.00  0.00           O
ATOM   2243  N   SER   350      55.485  32.677  61.136  1.00  0.00           N
ATOM   2244  H   SER   350      54.855  32.928  61.883  1.00  0.00           H
ATOM   2245  CA  SER   350      56.291  33.780  60.471  1.00  0.00           C
ATOM   2246  HA  SER   350      55.783  34.120  59.569  1.00  0.00           H
ATOM   2247  CB  SER   350      56.415  35.043  61.276  1.00  0.00           C
ATOM   2248  HB2 SER   350      57.250  34.997  61.975  1.00  0.00           H
ATOM   2249  HB3 SER   350      56.666  35.779  60.512  1.00  0.00           H
ATOM   2250  OG  SER   350      55.216  35.413  61.976  1.00  0.00           O
ATOM   2251  HG  SER   350      55.002  34.765  62.652  1.00  0.00           H
ATOM   2252  C   SER   350      57.736  33.330  60.203  1.00  0.00           C
ATOM   2253  O   SER   350      58.317  33.481  59.089  1.00  0.00           O
ATOM   2254  N   SER   351      58.347  32.760  61.231  1.00  0.00           N
ATOM   2255  H   SER   351      57.887  32.498  62.091  1.00  0.00           H
ATOM   2256  CA  SER   351      59.721  32.277  61.032  1.00  0.00           C
ATOM   2257  HA  SER   351      60.317  33.117  60.676  1.00  0.00           H
ATOM   2258  CB  SER   351      60.298  31.710  62.316  1.00  0.00           C
ATOM   2259  HB2 SER   351      59.811  30.764  62.554  1.00  0.00           H
ATOM   2260  HB3 SER   351      61.322  31.388  62.127  1.00  0.00           H
ATOM   2261  OG  SER   351      60.161  32.595  63.446  1.00  0.00           O
ATOM   2262  HG  SER   351      60.461  32.107  64.217  1.00  0.00           H
ATOM   2263  C   SER   351      59.894  31.177  59.967  1.00  0.00           C
ATOM   2264  O   SER   351      60.829  31.179  59.199  1.00  0.00           O
ATOM   2265  N   ILE   352      58.917  30.264  59.887  1.00  0.00           N
ATOM   2266  H   ILE   352      58.266  30.364  60.653  1.00  0.00           H
ATOM   2267  CA  ILE   352      58.857  29.239  58.756  1.00  0.00           C
ATOM   2268  HA  ILE   352      59.774  28.657  58.659  1.00  0.00           H
ATOM   2269  CB  ILE   352      57.735  28.302  59.251  1.00  0.00           C
ATOM   2270  HB  ILE   352      56.822  28.863  59.449  1.00  0.00           H
ATOM   2271  CG2 ILE   352      57.273  27.510  58.035  1.00  0.00           C
ATOM   2272 HG21 ILE   352      56.735  28.197  57.381  1.00  0.00           H
ATOM   2273 HG22 ILE   352      58.071  27.047  57.455  1.00  0.00           H
ATOM   2274 HG23 ILE   352      56.664  26.648  58.307  1.00  0.00           H
ATOM   2275  CG1 ILE   352      58.049  27.418  60.442  1.00  0.00           C
ATOM   2276 HG12 ILE   352      58.726  26.615  60.148  1.00  0.00           H
ATOM   2277 HG13 ILE   352      58.594  27.972  61.206  1.00  0.00           H
ATOM   2278  CD1 ILE   352      56.790  26.794  61.085  1.00  0.00           C
ATOM   2279 HD11 ILE   352      56.106  27.567  61.439  1.00  0.00           H
ATOM   2280 HD12 ILE   352      56.300  26.147  60.358  1.00  0.00           H
ATOM   2281 HD13 ILE   352      57.004  26.031  61.834  1.00  0.00           H
ATOM   2282  C   ILE   352      58.728  30.033  57.411  1.00  0.00           C
ATOM   2283  O   ILE   352      59.463  29.737  56.491  1.00  0.00           O
ATOM   2284  N   TRP   353      57.734  30.947  57.336  1.00  0.00           N
ATOM   2285  H   TRP   353      57.268  31.248  58.180  1.00  0.00           H
ATOM   2286  CA  TRP   353      57.429  31.579  56.015  1.00  0.00           C
ATOM   2287  HA  TRP   353      57.314  30.742  55.326  1.00  0.00           H
ATOM   2288  CB  TRP   353      56.096  32.318  56.137  1.00  0.00           C
ATOM   2289  HB2 TRP   353      55.793  32.604  57.145  1.00  0.00           H
ATOM   2290  HB3 TRP   353      56.072  33.290  55.644  1.00  0.00           H
ATOM   2291  CG  TRP   353      54.961  31.564  55.591  1.00  0.00           C
ATOM   2292  CD1 TRP   353      53.987  31.018  56.312  1.00  0.00           C
ATOM   2293  HD1 TRP   353      53.854  31.207  57.367  1.00  0.00           H
ATOM   2294  NE1 TRP   353      53.138  30.195  55.482  1.00  0.00           N
ATOM   2295  HE1 TRP   353      52.323  29.683  55.787  1.00  0.00           H
ATOM   2296  CE2 TRP   353      53.692  30.112  54.242  1.00  0.00           C
ATOM   2297  CZ2 TRP   353      53.329  29.270  53.183  1.00  0.00           C
ATOM   2298  HZ2 TRP   353      52.381  28.754  53.221  1.00  0.00           H
ATOM   2299  CH2 TRP   353      54.124  29.340  52.028  1.00  0.00           C
ATOM   2300  HH2 TRP   353      53.802  28.694  51.226  1.00  0.00           H
ATOM   2301  CZ3 TRP   353      55.270  30.188  51.980  1.00  0.00           C
ATOM   2302  HZ3 TRP   353      55.847  30.212  51.067  1.00  0.00           H
ATOM   2303  CE3 TRP   353      55.634  31.023  53.077  1.00  0.00           C
ATOM   2304  HE3 TRP   353      56.442  31.739  53.036  1.00  0.00           H
ATOM   2305  CD2 TRP   353      54.875  30.966  54.283  1.00  0.00           C
ATOM   2306  C   TRP   353      58.579  32.450  55.438  1.00  0.00           C
ATOM   2307  O   TRP   353      58.838  32.534  54.228  1.00  0.00           O
ATOM   2308  N   TRP   354      59.279  33.111  56.347  1.00  0.00           N
ATOM   2309  H   TRP   354      59.007  33.017  57.316  1.00  0.00           H
ATOM   2310  CA  TRP   354      60.532  33.919  55.986  1.00  0.00           C
ATOM   2311  HA  TRP   354      60.139  34.596  55.228  1.00  0.00           H
ATOM   2312  CB  TRP   354      60.982  34.845  57.106  1.00  0.00           C
ATOM   2313  HB2 TRP   354      60.221  35.553  57.435  1.00  0.00           H
ATOM   2314  HB3 TRP   354      61.328  34.322  57.998  1.00  0.00           H
ATOM   2315  CG  TRP   354      62.134  35.756  56.601  1.00  0.00           C
ATOM   2316  CD1 TRP   354      62.031  36.880  55.835  1.00  0.00           C
ATOM   2317  HD1 TRP   354      61.095  37.364  55.599  1.00  0.00           H
ATOM   2318  NE1 TRP   354      63.251  37.351  55.613  1.00  0.00           N
ATOM   2319  HE1 TRP   354      63.418  38.256  55.196  1.00  0.00           H
ATOM   2320  CE2 TRP   354      64.278  36.587  56.105  1.00  0.00           C
ATOM   2321  CZ2 TRP   354      65.701  36.692  56.175  1.00  0.00           C
ATOM   2322  HZ2 TRP   354      66.173  37.565  55.749  1.00  0.00           H
ATOM   2323  CH2 TRP   354      66.415  35.673  56.857  1.00  0.00           C
ATOM   2324  HH2 TRP   354      67.494  35.639  56.808  1.00  0.00           H
ATOM   2325  CZ3 TRP   354      65.772  34.595  57.508  1.00  0.00           C
ATOM   2326  HZ3 TRP   354      66.368  33.826  57.977  1.00  0.00           H
ATOM   2327  CE3 TRP   354      64.368  34.566  57.318  1.00  0.00           C
ATOM   2328  HE3 TRP   354      63.798  33.723  57.679  1.00  0.00           H
ATOM   2329  CD2 TRP   354      63.549  35.545  56.752  1.00  0.00           C
ATOM   2330  C   TRP   354      61.606  33.078  55.413  1.00  0.00           C
ATOM   2331  O   TRP   354      62.060  33.222  54.313  1.00  0.00           O
ATOM   2332  N   VAL   355      61.790  31.886  56.024  1.00  0.00           N
ATOM   2333  H   VAL   355      61.206  31.653  56.815  1.00  0.00           H
ATOM   2334  CA  VAL   355      62.740  30.864  55.544  1.00  0.00           C
ATOM   2335  HA  VAL   355      63.737  31.291  55.436  1.00  0.00           H
ATOM   2336  CB  VAL   355      62.893  29.761  56.616  1.00  0.00           C
ATOM   2337  HB  VAL   355      61.949  29.544  57.116  1.00  0.00           H
ATOM   2338  CG1 VAL   355      63.642  28.445  56.188  1.00  0.00           C
ATOM   2339 HG11 VAL   355      64.623  28.791  55.864  1.00  0.00           H
ATOM   2340 HG12 VAL   355      63.704  27.803  57.067  1.00  0.00           H
ATOM   2341 HG13 VAL   355      63.009  28.065  55.386  1.00  0.00           H
ATOM   2342  CG2 VAL   355      63.768  30.246  57.732  1.00  0.00           C
ATOM   2343 HG21 VAL   355      63.816  29.464  58.490  1.00  0.00           H
ATOM   2344 HG22 VAL   355      64.683  30.618  57.272  1.00  0.00           H
ATOM   2345 HG23 VAL   355      63.290  31.105  58.202  1.00  0.00           H
ATOM   2346  C   VAL   355      62.307  30.177  54.275  1.00  0.00           C
ATOM   2347  O   VAL   355      63.207  29.982  53.455  1.00  0.00           O
ATOM   2348  N   ILE   356      61.038  29.813  54.095  1.00  0.00           N
ATOM   2349  H   ILE   356      60.389  30.018  54.841  1.00  0.00           H
ATOM   2350  CA  ILE   356      60.499  29.371  52.823  1.00  0.00           C
ATOM   2351  HA  ILE   356      61.041  28.476  52.516  1.00  0.00           H
ATOM   2352  CB  ILE   356      59.071  28.956  52.937  1.00  0.00           C
ATOM   2353  HB  ILE   356      58.546  29.791  53.401  1.00  0.00           H
ATOM   2354  CG2 ILE   356      58.368  28.558  51.585  1.00  0.00           C
ATOM   2355 HG21 ILE   356      59.025  27.833  51.105  1.00  0.00           H
ATOM   2356 HG22 ILE   356      57.374  28.160  51.789  1.00  0.00           H
ATOM   2357 HG23 ILE   356      58.226  29.455  50.982  1.00  0.00           H
ATOM   2358  CG1 ILE   356      59.006  27.734  53.942  1.00  0.00           C
ATOM   2359 HG12 ILE   356      59.348  26.862  53.386  1.00  0.00           H
ATOM   2360 HG13 ILE   356      59.783  27.869  54.695  1.00  0.00           H
ATOM   2361  CD1 ILE   356      57.637  27.450  54.535  1.00  0.00           C
ATOM   2362 HD11 ILE   356      57.161  28.390  54.814  1.00  0.00           H
ATOM   2363 HD12 ILE   356      56.948  27.045  53.794  1.00  0.00           H
ATOM   2364 HD13 ILE   356      57.790  26.711  55.321  1.00  0.00           H
ATOM   2365  C   ILE   356      60.649  30.417  51.664  1.00  0.00           C
ATOM   2366  O   ILE   356      61.121  30.072  50.589  1.00  0.00           O
ATOM   2367  N   LEU   357      60.388  31.755  51.821  1.00  0.00           N
ATOM   2368  H   LEU   357      59.960  31.934  52.718  1.00  0.00           H
ATOM   2369  CA  LEU   357      60.799  32.835  50.912  1.00  0.00           C
ATOM   2370  HA  LEU   357      60.210  32.625  50.019  1.00  0.00           H
ATOM   2371  CB  LEU   357      60.289  34.116  51.567  1.00  0.00           C
ATOM   2372  HB2 LEU   357      59.249  33.876  51.785  1.00  0.00           H
ATOM   2373  HB3 LEU   357      60.854  34.204  52.496  1.00  0.00           H
ATOM   2374  CG  LEU   357      60.594  35.426  50.919  1.00  0.00           C
ATOM   2375  HG  LEU   357      61.642  35.665  51.096  1.00  0.00           H
ATOM   2376  CD1 LEU   357      60.287  35.425  49.408  1.00  0.00           C
ATOM   2377 HD11 LEU   357      59.265  35.125  49.176  1.00  0.00           H
ATOM   2378 HD12 LEU   357      60.423  36.434  49.017  1.00  0.00           H
ATOM   2379 HD13 LEU   357      60.837  34.691  48.819  1.00  0.00           H
ATOM   2380  CD2 LEU   357      59.760  36.636  51.564  1.00  0.00           C
ATOM   2381 HD21 LEU   357      60.032  37.552  51.039  1.00  0.00           H
ATOM   2382 HD22 LEU   357      58.729  36.371  51.329  1.00  0.00           H
ATOM   2383 HD23 LEU   357      59.943  36.760  52.631  1.00  0.00           H
ATOM   2384  C   LEU   357      62.273  32.800  50.620  1.00  0.00           C
ATOM   2385  O   LEU   357      62.682  32.887  49.476  1.00  0.00           O
ATOM   2386  N   SER   358      63.145  32.722  51.656  1.00  0.00           N
ATOM   2387  H   SER   358      62.806  32.481  52.576  1.00  0.00           H
ATOM   2388  CA  SER   358      64.581  32.801  51.533  1.00  0.00           C
ATOM   2389  HA  SER   358      64.742  33.790  51.103  1.00  0.00           H
ATOM   2390  CB  SER   358      65.201  32.735  52.977  1.00  0.00           C
ATOM   2391  HB2 SER   358      64.810  31.960  53.637  1.00  0.00           H
ATOM   2392  HB3 SER   358      66.286  32.660  52.903  1.00  0.00           H
ATOM   2393  OG  SER   358      64.908  33.934  53.653  1.00  0.00           O
ATOM   2394  HG  SER   358      63.949  33.927  53.696  1.00  0.00           H
ATOM   2395  C   SER   358      65.153  31.695  50.581  1.00  0.00           C
ATOM   2396  O   SER   358      65.861  31.988  49.618  1.00  0.00           O
ATOM   2397  N   LEU   359      64.645  30.431  50.702  1.00  0.00           N
ATOM   2398  H   LEU   359      64.090  30.345  51.541  1.00  0.00           H
ATOM   2399  CA  LEU   359      64.802  29.365  49.729  1.00  0.00           C
ATOM   2400  HA  LEU   359      65.873  29.165  49.696  1.00  0.00           H
ATOM   2401  CB  LEU   359      64.086  28.152  50.443  1.00  0.00           C
ATOM   2402  HB2 LEU   359      64.585  27.961  51.393  1.00  0.00           H
ATOM   2403  HB3 LEU   359      63.055  28.467  50.603  1.00  0.00           H
ATOM   2404  CG  LEU   359      63.944  26.870  49.529  1.00  0.00           C
ATOM   2405  HG  LEU   359      63.237  27.024  48.715  1.00  0.00           H
ATOM   2406  CD1 LEU   359      65.281  26.314  48.955  1.00  0.00           C
ATOM   2407 HD11 LEU   359      65.781  27.107  48.399  1.00  0.00           H
ATOM   2408 HD12 LEU   359      66.012  26.051  49.720  1.00  0.00           H
ATOM   2409 HD13 LEU   359      65.121  25.463  48.292  1.00  0.00           H
ATOM   2410  CD2 LEU   359      63.344  25.759  50.472  1.00  0.00           C
ATOM   2411 HD21 LEU   359      63.019  24.816  50.031  1.00  0.00           H
ATOM   2412 HD22 LEU   359      64.001  25.560  51.318  1.00  0.00           H
ATOM   2413 HD23 LEU   359      62.482  26.075  51.060  1.00  0.00           H
ATOM   2414  C   LEU   359      64.166  29.648  48.381  1.00  0.00           C
ATOM   2415  O   LEU   359      64.839  29.443  47.390  1.00  0.00           O
ATOM   2416  N   THR   360      62.909  30.195  48.314  1.00  0.00           N
ATOM   2417  H   THR   360      62.488  30.587  49.144  1.00  0.00           H
ATOM   2418  CA  THR   360      62.322  30.490  46.974  1.00  0.00           C
ATOM   2419  HA  THR   360      62.453  29.657  46.283  1.00  0.00           H
ATOM   2420  CB  THR   360      60.848  30.918  47.021  1.00  0.00           C
ATOM   2421  HB  THR   360      60.793  31.865  47.557  1.00  0.00           H
ATOM   2422  CG2 THR   360      60.210  31.124  45.700  1.00  0.00           C
ATOM   2423 HG21 THR   360      59.166  31.340  45.927  1.00  0.00           H
ATOM   2424 HG22 THR   360      60.568  31.981  45.130  1.00  0.00           H
ATOM   2425 HG23 THR   360      60.354  30.179  45.178  1.00  0.00           H
ATOM   2426  OG1 THR   360      60.009  30.006  47.700  1.00  0.00           O
ATOM   2427  HG1 THR   360      60.279  29.917  48.617  1.00  0.00           H
ATOM   2428  C   THR   360      63.100  31.558  46.248  1.00  0.00           C
ATOM   2429  O   THR   360      63.176  31.432  45.044  1.00  0.00           O
ATOM   2430  N   TRP   361      63.725  32.583  46.897  1.00  0.00           N
ATOM   2431  H   TRP   361      63.573  32.672  47.892  1.00  0.00           H
ATOM   2432  CA  TRP   361      64.605  33.616  46.298  1.00  0.00           C
ATOM   2433  HA  TRP   361      64.068  34.188  45.541  1.00  0.00           H
ATOM   2434  CB  TRP   361      65.114  34.517  47.453  1.00  0.00           C
ATOM   2435  HB2 TRP   361      64.969  34.190  48.483  1.00  0.00           H
ATOM   2436  HB3 TRP   361      66.201  34.577  47.420  1.00  0.00           H
ATOM   2437  CG  TRP   361      64.597  35.915  47.448  1.00  0.00           C
ATOM   2438  CD1 TRP   361      63.634  36.378  48.246  1.00  0.00           C
ATOM   2439  HD1 TRP   361      63.080  35.886  49.031  1.00  0.00           H
ATOM   2440  NE1 TRP   361      63.428  37.748  47.998  1.00  0.00           N
ATOM   2441  HE1 TRP   361      62.691  38.348  48.340  1.00  0.00           H
ATOM   2442  CE2 TRP   361      64.320  38.196  47.042  1.00  0.00           C
ATOM   2443  CZ2 TRP   361      64.424  39.451  46.317  1.00  0.00           C
ATOM   2444  HZ2 TRP   361      63.736  40.266  46.490  1.00  0.00           H
ATOM   2445  CH2 TRP   361      65.420  39.561  45.364  1.00  0.00           C
ATOM   2446  HH2 TRP   361      65.565  40.418  44.723  1.00  0.00           H
ATOM   2447  CZ3 TRP   361      66.021  38.411  44.935  1.00  0.00           C
ATOM   2448  HZ3 TRP   361      66.665  38.528  44.076  1.00  0.00           H
ATOM   2449  CE3 TRP   361      65.821  37.126  45.510  1.00  0.00           C
ATOM   2450  HE3 TRP   361      66.390  36.248  45.244  1.00  0.00           H
ATOM   2451  CD2 TRP   361      64.996  36.988  46.631  1.00  0.00           C
ATOM   2452  C   TRP   361      65.781  32.929  45.601  1.00  0.00           C
ATOM   2453  O   TRP   361      66.143  33.232  44.472  1.00  0.00           O
ATOM   2454  N   PHE   362      66.408  32.014  46.366  1.00  0.00           N
ATOM   2455  H   PHE   362      66.070  31.852  47.304  1.00  0.00           H
ATOM   2456  CA  PHE   362      67.508  31.172  45.913  1.00  0.00           C
ATOM   2457  HA  PHE   362      68.193  31.879  45.445  1.00  0.00           H
ATOM   2458  CB  PHE   362      68.254  30.667  47.130  1.00  0.00           C
ATOM   2459  HB2 PHE   362      68.909  31.506  47.364  1.00  0.00           H
ATOM   2460  HB3 PHE   362      67.623  30.413  47.982  1.00  0.00           H
ATOM   2461  CG  PHE   362      69.171  29.498  46.921  1.00  0.00           C
ATOM   2462  CD1 PHE   362      70.275  29.613  46.045  1.00  0.00           C
ATOM   2463  HD1 PHE   362      70.318  30.542  45.496  1.00  0.00           H
ATOM   2464  CE1 PHE   362      71.158  28.549  45.898  1.00  0.00           C
ATOM   2465  HE1 PHE   362      71.913  28.616  45.130  1.00  0.00           H
ATOM   2466  CZ  PHE   362      71.181  27.498  46.861  1.00  0.00           C
ATOM   2467  HZ  PHE   362      71.851  26.653  46.798  1.00  0.00           H
ATOM   2468  CE2 PHE   362      70.185  27.438  47.799  1.00  0.00           C
ATOM   2469  HE2 PHE   362      70.158  26.666  48.554  1.00  0.00           H
ATOM   2470  CD2 PHE   362      69.081  28.322  47.788  1.00  0.00           C
ATOM   2471  HD2 PHE   362      68.294  28.307  48.527  1.00  0.00           H
ATOM   2472  C   PHE   362      67.207  30.162  44.771  1.00  0.00           C
ATOM   2473  O   PHE   362      68.008  30.041  43.860  1.00  0.00           O
ATOM   2474  N   LEU   363      66.025  29.499  44.751  1.00  0.00           N
ATOM   2475  H   LEU   363      65.404  29.553  45.546  1.00  0.00           H
ATOM   2476  CA  LEU   363      65.494  28.614  43.616  1.00  0.00           C
ATOM   2477  HA  LEU   363      66.252  27.865  43.389  1.00  0.00           H
ATOM   2478  CB  LEU   363      64.130  27.883  43.980  1.00  0.00           C
ATOM   2479  HB2 LEU   363      63.448  28.652  44.344  1.00  0.00           H
ATOM   2480  HB3 LEU   363      63.864  27.356  43.064  1.00  0.00           H
ATOM   2481  CG  LEU   363      64.283  26.716  44.979  1.00  0.00           C
ATOM   2482  HG  LEU   363      65.037  26.924  45.739  1.00  0.00           H
ATOM   2483  CD1 LEU   363      62.960  26.466  45.688  1.00  0.00           C
ATOM   2484 HD11 LEU   363      62.534  27.364  46.134  1.00  0.00           H
ATOM   2485 HD12 LEU   363      62.264  26.176  44.901  1.00  0.00           H
ATOM   2486 HD13 LEU   363      63.002  25.641  46.400  1.00  0.00           H
ATOM   2487  CD2 LEU   363      64.748  25.413  44.412  1.00  0.00           C
ATOM   2488 HD21 LEU   363      65.652  25.499  43.808  1.00  0.00           H
ATOM   2489 HD22 LEU   363      64.832  24.673  45.208  1.00  0.00           H
ATOM   2490 HD23 LEU   363      63.957  24.975  43.804  1.00  0.00           H
ATOM   2491  C   LEU   363      65.268  29.355  42.349  1.00  0.00           C
ATOM   2492  O   LEU   363      65.665  28.830  41.284  1.00  0.00           O
ATOM   2493  N   ALA   364      64.722  30.570  42.509  1.00  0.00           N
ATOM   2494  H   ALA   364      64.462  30.866  43.439  1.00  0.00           H
ATOM   2495  CA  ALA   364      64.296  31.409  41.374  1.00  0.00           C
ATOM   2496  HA  ALA   364      63.997  30.781  40.534  1.00  0.00           H
ATOM   2497  CB  ALA   364      63.044  32.258  41.725  1.00  0.00           C
ATOM   2498  HB1 ALA   364      63.101  32.755  42.694  1.00  0.00           H
ATOM   2499  HB2 ALA   364      62.819  33.031  40.990  1.00  0.00           H
ATOM   2500  HB3 ALA   364      62.170  31.619  41.846  1.00  0.00           H
ATOM   2501  C   ALA   364      65.468  32.292  40.963  1.00  0.00           C
ATOM   2502  O   ALA   364      66.116  32.025  39.959  1.00  0.00           O
ATOM   2503  N   ALA   365      65.616  33.489  41.531  1.00  0.00           N
ATOM   2504  H   ALA   365      65.246  33.696  42.448  1.00  0.00           H
ATOM   2505  CA  ALA   365      66.701  34.355  40.999  1.00  0.00           C
ATOM   2506  HA  ALA   365      66.530  34.614  39.954  1.00  0.00           H
ATOM   2507  CB  ALA   365      66.475  35.672  41.746  1.00  0.00           C
ATOM   2508  HB1 ALA   365      67.305  36.374  41.669  1.00  0.00           H
ATOM   2509  HB2 ALA   365      65.668  36.215  41.255  1.00  0.00           H
ATOM   2510  HB3 ALA   365      66.310  35.486  42.807  1.00  0.00           H
ATOM   2511  C   ALA   365      68.102  33.762  41.045  1.00  0.00           C
ATOM   2512  O   ALA   365      68.949  34.240  40.238  1.00  0.00           O
ATOM   2513  N   GLY   366      68.440  32.823  41.905  1.00  0.00           N
ATOM   2514  H   GLY   366      67.800  32.505  42.618  1.00  0.00           H
ATOM   2515  CA  GLY   366      69.624  32.054  41.887  1.00  0.00           C
ATOM   2516  HA2 GLY   366      70.564  32.563  41.670  1.00  0.00           H
ATOM   2517  HA3 GLY   366      69.761  31.587  42.862  1.00  0.00           H
ATOM   2518  C   GLY   366      69.553  30.845  40.836  1.00  0.00           C
ATOM   2519  O   GLY   366      69.927  31.057  39.660  1.00  0.00           O
ATOM   2520  N   MET   367      69.165  29.603  41.250  1.00  0.00           N
ATOM   2521  H   MET   367      68.918  29.480  42.222  1.00  0.00           H
ATOM   2522  CA  MET   367      69.307  28.374  40.461  1.00  0.00           C
ATOM   2523  HA  MET   367      70.329  28.303  40.090  1.00  0.00           H
ATOM   2524  CB  MET   367      69.036  27.195  41.323  1.00  0.00           C
ATOM   2525  HB2 MET   367      68.019  27.220  41.713  1.00  0.00           H
ATOM   2526  HB3 MET   367      69.220  26.274  40.769  1.00  0.00           H
ATOM   2527  CG  MET   367      70.075  27.161  42.418  1.00  0.00           C
ATOM   2528  HG2 MET   367      71.022  27.209  41.879  1.00  0.00           H
ATOM   2529  HG3 MET   367      70.021  28.039  43.061  1.00  0.00           H
ATOM   2530  SD  MET   367      70.173  25.722  43.411  1.00  0.00           S
ATOM   2531  CE  MET   367      68.627  25.868  44.303  1.00  0.00           C
ATOM   2532  HE1 MET   367      68.377  24.926  44.791  1.00  0.00           H
ATOM   2533  HE2 MET   367      68.878  26.517  45.142  1.00  0.00           H
ATOM   2534  HE3 MET   367      67.788  26.220  43.702  1.00  0.00           H
ATOM   2535  C   MET   367      68.544  28.300  39.133  1.00  0.00           C
ATOM   2536  O   MET   367      68.905  27.500  38.362  1.00  0.00           O
ATOM   2537  N   LYS   368      67.589  29.206  38.900  1.00  0.00           N
ATOM   2538  H   LYS   368      67.263  29.785  39.661  1.00  0.00           H
ATOM   2539  CA  LYS   368      66.672  29.360  37.804  1.00  0.00           C
ATOM   2540  HA  LYS   368      65.986  30.183  38.006  1.00  0.00           H
ATOM   2541  CB  LYS   368      67.428  29.654  36.482  1.00  0.00           C
ATOM   2542  HB2 LYS   368      67.763  28.662  36.179  1.00  0.00           H
ATOM   2543  HB3 LYS   368      66.637  30.003  35.817  1.00  0.00           H
ATOM   2544  CG  LYS   368      68.612  30.699  36.474  1.00  0.00           C
ATOM   2545  HG2 LYS   368      69.477  30.336  37.029  1.00  0.00           H
ATOM   2546  HG3 LYS   368      68.937  30.916  35.456  1.00  0.00           H
ATOM   2547  CD  LYS   368      68.135  32.045  37.050  1.00  0.00           C
ATOM   2548  HD2 LYS   368      67.176  32.320  36.612  1.00  0.00           H
ATOM   2549  HD3 LYS   368      68.158  32.014  38.139  1.00  0.00           H
ATOM   2550  CE  LYS   368      69.171  33.083  36.677  1.00  0.00           C
ATOM   2551  HE2 LYS   368      70.154  32.754  37.016  1.00  0.00           H
ATOM   2552  HE3 LYS   368      69.323  33.061  35.597  1.00  0.00           H
ATOM   2553  NZ  LYS   368      69.024  34.474  37.323  1.00  0.00           N
ATOM   2554  HZ1 LYS   368      69.196  34.427  38.317  1.00  0.00           H
ATOM   2555  HZ2 LYS   368      69.744  35.146  37.096  1.00  0.00           H
ATOM   2556  HZ3 LYS   368      68.096  34.854  37.206  1.00  0.00           H
ATOM   2557  C   LYS   368      65.658  28.157  37.703  1.00  0.00           C
ATOM   2558  O   LYS   368      65.408  27.670  36.588  1.00  0.00           O
ATOM   2559  N   TRP   369      65.099  27.688  38.815  1.00  0.00           N
ATOM   2560  H   TRP   369      65.324  28.285  39.598  1.00  0.00           H
ATOM   2561  CA  TRP   369      63.916  26.819  38.711  1.00  0.00           C
ATOM   2562  HA  TRP   369      64.078  26.058  37.947  1.00  0.00           H
ATOM   2563  CB  TRP   369      63.663  26.115  39.989  1.00  0.00           C
ATOM   2564  HB2 TRP   369      63.540  26.829  40.804  1.00  0.00           H
ATOM   2565  HB3 TRP   369      62.652  25.729  39.861  1.00  0.00           H
ATOM   2566  CG  TRP   369      64.594  24.947  40.295  1.00  0.00           C
ATOM   2567  CD1 TRP   369      65.694  24.955  41.110  1.00  0.00           C
ATOM   2568  HD1 TRP   369      66.073  25.827  41.623  1.00  0.00           H
ATOM   2569  NE1 TRP   369      66.258  23.741  41.171  1.00  0.00           N
ATOM   2570  HE1 TRP   369      67.199  23.610  41.512  1.00  0.00           H
ATOM   2571  CE2 TRP   369      65.579  22.852  40.405  1.00  0.00           C
ATOM   2572  CZ2 TRP   369      65.790  21.521  40.096  1.00  0.00           C
ATOM   2573  HZ2 TRP   369      66.560  21.052  40.692  1.00  0.00           H
ATOM   2574  CH2 TRP   369      65.033  20.903  39.133  1.00  0.00           C
ATOM   2575  HH2 TRP   369      65.134  19.842  38.958  1.00  0.00           H
ATOM   2576  CZ3 TRP   369      63.913  21.624  38.584  1.00  0.00           C
ATOM   2577  HZ3 TRP   369      63.299  21.228  37.789  1.00  0.00           H
ATOM   2578  CE3 TRP   369      63.676  23.002  38.880  1.00  0.00           C
ATOM   2579  HE3 TRP   369      62.955  23.539  38.282  1.00  0.00           H
ATOM   2580  CD2 TRP   369      64.572  23.580  39.747  1.00  0.00           C
ATOM   2581  C   TRP   369      62.753  27.651  38.315  1.00  0.00           C
ATOM   2582  O   TRP   369      62.331  28.648  38.964  1.00  0.00           O
ATOM   2583  N   GLY   370      62.115  27.187  37.260  1.00  0.00           N
ATOM   2584  H   GLY   370      62.554  26.351  36.902  1.00  0.00           H
ATOM   2585  CA  GLY   370      60.773  27.596  36.820  1.00  0.00           C
ATOM   2586  HA2 GLY   370      60.752  28.587  36.365  1.00  0.00           H
ATOM   2587  HA3 GLY   370      60.519  26.909  36.012  1.00  0.00           H
ATOM   2588  C   GLY   370      59.659  27.624  37.880  1.00  0.00           C
ATOM   2589  O   GLY   370      59.717  26.724  38.755  1.00  0.00           O
ATOM   2590  N   HIP   371      58.635  28.505  37.836  1.00  0.00           N
ATOM   2591  H   HIP   371      58.554  29.127  37.044  1.00  0.00           H
ATOM   2592  CA  HIP   371      57.590  28.645  38.862  1.00  0.00           C
ATOM   2593  HA  HIP   371      57.961  28.900  39.855  1.00  0.00           H
ATOM   2594  CB  HIP   371      56.676  29.781  38.423  1.00  0.00           C
ATOM   2595  HB2 HIP   371      55.887  29.710  39.171  1.00  0.00           H
ATOM   2596  HB3 HIP   371      57.268  30.693  38.508  1.00  0.00           H
ATOM   2597  CG  HIP   371      56.054  29.744  37.026  1.00  0.00           C
ATOM   2598  ND1 HIP   371      54.913  29.089  36.715  1.00  0.00           N
ATOM   2599  HD1 HIP   371      54.312  28.600  37.364  1.00  0.00           H
ATOM   2600  CE1 HIP   371      54.632  29.526  35.422  1.00  0.00           C
ATOM   2601  HE1 HIP   371      53.707  29.319  34.904  1.00  0.00           H
ATOM   2602  NE2 HIP   371      55.671  30.261  34.931  1.00  0.00           N
ATOM   2603  HE2 HIP   371      55.881  30.546  33.985  1.00  0.00           H
ATOM   2604  CD2 HIP   371      56.518  30.490  35.961  1.00  0.00           C
ATOM   2605  HD2 HIP   371      57.417  31.088  35.925  1.00  0.00           H
ATOM   2606  C   HIP   371      56.879  27.303  39.006  1.00  0.00           C
ATOM   2607  O   HIP   371      56.459  27.068  40.100  1.00  0.00           O
ATOM   2608  N   GLU   372      56.667  26.531  37.927  1.00  0.00           N
ATOM   2609  H   GLU   372      57.198  26.808  37.113  1.00  0.00           H
ATOM   2610  CA  GLU   372      55.978  25.239  37.973  1.00  0.00           C
ATOM   2611  HA  GLU   372      55.003  25.396  38.433  1.00  0.00           H
ATOM   2612  CB  GLU   372      55.747  24.716  36.556  1.00  0.00           C
ATOM   2613  HB2 GLU   372      55.444  25.587  35.976  1.00  0.00           H
ATOM   2614  HB3 GLU   372      56.716  24.419  36.154  1.00  0.00           H
ATOM   2615  CG  GLU   372      54.607  23.684  36.629  1.00  0.00           C
ATOM   2616  HG2 GLU   372      54.543  23.188  35.660  1.00  0.00           H
ATOM   2617  HG3 GLU   372      54.929  22.853  37.257  1.00  0.00           H
ATOM   2618  CD  GLU   372      53.234  24.277  37.014  1.00  0.00           C
ATOM   2619  OE1 GLU   372      53.076  25.525  36.954  1.00  0.00           O
ATOM   2620  OE2 GLU   372      52.311  23.511  37.300  1.00  0.00           O
ATOM   2621  C   GLU   372      56.738  24.122  38.813  1.00  0.00           C
ATOM   2622  O   GLU   372      56.131  23.316  39.524  1.00  0.00           O
ATOM   2623  N   ALA   373      58.070  24.185  38.825  1.00  0.00           N
ATOM   2624  H   ALA   373      58.618  24.909  38.383  1.00  0.00           H
ATOM   2625  CA  ALA   373      58.862  23.280  39.676  1.00  0.00           C
ATOM   2626  HA  ALA   373      58.488  22.293  39.402  1.00  0.00           H
ATOM   2627  CB  ALA   373      60.270  23.298  39.220  1.00  0.00           C
ATOM   2628  HB1 ALA   373      60.759  22.546  39.839  1.00  0.00           H
ATOM   2629  HB2 ALA   373      60.379  23.148  38.146  1.00  0.00           H
ATOM   2630  HB3 ALA   373      60.629  24.312  39.396  1.00  0.00           H
ATOM   2631  C   ALA   373      58.793  23.646  41.175  1.00  0.00           C
ATOM   2632  O   ALA   373      59.001  22.787  42.009  1.00  0.00           O
ATOM   2633  N   ILE   374      58.495  24.937  41.442  1.00  0.00           N
ATOM   2634  H   ILE   374      58.334  25.447  40.584  1.00  0.00           H
ATOM   2635  CA  ILE   374      58.387  25.504  42.789  1.00  0.00           C
ATOM   2636  HA  ILE   374      59.011  24.890  43.439  1.00  0.00           H
ATOM   2637  CB  ILE   374      58.764  27.037  42.728  1.00  0.00           C
ATOM   2638  HB  ILE   374      58.148  27.611  42.036  1.00  0.00           H
ATOM   2639  CG2 ILE   374      58.629  27.684  44.123  1.00  0.00           C
ATOM   2640 HG21 ILE   374      58.795  28.761  44.106  1.00  0.00           H
ATOM   2641 HG22 ILE   374      57.611  27.610  44.504  1.00  0.00           H
ATOM   2642 HG23 ILE   374      59.293  27.205  44.843  1.00  0.00           H
ATOM   2643  CG1 ILE   374      60.305  27.103  42.395  1.00  0.00           C
ATOM   2644 HG12 ILE   374      60.884  26.830  43.278  1.00  0.00           H
ATOM   2645 HG13 ILE   374      60.488  26.313  41.667  1.00  0.00           H
ATOM   2646  CD1 ILE   374      60.731  28.439  41.780  1.00  0.00           C
ATOM   2647 HD11 ILE   374      60.320  28.619  40.787  1.00  0.00           H
ATOM   2648 HD12 ILE   374      60.543  29.365  42.323  1.00  0.00           H
ATOM   2649 HD13 ILE   374      61.815  28.327  41.798  1.00  0.00           H
ATOM   2650  C   ILE   374      56.923  25.300  43.280  1.00  0.00           C
ATOM   2651  O   ILE   374      56.725  24.616  44.303  1.00  0.00           O
ATOM   2652  N   GLU   375      55.881  25.621  42.510  1.00  0.00           N
ATOM   2653  H   GLU   375      56.089  26.004  41.599  1.00  0.00           H
ATOM   2654  CA  GLU   375      54.484  25.360  42.785  1.00  0.00           C
ATOM   2655  HA  GLU   375      54.156  25.948  43.642  1.00  0.00           H
ATOM   2656  CB  GLU   375      53.593  25.760  41.560  1.00  0.00           C
ATOM   2657  HB2 GLU   375      53.756  26.827  41.412  1.00  0.00           H
ATOM   2658  HB3 GLU   375      53.983  25.237  40.687  1.00  0.00           H
ATOM   2659  CG  GLU   375      52.008  25.568  41.682  1.00  0.00           C
ATOM   2660  HG2 GLU   375      51.695  24.886  40.891  1.00  0.00           H
ATOM   2661  HG3 GLU   375      51.758  25.116  42.642  1.00  0.00           H
ATOM   2662  CD  GLU   375      51.123  26.767  41.434  1.00  0.00           C
ATOM   2663  OE1 GLU   375      50.122  27.048  42.079  1.00  0.00           O
ATOM   2664  OE2 GLU   375      51.504  27.642  40.637  1.00  0.00           O
ATOM   2665  C   GLU   375      54.190  23.912  43.016  1.00  0.00           C
ATOM   2666  O   GLU   375      53.455  23.509  43.974  1.00  0.00           O
ATOM   2667  N   ALA   376      54.717  22.953  42.253  1.00  0.00           N
ATOM   2668  H   ALA   376      55.296  23.332  41.517  1.00  0.00           H
ATOM   2669  CA  ALA   376      54.481  21.530  42.293  1.00  0.00           C
ATOM   2670  HA  ALA   376      53.455  21.356  41.969  1.00  0.00           H
ATOM   2671  CB  ALA   376      55.419  20.807  41.270  1.00  0.00           C
ATOM   2672  HB1 ALA   376      55.320  19.721  41.263  1.00  0.00           H
ATOM   2673  HB2 ALA   376      55.194  21.157  40.263  1.00  0.00           H
ATOM   2674  HB3 ALA   376      56.453  21.075  41.488  1.00  0.00           H
ATOM   2675  C   ALA   376      54.696  20.926  43.687  1.00  0.00           C
ATOM   2676  O   ALA   376      54.303  19.783  43.888  1.00  0.00           O
ATOM   2677  N   ASN   377      55.435  21.591  44.574  1.00  0.00           N
ATOM   2678  H   ASN   377      55.732  22.541  44.404  1.00  0.00           H
ATOM   2679  CA  ASN   377      55.834  21.194  45.928  1.00  0.00           C
ATOM   2680  HA  ASN   377      55.544  20.182  46.211  1.00  0.00           H
ATOM   2681  CB  ASN   377      57.366  21.312  45.827  1.00  0.00           C
ATOM   2682  HB2 ASN   377      57.636  22.313  45.489  1.00  0.00           H
ATOM   2683  HB3 ASN   377      57.898  21.161  46.767  1.00  0.00           H
ATOM   2684  CG  ASN   377      57.976  20.287  44.862  1.00  0.00           C
ATOM   2685  OD1 ASN   377      57.964  19.125  45.186  1.00  0.00           O
ATOM   2686  ND2 ASN   377      58.458  20.619  43.712  1.00  0.00           N
ATOM   2687 HD21 ASN   377      58.936  19.947  43.129  1.00  0.00           H
ATOM   2688 HD22 ASN   377      58.453  21.572  43.378  1.00  0.00           H
ATOM   2689  C   ASN   377      55.215  22.160  47.014  1.00  0.00           C
ATOM   2690  O   ASN   377      55.594  22.095  48.181  1.00  0.00           O
ATOM   2691  N   SER   378      54.318  23.092  46.600  1.00  0.00           N
ATOM   2692  H   SER   378      54.139  23.120  45.607  1.00  0.00           H
ATOM   2693  CA  SER   378      53.517  24.065  47.429  1.00  0.00           C
ATOM   2694  HA  SER   378      54.208  24.794  47.853  1.00  0.00           H
ATOM   2695  CB  SER   378      52.503  24.753  46.532  1.00  0.00           C
ATOM   2696  HB2 SER   378      51.949  25.387  47.225  1.00  0.00           H
ATOM   2697  HB3 SER   378      53.105  25.292  45.801  1.00  0.00           H
ATOM   2698  OG  SER   378      51.634  23.930  45.883  1.00  0.00           O
ATOM   2699  HG  SER   378      51.996  23.814  45.001  1.00  0.00           H
ATOM   2700  C   SER   378      52.857  23.354  48.620  1.00  0.00           C
ATOM   2701  O   SER   378      52.940  23.743  49.777  1.00  0.00           O
ATOM   2702  N   GLN   379      52.149  22.218  48.337  1.00  0.00           N
ATOM   2703  H   GLN   379      52.272  21.876  47.395  1.00  0.00           H
ATOM   2704  CA  GLN   379      51.516  21.327  49.308  1.00  0.00           C
ATOM   2705  HA  GLN   379      50.697  21.925  49.708  1.00  0.00           H
ATOM   2706  CB  GLN   379      50.897  20.037  48.671  1.00  0.00           C
ATOM   2707  HB2 GLN   379      50.356  19.566  49.492  1.00  0.00           H
ATOM   2708  HB3 GLN   379      50.195  20.301  47.881  1.00  0.00           H
ATOM   2709  CG  GLN   379      51.911  18.955  48.203  1.00  0.00           C
ATOM   2710  HG2 GLN   379      52.681  18.807  48.960  1.00  0.00           H
ATOM   2711  HG3 GLN   379      51.345  18.029  48.106  1.00  0.00           H
ATOM   2712  CD  GLN   379      52.602  19.219  46.908  1.00  0.00           C
ATOM   2713  OE1 GLN   379      52.502  20.356  46.357  1.00  0.00           O
ATOM   2714  NE2 GLN   379      53.368  18.325  46.369  1.00  0.00           N
ATOM   2715 HE21 GLN   379      53.761  18.541  45.465  1.00  0.00           H
ATOM   2716 HE22 GLN   379      53.602  17.446  46.808  1.00  0.00           H
ATOM   2717  C   GLN   379      52.391  21.068  50.588  1.00  0.00           C
ATOM   2718  O   GLN   379      51.912  21.123  51.656  1.00  0.00           O
ATOM   2719  N   TYR   380      53.681  20.812  50.362  1.00  0.00           N
ATOM   2720  H   TYR   380      54.080  20.780  49.434  1.00  0.00           H
ATOM   2721  CA  TYR   380      54.615  20.456  51.466  1.00  0.00           C
ATOM   2722  HA  TYR   380      54.205  19.709  52.147  1.00  0.00           H
ATOM   2723  CB  TYR   380      55.884  19.880  50.785  1.00  0.00           C
ATOM   2724  HB2 TYR   380      56.279  20.672  50.149  1.00  0.00           H
ATOM   2725  HB3 TYR   380      56.652  19.613  51.511  1.00  0.00           H
ATOM   2726  CG  TYR   380      55.794  18.704  49.911  1.00  0.00           C
ATOM   2727  CD1 TYR   380      54.990  17.562  50.271  1.00  0.00           C
ATOM   2728  HD1 TYR   380      54.496  17.543  51.232  1.00  0.00           H
ATOM   2729  CE1 TYR   380      54.884  16.468  49.393  1.00  0.00           C
ATOM   2730  HE1 TYR   380      54.424  15.559  49.750  1.00  0.00           H
ATOM   2731  CZ  TYR   380      55.637  16.500  48.185  1.00  0.00           C
ATOM   2732  OH  TYR   380      55.449  15.440  47.311  1.00  0.00           O
ATOM   2733  HH  TYR   380      55.929  15.558  46.488  1.00  0.00           H
ATOM   2734  CE2 TYR   380      56.516  17.555  47.876  1.00  0.00           C
ATOM   2735  HE2 TYR   380      57.086  17.532  46.959  1.00  0.00           H
ATOM   2736  CD2 TYR   380      56.651  18.649  48.818  1.00  0.00           C
ATOM   2737  HD2 TYR   380      57.318  19.450  48.537  1.00  0.00           H
ATOM   2738  C   TYR   380      55.021  21.727  52.291  1.00  0.00           C
ATOM   2739  O   TYR   380      54.984  21.642  53.528  1.00  0.00           O
ATOM   2740  N   PHE   381      55.301  22.888  51.649  1.00  0.00           N
ATOM   2741  H   PHE   381      55.450  22.988  50.655  1.00  0.00           H
ATOM   2742  CA  PHE   381      55.467  24.210  52.283  1.00  0.00           C
ATOM   2743  HA  PHE   381      56.218  23.956  53.031  1.00  0.00           H
ATOM   2744  CB  PHE   381      55.810  25.227  51.190  1.00  0.00           C
ATOM   2745  HB2 PHE   381      55.060  25.292  50.401  1.00  0.00           H
ATOM   2746  HB3 PHE   381      55.800  26.203  51.675  1.00  0.00           H
ATOM   2747  CG  PHE   381      57.179  25.165  50.571  1.00  0.00           C
ATOM   2748  CD1 PHE   381      57.306  25.343  49.185  1.00  0.00           C
ATOM   2749  HD1 PHE   381      56.449  25.403  48.530  1.00  0.00           H
ATOM   2750  CE1 PHE   381      58.608  25.558  48.645  1.00  0.00           C
ATOM   2751  HE1 PHE   381      58.689  25.643  47.571  1.00  0.00           H
ATOM   2752  CZ  PHE   381      59.709  25.528  49.486  1.00  0.00           C
ATOM   2753  HZ  PHE   381      60.729  25.585  49.136  1.00  0.00           H
ATOM   2754  CE2 PHE   381      59.605  25.258  50.859  1.00  0.00           C
ATOM   2755  HE2 PHE   381      60.459  25.185  51.516  1.00  0.00           H
ATOM   2756  CD2 PHE   381      58.309  25.021  51.395  1.00  0.00           C
ATOM   2757  HD2 PHE   381      58.263  24.953  52.472  1.00  0.00           H
ATOM   2758  C   PHE   381      54.175  24.547  53.087  1.00  0.00           C
ATOM   2759  O   PHE   381      54.256  24.806  54.295  1.00  0.00           O
ATOM   2760  N   HID   382      53.011  24.507  52.442  1.00  0.00           N
ATOM   2761  H   HID   382      53.030  24.463  51.433  1.00  0.00           H
ATOM   2762  CA  HID   382      51.810  25.008  53.072  1.00  0.00           C
ATOM   2763  HA  HID   382      51.965  26.061  53.310  1.00  0.00           H
ATOM   2764  CB  HID   382      50.614  24.913  52.014  1.00  0.00           C
ATOM   2765  HB2 HID   382      50.482  23.895  51.645  1.00  0.00           H
ATOM   2766  HB3 HID   382      49.690  25.235  52.495  1.00  0.00           H
ATOM   2767  CG  HID   382      50.896  25.770  50.746  1.00  0.00           C
ATOM   2768  ND1 HID   382      49.944  26.050  49.796  1.00  0.00           N
ATOM   2769  HD1 HID   382      49.147  25.481  49.547  1.00  0.00           H
ATOM   2770  CE1 HID   382      50.406  27.172  49.097  1.00  0.00           C
ATOM   2771  HE1 HID   382      49.782  27.722  48.408  1.00  0.00           H
ATOM   2772  NE2 HID   382      51.678  27.387  49.392  1.00  0.00           N
ATOM   2773  CD2 HID   382      51.993  26.524  50.442  1.00  0.00           C
ATOM   2774  HD2 HID   382      52.808  26.695  51.130  1.00  0.00           H
ATOM   2775  C   HID   382      51.407  24.109  54.311  1.00  0.00           C
ATOM   2776  O   HID   382      51.068  24.688  55.305  1.00  0.00           O
ATOM   2777  N   LEU   383      51.542  22.763  54.148  1.00  0.00           N
ATOM   2778  H   LEU   383      51.792  22.422  53.231  1.00  0.00           H
ATOM   2779  CA  LEU   383      51.186  21.752  55.239  1.00  0.00           C
ATOM   2780  HA  LEU   383      50.205  22.040  55.615  1.00  0.00           H
ATOM   2781  CB  LEU   383      51.119  20.269  54.721  1.00  0.00           C
ATOM   2782  HB2 LEU   383      50.371  20.213  53.930  1.00  0.00           H
ATOM   2783  HB3 LEU   383      52.100  20.023  54.314  1.00  0.00           H
ATOM   2784  CG  LEU   383      50.720  19.248  55.818  1.00  0.00           C
ATOM   2785  HG  LEU   383      50.223  19.842  56.584  1.00  0.00           H
ATOM   2786  CD1 LEU   383      49.730  18.109  55.312  1.00  0.00           C
ATOM   2787 HD11 LEU   383      48.930  18.454  54.657  1.00  0.00           H
ATOM   2788 HD12 LEU   383      50.211  17.351  54.692  1.00  0.00           H
ATOM   2789 HD13 LEU   383      49.377  17.600  56.208  1.00  0.00           H
ATOM   2790  CD2 LEU   383      51.803  18.503  56.577  1.00  0.00           C
ATOM   2791 HD21 LEU   383      52.280  17.751  55.949  1.00  0.00           H
ATOM   2792 HD22 LEU   383      52.580  19.169  56.952  1.00  0.00           H
ATOM   2793 HD23 LEU   383      51.397  18.006  57.459  1.00  0.00           H
ATOM   2794  C   LEU   383      52.187  21.966  56.415  1.00  0.00           C
ATOM   2795  O   LEU   383      51.807  22.070  57.614  1.00  0.00           O
ATOM   2796  N   ALA   384      53.514  22.061  56.133  1.00  0.00           N
ATOM   2797  H   ALA   384      53.719  22.044  55.144  1.00  0.00           H
ATOM   2798  CA  ALA   384      54.577  22.253  57.165  1.00  0.00           C
ATOM   2799  HA  ALA   384      54.506  21.488  57.939  1.00  0.00           H
ATOM   2800  CB  ALA   384      55.960  22.276  56.557  1.00  0.00           C
ATOM   2801  HB1 ALA   384      56.258  21.335  56.095  1.00  0.00           H
ATOM   2802  HB2 ALA   384      56.083  23.034  55.783  1.00  0.00           H
ATOM   2803  HB3 ALA   384      56.680  22.487  57.347  1.00  0.00           H
ATOM   2804  C   ALA   384      54.342  23.659  57.823  1.00  0.00           C
ATOM   2805  O   ALA   384      54.515  23.728  59.074  1.00  0.00           O
ATOM   2806  N   ALA   385      53.862  24.671  57.141  1.00  0.00           N
ATOM   2807  H   ALA   385      53.729  24.366  56.188  1.00  0.00           H
ATOM   2808  CA  ALA   385      53.515  25.988  57.580  1.00  0.00           C
ATOM   2809  HA  ALA   385      54.327  26.356  58.207  1.00  0.00           H
ATOM   2810  CB  ALA   385      53.478  26.973  56.396  1.00  0.00           C
ATOM   2811  HB1 ALA   385      52.579  26.744  55.825  1.00  0.00           H
ATOM   2812  HB2 ALA   385      53.345  27.963  56.831  1.00  0.00           H
ATOM   2813  HB3 ALA   385      54.388  27.017  55.798  1.00  0.00           H
ATOM   2814  C   ALA   385      52.303  26.063  58.553  1.00  0.00           C
ATOM   2815  O   ALA   385      52.117  27.130  59.186  1.00  0.00           O
ATOM   2816  N   TRP   386      51.578  25.033  58.779  1.00  0.00           N
ATOM   2817  H   TRP   386      51.803  24.222  58.220  1.00  0.00           H
ATOM   2818  CA  TRP   386      50.470  24.989  59.836  1.00  0.00           C
ATOM   2819  HA  TRP   386      50.536  25.906  60.423  1.00  0.00           H
ATOM   2820  CB  TRP   386      49.091  24.975  59.124  1.00  0.00           C
ATOM   2821  HB2 TRP   386      48.397  25.296  59.900  1.00  0.00           H
ATOM   2822  HB3 TRP   386      48.983  25.722  58.338  1.00  0.00           H
ATOM   2823  CG  TRP   386      48.619  23.580  58.760  1.00  0.00           C
ATOM   2824  CD1 TRP   386      48.519  23.078  57.553  1.00  0.00           C
ATOM   2825  HD1 TRP   386      48.790  23.685  56.701  1.00  0.00           H
ATOM   2826  NE1 TRP   386      47.973  21.772  57.580  1.00  0.00           N
ATOM   2827  HE1 TRP   386      47.774  21.379  56.671  1.00  0.00           H
ATOM   2828  CE2 TRP   386      47.594  21.501  58.905  1.00  0.00           C
ATOM   2829  CZ2 TRP   386      47.214  20.280  59.393  1.00  0.00           C
ATOM   2830  HZ2 TRP   386      47.087  19.370  58.827  1.00  0.00           H
ATOM   2831  CH2 TRP   386      47.053  20.227  60.824  1.00  0.00           C
ATOM   2832  HH2 TRP   386      46.914  19.288  61.339  1.00  0.00           H
ATOM   2833  CZ3 TRP   386      47.381  21.339  61.624  1.00  0.00           C
ATOM   2834  HZ3 TRP   386      47.242  21.338  62.695  1.00  0.00           H
ATOM   2835  CE3 TRP   386      47.707  22.553  60.961  1.00  0.00           C
ATOM   2836  HE3 TRP   386      47.900  23.393  61.612  1.00  0.00           H
ATOM   2837  CD2 TRP   386      47.975  22.617  59.633  1.00  0.00           C
ATOM   2838  C   TRP   386      50.618  23.841  60.818  1.00  0.00           C
ATOM   2839  O   TRP   386      50.418  23.965  62.025  1.00  0.00           O
ATOM   2840  N   ALA   387      51.148  22.709  60.322  1.00  0.00           N
ATOM   2841  H   ALA   387      51.420  22.690  59.349  1.00  0.00           H
ATOM   2842  CA  ALA   387      51.340  21.448  61.055  1.00  0.00           C
ATOM   2843  HA  ALA   387      50.536  21.172  61.737  1.00  0.00           H
ATOM   2844  CB  ALA   387      51.563  20.278  60.070  1.00  0.00           C
ATOM   2845  HB1 ALA   387      52.426  20.430  59.422  1.00  0.00           H
ATOM   2846  HB2 ALA   387      51.736  19.400  60.693  1.00  0.00           H
ATOM   2847  HB3 ALA   387      50.652  20.177  59.479  1.00  0.00           H
ATOM   2848  C   ALA   387      52.494  21.539  62.021  1.00  0.00           C
ATOM   2849  O   ALA   387      52.367  20.857  63.090  1.00  0.00           O
ATOM   2850  N   VAL   388      53.591  22.276  61.752  1.00  0.00           N
ATOM   2851  H   VAL   388      53.543  22.831  60.910  1.00  0.00           H
ATOM   2852  CA  VAL   388      54.727  22.480  62.680  1.00  0.00           C
ATOM   2853  HA  VAL   388      55.021  21.571  63.205  1.00  0.00           H
ATOM   2854  CB  VAL   388      56.034  22.953  61.935  1.00  0.00           C
ATOM   2855  HB  VAL   388      55.688  23.817  61.368  1.00  0.00           H
ATOM   2856  CG1 VAL   388      57.198  23.435  62.828  1.00  0.00           C
ATOM   2857 HG11 VAL   388      56.918  24.284  63.450  1.00  0.00           H
ATOM   2858 HG12 VAL   388      57.621  22.600  63.387  1.00  0.00           H
ATOM   2859 HG13 VAL   388      57.994  23.790  62.173  1.00  0.00           H
ATOM   2860  CG2 VAL   388      56.539  21.840  60.998  1.00  0.00           C
ATOM   2861 HG21 VAL   388      57.428  21.381  61.432  1.00  0.00           H
ATOM   2862 HG22 VAL   388      55.803  21.057  60.813  1.00  0.00           H
ATOM   2863 HG23 VAL   388      56.807  22.347  60.072  1.00  0.00           H
ATOM   2864  C   VAL   388      54.370  23.359  63.866  1.00  0.00           C
ATOM   2865  O   VAL   388      54.666  22.955  65.015  1.00  0.00           O
ATOM   2866  N   PRO   389      53.753  24.530  63.700  1.00  0.00           N
ATOM   2867  CD  PRO   389      53.587  25.315  62.489  1.00  0.00           C
ATOM   2868  HD2 PRO   389      53.038  24.618  61.854  1.00  0.00           H
ATOM   2869  HD3 PRO   389      54.553  25.634  62.097  1.00  0.00           H
ATOM   2870  CG  PRO   389      52.717  26.521  62.870  1.00  0.00           C
ATOM   2871  HG2 PRO   389      51.706  26.158  62.683  1.00  0.00           H
ATOM   2872  HG3 PRO   389      53.032  27.354  62.241  1.00  0.00           H
ATOM   2873  CB  PRO   389      52.991  26.750  64.368  1.00  0.00           C
ATOM   2874  HB2 PRO   389      52.060  27.063  64.841  1.00  0.00           H
ATOM   2875  HB3 PRO   389      53.874  27.351  64.582  1.00  0.00           H
ATOM   2876  CA  PRO   389      53.346  25.370  64.880  1.00  0.00           C
ATOM   2877  HA  PRO   389      54.116  25.476  65.644  1.00  0.00           H
ATOM   2878  C   PRO   389      52.159  24.728  65.606  1.00  0.00           C
ATOM   2879  O   PRO   389      52.126  24.928  66.798  1.00  0.00           O
ATOM   2880  N   ALA   390      51.301  23.823  65.017  1.00  0.00           N
ATOM   2881  H   ALA   390      51.279  23.908  64.010  1.00  0.00           H
ATOM   2882  CA  ALA   390      50.367  22.877  65.768  1.00  0.00           C
ATOM   2883  HA  ALA   390      49.701  23.524  66.338  1.00  0.00           H
ATOM   2884  CB  ALA   390      49.567  22.020  64.711  1.00  0.00           C
ATOM   2885  HB1 ALA   390      48.963  21.291  65.251  1.00  0.00           H
ATOM   2886  HB2 ALA   390      49.057  22.628  63.964  1.00  0.00           H
ATOM   2887  HB3 ALA   390      50.245  21.348  64.185  1.00  0.00           H
ATOM   2888  C   ALA   390      51.076  21.921  66.712  1.00  0.00           C
ATOM   2889  O   ALA   390      50.709  21.779  67.885  1.00  0.00           O
ATOM   2890  N   VAL   391      52.093  21.224  66.254  1.00  0.00           N
ATOM   2891  H   VAL   391      52.208  21.245  65.251  1.00  0.00           H
ATOM   2892  CA  VAL   391      52.899  20.241  67.021  1.00  0.00           C
ATOM   2893  HA  VAL   391      52.254  19.464  67.430  1.00  0.00           H
ATOM   2894  CB  VAL   391      53.985  19.518  66.261  1.00  0.00           C
ATOM   2895  HB  VAL   391      54.361  20.193  65.492  1.00  0.00           H
ATOM   2896  CG1 VAL   391      55.208  19.081  67.063  1.00  0.00           C
ATOM   2897 HG11 VAL   391      55.738  18.484  66.320  1.00  0.00           H
ATOM   2898 HG12 VAL   391      55.762  19.952  67.412  1.00  0.00           H
ATOM   2899 HG13 VAL   391      54.899  18.446  67.893  1.00  0.00           H
ATOM   2900  CG2 VAL   391      53.346  18.315  65.605  1.00  0.00           C
ATOM   2901 HG21 VAL   391      52.950  17.572  66.298  1.00  0.00           H
ATOM   2902 HG22 VAL   391      52.552  18.617  64.923  1.00  0.00           H
ATOM   2903 HG23 VAL   391      54.096  17.812  64.994  1.00  0.00           H
ATOM   2904  C   VAL   391      53.417  20.981  68.281  1.00  0.00           C
ATOM   2905  O   VAL   391      53.317  20.414  69.379  1.00  0.00           O
ATOM   2906  N   LYS   392      54.081  22.099  68.087  1.00  0.00           N
ATOM   2907  H   LYS   392      54.310  22.330  67.131  1.00  0.00           H
ATOM   2908  CA  LYS   392      54.647  22.921  69.181  1.00  0.00           C
ATOM   2909  HA  LYS   392      55.220  22.232  69.803  1.00  0.00           H
ATOM   2910  CB  LYS   392      55.730  23.940  68.725  1.00  0.00           C
ATOM   2911  HB2 LYS   392      55.300  24.434  67.854  1.00  0.00           H
ATOM   2912  HB3 LYS   392      56.018  24.683  69.469  1.00  0.00           H
ATOM   2913  CG  LYS   392      56.995  23.315  68.217  1.00  0.00           C
ATOM   2914  HG2 LYS   392      56.744  22.535  67.499  1.00  0.00           H
ATOM   2915  HG3 LYS   392      57.607  24.008  67.639  1.00  0.00           H
ATOM   2916  CD  LYS   392      57.866  22.646  69.275  1.00  0.00           C
ATOM   2917  HD2 LYS   392      58.013  23.321  70.119  1.00  0.00           H
ATOM   2918  HD3 LYS   392      57.266  21.812  69.640  1.00  0.00           H
ATOM   2919  CE  LYS   392      59.170  22.104  68.686  1.00  0.00           C
ATOM   2920  HE2 LYS   392      58.948  21.429  67.859  1.00  0.00           H
ATOM   2921  HE3 LYS   392      59.783  22.950  68.376  1.00  0.00           H
ATOM   2922  NZ  LYS   392      60.143  21.580  69.629  1.00  0.00           N
ATOM   2923  HZ1 LYS   392      60.382  22.277  70.319  1.00  0.00           H
ATOM   2924  HZ2 LYS   392      59.747  20.769  70.082  1.00  0.00           H
ATOM   2925  HZ3 LYS   392      60.998  21.189  69.261  1.00  0.00           H
ATOM   2926  C   LYS   392      53.627  23.485  70.128  1.00  0.00           C
ATOM   2927  O   LYS   392      53.768  23.328  71.367  1.00  0.00           O
ATOM   2928  N   THR   393      52.512  24.050  69.616  1.00  0.00           N
ATOM   2929  H   THR   393      52.508  24.138  68.610  1.00  0.00           H
ATOM   2930  CA  THR   393      51.386  24.727  70.348  1.00  0.00           C
ATOM   2931  HA  THR   393      51.847  25.392  71.079  1.00  0.00           H
ATOM   2932  CB  THR   393      50.449  25.532  69.331  1.00  0.00           C
ATOM   2933  HB  THR   393      50.160  24.887  68.501  1.00  0.00           H
ATOM   2934  CG2 THR   393      49.290  26.177  70.083  1.00  0.00           C
ATOM   2935 HG21 THR   393      48.643  25.456  70.583  1.00  0.00           H
ATOM   2936 HG22 THR   393      49.659  26.841  70.864  1.00  0.00           H
ATOM   2937 HG23 THR   393      48.655  26.719  69.381  1.00  0.00           H
ATOM   2938  OG1 THR   393      51.153  26.624  68.746  1.00  0.00           O
ATOM   2939  HG1 THR   393      51.434  26.322  67.879  1.00  0.00           H
ATOM   2940  C   THR   393      50.528  23.748  71.209  1.00  0.00           C
ATOM   2941  O   THR   393      50.085  24.010  72.325  1.00  0.00           O
ATOM   2942  N   ILE   394      50.447  22.442  70.749  1.00  0.00           N
ATOM   2943  H   ILE   394      50.981  22.290  69.905  1.00  0.00           H
ATOM   2944  CA  ILE   394      49.988  21.273  71.493  1.00  0.00           C
ATOM   2945  HA  ILE   394      49.160  21.442  72.182  1.00  0.00           H
ATOM   2946  CB  ILE   394      49.535  20.195  70.516  1.00  0.00           C
ATOM   2947  HB  ILE   394      50.370  19.956  69.857  1.00  0.00           H
ATOM   2948  CG2 ILE   394      49.041  18.877  71.155  1.00  0.00           C
ATOM   2949 HG21 ILE   394      49.864  18.243  71.483  1.00  0.00           H
ATOM   2950 HG22 ILE   394      48.274  19.149  71.881  1.00  0.00           H
ATOM   2951 HG23 ILE   394      48.552  18.190  70.464  1.00  0.00           H
ATOM   2952  CG1 ILE   394      48.266  20.722  69.706  1.00  0.00           C
ATOM   2953 HG12 ILE   394      48.460  21.560  69.036  1.00  0.00           H
ATOM   2954 HG13 ILE   394      48.102  19.952  68.952  1.00  0.00           H
ATOM   2955  CD1 ILE   394      46.954  20.971  70.475  1.00  0.00           C
ATOM   2956 HD11 ILE   394      46.555  20.070  70.941  1.00  0.00           H
ATOM   2957 HD12 ILE   394      47.108  21.794  71.173  1.00  0.00           H
ATOM   2958 HD13 ILE   394      46.113  21.122  69.797  1.00  0.00           H
ATOM   2959  C   ILE   394      51.034  20.647  72.476  1.00  0.00           C
ATOM   2960  O   ILE   394      50.614  20.205  73.499  1.00  0.00           O
ATOM   2961  N   THR   395      52.268  20.485  72.039  1.00  0.00           N
ATOM   2962  H   THR   395      52.578  20.805  71.133  1.00  0.00           H
ATOM   2963  CA  THR   395      53.409  20.239  72.969  1.00  0.00           C
ATOM   2964  HA  THR   395      53.347  19.219  73.350  1.00  0.00           H
ATOM   2965  CB  THR   395      54.781  20.394  72.314  1.00  0.00           C
ATOM   2966  HB  THR   395      54.902  21.360  71.824  1.00  0.00           H
ATOM   2967  CG2 THR   395      55.912  20.143  73.339  1.00  0.00           C
ATOM   2968 HG21 THR   395      56.869  20.001  72.837  1.00  0.00           H
ATOM   2969 HG22 THR   395      55.943  21.045  73.950  1.00  0.00           H
ATOM   2970 HG23 THR   395      55.707  19.288  73.983  1.00  0.00           H
ATOM   2971  OG1 THR   395      55.038  19.496  71.271  1.00  0.00           O
ATOM   2972  HG1 THR   395      54.266  19.585  70.707  1.00  0.00           H
ATOM   2973  C   THR   395      53.357  21.210  74.214  1.00  0.00           C
ATOM   2974  O   THR   395      53.327  20.755  75.355  1.00  0.00           O
ATOM   2975  N   ILE   396      53.217  22.541  74.000  1.00  0.00           N
ATOM   2976  H   ILE   396      53.432  22.886  73.075  1.00  0.00           H
ATOM   2977  CA  ILE   396      53.179  23.506  75.134  1.00  0.00           C
ATOM   2978  HA  ILE   396      54.056  23.243  75.726  1.00  0.00           H
ATOM   2979  CB  ILE   396      53.567  24.922  74.705  1.00  0.00           C
ATOM   2980  HB  ILE   396      52.777  25.199  74.007  1.00  0.00           H
ATOM   2981  CG2 ILE   396      53.520  25.876  75.895  1.00  0.00           C
ATOM   2982 HG21 ILE   396      54.056  25.487  76.761  1.00  0.00           H
ATOM   2983 HG22 ILE   396      53.920  26.849  75.609  1.00  0.00           H
ATOM   2984 HG23 ILE   396      52.490  26.104  76.171  1.00  0.00           H
ATOM   2985  CG1 ILE   396      55.048  24.868  74.164  1.00  0.00           C
ATOM   2986 HG12 ILE   396      55.820  24.567  74.872  1.00  0.00           H
ATOM   2987 HG13 ILE   396      55.061  24.171  73.326  1.00  0.00           H
ATOM   2988  CD1 ILE   396      55.236  26.215  73.438  1.00  0.00           C
ATOM   2989 HD11 ILE   396      54.376  26.538  72.852  1.00  0.00           H
ATOM   2990 HD12 ILE   396      55.589  26.966  74.144  1.00  0.00           H
ATOM   2991 HD13 ILE   396      56.103  25.963  72.825  1.00  0.00           H
ATOM   2992  C   ILE   396      51.948  23.376  76.039  1.00  0.00           C
ATOM   2993  O   ILE   396      52.126  23.553  77.272  1.00  0.00           O
ATOM   2994  N   LEU   397      50.784  23.094  75.534  1.00  0.00           N
ATOM   2995  H   LEU   397      50.715  23.123  74.527  1.00  0.00           H
ATOM   2996  CA  LEU   397      49.598  22.880  76.283  1.00  0.00           C
ATOM   2997  HA  LEU   397      49.440  23.686  77.000  1.00  0.00           H
ATOM   2998  CB  LEU   397      48.457  22.829  75.238  1.00  0.00           C
ATOM   2999  HB2 LEU   397      48.600  23.748  74.671  1.00  0.00           H
ATOM   3000  HB3 LEU   397      48.597  21.905  74.677  1.00  0.00           H
ATOM   3001  CG  LEU   397      46.969  22.861  75.810  1.00  0.00           C
ATOM   3002  HG  LEU   397      46.853  21.865  76.238  1.00  0.00           H
ATOM   3003  CD1 LEU   397      46.655  24.059  76.753  1.00  0.00           C
ATOM   3004 HD11 LEU   397      45.581  24.061  76.934  1.00  0.00           H
ATOM   3005 HD12 LEU   397      47.130  23.930  77.726  1.00  0.00           H
ATOM   3006 HD13 LEU   397      46.989  25.049  76.443  1.00  0.00           H
ATOM   3007  CD2 LEU   397      46.025  22.915  74.627  1.00  0.00           C
ATOM   3008 HD21 LEU   397      45.043  22.594  74.976  1.00  0.00           H
ATOM   3009 HD22 LEU   397      46.095  23.979  74.398  1.00  0.00           H
ATOM   3010 HD23 LEU   397      46.444  22.460  73.729  1.00  0.00           H
ATOM   3011  C   LEU   397      49.588  21.585  77.095  1.00  0.00           C
ATOM   3012  O   LEU   397      49.051  21.606  78.235  1.00  0.00           O
ATOM   3013  N   ALA   398      50.269  20.528  76.597  1.00  0.00           N
ATOM   3014  H   ALA   398      50.470  20.531  75.607  1.00  0.00           H
ATOM   3015  CA  ALA   398      50.579  19.307  77.319  1.00  0.00           C
ATOM   3016  HA  ALA   398      49.690  18.989  77.863  1.00  0.00           H
ATOM   3017  CB  ALA   398      50.894  18.134  76.411  1.00  0.00           C
ATOM   3018  HB1 ALA   398      51.683  17.504  76.822  1.00  0.00           H
ATOM   3019  HB2 ALA   398      49.925  17.673  76.220  1.00  0.00           H
ATOM   3020  HB3 ALA   398      51.255  18.467  75.437  1.00  0.00           H
ATOM   3021  C   ALA   398      51.681  19.423  78.414  1.00  0.00           C
ATOM   3022  O   ALA   398      51.462  18.815  79.439  1.00  0.00           O
ATOM   3023  N   MET   399      52.700  20.229  78.219  1.00  0.00           N
ATOM   3024  H   MET   399      52.677  20.717  77.335  1.00  0.00           H
ATOM   3025  CA  MET   399      53.659  20.691  79.206  1.00  0.00           C
ATOM   3026  HA  MET   399      54.001  19.894  79.867  1.00  0.00           H
ATOM   3027  CB  MET   399      54.866  21.304  78.476  1.00  0.00           C
ATOM   3028  HB2 MET   399      54.565  22.064  77.754  1.00  0.00           H
ATOM   3029  HB3 MET   399      55.477  21.763  79.253  1.00  0.00           H
ATOM   3030  CG  MET   399      55.678  20.226  77.758  1.00  0.00           C
ATOM   3031  HG2 MET   399      55.235  19.254  77.977  1.00  0.00           H
ATOM   3032  HG3 MET   399      55.662  20.317  76.672  1.00  0.00           H
ATOM   3033  SD  MET   399      57.525  20.266  78.270  1.00  0.00           S
ATOM   3034  CE  MET   399      57.387  19.592  79.986  1.00  0.00           C
ATOM   3035  HE1 MET   399      57.039  18.562  79.918  1.00  0.00           H
ATOM   3036  HE2 MET   399      58.331  19.704  80.518  1.00  0.00           H
ATOM   3037  HE3 MET   399      56.694  20.214  80.553  1.00  0.00           H
ATOM   3038  C   MET   399      53.038  21.618  80.187  1.00  0.00           C
ATOM   3039  O   MET   399      53.616  21.818  81.239  1.00  0.00           O
ATOM   3040  N   GLY   400      51.985  22.364  79.804  1.00  0.00           N
ATOM   3041  H   GLY   400      51.777  22.248  78.822  1.00  0.00           H
ATOM   3042  CA  GLY   400      51.343  23.440  80.549  1.00  0.00           C
ATOM   3043  HA2 GLY   400      50.499  23.827  79.977  1.00  0.00           H
ATOM   3044  HA3 GLY   400      50.852  23.028  81.430  1.00  0.00           H
ATOM   3045  C   GLY   400      52.296  24.516  80.998  1.00  0.00           C
ATOM   3046  O   GLY   400      52.247  24.944  82.126  1.00  0.00           O
ATOM   3047  N   GLN   401      53.055  25.001  79.970  1.00  0.00           N
ATOM   3048  H   GLN   401      52.944  24.479  79.112  1.00  0.00           H
ATOM   3049  CA  GLN   401      54.148  25.987  80.242  1.00  0.00           C
ATOM   3050  HA  GLN   401      54.110  26.239  81.302  1.00  0.00           H
ATOM   3051  CB  GLN   401      55.573  25.515  79.641  1.00  0.00           C
ATOM   3052  HB2 GLN   401      55.409  25.224  78.603  1.00  0.00           H
ATOM   3053  HB3 GLN   401      56.306  26.306  79.796  1.00  0.00           H
ATOM   3054  CG  GLN   401      56.102  24.508  80.578  1.00  0.00           C
ATOM   3055  HG2 GLN   401      55.924  24.810  81.610  1.00  0.00           H
ATOM   3056  HG3 GLN   401      55.516  23.593  80.487  1.00  0.00           H
ATOM   3057  CD  GLN   401      57.560  24.039  80.458  1.00  0.00           C
ATOM   3058  OE1 GLN   401      58.474  24.758  80.208  1.00  0.00           O
ATOM   3059  NE2 GLN   401      57.805  22.793  80.751  1.00  0.00           N
ATOM   3060 HE21 GLN   401      58.783  22.549  80.696  1.00  0.00           H
ATOM   3061 HE22 GLN   401      57.143  22.052  80.935  1.00  0.00           H
ATOM   3062  C   GLN   401      53.803  27.287  79.658  1.00  0.00           C
ATOM   3063  O   GLN   401      54.284  27.690  78.628  1.00  0.00           O
ATOM   3064  N   VAL   402      53.206  28.124  80.447  1.00  0.00           N
ATOM   3065  H   VAL   402      52.989  27.725  81.349  1.00  0.00           H
ATOM   3066  CA  VAL   402      52.780  29.523  80.032  1.00  0.00           C
ATOM   3067  HA  VAL   402      53.508  30.096  79.457  1.00  0.00           H
ATOM   3068  CB  VAL   402      51.382  29.471  79.250  1.00  0.00           C
ATOM   3069  HB  VAL   402      50.688  28.862  79.829  1.00  0.00           H
ATOM   3070  CG1 VAL   402      50.732  30.795  78.902  1.00  0.00           C
ATOM   3071 HG11 VAL   402      49.818  30.663  78.322  1.00  0.00           H
ATOM   3072 HG12 VAL   402      50.511  31.406  79.777  1.00  0.00           H
ATOM   3073 HG13 VAL   402      51.367  31.355  78.217  1.00  0.00           H
ATOM   3074  CG2 VAL   402      51.565  28.745  77.971  1.00  0.00           C
ATOM   3075 HG21 VAL   402      52.417  29.161  77.432  1.00  0.00           H
ATOM   3076 HG22 VAL   402      51.758  27.694  78.186  1.00  0.00           H
ATOM   3077 HG23 VAL   402      50.716  28.944  77.318  1.00  0.00           H
ATOM   3078  C   VAL   402      52.602  30.249  81.347  1.00  0.00           C
ATOM   3079  O   VAL   402      52.516  29.686  82.384  1.00  0.00           O
ATOM   3080  N   ASP   403      52.594  31.570  81.287  1.00  0.00           N
ATOM   3081  H   ASP   403      52.849  32.080  80.453  1.00  0.00           H
ATOM   3082  CA  ASP   403      52.364  32.553  82.420  1.00  0.00           C
ATOM   3083  HA  ASP   403      51.618  32.153  83.107  1.00  0.00           H
ATOM   3084  CB  ASP   403      53.658  32.873  83.244  1.00  0.00           C
ATOM   3085  HB2 ASP   403      54.498  33.226  82.646  1.00  0.00           H
ATOM   3086  HB3 ASP   403      53.387  33.749  83.834  1.00  0.00           H
ATOM   3087  CG  ASP   403      54.065  31.699  84.173  1.00  0.00           C
ATOM   3088  OD1 ASP   403      53.210  31.304  85.012  1.00  0.00           O
ATOM   3089  OD2 ASP   403      55.159  31.069  84.003  1.00  0.00           O
ATOM   3090  C   ASP   403      51.758  33.851  81.866  1.00  0.00           C
ATOM   3091  O   ASP   403      51.542  33.873  80.632  1.00  0.00           O
ATOM   3092  N   GLY   404      51.370  34.825  82.724  1.00  0.00           N
ATOM   3093  H   GLY   404      51.424  34.772  83.731  1.00  0.00           H
ATOM   3094  CA  GLY   404      50.883  36.141  82.335  1.00  0.00           C
ATOM   3095  HA2 GLY   404      50.710  36.136  81.259  1.00  0.00           H
ATOM   3096  HA3 GLY   404      49.945  36.339  82.853  1.00  0.00           H
ATOM   3097  C   GLY   404      51.930  37.183  82.771  1.00  0.00           C
ATOM   3098  O   GLY   404      52.592  37.098  83.787  1.00  0.00           O
ATOM   3099  N   ASP   405      51.986  38.331  82.018  1.00  0.00           N
ATOM   3100  H   ASP   405      51.691  38.242  81.056  1.00  0.00           H
ATOM   3101  CA  ASP   405      52.639  39.611  82.468  1.00  0.00           C
ATOM   3102  HA  ASP   405      52.768  39.573  83.549  1.00  0.00           H
ATOM   3103  CB  ASP   405      54.043  39.591  81.865  1.00  0.00           C
ATOM   3104  HB2 ASP   405      54.571  38.718  82.247  1.00  0.00           H
ATOM   3105  HB3 ASP   405      53.933  39.598  80.780  1.00  0.00           H
ATOM   3106  CG  ASP   405      54.716  40.954  82.013  1.00  0.00           C
ATOM   3107  OD1 ASP   405      55.432  41.328  81.059  1.00  0.00           O
ATOM   3108  OD2 ASP   405      54.436  41.689  83.004  1.00  0.00           O
ATOM   3109  C   ASP   405      51.788  40.828  82.078  1.00  0.00           C
ATOM   3110  O   ASP   405      51.501  41.076  80.925  1.00  0.00           O
ATOM   3111  N   LEU   406      51.231  41.468  83.126  1.00  0.00           N
ATOM   3112  H   LEU   406      51.550  41.229  84.054  1.00  0.00           H
ATOM   3113  CA  LEU   406      50.297  42.563  82.997  1.00  0.00           C
ATOM   3114  HA  LEU   406      49.556  42.201  82.285  1.00  0.00           H
ATOM   3115  CB  LEU   406      49.629  42.874  84.423  1.00  0.00           C
ATOM   3116  HB2 LEU   406      49.007  42.022  84.697  1.00  0.00           H
ATOM   3117  HB3 LEU   406      50.412  42.998  85.171  1.00  0.00           H
ATOM   3118  CG  LEU   406      48.696  44.064  84.572  1.00  0.00           C
ATOM   3119  HG  LEU   406      49.210  45.012  84.409  1.00  0.00           H
ATOM   3120  CD1 LEU   406      47.587  43.939  83.519  1.00  0.00           C
ATOM   3121 HD11 LEU   406      46.935  43.068  83.579  1.00  0.00           H
ATOM   3122 HD12 LEU   406      46.855  44.708  83.763  1.00  0.00           H
ATOM   3123 HD13 LEU   406      47.810  44.148  82.473  1.00  0.00           H
ATOM   3124  CD2 LEU   406      48.223  44.124  86.038  1.00  0.00           C
ATOM   3125 HD21 LEU   406      48.990  43.834  86.756  1.00  0.00           H
ATOM   3126 HD22 LEU   406      47.829  45.125  86.215  1.00  0.00           H
ATOM   3127 HD23 LEU   406      47.397  43.433  86.211  1.00  0.00           H
ATOM   3128  C   LEU   406      50.856  43.827  82.395  1.00  0.00           C
ATOM   3129  O   LEU   406      50.139  44.510  81.668  1.00  0.00           O
ATOM   3130  N   LEU   407      52.139  44.118  82.498  1.00  0.00           N
ATOM   3131  H   LEU   407      52.672  43.451  83.037  1.00  0.00           H
ATOM   3132  CA  LEU   407      52.856  45.128  81.715  1.00  0.00           C
ATOM   3133  HA  LEU   407      52.293  46.055  81.823  1.00  0.00           H
ATOM   3134  CB  LEU   407      54.312  45.199  82.358  1.00  0.00           C
ATOM   3135  HB2 LEU   407      54.151  45.401  83.417  1.00  0.00           H
ATOM   3136  HB3 LEU   407      54.859  44.263  82.241  1.00  0.00           H
ATOM   3137  CG  LEU   407      55.098  46.363  81.739  1.00  0.00           C
ATOM   3138  HG  LEU   407      55.404  46.172  80.710  1.00  0.00           H
ATOM   3139  CD1 LEU   407      54.361  47.665  81.730  1.00  0.00           C
ATOM   3140 HD11 LEU   407      55.077  48.388  81.340  1.00  0.00           H
ATOM   3141 HD12 LEU   407      53.461  47.664  81.115  1.00  0.00           H
ATOM   3142 HD13 LEU   407      54.053  47.960  82.733  1.00  0.00           H
ATOM   3143  CD2 LEU   407      56.467  46.802  82.358  1.00  0.00           C
ATOM   3144 HD21 LEU   407      56.341  47.211  83.361  1.00  0.00           H
ATOM   3145 HD22 LEU   407      56.964  45.836  82.445  1.00  0.00           H
ATOM   3146 HD23 LEU   407      56.967  47.630  81.856  1.00  0.00           H
ATOM   3147  C   LEU   407      53.045  44.803  80.164  1.00  0.00           C
ATOM   3148  O   LEU   407      52.773  45.764  79.423  1.00  0.00           O
ATOM   3149  N   SER   408      53.436  43.565  79.803  1.00  0.00           N
ATOM   3150  H   SER   408      53.874  42.975  80.497  1.00  0.00           H
ATOM   3151  CA  SER   408      53.277  43.100  78.436  1.00  0.00           C
ATOM   3152  HA  SER   408      53.694  43.800  77.712  1.00  0.00           H
ATOM   3153  CB  SER   408      53.805  41.756  78.146  1.00  0.00           C
ATOM   3154  HB2 SER   408      53.208  40.977  78.619  1.00  0.00           H
ATOM   3155  HB3 SER   408      53.691  41.555  77.081  1.00  0.00           H
ATOM   3156  OG  SER   408      55.189  41.661  78.572  1.00  0.00           O
ATOM   3157  HG  SER   408      55.201  41.614  79.530  1.00  0.00           H
ATOM   3158  C   SER   408      51.748  43.134  77.972  1.00  0.00           C
ATOM   3159  O   SER   408      51.516  43.361  76.761  1.00  0.00           O
ATOM   3160  N   GLY   409      50.822  42.820  78.914  1.00  0.00           N
ATOM   3161  H   GLY   409      51.090  42.422  79.803  1.00  0.00           H
ATOM   3162  CA  GLY   409      49.369  42.801  78.680  1.00  0.00           C
ATOM   3163  HA2 GLY   409      48.951  43.017  79.663  1.00  0.00           H
ATOM   3164  HA3 GLY   409      49.171  43.502  77.869  1.00  0.00           H
ATOM   3165  C   GLY   409      48.818  41.455  78.214  1.00  0.00           C
ATOM   3166  O   GLY   409      47.633  41.350  77.930  1.00  0.00           O
ATOM   3167  N   VAL   410      49.707  40.418  78.180  1.00  0.00           N
ATOM   3168  H   VAL   410      50.575  40.502  78.690  1.00  0.00           H
ATOM   3169  CA  VAL   410      49.527  39.147  77.514  1.00  0.00           C
ATOM   3170  HA  VAL   410      48.442  39.078  77.445  1.00  0.00           H
ATOM   3171  CB  VAL   410      50.183  39.149  76.082  1.00  0.00           C
ATOM   3172  HB  VAL   410      49.847  38.221  75.619  1.00  0.00           H
ATOM   3173  CG1 VAL   410      49.596  40.198  75.087  1.00  0.00           C
ATOM   3174 HG11 VAL   410      49.874  41.235  75.275  1.00  0.00           H
ATOM   3175 HG12 VAL   410      50.076  40.047  74.119  1.00  0.00           H
ATOM   3176 HG13 VAL   410      48.547  40.003  74.865  1.00  0.00           H
ATOM   3177  CG2 VAL   410      51.708  39.115  75.930  1.00  0.00           C
ATOM   3178 HG21 VAL   410      52.071  40.013  76.431  1.00  0.00           H
ATOM   3179 HG22 VAL   410      51.995  38.188  76.425  1.00  0.00           H
ATOM   3180 HG23 VAL   410      52.039  39.022  74.895  1.00  0.00           H
ATOM   3181  C   VAL   410      49.987  37.873  78.257  1.00  0.00           C
ATOM   3182  O   VAL   410      50.852  37.892  79.094  1.00  0.00           O
ATOM   3183  N   CYX   411      49.421  36.742  77.858  1.00  0.00           N
ATOM   3184  H   CYX   411      48.805  36.806  77.060  1.00  0.00           H
ATOM   3185  CA  CYX   411      49.891  35.414  78.266  1.00  0.00           C
ATOM   3186  HA  CYX   411      50.433  35.375  79.211  1.00  0.00           H
ATOM   3187  CB  CYX   411      48.633  34.614  78.572  1.00  0.00           C
ATOM   3188  HB2 CYX   411      47.975  34.583  77.703  1.00  0.00           H
ATOM   3189  HB3 CYX   411      48.820  33.542  78.643  1.00  0.00           H
ATOM   3190  SG  CYX   411      47.741  35.042  80.108  1.00  0.00           S
ATOM   3191  C   CYX   411      50.716  34.712  77.199  1.00  0.00           C
ATOM   3192  O   CYX   411      50.443  34.740  75.995  1.00  0.00           O
ATOM   3193  N   TYR   412      51.837  34.072  77.588  1.00  0.00           N
ATOM   3194  H   TYR   412      51.984  33.984  78.583  1.00  0.00           H
ATOM   3195  CA  TYR   412      52.894  33.784  76.691  1.00  0.00           C
ATOM   3196  HA  TYR   412      52.481  33.229  75.849  1.00  0.00           H
ATOM   3197  CB  TYR   412      53.475  35.060  76.081  1.00  0.00           C
ATOM   3198  HB2 TYR   412      52.708  35.800  75.851  1.00  0.00           H
ATOM   3199  HB3 TYR   412      54.125  35.548  76.807  1.00  0.00           H
ATOM   3200  CG  TYR   412      54.266  34.847  74.817  1.00  0.00           C
ATOM   3201  CD1 TYR   412      53.608  34.530  73.592  1.00  0.00           C
ATOM   3202  HD1 TYR   412      52.529  34.519  73.571  1.00  0.00           H
ATOM   3203  CE1 TYR   412      54.342  34.089  72.466  1.00  0.00           C
ATOM   3204  HE1 TYR   412      53.858  33.768  71.556  1.00  0.00           H
ATOM   3205  CZ  TYR   412      55.751  34.185  72.548  1.00  0.00           C
ATOM   3206  OH  TYR   412      56.475  33.938  71.424  1.00  0.00           O
ATOM   3207  HH  TYR   412      55.966  34.196  70.652  1.00  0.00           H
ATOM   3208  CE2 TYR   412      56.396  34.483  73.798  1.00  0.00           C
ATOM   3209  HE2 TYR   412      57.475  34.502  73.835  1.00  0.00           H
ATOM   3210  CD2 TYR   412      55.645  34.782  74.910  1.00  0.00           C
ATOM   3211  HD2 TYR   412      56.047  35.121  75.853  1.00  0.00           H
ATOM   3212  C   TYR   412      53.988  32.987  77.350  1.00  0.00           C
ATOM   3213  O   TYR   412      53.899  32.785  78.548  1.00  0.00           O
ATOM   3214  N   VAL   413      54.943  32.515  76.588  1.00  0.00           N
ATOM   3215  H   VAL   413      55.040  32.971  75.693  1.00  0.00           H
ATOM   3216  CA  VAL   413      55.850  31.435  76.906  1.00  0.00           C
ATOM   3217  HA  VAL   413      55.510  30.697  77.632  1.00  0.00           H
ATOM   3218  CB  VAL   413      56.088  30.676  75.602  1.00  0.00           C
ATOM   3219  HB  VAL   413      56.561  31.311  74.852  1.00  0.00           H
ATOM   3220  CG1 VAL   413      57.022  29.455  75.949  1.00  0.00           C
ATOM   3221 HG11 VAL   413      56.733  28.934  76.862  1.00  0.00           H
ATOM   3222 HG12 VAL   413      57.134  28.783  75.098  1.00  0.00           H
ATOM   3223 HG13 VAL   413      58.039  29.739  76.222  1.00  0.00           H
ATOM   3224  CG2 VAL   413      54.792  30.083  74.932  1.00  0.00           C
ATOM   3225 HG21 VAL   413      54.150  30.859  74.516  1.00  0.00           H
ATOM   3226 HG22 VAL   413      54.997  29.337  74.164  1.00  0.00           H
ATOM   3227 HG23 VAL   413      54.204  29.570  75.693  1.00  0.00           H
ATOM   3228  C   VAL   413      57.152  32.016  77.597  1.00  0.00           C
ATOM   3229  O   VAL   413      57.866  32.894  77.070  1.00  0.00           O
ATOM   3230  N   GLY   414      57.469  31.485  78.747  1.00  0.00           N
ATOM   3231  H   GLY   414      56.833  30.830  79.179  1.00  0.00           H
ATOM   3232  CA  GLY   414      58.584  31.802  79.564  1.00  0.00           C
ATOM   3233  HA2 GLY   414      58.559  31.159  80.443  1.00  0.00           H
ATOM   3234  HA3 GLY   414      59.487  31.616  78.982  1.00  0.00           H
ATOM   3235  C   GLY   414      58.599  33.300  79.968  1.00  0.00           C
ATOM   3236  O   GLY   414      59.638  33.873  80.195  1.00  0.00           O
ATOM   3237  N   LEU   415      57.431  33.892  80.209  1.00  0.00           N
ATOM   3238  H   LEU   415      56.646  33.264  80.111  1.00  0.00           H
ATOM   3239  CA  LEU   415      57.382  35.240  80.837  1.00  0.00           C
ATOM   3240  HA  LEU   415      57.999  35.952  80.290  1.00  0.00           H
ATOM   3241  CB  LEU   415      55.974  35.874  80.852  1.00  0.00           C
ATOM   3242  HB2 LEU   415      55.324  35.299  81.510  1.00  0.00           H
ATOM   3243  HB3 LEU   415      56.016  36.872  81.288  1.00  0.00           H
ATOM   3244  CG  LEU   415      55.373  36.019  79.414  1.00  0.00           C
ATOM   3245  HG  LEU   415      55.429  35.001  79.031  1.00  0.00           H
ATOM   3246  CD1 LEU   415      53.924  36.478  79.587  1.00  0.00           C
ATOM   3247 HD11 LEU   415      53.419  36.745  78.658  1.00  0.00           H
ATOM   3248 HD12 LEU   415      53.369  35.760  80.191  1.00  0.00           H
ATOM   3249 HD13 LEU   415      54.037  37.404  80.150  1.00  0.00           H
ATOM   3250  CD2 LEU   415      56.051  37.085  78.535  1.00  0.00           C
ATOM   3251 HD21 LEU   415      57.127  36.961  78.659  1.00  0.00           H
ATOM   3252 HD22 LEU   415      55.942  36.929  77.462  1.00  0.00           H
ATOM   3253 HD23 LEU   415      55.715  38.018  78.986  1.00  0.00           H
ATOM   3254  C   LEU   415      57.865  35.256  82.280  1.00  0.00           C
ATOM   3255  O   LEU   415      58.251  36.323  82.706  1.00  0.00           O
ATOM   3256  N   SER   416      57.921  34.047  82.941  1.00  0.00           N
ATOM   3257  H   SER   416      57.405  33.268  82.559  1.00  0.00           H
ATOM   3258  CA  SER   416      58.764  33.813  84.129  1.00  0.00           C
ATOM   3259  HA  SER   416      59.615  34.492  84.072  1.00  0.00           H
ATOM   3260  CB  SER   416      57.934  34.158  85.378  1.00  0.00           C
ATOM   3261  HB2 SER   416      56.891  33.839  85.381  1.00  0.00           H
ATOM   3262  HB3 SER   416      58.407  33.735  86.265  1.00  0.00           H
ATOM   3263  OG  SER   416      57.894  35.534  85.557  1.00  0.00           O
ATOM   3264  HG  SER   416      57.327  35.867  84.857  1.00  0.00           H
ATOM   3265  C   SER   416      59.291  32.363  84.229  1.00  0.00           C
ATOM   3266  O   SER   416      59.242  31.710  85.280  1.00  0.00           O
ATOM   3267  N   SER   417      59.773  31.878  83.083  1.00  0.00           N
ATOM   3268  H   SER   417      59.750  32.538  82.318  1.00  0.00           H
ATOM   3269  CA  SER   417      60.851  30.830  83.113  1.00  0.00           C
ATOM   3270  HA  SER   417      61.321  30.889  84.094  1.00  0.00           H
ATOM   3271  CB  SER   417      60.190  29.458  82.988  1.00  0.00           C
ATOM   3272  HB2 SER   417      59.738  29.248  83.957  1.00  0.00           H
ATOM   3273  HB3 SER   417      59.436  29.571  82.209  1.00  0.00           H
ATOM   3274  OG  SER   417      61.047  28.416  82.659  1.00  0.00           O
ATOM   3275  HG  SER   417      61.404  28.161  83.513  1.00  0.00           H
ATOM   3276  C   SER   417      61.878  31.066  82.013  1.00  0.00           C
ATOM   3277  O   SER   417      61.635  31.114  80.836  1.00  0.00           O
ATOM   3278  N   VAL   418      63.143  31.242  82.334  1.00  0.00           N
ATOM   3279  H   VAL   418      63.336  31.022  83.301  1.00  0.00           H
ATOM   3280  CA  VAL   418      64.273  31.352  81.420  1.00  0.00           C
ATOM   3281  HA  VAL   418      63.952  32.068  80.664  1.00  0.00           H
ATOM   3282  CB  VAL   418      65.580  31.952  82.119  1.00  0.00           C
ATOM   3283  HB  VAL   418      65.719  31.477  83.091  1.00  0.00           H
ATOM   3284  CG1 VAL   418      66.923  31.727  81.374  1.00  0.00           C
ATOM   3285 HG11 VAL   418      67.067  32.025  80.335  1.00  0.00           H
ATOM   3286 HG12 VAL   418      67.744  32.100  81.986  1.00  0.00           H
ATOM   3287 HG13 VAL   418      67.128  30.661  81.464  1.00  0.00           H
ATOM   3288  CG2 VAL   418      65.480  33.512  82.188  1.00  0.00           C
ATOM   3289 HG21 VAL   418      66.131  33.833  83.001  1.00  0.00           H
ATOM   3290 HG22 VAL   418      65.730  33.904  81.202  1.00  0.00           H
ATOM   3291 HG23 VAL   418      64.426  33.713  82.382  1.00  0.00           H
ATOM   3292  C   VAL   418      64.676  30.046  80.761  1.00  0.00           C
ATOM   3293  O   VAL   418      65.020  29.998  79.607  1.00  0.00           O
ATOM   3294  N   ASP   419      64.406  28.950  81.435  1.00  0.00           N
ATOM   3295  H   ASP   419      64.079  29.011  82.389  1.00  0.00           H
ATOM   3296  CA  ASP   419      64.354  27.616  80.869  1.00  0.00           C
ATOM   3297  HA  ASP   419      65.249  27.348  80.307  1.00  0.00           H
ATOM   3298  CB  ASP   419      64.167  26.616  82.028  1.00  0.00           C
ATOM   3299  HB2 ASP   419      63.620  27.021  82.879  1.00  0.00           H
ATOM   3300  HB3 ASP   419      63.689  25.741  81.588  1.00  0.00           H
ATOM   3301  CG  ASP   419      65.452  26.197  82.626  1.00  0.00           C
ATOM   3302  OD1 ASP   419      66.598  26.746  82.395  1.00  0.00           O
ATOM   3303  OD2 ASP   419      65.403  25.175  83.351  1.00  0.00           O
ATOM   3304  C   ASP   419      63.347  27.407  79.772  1.00  0.00           C
ATOM   3305  O   ASP   419      63.671  26.806  78.755  1.00  0.00           O
ATOM   3306  N   ALA   420      62.126  27.917  79.903  1.00  0.00           N
ATOM   3307  H   ALA   420      61.872  28.323  80.792  1.00  0.00           H
ATOM   3308  CA  ALA   420      61.137  27.877  78.853  1.00  0.00           C
ATOM   3309  HA  ALA   420      61.143  26.903  78.364  1.00  0.00           H
ATOM   3310  CB  ALA   420      59.684  28.130  79.428  1.00  0.00           C
ATOM   3311  HB1 ALA   420      59.007  27.754  78.660  1.00  0.00           H
ATOM   3312  HB2 ALA   420      59.594  27.504  80.315  1.00  0.00           H
ATOM   3313  HB3 ALA   420      59.580  29.196  79.630  1.00  0.00           H
ATOM   3314  C   ALA   420      61.568  28.945  77.749  1.00  0.00           C
ATOM   3315  O   ALA   420      61.321  28.611  76.569  1.00  0.00           O
ATOM   3316  N   LEU   421      62.013  30.147  78.085  1.00  0.00           N
ATOM   3317  H   LEU   421      62.047  30.394  79.064  1.00  0.00           H
ATOM   3318  CA  LEU   421      62.439  31.166  77.062  1.00  0.00           C
ATOM   3319  HA  LEU   421      61.577  31.436  76.453  1.00  0.00           H
ATOM   3320  CB  LEU   421      62.955  32.403  77.708  1.00  0.00           C
ATOM   3321  HB2 LEU   421      62.175  32.633  78.433  1.00  0.00           H
ATOM   3322  HB3 LEU   421      63.792  31.987  78.269  1.00  0.00           H
ATOM   3323  CG  LEU   421      63.376  33.560  76.816  1.00  0.00           C
ATOM   3324  HG  LEU   421      63.843  33.128  75.931  1.00  0.00           H
ATOM   3325  CD1 LEU   421      62.126  34.401  76.450  1.00  0.00           C
ATOM   3326 HD11 LEU   421      62.433  35.127  75.696  1.00  0.00           H
ATOM   3327 HD12 LEU   421      61.320  33.817  76.005  1.00  0.00           H
ATOM   3328 HD13 LEU   421      61.664  34.864  77.322  1.00  0.00           H
ATOM   3329  CD2 LEU   421      64.337  34.462  77.512  1.00  0.00           C
ATOM   3330 HD21 LEU   421      64.569  35.334  76.900  1.00  0.00           H
ATOM   3331 HD22 LEU   421      63.890  34.768  78.459  1.00  0.00           H
ATOM   3332 HD23 LEU   421      65.332  34.021  77.572  1.00  0.00           H
ATOM   3333  C   LEU   421      63.451  30.529  76.176  1.00  0.00           C
ATOM   3334  O   LEU   421      63.227  30.532  74.987  1.00  0.00           O
ATOM   3335  N   ARG   422      64.415  29.795  76.692  1.00  0.00           N
ATOM   3336  H   ARG   422      64.498  29.907  77.692  1.00  0.00           H
ATOM   3337  CA  ARG   422      65.484  29.006  75.945  1.00  0.00           C
ATOM   3338  HA  ARG   422      65.930  29.687  75.221  1.00  0.00           H
ATOM   3339  CB  ARG   422      66.544  28.379  76.872  1.00  0.00           C
ATOM   3340  HB2 ARG   422      66.021  27.855  77.673  1.00  0.00           H
ATOM   3341  HB3 ARG   422      67.128  27.734  76.217  1.00  0.00           H
ATOM   3342  CG  ARG   422      67.487  29.352  77.599  1.00  0.00           C
ATOM   3343  HG2 ARG   422      68.256  29.690  76.905  1.00  0.00           H
ATOM   3344  HG3 ARG   422      66.855  30.099  78.079  1.00  0.00           H
ATOM   3345  CD  ARG   422      68.183  28.511  78.791  1.00  0.00           C
ATOM   3346  HD2 ARG   422      68.835  29.173  79.360  1.00  0.00           H
ATOM   3347  HD3 ARG   422      67.446  28.106  79.485  1.00  0.00           H
ATOM   3348  NE  ARG   422      69.022  27.427  78.226  1.00  0.00           N
ATOM   3349  HE  ARG   422      68.494  26.610  77.955  1.00  0.00           H
ATOM   3350  CZ  ARG   422      70.351  27.385  77.954  1.00  0.00           C
ATOM   3351  NH1 ARG   422      71.098  28.407  78.171  1.00  0.00           N
ATOM   3352 HH11 ARG   422      70.567  29.196  78.513  1.00  0.00           H
ATOM   3353 HH12 ARG   422      72.066  28.485  77.894  1.00  0.00           H
ATOM   3354  NH2 ARG   422      71.023  26.392  77.373  1.00  0.00           N
ATOM   3355 HH21 ARG   422      70.603  25.511  77.112  1.00  0.00           H
ATOM   3356 HH22 ARG   422      72.032  26.379  77.413  1.00  0.00           H
ATOM   3357  C   ARG   422      64.821  27.900  75.079  1.00  0.00           C
ATOM   3358  O   ARG   422      65.017  27.911  73.905  1.00  0.00           O
ATOM   3359  N   GLY   423      64.179  26.983  75.762  1.00  0.00           N
ATOM   3360  H   GLY   423      64.051  27.080  76.759  1.00  0.00           H
ATOM   3361  CA  GLY   423      63.617  25.746  75.121  1.00  0.00           C
ATOM   3362  HA2 GLY   423      64.377  25.169  74.593  1.00  0.00           H
ATOM   3363  HA3 GLY   423      63.259  24.971  75.799  1.00  0.00           H
ATOM   3364  C   GLY   423      62.536  26.139  74.045  1.00  0.00           C
ATOM   3365  O   GLY   423      62.622  25.644  72.913  1.00  0.00           O
ATOM   3366  N   PHE   424      61.682  27.145  74.274  1.00  0.00           N
ATOM   3367  H   PHE   424      61.587  27.445  75.234  1.00  0.00           H
ATOM   3368  CA  PHE   424      60.530  27.347  73.366  1.00  0.00           C
ATOM   3369  HA  PHE   424      60.482  26.640  72.538  1.00  0.00           H
ATOM   3370  CB  PHE   424      59.296  27.122  74.200  1.00  0.00           C
ATOM   3371  HB2 PHE   424      59.227  27.865  74.995  1.00  0.00           H
ATOM   3372  HB3 PHE   424      58.433  27.345  73.573  1.00  0.00           H
ATOM   3373  CG  PHE   424      58.974  25.702  74.613  1.00  0.00           C
ATOM   3374  CD1 PHE   424      58.425  24.734  73.704  1.00  0.00           C
ATOM   3375  HD1 PHE   424      58.313  24.953  72.653  1.00  0.00           H
ATOM   3376  CE1 PHE   424      58.282  23.448  74.176  1.00  0.00           C
ATOM   3377  HE1 PHE   424      58.070  22.666  73.461  1.00  0.00           H
ATOM   3378  CZ  PHE   424      58.364  23.152  75.535  1.00  0.00           C
ATOM   3379  HZ  PHE   424      58.120  22.151  75.856  1.00  0.00           H
ATOM   3380  CE2 PHE   424      58.949  24.094  76.427  1.00  0.00           C
ATOM   3381  HE2 PHE   424      59.150  23.791  77.444  1.00  0.00           H
ATOM   3382  CD2 PHE   424      59.252  25.359  75.922  1.00  0.00           C
ATOM   3383  HD2 PHE   424      59.715  26.063  76.597  1.00  0.00           H
ATOM   3384  C   PHE   424      60.512  28.706  72.695  1.00  0.00           C
ATOM   3385  O   PHE   424      59.763  28.876  71.715  1.00  0.00           O
ATOM   3386  N   VAL   425      61.262  29.675  73.176  1.00  0.00           N
ATOM   3387  H   VAL   425      62.081  29.518  73.746  1.00  0.00           H
ATOM   3388  CA  VAL   425      61.312  30.989  72.502  1.00  0.00           C
ATOM   3389  HA  VAL   425      60.743  30.879  71.579  1.00  0.00           H
ATOM   3390  CB  VAL   425      60.686  32.174  73.372  1.00  0.00           C
ATOM   3391  HB  VAL   425      61.306  32.447  74.226  1.00  0.00           H
ATOM   3392  CG1 VAL   425      60.426  33.400  72.478  1.00  0.00           C
ATOM   3393 HG11 VAL   425      61.291  33.642  71.859  1.00  0.00           H
ATOM   3394 HG12 VAL   425      59.598  33.176  71.805  1.00  0.00           H
ATOM   3395 HG13 VAL   425      60.207  34.305  73.045  1.00  0.00           H
ATOM   3396  CG2 VAL   425      59.322  31.745  73.869  1.00  0.00           C
ATOM   3397 HG21 VAL   425      58.956  32.524  74.539  1.00  0.00           H
ATOM   3398 HG22 VAL   425      58.604  31.550  73.072  1.00  0.00           H
ATOM   3399 HG23 VAL   425      59.524  30.906  74.535  1.00  0.00           H
ATOM   3400  C   VAL   425      62.666  31.399  71.840  1.00  0.00           C
ATOM   3401  O   VAL   425      62.723  31.549  70.606  1.00  0.00           O
ATOM   3402  N   LEU   426      63.855  31.222  72.376  1.00  0.00           N
ATOM   3403  H   LEU   426      63.836  30.986  73.358  1.00  0.00           H
ATOM   3404  CA  LEU   426      65.174  31.619  71.813  1.00  0.00           C
ATOM   3405  HA  LEU   426      65.104  32.643  71.447  1.00  0.00           H
ATOM   3406  CB  LEU   426      66.174  31.686  73.008  1.00  0.00           C
ATOM   3407  HB2 LEU   426      65.758  32.190  73.880  1.00  0.00           H
ATOM   3408  HB3 LEU   426      66.303  30.638  73.281  1.00  0.00           H
ATOM   3409  CG  LEU   426      67.557  32.253  72.639  1.00  0.00           C
ATOM   3410  HG  LEU   426      67.359  33.179  72.099  1.00  0.00           H
ATOM   3411  CD1 LEU   426      68.296  32.656  73.899  1.00  0.00           C
ATOM   3412 HD11 LEU   426      68.527  31.703  74.374  1.00  0.00           H
ATOM   3413 HD12 LEU   426      69.178  33.239  73.636  1.00  0.00           H
ATOM   3414 HD13 LEU   426      67.748  33.303  74.584  1.00  0.00           H
ATOM   3415  CD2 LEU   426      68.445  31.235  71.795  1.00  0.00           C
ATOM   3416 HD21 LEU   426      69.424  31.712  71.785  1.00  0.00           H
ATOM   3417 HD22 LEU   426      68.391  30.184  72.080  1.00  0.00           H
ATOM   3418 HD23 LEU   426      68.146  31.164  70.749  1.00  0.00           H
ATOM   3419  C   LEU   426      65.642  30.598  70.763  1.00  0.00           C
ATOM   3420  O   LEU   426      66.024  30.959  69.661  1.00  0.00           O
ATOM   3421  N   ALA   427      65.609  29.255  71.100  1.00  0.00           N
ATOM   3422  H   ALA   427      65.281  29.014  72.025  1.00  0.00           H
ATOM   3423  CA  ALA   427      66.206  28.159  70.297  1.00  0.00           C
ATOM   3424  HA  ALA   427      67.248  28.441  70.147  1.00  0.00           H
ATOM   3425  CB  ALA   427      66.096  26.849  71.108  1.00  0.00           C
ATOM   3426  HB1 ALA   427      65.094  26.710  71.514  1.00  0.00           H
ATOM   3427  HB2 ALA   427      66.355  26.022  70.446  1.00  0.00           H
ATOM   3428  HB3 ALA   427      66.877  26.878  71.867  1.00  0.00           H
ATOM   3429  C   ALA   427      65.692  28.106  68.901  1.00  0.00           C
ATOM   3430  O   ALA   427      66.472  28.177  67.979  1.00  0.00           O
ATOM   3431  N   PRO   428      64.366  28.129  68.583  1.00  0.00           N
ATOM   3432  CD  PRO   428      63.194  28.042  69.559  1.00  0.00           C
ATOM   3433  HD2 PRO   428      63.343  28.647  70.453  1.00  0.00           H
ATOM   3434  HD3 PRO   428      63.152  27.002  69.882  1.00  0.00           H
ATOM   3435  CG  PRO   428      61.889  28.243  68.831  1.00  0.00           C
ATOM   3436  HG2 PRO   428      61.360  29.112  69.221  1.00  0.00           H
ATOM   3437  HG3 PRO   428      61.330  27.324  69.009  1.00  0.00           H
ATOM   3438  CB  PRO   428      62.325  28.488  67.399  1.00  0.00           C
ATOM   3439  HB2 PRO   428      62.075  29.459  66.973  1.00  0.00           H
ATOM   3440  HB3 PRO   428      61.866  27.711  66.787  1.00  0.00           H
ATOM   3441  CA  PRO   428      63.805  28.324  67.239  1.00  0.00           C
ATOM   3442  HA  PRO   428      63.977  27.450  66.612  1.00  0.00           H
ATOM   3443  C   PRO   428      64.408  29.580  66.513  1.00  0.00           C
ATOM   3444  O   PRO   428      64.666  29.487  65.326  1.00  0.00           O
ATOM   3445  N   LEU   429      64.460  30.770  67.171  1.00  0.00           N
ATOM   3446  H   LEU   429      64.426  30.745  68.180  1.00  0.00           H
ATOM   3447  CA  LEU   429      64.872  32.025  66.546  1.00  0.00           C
ATOM   3448  HA  LEU   429      64.221  32.104  65.675  1.00  0.00           H
ATOM   3449  CB  LEU   429      64.486  33.280  67.373  1.00  0.00           C
ATOM   3450  HB2 LEU   429      63.487  33.129  67.783  1.00  0.00           H
ATOM   3451  HB3 LEU   429      65.178  33.313  68.214  1.00  0.00           H
ATOM   3452  CG  LEU   429      64.515  34.662  66.691  1.00  0.00           C
ATOM   3453  HG  LEU   429      65.536  34.864  66.367  1.00  0.00           H
ATOM   3454  CD1 LEU   429      63.442  34.669  65.576  1.00  0.00           C
ATOM   3455 HD11 LEU   429      63.215  35.663  65.190  1.00  0.00           H
ATOM   3456 HD12 LEU   429      63.941  34.116  64.780  1.00  0.00           H
ATOM   3457 HD13 LEU   429      62.507  34.174  65.838  1.00  0.00           H
ATOM   3458  CD2 LEU   429      64.090  35.621  67.788  1.00  0.00           C
ATOM   3459 HD21 LEU   429      63.351  35.212  68.477  1.00  0.00           H
ATOM   3460 HD22 LEU   429      65.023  35.849  68.303  1.00  0.00           H
ATOM   3461 HD23 LEU   429      63.665  36.492  67.290  1.00  0.00           H
ATOM   3462  C   LEU   429      66.277  32.102  65.994  1.00  0.00           C
ATOM   3463  O   LEU   429      66.443  32.529  64.868  1.00  0.00           O
ATOM   3464  N   PHE   430      67.217  31.610  66.775  1.00  0.00           N
ATOM   3465  H   PHE   430      66.885  31.269  67.665  1.00  0.00           H
ATOM   3466  CA  PHE   430      68.576  31.392  66.256  1.00  0.00           C
ATOM   3467  HA  PHE   430      68.982  32.320  65.853  1.00  0.00           H
ATOM   3468  CB  PHE   430      69.501  30.841  67.406  1.00  0.00           C
ATOM   3469  HB2 PHE   430      69.461  31.672  68.109  1.00  0.00           H
ATOM   3470  HB3 PHE   430      69.028  30.062  68.004  1.00  0.00           H
ATOM   3471  CG  PHE   430      70.927  30.486  67.029  1.00  0.00           C
ATOM   3472  CD1 PHE   430      71.570  29.242  67.366  1.00  0.00           C
ATOM   3473  HD1 PHE   430      71.056  28.534  67.999  1.00  0.00           H
ATOM   3474  CE1 PHE   430      72.852  28.838  66.911  1.00  0.00           C
ATOM   3475  HE1 PHE   430      73.258  27.870  67.165  1.00  0.00           H
ATOM   3476  CZ  PHE   430      73.513  29.736  66.083  1.00  0.00           C
ATOM   3477  HZ  PHE   430      74.474  29.524  65.639  1.00  0.00           H
ATOM   3478  CE2 PHE   430      72.950  30.961  65.757  1.00  0.00           C
ATOM   3479  HE2 PHE   430      73.376  31.590  64.989  1.00  0.00           H
ATOM   3480  CD2 PHE   430      71.692  31.352  66.237  1.00  0.00           C
ATOM   3481  HD2 PHE   430      71.261  32.296  65.937  1.00  0.00           H
ATOM   3482  C   PHE   430      68.558  30.496  65.050  1.00  0.00           C
ATOM   3483  O   PHE   430      69.452  30.577  64.221  1.00  0.00           O
ATOM   3484  N   VAL   431      67.729  29.442  64.906  1.00  0.00           N
ATOM   3485  H   VAL   431      67.105  29.260  65.680  1.00  0.00           H
ATOM   3486  CA  VAL   431      67.938  28.385  63.905  1.00  0.00           C
ATOM   3487  HA  VAL   431      69.013  28.336  63.729  1.00  0.00           H
ATOM   3488  CB  VAL   431      67.366  27.049  64.390  1.00  0.00           C
ATOM   3489  HB  VAL   431      66.349  27.296  64.697  1.00  0.00           H
ATOM   3490  CG1 VAL   431      67.432  25.898  63.369  1.00  0.00           C
ATOM   3491 HG11 VAL   431      66.832  26.147  62.493  1.00  0.00           H
ATOM   3492 HG12 VAL   431      68.465  25.699  63.084  1.00  0.00           H
ATOM   3493 HG13 VAL   431      67.035  25.006  63.853  1.00  0.00           H
ATOM   3494  CG2 VAL   431      68.227  26.627  65.598  1.00  0.00           C
ATOM   3495 HG21 VAL   431      68.648  27.459  66.162  1.00  0.00           H
ATOM   3496 HG22 VAL   431      67.826  25.809  66.197  1.00  0.00           H
ATOM   3497 HG23 VAL   431      69.225  26.339  65.268  1.00  0.00           H
ATOM   3498  C   VAL   431      67.296  28.842  62.630  1.00  0.00           C
ATOM   3499  O   VAL   431      67.947  28.906  61.567  1.00  0.00           O
ATOM   3500  N   TYR   432      66.021  29.378  62.631  1.00  0.00           N
ATOM   3501  H   TYR   432      65.428  29.428  63.448  1.00  0.00           H
ATOM   3502  CA  TYR   432      65.333  29.853  61.455  1.00  0.00           C
ATOM   3503  HA  TYR   432      65.275  28.988  60.794  1.00  0.00           H
ATOM   3504  CB  TYR   432      63.951  30.319  61.784  1.00  0.00           C
ATOM   3505  HB2 TYR   432      63.906  31.089  62.553  1.00  0.00           H
ATOM   3506  HB3 TYR   432      63.510  30.738  60.880  1.00  0.00           H
ATOM   3507  CG  TYR   432      62.949  29.377  62.309  1.00  0.00           C
ATOM   3508  CD1 TYR   432      62.381  29.545  63.585  1.00  0.00           C
ATOM   3509  HD1 TYR   432      62.707  30.254  64.332  1.00  0.00           H
ATOM   3510  CE1 TYR   432      61.316  28.653  64.001  1.00  0.00           C
ATOM   3511  HE1 TYR   432      60.857  28.821  64.964  1.00  0.00           H
ATOM   3512  CZ  TYR   432      60.963  27.601  63.135  1.00  0.00           C
ATOM   3513  OH  TYR   432      60.029  26.726  63.433  1.00  0.00           O
ATOM   3514  HH  TYR   432      59.270  27.008  63.948  1.00  0.00           H
ATOM   3515  CE2 TYR   432      61.568  27.468  61.845  1.00  0.00           C
ATOM   3516  HE2 TYR   432      61.314  26.654  61.183  1.00  0.00           H
ATOM   3517  CD2 TYR   432      62.632  28.357  61.429  1.00  0.00           C
ATOM   3518  HD2 TYR   432      63.097  28.041  60.507  1.00  0.00           H
ATOM   3519  C   TYR   432      66.026  31.077  60.850  1.00  0.00           C
ATOM   3520  O   TYR   432      66.307  31.134  59.662  1.00  0.00           O
ATOM   3521  N   LEU   433      66.560  31.960  61.651  1.00  0.00           N
ATOM   3522  H   LEU   433      66.272  31.950  62.619  1.00  0.00           H
ATOM   3523  CA  LEU   433      67.397  33.114  61.245  1.00  0.00           C
ATOM   3524  HA  LEU   433      66.830  33.702  60.523  1.00  0.00           H
ATOM   3525  CB  LEU   433      67.545  34.017  62.474  1.00  0.00           C
ATOM   3526  HB2 LEU   433      66.592  34.228  62.960  1.00  0.00           H
ATOM   3527  HB3 LEU   433      68.179  33.350  63.057  1.00  0.00           H
ATOM   3528  CG  LEU   433      68.304  35.357  62.119  1.00  0.00           C
ATOM   3529  HG  LEU   433      69.327  35.127  61.820  1.00  0.00           H
ATOM   3530  CD1 LEU   433      67.668  36.342  61.172  1.00  0.00           C
ATOM   3531 HD11 LEU   433      67.764  35.825  60.218  1.00  0.00           H
ATOM   3532 HD12 LEU   433      66.642  36.656  61.360  1.00  0.00           H
ATOM   3533 HD13 LEU   433      68.374  37.158  61.015  1.00  0.00           H
ATOM   3534  CD2 LEU   433      68.535  36.119  63.382  1.00  0.00           C
ATOM   3535 HD21 LEU   433      69.215  35.505  63.972  1.00  0.00           H
ATOM   3536 HD22 LEU   433      69.102  37.023  63.161  1.00  0.00           H
ATOM   3537 HD23 LEU   433      67.619  36.130  63.973  1.00  0.00           H
ATOM   3538  C   LEU   433      68.679  32.682  60.486  1.00  0.00           C
ATOM   3539  O   LEU   433      69.011  33.240  59.475  1.00  0.00           O
ATOM   3540  N   PHE   434      69.421  31.705  61.037  1.00  0.00           N
ATOM   3541  H   PHE   434      69.165  31.331  61.939  1.00  0.00           H
ATOM   3542  CA  PHE   434      70.677  31.242  60.479  1.00  0.00           C
ATOM   3543  HA  PHE   434      71.312  32.081  60.194  1.00  0.00           H
ATOM   3544  CB  PHE   434      71.413  30.438  61.558  1.00  0.00           C
ATOM   3545  HB2 PHE   434      71.313  31.142  62.383  1.00  0.00           H
ATOM   3546  HB3 PHE   434      70.876  29.541  61.867  1.00  0.00           H
ATOM   3547  CG  PHE   434      72.820  30.068  61.154  1.00  0.00           C
ATOM   3548  CD1 PHE   434      73.969  30.587  61.809  1.00  0.00           C
ATOM   3549  HD1 PHE   434      73.852  31.299  62.612  1.00  0.00           H
ATOM   3550  CE1 PHE   434      75.277  30.215  61.388  1.00  0.00           C
ATOM   3551  HE1 PHE   434      76.153  30.741  61.741  1.00  0.00           H
ATOM   3552  CZ  PHE   434      75.448  29.261  60.439  1.00  0.00           C
ATOM   3553  HZ  PHE   434      76.387  28.906  60.042  1.00  0.00           H
ATOM   3554  CE2 PHE   434      74.335  28.757  59.773  1.00  0.00           C
ATOM   3555  HE2 PHE   434      74.444  28.108  58.917  1.00  0.00           H
ATOM   3556  CD2 PHE   434      73.035  29.105  60.114  1.00  0.00           C
ATOM   3557  HD2 PHE   434      72.226  28.663  59.552  1.00  0.00           H
ATOM   3558  C   PHE   434      70.397  30.456  59.179  1.00  0.00           C
ATOM   3559  O   PHE   434      71.006  30.794  58.160  1.00  0.00           O
ATOM   3560  N   ILE   435      69.342  29.615  59.238  1.00  0.00           N
ATOM   3561  H   ILE   435      68.877  29.517  60.129  1.00  0.00           H
ATOM   3562  CA  ILE   435      68.943  28.751  58.101  1.00  0.00           C
ATOM   3563  HA  ILE   435      69.832  28.225  57.754  1.00  0.00           H
ATOM   3564  CB  ILE   435      67.957  27.672  58.585  1.00  0.00           C
ATOM   3565  HB  ILE   435      67.371  28.209  59.331  1.00  0.00           H
ATOM   3566  CG2 ILE   435      66.953  27.172  57.500  1.00  0.00           C
ATOM   3567 HG21 ILE   435      66.284  27.895  57.034  1.00  0.00           H
ATOM   3568 HG22 ILE   435      67.670  26.832  56.753  1.00  0.00           H
ATOM   3569 HG23 ILE   435      66.278  26.391  57.849  1.00  0.00           H
ATOM   3570  CG1 ILE   435      68.595  26.430  59.356  1.00  0.00           C
ATOM   3571 HG12 ILE   435      69.220  26.767  60.182  1.00  0.00           H
ATOM   3572 HG13 ILE   435      67.812  25.762  59.713  1.00  0.00           H
ATOM   3573  CD1 ILE   435      69.613  25.621  58.545  1.00  0.00           C
ATOM   3574 HD11 ILE   435      69.870  24.653  58.976  1.00  0.00           H
ATOM   3575 HD12 ILE   435      69.225  25.374  57.557  1.00  0.00           H
ATOM   3576 HD13 ILE   435      70.538  26.179  58.399  1.00  0.00           H
ATOM   3577  C   ILE   435      68.504  29.690  56.930  1.00  0.00           C
ATOM   3578  O   ILE   435      69.023  29.701  55.821  1.00  0.00           O
ATOM   3579  N   GLY   436      67.457  30.558  57.065  1.00  0.00           N
ATOM   3580  H   GLY   436      67.040  30.558  57.985  1.00  0.00           H
ATOM   3581  CA  GLY   436      66.928  31.481  56.071  1.00  0.00           C
ATOM   3582  HA2 GLY   436      66.440  30.863  55.317  1.00  0.00           H
ATOM   3583  HA3 GLY   436      66.236  32.220  56.476  1.00  0.00           H
ATOM   3584  C   GLY   436      68.133  32.342  55.573  1.00  0.00           C
ATOM   3585  O   GLY   436      68.360  32.354  54.320  1.00  0.00           O
ATOM   3586  N   THR   437      68.953  32.902  56.462  1.00  0.00           N
ATOM   3587  H   THR   437      68.710  32.889  57.442  1.00  0.00           H
ATOM   3588  CA  THR   437      70.107  33.701  56.033  1.00  0.00           C
ATOM   3589  HA  THR   437      69.843  34.544  55.395  1.00  0.00           H
ATOM   3590  CB  THR   437      70.790  34.493  57.186  1.00  0.00           C
ATOM   3591  HB  THR   437      71.147  33.776  57.925  1.00  0.00           H
ATOM   3592  CG2 THR   437      71.994  35.384  56.931  1.00  0.00           C
ATOM   3593 HG21 THR   437      72.809  34.704  56.683  1.00  0.00           H
ATOM   3594 HG22 THR   437      71.826  36.076  56.106  1.00  0.00           H
ATOM   3595 HG23 THR   437      72.287  35.956  57.811  1.00  0.00           H
ATOM   3596  OG1 THR   437      69.864  35.217  57.864  1.00  0.00           O
ATOM   3597  HG1 THR   437      69.391  34.565  58.386  1.00  0.00           H
ATOM   3598  C   THR   437      71.058  32.872  55.227  1.00  0.00           C
ATOM   3599  O   THR   437      71.570  33.399  54.293  1.00  0.00           O
ATOM   3600  N   SER   438      71.255  31.540  55.471  1.00  0.00           N
ATOM   3601  H   SER   438      70.602  31.246  56.183  1.00  0.00           H
ATOM   3602  CA  SER   438      72.171  30.671  54.673  1.00  0.00           C
ATOM   3603  HA  SER   438      73.203  31.019  54.709  1.00  0.00           H
ATOM   3604  CB  SER   438      72.260  29.285  55.368  1.00  0.00           C
ATOM   3605  HB2 SER   438      71.289  28.810  55.234  1.00  0.00           H
ATOM   3606  HB3 SER   438      72.982  28.733  54.766  1.00  0.00           H
ATOM   3607  OG  SER   438      72.553  29.198  56.759  1.00  0.00           O
ATOM   3608  HG  SER   438      71.910  29.738  57.224  1.00  0.00           H
ATOM   3609  C   SER   438      71.685  30.562  53.229  1.00  0.00           C
ATOM   3610  O   SER   438      72.417  30.577  52.225  1.00  0.00           O
ATOM   3611  N   PHE   439      70.335  30.310  53.061  1.00  0.00           N
ATOM   3612  H   PHE   439      69.641  30.293  53.795  1.00  0.00           H
ATOM   3613  CA  PHE   439      69.752  30.317  51.695  1.00  0.00           C
ATOM   3614  HA  PHE   439      70.302  29.547  51.154  1.00  0.00           H
ATOM   3615  CB  PHE   439      68.284  29.992  51.694  1.00  0.00           C
ATOM   3616  HB2 PHE   439      67.716  30.759  52.219  1.00  0.00           H
ATOM   3617  HB3 PHE   439      67.903  29.937  50.674  1.00  0.00           H
ATOM   3618  CG  PHE   439      67.862  28.545  52.258  1.00  0.00           C
ATOM   3619  CD1 PHE   439      68.567  27.412  51.797  1.00  0.00           C
ATOM   3620  HD1 PHE   439      69.467  27.474  51.203  1.00  0.00           H
ATOM   3621  CE1 PHE   439      68.154  26.168  52.355  1.00  0.00           C
ATOM   3622  HE1 PHE   439      68.712  25.286  52.078  1.00  0.00           H
ATOM   3623  CZ  PHE   439      67.040  26.061  53.226  1.00  0.00           C
ATOM   3624  HZ  PHE   439      66.688  25.098  53.566  1.00  0.00           H
ATOM   3625  CE2 PHE   439      66.324  27.179  53.557  1.00  0.00           C
ATOM   3626  HE2 PHE   439      65.443  27.220  54.180  1.00  0.00           H
ATOM   3627  CD2 PHE   439      66.731  28.468  53.158  1.00  0.00           C
ATOM   3628  HD2 PHE   439      66.181  29.382  53.328  1.00  0.00           H
ATOM   3629  C   PHE   439      69.955  31.670  50.962  1.00  0.00           C
ATOM   3630  O   PHE   439      70.410  31.671  49.817  1.00  0.00           O
ATOM   3631  N   LEU   440      69.628  32.832  51.549  1.00  0.00           N
ATOM   3632  H   LEU   440      69.464  32.777  52.544  1.00  0.00           H
ATOM   3633  CA  LEU   440      69.879  34.175  50.942  1.00  0.00           C
ATOM   3634  HA  LEU   440      69.365  34.260  49.985  1.00  0.00           H
ATOM   3635  CB  LEU   440      69.342  35.335  51.873  1.00  0.00           C
ATOM   3636  HB2 LEU   440      69.939  35.387  52.783  1.00  0.00           H
ATOM   3637  HB3 LEU   440      69.514  36.241  51.291  1.00  0.00           H
ATOM   3638  CG  LEU   440      67.830  35.281  52.256  1.00  0.00           C
ATOM   3639  HG  LEU   440      67.554  34.246  52.456  1.00  0.00           H
ATOM   3640  CD1 LEU   440      67.560  36.165  53.527  1.00  0.00           C
ATOM   3641 HD11 LEU   440      67.942  37.160  53.300  1.00  0.00           H
ATOM   3642 HD12 LEU   440      66.500  36.091  53.768  1.00  0.00           H
ATOM   3643 HD13 LEU   440      68.077  35.744  54.390  1.00  0.00           H
ATOM   3644  CD2 LEU   440      66.870  35.857  51.167  1.00  0.00           C
ATOM   3645 HD21 LEU   440      66.914  35.262  50.255  1.00  0.00           H
ATOM   3646 HD22 LEU   440      65.874  35.754  51.598  1.00  0.00           H
ATOM   3647 HD23 LEU   440      67.125  36.847  50.789  1.00  0.00           H
ATOM   3648  C   LEU   440      71.390  34.475  50.570  1.00  0.00           C
ATOM   3649  O   LEU   440      71.650  35.042  49.489  1.00  0.00           O
ATOM   3650  N   LEU   441      72.338  33.987  51.380  1.00  0.00           N
ATOM   3651  H   LEU   441      71.950  33.723  52.274  1.00  0.00           H
ATOM   3652  CA  LEU   441      73.748  33.980  51.081  1.00  0.00           C
ATOM   3653  HA  LEU   441      74.005  34.986  50.751  1.00  0.00           H
ATOM   3654  CB  LEU   441      74.445  33.729  52.432  1.00  0.00           C
ATOM   3655  HB2 LEU   441      74.084  34.600  52.980  1.00  0.00           H
ATOM   3656  HB3 LEU   441      74.115  32.762  52.812  1.00  0.00           H
ATOM   3657  CG  LEU   441      76.003  33.833  52.377  1.00  0.00           C
ATOM   3658  HG  LEU   441      76.393  33.127  51.644  1.00  0.00           H
ATOM   3659  CD1 LEU   441      76.413  35.274  52.057  1.00  0.00           C
ATOM   3660 HD11 LEU   441      76.133  36.022  52.798  1.00  0.00           H
ATOM   3661 HD12 LEU   441      77.498  35.378  52.046  1.00  0.00           H
ATOM   3662 HD13 LEU   441      75.892  35.481  51.122  1.00  0.00           H
ATOM   3663  CD2 LEU   441      76.612  33.512  53.726  1.00  0.00           C
ATOM   3664 HD21 LEU   441      77.698  33.582  53.676  1.00  0.00           H
ATOM   3665 HD22 LEU   441      76.168  34.103  54.527  1.00  0.00           H
ATOM   3666 HD23 LEU   441      76.361  32.473  53.942  1.00  0.00           H
ATOM   3667  C   LEU   441      74.163  32.974  49.972  1.00  0.00           C
ATOM   3668  O   LEU   441      75.018  33.323  49.177  1.00  0.00           O
ATOM   3669  N   ALA   442      73.544  31.784  49.939  1.00  0.00           N
ATOM   3670  H   ALA   442      72.896  31.525  50.670  1.00  0.00           H
ATOM   3671  CA  ALA   442      73.669  30.964  48.793  1.00  0.00           C
ATOM   3672  HA  ALA   442      74.731  30.861  48.569  1.00  0.00           H
ATOM   3673  CB  ALA   442      73.166  29.515  48.947  1.00  0.00           C
ATOM   3674  HB1 ALA   442      73.622  28.848  48.215  1.00  0.00           H
ATOM   3675  HB2 ALA   442      73.403  29.088  49.922  1.00  0.00           H
ATOM   3676  HB3 ALA   442      72.084  29.583  48.839  1.00  0.00           H
ATOM   3677  C   ALA   442      73.092  31.628  47.555  1.00  0.00           C
ATOM   3678  O   ALA   442      73.702  31.512  46.485  1.00  0.00           O
ATOM   3679  N   GLY   443      72.044  32.421  47.733  1.00  0.00           N
ATOM   3680  H   GLY   443      71.588  32.306  48.627  1.00  0.00           H
ATOM   3681  CA  GLY   443      71.366  33.170  46.677  1.00  0.00           C
ATOM   3682  HA2 GLY   443      71.185  32.523  45.819  1.00  0.00           H
ATOM   3683  HA3 GLY   443      70.395  33.589  46.944  1.00  0.00           H
ATOM   3684  C   GLY   443      72.369  34.230  46.141  1.00  0.00           C
ATOM   3685  O   GLY   443      72.536  34.470  44.934  1.00  0.00           O
ATOM   3686  N   PHE   444      72.967  34.974  47.087  1.00  0.00           N
ATOM   3687  H   PHE   444      72.749  34.690  48.031  1.00  0.00           H
ATOM   3688  CA  PHE   444      73.962  36.015  46.819  1.00  0.00           C
ATOM   3689  HA  PHE   444      73.441  36.758  46.216  1.00  0.00           H
ATOM   3690  CB  PHE   444      74.321  36.577  48.148  1.00  0.00           C
ATOM   3691  HB2 PHE   444      73.482  36.651  48.840  1.00  0.00           H
ATOM   3692  HB3 PHE   444      75.013  35.985  48.746  1.00  0.00           H
ATOM   3693  CG  PHE   444      74.835  37.987  48.055  1.00  0.00           C
ATOM   3694  CD1 PHE   444      76.222  38.258  48.160  1.00  0.00           C
ATOM   3695  HD1 PHE   444      76.875  37.486  48.539  1.00  0.00           H
ATOM   3696  CE1 PHE   444      76.794  39.509  47.836  1.00  0.00           C
ATOM   3697  HE1 PHE   444      77.874  39.476  47.837  1.00  0.00           H
ATOM   3698  CZ  PHE   444      75.943  40.583  47.490  1.00  0.00           C
ATOM   3699  HZ  PHE   444      76.324  41.545  47.181  1.00  0.00           H
ATOM   3700  CE2 PHE   444      74.476  40.384  47.507  1.00  0.00           C
ATOM   3701  HE2 PHE   444      73.761  41.167  47.303  1.00  0.00           H
ATOM   3702  CD2 PHE   444      73.968  39.062  47.754  1.00  0.00           C
ATOM   3703  HD2 PHE   444      72.902  38.889  47.726  1.00  0.00           H
ATOM   3704  C   PHE   444      75.111  35.519  45.987  1.00  0.00           C
ATOM   3705  O   PHE   444      75.450  36.110  44.973  1.00  0.00           O
ATOM   3706  N   VAL   445      75.664  34.341  46.323  1.00  0.00           N
ATOM   3707  H   VAL   445      75.311  33.869  47.143  1.00  0.00           H
ATOM   3708  CA  VAL   445      76.815  33.769  45.674  1.00  0.00           C
ATOM   3709  HA  VAL   445      77.537  34.576  45.547  1.00  0.00           H
ATOM   3710  CB  VAL   445      77.490  32.786  46.622  1.00  0.00           C
ATOM   3711  HB  VAL   445      76.681  32.163  47.004  1.00  0.00           H
ATOM   3712  CG1 VAL   445      78.604  31.959  45.938  1.00  0.00           C
ATOM   3713 HG11 VAL   445      79.239  32.704  45.458  1.00  0.00           H
ATOM   3714 HG12 VAL   445      79.183  31.311  46.597  1.00  0.00           H
ATOM   3715 HG13 VAL   445      78.271  31.378  45.077  1.00  0.00           H
ATOM   3716  CG2 VAL   445      77.986  33.446  47.855  1.00  0.00           C
ATOM   3717 HG21 VAL   445      78.503  34.371  47.602  1.00  0.00           H
ATOM   3718 HG22 VAL   445      77.234  33.674  48.611  1.00  0.00           H
ATOM   3719 HG23 VAL   445      78.641  32.747  48.375  1.00  0.00           H
ATOM   3720  C   VAL   445      76.469  33.209  44.270  1.00  0.00           C
ATOM   3721  O   VAL   445      77.277  33.231  43.357  1.00  0.00           O
ATOM   3722  N   SER   446      75.288  32.535  44.144  1.00  0.00           N
ATOM   3723  H   SER   446      74.685  32.558  44.954  1.00  0.00           H
ATOM   3724  CA  SER   446      74.530  32.081  42.917  1.00  0.00           C
ATOM   3725  HA  SER   446      75.203  31.368  42.442  1.00  0.00           H
ATOM   3726  CB  SER   446      73.209  31.400  43.303  1.00  0.00           C
ATOM   3727  HB2 SER   446      73.419  30.618  44.033  1.00  0.00           H
ATOM   3728  HB3 SER   446      72.468  32.048  43.772  1.00  0.00           H
ATOM   3729  OG  SER   446      72.566  30.824  42.176  1.00  0.00           O
ATOM   3730  HG  SER   446      73.235  30.189  41.909  1.00  0.00           H
ATOM   3731  C   SER   446      74.276  33.252  41.932  1.00  0.00           C
ATOM   3732  O   SER   446      74.457  33.137  40.759  1.00  0.00           O
ATOM   3733  N   LEU   447      73.946  34.445  42.405  1.00  0.00           N
ATOM   3734  H   LEU   447      73.871  34.541  43.407  1.00  0.00           H
ATOM   3735  CA  LEU   447      73.851  35.721  41.665  1.00  0.00           C
ATOM   3736  HA  LEU   447      73.403  35.477  40.701  1.00  0.00           H
ATOM   3737  CB  LEU   447      72.998  36.693  42.498  1.00  0.00           C
ATOM   3738  HB2 LEU   447      73.518  36.827  43.446  1.00  0.00           H
ATOM   3739  HB3 LEU   447      73.034  37.650  41.976  1.00  0.00           H
ATOM   3740  CG  LEU   447      71.458  36.343  42.607  1.00  0.00           C
ATOM   3741  HG  LEU   447      71.333  35.261  42.585  1.00  0.00           H
ATOM   3742  CD1 LEU   447      70.847  37.029  43.832  1.00  0.00           C
ATOM   3743 HD11 LEU   447      69.768  36.931  43.712  1.00  0.00           H
ATOM   3744 HD12 LEU   447      71.060  36.536  44.781  1.00  0.00           H
ATOM   3745 HD13 LEU   447      71.030  38.103  43.819  1.00  0.00           H
ATOM   3746  CD2 LEU   447      70.749  36.801  41.387  1.00  0.00           C
ATOM   3747 HD21 LEU   447      71.023  37.849  41.267  1.00  0.00           H
ATOM   3748 HD22 LEU   447      71.122  36.245  40.527  1.00  0.00           H
ATOM   3749 HD23 LEU   447      69.686  36.560  41.357  1.00  0.00           H
ATOM   3750  C   LEU   447      75.290  36.177  41.313  1.00  0.00           C
ATOM   3751  O   LEU   447      75.599  36.469  40.129  1.00  0.00           O
ATOM   3752  N   PHE   448      76.195  36.113  42.263  1.00  0.00           N
ATOM   3753  H   PHE   448      75.930  35.968  43.227  1.00  0.00           H
ATOM   3754  CA  PHE   448      77.560  36.533  41.990  1.00  0.00           C
ATOM   3755  HA  PHE   448      77.455  37.580  41.707  1.00  0.00           H
ATOM   3756  CB  PHE   448      78.350  36.462  43.298  1.00  0.00           C
ATOM   3757  HB2 PHE   448      77.761  36.498  44.214  1.00  0.00           H
ATOM   3758  HB3 PHE   448      78.807  35.473  43.264  1.00  0.00           H
ATOM   3759  CG  PHE   448      79.437  37.524  43.430  1.00  0.00           C
ATOM   3760  CD1 PHE   448      79.309  38.624  44.319  1.00  0.00           C
ATOM   3761  HD1 PHE   448      78.371  38.652  44.853  1.00  0.00           H
ATOM   3762  CE1 PHE   448      80.353  39.541  44.466  1.00  0.00           C
ATOM   3763  HE1 PHE   448      80.350  40.419  45.095  1.00  0.00           H
ATOM   3764  CZ  PHE   448      81.464  39.398  43.660  1.00  0.00           C
ATOM   3765  HZ  PHE   448      82.306  40.071  43.729  1.00  0.00           H
ATOM   3766  CE2 PHE   448      81.640  38.335  42.777  1.00  0.00           C
ATOM   3767  HE2 PHE   448      82.512  38.279  42.142  1.00  0.00           H
ATOM   3768  CD2 PHE   448      80.619  37.419  42.678  1.00  0.00           C
ATOM   3769  HD2 PHE   448      80.607  36.576  42.002  1.00  0.00           H
ATOM   3770  C   PHE   448      78.253  35.671  40.914  1.00  0.00           C
ATOM   3771  O   PHE   448      78.955  36.206  40.039  1.00  0.00           O
ATOM   3772  N   ARG   449      78.072  34.362  40.977  1.00  0.00           N
ATOM   3773  H   ARG   449      77.390  34.085  41.668  1.00  0.00           H
ATOM   3774  CA  ARG   449      78.429  33.376  39.909  1.00  0.00           C
ATOM   3775  HA  ARG   449      79.514  33.352  39.806  1.00  0.00           H
ATOM   3776  CB  ARG   449      77.786  32.044  40.240  1.00  0.00           C
ATOM   3777  HB2 ARG   449      77.880  31.879  41.313  1.00  0.00           H
ATOM   3778  HB3 ARG   449      76.742  32.201  39.969  1.00  0.00           H
ATOM   3779  CG  ARG   449      78.331  30.811  39.400  1.00  0.00           C
ATOM   3780  HG2 ARG   449      78.087  30.866  38.339  1.00  0.00           H
ATOM   3781  HG3 ARG   449      79.419  30.854  39.364  1.00  0.00           H
ATOM   3782  CD  ARG   449      78.051  29.473  39.992  1.00  0.00           C
ATOM   3783  HD2 ARG   449      76.971  29.450  40.134  1.00  0.00           H
ATOM   3784  HD3 ARG   449      78.349  28.649  39.343  1.00  0.00           H
ATOM   3785  NE  ARG   449      78.838  29.338  41.206  1.00  0.00           N
ATOM   3786  HE  ARG   449      79.832  29.449  41.062  1.00  0.00           H
ATOM   3787  CZ  ARG   449      78.435  29.367  42.457  1.00  0.00           C
ATOM   3788  NH1 ARG   449      77.187  29.308  42.746  1.00  0.00           N
ATOM   3789 HH11 ARG   449      76.498  29.300  42.007  1.00  0.00           H
ATOM   3790 HH12 ARG   449      77.006  29.244  43.737  1.00  0.00           H
ATOM   3791  NH2 ARG   449      79.259  29.434  43.387  1.00  0.00           N
ATOM   3792 HH21 ARG   449      80.252  29.353  43.221  1.00  0.00           H
ATOM   3793 HH22 ARG   449      78.856  29.152  44.269  1.00  0.00           H
ATOM   3794  C   ARG   449      77.957  33.815  38.493  1.00  0.00           C
ATOM   3795  O   ARG   449      78.712  33.958  37.531  1.00  0.00           O
ATOM   3796  N   ILE   450      76.672  34.198  38.351  1.00  0.00           N
ATOM   3797  H   ILE   450      76.068  34.210  39.161  1.00  0.00           H
ATOM   3798  CA  ILE   450      76.054  34.810  37.162  1.00  0.00           C
ATOM   3799  HA  ILE   450      76.119  34.152  36.295  1.00  0.00           H
ATOM   3800  CB  ILE   450      74.514  35.158  37.248  1.00  0.00           C
ATOM   3801  HB  ILE   450      74.374  35.883  38.050  1.00  0.00           H
ATOM   3802  CG2 ILE   450      73.848  35.748  35.955  1.00  0.00           C
ATOM   3803 HG21 ILE   450      74.180  35.225  35.058  1.00  0.00           H
ATOM   3804 HG22 ILE   450      72.758  35.736  35.978  1.00  0.00           H
ATOM   3805 HG23 ILE   450      74.165  36.781  35.812  1.00  0.00           H
ATOM   3806  CG1 ILE   450      73.663  33.929  37.612  1.00  0.00           C
ATOM   3807 HG12 ILE   450      73.678  33.270  36.744  1.00  0.00           H
ATOM   3808 HG13 ILE   450      74.121  33.243  38.325  1.00  0.00           H
ATOM   3809  CD1 ILE   450      72.213  34.229  38.080  1.00  0.00           C
ATOM   3810 HD11 ILE   450      71.930  33.398  38.727  1.00  0.00           H
ATOM   3811 HD12 ILE   450      72.090  35.169  38.618  1.00  0.00           H
ATOM   3812 HD13 ILE   450      71.659  34.270  37.142  1.00  0.00           H
ATOM   3813  C   ILE   450      76.810  36.081  36.740  1.00  0.00           C
ATOM   3814  O   ILE   450      77.173  36.247  35.634  1.00  0.00           O
ATOM   3815  N   ARG   451      77.017  36.969  37.657  1.00  0.00           N
ATOM   3816  H   ARG   451      76.801  36.776  38.624  1.00  0.00           H
ATOM   3817  CA  ARG   451      77.632  38.294  37.425  1.00  0.00           C
ATOM   3818  HA  ARG   451      76.968  38.765  36.700  1.00  0.00           H
ATOM   3819  CB  ARG   451      77.651  39.189  38.681  1.00  0.00           C
ATOM   3820  HB2 ARG   451      76.692  39.034  39.175  1.00  0.00           H
ATOM   3821  HB3 ARG   451      78.457  38.816  39.314  1.00  0.00           H
ATOM   3822  CG  ARG   451      77.849  40.670  38.278  1.00  0.00           C
ATOM   3823  HG2 ARG   451      78.860  40.780  37.885  1.00  0.00           H
ATOM   3824  HG3 ARG   451      77.139  40.991  37.516  1.00  0.00           H
ATOM   3825  CD  ARG   451      77.612  41.543  39.490  1.00  0.00           C
ATOM   3826  HD2 ARG   451      76.555  41.332  39.655  1.00  0.00           H
ATOM   3827  HD3 ARG   451      78.241  41.112  40.269  1.00  0.00           H
ATOM   3828  NE  ARG   451      77.883  42.937  39.204  1.00  0.00           N
ATOM   3829  HE  ARG   451      77.145  43.587  38.974  1.00  0.00           H
ATOM   3830  CZ  ARG   451      79.083  43.505  39.110  1.00  0.00           C
ATOM   3831  NH1 ARG   451      80.179  42.832  39.300  1.00  0.00           N
ATOM   3832 HH11 ARG   451      80.266  41.834  39.431  1.00  0.00           H
ATOM   3833 HH12 ARG   451      81.031  43.374  39.292  1.00  0.00           H
ATOM   3834  NH2 ARG   451      79.207  44.740  38.880  1.00  0.00           N
ATOM   3835 HH21 ARG   451      78.441  45.315  38.558  1.00  0.00           H
ATOM   3836 HH22 ARG   451      80.124  45.160  38.931  1.00  0.00           H
ATOM   3837  C   ARG   451      79.124  38.087  36.967  1.00  0.00           C
ATOM   3838  O   ARG   451      79.515  38.677  35.993  1.00  0.00           O
ATOM   3839  N   THR   452      79.906  37.358  37.691  1.00  0.00           N
ATOM   3840  H   THR   452      79.340  36.854  38.360  1.00  0.00           H
ATOM   3841  CA  THR   452      81.260  36.883  37.289  1.00  0.00           C
ATOM   3842  HA  THR   452      81.846  37.802  37.303  1.00  0.00           H
ATOM   3843  CB  THR   452      81.809  35.910  38.266  1.00  0.00           C
ATOM   3844  HB  THR   452      81.324  34.948  38.101  1.00  0.00           H
ATOM   3845  CG2 THR   452      83.313  35.686  38.126  1.00  0.00           C
ATOM   3846 HG21 THR   452      83.574  35.411  37.104  1.00  0.00           H
ATOM   3847 HG22 THR   452      83.797  36.620  38.410  1.00  0.00           H
ATOM   3848 HG23 THR   452      83.551  34.875  38.814  1.00  0.00           H
ATOM   3849  OG1 THR   452      81.632  36.271  39.613  1.00  0.00           O
ATOM   3850  HG1 THR   452      80.697  36.142  39.792  1.00  0.00           H
ATOM   3851  C   THR   452      81.400  36.378  35.827  1.00  0.00           C
ATOM   3852  O   THR   452      82.187  36.943  35.035  1.00  0.00           O
ATOM   3853  N   ILE   453      80.540  35.435  35.390  1.00  0.00           N
ATOM   3854  H   ILE   453      79.853  35.131  36.065  1.00  0.00           H
ATOM   3855  CA  ILE   453      80.223  35.048  34.002  1.00  0.00           C
ATOM   3856  HA  ILE   453      81.098  34.539  33.599  1.00  0.00           H
ATOM   3857  CB  ILE   453      79.004  34.103  33.889  1.00  0.00           C
ATOM   3858  HB  ILE   453      78.086  34.561  34.256  1.00  0.00           H
ATOM   3859  CG2 ILE   453      78.618  33.891  32.382  1.00  0.00           C
ATOM   3860 HG21 ILE   453      78.480  34.824  31.836  1.00  0.00           H
ATOM   3861 HG22 ILE   453      79.444  33.352  31.918  1.00  0.00           H
ATOM   3862 HG23 ILE   453      77.743  33.243  32.351  1.00  0.00           H
ATOM   3863  CG1 ILE   453      79.315  32.802  34.670  1.00  0.00           C
ATOM   3864 HG12 ILE   453      80.133  32.308  34.147  1.00  0.00           H
ATOM   3865 HG13 ILE   453      79.743  33.092  35.630  1.00  0.00           H
ATOM   3866  CD1 ILE   453      78.106  31.937  34.831  1.00  0.00           C
ATOM   3867 HD11 ILE   453      78.131  31.277  35.699  1.00  0.00           H
ATOM   3868 HD12 ILE   453      77.138  32.426  34.939  1.00  0.00           H
ATOM   3869 HD13 ILE   453      78.043  31.246  33.991  1.00  0.00           H
ATOM   3870  C   ILE   453      80.021  36.400  33.178  1.00  0.00           C
ATOM   3871  O   ILE   453      80.748  36.626  32.239  1.00  0.00           O
ATOM   3872  N   MET   454      79.052  37.237  33.467  1.00  0.00           N
ATOM   3873  H   MET   454      78.477  37.117  34.288  1.00  0.00           H
ATOM   3874  CA  MET   454      78.763  38.466  32.752  1.00  0.00           C
ATOM   3875  HA  MET   454      78.410  38.172  31.763  1.00  0.00           H
ATOM   3876  CB  MET   454      77.618  39.300  33.355  1.00  0.00           C
ATOM   3877  HB2 MET   454      77.945  39.591  34.353  1.00  0.00           H
ATOM   3878  HB3 MET   454      77.441  40.190  32.750  1.00  0.00           H
ATOM   3879  CG  MET   454      76.283  38.553  33.288  1.00  0.00           C
ATOM   3880  HG2 MET   454      76.114  38.099  32.311  1.00  0.00           H
ATOM   3881  HG3 MET   454      76.347  37.834  34.105  1.00  0.00           H
ATOM   3882  SD  MET   454      74.990  39.782  33.692  1.00  0.00           S
ATOM   3883  CE  MET   454      73.476  38.890  33.347  1.00  0.00           C
ATOM   3884  HE1 MET   454      72.643  39.568  33.529  1.00  0.00           H
ATOM   3885  HE2 MET   454      73.356  38.668  32.286  1.00  0.00           H
ATOM   3886  HE3 MET   454      73.524  37.952  33.900  1.00  0.00           H
ATOM   3887  C   MET   454      79.973  39.384  32.588  1.00  0.00           C
ATOM   3888  O   MET   454      80.216  39.712  31.423  1.00  0.00           O
ATOM   3889  N   LYS   455      80.807  39.694  33.592  1.00  0.00           N
ATOM   3890  H   LYS   455      80.562  39.398  34.526  1.00  0.00           H
ATOM   3891  CA  LYS   455      82.056  40.475  33.465  1.00  0.00           C
ATOM   3892  HA  LYS   455      81.876  41.384  32.892  1.00  0.00           H
ATOM   3893  CB  LYS   455      82.511  40.805  34.883  1.00  0.00           C
ATOM   3894  HB2 LYS   455      82.183  40.060  35.609  1.00  0.00           H
ATOM   3895  HB3 LYS   455      83.600  40.837  34.916  1.00  0.00           H
ATOM   3896  CG  LYS   455      81.959  42.159  35.302  1.00  0.00           C
ATOM   3897  HG2 LYS   455      82.388  42.896  34.623  1.00  0.00           H
ATOM   3898  HG3 LYS   455      80.872  42.110  35.232  1.00  0.00           H
ATOM   3899  CD  LYS   455      82.546  42.353  36.734  1.00  0.00           C
ATOM   3900  HD2 LYS   455      81.871  43.098  37.156  1.00  0.00           H
ATOM   3901  HD3 LYS   455      82.606  41.450  37.342  1.00  0.00           H
ATOM   3902  CE  LYS   455      84.010  42.923  36.807  1.00  0.00           C
ATOM   3903  HE2 LYS   455      84.653  42.320  36.166  1.00  0.00           H
ATOM   3904  HE3 LYS   455      83.956  43.884  36.295  1.00  0.00           H
ATOM   3905  NZ  LYS   455      84.490  43.273  38.158  1.00  0.00           N
ATOM   3906  HZ1 LYS   455      84.429  42.483  38.784  1.00  0.00           H
ATOM   3907  HZ2 LYS   455      85.423  43.562  37.902  1.00  0.00           H
ATOM   3908  HZ3 LYS   455      84.095  44.042  38.681  1.00  0.00           H
ATOM   3909  C   LYS   455      83.208  39.838  32.780  1.00  0.00           C
ATOM   3910  O   LYS   455      84.164  40.557  32.522  1.00  0.00           O
ATOM   3911  N   HIP   456      83.120  38.544  32.409  1.00  0.00           N
ATOM   3912  H   HIP   456      82.294  38.067  32.741  1.00  0.00           H
ATOM   3913  CA  HIP   456      84.135  37.827  31.530  1.00  0.00           C
ATOM   3914  HA  HIP   456      85.150  38.168  31.737  1.00  0.00           H
ATOM   3915  CB  HIP   456      84.081  36.318  31.770  1.00  0.00           C
ATOM   3916  HB2 HIP   456      83.023  36.057  31.764  1.00  0.00           H
ATOM   3917  HB3 HIP   456      84.626  35.831  30.961  1.00  0.00           H
ATOM   3918  CG  HIP   456      84.716  35.887  33.104  1.00  0.00           C
ATOM   3919  ND1 HIP   456      84.805  34.582  33.381  1.00  0.00           N
ATOM   3920  HD1 HIP   456      84.376  33.830  32.861  1.00  0.00           H
ATOM   3921  CE1 HIP   456      85.187  34.444  34.712  1.00  0.00           C
ATOM   3922  HE1 HIP   456      85.236  33.453  35.139  1.00  0.00           H
ATOM   3923  NE2 HIP   456      85.393  35.740  35.159  1.00  0.00           N
ATOM   3924  HE2 HIP   456      85.652  35.993  36.101  1.00  0.00           H
ATOM   3925  CD2 HIP   456      85.027  36.611  34.181  1.00  0.00           C
ATOM   3926  HD2 HIP   456      84.901  37.683  34.137  1.00  0.00           H
ATOM   3927  C   HIP   456      83.998  38.262  30.078  1.00  0.00           C
ATOM   3928  O   HIP   456      84.780  37.992  29.197  1.00  0.00           O
ATOM   3929  N   ASP   457      82.912  39.024  29.830  1.00  0.00           N
ATOM   3930  H   ASP   457      82.274  39.304  30.561  1.00  0.00           H
ATOM   3931  CA  ASP   457      82.785  39.768  28.576  1.00  0.00           C
ATOM   3932  HA  ASP   457      83.810  39.961  28.259  1.00  0.00           H
ATOM   3933  CB  ASP   457      82.171  38.961  27.395  1.00  0.00           C
ATOM   3934  HB2 ASP   457      82.288  39.608  26.527  1.00  0.00           H
ATOM   3935  HB3 ASP   457      82.836  38.107  27.265  1.00  0.00           H
ATOM   3936  CG  ASP   457      80.721  38.653  27.547  1.00  0.00           C
ATOM   3937  OD1 ASP   457      80.247  37.471  27.693  1.00  0.00           O
ATOM   3938  OD2 ASP   457      79.904  39.544  27.365  1.00  0.00           O
ATOM   3939  C   ASP   457      82.042  41.119  28.873  1.00  0.00           C
ATOM   3940  O   ASP   457      81.946  41.554  30.021  1.00  0.00           O
ATOM   3941  N   GLY   458      81.459  41.764  27.838  1.00  0.00           N
ATOM   3942  H   GLY   458      81.642  41.223  27.005  1.00  0.00           H
ATOM   3943  CA  GLY   458      80.726  43.053  27.778  1.00  0.00           C
ATOM   3944  HA2 GLY   458      81.185  43.706  28.520  1.00  0.00           H
ATOM   3945  HA3 GLY   458      80.818  43.545  26.809  1.00  0.00           H
ATOM   3946  C   GLY   458      79.270  42.991  28.151  1.00  0.00           C
ATOM   3947  O   GLY   458      78.713  44.057  28.151  1.00  0.00           O
ATOM   3948  N   THR   459      78.731  41.875  28.633  1.00  0.00           N
ATOM   3949  H   THR   459      79.262  41.019  28.568  1.00  0.00           H
ATOM   3950  CA  THR   459      77.321  41.808  29.111  1.00  0.00           C
ATOM   3951  HA  THR   459      76.735  42.102  28.240  1.00  0.00           H
ATOM   3952  CB  THR   459      76.921  40.395  29.428  1.00  0.00           C
ATOM   3953  HB  THR   459      77.405  39.994  30.319  1.00  0.00           H
ATOM   3954  CG2 THR   459      75.435  40.350  29.625  1.00  0.00           C
ATOM   3955 HG21 THR   459      75.032  40.870  28.756  1.00  0.00           H
ATOM   3956 HG22 THR   459      75.058  39.334  29.505  1.00  0.00           H
ATOM   3957 HG23 THR   459      75.151  40.894  30.525  1.00  0.00           H
ATOM   3958  OG1 THR   459      77.279  39.584  28.389  1.00  0.00           O
ATOM   3959  HG1 THR   459      78.129  39.840  28.022  1.00  0.00           H
ATOM   3960  C   THR   459      77.033  42.860  30.152  1.00  0.00           C
ATOM   3961  O   THR   459      77.807  43.086  31.060  1.00  0.00           O
ATOM   3962  N   LYS   460      75.845  43.398  30.121  1.00  0.00           N
ATOM   3963  H   LYS   460      75.145  43.086  29.464  1.00  0.00           H
ATOM   3964  CA  LYS   460      75.415  44.457  30.980  1.00  0.00           C
ATOM   3965  HA  LYS   460      76.285  45.048  31.263  1.00  0.00           H
ATOM   3966  CB  LYS   460      74.441  45.271  30.137  1.00  0.00           C
ATOM   3967  HB2 LYS   460      74.970  45.547  29.225  1.00  0.00           H
ATOM   3968  HB3 LYS   460      73.539  44.705  29.904  1.00  0.00           H
ATOM   3969  CG  LYS   460      74.059  46.545  30.893  1.00  0.00           C
ATOM   3970  HG2 LYS   460      73.620  46.346  31.870  1.00  0.00           H
ATOM   3971  HG3 LYS   460      75.038  46.976  31.103  1.00  0.00           H
ATOM   3972  CD  LYS   460      73.249  47.614  30.177  1.00  0.00           C
ATOM   3973  HD2 LYS   460      73.703  47.781  29.200  1.00  0.00           H
ATOM   3974  HD3 LYS   460      72.273  47.145  30.054  1.00  0.00           H
ATOM   3975  CE  LYS   460      73.200  48.995  30.939  1.00  0.00           C
ATOM   3976  HE2 LYS   460      72.820  48.911  31.957  1.00  0.00           H
ATOM   3977  HE3 LYS   460      74.203  49.304  31.235  1.00  0.00           H
ATOM   3978  NZ  LYS   460      72.485  50.019  30.220  1.00  0.00           N
ATOM   3979  HZ1 LYS   460      72.235  49.600  29.336  1.00  0.00           H
ATOM   3980  HZ2 LYS   460      71.666  50.296  30.742  1.00  0.00           H
ATOM   3981  HZ3 LYS   460      73.078  50.823  30.072  1.00  0.00           H
ATOM   3982  C   LYS   460      74.902  43.870  32.287  1.00  0.00           C
ATOM   3983  O   LYS   460      73.912  43.180  32.378  1.00  0.00           O
ATOM   3984  N   THR   461      75.616  44.145  33.345  1.00  0.00           N
ATOM   3985  H   THR   461      76.416  44.759  33.280  1.00  0.00           H
ATOM   3986  CA  THR   461      75.276  43.661  34.700  1.00  0.00           C
ATOM   3987  HA  THR   461      74.911  42.637  34.778  1.00  0.00           H
ATOM   3988  CB  THR   461      76.644  43.619  35.568  1.00  0.00           C
ATOM   3989  HB  THR   461      76.454  43.197  36.554  1.00  0.00           H
ATOM   3990  CG2 THR   461      77.613  42.667  35.054  1.00  0.00           C
ATOM   3991 HG21 THR   461      78.453  42.453  35.716  1.00  0.00           H
ATOM   3992 HG22 THR   461      77.115  41.710  34.898  1.00  0.00           H
ATOM   3993 HG23 THR   461      78.090  43.071  34.160  1.00  0.00           H
ATOM   3994  OG1 THR   461      77.244  44.909  35.491  1.00  0.00           O
ATOM   3995  HG1 THR   461      77.035  45.313  36.337  1.00  0.00           H
ATOM   3996  C   THR   461      74.344  44.577  35.502  1.00  0.00           C
ATOM   3997  O   THR   461      74.081  44.157  36.616  1.00  0.00           O
ATOM   3998  N   GLU   462      73.829  45.725  35.067  1.00  0.00           N
ATOM   3999  H   GLU   462      74.123  45.965  34.131  1.00  0.00           H
ATOM   4000  CA  GLU   462      72.896  46.675  35.663  1.00  0.00           C
ATOM   4001  HA  GLU   462      73.493  47.337  36.291  1.00  0.00           H
ATOM   4002  CB  GLU   462      72.368  47.533  34.460  1.00  0.00           C
ATOM   4003  HB2 GLU   462      73.239  47.991  33.991  1.00  0.00           H
ATOM   4004  HB3 GLU   462      72.045  46.856  33.669  1.00  0.00           H
ATOM   4005  CG  GLU   462      71.232  48.485  34.760  1.00  0.00           C
ATOM   4006  HG2 GLU   462      71.292  49.180  33.923  1.00  0.00           H
ATOM   4007  HG3 GLU   462      70.269  47.974  34.748  1.00  0.00           H
ATOM   4008  CD  GLU   462      71.406  49.256  36.057  1.00  0.00           C
ATOM   4009  OE1 GLU   462      72.527  49.709  36.306  1.00  0.00           O
ATOM   4010  OE2 GLU   462      70.437  49.730  36.699  1.00  0.00           O
ATOM   4011  C   GLU   462      71.764  46.060  36.508  1.00  0.00           C
ATOM   4012  O   GLU   462      71.623  46.306  37.700  1.00  0.00           O
ATOM   4013  N   LYS   463      70.869  45.340  35.789  1.00  0.00           N
ATOM   4014  H   LYS   463      71.196  44.952  34.916  1.00  0.00           H
ATOM   4015  CA  LYS   463      69.703  44.677  36.439  1.00  0.00           C
ATOM   4016  HA  LYS   463      69.207  45.419  37.066  1.00  0.00           H
ATOM   4017  CB  LYS   463      68.686  44.237  35.377  1.00  0.00           C
ATOM   4018  HB2 LYS   463      69.190  43.543  34.704  1.00  0.00           H
ATOM   4019  HB3 LYS   463      67.875  43.700  35.870  1.00  0.00           H
ATOM   4020  CG  LYS   463      68.160  45.410  34.502  1.00  0.00           C
ATOM   4021  HG2 LYS   463      68.092  46.309  35.115  1.00  0.00           H
ATOM   4022  HG3 LYS   463      68.865  45.584  33.689  1.00  0.00           H
ATOM   4023  CD  LYS   463      66.848  45.259  33.910  1.00  0.00           C
ATOM   4024  HD2 LYS   463      66.690  44.246  33.540  1.00  0.00           H
ATOM   4025  HD3 LYS   463      66.156  45.376  34.744  1.00  0.00           H
ATOM   4026  CE  LYS   463      66.459  46.195  32.873  1.00  0.00           C
ATOM   4027  HE2 LYS   463      67.380  46.451  32.349  1.00  0.00           H
ATOM   4028  HE3 LYS   463      65.596  45.751  32.377  1.00  0.00           H
ATOM   4029  NZ  LYS   463      65.903  47.478  33.454  1.00  0.00           N
ATOM   4030  HZ1 LYS   463      65.270  47.315  34.224  1.00  0.00           H
ATOM   4031  HZ2 LYS   463      66.532  48.210  33.751  1.00  0.00           H
ATOM   4032  HZ3 LYS   463      65.371  47.827  32.670  1.00  0.00           H
ATOM   4033  C   LYS   463      70.043  43.563  37.412  1.00  0.00           C
ATOM   4034  O   LYS   463      69.419  43.414  38.475  1.00  0.00           O
ATOM   4035  N   LEU   464      71.109  42.797  37.088  1.00  0.00           N
ATOM   4036  H   LEU   464      71.509  42.994  36.182  1.00  0.00           H
ATOM   4037  CA  LEU   464      71.602  41.712  37.894  1.00  0.00           C
ATOM   4038  HA  LEU   464      70.705  41.146  38.143  1.00  0.00           H
ATOM   4039  CB  LEU   464      72.537  40.967  36.938  1.00  0.00           C
ATOM   4040  HB2 LEU   464      71.991  40.892  35.998  1.00  0.00           H
ATOM   4041  HB3 LEU   464      73.341  41.685  36.774  1.00  0.00           H
ATOM   4042  CG  LEU   464      73.001  39.504  37.295  1.00  0.00           C
ATOM   4043  HG  LEU   464      73.543  39.140  36.422  1.00  0.00           H
ATOM   4044  CD1 LEU   464      73.925  39.299  38.390  1.00  0.00           C
ATOM   4045 HD11 LEU   464      74.423  38.332  38.321  1.00  0.00           H
ATOM   4046 HD12 LEU   464      74.697  40.068  38.375  1.00  0.00           H
ATOM   4047 HD13 LEU   464      73.631  39.414  39.433  1.00  0.00           H
ATOM   4048  CD2 LEU   464      71.677  38.654  37.473  1.00  0.00           C
ATOM   4049 HD21 LEU   464      71.964  37.603  37.511  1.00  0.00           H
ATOM   4050 HD22 LEU   464      71.281  38.936  38.449  1.00  0.00           H
ATOM   4051 HD23 LEU   464      70.891  38.825  36.738  1.00  0.00           H
ATOM   4052  C   LEU   464      72.203  42.288  39.193  1.00  0.00           C
ATOM   4053  O   LEU   464      72.086  41.718  40.217  1.00  0.00           O
ATOM   4054  N   GLU   465      72.915  43.423  39.181  1.00  0.00           N
ATOM   4055  H   GLU   465      73.042  43.793  38.250  1.00  0.00           H
ATOM   4056  CA  GLU   465      73.600  44.014  40.370  1.00  0.00           C
ATOM   4057  HA  GLU   465      73.900  43.196  41.024  1.00  0.00           H
ATOM   4058  CB  GLU   465      74.955  44.561  39.847  1.00  0.00           C
ATOM   4059  HB2 GLU   465      75.693  44.652  40.643  1.00  0.00           H
ATOM   4060  HB3 GLU   465      75.366  43.857  39.123  1.00  0.00           H
ATOM   4061  CG  GLU   465      74.897  45.998  39.277  1.00  0.00           C
ATOM   4062  HG2 GLU   465      73.919  46.151  38.820  1.00  0.00           H
ATOM   4063  HG3 GLU   465      75.000  46.632  40.157  1.00  0.00           H
ATOM   4064  CD  GLU   465      76.019  46.365  38.236  1.00  0.00           C
ATOM   4065  OE1 GLU   465      75.932  47.490  37.689  1.00  0.00           O
ATOM   4066  OE2 GLU   465      76.853  45.570  37.898  1.00  0.00           O
ATOM   4067  C   GLU   465      72.660  44.894  41.206  1.00  0.00           C
ATOM   4068  O   GLU   465      72.654  44.830  42.398  1.00  0.00           O
ATOM   4069  N   LYS   466      71.594  45.387  40.603  1.00  0.00           N
ATOM   4070  H   LYS   466      71.650  45.415  39.595  1.00  0.00           H
ATOM   4071  CA  LYS   466      70.368  45.807  41.201  1.00  0.00           C
ATOM   4072  HA  LYS   466      70.529  46.477  42.045  1.00  0.00           H
ATOM   4073  CB  LYS   466      69.418  46.542  40.216  1.00  0.00           C
ATOM   4074  HB2 LYS   466      69.489  46.255  39.166  1.00  0.00           H
ATOM   4075  HB3 LYS   466      68.390  46.316  40.501  1.00  0.00           H
ATOM   4076  CG  LYS   466      69.544  48.060  40.367  1.00  0.00           C
ATOM   4077  HG2 LYS   466      68.748  48.416  39.713  1.00  0.00           H
ATOM   4078  HG3 LYS   466      69.351  48.445  41.368  1.00  0.00           H
ATOM   4079  CD  LYS   466      70.813  48.619  39.860  1.00  0.00           C
ATOM   4080  HD2 LYS   466      71.654  48.316  40.484  1.00  0.00           H
ATOM   4081  HD3 LYS   466      70.966  48.300  38.829  1.00  0.00           H
ATOM   4082  CE  LYS   466      70.846  50.136  39.823  1.00  0.00           C
ATOM   4083  HE2 LYS   466      69.908  50.482  39.387  1.00  0.00           H
ATOM   4084  HE3 LYS   466      70.773  50.472  40.858  1.00  0.00           H
ATOM   4085  NZ  LYS   466      72.009  50.578  39.011  1.00  0.00           N
ATOM   4086  HZ1 LYS   466      72.899  50.301  39.401  1.00  0.00           H
ATOM   4087  HZ2 LYS   466      72.042  50.149  38.098  1.00  0.00           H
ATOM   4088  HZ3 LYS   466      72.058  51.579  38.881  1.00  0.00           H
ATOM   4089  C   LYS   466      69.562  44.620  41.853  1.00  0.00           C
ATOM   4090  O   LYS   466      68.987  44.921  42.911  1.00  0.00           O
ATOM   4091  N   LEU   467      69.578  43.390  41.372  1.00  0.00           N
ATOM   4092  H   LEU   467      69.909  43.277  40.425  1.00  0.00           H
ATOM   4093  CA  LEU   467      68.984  42.197  41.992  1.00  0.00           C
ATOM   4094  HA  LEU   467      67.969  42.505  42.243  1.00  0.00           H
ATOM   4095  CB  LEU   467      68.688  41.095  40.957  1.00  0.00           C
ATOM   4096  HB2 LEU   467      68.286  41.537  40.045  1.00  0.00           H
ATOM   4097  HB3 LEU   467      69.635  40.698  40.591  1.00  0.00           H
ATOM   4098  CG  LEU   467      67.763  39.917  41.355  1.00  0.00           C
ATOM   4099  HG  LEU   467      68.208  39.333  42.160  1.00  0.00           H
ATOM   4100  CD1 LEU   467      66.296  40.267  41.622  1.00  0.00           C
ATOM   4101 HD11 LEU   467      65.821  39.353  41.979  1.00  0.00           H
ATOM   4102 HD12 LEU   467      66.201  40.950  42.467  1.00  0.00           H
ATOM   4103 HD13 LEU   467      65.736  40.683  40.785  1.00  0.00           H
ATOM   4104  CD2 LEU   467      67.722  39.011  40.082  1.00  0.00           C
ATOM   4105 HD21 LEU   467      67.261  39.561  39.262  1.00  0.00           H
ATOM   4106 HD22 LEU   467      68.689  38.678  39.703  1.00  0.00           H
ATOM   4107 HD23 LEU   467      67.140  38.131  40.355  1.00  0.00           H
ATOM   4108  C   LEU   467      69.718  41.721  43.189  1.00  0.00           C
ATOM   4109  O   LEU   467      69.097  41.125  44.076  1.00  0.00           O
ATOM   4110  N   MET   468      71.055  41.893  43.120  1.00  0.00           N
ATOM   4111  H   MET   468      71.413  42.255  42.248  1.00  0.00           H
ATOM   4112  CA  MET   468      72.028  41.561  44.252  1.00  0.00           C
ATOM   4113  HA  MET   468      71.860  40.527  44.555  1.00  0.00           H
ATOM   4114  CB  MET   468      73.412  41.439  43.746  1.00  0.00           C
ATOM   4115  HB2 MET   468      73.675  42.336  43.185  1.00  0.00           H
ATOM   4116  HB3 MET   468      74.068  41.485  44.615  1.00  0.00           H
ATOM   4117  CG  MET   468      73.679  40.173  42.919  1.00  0.00           C
ATOM   4118  HG2 MET   468      73.568  39.357  43.634  1.00  0.00           H
ATOM   4119  HG3 MET   468      72.870  39.940  42.227  1.00  0.00           H
ATOM   4120  SD  MET   468      75.212  39.987  42.075  1.00  0.00           S
ATOM   4121  CE  MET   468      76.265  39.953  43.578  1.00  0.00           C
ATOM   4122  HE1 MET   468      77.284  39.908  43.192  1.00  0.00           H
ATOM   4123  HE2 MET   468      76.212  40.960  43.993  1.00  0.00           H
ATOM   4124  HE3 MET   468      76.005  39.161  44.279  1.00  0.00           H
ATOM   4125  C   MET   468      71.777  42.500  45.401  1.00  0.00           C
ATOM   4126  O   MET   468      71.625  41.956  46.484  1.00  0.00           O
ATOM   4127  N   VAL   469      71.600  43.811  45.125  1.00  0.00           N
ATOM   4128  H   VAL   469      71.759  44.074  44.163  1.00  0.00           H
ATOM   4129  CA  VAL   469      71.208  44.793  46.124  1.00  0.00           C
ATOM   4130  HA  VAL   469      71.751  44.666  47.061  1.00  0.00           H
ATOM   4131  CB  VAL   469      71.504  46.246  45.588  1.00  0.00           C
ATOM   4132  HB  VAL   469      71.044  46.391  44.611  1.00  0.00           H
ATOM   4133  CG1 VAL   469      70.977  47.280  46.592  1.00  0.00           C
ATOM   4134 HG11 VAL   469      71.073  48.228  46.064  1.00  0.00           H
ATOM   4135 HG12 VAL   469      69.910  47.231  46.810  1.00  0.00           H
ATOM   4136 HG13 VAL   469      71.595  47.305  47.490  1.00  0.00           H
ATOM   4137  CG2 VAL   469      72.995  46.555  45.335  1.00  0.00           C
ATOM   4138 HG21 VAL   469      73.412  45.947  44.532  1.00  0.00           H
ATOM   4139 HG22 VAL   469      73.103  47.630  45.186  1.00  0.00           H
ATOM   4140 HG23 VAL   469      73.554  46.376  46.254  1.00  0.00           H
ATOM   4141  C   VAL   469      69.822  44.562  46.619  1.00  0.00           C
ATOM   4142  O   VAL   469      69.664  44.497  47.813  1.00  0.00           O
ATOM   4143  N   ARG   470      68.824  44.315  45.764  1.00  0.00           N
ATOM   4144  H   ARG   470      68.921  44.364  44.760  1.00  0.00           H
ATOM   4145  CA  ARG   470      67.427  44.069  46.151  1.00  0.00           C
ATOM   4146  HA  ARG   470      66.983  44.916  46.674  1.00  0.00           H
ATOM   4147  CB  ARG   470      66.548  43.744  44.900  1.00  0.00           C
ATOM   4148  HB2 ARG   470      66.724  44.509  44.144  1.00  0.00           H
ATOM   4149  HB3 ARG   470      66.914  42.792  44.516  1.00  0.00           H
ATOM   4150  CG  ARG   470      64.964  43.573  45.184  1.00  0.00           C
ATOM   4151  HG2 ARG   470      64.508  42.779  44.592  1.00  0.00           H
ATOM   4152  HG3 ARG   470      64.736  43.274  46.207  1.00  0.00           H
ATOM   4153  CD  ARG   470      64.194  44.856  44.933  1.00  0.00           C
ATOM   4154  HD2 ARG   470      64.668  45.656  45.502  1.00  0.00           H
ATOM   4155  HD3 ARG   470      64.114  45.016  43.858  1.00  0.00           H
ATOM   4156  NE  ARG   470      62.765  44.651  45.380  1.00  0.00           N
ATOM   4157  HE  ARG   470      62.314  43.750  45.310  1.00  0.00           H
ATOM   4158  CZ  ARG   470      62.046  45.518  46.036  1.00  0.00           C
ATOM   4159  NH1 ARG   470      62.267  46.796  46.110  1.00  0.00           N
ATOM   4160 HH11 ARG   470      63.113  47.129  45.669  1.00  0.00           H
ATOM   4161 HH12 ARG   470      61.640  47.416  46.602  1.00  0.00           H
ATOM   4162  NH2 ARG   470      60.856  45.131  46.559  1.00  0.00           N
ATOM   4163 HH21 ARG   470      60.619  44.155  46.453  1.00  0.00           H
ATOM   4164 HH22 ARG   470      60.253  45.773  47.052  1.00  0.00           H
ATOM   4165  C   ARG   470      67.378  42.844  47.154  1.00  0.00           C
ATOM   4166  O   ARG   470      66.761  42.994  48.228  1.00  0.00           O
ATOM   4167  N   ILE   471      68.147  41.758  47.003  1.00  0.00           N
ATOM   4168  H   ILE   471      68.767  41.677  46.210  1.00  0.00           H
ATOM   4169  CA  ILE   471      68.054  40.653  47.986  1.00  0.00           C
ATOM   4170  HA  ILE   471      67.059  40.497  48.403  1.00  0.00           H
ATOM   4171  CB  ILE   471      68.511  39.276  47.437  1.00  0.00           C
ATOM   4172  HB  ILE   471      67.853  39.119  46.582  1.00  0.00           H
ATOM   4173  CG2 ILE   471      69.980  39.266  46.765  1.00  0.00           C
ATOM   4174 HG21 ILE   471      70.739  39.430  47.530  1.00  0.00           H
ATOM   4175 HG22 ILE   471      70.373  38.386  46.256  1.00  0.00           H
ATOM   4176 HG23 ILE   471      70.121  40.078  46.052  1.00  0.00           H
ATOM   4177  CG1 ILE   471      68.438  38.175  48.503  1.00  0.00           C
ATOM   4178 HG12 ILE   471      69.229  38.355  49.231  1.00  0.00           H
ATOM   4179 HG13 ILE   471      67.486  38.294  49.019  1.00  0.00           H
ATOM   4180  CD1 ILE   471      68.645  36.753  47.970  1.00  0.00           C
ATOM   4181 HD11 ILE   471      67.950  36.539  47.158  1.00  0.00           H
ATOM   4182 HD12 ILE   471      69.700  36.583  47.758  1.00  0.00           H
ATOM   4183 HD13 ILE   471      68.472  36.059  48.793  1.00  0.00           H
ATOM   4184  C   ILE   471      68.922  41.066  49.183  1.00  0.00           C
ATOM   4185  O   ILE   471      68.348  40.807  50.254  1.00  0.00           O
ATOM   4186  N   GLY   472      70.115  41.657  49.056  1.00  0.00           N
ATOM   4187  H   GLY   472      70.437  41.756  48.104  1.00  0.00           H
ATOM   4188  CA  GLY   472      70.905  42.097  50.244  1.00  0.00           C
ATOM   4189  HA2 GLY   472      71.229  41.274  50.882  1.00  0.00           H
ATOM   4190  HA3 GLY   472      71.791  42.681  49.996  1.00  0.00           H
ATOM   4191  C   GLY   472      70.191  43.040  51.195  1.00  0.00           C
ATOM   4192  O   GLY   472      70.305  42.913  52.404  1.00  0.00           O
ATOM   4193  N   VAL   473      69.310  43.983  50.648  1.00  0.00           N
ATOM   4194  H   VAL   473      69.307  44.106  49.646  1.00  0.00           H
ATOM   4195  CA  VAL   473      68.557  44.952  51.406  1.00  0.00           C
ATOM   4196  HA  VAL   473      69.157  45.364  52.217  1.00  0.00           H
ATOM   4197  CB  VAL   473      68.108  46.059  50.427  1.00  0.00           C
ATOM   4198  HB  VAL   473      67.860  45.580  49.480  1.00  0.00           H
ATOM   4199  CG1 VAL   473      66.849  46.900  50.821  1.00  0.00           C
ATOM   4200 HG11 VAL   473      66.992  47.436  51.759  1.00  0.00           H
ATOM   4201 HG12 VAL   473      66.680  47.654  50.053  1.00  0.00           H
ATOM   4202 HG13 VAL   473      65.946  46.298  50.926  1.00  0.00           H
ATOM   4203  CG2 VAL   473      69.247  47.072  50.218  1.00  0.00           C
ATOM   4204 HG21 VAL   473      69.491  47.383  51.234  1.00  0.00           H
ATOM   4205 HG22 VAL   473      70.078  46.576  49.716  1.00  0.00           H
ATOM   4206 HG23 VAL   473      68.965  47.904  49.572  1.00  0.00           H
ATOM   4207  C   VAL   473      67.383  44.278  52.093  1.00  0.00           C
ATOM   4208  O   VAL   473      67.170  44.532  53.260  1.00  0.00           O
ATOM   4209  N   PHE   474      66.638  43.374  51.392  1.00  0.00           N
ATOM   4210  H   PHE   474      66.835  43.209  50.415  1.00  0.00           H
ATOM   4211  CA  PHE   474      65.622  42.556  52.021  1.00  0.00           C
ATOM   4212  HA  PHE   474      64.820  43.155  52.451  1.00  0.00           H
ATOM   4213  CB  PHE   474      65.097  41.532  50.999  1.00  0.00           C
ATOM   4214  HB2 PHE   474      64.541  42.143  50.287  1.00  0.00           H
ATOM   4215  HB3 PHE   474      65.924  41.051  50.476  1.00  0.00           H
ATOM   4216  CG  PHE   474      64.226  40.405  51.560  1.00  0.00           C
ATOM   4217  CD1 PHE   474      64.811  39.283  52.041  1.00  0.00           C
ATOM   4218  HD1 PHE   474      65.877  39.156  51.923  1.00  0.00           H
ATOM   4219  CE1 PHE   474      64.076  38.183  52.580  1.00  0.00           C
ATOM   4220  HE1 PHE   474      64.602  37.288  52.877  1.00  0.00           H
ATOM   4221  CZ  PHE   474      62.694  38.329  52.632  1.00  0.00           C
ATOM   4222  HZ  PHE   474      62.076  37.527  53.009  1.00  0.00           H
ATOM   4223  CE2 PHE   474      62.074  39.536  52.220  1.00  0.00           C
ATOM   4224  HE2 PHE   474      61.012  39.707  52.132  1.00  0.00           H
ATOM   4225  CD2 PHE   474      62.852  40.611  51.771  1.00  0.00           C
ATOM   4226  HD2 PHE   474      62.534  41.567  51.381  1.00  0.00           H
ATOM   4227  C   PHE   474      66.209  41.810  53.186  1.00  0.00           C
ATOM   4228  O   PHE   474      65.689  41.746  54.292  1.00  0.00           O
ATOM   4229  N   SER   475      67.426  41.269  53.000  1.00  0.00           N
ATOM   4230  H   SER   475      67.829  41.352  52.078  1.00  0.00           H
ATOM   4231  CA  SER   475      68.102  40.417  54.009  1.00  0.00           C
ATOM   4232  HA  SER   475      67.441  39.677  54.458  1.00  0.00           H
ATOM   4233  CB  SER   475      69.420  39.784  53.418  1.00  0.00           C
ATOM   4234  HB2 SER   475      70.007  40.652  53.118  1.00  0.00           H
ATOM   4235  HB3 SER   475      69.916  39.193  54.188  1.00  0.00           H
ATOM   4236  OG  SER   475      69.023  39.116  52.235  1.00  0.00           O
ATOM   4237  HG  SER   475      68.612  39.707  51.599  1.00  0.00           H
ATOM   4238  C   SER   475      68.465  41.217  55.259  1.00  0.00           C
ATOM   4239  O   SER   475      67.878  40.898  56.335  1.00  0.00           O
ATOM   4240  N   VAL   476      69.242  42.320  55.199  1.00  0.00           N
ATOM   4241  H   VAL   476      69.531  42.561  54.262  1.00  0.00           H
ATOM   4242  CA  VAL   476      69.355  43.322  56.236  1.00  0.00           C
ATOM   4243  HA  VAL   476      69.966  42.891  57.029  1.00  0.00           H
ATOM   4244  CB  VAL   476      69.972  44.611  55.534  1.00  0.00           C
ATOM   4245  HB  VAL   476      69.405  44.766  54.616  1.00  0.00           H
ATOM   4246  CG1 VAL   476      69.749  45.931  56.337  1.00  0.00           C
ATOM   4247 HG11 VAL   476      70.258  46.762  55.849  1.00  0.00           H
ATOM   4248 HG12 VAL   476      68.674  46.112  56.347  1.00  0.00           H
ATOM   4249 HG13 VAL   476      70.153  45.788  57.340  1.00  0.00           H
ATOM   4250  CG2 VAL   476      71.406  44.473  55.140  1.00  0.00           C
ATOM   4251 HG21 VAL   476      71.794  45.322  54.577  1.00  0.00           H
ATOM   4252 HG22 VAL   476      71.922  44.391  56.096  1.00  0.00           H
ATOM   4253 HG23 VAL   476      71.658  43.514  54.687  1.00  0.00           H
ATOM   4254  C   VAL   476      68.045  43.615  56.969  1.00  0.00           C
ATOM   4255  O   VAL   476      67.952  43.607  58.135  1.00  0.00           O
ATOM   4256  N   LEU   477      66.933  43.825  56.149  1.00  0.00           N
ATOM   4257  H   LEU   477      66.987  43.719  55.146  1.00  0.00           H
ATOM   4258  CA  LEU   477      65.629  44.350  56.724  1.00  0.00           C
ATOM   4259  HA  LEU   477      65.905  45.107  57.459  1.00  0.00           H
ATOM   4260  CB  LEU   477      64.783  44.893  55.579  1.00  0.00           C
ATOM   4261  HB2 LEU   477      64.786  44.117  54.813  1.00  0.00           H
ATOM   4262  HB3 LEU   477      63.750  44.924  55.928  1.00  0.00           H
ATOM   4263  CG  LEU   477      65.203  46.264  54.910  1.00  0.00           C
ATOM   4264  HG  LEU   477      66.227  46.134  54.559  1.00  0.00           H
ATOM   4265  CD1 LEU   477      64.301  46.440  53.732  1.00  0.00           C
ATOM   4266 HD11 LEU   477      64.536  47.398  53.269  1.00  0.00           H
ATOM   4267 HD12 LEU   477      64.380  45.609  53.031  1.00  0.00           H
ATOM   4268 HD13 LEU   477      63.258  46.439  54.050  1.00  0.00           H
ATOM   4269  CD2 LEU   477      65.214  47.400  55.923  1.00  0.00           C
ATOM   4270 HD21 LEU   477      65.451  48.348  55.439  1.00  0.00           H
ATOM   4271 HD22 LEU   477      64.199  47.441  56.316  1.00  0.00           H
ATOM   4272 HD23 LEU   477      66.009  47.241  56.652  1.00  0.00           H
ATOM   4273  C   LEU   477      64.802  43.297  57.581  1.00  0.00           C
ATOM   4274  O   LEU   477      63.838  43.654  58.261  1.00  0.00           O
ATOM   4275  N   TYR   478      65.260  42.072  57.625  1.00  0.00           N
ATOM   4276  H   TYR   478      66.007  41.860  56.979  1.00  0.00           H
ATOM   4277  CA  TYR   478      64.653  41.015  58.410  1.00  0.00           C
ATOM   4278  HA  TYR   478      63.788  41.332  58.993  1.00  0.00           H
ATOM   4279  CB  TYR   478      64.023  40.011  57.486  1.00  0.00           C
ATOM   4280  HB2 TYR   478      64.696  39.893  56.638  1.00  0.00           H
ATOM   4281  HB3 TYR   478      63.879  39.042  57.964  1.00  0.00           H
ATOM   4282  CG  TYR   478      62.565  40.293  57.015  1.00  0.00           C
ATOM   4283  CD1 TYR   478      62.364  41.118  55.962  1.00  0.00           C
ATOM   4284  HD1 TYR   478      63.208  41.568  55.460  1.00  0.00           H
ATOM   4285  CE1 TYR   478      61.125  41.539  55.628  1.00  0.00           C
ATOM   4286  HE1 TYR   478      61.046  42.206  54.782  1.00  0.00           H
ATOM   4287  CZ  TYR   478      59.990  41.116  56.336  1.00  0.00           C
ATOM   4288  OH  TYR   478      58.758  41.521  55.990  1.00  0.00           O
ATOM   4289  HH  TYR   478      58.394  41.731  56.853  1.00  0.00           H
ATOM   4290  CE2 TYR   478      60.121  40.156  57.343  1.00  0.00           C
ATOM   4291  HE2 TYR   478      59.261  39.820  57.903  1.00  0.00           H
ATOM   4292  CD2 TYR   478      61.410  39.889  57.748  1.00  0.00           C
ATOM   4293  HD2 TYR   478      61.544  39.306  58.647  1.00  0.00           H
ATOM   4294  C   TYR   478      65.692  40.339  59.384  1.00  0.00           C
ATOM   4295  O   TYR   478      65.425  40.164  60.610  1.00  0.00           O
ATOM   4296  N   THR   479      66.898  40.218  58.895  1.00  0.00           N
ATOM   4297  H   THR   479      67.113  40.410  57.927  1.00  0.00           H
ATOM   4298  CA  THR   479      67.983  39.642  59.704  1.00  0.00           C
ATOM   4299  HA  THR   479      67.528  38.795  60.216  1.00  0.00           H
ATOM   4300  CB  THR   479      69.165  39.235  58.842  1.00  0.00           C
ATOM   4301  HB  THR   479      69.916  38.762  59.474  1.00  0.00           H
ATOM   4302  CG2 THR   479      68.728  38.294  57.709  1.00  0.00           C
ATOM   4303 HG21 THR   479      69.551  38.219  56.999  1.00  0.00           H
ATOM   4304 HG22 THR   479      68.669  37.337  58.229  1.00  0.00           H
ATOM   4305 HG23 THR   479      67.791  38.570  57.225  1.00  0.00           H
ATOM   4306  OG1 THR   479      69.691  40.402  58.187  1.00  0.00           O
ATOM   4307  HG1 THR   479      68.943  40.624  57.627  1.00  0.00           H
ATOM   4308  C   THR   479      68.431  40.599  60.866  1.00  0.00           C
ATOM   4309  O   THR   479      68.702  40.097  61.947  1.00  0.00           O
ATOM   4310  N   VAL   480      68.485  41.948  60.679  1.00  0.00           N
ATOM   4311  H   VAL   480      68.460  42.231  59.710  1.00  0.00           H
ATOM   4312  CA  VAL   480      68.763  42.907  61.729  1.00  0.00           C
ATOM   4313  HA  VAL   480      69.692  42.560  62.182  1.00  0.00           H
ATOM   4314  CB  VAL   480      69.043  44.363  61.159  1.00  0.00           C
ATOM   4315  HB  VAL   480      68.154  44.576  60.565  1.00  0.00           H
ATOM   4316  CG1 VAL   480      69.100  45.364  62.419  1.00  0.00           C
ATOM   4317 HG11 VAL   480      69.671  44.878  63.210  1.00  0.00           H
ATOM   4318 HG12 VAL   480      69.602  46.294  62.152  1.00  0.00           H
ATOM   4319 HG13 VAL   480      68.074  45.636  62.668  1.00  0.00           H
ATOM   4320  CG2 VAL   480      70.408  44.498  60.307  1.00  0.00           C
ATOM   4321 HG21 VAL   480      70.305  45.436  59.761  1.00  0.00           H
ATOM   4322 HG22 VAL   480      71.240  44.571  61.007  1.00  0.00           H
ATOM   4323 HG23 VAL   480      70.577  43.571  59.758  1.00  0.00           H
ATOM   4324  C   VAL   480      67.749  42.906  62.891  1.00  0.00           C
ATOM   4325  O   VAL   480      68.124  42.691  64.051  1.00  0.00           O
ATOM   4326  N   PRO   481      66.474  43.139  62.669  1.00  0.00           N
ATOM   4327  CD  PRO   481      65.830  43.470  61.443  1.00  0.00           C
ATOM   4328  HD2 PRO   481      66.061  42.707  60.700  1.00  0.00           H
ATOM   4329  HD3 PRO   481      66.075  44.491  61.149  1.00  0.00           H
ATOM   4330  CG  PRO   481      64.398  43.266  61.780  1.00  0.00           C
ATOM   4331  HG2 PRO   481      64.261  42.187  61.857  1.00  0.00           H
ATOM   4332  HG3 PRO   481      63.737  43.789  61.089  1.00  0.00           H
ATOM   4333  CB  PRO   481      64.100  43.770  63.190  1.00  0.00           C
ATOM   4334  HB2 PRO   481      63.297  43.285  63.746  1.00  0.00           H
ATOM   4335  HB3 PRO   481      64.082  44.859  63.216  1.00  0.00           H
ATOM   4336  CA  PRO   481      65.438  43.256  63.729  1.00  0.00           C
ATOM   4337  HA  PRO   481      65.703  44.087  64.383  1.00  0.00           H
ATOM   4338  C   PRO   481      65.241  41.951  64.537  1.00  0.00           C
ATOM   4339  O   PRO   481      65.162  42.077  65.744  1.00  0.00           O
ATOM   4340  N   ALA   482      65.277  40.794  63.882  1.00  0.00           N
ATOM   4341  H   ALA   482      65.507  40.798  62.898  1.00  0.00           H
ATOM   4342  CA  ALA   482      65.395  39.498  64.598  1.00  0.00           C
ATOM   4343  HA  ALA   482      64.527  39.353  65.241  1.00  0.00           H
ATOM   4344  CB  ALA   482      65.399  38.412  63.538  1.00  0.00           C
ATOM   4345  HB1 ALA   482      65.378  37.444  64.038  1.00  0.00           H
ATOM   4346  HB2 ALA   482      64.492  38.487  62.939  1.00  0.00           H
ATOM   4347  HB3 ALA   482      66.321  38.505  62.965  1.00  0.00           H
ATOM   4348  C   ALA   482      66.667  39.389  65.446  1.00  0.00           C
ATOM   4349  O   ALA   482      66.621  38.882  66.586  1.00  0.00           O
ATOM   4350  N   THR   483      67.792  39.844  64.914  1.00  0.00           N
ATOM   4351  H   THR   483      67.771  40.250  63.989  1.00  0.00           H
ATOM   4352  CA  THR   483      69.039  39.973  65.732  1.00  0.00           C
ATOM   4353  HA  THR   483      69.325  38.989  66.103  1.00  0.00           H
ATOM   4354  CB  THR   483      70.354  40.413  64.841  1.00  0.00           C
ATOM   4355  HB  THR   483      70.308  41.470  64.576  1.00  0.00           H
ATOM   4356  CG2 THR   483      71.744  40.244  65.443  1.00  0.00           C
ATOM   4357 HG21 THR   483      72.571  40.046  64.760  1.00  0.00           H
ATOM   4358 HG22 THR   483      72.052  41.117  66.019  1.00  0.00           H
ATOM   4359 HG23 THR   483      71.742  39.477  66.217  1.00  0.00           H
ATOM   4360  OG1 THR   483      70.452  39.546  63.728  1.00  0.00           O
ATOM   4361  HG1 THR   483      69.891  39.761  62.980  1.00  0.00           H
ATOM   4362  C   THR   483      68.959  40.886  66.947  1.00  0.00           C
ATOM   4363  O   THR   483      69.662  40.582  67.924  1.00  0.00           O
ATOM   4364  N   ILE   484      68.160  41.969  66.980  1.00  0.00           N
ATOM   4365  H   ILE   484      67.655  42.105  66.117  1.00  0.00           H
ATOM   4366  CA  ILE   484      67.912  42.781  68.155  1.00  0.00           C
ATOM   4367  HA  ILE   484      68.904  42.929  68.579  1.00  0.00           H
ATOM   4368  CB  ILE   484      67.304  44.183  67.804  1.00  0.00           C
ATOM   4369  HB  ILE   484      66.478  43.966  67.127  1.00  0.00           H
ATOM   4370  CG2 ILE   484      66.879  45.027  68.938  1.00  0.00           C
ATOM   4371 HG21 ILE   484      66.629  46.044  68.638  1.00  0.00           H
ATOM   4372 HG22 ILE   484      65.985  44.626  69.415  1.00  0.00           H
ATOM   4373 HG23 ILE   484      67.680  45.195  69.658  1.00  0.00           H
ATOM   4374  CG1 ILE   484      68.334  44.884  66.851  1.00  0.00           C
ATOM   4375 HG12 ILE   484      69.251  45.046  67.418  1.00  0.00           H
ATOM   4376 HG13 ILE   484      68.316  44.247  65.966  1.00  0.00           H
ATOM   4377  CD1 ILE   484      67.894  46.237  66.280  1.00  0.00           C
ATOM   4378 HD11 ILE   484      68.527  46.503  65.433  1.00  0.00           H
ATOM   4379 HD12 ILE   484      66.903  46.064  65.861  1.00  0.00           H
ATOM   4380 HD13 ILE   484      67.818  47.050  67.002  1.00  0.00           H
ATOM   4381  C   ILE   484      67.077  42.029  69.151  1.00  0.00           C
ATOM   4382  O   ILE   484      67.344  41.928  70.361  1.00  0.00           O
ATOM   4383  N   VAL   485      65.954  41.473  68.747  1.00  0.00           N
ATOM   4384  H   VAL   485      65.688  41.695  67.799  1.00  0.00           H
ATOM   4385  CA  VAL   485      65.052  40.596  69.538  1.00  0.00           C
ATOM   4386  HA  VAL   485      64.668  41.189  70.368  1.00  0.00           H
ATOM   4387  CB  VAL   485      63.838  40.068  68.781  1.00  0.00           C
ATOM   4388  HB  VAL   485      64.195  39.478  67.937  1.00  0.00           H
ATOM   4389  CG1 VAL   485      62.971  39.105  69.657  1.00  0.00           C
ATOM   4390 HG11 VAL   485      62.091  38.724  69.139  1.00  0.00           H
ATOM   4391 HG12 VAL   485      63.607  38.297  70.017  1.00  0.00           H
ATOM   4392 HG13 VAL   485      62.660  39.546  70.604  1.00  0.00           H
ATOM   4393  CG2 VAL   485      63.022  41.323  68.329  1.00  0.00           C
ATOM   4394 HG21 VAL   485      62.321  40.910  67.604  1.00  0.00           H
ATOM   4395 HG22 VAL   485      62.519  41.697  69.221  1.00  0.00           H
ATOM   4396 HG23 VAL   485      63.662  42.006  67.772  1.00  0.00           H
ATOM   4397  C   VAL   485      65.904  39.421  70.168  1.00  0.00           C
ATOM   4398  O   VAL   485      65.840  39.248  71.388  1.00  0.00           O
ATOM   4399  N   LEU   486      66.714  38.673  69.440  1.00  0.00           N
ATOM   4400  H   LEU   486      66.610  38.786  68.441  1.00  0.00           H
ATOM   4401  CA  LEU   486      67.432  37.540  69.805  1.00  0.00           C
ATOM   4402  HA  LEU   486      66.800  36.875  70.394  1.00  0.00           H
ATOM   4403  CB  LEU   486      68.054  36.880  68.622  1.00  0.00           C
ATOM   4404  HB2 LEU   486      67.236  36.634  67.944  1.00  0.00           H
ATOM   4405  HB3 LEU   486      68.710  37.629  68.177  1.00  0.00           H
ATOM   4406  CG  LEU   486      68.769  35.544  68.927  1.00  0.00           C
ATOM   4407  HG  LEU   486      69.704  35.736  69.454  1.00  0.00           H
ATOM   4408  CD1 LEU   486      67.933  34.481  69.682  1.00  0.00           C
ATOM   4409 HD11 LEU   486      68.474  33.535  69.707  1.00  0.00           H
ATOM   4410 HD12 LEU   486      67.781  34.766  70.723  1.00  0.00           H
ATOM   4411 HD13 LEU   486      66.991  34.396  69.139  1.00  0.00           H
ATOM   4412  CD2 LEU   486      69.151  34.998  67.503  1.00  0.00           C
ATOM   4413 HD21 LEU   486      68.315  34.603  66.925  1.00  0.00           H
ATOM   4414 HD22 LEU   486      69.745  35.697  66.915  1.00  0.00           H
ATOM   4415 HD23 LEU   486      69.751  34.121  67.744  1.00  0.00           H
ATOM   4416  C   LEU   486      68.455  38.032  70.840  1.00  0.00           C
ATOM   4417  O   LEU   486      68.587  37.402  71.908  1.00  0.00           O
ATOM   4418  N   ALA   487      69.180  39.122  70.620  1.00  0.00           N
ATOM   4419  H   ALA   487      69.212  39.613  69.739  1.00  0.00           H
ATOM   4420  CA  ALA   487      70.100  39.778  71.538  1.00  0.00           C
ATOM   4421  HA  ALA   487      70.819  39.026  71.864  1.00  0.00           H
ATOM   4422  CB  ALA   487      70.862  40.890  70.838  1.00  0.00           C
ATOM   4423  HB1 ALA   487      71.208  40.596  69.847  1.00  0.00           H
ATOM   4424  HB2 ALA   487      70.169  41.672  70.527  1.00  0.00           H
ATOM   4425  HB3 ALA   487      71.605  41.376  71.470  1.00  0.00           H
ATOM   4426  C   ALA   487      69.430  40.175  72.846  1.00  0.00           C
ATOM   4427  O   ALA   487      70.085  40.090  73.863  1.00  0.00           O
ATOM   4428  N   CYS   488      68.129  40.714  72.878  1.00  0.00           N
ATOM   4429  H   CYS   488      67.712  41.027  72.013  1.00  0.00           H
ATOM   4430  CA  CYS   488      67.333  40.912  74.064  1.00  0.00           C
ATOM   4431  HA  CYS   488      67.907  41.493  74.786  1.00  0.00           H
ATOM   4432  CB  CYS   488      66.032  41.635  73.824  1.00  0.00           C
ATOM   4433  HB2 CYS   488      65.330  41.033  73.248  1.00  0.00           H
ATOM   4434  HB3 CYS   488      65.577  41.814  74.798  1.00  0.00           H
ATOM   4435  SG  CYS   488      66.263  43.222  73.097  1.00  0.00           S
ATOM   4436  HG  CYS   488      66.766  42.919  71.897  1.00  0.00           H
ATOM   4437  C   CYS   488      66.985  39.614  74.689  1.00  0.00           C
ATOM   4438  O   CYS   488      66.846  39.729  75.950  1.00  0.00           O
ATOM   4439  N   TYR   489      66.962  38.468  74.025  1.00  0.00           N
ATOM   4440  H   TYR   489      66.814  38.468  73.026  1.00  0.00           H
ATOM   4441  CA  TYR   489      66.836  37.178  74.679  1.00  0.00           C
ATOM   4442  HA  TYR   489      66.169  37.267  75.538  1.00  0.00           H
ATOM   4443  CB  TYR   489      66.278  36.021  73.817  1.00  0.00           C
ATOM   4444  HB2 TYR   489      66.989  35.808  73.018  1.00  0.00           H
ATOM   4445  HB3 TYR   489      66.297  35.149  74.470  1.00  0.00           H
ATOM   4446  CG  TYR   489      64.893  36.187  73.194  1.00  0.00           C
ATOM   4447  CD1 TYR   489      63.994  37.226  73.603  1.00  0.00           C
ATOM   4448  HD1 TYR   489      64.319  37.840  74.430  1.00  0.00           H
ATOM   4449  CE1 TYR   489      62.706  37.321  72.992  1.00  0.00           C
ATOM   4450  HE1 TYR   489      61.907  37.895  73.437  1.00  0.00           H
ATOM   4451  CZ  TYR   489      62.411  36.491  71.918  1.00  0.00           C
ATOM   4452  OH  TYR   489      61.234  36.590  71.181  1.00  0.00           O
ATOM   4453  HH  TYR   489      60.702  37.345  71.441  1.00  0.00           H
ATOM   4454  CE2 TYR   489      63.321  35.548  71.492  1.00  0.00           C
ATOM   4455  HE2 TYR   489      63.160  35.002  70.574  1.00  0.00           H
ATOM   4456  CD2 TYR   489      64.524  35.350  72.147  1.00  0.00           C
ATOM   4457  HD2 TYR   489      65.226  34.677  71.679  1.00  0.00           H
ATOM   4458  C   TYR   489      68.130  36.699  75.345  1.00  0.00           C
ATOM   4459  O   TYR   489      68.139  36.324  76.499  1.00  0.00           O
ATOM   4460  N   PHE   490      69.299  36.796  74.694  1.00  0.00           N
ATOM   4461  H   PHE   490      69.253  37.094  73.730  1.00  0.00           H
ATOM   4462  CA  PHE   490      70.582  36.409  75.310  1.00  0.00           C
ATOM   4463  HA  PHE   490      70.452  35.436  75.784  1.00  0.00           H
ATOM   4464  CB  PHE   490      71.644  36.442  74.175  1.00  0.00           C
ATOM   4465  HB2 PHE   490      71.299  37.230  73.505  1.00  0.00           H
ATOM   4466  HB3 PHE   490      72.634  36.623  74.592  1.00  0.00           H
ATOM   4467  CG  PHE   490      71.687  35.180  73.336  1.00  0.00           C
ATOM   4468  CD1 PHE   490      71.209  35.182  71.995  1.00  0.00           C
ATOM   4469  HD1 PHE   490      70.728  36.094  71.676  1.00  0.00           H
ATOM   4470  CE1 PHE   490      71.470  34.089  71.211  1.00  0.00           C
ATOM   4471  HE1 PHE   490      71.239  34.149  70.158  1.00  0.00           H
ATOM   4472  CZ  PHE   490      72.052  32.902  71.764  1.00  0.00           C
ATOM   4473  HZ  PHE   490      72.238  32.071  71.101  1.00  0.00           H
ATOM   4474  CE2 PHE   490      72.409  32.863  73.136  1.00  0.00           C
ATOM   4475  HE2 PHE   490      72.827  31.994  73.623  1.00  0.00           H
ATOM   4476  CD2 PHE   490      72.267  34.058  73.848  1.00  0.00           C
ATOM   4477  HD2 PHE   490      72.553  34.051  74.890  1.00  0.00           H
ATOM   4478  C   PHE   490      71.027  37.392  76.547  1.00  0.00           C
ATOM   4479  O   PHE   490      71.505  37.016  77.568  1.00  0.00           O
ATOM   4480  N   TYR   491      70.619  38.668  76.357  1.00  0.00           N
ATOM   4481  H   TYR   491      70.368  38.986  75.432  1.00  0.00           H
ATOM   4482  CA  TYR   491      70.420  39.559  77.542  1.00  0.00           C
ATOM   4483  HA  TYR   491      71.448  39.583  77.903  1.00  0.00           H
ATOM   4484  CB  TYR   491      70.111  40.991  77.048  1.00  0.00           C
ATOM   4485  HB2 TYR   491      71.046  41.402  76.669  1.00  0.00           H
ATOM   4486  HB3 TYR   491      69.408  40.964  76.216  1.00  0.00           H
ATOM   4487  CG  TYR   491      69.701  41.945  78.205  1.00  0.00           C
ATOM   4488  CD1 TYR   491      68.333  42.101  78.564  1.00  0.00           C
ATOM   4489  HD1 TYR   491      67.549  41.638  77.983  1.00  0.00           H
ATOM   4490  CE1 TYR   491      68.006  42.943  79.635  1.00  0.00           C
ATOM   4491  HE1 TYR   491      66.995  43.134  79.962  1.00  0.00           H
ATOM   4492  CZ  TYR   491      68.980  43.564  80.468  1.00  0.00           C
ATOM   4493  OH  TYR   491      68.641  44.408  81.507  1.00  0.00           O
ATOM   4494  HH  TYR   491      69.476  44.689  81.887  1.00  0.00           H
ATOM   4495  CE2 TYR   491      70.311  43.345  80.091  1.00  0.00           C
ATOM   4496  HE2 TYR   491      71.146  43.784  80.616  1.00  0.00           H
ATOM   4497  CD2 TYR   491      70.644  42.616  78.963  1.00  0.00           C
ATOM   4498  HD2 TYR   491      71.705  42.508  78.791  1.00  0.00           H
ATOM   4499  C   TYR   491      69.510  39.085  78.730  1.00  0.00           C
ATOM   4500  O   TYR   491      69.967  38.993  79.871  1.00  0.00           O
ATOM   4501  N   GLU   492      68.222  38.745  78.454  1.00  0.00           N
ATOM   4502  H   GLU   492      67.884  38.826  77.505  1.00  0.00           H
ATOM   4503  CA  GLU   492      67.322  38.230  79.499  1.00  0.00           C
ATOM   4504  HA  GLU   492      67.272  39.033  80.234  1.00  0.00           H
ATOM   4505  CB  GLU   492      65.949  37.805  78.902  1.00  0.00           C
ATOM   4506  HB2 GLU   492      65.403  38.589  78.378  1.00  0.00           H
ATOM   4507  HB3 GLU   492      66.085  37.042  78.136  1.00  0.00           H
ATOM   4508  CG  GLU   492      64.960  37.388  80.061  1.00  0.00           C
ATOM   4509  HG2 GLU   492      65.186  36.355  80.325  1.00  0.00           H
ATOM   4510  HG3 GLU   492      65.169  38.042  80.908  1.00  0.00           H
ATOM   4511  CD  GLU   492      63.462  37.513  79.629  1.00  0.00           C
ATOM   4512  OE1 GLU   492      62.528  36.867  80.158  1.00  0.00           O
ATOM   4513  OE2 GLU   492      63.159  38.249  78.638  1.00  0.00           O
ATOM   4514  C   GLU   492      67.982  37.110  80.386  1.00  0.00           C
ATOM   4515  O   GLU   492      68.056  37.229  81.598  1.00  0.00           O
ATOM   4516  N   GLN   493      68.587  36.062  79.819  1.00  0.00           N
ATOM   4517  H   GLN   493      68.559  36.013  78.811  1.00  0.00           H
ATOM   4518  CA  GLN   493      69.319  34.972  80.379  1.00  0.00           C
ATOM   4519  HA  GLN   493      68.699  34.457  81.112  1.00  0.00           H
ATOM   4520  CB  GLN   493      69.794  34.075  79.131  1.00  0.00           C
ATOM   4521  HB2 GLN   493      68.968  33.678  78.541  1.00  0.00           H
ATOM   4522  HB3 GLN   493      70.436  34.637  78.453  1.00  0.00           H
ATOM   4523  CG  GLN   493      70.499  32.876  79.629  1.00  0.00           C
ATOM   4524  HG2 GLN   493      71.427  33.280  80.033  1.00  0.00           H
ATOM   4525  HG3 GLN   493      69.920  32.431  80.438  1.00  0.00           H
ATOM   4526  CD  GLN   493      70.712  31.907  78.511  1.00  0.00           C
ATOM   4527  OE1 GLN   493      70.057  30.902  78.393  1.00  0.00           O
ATOM   4528  NE2 GLN   493      71.633  32.159  77.582  1.00  0.00           N
ATOM   4529 HE21 GLN   493      71.844  31.388  76.965  1.00  0.00           H
ATOM   4530 HE22 GLN   493      72.302  32.904  77.716  1.00  0.00           H
ATOM   4531  C   GLN   493      70.438  35.534  81.217  1.00  0.00           C
ATOM   4532  O   GLN   493      70.569  35.132  82.401  1.00  0.00           O
ATOM   4533  N   ALA   494      71.207  36.470  80.720  1.00  0.00           N
ATOM   4534  H   ALA   494      71.015  36.941  79.847  1.00  0.00           H
ATOM   4535  CA  ALA   494      72.452  37.023  81.385  1.00  0.00           C
ATOM   4536  HA  ALA   494      72.961  36.146  81.784  1.00  0.00           H
ATOM   4537  CB  ALA   494      73.437  37.622  80.421  1.00  0.00           C
ATOM   4538  HB1 ALA   494      74.290  38.015  80.975  1.00  0.00           H
ATOM   4539  HB2 ALA   494      73.691  36.808  79.742  1.00  0.00           H
ATOM   4540  HB3 ALA   494      72.999  38.433  79.840  1.00  0.00           H
ATOM   4541  C   ALA   494      72.133  37.999  82.577  1.00  0.00           C
ATOM   4542  O   ALA   494      73.036  38.187  83.443  1.00  0.00           O
ATOM   4543  N   PHE   495      70.978  38.655  82.568  1.00  0.00           N
ATOM   4544  H   PHE   495      70.453  38.635  81.705  1.00  0.00           H
ATOM   4545  CA  PHE   495      70.765  39.709  83.595  1.00  0.00           C
ATOM   4546  HA  PHE   495      71.563  39.826  84.328  1.00  0.00           H
ATOM   4547  CB  PHE   495      70.677  41.133  82.984  1.00  0.00           C
ATOM   4548  HB2 PHE   495      69.978  41.080  82.149  1.00  0.00           H
ATOM   4549  HB3 PHE   495      70.142  41.881  83.569  1.00  0.00           H
ATOM   4550  CG  PHE   495      71.897  41.720  82.375  1.00  0.00           C
ATOM   4551  CD1 PHE   495      72.618  42.718  83.082  1.00  0.00           C
ATOM   4552  HD1 PHE   495      72.300  43.289  83.941  1.00  0.00           H
ATOM   4553  CE1 PHE   495      73.715  43.266  82.412  1.00  0.00           C
ATOM   4554  HE1 PHE   495      74.203  44.150  82.797  1.00  0.00           H
ATOM   4555  CZ  PHE   495      74.103  42.850  81.156  1.00  0.00           C
ATOM   4556  HZ  PHE   495      74.965  43.342  80.731  1.00  0.00           H
ATOM   4557  CE2 PHE   495      73.545  41.735  80.514  1.00  0.00           C
ATOM   4558  HE2 PHE   495      73.943  41.448  79.552  1.00  0.00           H
ATOM   4559  CD2 PHE   495      72.412  41.208  81.145  1.00  0.00           C
ATOM   4560  HD2 PHE   495      72.000  40.368  80.606  1.00  0.00           H
ATOM   4561  C   PHE   495      69.601  39.530  84.559  1.00  0.00           C
ATOM   4562  O   PHE   495      69.533  40.193  85.603  1.00  0.00           O
ATOM   4563  N   ARG   496      68.600  38.662  84.135  1.00  0.00           N
ATOM   4564  H   ARG   496      68.666  38.216  83.231  1.00  0.00           H
ATOM   4565  CA  ARG   496      67.369  38.534  84.913  1.00  0.00           C
ATOM   4566  HA  ARG   496      66.959  39.536  85.043  1.00  0.00           H
ATOM   4567  CB  ARG   496      66.247  37.819  84.056  1.00  0.00           C
ATOM   4568  HB2 ARG   496      66.215  38.433  83.156  1.00  0.00           H
ATOM   4569  HB3 ARG   496      66.515  36.812  83.736  1.00  0.00           H
ATOM   4570  CG  ARG   496      64.808  37.787  84.654  1.00  0.00           C
ATOM   4571  HG2 ARG   496      64.801  37.329  85.643  1.00  0.00           H
ATOM   4572  HG3 ARG   496      64.442  38.803  84.805  1.00  0.00           H
ATOM   4573  CD  ARG   496      63.818  37.059  83.789  1.00  0.00           C
ATOM   4574  HD2 ARG   496      63.837  37.584  82.834  1.00  0.00           H
ATOM   4575  HD3 ARG   496      64.225  36.050  83.730  1.00  0.00           H
ATOM   4576  NE  ARG   496      62.509  37.060  84.420  1.00  0.00           N
ATOM   4577  HE  ARG   496      62.428  36.873  85.410  1.00  0.00           H
ATOM   4578  CZ  ARG   496      61.336  37.256  83.873  1.00  0.00           C
ATOM   4579  NH1 ARG   496      61.194  37.434  82.590  1.00  0.00           N
ATOM   4580 HH11 ARG   496      61.908  37.302  81.888  1.00  0.00           H
ATOM   4581 HH12 ARG   496      60.280  37.671  82.231  1.00  0.00           H
ATOM   4582  NH2 ARG   496      60.249  37.115  84.542  1.00  0.00           N
ATOM   4583 HH21 ARG   496      60.314  36.722  85.470  1.00  0.00           H
ATOM   4584 HH22 ARG   496      59.414  37.109  83.974  1.00  0.00           H
ATOM   4585  C   ARG   496      67.551  38.065  86.296  1.00  0.00           C
ATOM   4586  O   ARG   496      66.875  38.523  87.226  1.00  0.00           O
ATOM   4587  N   GLU   497      68.558  37.296  86.601  1.00  0.00           N
ATOM   4588  H   GLU   497      69.057  36.995  85.776  1.00  0.00           H
ATOM   4589  CA  GLU   497      68.904  36.903  87.973  1.00  0.00           C
ATOM   4590  HA  GLU   497      67.998  36.482  88.408  1.00  0.00           H
ATOM   4591  CB  GLU   497      69.904  35.722  87.786  1.00  0.00           C
ATOM   4592  HB2 GLU   497      69.311  34.902  87.381  1.00  0.00           H
ATOM   4593  HB3 GLU   497      70.559  35.860  86.927  1.00  0.00           H
ATOM   4594  CG  GLU   497      70.765  35.378  89.021  1.00  0.00           C
ATOM   4595  HG2 GLU   497      71.053  36.347  89.430  1.00  0.00           H
ATOM   4596  HG3 GLU   497      70.266  34.787  89.789  1.00  0.00           H
ATOM   4597  CD  GLU   497      71.940  34.505  88.654  1.00  0.00           C
ATOM   4598  OE1 GLU   497      71.752  33.362  88.150  1.00  0.00           O
ATOM   4599  OE2 GLU   497      73.069  34.998  88.819  1.00  0.00           O
ATOM   4600  C   GLU   497      69.356  37.965  88.917  1.00  0.00           C
ATOM   4601  O   GLU   497      68.893  38.018  89.997  1.00  0.00           O
ATOM   4602  N   HIP   498      70.225  38.866  88.381  1.00  0.00           N
ATOM   4603  H   HIP   498      70.637  38.625  87.491  1.00  0.00           H
ATOM   4604  CA  HIP   498      70.729  40.052  89.094  1.00  0.00           C
ATOM   4605  HA  HIP   498      71.126  39.738  90.060  1.00  0.00           H
ATOM   4606  CB  HIP   498      71.919  40.774  88.309  1.00  0.00           C
ATOM   4607  HB2 HIP   498      72.807  40.144  88.354  1.00  0.00           H
ATOM   4608  HB3 HIP   498      71.730  40.859  87.239  1.00  0.00           H
ATOM   4609  CG  HIP   498      72.356  42.115  88.785  1.00  0.00           C
ATOM   4610  ND1 HIP   498      72.998  43.101  88.107  1.00  0.00           N
ATOM   4611  HD1 HIP   498      73.238  43.065  87.127  1.00  0.00           H
ATOM   4612  CE1 HIP   498      73.262  44.167  88.952  1.00  0.00           C
ATOM   4613  HE1 HIP   498      73.893  45.018  88.742  1.00  0.00           H
ATOM   4614  NE2 HIP   498      72.767  43.871  90.134  1.00  0.00           N
ATOM   4615  HE2 HIP   498      72.634  44.508  90.907  1.00  0.00           H
ATOM   4616  CD2 HIP   498      72.279  42.585  90.092  1.00  0.00           C
ATOM   4617  HD2 HIP   498      71.990  41.966  90.929  1.00  0.00           H
ATOM   4618  C   HIP   498      69.519  40.924  89.344  1.00  0.00           C
ATOM   4619  O   HIP   498      69.320  41.403  90.475  1.00  0.00           O
ATOM   4620  N   TRP   499      68.690  41.146  88.304  1.00  0.00           N
ATOM   4621  H   TRP   499      68.955  40.829  87.382  1.00  0.00           H
ATOM   4622  CA  TRP   499      67.480  42.013  88.414  1.00  0.00           C
ATOM   4623  HA  TRP   499      67.793  42.910  88.948  1.00  0.00           H
ATOM   4624  CB  TRP   499      67.028  42.516  87.086  1.00  0.00           C
ATOM   4625  HB2 TRP   499      67.085  43.604  87.043  1.00  0.00           H
ATOM   4626  HB3 TRP   499      67.816  42.259  86.378  1.00  0.00           H
ATOM   4627  CG  TRP   499      65.726  42.142  86.409  1.00  0.00           C
ATOM   4628  CD1 TRP   499      64.412  42.077  86.863  1.00  0.00           C
ATOM   4629  HD1 TRP   499      64.146  42.334  87.878  1.00  0.00           H
ATOM   4630  NE1 TRP   499      63.544  41.732  85.816  1.00  0.00           N
ATOM   4631  HE1 TRP   499      62.550  41.573  85.903  1.00  0.00           H
ATOM   4632  CE2 TRP   499      64.240  41.566  84.633  1.00  0.00           C
ATOM   4633  CZ2 TRP   499      63.900  41.130  83.369  1.00  0.00           C
ATOM   4634  HZ2 TRP   499      62.877  41.018  83.042  1.00  0.00           H
ATOM   4635  CH2 TRP   499      64.877  40.946  82.406  1.00  0.00           C
ATOM   4636  HH2 TRP   499      64.564  40.704  81.402  1.00  0.00           H
ATOM   4637  CZ3 TRP   499      66.237  41.156  82.713  1.00  0.00           C
ATOM   4638  HZ3 TRP   499      66.998  40.881  81.998  1.00  0.00           H
ATOM   4639  CE3 TRP   499      66.568  41.620  84.016  1.00  0.00           C
ATOM   4640  HE3 TRP   499      67.602  41.821  84.256  1.00  0.00           H
ATOM   4641  CD2 TRP   499      65.581  41.816  85.025  1.00  0.00           C
ATOM   4642  C   TRP   499      66.473  41.373  89.386  1.00  0.00           C
ATOM   4643  O   TRP   499      65.928  42.059  90.235  1.00  0.00           O
ATOM   4644  N   GLU   500      66.209  40.037  89.380  1.00  0.00           N
ATOM   4645  H   GLU   500      66.908  39.557  88.831  1.00  0.00           H
ATOM   4646  CA  GLU   500      65.199  39.389  90.267  1.00  0.00           C
ATOM   4647  HA  GLU   500      64.235  39.898  90.275  1.00  0.00           H
ATOM   4648  CB  GLU   500      65.029  37.931  89.822  1.00  0.00           C
ATOM   4649  HB2 GLU   500      64.820  37.901  88.752  1.00  0.00           H
ATOM   4650  HB3 GLU   500      65.915  37.341  90.057  1.00  0.00           H
ATOM   4651  CG  GLU   500      63.896  37.308  90.638  1.00  0.00           C
ATOM   4652  HG2 GLU   500      64.057  37.210  91.712  1.00  0.00           H
ATOM   4653  HG3 GLU   500      63.019  37.954  90.632  1.00  0.00           H
ATOM   4654  CD  GLU   500      63.449  35.973  90.101  1.00  0.00           C
ATOM   4655  OE1 GLU   500      62.885  35.164  90.957  1.00  0.00           O
ATOM   4656  OE2 GLU   500      63.628  35.585  88.941  1.00  0.00           O
ATOM   4657  C   GLU   500      65.658  39.426  91.686  1.00  0.00           C
ATOM   4658  O   GLU   500      64.929  39.928  92.567  1.00  0.00           O
ATOM   4659  N   ARG   501      66.863  38.946  91.968  1.00  0.00           N
ATOM   4660  H   ARG   501      67.384  38.665  91.150  1.00  0.00           H
ATOM   4661  CA  ARG   501      67.456  39.022  93.322  1.00  0.00           C
ATOM   4662  HA  ARG   501      66.770  38.470  93.965  1.00  0.00           H
ATOM   4663  CB  ARG   501      68.813  38.294  93.369  1.00  0.00           C
ATOM   4664  HB2 ARG   501      69.515  38.743  92.665  1.00  0.00           H
ATOM   4665  HB3 ARG   501      69.063  38.331  94.429  1.00  0.00           H
ATOM   4666  CG  ARG   501      68.602  36.841  93.009  1.00  0.00           C
ATOM   4667  HG2 ARG   501      68.118  36.323  93.838  1.00  0.00           H
ATOM   4668  HG3 ARG   501      67.942  36.658  92.161  1.00  0.00           H
ATOM   4669  CD  ARG   501      69.927  36.043  92.814  1.00  0.00           C
ATOM   4670  HD2 ARG   501      70.544  36.530  92.058  1.00  0.00           H
ATOM   4671  HD3 ARG   501      70.368  35.982  93.809  1.00  0.00           H
ATOM   4672  NE  ARG   501      69.620  34.648  92.341  1.00  0.00           N
ATOM   4673  HE  ARG   501      68.683  34.436  92.026  1.00  0.00           H
ATOM   4674  CZ  ARG   501      70.550  33.835  92.055  1.00  0.00           C
ATOM   4675  NH1 ARG   501      71.766  33.905  92.495  1.00  0.00           N
ATOM   4676 HH11 ARG   501      72.050  34.644  93.121  1.00  0.00           H
ATOM   4677 HH12 ARG   501      72.337  33.090  92.321  1.00  0.00           H
ATOM   4678  NH2 ARG   501      70.347  32.829  91.347  1.00  0.00           N
ATOM   4679 HH21 ARG   501      69.442  32.706  90.916  1.00  0.00           H
ATOM   4680 HH22 ARG   501      71.100  32.185  91.152  1.00  0.00           H
ATOM   4681  C   ARG   501      67.592  40.407  93.916  1.00  0.00           C
ATOM   4682  O   ARG   501      67.302  40.522  95.095  1.00  0.00           O
ATOM   4683  N   THR   502      68.126  41.406  93.203  1.00  0.00           N
ATOM   4684  H   THR   502      68.351  41.186  92.243  1.00  0.00           H
ATOM   4685  CA  THR   502      68.061  42.816  93.578  1.00  0.00           C
ATOM   4686  HA  THR   502      68.702  42.788  94.460  1.00  0.00           H
ATOM   4687  CB  THR   502      68.660  43.885  92.522  1.00  0.00           C
ATOM   4688  HB  THR   502      67.801  44.087  91.882  1.00  0.00           H
ATOM   4689  CG2 THR   502      68.806  45.255  93.160  1.00  0.00           C
ATOM   4690 HG21 THR   502      68.633  45.987  92.370  1.00  0.00           H
ATOM   4691 HG22 THR   502      68.023  45.398  93.905  1.00  0.00           H
ATOM   4692 HG23 THR   502      69.824  45.437  93.504  1.00  0.00           H
ATOM   4693  OG1 THR   502      69.858  43.537  91.937  1.00  0.00           O
ATOM   4694  HG1 THR   502      69.640  42.757  91.421  1.00  0.00           H
ATOM   4695  C   THR   502      66.641  43.269  93.954  1.00  0.00           C
ATOM   4696  O   THR   502      66.481  43.850  95.025  1.00  0.00           O
ATOM   4697  N   TRP   503      65.573  43.008  93.175  1.00  0.00           N
ATOM   4698  H   TRP   503      65.780  42.704  92.234  1.00  0.00           H
ATOM   4699  CA  TRP   503      64.198  43.161  93.519  1.00  0.00           C
ATOM   4700  HA  TRP   503      64.033  44.217  93.733  1.00  0.00           H
ATOM   4701  CB  TRP   503      63.318  42.859  92.242  1.00  0.00           C
ATOM   4702  HB2 TRP   503      63.421  43.665  91.515  1.00  0.00           H
ATOM   4703  HB3 TRP   503      63.786  41.959  91.844  1.00  0.00           H
ATOM   4704  CG  TRP   503      61.819  42.642  92.522  1.00  0.00           C
ATOM   4705  CD1 TRP   503      60.887  43.605  92.628  1.00  0.00           C
ATOM   4706  HD1 TRP   503      61.144  44.653  92.565  1.00  0.00           H
ATOM   4707  NE1 TRP   503      59.625  43.084  92.865  1.00  0.00           N
ATOM   4708  HE1 TRP   503      58.760  43.604  92.861  1.00  0.00           H
ATOM   4709  CE2 TRP   503      59.688  41.751  92.979  1.00  0.00           C
ATOM   4710  CZ2 TRP   503      58.675  40.819  93.227  1.00  0.00           C
ATOM   4711  HZ2 TRP   503      57.654  41.123  93.405  1.00  0.00           H
ATOM   4712  CH2 TRP   503      59.012  39.418  93.060  1.00  0.00           C
ATOM   4713  HH2 TRP   503      58.326  38.592  93.177  1.00  0.00           H
ATOM   4714  CZ3 TRP   503      60.345  39.096  92.690  1.00  0.00           C
ATOM   4715  HZ3 TRP   503      60.548  38.044  92.551  1.00  0.00           H
ATOM   4716  CE3 TRP   503      61.383  40.065  92.663  1.00  0.00           C
ATOM   4717  HE3 TRP   503      62.380  39.896  92.283  1.00  0.00           H
ATOM   4718  CD2 TRP   503      61.076  41.445  92.761  1.00  0.00           C
ATOM   4719  C   TRP   503      63.668  42.477  94.759  1.00  0.00           C
ATOM   4720  O   TRP   503      63.030  43.123  95.485  1.00  0.00           O
ATOM   4721  N   LEU   504      64.024  41.185  94.892  1.00  0.00           N
ATOM   4722  H   LEU   504      64.493  40.745  94.113  1.00  0.00           H
ATOM   4723  CA  LEU   504      63.514  40.434  96.065  1.00  0.00           C
ATOM   4724  HA  LEU   504      62.429  40.375  95.983  1.00  0.00           H
ATOM   4725  CB  LEU   504      64.137  39.001  96.099  1.00  0.00           C
ATOM   4726  HB2 LEU   504      65.203  38.994  95.873  1.00  0.00           H
ATOM   4727  HB3 LEU   504      64.001  38.599  97.103  1.00  0.00           H
ATOM   4728  CG  LEU   504      63.445  38.156  94.997  1.00  0.00           C
ATOM   4729  HG  LEU   504      63.505  38.575  93.992  1.00  0.00           H
ATOM   4730  CD1 LEU   504      64.275  36.864  94.953  1.00  0.00           C
ATOM   4731 HD11 LEU   504      64.083  36.304  95.868  1.00  0.00           H
ATOM   4732 HD12 LEU   504      64.100  36.244  94.074  1.00  0.00           H
ATOM   4733 HD13 LEU   504      65.350  37.046  94.965  1.00  0.00           H
ATOM   4734  CD2 LEU   504      61.976  37.764  95.270  1.00  0.00           C
ATOM   4735 HD21 LEU   504      61.262  38.587  95.254  1.00  0.00           H
ATOM   4736 HD22 LEU   504      61.779  36.989  94.528  1.00  0.00           H
ATOM   4737 HD23 LEU   504      61.849  37.224  96.208  1.00  0.00           H
ATOM   4738  C   LEU   504      63.900  41.170  97.346  1.00  0.00           C
ATOM   4739  O   LEU   504      63.119  41.203  98.275  1.00  0.00           O
ATOM   4740  N   LEU   505      65.170  41.674  97.392  1.00  0.00           N
ATOM   4741  H   LEU   505      65.685  41.529  96.535  1.00  0.00           H
ATOM   4742  CA  LEU   505      65.805  42.407  98.527  1.00  0.00           C
ATOM   4743  HA  LEU   505      65.456  41.932  99.443  1.00  0.00           H
ATOM   4744  CB  LEU   505      67.344  42.226  98.409  1.00  0.00           C
ATOM   4745  HB2 LEU   505      67.795  41.259  98.185  1.00  0.00           H
ATOM   4746  HB3 LEU   505      67.568  42.934  97.612  1.00  0.00           H
ATOM   4747  CG  LEU   505      68.095  42.767  99.637  1.00  0.00           C
ATOM   4748  HG  LEU   505      67.543  43.591 100.088  1.00  0.00           H
ATOM   4749  CD1 LEU   505      68.243  41.776 100.739  1.00  0.00           C
ATOM   4750 HD11 LEU   505      68.763  42.390 101.475  1.00  0.00           H
ATOM   4751 HD12 LEU   505      67.281  41.545 101.196  1.00  0.00           H
ATOM   4752 HD13 LEU   505      68.790  40.878 100.453  1.00  0.00           H
ATOM   4753  CD2 LEU   505      69.534  43.254  99.210  1.00  0.00           C
ATOM   4754 HD21 LEU   505      69.989  43.809 100.030  1.00  0.00           H
ATOM   4755 HD22 LEU   505      70.099  42.407  98.822  1.00  0.00           H
ATOM   4756 HD23 LEU   505      69.447  44.034  98.453  1.00  0.00           H
ATOM   4757  C   LEU   505      65.323  43.877  98.678  1.00  0.00           C
ATOM   4758  O   LEU   505      64.912  44.353  99.696  1.00  0.00           O
ATOM   4759  N   GLN   506      65.173  44.526  97.522  1.00  0.00           N
ATOM   4760  H   GLN   506      65.661  44.230  96.689  1.00  0.00           H
ATOM   4761  CA  GLN   506      64.492  45.881  97.445  1.00  0.00           C
ATOM   4762  HA  GLN   506      64.988  46.524  98.171  1.00  0.00           H
ATOM   4763  CB  GLN   506      64.533  46.594  96.061  1.00  0.00           C
ATOM   4764  HB2 GLN   506      64.219  45.993  95.208  1.00  0.00           H
ATOM   4765  HB3 GLN   506      63.901  47.482  96.075  1.00  0.00           H
ATOM   4766  CG  GLN   506      65.965  47.053  95.744  1.00  0.00           C
ATOM   4767  HG2 GLN   506      66.252  47.855  96.425  1.00  0.00           H
ATOM   4768  HG3 GLN   506      66.632  46.204  95.895  1.00  0.00           H
ATOM   4769  CD  GLN   506      66.252  47.565  94.357  1.00  0.00           C
ATOM   4770  OE1 GLN   506      65.492  47.329  93.441  1.00  0.00           O
ATOM   4771  NE2 GLN   506      67.337  48.320  94.124  1.00  0.00           N
ATOM   4772 HE21 GLN   506      67.355  48.793  93.231  1.00  0.00           H
ATOM   4773 HE22 GLN   506      67.979  48.530  94.875  1.00  0.00           H
ATOM   4774  C   GLN   506      62.989  45.974  97.892  1.00  0.00           C
ATOM   4775  O   GLN   506      62.600  47.039  98.402  1.00  0.00           O
ATOM   4776  N   THR   507      62.258  44.901  97.819  1.00  0.00           N
ATOM   4777  H   THR   507      62.668  44.115  97.336  1.00  0.00           H
ATOM   4778  CA  THR   507      60.842  44.820  98.165  1.00  0.00           C
ATOM   4779  HA  THR   507      60.513  45.790  98.537  1.00  0.00           H
ATOM   4780  CB  THR   507      60.019  44.728  96.845  1.00  0.00           C
ATOM   4781  HB  THR   507      58.958  44.662  97.084  1.00  0.00           H
ATOM   4782  CG2 THR   507      60.096  45.679  95.625  1.00  0.00           C
ATOM   4783 HG21 THR   507      59.851  45.133  94.714  1.00  0.00           H
ATOM   4784 HG22 THR   507      59.547  46.599  95.824  1.00  0.00           H
ATOM   4785 HG23 THR   507      61.161  45.847  95.462  1.00  0.00           H
ATOM   4786  OG1 THR   507      60.408  43.406  96.425  1.00  0.00           O
ATOM   4787  HG1 THR   507      61.278  43.478  96.027  1.00  0.00           H
ATOM   4788  C   THR   507      60.364  43.790  99.157  1.00  0.00           C
ATOM   4789  O   THR   507      59.164  43.678  99.455  1.00  0.00           O
ATOM   4790  N   CYX   508      61.227  43.017  99.801  1.00  0.00           N
ATOM   4791  H   CYX   508      62.224  43.012  99.642  1.00  0.00           H
ATOM   4792  CA  CYX   508      60.827  42.054 100.843  1.00  0.00           C
ATOM   4793  HA  CYX   508      60.352  41.234 100.303  1.00  0.00           H
ATOM   4794  CB  CYX   508      62.082  41.368 101.365  1.00  0.00           C
ATOM   4795  HB2 CYX   508      61.868  40.451 101.913  1.00  0.00           H
ATOM   4796  HB3 CYX   508      62.707  41.124 100.506  1.00  0.00           H
ATOM   4797  SG  CYX   508      63.113  42.293 102.581  1.00  0.00           S
ATOM   4798  C   CYX   508      59.988  42.616 101.991  1.00  0.00           C
ATOM   4799  O   CYX   508      59.052  41.882 102.376  1.00  0.00           O
ATOM   4800  N   LYS   509      60.130  43.856 102.414  1.00  0.00           N
ATOM   4801  H   LYS   509      60.787  44.424 101.898  1.00  0.00           H
ATOM   4802  CA  LYS   509      59.379  44.576 103.482  1.00  0.00           C
ATOM   4803  HA  LYS   509      59.307  43.815 104.259  1.00  0.00           H
ATOM   4804  CB  LYS   509      60.208  45.804 104.002  1.00  0.00           C
ATOM   4805  HB2 LYS   509      61.272  45.736 103.777  1.00  0.00           H
ATOM   4806  HB3 LYS   509      59.850  46.716 103.523  1.00  0.00           H
ATOM   4807  CG  LYS   509      60.056  46.025 105.532  1.00  0.00           C
ATOM   4808  HG2 LYS   509      59.021  46.023 105.874  1.00  0.00           H
ATOM   4809  HG3 LYS   509      60.536  45.254 106.135  1.00  0.00           H
ATOM   4810  CD  LYS   509      60.712  47.368 106.026  1.00  0.00           C
ATOM   4811  HD2 LYS   509      61.730  47.196 105.675  1.00  0.00           H
ATOM   4812  HD3 LYS   509      60.374  48.253 105.488  1.00  0.00           H
ATOM   4813  CE  LYS   509      60.625  47.677 107.570  1.00  0.00           C
ATOM   4814  HE2 LYS   509      61.228  46.933 108.090  1.00  0.00           H
ATOM   4815  HE3 LYS   509      61.075  48.633 107.835  1.00  0.00           H
ATOM   4816  NZ  LYS   509      59.231  47.609 108.044  1.00  0.00           N
ATOM   4817  HZ1 LYS   509      59.014  46.630 107.922  1.00  0.00           H
ATOM   4818  HZ2 LYS   509      59.201  47.869 109.019  1.00  0.00           H
ATOM   4819  HZ3 LYS   509      58.648  48.286 107.572  1.00  0.00           H
ATOM   4820  C   LYS   509      57.972  44.933 102.978  1.00  0.00           C
ATOM   4821  O   LYS   509      57.035  44.860 103.799  1.00  0.00           O
ATOM   4822  N   SER   510      57.889  45.349 101.667  1.00  0.00           N
ATOM   4823  H   SER   510      58.729  45.171 101.134  1.00  0.00           H
ATOM   4824  CA  SER   510      56.518  45.587 101.053  1.00  0.00           C
ATOM   4825  HA  SER   510      55.882  46.074 101.792  1.00  0.00           H
ATOM   4826  CB  SER   510      56.433  46.619  99.820  1.00  0.00           C
ATOM   4827  HB2 SER   510      55.374  46.816  99.653  1.00  0.00           H
ATOM   4828  HB3 SER   510      57.110  47.462  99.963  1.00  0.00           H
ATOM   4829  OG  SER   510      56.994  46.054  98.637  1.00  0.00           O
ATOM   4830  HG  SER   510      57.834  46.489  98.473  1.00  0.00           H
ATOM   4831  C   SER   510      55.714  44.374 100.661  1.00  0.00           C
ATOM   4832  O   SER   510      54.556  44.374 100.956  1.00  0.00           O
ATOM   4833  N   TYR   511      56.312  43.258 100.194  1.00  0.00           N
ATOM   4834  H   TYR   511      57.306  43.295 100.020  1.00  0.00           H
ATOM   4835  CA  TYR   511      55.663  41.953 100.147  1.00  0.00           C
ATOM   4836  HA  TYR   511      54.652  42.062  99.753  1.00  0.00           H
ATOM   4837  CB  TYR   511      56.327  41.060  99.122  1.00  0.00           C
ATOM   4838  HB2 TYR   511      57.399  41.008  99.315  1.00  0.00           H
ATOM   4839  HB3 TYR   511      55.831  40.092  99.186  1.00  0.00           H
ATOM   4840  CG  TYR   511      56.097  41.539  97.654  1.00  0.00           C
ATOM   4841  CD1 TYR   511      54.845  41.415  96.975  1.00  0.00           C
ATOM   4842  HD1 TYR   511      53.998  40.879  97.377  1.00  0.00           H
ATOM   4843  CE1 TYR   511      54.760  41.986  95.701  1.00  0.00           C
ATOM   4844  HE1 TYR   511      53.824  41.913  95.167  1.00  0.00           H
ATOM   4845  CZ  TYR   511      55.763  42.726  95.019  1.00  0.00           C
ATOM   4846  OH  TYR   511      55.679  43.173  93.738  1.00  0.00           O
ATOM   4847  HH  TYR   511      56.284  43.860  93.449  1.00  0.00           H
ATOM   4848  CE2 TYR   511      57.022  42.737  95.661  1.00  0.00           C
ATOM   4849  HE2 TYR   511      57.827  43.288  95.197  1.00  0.00           H
ATOM   4850  CD2 TYR   511      57.189  42.171  96.936  1.00  0.00           C
ATOM   4851  HD2 TYR   511      58.147  42.288  97.419  1.00  0.00           H
ATOM   4852  C   TYR   511      55.445  41.196 101.487  1.00  0.00           C
ATOM   4853  O   TYR   511      54.809  40.162 101.527  1.00  0.00           O
ATOM   4854  N   ALA   512      55.948  41.804 102.575  1.00  0.00           N
ATOM   4855  H   ALA   512      56.593  42.546 102.344  1.00  0.00           H
ATOM   4856  CA  ALA   512      55.901  41.388 103.919  1.00  0.00           C
ATOM   4857  HA  ALA   512      56.513  42.066 104.514  1.00  0.00           H
ATOM   4858  CB  ALA   512      54.426  41.494 104.363  1.00  0.00           C
ATOM   4859  HB1 ALA   512      54.378  41.167 105.402  1.00  0.00           H
ATOM   4860  HB2 ALA   512      54.021  42.493 104.203  1.00  0.00           H
ATOM   4861  HB3 ALA   512      53.803  40.804 103.793  1.00  0.00           H
ATOM   4862  C   ALA   512      56.498  40.007 104.168  1.00  0.00           C
ATOM   4863  O   ALA   512      56.068  39.259 105.065  1.00  0.00           O
ATOM   4864  N   VAL   513      57.539  39.546 103.439  1.00  0.00           N
ATOM   4865  H   VAL   513      57.954  40.255 102.852  1.00  0.00           H
ATOM   4866  CA  VAL   513      58.189  38.151 103.447  1.00  0.00           C
ATOM   4867  HA  VAL   513      57.580  37.449 104.017  1.00  0.00           H
ATOM   4868  CB  VAL   513      58.295  37.493 102.056  1.00  0.00           C
ATOM   4869  HB  VAL   513      58.915  36.598 101.997  1.00  0.00           H
ATOM   4870  CG1 VAL   513      56.994  36.991 101.449  1.00  0.00           C
ATOM   4871 HG11 VAL   513      56.566  36.235 102.107  1.00  0.00           H
ATOM   4872 HG12 VAL   513      56.310  37.831 101.328  1.00  0.00           H
ATOM   4873 HG13 VAL   513      57.162  36.457 100.514  1.00  0.00           H
ATOM   4874  CG2 VAL   513      59.014  38.445 101.121  1.00  0.00           C
ATOM   4875 HG21 VAL   513      60.000  38.740 101.481  1.00  0.00           H
ATOM   4876 HG22 VAL   513      59.312  37.933 100.206  1.00  0.00           H
ATOM   4877 HG23 VAL   513      58.520  39.368 100.818  1.00  0.00           H
ATOM   4878  C   VAL   513      59.615  38.238 104.099  1.00  0.00           C
ATOM   4879  O   VAL   513      60.262  39.307 104.035  1.00  0.00           O
ATOM   4880  N   PRO   514      60.190  37.146 104.656  1.00  0.00           N
ATOM   4881  CD  PRO   514      59.519  35.917 105.069  1.00  0.00           C
ATOM   4882  HD2 PRO   514      59.425  35.324 104.159  1.00  0.00           H
ATOM   4883  HD3 PRO   514      58.580  36.054 105.605  1.00  0.00           H
ATOM   4884  CG  PRO   514      60.401  35.270 106.127  1.00  0.00           C
ATOM   4885  HG2 PRO   514      60.302  34.184 106.155  1.00  0.00           H
ATOM   4886  HG3 PRO   514      60.117  35.504 107.153  1.00  0.00           H
ATOM   4887  CB  PRO   514      61.803  35.574 105.662  1.00  0.00           C
ATOM   4888  HB2 PRO   514      62.114  34.907 104.858  1.00  0.00           H
ATOM   4889  HB3 PRO   514      62.489  35.519 106.508  1.00  0.00           H
ATOM   4890  CA  PRO   514      61.602  36.977 105.109  1.00  0.00           C
ATOM   4891  HA  PRO   514      61.762  37.670 105.934  1.00  0.00           H
ATOM   4892  C   PRO   514      62.513  37.245 103.940  1.00  0.00           C
ATOM   4893  O   PRO   514      62.268  36.792 102.845  1.00  0.00           O
ATOM   4894  N   CYX   515      63.442  38.119 104.063  1.00  0.00           N
ATOM   4895  H   CYX   515      63.531  38.528 104.983  1.00  0.00           H
ATOM   4896  CA  CYX   515      64.265  38.692 102.947  1.00  0.00           C
ATOM   4897  HA  CYX   515      63.503  38.949 102.211  1.00  0.00           H
ATOM   4898  CB  CYX   515      64.782  40.016 103.500  1.00  0.00           C
ATOM   4899  HB2 CYX   515      65.486  39.759 104.291  1.00  0.00           H
ATOM   4900  HB3 CYX   515      65.306  40.527 102.692  1.00  0.00           H
ATOM   4901  SG  CYX   515      63.523  41.144 104.143  1.00  0.00           S
ATOM   4902  C   CYX   515      65.303  37.724 102.430  1.00  0.00           C
ATOM   4903  O   CYX   515      65.775  36.972 103.285  1.00  0.00           O
ATOM   4904  N   PRO   516      65.751  37.868 101.187  1.00  0.00           N
ATOM   4905  CD  PRO   516      65.207  38.687 100.093  1.00  0.00           C
ATOM   4906  HD2 PRO   516      65.400  39.754 100.205  1.00  0.00           H
ATOM   4907  HD3 PRO   516      64.137  38.511  99.982  1.00  0.00           H
ATOM   4908  CG  PRO   516      65.884  38.330  98.808  1.00  0.00           C
ATOM   4909  HG2 PRO   516      65.980  39.198  98.156  1.00  0.00           H
ATOM   4910  HG3 PRO   516      65.453  37.458  98.317  1.00  0.00           H
ATOM   4911  CB  PRO   516      67.231  37.885  99.397  1.00  0.00           C
ATOM   4912  HB2 PRO   516      67.916  38.687  99.673  1.00  0.00           H
ATOM   4913  HB3 PRO   516      67.851  37.358  98.671  1.00  0.00           H
ATOM   4914  CA  PRO   516      66.904  37.204 100.713  1.00  0.00           C
ATOM   4915  HA  PRO   516      66.622  36.166 100.538  1.00  0.00           H
ATOM   4916  C   PRO   516      68.168  37.268 101.577  1.00  0.00           C
ATOM   4917  O   PRO   516      68.500  38.324 102.131  1.00  0.00           O
ATOM   4918  N   PRO   517      69.019  36.159 101.671  1.00  0.00           N
ATOM   4919  CD  PRO   517      68.794  34.864 101.068  1.00  0.00           C
ATOM   4920  HD2 PRO   517      68.279  34.852 100.107  1.00  0.00           H
ATOM   4921  HD3 PRO   517      68.197  34.280 101.769  1.00  0.00           H
ATOM   4922  CG  PRO   517      70.180  34.187 100.882  1.00  0.00           C
ATOM   4923  HG2 PRO   517      70.759  34.520 100.021  1.00  0.00           H
ATOM   4924  HG3 PRO   517      70.170  33.099 100.947  1.00  0.00           H
ATOM   4925  CB  PRO   517      71.010  34.766 102.060  1.00  0.00           C
ATOM   4926  HB2 PRO   517      72.059  34.780 101.763  1.00  0.00           H
ATOM   4927  HB3 PRO   517      70.920  34.238 103.010  1.00  0.00           H
ATOM   4928  CA  PRO   517      70.373  36.213 102.220  1.00  0.00           C
ATOM   4929  HA  PRO   517      70.281  36.430 103.284  1.00  0.00           H
ATOM   4930  C   PRO   517      71.258  37.304 101.468  1.00  0.00           C
ATOM   4931  O   PRO   517      71.339  37.444 100.286  1.00  0.00           O
ATOM   4932  N   GLY   518      71.995  38.053 102.289  1.00  0.00           N
ATOM   4933  H   GLY   518      71.928  37.940 103.291  1.00  0.00           H
ATOM   4934  CA  GLY   518      72.964  39.061 101.833  1.00  0.00           C
ATOM   4935  HA2 GLY   518      73.492  39.364 102.737  1.00  0.00           H
ATOM   4936  HA3 GLY   518      73.759  38.609 101.240  1.00  0.00           H
ATOM   4937  C   GLY   518      72.609  40.386 101.115  1.00  0.00           C
ATOM   4938  O   GLY   518      71.590  40.948 101.570  1.00  0.00           O
ATOM   4939  N   HIP   519      73.428  40.926 100.242  1.00  0.00           N
ATOM   4940  H   HIP   519      74.137  40.305  99.880  1.00  0.00           H
ATOM   4941  CA  HIP   519      73.310  42.242  99.634  1.00  0.00           C
ATOM   4942  HA  HIP   519      72.307  42.651  99.762  1.00  0.00           H
ATOM   4943  CB  HIP   519      74.301  43.265 100.178  1.00  0.00           C
ATOM   4944  HB2 HIP   519      74.335  44.200  99.617  1.00  0.00           H
ATOM   4945  HB3 HIP   519      74.041  43.419 101.225  1.00  0.00           H
ATOM   4946  CG  HIP   519      75.756  42.878 100.185  1.00  0.00           C
ATOM   4947  ND1 HIP   519      76.408  42.072 101.131  1.00  0.00           N
ATOM   4948  HD1 HIP   519      76.053  41.692 101.997  1.00  0.00           H
ATOM   4949  CE1 HIP   519      77.665  41.904 100.735  1.00  0.00           C
ATOM   4950  HE1 HIP   519      78.258  41.182 101.277  1.00  0.00           H
ATOM   4951  NE2 HIP   519      77.845  42.399  99.514  1.00  0.00           N
ATOM   4952  HE2 HIP   519      78.592  42.153  98.880  1.00  0.00           H
ATOM   4953  CD2 HIP   519      76.633  42.961  99.133  1.00  0.00           C
ATOM   4954  HD2 HIP   519      76.399  43.465  98.207  1.00  0.00           H
ATOM   4955  C   HIP   519      73.540  42.174  98.099  1.00  0.00           C
ATOM   4956  O   HIP   519      74.600  41.625  97.714  1.00  0.00           O
ATOM   4957  N   PHE   520      72.653  42.724  97.256  1.00  0.00           N
ATOM   4958  H   PHE   520      71.945  43.371  97.576  1.00  0.00           H
ATOM   4959  CA  PHE   520      72.876  42.794  95.789  1.00  0.00           C
ATOM   4960  HA  PHE   520      73.868  42.401  95.570  1.00  0.00           H
ATOM   4961  CB  PHE   520      71.731  42.048  95.100  1.00  0.00           C
ATOM   4962  HB2 PHE   520      70.797  42.578  95.288  1.00  0.00           H
ATOM   4963  HB3 PHE   520      71.901  42.024  94.024  1.00  0.00           H
ATOM   4964  CG  PHE   520      71.556  40.578  95.573  1.00  0.00           C
ATOM   4965  CD1 PHE   520      70.445  40.243  96.334  1.00  0.00           C
ATOM   4966  HD1 PHE   520      69.660  40.948  96.568  1.00  0.00           H
ATOM   4967  CE1 PHE   520      70.192  38.863  96.697  1.00  0.00           C
ATOM   4968  HE1 PHE   520      69.242  38.614  97.147  1.00  0.00           H
ATOM   4969  CZ  PHE   520      71.173  37.918  96.364  1.00  0.00           C
ATOM   4970  HZ  PHE   520      70.991  36.862  96.498  1.00  0.00           H
ATOM   4971  CE2 PHE   520      72.259  38.206  95.558  1.00  0.00           C
ATOM   4972  HE2 PHE   520      72.955  37.415  95.320  1.00  0.00           H
ATOM   4973  CD2 PHE   520      72.443  39.532  95.178  1.00  0.00           C
ATOM   4974  HD2 PHE   520      73.308  39.847  94.612  1.00  0.00           H
ATOM   4975  C   PHE   520      72.777  44.277  95.333  1.00  0.00           C
ATOM   4976  O   PHE   520      71.897  45.027  95.819  1.00  0.00           O
ATOM   4977  N   PRO   521      73.716  44.757  94.461  1.00  0.00           N
ATOM   4978  CD  PRO   521      74.828  43.978  93.913  1.00  0.00           C
ATOM   4979  HD2 PRO   521      74.483  43.061  93.435  1.00  0.00           H
ATOM   4980  HD3 PRO   521      75.505  43.887  94.762  1.00  0.00           H
ATOM   4981  CG  PRO   521      75.516  44.944  92.846  1.00  0.00           C
ATOM   4982  HG2 PRO   521      74.948  44.821  91.925  1.00  0.00           H
ATOM   4983  HG3 PRO   521      76.596  44.795  92.824  1.00  0.00           H
ATOM   4984  CB  PRO   521      75.183  46.254  93.309  1.00  0.00           C
ATOM   4985  HB2 PRO   521      75.208  47.016  92.530  1.00  0.00           H
ATOM   4986  HB3 PRO   521      75.956  46.498  94.037  1.00  0.00           H
ATOM   4987  CA  PRO   521      73.776  46.156  94.065  1.00  0.00           C
ATOM   4988  HA  PRO   521      73.667  46.805  94.934  1.00  0.00           H
ATOM   4989  C   PRO   521      72.650  46.545  93.055  1.00  0.00           C
ATOM   4990  O   PRO   521      72.369  45.666  92.206  1.00  0.00           O
ATOM   4991  N   PRO   522      72.121  47.778  93.077  1.00  0.00           N
ATOM   4992  CD  PRO   522      72.535  48.768  94.019  1.00  0.00           C
ATOM   4993  HD2 PRO   522      73.617  48.895  94.061  1.00  0.00           H
ATOM   4994  HD3 PRO   522      72.220  48.506  95.028  1.00  0.00           H
ATOM   4995  CG  PRO   522      71.907  50.051  93.495  1.00  0.00           C
ATOM   4996  HG2 PRO   522      72.499  50.501  92.698  1.00  0.00           H
ATOM   4997  HG3 PRO   522      71.618  50.761  94.270  1.00  0.00           H
ATOM   4998  CB  PRO   522      70.633  49.581  92.756  1.00  0.00           C
ATOM   4999  HB2 PRO   522      70.414  50.333  91.998  1.00  0.00           H
ATOM   5000  HB3 PRO   522      69.790  49.319  93.395  1.00  0.00           H
ATOM   5001  CA  PRO   522      71.088  48.242  92.235  1.00  0.00           C
ATOM   5002  HA  PRO   522      70.196  47.623  92.342  1.00  0.00           H
ATOM   5003  C   PRO   522      71.412  48.284  90.756  1.00  0.00           C
ATOM   5004  O   PRO   522      72.563  48.461  90.358  1.00  0.00           O
ATOM   5005  N   MET   523      70.412  48.165  89.896  1.00  0.00           N
ATOM   5006  H   MET   523      69.534  47.969  90.356  1.00  0.00           H
ATOM   5007  CA  MET   523      70.590  48.186  88.477  1.00  0.00           C
ATOM   5008  HA  MET   523      71.422  48.846  88.233  1.00  0.00           H
ATOM   5009  CB  MET   523      70.995  46.776  87.861  1.00  0.00           C
ATOM   5010  HB2 MET   523      71.349  46.997  86.854  1.00  0.00           H
ATOM   5011  HB3 MET   523      71.990  46.550  88.244  1.00  0.00           H
ATOM   5012  CG  MET   523      69.981  45.605  87.836  1.00  0.00           C
ATOM   5013  HG2 MET   523      69.939  45.088  88.794  1.00  0.00           H
ATOM   5014  HG3 MET   523      68.964  45.903  87.577  1.00  0.00           H
ATOM   5015  SD  MET   523      70.320  44.327  86.572  1.00  0.00           S
ATOM   5016  CE  MET   523      69.184  44.983  85.277  1.00  0.00           C
ATOM   5017  HE1 MET   523      69.507  44.510  84.350  1.00  0.00           H
ATOM   5018  HE2 MET   523      68.176  44.615  85.468  1.00  0.00           H
ATOM   5019  HE3 MET   523      69.271  46.063  85.159  1.00  0.00           H
ATOM   5020  C   MET   523      69.284  48.775  87.788  1.00  0.00           C
ATOM   5021  O   MET   523      68.156  48.701  88.315  1.00  0.00           O
ATOM   5022  N   SER   524      69.494  49.340  86.634  1.00  0.00           N
ATOM   5023  H   SER   524      70.381  49.344  86.152  1.00  0.00           H
ATOM   5024  CA  SER   524      68.370  50.037  85.915  1.00  0.00           C
ATOM   5025  HA  SER   524      68.275  51.058  86.284  1.00  0.00           H
ATOM   5026  CB  SER   524      68.814  50.016  84.442  1.00  0.00           C
ATOM   5027  HB2 SER   524      69.669  50.664  84.247  1.00  0.00           H
ATOM   5028  HB3 SER   524      68.993  48.967  84.205  1.00  0.00           H
ATOM   5029  OG  SER   524      67.701  50.447  83.693  1.00  0.00           O
ATOM   5030  HG  SER   524      67.961  50.447  82.769  1.00  0.00           H
ATOM   5031  C   SER   524      67.006  49.350  86.006  1.00  0.00           C
ATOM   5032  O   SER   524      66.865  48.144  85.898  1.00  0.00           O
ATOM   5033  N   PRO   525      65.897  50.143  86.219  1.00  0.00           N
ATOM   5034  CD  PRO   525      65.972  51.511  86.684  1.00  0.00           C
ATOM   5035  HD2 PRO   525      66.203  52.190  85.863  1.00  0.00           H
ATOM   5036  HD3 PRO   525      66.647  51.676  87.524  1.00  0.00           H
ATOM   5037  CG  PRO   525      64.549  51.930  87.050  1.00  0.00           C
ATOM   5038  HG2 PRO   525      64.007  52.548  86.334  1.00  0.00           H
ATOM   5039  HG3 PRO   525      64.490  52.504  87.976  1.00  0.00           H
ATOM   5040  CB  PRO   525      63.821  50.588  87.223  1.00  0.00           C
ATOM   5041  HB2 PRO   525      62.759  50.666  86.989  1.00  0.00           H
ATOM   5042  HB3 PRO   525      63.988  50.271  88.252  1.00  0.00           H
ATOM   5043  CA  PRO   525      64.548  49.654  86.316  1.00  0.00           C
ATOM   5044  HA  PRO   525      64.456  48.637  86.698  1.00  0.00           H
ATOM   5045  C   PRO   525      63.875  49.684  84.931  1.00  0.00           C
ATOM   5046  O   PRO   525      62.700  49.351  84.824  1.00  0.00           O
ATOM   5047  N   ASP   526      64.483  50.065  83.826  1.00  0.00           N
ATOM   5048  H   ASP   526      65.472  50.268  83.873  1.00  0.00           H
ATOM   5049  CA  ASP   526      63.804  50.709  82.652  1.00  0.00           C
ATOM   5050  HA  ASP   526      63.017  51.297  83.126  1.00  0.00           H
ATOM   5051  CB  ASP   526      64.906  51.584  81.998  1.00  0.00           C
ATOM   5052  HB2 ASP   526      65.492  51.968  82.833  1.00  0.00           H
ATOM   5053  HB3 ASP   526      65.575  50.873  81.513  1.00  0.00           H
ATOM   5054  CG  ASP   526      64.485  52.711  81.040  1.00  0.00           C
ATOM   5055  OD1 ASP   526      65.290  53.605  80.733  1.00  0.00           O
ATOM   5056  OD2 ASP   526      63.298  52.757  80.600  1.00  0.00           O
ATOM   5057  C   ASP   526      63.182  49.753  81.642  1.00  0.00           C
ATOM   5058  O   ASP   526      63.889  48.878  81.178  1.00  0.00           O
ATOM   5059  N   PHE   527      61.883  49.866  81.280  1.00  0.00           N
ATOM   5060  H   PHE   527      61.202  50.355  81.843  1.00  0.00           H
ATOM   5061  CA  PHE   527      61.229  49.080  80.227  1.00  0.00           C
[truncated: 5,237,001 more chars]
