# Supplementary material for: In silico docking yields small molecule negative allosteric modulators targeting the core of Frizzled 7
Source: Nat Commun. 2025 Dec 14;16:11138. doi: 10.1038/s41467-025-67147-z (PMC12705740; doi:10.1038/s41467-025-67147-z)
Supplement: Supplementary file 7 — Supplementary Data 5 [file 41467_2025_67147_MOESM7_ESM.zip › MD_input/C407-docking-pose/C407-dp_final-config_prod2.pdb]

TITLE     Title
REMARK    THIS IS A SIMULATION BOX
CRYST1   81.454   81.454  121.188  90.00  90.00  60.00 P 1           1
MODEL        1
ATOM      1  H1  ACE   209      65.590  28.632 104.183  1.00  0.00           H
ATOM      2  CH3 ACE   209      65.024  28.389 103.284  1.00  0.00           C
ATOM      3  H2  ACE   209      64.036  28.042 103.587  1.00  0.00           H
ATOM      4  H3  ACE   209      65.630  27.629 102.791  1.00  0.00           H
ATOM      5  C   ACE   209      64.887  29.650 102.476  1.00  0.00           C
ATOM      6  O   ACE   209      65.518  30.636 102.766  1.00  0.00           O
ATOM      7  N   CYX   210      63.975  29.765 101.547  1.00  0.00           N
ATOM      8  H   CYX   210      63.366  28.966 101.439  1.00  0.00           H
ATOM      9  CA  CYX   210      63.562  31.051 100.866  1.00  0.00           C
ATOM     10  HA  CYX   210      64.427  31.664 100.612  1.00  0.00           H
ATOM     11  CB  CYX   210      63.029  30.688  99.405  1.00  0.00           C
ATOM     12  HB2 CYX   210      63.826  30.201  98.844  1.00  0.00           H
ATOM     13  HB3 CYX   210      62.219  29.960  99.437  1.00  0.00           H
ATOM     14  SG  CYX   210      62.557  32.186  98.523  1.00  0.00           S
ATOM     15  C   CYX   210      62.586  31.846 101.793  1.00  0.00           C
ATOM     16  O   CYX   210      61.728  31.259 102.365  1.00  0.00           O
ATOM     17  N   PRO   211      62.661  33.234 101.849  1.00  0.00           N
ATOM     18  CD  PRO   211      63.830  34.032 101.404  1.00  0.00           C
ATOM     19  HD2 PRO   211      63.779  34.481 100.412  1.00  0.00           H
ATOM     20  HD3 PRO   211      64.746  33.441 101.398  1.00  0.00           H
ATOM     21  CG  PRO   211      64.076  35.031 102.520  1.00  0.00           C
ATOM     22  HG2 PRO   211      64.527  35.977 102.221  1.00  0.00           H
ATOM     23  HG3 PRO   211      64.484  34.494 103.376  1.00  0.00           H
ATOM     24  CB  PRO   211      62.658  35.357 102.898  1.00  0.00           C
ATOM     25  HB2 PRO   211      62.240  36.152 102.280  1.00  0.00           H
ATOM     26  HB3 PRO   211      62.727  35.719 103.924  1.00  0.00           H
ATOM     27  CA  PRO   211      61.821  34.066 102.744  1.00  0.00           C
ATOM     28  HA  PRO   211      61.765  33.494 103.670  1.00  0.00           H
ATOM     29  C   PRO   211      60.440  34.215 102.191  1.00  0.00           C
ATOM     30  O   PRO   211      60.201  34.108 100.958  1.00  0.00           O
ATOM     31  N   ARG   212      59.438  34.400 103.004  1.00  0.00           N
ATOM     32  H   ARG   212      59.644  34.537 103.984  1.00  0.00           H
ATOM     33  CA  ARG   212      57.982  34.326 102.592  1.00  0.00           C
ATOM     34  HA  ARG   212      57.825  33.275 102.349  1.00  0.00           H
ATOM     35  CB  ARG   212      57.005  34.659 103.732  1.00  0.00           C
ATOM     36  HB2 ARG   212      57.097  35.721 103.961  1.00  0.00           H
ATOM     37  HB3 ARG   212      55.963  34.414 103.528  1.00  0.00           H
ATOM     38  CG  ARG   212      57.382  33.757 104.928  1.00  0.00           C
ATOM     39  HG2 ARG   212      57.333  32.692 104.700  1.00  0.00           H
ATOM     40  HG3 ARG   212      58.354  34.074 105.306  1.00  0.00           H
ATOM     41  CD  ARG   212      56.435  33.904 106.061  1.00  0.00           C
ATOM     42  HD2 ARG   212      56.483  34.930 106.424  1.00  0.00           H
ATOM     43  HD3 ARG   212      55.402  33.790 105.732  1.00  0.00           H
ATOM     44  NE  ARG   212      56.762  33.001 107.153  1.00  0.00           N
ATOM     45  HE  ARG   212      56.465  32.047 107.006  1.00  0.00           H
ATOM     46  CZ  ARG   212      57.328  33.304 108.265  1.00  0.00           C
ATOM     47  NH1 ARG   212      57.962  34.481 108.449  1.00  0.00           N
ATOM     48 HH11 ARG   212      57.958  35.184 107.724  1.00  0.00           H
ATOM     49 HH12 ARG   212      58.469  34.586 109.316  1.00  0.00           H
ATOM     50  NH2 ARG   212      57.380  32.471 109.296  1.00  0.00           N
ATOM     51 HH21 ARG   212      57.040  31.525 109.200  1.00  0.00           H
ATOM     52 HH22 ARG   212      57.924  32.844 110.062  1.00  0.00           H
ATOM     53  C   ARG   212      57.580  35.096 101.345  1.00  0.00           C
ATOM     54  O   ARG   212      56.839  34.578 100.498  1.00  0.00           O
ATOM     55  N   GLN   213      57.954  36.361 101.242  1.00  0.00           N
ATOM     56  H   GLN   213      58.547  36.840 101.904  1.00  0.00           H
ATOM     57  CA  GLN   213      57.464  37.147 100.069  1.00  0.00           C
ATOM     58  HA  GLN   213      56.389  36.985  99.997  1.00  0.00           H
ATOM     59  CB  GLN   213      57.730  38.738 100.330  1.00  0.00           C
ATOM     60  HB2 GLN   213      58.780  38.956 100.528  1.00  0.00           H
ATOM     61  HB3 GLN   213      57.537  39.167  99.347  1.00  0.00           H
ATOM     62  CG  GLN   213      56.781  39.356 101.443  1.00  0.00           C
ATOM     63  HG2 GLN   213      55.771  38.992 101.254  1.00  0.00           H
ATOM     64  HG3 GLN   213      57.251  39.043 102.375  1.00  0.00           H
ATOM     65  CD  GLN   213      56.751  40.866 101.527  1.00  0.00           C
ATOM     66  OE1 GLN   213      57.465  41.630 100.887  1.00  0.00           O
ATOM     67  NE2 GLN   213      56.056  41.329 102.500  1.00  0.00           N
ATOM     68 HE21 GLN   213      56.202  42.287 102.784  1.00  0.00           H
ATOM     69 HE22 GLN   213      55.597  40.713 103.156  1.00  0.00           H
ATOM     70  C   GLN   213      58.072  36.689  98.731  1.00  0.00           C
ATOM     71  O   GLN   213      57.462  36.883  97.702  1.00  0.00           O
ATOM     72  N   LEU   214      59.238  36.034  98.765  1.00  0.00           N
ATOM     73  H   LEU   214      59.622  35.887  99.688  1.00  0.00           H
ATOM     74  CA  LEU   214      60.000  35.511  97.622  1.00  0.00           C
ATOM     75  HA  LEU   214      59.645  35.971  96.699  1.00  0.00           H
ATOM     76  CB  LEU   214      61.508  35.780  97.752  1.00  0.00           C
ATOM     77  HB2 LEU   214      61.963  35.281  98.608  1.00  0.00           H
ATOM     78  HB3 LEU   214      61.916  35.225  96.907  1.00  0.00           H
ATOM     79  CG  LEU   214      62.023  37.264  97.634  1.00  0.00           C
ATOM     80  HG  LEU   214      61.287  37.836  97.069  1.00  0.00           H
ATOM     81  CD1 LEU   214      62.160  37.887  99.094  1.00  0.00           C
ATOM     82 HD11 LEU   214      61.171  38.151  99.467  1.00  0.00           H
ATOM     83 HD12 LEU   214      62.590  37.269  99.882  1.00  0.00           H
ATOM     84 HD13 LEU   214      62.762  38.783  98.947  1.00  0.00           H
ATOM     85  CD2 LEU   214      63.400  37.148  96.900  1.00  0.00           C
ATOM     86 HD21 LEU   214      64.078  36.695  97.623  1.00  0.00           H
ATOM     87 HD22 LEU   214      63.285  36.624  95.951  1.00  0.00           H
ATOM     88 HD23 LEU   214      63.723  38.178  96.755  1.00  0.00           H
ATOM     89  C   LEU   214      59.750  34.005  97.425  1.00  0.00           C
ATOM     90  O   LEU   214      59.806  33.626  96.272  1.00  0.00           O
ATOM     91  N   LYS   215      59.364  33.229  98.472  1.00  0.00           N
ATOM     92  H   LYS   215      59.568  33.604  99.388  1.00  0.00           H
ATOM     93  CA  LYS   215      58.829  31.853  98.404  1.00  0.00           C
ATOM     94  HA  LYS   215      59.687  31.230  98.151  1.00  0.00           H
ATOM     95  CB  LYS   215      58.166  31.538  99.760  1.00  0.00           C
ATOM     96  HB2 LYS   215      58.841  31.952 100.509  1.00  0.00           H
ATOM     97  HB3 LYS   215      57.247  32.089  99.959  1.00  0.00           H
ATOM     98  CG  LYS   215      57.941  30.106 100.080  1.00  0.00           C
ATOM     99  HG2 LYS   215      57.249  30.031 100.918  1.00  0.00           H
ATOM    100  HG3 LYS   215      57.434  29.574  99.276  1.00  0.00           H
ATOM    101  CD  LYS   215      59.279  29.289 100.260  1.00  0.00           C
ATOM    102  HD2 LYS   215      59.971  29.467  99.437  1.00  0.00           H
ATOM    103  HD3 LYS   215      59.778  29.587 101.182  1.00  0.00           H
ATOM    104  CE  LYS   215      58.968  27.783 100.309  1.00  0.00           C
ATOM    105  HE2 LYS   215      58.086  27.539 100.902  1.00  0.00           H
ATOM    106  HE3 LYS   215      58.780  27.619  99.248  1.00  0.00           H
ATOM    107  NZ  LYS   215      60.112  27.061 100.811  1.00  0.00           N
ATOM    108  HZ1 LYS   215      60.084  26.117 100.452  1.00  0.00           H
ATOM    109  HZ2 LYS   215      61.031  27.377 100.538  1.00  0.00           H
ATOM    110  HZ3 LYS   215      60.085  27.045 101.821  1.00  0.00           H
ATOM    111  C   LYS   215      57.793  31.685  97.277  1.00  0.00           C
ATOM    112  O   LYS   215      56.964  32.576  96.947  1.00  0.00           O
ATOM    113  N   VAL   216      57.916  30.479  96.619  1.00  0.00           N
ATOM    114  H   VAL   216      58.645  29.876  96.974  1.00  0.00           H
ATOM    115  CA  VAL   216      56.949  29.969  95.661  1.00  0.00           C
ATOM    116  HA  VAL   216      56.111  30.665  95.685  1.00  0.00           H
ATOM    117  CB  VAL   216      57.716  30.035  94.298  1.00  0.00           C
ATOM    118  HB  VAL   216      58.512  29.291  94.333  1.00  0.00           H
ATOM    119  CG1 VAL   216      56.741  29.599  93.129  1.00  0.00           C
ATOM    120 HG11 VAL   216      57.372  29.509  92.245  1.00  0.00           H
ATOM    121 HG12 VAL   216      56.201  28.664  93.280  1.00  0.00           H
ATOM    122 HG13 VAL   216      55.935  30.304  92.921  1.00  0.00           H
ATOM    123  CG2 VAL   216      58.478  31.337  93.857  1.00  0.00           C
ATOM    124 HG21 VAL   216      59.188  31.692  94.603  1.00  0.00           H
ATOM    125 HG22 VAL   216      59.094  31.064  92.999  1.00  0.00           H
ATOM    126 HG23 VAL   216      57.848  32.130  93.455  1.00  0.00           H
ATOM    127  C   VAL   216      56.418  28.560  95.956  1.00  0.00           C
ATOM    128  O   VAL   216      57.227  27.747  96.396  1.00  0.00           O
ATOM    129  N   PRO   217      55.175  28.140  95.655  1.00  0.00           N
ATOM    130  CD  PRO   217      54.154  29.129  95.301  1.00  0.00           C
ATOM    131  HD2 PRO   217      54.338  29.664  94.370  1.00  0.00           H
ATOM    132  HD3 PRO   217      54.117  29.892  96.079  1.00  0.00           H
ATOM    133  CG  PRO   217      52.894  28.313  95.111  1.00  0.00           C
ATOM    134  HG2 PRO   217      52.221  28.715  94.354  1.00  0.00           H
ATOM    135  HG3 PRO   217      52.404  28.233  96.082  1.00  0.00           H
ATOM    136  CB  PRO   217      53.435  26.862  94.777  1.00  0.00           C
ATOM    137  HB2 PRO   217      53.811  26.872  93.754  1.00  0.00           H
ATOM    138  HB3 PRO   217      52.731  26.059  94.995  1.00  0.00           H
ATOM    139  CA  PRO   217      54.623  26.761  95.717  1.00  0.00           C
ATOM    140  HA  PRO   217      54.271  26.519  96.720  1.00  0.00           H
ATOM    141  C   PRO   217      55.616  25.696  95.196  1.00  0.00           C
ATOM    142  O   PRO   217      56.228  25.835  94.171  1.00  0.00           O
ATOM    143  N   PRO   218      55.667  24.476  95.714  1.00  0.00           N
ATOM    144  CD  PRO   218      54.730  23.954  96.687  1.00  0.00           C
ATOM    145  HD2 PRO   218      53.665  23.948  96.458  1.00  0.00           H
ATOM    146  HD3 PRO   218      54.872  24.639  97.523  1.00  0.00           H
ATOM    147  CG  PRO   218      55.159  22.572  97.113  1.00  0.00           C
ATOM    148  HG2 PRO   218      54.754  21.770  96.495  1.00  0.00           H
ATOM    149  HG3 PRO   218      54.905  22.291  98.135  1.00  0.00           H
ATOM    150  CB  PRO   218      56.701  22.685  96.830  1.00  0.00           C
ATOM    151  HB2 PRO   218      57.146  21.692  96.780  1.00  0.00           H
ATOM    152  HB3 PRO   218      57.207  23.186  97.655  1.00  0.00           H
ATOM    153  CA  PRO   218      56.789  23.562  95.620  1.00  0.00           C
ATOM    154  HA  PRO   218      57.748  24.075  95.676  1.00  0.00           H
ATOM    155  C   PRO   218      56.689  22.712  94.380  1.00  0.00           C
ATOM    156  O   PRO   218      57.645  22.093  94.051  1.00  0.00           O
ATOM    157  N   TYR   219      55.576  22.580  93.695  1.00  0.00           N
ATOM    158  H   TYR   219      54.760  23.047  94.066  1.00  0.00           H
ATOM    159  CA  TYR   219      55.297  21.895  92.390  1.00  0.00           C
ATOM    160  HA  TYR   219      55.858  20.960  92.413  1.00  0.00           H
ATOM    161  CB  TYR   219      53.834  21.469  92.398  1.00  0.00           C
ATOM    162  HB2 TYR   219      53.683  21.057  91.400  1.00  0.00           H
ATOM    163  HB3 TYR   219      53.641  20.767  93.209  1.00  0.00           H
ATOM    164  CG  TYR   219      52.837  22.636  92.522  1.00  0.00           C
ATOM    165  CD1 TYR   219      52.458  23.429  91.406  1.00  0.00           C
ATOM    166  HD1 TYR   219      52.918  23.318  90.435  1.00  0.00           H
ATOM    167  CE1 TYR   219      51.391  24.358  91.501  1.00  0.00           C
ATOM    168  HE1 TYR   219      51.003  24.908  90.657  1.00  0.00           H
ATOM    169  CZ  TYR   219      50.883  24.584  92.837  1.00  0.00           C
ATOM    170  OH  TYR   219      49.826  25.424  92.861  1.00  0.00           O
ATOM    171  HH  TYR   219      49.613  25.640  93.772  1.00  0.00           H
ATOM    172  CE2 TYR   219      51.223  23.744  93.895  1.00  0.00           C
ATOM    173  HE2 TYR   219      50.622  23.946  94.768  1.00  0.00           H
ATOM    174  CD2 TYR   219      52.227  22.834  93.771  1.00  0.00           C
ATOM    175  HD2 TYR   219      52.467  22.230  94.633  1.00  0.00           H
ATOM    176  C   TYR   219      55.571  22.706  91.099  1.00  0.00           C
ATOM    177  O   TYR   219      55.486  22.044  90.093  1.00  0.00           O
ATOM    178  N   LEU   220      55.930  23.974  91.169  1.00  0.00           N
ATOM    179  H   LEU   220      55.873  24.506  92.025  1.00  0.00           H
ATOM    180  CA  LEU   220      56.168  24.832  89.977  1.00  0.00           C
ATOM    181  HA  LEU   220      55.639  24.506  89.081  1.00  0.00           H
ATOM    182  CB  LEU   220      55.698  26.278  90.298  1.00  0.00           C
ATOM    183  HB2 LEU   220      55.975  26.503  91.328  1.00  0.00           H
ATOM    184  HB3 LEU   220      56.103  26.976  89.565  1.00  0.00           H
ATOM    185  CG  LEU   220      54.130  26.484  90.346  1.00  0.00           C
ATOM    186  HG  LEU   220      53.874  25.815  91.168  1.00  0.00           H
ATOM    187  CD1 LEU   220      53.823  27.952  90.792  1.00  0.00           C
ATOM    188 HD11 LEU   220      54.559  28.158  91.570  1.00  0.00           H
ATOM    189 HD12 LEU   220      54.018  28.628  89.959  1.00  0.00           H
ATOM    190 HD13 LEU   220      52.794  28.093  91.122  1.00  0.00           H
ATOM    191  CD2 LEU   220      53.376  26.178  89.062  1.00  0.00           C
ATOM    192 HD21 LEU   220      53.314  25.123  88.797  1.00  0.00           H
ATOM    193 HD22 LEU   220      52.335  26.446  89.244  1.00  0.00           H
ATOM    194 HD23 LEU   220      53.771  26.777  88.241  1.00  0.00           H
ATOM    195  C   LEU   220      57.702  24.997  89.588  1.00  0.00           C
ATOM    196  O   LEU   220      57.961  25.614  88.575  1.00  0.00           O
ATOM    197  N   GLY   221      58.659  24.317  90.241  1.00  0.00           N
ATOM    198  H   GLY   221      58.406  24.065  91.186  1.00  0.00           H
ATOM    199  CA  GLY   221      60.002  24.201  89.806  1.00  0.00           C
ATOM    200  HA2 GLY   221      60.342  23.381  90.439  1.00  0.00           H
ATOM    201  HA3 GLY   221      60.024  23.967  88.742  1.00  0.00           H
ATOM    202  C   GLY   221      60.979  25.356  90.220  1.00  0.00           C
ATOM    203  O   GLY   221      62.176  25.253  89.954  1.00  0.00           O
ATOM    204  N   TYR   222      60.499  26.474  90.797  1.00  0.00           N
ATOM    205  H   TYR   222      59.596  26.382  91.241  1.00  0.00           H
ATOM    206  CA  TYR   222      61.323  27.649  90.927  1.00  0.00           C
ATOM    207  HA  TYR   222      61.721  27.913  89.947  1.00  0.00           H
ATOM    208  CB  TYR   222      60.377  28.763  91.399  1.00  0.00           C
ATOM    209  HB2 TYR   222      59.520  28.477  92.009  1.00  0.00           H
ATOM    210  HB3 TYR   222      60.927  29.336  92.145  1.00  0.00           H
ATOM    211  CG  TYR   222      59.747  29.680  90.357  1.00  0.00           C
ATOM    212  CD1 TYR   222      58.647  29.251  89.584  1.00  0.00           C
ATOM    213  HD1 TYR   222      58.372  28.207  89.552  1.00  0.00           H
ATOM    214  CE1 TYR   222      58.101  30.143  88.639  1.00  0.00           C
ATOM    215  HE1 TYR   222      57.333  29.766  87.980  1.00  0.00           H
ATOM    216  CZ  TYR   222      58.419  31.507  88.683  1.00  0.00           C
ATOM    217  OH  TYR   222      57.669  32.355  87.868  1.00  0.00           O
ATOM    218  HH  TYR   222      58.062  33.227  87.940  1.00  0.00           H
ATOM    219  CE2 TYR   222      59.372  31.992  89.613  1.00  0.00           C
ATOM    220  HE2 TYR   222      59.612  33.030  89.793  1.00  0.00           H
ATOM    221  CD2 TYR   222      60.078  31.050  90.379  1.00  0.00           C
ATOM    222  HD2 TYR   222      60.836  31.481  91.017  1.00  0.00           H
ATOM    223  C   TYR   222      62.555  27.512  91.768  1.00  0.00           C
ATOM    224  O   TYR   222      62.678  26.539  92.548  1.00  0.00           O
ATOM    225  N   ARG   223      63.491  28.460  91.700  1.00  0.00           N
ATOM    226  H   ARG   223      63.223  29.156  91.019  1.00  0.00           H
ATOM    227  CA  ARG   223      64.747  28.494  92.404  1.00  0.00           C
ATOM    228  HA  ARG   223      64.526  28.154  93.416  1.00  0.00           H
ATOM    229  CB  ARG   223      65.720  27.419  91.813  1.00  0.00           C
ATOM    230  HB2 ARG   223      66.389  27.270  92.660  1.00  0.00           H
ATOM    231  HB3 ARG   223      65.245  26.442  91.727  1.00  0.00           H
ATOM    232  CG  ARG   223      66.623  27.804  90.641  1.00  0.00           C
ATOM    233  HG2 ARG   223      67.241  28.677  90.850  1.00  0.00           H
ATOM    234  HG3 ARG   223      67.391  27.035  90.543  1.00  0.00           H
ATOM    235  CD  ARG   223      65.848  28.077  89.343  1.00  0.00           C
ATOM    236  HD2 ARG   223      65.419  27.109  89.081  1.00  0.00           H
ATOM    237  HD3 ARG   223      65.120  28.849  89.592  1.00  0.00           H
ATOM    238  NE  ARG   223      66.775  28.540  88.269  1.00  0.00           N
ATOM    239  HE  ARG   223      67.768  28.432  88.422  1.00  0.00           H
ATOM    240  CZ  ARG   223      66.417  29.089  87.060  1.00  0.00           C
ATOM    241  NH1 ARG   223      65.228  29.167  86.703  1.00  0.00           N
ATOM    242 HH11 ARG   223      64.528  29.082  87.426  1.00  0.00           H
ATOM    243 HH12 ARG   223      65.108  29.438  85.738  1.00  0.00           H
ATOM    244  NH2 ARG   223      67.269  29.554  86.198  1.00  0.00           N
ATOM    245 HH21 ARG   223      68.255  29.510  86.413  1.00  0.00           H
ATOM    246 HH22 ARG   223      66.902  30.045  85.396  1.00  0.00           H
ATOM    247  C   ARG   223      65.347  29.940  92.412  1.00  0.00           C
ATOM    248  O   ARG   223      65.180  30.704  91.442  1.00  0.00           O
ATOM    249  N   PHE   224      65.898  30.419  93.522  1.00  0.00           N
ATOM    250  H   PHE   224      66.114  29.665  94.158  1.00  0.00           H
ATOM    251  CA  PHE   224      66.476  31.760  93.868  1.00  0.00           C
ATOM    252  HA  PHE   224      67.322  31.772  93.180  1.00  0.00           H
ATOM    253  CB  PHE   224      65.501  32.887  93.503  1.00  0.00           C
ATOM    254  HB2 PHE   224      65.207  32.901  92.454  1.00  0.00           H
ATOM    255  HB3 PHE   224      64.630  32.829  94.156  1.00  0.00           H
ATOM    256  CG  PHE   224      66.086  34.247  93.476  1.00  0.00           C
ATOM    257  CD1 PHE   224      67.190  34.486  92.631  1.00  0.00           C
ATOM    258  HD1 PHE   224      67.600  33.776  91.928  1.00  0.00           H
ATOM    259  CE1 PHE   224      67.853  35.735  92.693  1.00  0.00           C
ATOM    260  HE1 PHE   224      68.746  35.893  92.106  1.00  0.00           H
ATOM    261  CZ  PHE   224      67.263  36.765  93.412  1.00  0.00           C
ATOM    262  HZ  PHE   224      67.670  37.761  93.324  1.00  0.00           H
ATOM    263  CE2 PHE   224      66.061  36.672  94.085  1.00  0.00           C
ATOM    264  HE2 PHE   224      65.633  37.476  94.665  1.00  0.00           H
ATOM    265  CD2 PHE   224      65.502  35.355  94.165  1.00  0.00           C
ATOM    266  HD2 PHE   224      64.665  35.245  94.838  1.00  0.00           H
ATOM    267  C   PHE   224      67.088  31.839  95.319  1.00  0.00           C
ATOM    268  O   PHE   224      66.787  30.996  96.149  1.00  0.00           O
ATOM    269  N   LEU   225      68.160  32.634  95.457  1.00  0.00           N
ATOM    270  H   LEU   225      68.574  33.060  94.641  1.00  0.00           H
ATOM    271  CA  LEU   225      69.053  32.769  96.672  1.00  0.00           C
ATOM    272  HA  LEU   225      69.717  33.565  96.336  1.00  0.00           H
ATOM    273  CB  LEU   225      68.258  33.150  97.932  1.00  0.00           C
ATOM    274  HB2 LEU   225      67.738  32.265  98.300  1.00  0.00           H
ATOM    275  HB3 LEU   225      68.886  33.432  98.776  1.00  0.00           H
ATOM    276  CG  LEU   225      67.288  34.319  97.671  1.00  0.00           C
ATOM    277  HG  LEU   225      66.575  33.967  96.926  1.00  0.00           H
ATOM    278  CD1 LEU   225      66.452  34.582  98.939  1.00  0.00           C
ATOM    279 HD11 LEU   225      67.044  34.683  99.849  1.00  0.00           H
ATOM    280 HD12 LEU   225      65.785  35.444  98.925  1.00  0.00           H
ATOM    281 HD13 LEU   225      65.866  33.670  99.054  1.00  0.00           H
ATOM    282  CD2 LEU   225      67.865  35.630  97.111  1.00  0.00           C
ATOM    283 HD21 LEU   225      68.216  35.394  96.106  1.00  0.00           H
ATOM    284 HD22 LEU   225      67.110  36.403  96.968  1.00  0.00           H
ATOM    285 HD23 LEU   225      68.749  35.983  97.641  1.00  0.00           H
ATOM    286  C   LEU   225      69.969  31.538  97.018  1.00  0.00           C
ATOM    287  O   LEU   225      70.369  31.351  98.171  1.00  0.00           O
ATOM    288  N   GLY   226      70.259  30.659  95.981  1.00  0.00           N
ATOM    289  H   GLY   226      70.140  31.005  95.040  1.00  0.00           H
ATOM    290  CA  GLY   226      70.975  29.377  96.233  1.00  0.00           C
ATOM    291  HA2 GLY   226      71.221  28.868  95.301  1.00  0.00           H
ATOM    292  HA3 GLY   226      71.968  29.430  96.681  1.00  0.00           H
ATOM    293  C   GLY   226      69.958  28.478  96.962  1.00  0.00           C
ATOM    294  O   GLY   226      70.298  27.397  97.464  1.00  0.00           O
ATOM    295  N   GLU   227      68.588  28.791  96.872  1.00  0.00           N
ATOM    296  H   GLU   227      68.361  29.684  96.459  1.00  0.00           H
ATOM    297  CA  GLU   227      67.515  27.921  97.319  1.00  0.00           C
ATOM    298  HA  GLU   227      67.954  26.990  97.678  1.00  0.00           H
ATOM    299  CB  GLU   227      66.642  28.437  98.456  1.00  0.00           C
ATOM    300  HB2 GLU   227      66.232  29.361  98.049  1.00  0.00           H
ATOM    301  HB3 GLU   227      65.904  27.703  98.779  1.00  0.00           H
ATOM    302  CG  GLU   227      67.453  28.862  99.719  1.00  0.00           C
ATOM    303  HG2 GLU   227      68.265  29.531  99.437  1.00  0.00           H
ATOM    304  HG3 GLU   227      66.720  29.421 100.301  1.00  0.00           H
ATOM    305  CD  GLU   227      68.087  27.768 100.603  1.00  0.00           C
ATOM    306  OE1 GLU   227      67.604  26.681 100.690  1.00  0.00           O
ATOM    307  OE2 GLU   227      69.045  28.074 101.377  1.00  0.00           O
ATOM    308  C   GLU   227      66.551  27.475  96.182  1.00  0.00           C
ATOM    309  O   GLU   227      66.398  28.073  95.091  1.00  0.00           O
ATOM    310  N   ARG   228      65.948  26.365  96.461  1.00  0.00           N
ATOM    311  H   ARG   228      66.154  25.879  97.322  1.00  0.00           H
ATOM    312  CA  ARG   228      64.712  25.952  95.704  1.00  0.00           C
ATOM    313  HA  ARG   228      64.893  26.119  94.642  1.00  0.00           H
ATOM    314  CB  ARG   228      64.517  24.468  95.816  1.00  0.00           C
ATOM    315  HB2 ARG   228      63.627  24.267  95.220  1.00  0.00           H
ATOM    316  HB3 ARG   228      65.368  23.971  95.349  1.00  0.00           H
ATOM    317  CG  ARG   228      64.323  23.839  97.217  1.00  0.00           C
ATOM    318  HG2 ARG   228      65.195  23.906  97.868  1.00  0.00           H
ATOM    319  HG3 ARG   228      63.617  24.522  97.690  1.00  0.00           H
ATOM    320  CD  ARG   228      63.906  22.364  97.205  1.00  0.00           C
ATOM    321  HD2 ARG   228      64.503  21.766  96.517  1.00  0.00           H
ATOM    322  HD3 ARG   228      64.180  21.929  98.166  1.00  0.00           H
ATOM    323  NE  ARG   228      62.384  22.247  97.075  1.00  0.00           N
ATOM    324  HE  ARG   228      61.803  23.073  97.057  1.00  0.00           H
ATOM    325  CZ  ARG   228      61.611  21.173  97.280  1.00  0.00           C
ATOM    326  NH1 ARG   228      62.052  19.953  97.558  1.00  0.00           N
ATOM    327 HH11 ARG   228      63.050  19.793  97.583  1.00  0.00           H
ATOM    328 HH12 ARG   228      61.529  19.097  97.678  1.00  0.00           H
ATOM    329  NH2 ARG   228      60.352  21.363  97.219  1.00  0.00           N
ATOM    330 HH21 ARG   228      59.895  22.219  96.939  1.00  0.00           H
ATOM    331 HH22 ARG   228      59.782  20.690  97.712  1.00  0.00           H
ATOM    332  C   ARG   228      63.458  26.853  96.030  1.00  0.00           C
ATOM    333  O   ARG   228      63.437  27.412  97.149  1.00  0.00           O
ATOM    334  N   ASP   229      62.356  26.769  95.255  1.00  0.00           N
ATOM    335  H   ASP   229      62.401  26.345  94.339  1.00  0.00           H
ATOM    336  CA  ASP   229      61.022  27.231  95.697  1.00  0.00           C
ATOM    337  HA  ASP   229      60.438  27.071  94.790  1.00  0.00           H
ATOM    338  CB  ASP   229      60.367  26.321  96.816  1.00  0.00           C
ATOM    339  HB2 ASP   229      60.983  26.257  97.713  1.00  0.00           H
ATOM    340  HB3 ASP   229      59.412  26.819  96.985  1.00  0.00           H
ATOM    341  CG  ASP   229      60.211  24.801  96.421  1.00  0.00           C
ATOM    342  OD1 ASP   229      60.293  24.441  95.235  1.00  0.00           O
ATOM    343  OD2 ASP   229      60.028  23.958  97.363  1.00  0.00           O
ATOM    344  C   ASP   229      60.890  28.710  95.976  1.00  0.00           C
ATOM    345  O   ASP   229      60.494  29.185  97.016  1.00  0.00           O
ATOM    346  N   CYX   230      61.505  29.448  95.029  1.00  0.00           N
ATOM    347  H   CYX   230      61.948  28.896  94.309  1.00  0.00           H
ATOM    348  CA  CYX   230      61.931  30.844  95.226  1.00  0.00           C
ATOM    349  HA  CYX   230      61.167  31.368  95.800  1.00  0.00           H
ATOM    350  CB  CYX   230      63.234  30.764  95.966  1.00  0.00           C
ATOM    351  HB2 CYX   230      63.082  29.923  96.642  1.00  0.00           H
ATOM    352  HB3 CYX   230      63.963  30.367  95.260  1.00  0.00           H
ATOM    353  SG  CYX   230      63.840  32.252  96.852  1.00  0.00           S
ATOM    354  C   CYX   230      62.175  31.610  93.931  1.00  0.00           C
ATOM    355  O   CYX   230      62.714  31.100  92.995  1.00  0.00           O
ATOM    356  N   GLY   231      61.753  32.847  93.916  1.00  0.00           N
ATOM    357  H   GLY   231      61.236  33.155  94.727  1.00  0.00           H
ATOM    358  CA  GLY   231      61.548  33.630  92.708  1.00  0.00           C
ATOM    359  HA2 GLY   231      62.103  33.156  91.899  1.00  0.00           H
ATOM    360  HA3 GLY   231      60.474  33.516  92.561  1.00  0.00           H
ATOM    361  C   GLY   231      62.076  35.067  92.939  1.00  0.00           C
ATOM    362  O   GLY   231      61.867  35.663  94.011  1.00  0.00           O
ATOM    363  N   ALA   232      62.817  35.536  91.950  1.00  0.00           N
ATOM    364  H   ALA   232      62.923  34.971  91.120  1.00  0.00           H
ATOM    365  CA  ALA   232      63.493  36.872  91.937  1.00  0.00           C
ATOM    366  HA  ALA   232      63.971  36.976  92.910  1.00  0.00           H
ATOM    367  CB  ALA   232      64.719  36.821  91.037  1.00  0.00           C
ATOM    368  HB1 ALA   232      65.250  35.976  91.476  1.00  0.00           H
ATOM    369  HB2 ALA   232      64.222  36.564  90.102  1.00  0.00           H
ATOM    370  HB3 ALA   232      65.332  37.722  91.073  1.00  0.00           H
ATOM    371  C   ALA   232      62.473  37.975  91.699  1.00  0.00           C
ATOM    372  O   ALA   232      61.824  37.888  90.662  1.00  0.00           O
ATOM    373  N   PRO   233      62.246  38.988  92.572  1.00  0.00           N
ATOM    374  CD  PRO   233      62.713  38.919  93.953  1.00  0.00           C
ATOM    375  HD2 PRO   233      63.795  38.808  94.027  1.00  0.00           H
ATOM    376  HD3 PRO   233      62.215  38.080  94.438  1.00  0.00           H
ATOM    377  CG  PRO   233      62.217  40.210  94.543  1.00  0.00           C
ATOM    378  HG2 PRO   233      62.994  40.974  94.518  1.00  0.00           H
ATOM    379  HG3 PRO   233      62.060  40.001  95.601  1.00  0.00           H
ATOM    380  CB  PRO   233      60.930  40.491  93.827  1.00  0.00           C
ATOM    381  HB2 PRO   233      60.845  41.576  93.891  1.00  0.00           H
ATOM    382  HB3 PRO   233      60.149  39.999  94.407  1.00  0.00           H
ATOM    383  CA  PRO   233      61.103  39.868  92.472  1.00  0.00           C
ATOM    384  HA  PRO   233      60.265  39.212  92.234  1.00  0.00           H
ATOM    385  C   PRO   233      61.177  40.897  91.302  1.00  0.00           C
ATOM    386  O   PRO   233      62.180  41.551  91.161  1.00  0.00           O
ATOM    387  N   CYX   234      60.033  41.120  90.708  1.00  0.00           N
ATOM    388  H   CYX   234      59.243  40.608  91.074  1.00  0.00           H
ATOM    389  CA  CYX   234      59.920  41.945  89.505  1.00  0.00           C
ATOM    390  HA  CYX   234      60.619  41.616  88.736  1.00  0.00           H
ATOM    391  CB  CYX   234      58.434  41.802  88.991  1.00  0.00           C
ATOM    392  HB2 CYX   234      57.722  42.145  89.742  1.00  0.00           H
ATOM    393  HB3 CYX   234      58.302  42.509  88.172  1.00  0.00           H
ATOM    394  SG  CYX   234      57.937  40.211  88.224  1.00  0.00           S
ATOM    395  C   CYX   234      60.034  43.460  89.746  1.00  0.00           C
ATOM    396  O   CYX   234      60.368  44.231  88.840  1.00  0.00           O
ATOM    397  N   GLU   235      59.808  43.918  90.970  1.00  0.00           N
ATOM    398  H   GLU   235      59.589  43.269  91.713  1.00  0.00           H
ATOM    399  CA  GLU   235      59.881  45.369  91.287  1.00  0.00           C
ATOM    400  HA  GLU   235      59.190  45.972  90.696  1.00  0.00           H
ATOM    401  CB  GLU   235      59.401  45.656  92.720  1.00  0.00           C
ATOM    402  HB2 GLU   235      60.148  45.089  93.276  1.00  0.00           H
ATOM    403  HB3 GLU   235      59.577  46.712  92.927  1.00  0.00           H
ATOM    404  CG  GLU   235      57.983  45.178  93.207  1.00  0.00           C
ATOM    405  HG2 GLU   235      58.188  44.152  93.512  1.00  0.00           H
ATOM    406  HG3 GLU   235      57.735  45.799  94.068  1.00  0.00           H
ATOM    407  CD  GLU   235      56.878  45.226  92.157  1.00  0.00           C
ATOM    408  OE1 GLU   235      55.960  44.384  92.151  1.00  0.00           O
ATOM    409  OE2 GLU   235      56.872  46.069  91.256  1.00  0.00           O
ATOM    410  C   GLU   235      61.296  45.945  91.157  1.00  0.00           C
ATOM    411  O   GLU   235      62.129  45.586  91.925  1.00  0.00           O
ATOM    412  N   PRO   236      61.556  46.892  90.182  1.00  0.00           N
ATOM    413  CD  PRO   236      60.538  47.749  89.626  1.00  0.00           C
ATOM    414  HD2 PRO   236      60.211  48.574  90.259  1.00  0.00           H
ATOM    415  HD3 PRO   236      59.677  47.145  89.340  1.00  0.00           H
ATOM    416  CG  PRO   236      61.209  48.283  88.354  1.00  0.00           C
ATOM    417  HG2 PRO   236      60.732  49.224  88.081  1.00  0.00           H
ATOM    418  HG3 PRO   236      61.149  47.555  87.546  1.00  0.00           H
ATOM    419  CB  PRO   236      62.658  48.399  88.833  1.00  0.00           C
ATOM    420  HB2 PRO   236      62.656  49.358  89.351  1.00  0.00           H
ATOM    421  HB3 PRO   236      63.374  48.348  88.012  1.00  0.00           H
ATOM    422  CA  PRO   236      62.924  47.274  89.766  1.00  0.00           C
ATOM    423  HA  PRO   236      63.414  46.439  89.266  1.00  0.00           H
ATOM    424  C   PRO   236      63.867  47.595  90.912  1.00  0.00           C
ATOM    425  O   PRO   236      63.534  48.437  91.712  1.00  0.00           O
ATOM    426  N   GLY   237      64.942  46.868  90.965  1.00  0.00           N
ATOM    427  H   GLY   237      65.012  46.160  90.248  1.00  0.00           H
ATOM    428  CA  GLY   237      65.937  46.905  92.084  1.00  0.00           C
ATOM    429  HA2 GLY   237      66.903  47.008  91.589  1.00  0.00           H
ATOM    430  HA3 GLY   237      65.842  47.858  92.605  1.00  0.00           H
ATOM    431  C   GLY   237      65.780  45.820  93.174  1.00  0.00           C
ATOM    432  O   GLY   237      66.809  45.552  93.847  1.00  0.00           O
ATOM    433  N   ARG   238      64.603  45.204  93.500  1.00  0.00           N
ATOM    434  H   ARG   238      63.739  45.447  93.037  1.00  0.00           H
ATOM    435  CA  ARG   238      64.487  44.184  94.616  1.00  0.00           C
ATOM    436  HA  ARG   238      64.985  44.589  95.498  1.00  0.00           H
ATOM    437  CB  ARG   238      63.003  44.144  95.104  1.00  0.00           C
ATOM    438  HB2 ARG   238      62.416  43.577  94.383  1.00  0.00           H
ATOM    439  HB3 ARG   238      63.079  43.543  96.010  1.00  0.00           H
ATOM    440  CG  ARG   238      62.416  45.512  95.597  1.00  0.00           C
ATOM    441  HG2 ARG   238      63.163  45.959  96.253  1.00  0.00           H
ATOM    442  HG3 ARG   238      62.157  46.161  94.761  1.00  0.00           H
ATOM    443  CD  ARG   238      61.164  45.123  96.372  1.00  0.00           C
ATOM    444  HD2 ARG   238      60.527  44.435  95.815  1.00  0.00           H
ATOM    445  HD3 ARG   238      61.347  44.769  97.386  1.00  0.00           H
ATOM    446  NE  ARG   238      60.469  46.417  96.615  1.00  0.00           N
ATOM    447  HE  ARG   238      60.558  47.169  95.945  1.00  0.00           H
ATOM    448  CZ  ARG   238      59.779  46.643  97.701  1.00  0.00           C
ATOM    449  NH1 ARG   238      59.437  45.751  98.605  1.00  0.00           N
ATOM    450 HH11 ARG   238      59.919  44.865  98.541  1.00  0.00           H
ATOM    451 HH12 ARG   238      58.764  45.909  99.342  1.00  0.00           H
ATOM    452  NH2 ARG   238      59.303  47.865  98.044  1.00  0.00           N
ATOM    453 HH21 ARG   238      59.450  48.581  97.347  1.00  0.00           H
ATOM    454 HH22 ARG   238      58.851  48.093  98.918  1.00  0.00           H
ATOM    455  C   ARG   238      65.117  42.800  94.393  1.00  0.00           C
ATOM    456  O   ARG   238      64.994  41.944  95.248  1.00  0.00           O
ATOM    457  N   ALA   239      65.699  42.774  93.219  1.00  0.00           N
ATOM    458  H   ALA   239      65.672  43.639  92.698  1.00  0.00           H
ATOM    459  CA  ALA   239      66.499  41.691  92.579  1.00  0.00           C
ATOM    460  HA  ALA   239      67.106  41.199  93.339  1.00  0.00           H
ATOM    461  CB  ALA   239      65.530  40.687  91.890  1.00  0.00           C
ATOM    462  HB1 ALA   239      64.999  40.169  92.690  1.00  0.00           H
ATOM    463  HB2 ALA   239      64.906  41.260  91.204  1.00  0.00           H
ATOM    464  HB3 ALA   239      66.155  39.940  91.402  1.00  0.00           H
ATOM    465  C   ALA   239      67.388  42.511  91.618  1.00  0.00           C
ATOM    466  O   ALA   239      66.996  43.537  91.115  1.00  0.00           O
ATOM    467  N   ASN   240      68.638  42.096  91.413  1.00  0.00           N
ATOM    468  H   ASN   240      69.085  41.306  91.856  1.00  0.00           H
ATOM    469  CA  ASN   240      69.469  42.714  90.339  1.00  0.00           C
ATOM    470  HA  ASN   240      69.716  43.746  90.590  1.00  0.00           H
ATOM    471  CB  ASN   240      70.796  42.040  90.467  1.00  0.00           C
ATOM    472  HB2 ASN   240      71.475  42.572  89.800  1.00  0.00           H
ATOM    473  HB3 ASN   240      71.123  42.218  91.492  1.00  0.00           H
ATOM    474  CG  ASN   240      70.996  40.590  90.278  1.00  0.00           C
ATOM    475  OD1 ASN   240      70.111  39.767  90.578  1.00  0.00           O
ATOM    476  ND2 ASN   240      72.080  40.208  89.561  1.00  0.00           N
ATOM    477 HD21 ASN   240      72.005  39.275  89.182  1.00  0.00           H
ATOM    478 HD22 ASN   240      72.705  40.967  89.331  1.00  0.00           H
ATOM    479  C   ASN   240      68.895  42.618  88.951  1.00  0.00           C
ATOM    480  O   ASN   240      68.121  41.738  88.621  1.00  0.00           O
ATOM    481  N   GLY   241      69.168  43.637  88.197  1.00  0.00           N
ATOM    482  H   GLY   241      69.913  44.293  88.385  1.00  0.00           H
ATOM    483  CA  GLY   241      68.486  43.859  86.910  1.00  0.00           C
ATOM    484  HA2 GLY   241      68.773  43.008  86.292  1.00  0.00           H
ATOM    485  HA3 GLY   241      67.408  43.834  87.069  1.00  0.00           H
ATOM    486  C   GLY   241      68.937  45.138  86.148  1.00  0.00           C
ATOM    487  O   GLY   241      70.178  45.448  86.158  1.00  0.00           O
ATOM    488  N   LEU   242      67.998  45.901  85.653  1.00  0.00           N
ATOM    489  H   LEU   242      67.038  45.595  85.722  1.00  0.00           H
ATOM    490  CA  LEU   242      68.191  47.237  85.091  1.00  0.00           C
ATOM    491  HA  LEU   242      69.185  47.179  84.645  1.00  0.00           H
ATOM    492  CB  LEU   242      67.268  47.274  83.894  1.00  0.00           C
ATOM    493  HB2 LEU   242      67.328  46.334  83.347  1.00  0.00           H
ATOM    494  HB3 LEU   242      66.241  47.396  84.238  1.00  0.00           H
ATOM    495  CG  LEU   242      67.418  48.303  82.878  1.00  0.00           C
ATOM    496  HG  LEU   242      67.308  49.332  83.223  1.00  0.00           H
ATOM    497  CD1 LEU   242      68.777  48.073  82.068  1.00  0.00           C
ATOM    498 HD11 LEU   242      68.795  47.054  81.682  1.00  0.00           H
ATOM    499 HD12 LEU   242      68.833  48.864  81.321  1.00  0.00           H
ATOM    500 HD13 LEU   242      69.612  48.153  82.765  1.00  0.00           H
ATOM    501  CD2 LEU   242      66.277  48.398  81.844  1.00  0.00           C
ATOM    502 HD21 LEU   242      66.563  49.064  81.030  1.00  0.00           H
ATOM    503 HD22 LEU   242      66.183  47.413  81.387  1.00  0.00           H
ATOM    504 HD23 LEU   242      65.299  48.691  82.228  1.00  0.00           H
ATOM    505  C   LEU   242      68.122  48.481  85.966  1.00  0.00           C
ATOM    506  O   LEU   242      68.309  49.581  85.458  1.00  0.00           O
ATOM    507  N   MET   243      67.837  48.376  87.244  1.00  0.00           N
ATOM    508  H   MET   243      67.730  47.480  87.698  1.00  0.00           H
ATOM    509  CA  MET   243      67.586  49.512  88.024  1.00  0.00           C
ATOM    510  HA  MET   243      67.355  50.367  87.389  1.00  0.00           H
ATOM    511  CB  MET   243      66.259  49.243  88.741  1.00  0.00           C
ATOM    512  HB2 MET   243      65.531  49.332  87.935  1.00  0.00           H
ATOM    513  HB3 MET   243      66.284  48.309  89.302  1.00  0.00           H
ATOM    514  CG  MET   243      65.846  50.262  89.785  1.00  0.00           C
ATOM    515  HG2 MET   243      64.844  49.912  90.035  1.00  0.00           H
ATOM    516  HG3 MET   243      66.382  50.171  90.729  1.00  0.00           H
ATOM    517  SD  MET   243      65.718  51.944  89.273  1.00  0.00           S
ATOM    518  CE  MET   243      64.643  52.522  90.677  1.00  0.00           C
ATOM    519  HE1 MET   243      63.791  51.879  90.900  1.00  0.00           H
ATOM    520  HE2 MET   243      65.159  52.628  91.631  1.00  0.00           H
ATOM    521  HE3 MET   243      64.208  53.499  90.467  1.00  0.00           H
ATOM    522  C   MET   243      68.674  49.886  89.015  1.00  0.00           C
ATOM    523  O   MET   243      69.011  49.024  89.834  1.00  0.00           O
ATOM    524  N   TYR   244      69.239  51.128  88.794  1.00  0.00           N
ATOM    525  H   TYR   244      68.817  51.677  88.058  1.00  0.00           H
ATOM    526  CA  TYR   244      70.425  51.594  89.491  1.00  0.00           C
ATOM    527  HA  TYR   244      70.713  50.885  90.267  1.00  0.00           H
ATOM    528  CB  TYR   244      71.610  51.607  88.525  1.00  0.00           C
ATOM    529  HB2 TYR   244      71.645  52.555  87.988  1.00  0.00           H
ATOM    530  HB3 TYR   244      72.539  51.502  89.085  1.00  0.00           H
ATOM    531  CG  TYR   244      71.732  50.490  87.474  1.00  0.00           C
ATOM    532  CD1 TYR   244      71.934  49.153  87.891  1.00  0.00           C
ATOM    533  HD1 TYR   244      71.994  49.012  88.960  1.00  0.00           H
ATOM    534  CE1 TYR   244      71.902  48.094  87.015  1.00  0.00           C
ATOM    535  HE1 TYR   244      72.105  47.101  87.387  1.00  0.00           H
ATOM    536  CZ  TYR   244      71.642  48.360  85.649  1.00  0.00           C
ATOM    537  OH  TYR   244      71.552  47.273  84.856  1.00  0.00           O
ATOM    538  HH  TYR   244      71.108  46.583  85.354  1.00  0.00           H
ATOM    539  CE2 TYR   244      71.530  49.709  85.211  1.00  0.00           C
ATOM    540  HE2 TYR   244      71.361  49.847  84.153  1.00  0.00           H
ATOM    541  CD2 TYR   244      71.537  50.776  86.109  1.00  0.00           C
ATOM    542  HD2 TYR   244      71.479  51.806  85.790  1.00  0.00           H
ATOM    543  C   TYR   244      70.228  53.012  90.169  1.00  0.00           C
ATOM    544  O   TYR   244      70.758  53.198  91.276  1.00  0.00           O
ATOM    545  N   PHE   245      69.337  53.863  89.737  1.00  0.00           N
ATOM    546  H   PHE   245      68.884  53.660  88.857  1.00  0.00           H
ATOM    547  CA  PHE   245      69.273  55.203  90.243  1.00  0.00           C
ATOM    548  HA  PHE   245      69.804  55.199  91.195  1.00  0.00           H
ATOM    549  CB  PHE   245      70.104  56.196  89.371  1.00  0.00           C
ATOM    550  HB2 PHE   245      71.133  55.868  89.521  1.00  0.00           H
ATOM    551  HB3 PHE   245      69.820  55.977  88.342  1.00  0.00           H
ATOM    552  CG  PHE   245      70.036  57.658  89.638  1.00  0.00           C
ATOM    553  CD1 PHE   245      70.404  58.285  90.805  1.00  0.00           C
ATOM    554  HD1 PHE   245      70.830  57.695  91.603  1.00  0.00           H
ATOM    555  CE1 PHE   245      70.353  59.682  91.043  1.00  0.00           C
ATOM    556  HE1 PHE   245      70.783  59.984  91.987  1.00  0.00           H
ATOM    557  CZ  PHE   245      69.921  60.461  89.986  1.00  0.00           C
ATOM    558  HZ  PHE   245      69.730  61.515  90.121  1.00  0.00           H
ATOM    559  CE2 PHE   245      69.728  59.897  88.733  1.00  0.00           C
ATOM    560  HE2 PHE   245      69.646  60.570  87.892  1.00  0.00           H
ATOM    561  CD2 PHE   245      69.768  58.541  88.534  1.00  0.00           C
ATOM    562  HD2 PHE   245      69.669  58.132  87.539  1.00  0.00           H
ATOM    563  C   PHE   245      67.797  55.639  90.445  1.00  0.00           C
ATOM    564  O   PHE   245      67.403  55.788  91.594  1.00  0.00           O
ATOM    565  N   LYS   246      67.089  55.873  89.306  1.00  0.00           N
ATOM    566  H   LYS   246      67.437  55.423  88.471  1.00  0.00           H
ATOM    567  CA  LYS   246      65.949  56.749  89.250  1.00  0.00           C
ATOM    568  HA  LYS   246      65.358  56.702  90.164  1.00  0.00           H
ATOM    569  CB  LYS   246      66.564  58.140  89.126  1.00  0.00           C
ATOM    570  HB2 LYS   246      67.168  58.370  90.003  1.00  0.00           H
ATOM    571  HB3 LYS   246      67.265  58.175  88.292  1.00  0.00           H
ATOM    572  CG  LYS   246      65.503  59.214  89.029  1.00  0.00           C
ATOM    573  HG2 LYS   246      65.271  59.351  87.973  1.00  0.00           H
ATOM    574  HG3 LYS   246      64.610  58.826  89.517  1.00  0.00           H
ATOM    575  CD  LYS   246      65.748  60.658  89.536  1.00  0.00           C
ATOM    576  HD2 LYS   246      66.757  60.976  89.275  1.00  0.00           H
ATOM    577  HD3 LYS   246      65.058  61.366  89.078  1.00  0.00           H
ATOM    578  CE  LYS   246      65.702  60.746  91.065  1.00  0.00           C
ATOM    579  HE2 LYS   246      64.716  60.422  91.399  1.00  0.00           H
ATOM    580  HE3 LYS   246      66.386  59.961  91.387  1.00  0.00           H
ATOM    581  NZ  LYS   246      66.121  62.099  91.588  1.00  0.00           N
ATOM    582  HZ1 LYS   246      66.986  62.387  91.153  1.00  0.00           H
ATOM    583  HZ2 LYS   246      65.446  62.828  91.412  1.00  0.00           H
ATOM    584  HZ3 LYS   246      66.140  62.003  92.594  1.00  0.00           H
ATOM    585  C   LYS   246      65.065  56.294  88.079  1.00  0.00           C
ATOM    586  O   LYS   246      65.543  56.081  86.970  1.00  0.00           O
ATOM    587  N   GLU   247      63.795  55.970  88.370  1.00  0.00           N
ATOM    588  H   GLU   247      63.487  56.146  89.315  1.00  0.00           H
ATOM    589  CA  GLU   247      62.709  55.480  87.360  1.00  0.00           C
ATOM    590  HA  GLU   247      62.792  54.396  87.287  1.00  0.00           H
ATOM    591  CB  GLU   247      61.334  55.637  87.994  1.00  0.00           C
ATOM    592  HB2 GLU   247      61.258  56.547  88.590  1.00  0.00           H
ATOM    593  HB3 GLU   247      60.524  55.667  87.266  1.00  0.00           H
ATOM    594  CG  GLU   247      60.818  54.424  88.879  1.00  0.00           C
ATOM    595  HG2 GLU   247      61.309  54.224  89.831  1.00  0.00           H
ATOM    596  HG3 GLU   247      59.806  54.633  89.224  1.00  0.00           H
ATOM    597  CD  GLU   247      60.764  53.153  88.002  1.00  0.00           C
ATOM    598  OE1 GLU   247      61.552  52.154  88.060  1.00  0.00           O
ATOM    599  OE2 GLU   247      59.847  53.070  87.194  1.00  0.00           O
ATOM    600  C   GLU   247      62.706  56.172  85.952  1.00  0.00           C
ATOM    601  O   GLU   247      62.622  55.412  85.038  1.00  0.00           O
ATOM    602  N   GLU   248      62.821  57.479  85.852  1.00  0.00           N
ATOM    603  H   GLU   248      62.900  57.993  86.718  1.00  0.00           H
ATOM    604  CA  GLU   248      62.724  58.194  84.501  1.00  0.00           C
ATOM    605  HA  GLU   248      61.814  57.684  84.186  1.00  0.00           H
ATOM    606  CB  GLU   248      62.573  59.705  84.649  1.00  0.00           C
ATOM    607  HB2 GLU   248      63.460  60.053  85.178  1.00  0.00           H
ATOM    608  HB3 GLU   248      62.736  60.170  83.677  1.00  0.00           H
ATOM    609  CG  GLU   248      61.317  60.363  85.251  1.00  0.00           C
ATOM    610  HG2 GLU   248      61.298  60.024  86.286  1.00  0.00           H
ATOM    611  HG3 GLU   248      61.390  61.441  85.106  1.00  0.00           H
ATOM    612  CD  GLU   248      60.111  59.826  84.518  1.00  0.00           C
ATOM    613  OE1 GLU   248      60.098  59.746  83.273  1.00  0.00           O
ATOM    614  OE2 GLU   248      59.093  59.573  85.173  1.00  0.00           O
ATOM    615  C   GLU   248      63.998  57.928  83.642  1.00  0.00           C
ATOM    616  O   GLU   248      63.898  57.830  82.439  1.00  0.00           O
ATOM    617  N   GLU   249      65.174  57.616  84.263  1.00  0.00           N
ATOM    618  H   GLU   249      65.072  57.612  85.268  1.00  0.00           H
ATOM    619  CA  GLU   249      66.360  57.045  83.598  1.00  0.00           C
ATOM    620  HA  GLU   249      66.662  57.599  82.709  1.00  0.00           H
ATOM    621  CB  GLU   249      67.664  57.121  84.457  1.00  0.00           C
ATOM    622  HB2 GLU   249      67.585  57.265  85.534  1.00  0.00           H
ATOM    623  HB3 GLU   249      68.181  56.165  84.541  1.00  0.00           H
ATOM    624  CG  GLU   249      68.684  58.227  83.854  1.00  0.00           C
ATOM    625  HG2 GLU   249      69.704  57.880  84.022  1.00  0.00           H
ATOM    626  HG3 GLU   249      68.600  58.314  82.770  1.00  0.00           H
ATOM    627  CD  GLU   249      68.588  59.659  84.383  1.00  0.00           C
ATOM    628  OE1 GLU   249      69.463  60.173  85.175  1.00  0.00           O
ATOM    629  OE2 GLU   249      67.609  60.398  83.973  1.00  0.00           O
ATOM    630  C   GLU   249      66.149  55.562  83.198  1.00  0.00           C
ATOM    631  O   GLU   249      66.596  55.266  82.120  1.00  0.00           O
ATOM    632  N   ARG   250      65.446  54.763  83.993  1.00  0.00           N
ATOM    633  H   ARG   250      65.056  55.129  84.850  1.00  0.00           H
ATOM    634  CA  ARG   250      65.005  53.397  83.581  1.00  0.00           C
ATOM    635  HA  ARG   250      65.923  52.902  83.267  1.00  0.00           H
ATOM    636  CB  ARG   250      64.415  52.624  84.781  1.00  0.00           C
ATOM    637  HB2 ARG   250      65.092  52.815  85.614  1.00  0.00           H
ATOM    638  HB3 ARG   250      63.515  53.089  85.186  1.00  0.00           H
ATOM    639  CG  ARG   250      64.218  51.105  84.430  1.00  0.00           C
ATOM    640  HG2 ARG   250      63.578  50.999  83.555  1.00  0.00           H
ATOM    641  HG3 ARG   250      65.184  50.602  84.384  1.00  0.00           H
ATOM    642  CD  ARG   250      63.565  50.232  85.473  1.00  0.00           C
ATOM    643  HD2 ARG   250      63.560  49.198  85.128  1.00  0.00           H
ATOM    644  HD3 ARG   250      64.292  50.169  86.283  1.00  0.00           H
ATOM    645  NE  ARG   250      62.276  50.717  85.936  1.00  0.00           N
ATOM    646  HE  ARG   250      62.222  51.307  86.754  1.00  0.00           H
ATOM    647  CZ  ARG   250      61.147  50.171  85.494  1.00  0.00           C
ATOM    648  NH1 ARG   250      61.078  49.128  84.667  1.00  0.00           N
ATOM    649 HH11 ARG   250      61.941  48.620  84.535  1.00  0.00           H
ATOM    650 HH12 ARG   250      60.196  48.730  84.376  1.00  0.00           H
ATOM    651  NH2 ARG   250      60.013  50.693  85.792  1.00  0.00           N
ATOM    652 HH21 ARG   250      59.988  51.541  86.340  1.00  0.00           H
ATOM    653 HH22 ARG   250      59.163  50.313  85.402  1.00  0.00           H
ATOM    654  C   ARG   250      64.051  53.439  82.375  1.00  0.00           C
ATOM    655  O   ARG   250      64.187  52.589  81.407  1.00  0.00           O
ATOM    656  N   ARG   251      63.182  54.439  82.376  1.00  0.00           N
ATOM    657  H   ARG   251      63.091  55.011  83.203  1.00  0.00           H
ATOM    658  CA  ARG   251      62.309  54.814  81.196  1.00  0.00           C
ATOM    659  HA  ARG   251      61.808  53.924  80.816  1.00  0.00           H
ATOM    660  CB  ARG   251      61.288  55.974  81.490  1.00  0.00           C
ATOM    661  HB2 ARG   251      61.538  56.457  82.434  1.00  0.00           H
ATOM    662  HB3 ARG   251      61.344  56.761  80.737  1.00  0.00           H
ATOM    663  CG  ARG   251      59.889  55.440  81.683  1.00  0.00           C
ATOM    664  HG2 ARG   251      59.657  54.920  80.754  1.00  0.00           H
ATOM    665  HG3 ARG   251      59.852  54.628  82.409  1.00  0.00           H
ATOM    666  CD  ARG   251      58.721  56.384  81.840  1.00  0.00           C
ATOM    667  HD2 ARG   251      58.878  57.179  81.110  1.00  0.00           H
ATOM    668  HD3 ARG   251      57.794  55.857  81.614  1.00  0.00           H
ATOM    669  NE  ARG   251      58.702  57.034  83.238  1.00  0.00           N
ATOM    670  HE  ARG   251      59.053  57.974  83.351  1.00  0.00           H
ATOM    671  CZ  ARG   251      58.324  56.370  84.318  1.00  0.00           C
ATOM    672  NH1 ARG   251      57.851  55.148  84.308  1.00  0.00           N
ATOM    673 HH11 ARG   251      57.657  54.684  83.432  1.00  0.00           H
ATOM    674 HH12 ARG   251      57.647  54.676  85.177  1.00  0.00           H
ATOM    675  NH2 ARG   251      58.358  56.898  85.500  1.00  0.00           N
ATOM    676 HH21 ARG   251      58.662  57.860  85.546  1.00  0.00           H
ATOM    677 HH22 ARG   251      57.867  56.447  86.259  1.00  0.00           H
ATOM    678  C   ARG   251      63.190  55.120  79.975  1.00  0.00           C
ATOM    679  O   ARG   251      62.996  54.456  78.933  1.00  0.00           O
ATOM    680  N   PHE   252      64.144  56.056  80.172  1.00  0.00           N
ATOM    681  H   PHE   252      64.104  56.531  81.063  1.00  0.00           H
ATOM    682  CA  PHE   252      65.070  56.584  79.146  1.00  0.00           C
ATOM    683  HA  PHE   252      64.414  56.980  78.371  1.00  0.00           H
ATOM    684  CB  PHE   252      65.777  57.807  79.676  1.00  0.00           C
ATOM    685  HB2 PHE   252      65.067  58.620  79.827  1.00  0.00           H
ATOM    686  HB3 PHE   252      66.155  57.516  80.656  1.00  0.00           H
ATOM    687  CG  PHE   252      66.930  58.238  78.824  1.00  0.00           C
ATOM    688  CD1 PHE   252      68.134  57.627  79.026  1.00  0.00           C
ATOM    689  HD1 PHE   252      68.150  56.746  79.651  1.00  0.00           H
ATOM    690  CE1 PHE   252      69.319  58.167  78.438  1.00  0.00           C
ATOM    691  HE1 PHE   252      70.200  57.592  78.680  1.00  0.00           H
ATOM    692  CZ  PHE   252      69.279  59.282  77.589  1.00  0.00           C
ATOM    693  HZ  PHE   252      70.193  59.523  77.067  1.00  0.00           H
ATOM    694  CE2 PHE   252      68.052  59.868  77.340  1.00  0.00           C
ATOM    695  HE2 PHE   252      67.983  60.782  76.768  1.00  0.00           H
ATOM    696  CD2 PHE   252      66.926  59.395  78.047  1.00  0.00           C
ATOM    697  HD2 PHE   252      65.963  59.878  77.970  1.00  0.00           H
ATOM    698  C   PHE   252      66.017  55.481  78.582  1.00  0.00           C
ATOM    699  O   PHE   252      66.278  55.452  77.374  1.00  0.00           O
ATOM    700  N   ALA   253      66.419  54.520  79.453  1.00  0.00           N
ATOM    701  H   ALA   253      66.044  54.615  80.386  1.00  0.00           H
ATOM    702  CA  ALA   253      67.178  53.365  78.962  1.00  0.00           C
ATOM    703  HA  ALA   253      68.027  53.746  78.395  1.00  0.00           H
ATOM    704  CB  ALA   253      67.646  52.467  80.098  1.00  0.00           C
ATOM    705  HB1 ALA   253      66.667  52.186  80.488  1.00  0.00           H
ATOM    706  HB2 ALA   253      68.154  51.583  79.711  1.00  0.00           H
ATOM    707  HB3 ALA   253      68.258  52.997  80.827  1.00  0.00           H
ATOM    708  C   ALA   253      66.398  52.476  77.925  1.00  0.00           C
ATOM    709  O   ALA   253      67.023  51.974  76.975  1.00  0.00           O
ATOM    710  N   ARG   254      65.091  52.300  78.211  1.00  0.00           N
ATOM    711  H   ARG   254      64.613  52.671  79.019  1.00  0.00           H
ATOM    712  CA  ARG   254      64.236  51.438  77.322  1.00  0.00           C
ATOM    713  HA  ARG   254      64.901  50.724  76.836  1.00  0.00           H
ATOM    714  CB  ARG   254      63.111  50.710  78.104  1.00  0.00           C
ATOM    715  HB2 ARG   254      62.463  51.372  78.680  1.00  0.00           H
ATOM    716  HB3 ARG   254      62.456  50.203  77.396  1.00  0.00           H
ATOM    717  CG  ARG   254      63.855  49.660  79.048  1.00  0.00           C
ATOM    718  HG2 ARG   254      64.642  49.128  78.512  1.00  0.00           H
ATOM    719  HG3 ARG   254      64.418  50.286  79.741  1.00  0.00           H
ATOM    720  CD  ARG   254      62.937  48.675  79.761  1.00  0.00           C
ATOM    721  HD2 ARG   254      62.548  48.022  78.980  1.00  0.00           H
ATOM    722  HD3 ARG   254      63.558  48.080  80.431  1.00  0.00           H
ATOM    723  NE  ARG   254      61.845  49.272  80.561  1.00  0.00           N
ATOM    724  HE  ARG   254      61.997  50.152  81.033  1.00  0.00           H
ATOM    725  CZ  ARG   254      60.707  48.676  80.798  1.00  0.00           C
ATOM    726  NH1 ARG   254      60.362  47.594  80.112  1.00  0.00           N
ATOM    727 HH11 ARG   254      61.002  47.121  79.491  1.00  0.00           H
ATOM    728 HH12 ARG   254      59.726  46.999  80.625  1.00  0.00           H
ATOM    729  NH2 ARG   254      60.072  49.003  81.853  1.00  0.00           N
ATOM    730 HH21 ARG   254      60.463  49.750  82.408  1.00  0.00           H
ATOM    731 HH22 ARG   254      59.276  48.469  82.171  1.00  0.00           H
ATOM    732  C   ARG   254      63.780  52.163  76.006  1.00  0.00           C
ATOM    733  O   ARG   254      63.596  51.586  74.954  1.00  0.00           O
ATOM    734  N   LEU   255      63.675  53.492  76.063  1.00  0.00           N
ATOM    735  H   LEU   255      63.859  53.944  76.948  1.00  0.00           H
ATOM    736  CA  LEU   255      63.505  54.313  74.802  1.00  0.00           C
ATOM    737  HA  LEU   255      62.516  54.086  74.405  1.00  0.00           H
ATOM    738  CB  LEU   255      63.552  55.810  75.197  1.00  0.00           C
ATOM    739  HB2 LEU   255      62.881  56.020  76.029  1.00  0.00           H
ATOM    740  HB3 LEU   255      64.505  55.924  75.713  1.00  0.00           H
ATOM    741  CG  LEU   255      63.359  56.708  74.007  1.00  0.00           C
ATOM    742  HG  LEU   255      64.260  56.536  73.419  1.00  0.00           H
ATOM    743  CD1 LEU   255      62.025  56.519  73.281  1.00  0.00           C
ATOM    744 HD11 LEU   255      62.089  57.190  72.424  1.00  0.00           H
ATOM    745 HD12 LEU   255      62.137  55.506  72.894  1.00  0.00           H
ATOM    746 HD13 LEU   255      61.208  56.706  73.978  1.00  0.00           H
ATOM    747  CD2 LEU   255      63.375  58.203  74.503  1.00  0.00           C
ATOM    748 HD21 LEU   255      64.206  58.397  75.180  1.00  0.00           H
ATOM    749 HD22 LEU   255      63.378  58.785  73.582  1.00  0.00           H
ATOM    750 HD23 LEU   255      62.486  58.297  75.127  1.00  0.00           H
ATOM    751  C   LEU   255      64.634  53.908  73.793  1.00  0.00           C
ATOM    752  O   LEU   255      64.314  53.681  72.602  1.00  0.00           O
ATOM    753  N   TRP   256      65.986  53.739  74.098  1.00  0.00           N
ATOM    754  H   TRP   256      66.444  53.924  74.979  1.00  0.00           H
ATOM    755  CA  TRP   256      66.933  53.468  73.043  1.00  0.00           C
ATOM    756  HA  TRP   256      66.706  54.044  72.146  1.00  0.00           H
ATOM    757  CB  TRP   256      68.364  53.892  73.552  1.00  0.00           C
ATOM    758  HB2 TRP   256      68.628  53.207  74.358  1.00  0.00           H
ATOM    759  HB3 TRP   256      69.085  53.717  72.753  1.00  0.00           H
ATOM    760  CG  TRP   256      68.443  55.346  74.014  1.00  0.00           C
ATOM    761  CD1 TRP   256      68.626  55.805  75.266  1.00  0.00           C
ATOM    762  HD1 TRP   256      68.739  55.156  76.121  1.00  0.00           H
ATOM    763  NE1 TRP   256      68.280  57.187  75.347  1.00  0.00           N
ATOM    764  HE1 TRP   256      68.248  57.738  76.193  1.00  0.00           H
ATOM    765  CE2 TRP   256      68.050  57.731  74.120  1.00  0.00           C
ATOM    766  CZ2 TRP   256      67.552  59.012  73.734  1.00  0.00           C
ATOM    767  HZ2 TRP   256      67.349  59.791  74.454  1.00  0.00           H
ATOM    768  CH2 TRP   256      67.060  59.147  72.447  1.00  0.00           C
ATOM    769  HH2 TRP   256      66.565  60.055  72.136  1.00  0.00           H
ATOM    770  CZ3 TRP   256      67.149  58.057  71.551  1.00  0.00           C
ATOM    771  HZ3 TRP   256      66.849  58.255  70.533  1.00  0.00           H
ATOM    772  CE3 TRP   256      67.549  56.787  71.961  1.00  0.00           C
ATOM    773  HE3 TRP   256      67.660  55.984  71.248  1.00  0.00           H
ATOM    774  CD2 TRP   256      67.996  56.567  73.291  1.00  0.00           C
ATOM    775  C   TRP   256      66.761  52.065  72.462  1.00  0.00           C
ATOM    776  O   TRP   256      66.860  51.896  71.276  1.00  0.00           O
ATOM    777  N   VAL   257      66.350  51.134  73.307  1.00  0.00           N
ATOM    778  H   VAL   257      66.150  51.398  74.261  1.00  0.00           H
ATOM    779  CA  VAL   257      66.020  49.724  72.881  1.00  0.00           C
ATOM    780  HA  VAL   257      66.933  49.399  72.382  1.00  0.00           H
ATOM    781  CB  VAL   257      65.726  48.791  74.081  1.00  0.00           C
ATOM    782  HB  VAL   257      64.694  48.923  74.406  1.00  0.00           H
ATOM    783  CG1 VAL   257      65.849  47.320  73.548  1.00  0.00           C
ATOM    784 HG11 VAL   257      65.854  46.582  74.350  1.00  0.00           H
ATOM    785 HG12 VAL   257      64.912  47.194  73.006  1.00  0.00           H
ATOM    786 HG13 VAL   257      66.686  47.089  72.888  1.00  0.00           H
ATOM    787  CG2 VAL   257      66.689  49.048  75.252  1.00  0.00           C
ATOM    788 HG21 VAL   257      66.449  49.974  75.775  1.00  0.00           H
ATOM    789 HG22 VAL   257      66.583  48.195  75.922  1.00  0.00           H
ATOM    790 HG23 VAL   257      67.659  49.050  74.755  1.00  0.00           H
ATOM    791  C   VAL   257      64.859  49.718  71.896  1.00  0.00           C
ATOM    792  O   VAL   257      64.844  48.934  70.928  1.00  0.00           O
ATOM    793  N   GLY   258      63.953  50.681  72.102  1.00  0.00           N
ATOM    794  H   GLY   258      64.001  51.283  72.912  1.00  0.00           H
ATOM    795  CA  GLY   258      62.764  50.986  71.277  1.00  0.00           C
ATOM    796  HA2 GLY   258      62.245  50.038  71.135  1.00  0.00           H
ATOM    797  HA3 GLY   258      62.231  51.770  71.814  1.00  0.00           H
ATOM    798  C   GLY   258      63.209  51.536  69.946  1.00  0.00           C
ATOM    799  O   GLY   258      62.780  51.075  68.865  1.00  0.00           O
ATOM    800  N   VAL   259      64.181  52.440  69.956  1.00  0.00           N
ATOM    801  H   VAL   259      64.469  52.776  70.864  1.00  0.00           H
ATOM    802  CA  VAL   259      64.714  53.104  68.770  1.00  0.00           C
ATOM    803  HA  VAL   259      63.931  53.492  68.119  1.00  0.00           H
ATOM    804  CB  VAL   259      65.653  54.288  69.259  1.00  0.00           C
ATOM    805  HB  VAL   259      66.204  53.958  70.140  1.00  0.00           H
ATOM    806  CG1 VAL   259      66.675  54.749  68.333  1.00  0.00           C
ATOM    807 HG11 VAL   259      66.318  54.929  67.318  1.00  0.00           H
ATOM    808 HG12 VAL   259      67.248  55.561  68.780  1.00  0.00           H
ATOM    809 HG13 VAL   259      67.383  53.954  68.100  1.00  0.00           H
ATOM    810  CG2 VAL   259      64.761  55.540  69.558  1.00  0.00           C
ATOM    811 HG21 VAL   259      64.377  55.985  68.640  1.00  0.00           H
ATOM    812 HG22 VAL   259      64.015  55.276  70.308  1.00  0.00           H
ATOM    813 HG23 VAL   259      65.357  56.288  70.081  1.00  0.00           H
ATOM    814  C   VAL   259      65.492  52.128  67.884  1.00  0.00           C
ATOM    815  O   VAL   259      65.208  52.168  66.673  1.00  0.00           O
ATOM    816  N   TRP   260      66.277  51.214  68.384  1.00  0.00           N
ATOM    817  H   TRP   260      66.421  51.365  69.372  1.00  0.00           H
ATOM    818  CA  TRP   260      66.908  50.067  67.702  1.00  0.00           C
ATOM    819  HA  TRP   260      67.328  50.385  66.748  1.00  0.00           H
ATOM    820  CB  TRP   260      68.130  49.550  68.481  1.00  0.00           C
ATOM    821  HB2 TRP   260      67.850  48.980  69.367  1.00  0.00           H
ATOM    822  HB3 TRP   260      68.610  48.803  67.848  1.00  0.00           H
ATOM    823  CG  TRP   260      69.055  50.602  68.902  1.00  0.00           C
ATOM    824  CD1 TRP   260      69.419  50.888  70.200  1.00  0.00           C
ATOM    825  HD1 TRP   260      69.086  50.290  71.035  1.00  0.00           H
ATOM    826  NE1 TRP   260      70.257  51.999  70.267  1.00  0.00           N
ATOM    827  HE1 TRP   260      70.615  52.292  71.165  1.00  0.00           H
ATOM    828  CE2 TRP   260      70.500  52.438  69.024  1.00  0.00           C
ATOM    829  CZ2 TRP   260      71.271  53.496  68.528  1.00  0.00           C
ATOM    830  HZ2 TRP   260      71.726  54.207  69.201  1.00  0.00           H
ATOM    831  CH2 TRP   260      71.400  53.718  67.104  1.00  0.00           C
ATOM    832  HH2 TRP   260      71.983  54.522  66.680  1.00  0.00           H
ATOM    833  CZ3 TRP   260      70.798  52.775  66.269  1.00  0.00           C
ATOM    834  HZ3 TRP   260      70.810  52.899  65.196  1.00  0.00           H
ATOM    835  CE3 TRP   260      69.962  51.766  66.743  1.00  0.00           C
ATOM    836  HE3 TRP   260      69.471  51.130  66.021  1.00  0.00           H
ATOM    837  CD2 TRP   260      69.822  51.580  68.164  1.00  0.00           C
ATOM    838  C   TRP   260      65.818  49.054  67.254  1.00  0.00           C
ATOM    839  O   TRP   260      65.949  48.543  66.144  1.00  0.00           O
ATOM    840  N   SER   261      64.858  48.727  68.137  1.00  0.00           N
ATOM    841  H   SER   261      64.881  49.147  69.056  1.00  0.00           H
ATOM    842  CA  SER   261      63.825  47.703  67.723  1.00  0.00           C
ATOM    843  HA  SER   261      64.287  46.785  67.357  1.00  0.00           H
ATOM    844  CB  SER   261      62.938  47.321  68.885  1.00  0.00           C
ATOM    845  HB2 SER   261      62.251  48.056  69.304  1.00  0.00           H
ATOM    846  HB3 SER   261      62.412  46.472  68.451  1.00  0.00           H
ATOM    847  OG  SER   261      63.686  46.761  69.908  1.00  0.00           O
ATOM    848  HG  SER   261      64.131  47.397  70.473  1.00  0.00           H
ATOM    849  C   SER   261      62.940  48.155  66.542  1.00  0.00           C
ATOM    850  O   SER   261      62.938  47.525  65.461  1.00  0.00           O
ATOM    851  N   VAL   262      62.332  49.336  66.676  1.00  0.00           N
ATOM    852  H   VAL   262      62.413  49.858  67.537  1.00  0.00           H
ATOM    853  CA  VAL   262      61.418  49.910  65.695  1.00  0.00           C
ATOM    854  HA  VAL   262      60.629  49.184  65.495  1.00  0.00           H
ATOM    855  CB  VAL   262      60.618  51.135  66.299  1.00  0.00           C
ATOM    856  HB  VAL   262      60.287  50.790  67.278  1.00  0.00           H
ATOM    857  CG1 VAL   262      61.498  52.427  66.338  1.00  0.00           C
ATOM    858 HG11 VAL   262      61.114  53.099  67.105  1.00  0.00           H
ATOM    859 HG12 VAL   262      62.534  52.198  66.586  1.00  0.00           H
ATOM    860 HG13 VAL   262      61.434  52.948  65.383  1.00  0.00           H
ATOM    861  CG2 VAL   262      59.307  51.492  65.573  1.00  0.00           C
ATOM    862 HG21 VAL   262      58.923  50.506  65.313  1.00  0.00           H
ATOM    863 HG22 VAL   262      58.651  52.037  66.252  1.00  0.00           H
ATOM    864 HG23 VAL   262      59.507  51.864  64.568  1.00  0.00           H
ATOM    865  C   VAL   262      62.132  50.266  64.385  1.00  0.00           C
ATOM    866  O   VAL   262      61.504  50.051  63.311  1.00  0.00           O
ATOM    867  N   LEU   263      63.438  50.629  64.494  1.00  0.00           N
ATOM    868  H   LEU   263      63.725  50.863  65.434  1.00  0.00           H
ATOM    869  CA  LEU   263      64.341  50.861  63.326  1.00  0.00           C
ATOM    870  HA  LEU   263      63.755  51.568  62.739  1.00  0.00           H
ATOM    871  CB  LEU   263      65.724  51.517  63.706  1.00  0.00           C
ATOM    872  HB2 LEU   263      65.513  52.541  64.014  1.00  0.00           H
ATOM    873  HB3 LEU   263      66.052  51.073  64.646  1.00  0.00           H
ATOM    874  CG  LEU   263      66.842  51.440  62.618  1.00  0.00           C
ATOM    875  HG  LEU   263      67.114  50.392  62.490  1.00  0.00           H
ATOM    876  CD1 LEU   263      66.606  52.243  61.321  1.00  0.00           C
ATOM    877 HD11 LEU   263      66.443  53.304  61.513  1.00  0.00           H
ATOM    878 HD12 LEU   263      67.445  52.129  60.635  1.00  0.00           H
ATOM    879 HD13 LEU   263      65.652  51.928  60.901  1.00  0.00           H
ATOM    880  CD2 LEU   263      68.051  52.300  63.159  1.00  0.00           C
ATOM    881 HD21 LEU   263      67.646  53.270  63.448  1.00  0.00           H
ATOM    882 HD22 LEU   263      68.631  51.859  63.970  1.00  0.00           H
ATOM    883 HD23 LEU   263      68.755  52.393  62.333  1.00  0.00           H
ATOM    884  C   LEU   263      64.460  49.562  62.546  1.00  0.00           C
ATOM    885  O   LEU   263      64.429  49.613  61.314  1.00  0.00           O
ATOM    886  N   CYS   264      64.839  48.537  63.244  1.00  0.00           N
ATOM    887  H   CYS   264      65.035  48.631  64.230  1.00  0.00           H
ATOM    888  CA  CYS   264      65.130  47.179  62.620  1.00  0.00           C
ATOM    889  HA  CYS   264      65.886  47.383  61.861  1.00  0.00           H
ATOM    890  CB  CYS   264      65.620  46.120  63.628  1.00  0.00           C
ATOM    891  HB2 CYS   264      66.522  46.529  64.083  1.00  0.00           H
ATOM    892  HB3 CYS   264      64.840  45.974  64.375  1.00  0.00           H
ATOM    893  SG  CYS   264      66.121  44.570  62.780  1.00  0.00           S
ATOM    894  HG  CYS   264      66.312  43.831  63.876  1.00  0.00           H
ATOM    895  C   CYS   264      63.850  46.596  61.962  1.00  0.00           C
ATOM    896  O   CYS   264      63.830  46.106  60.823  1.00  0.00           O
ATOM    897  N   CYS   265      62.736  46.702  62.673  1.00  0.00           N
ATOM    898  H   CYS   265      62.856  47.151  63.570  1.00  0.00           H
ATOM    899  CA  CYS   265      61.415  46.266  62.249  1.00  0.00           C
ATOM    900  HA  CYS   265      61.431  45.191  62.071  1.00  0.00           H
ATOM    901  CB  CYS   265      60.335  46.479  63.338  1.00  0.00           C
ATOM    902  HB2 CYS   265      60.475  46.011  64.312  1.00  0.00           H
ATOM    903  HB3 CYS   265      60.340  47.536  63.604  1.00  0.00           H
ATOM    904  SG  CYS   265      58.603  46.120  62.761  1.00  0.00           S
ATOM    905  HG  CYS   265      58.677  44.805  62.536  1.00  0.00           H
ATOM    906  C   CYS   265      61.008  46.929  60.958  1.00  0.00           C
ATOM    907  O   CYS   265      60.709  46.245  59.952  1.00  0.00           O
ATOM    908  N   ALA   266      61.269  48.216  60.841  1.00  0.00           N
ATOM    909  H   ALA   266      61.662  48.735  61.613  1.00  0.00           H
ATOM    910  CA  ALA   266      60.806  49.002  59.721  1.00  0.00           C
ATOM    911  HA  ALA   266      59.789  48.804  59.382  1.00  0.00           H
ATOM    912  CB  ALA   266      60.810  50.565  59.981  1.00  0.00           C
ATOM    913  HB1 ALA   266      61.836  50.762  60.292  1.00  0.00           H
ATOM    914  HB2 ALA   266      60.655  51.145  59.070  1.00  0.00           H
ATOM    915  HB3 ALA   266      60.157  50.793  60.822  1.00  0.00           H
ATOM    916  C   ALA   266      61.701  48.764  58.491  1.00  0.00           C
ATOM    917  O   ALA   266      61.187  48.432  57.435  1.00  0.00           O
ATOM    918  N   SER   267      63.039  48.740  58.759  1.00  0.00           N
ATOM    919  H   SER   267      63.377  49.157  59.615  1.00  0.00           H
ATOM    920  CA  SER   267      64.018  48.453  57.721  1.00  0.00           C
ATOM    921  HA  SER   267      63.846  49.238  56.984  1.00  0.00           H
ATOM    922  CB  SER   267      65.436  48.637  58.316  1.00  0.00           C
ATOM    923  HB2 SER   267      65.346  49.542  58.917  1.00  0.00           H
ATOM    924  HB3 SER   267      65.598  47.809  59.006  1.00  0.00           H
ATOM    925  OG  SER   267      66.446  48.672  57.396  1.00  0.00           O
ATOM    926  HG  SER   267      67.280  48.848  57.837  1.00  0.00           H
ATOM    927  C   SER   267      63.913  47.160  56.942  1.00  0.00           C
ATOM    928  O   SER   267      63.648  47.076  55.749  1.00  0.00           O
ATOM    929  N   THR   268      63.954  46.058  57.664  1.00  0.00           N
ATOM    930  H   THR   268      64.194  46.106  58.644  1.00  0.00           H
ATOM    931  CA  THR   268      63.522  44.667  57.177  1.00  0.00           C
ATOM    932  HA  THR   268      64.259  44.301  56.462  1.00  0.00           H
ATOM    933  CB  THR   268      63.455  43.617  58.299  1.00  0.00           C
ATOM    934  HB  THR   268      63.156  42.672  57.845  1.00  0.00           H
ATOM    935  CG2 THR   268      64.778  43.350  59.018  1.00  0.00           C
ATOM    936 HG21 THR   268      65.561  42.794  58.503  1.00  0.00           H
ATOM    937 HG22 THR   268      65.182  44.321  59.307  1.00  0.00           H
ATOM    938 HG23 THR   268      64.505  42.834  59.939  1.00  0.00           H
ATOM    939  OG1 THR   268      62.598  44.069  59.297  1.00  0.00           O
ATOM    940  HG1 THR   268      63.091  44.653  59.878  1.00  0.00           H
ATOM    941  C   THR   268      62.119  44.603  56.454  1.00  0.00           C
ATOM    942  O   THR   268      61.981  43.974  55.396  1.00  0.00           O
ATOM    943  N   LEU   269      61.079  45.145  57.078  1.00  0.00           N
ATOM    944  H   LEU   269      61.055  45.502  58.023  1.00  0.00           H
ATOM    945  CA  LEU   269      59.716  45.104  56.482  1.00  0.00           C
ATOM    946  HA  LEU   269      59.549  44.038  56.325  1.00  0.00           H
ATOM    947  CB  LEU   269      58.682  45.626  57.595  1.00  0.00           C
ATOM    948  HB2 LEU   269      58.842  45.000  58.472  1.00  0.00           H
ATOM    949  HB3 LEU   269      58.816  46.672  57.871  1.00  0.00           H
ATOM    950  CG  LEU   269      57.267  45.516  57.131  1.00  0.00           C
ATOM    951  HG  LEU   269      57.115  45.971  56.152  1.00  0.00           H
ATOM    952  CD1 LEU   269      57.001  44.019  57.035  1.00  0.00           C
ATOM    953 HD11 LEU   269      57.762  43.513  56.441  1.00  0.00           H
ATOM    954 HD12 LEU   269      56.955  43.583  58.033  1.00  0.00           H
ATOM    955 HD13 LEU   269      56.014  43.924  56.584  1.00  0.00           H
ATOM    956  CD2 LEU   269      56.406  46.242  58.107  1.00  0.00           C
ATOM    957 HD21 LEU   269      56.853  46.363  59.094  1.00  0.00           H
ATOM    958 HD22 LEU   269      56.256  47.275  57.795  1.00  0.00           H
ATOM    959 HD23 LEU   269      55.441  45.737  58.171  1.00  0.00           H
ATOM    960  C   LEU   269      59.621  45.843  55.123  1.00  0.00           C
ATOM    961  O   LEU   269      58.988  45.285  54.201  1.00  0.00           O
ATOM    962  N   PHE   270      60.341  46.927  54.909  1.00  0.00           N
ATOM    963  H   PHE   270      60.737  47.361  55.730  1.00  0.00           H
ATOM    964  CA  PHE   270      60.395  47.676  53.689  1.00  0.00           C
ATOM    965  HA  PHE   270      59.367  47.905  53.409  1.00  0.00           H
ATOM    966  CB  PHE   270      61.168  48.927  53.888  1.00  0.00           C
ATOM    967  HB2 PHE   270      60.679  49.577  54.615  1.00  0.00           H
ATOM    968  HB3 PHE   270      62.155  48.651  54.258  1.00  0.00           H
ATOM    969  CG  PHE   270      61.510  49.647  52.624  1.00  0.00           C
ATOM    970  CD1 PHE   270      60.511  50.188  51.847  1.00  0.00           C
ATOM    971  HD1 PHE   270      59.509  50.015  52.209  1.00  0.00           H
ATOM    972  CE1 PHE   270      60.793  51.147  50.889  1.00  0.00           C
ATOM    973  HE1 PHE   270      59.959  51.604  50.377  1.00  0.00           H
ATOM    974  CZ  PHE   270      62.111  51.297  50.481  1.00  0.00           C
ATOM    975  HZ  PHE   270      62.342  51.995  49.690  1.00  0.00           H
ATOM    976  CE2 PHE   270      63.150  50.587  51.119  1.00  0.00           C
ATOM    977  HE2 PHE   270      64.168  50.681  50.771  1.00  0.00           H
ATOM    978  CD2 PHE   270      62.840  49.785  52.248  1.00  0.00           C
ATOM    979  HD2 PHE   270      63.640  49.339  52.821  1.00  0.00           H
ATOM    980  C   PHE   270      61.021  46.810  52.690  1.00  0.00           C
ATOM    981  O   PHE   270      60.487  46.640  51.570  1.00  0.00           O
ATOM    982  N   THR   271      62.103  46.124  53.049  1.00  0.00           N
ATOM    983  H   THR   271      62.394  46.133  54.017  1.00  0.00           H
ATOM    984  CA  THR   271      62.745  45.177  52.156  1.00  0.00           C
ATOM    985  HA  THR   271      63.035  45.707  51.248  1.00  0.00           H
ATOM    986  CB  THR   271      64.077  44.712  52.852  1.00  0.00           C
ATOM    987  HB  THR   271      63.891  44.167  53.778  1.00  0.00           H
ATOM    988  CG2 THR   271      64.918  43.733  52.006  1.00  0.00           C
ATOM    989 HG21 THR   271      65.965  43.861  52.278  1.00  0.00           H
ATOM    990 HG22 THR   271      64.694  42.699  52.270  1.00  0.00           H
ATOM    991 HG23 THR   271      64.682  43.855  50.949  1.00  0.00           H
ATOM    992  OG1 THR   271      64.851  45.829  53.278  1.00  0.00           O
ATOM    993  HG1 THR   271      64.842  45.913  54.234  1.00  0.00           H
ATOM    994  C   THR   271      61.891  44.014  51.749  1.00  0.00           C
ATOM    995  O   THR   271      61.745  43.780  50.527  1.00  0.00           O
ATOM    996  N   VAL   272      61.170  43.379  52.700  1.00  0.00           N
ATOM    997  H   VAL   272      61.375  43.591  53.666  1.00  0.00           H
ATOM    998  CA  VAL   272      60.090  42.333  52.357  1.00  0.00           C
ATOM    999  HA  VAL   272      60.476  41.425  51.894  1.00  0.00           H
ATOM   1000  CB  VAL   272      59.315  41.836  53.671  1.00  0.00           C
ATOM   1001  HB  VAL   272      58.885  42.725  54.132  1.00  0.00           H
ATOM   1002  CG1 VAL   272      58.160  40.939  53.434  1.00  0.00           C
ATOM   1003 HG11 VAL   272      58.473  40.107  52.803  1.00  0.00           H
ATOM   1004 HG12 VAL   272      57.815  40.529  54.382  1.00  0.00           H
ATOM   1005 HG13 VAL   272      57.366  41.517  52.960  1.00  0.00           H
ATOM   1006  CG2 VAL   272      60.226  41.055  54.688  1.00  0.00           C
ATOM   1007 HG21 VAL   272      59.621  40.839  55.569  1.00  0.00           H
ATOM   1008 HG22 VAL   272      60.797  40.246  54.234  1.00  0.00           H
ATOM   1009 HG23 VAL   272      60.990  41.790  54.942  1.00  0.00           H
ATOM   1010  C   VAL   272      59.095  42.835  51.309  1.00  0.00           C
ATOM   1011  O   VAL   272      58.853  42.206  50.303  1.00  0.00           O
ATOM   1012  N   LEU   273      58.428  43.982  51.498  1.00  0.00           N
ATOM   1013  H   LEU   273      58.723  44.521  52.300  1.00  0.00           H
ATOM   1014  CA  LEU   273      57.504  44.601  50.514  1.00  0.00           C
ATOM   1015  HA  LEU   273      56.777  43.882  50.136  1.00  0.00           H
ATOM   1016  CB  LEU   273      56.592  45.683  51.262  1.00  0.00           C
ATOM   1017  HB2 LEU   273      57.246  46.508  51.545  1.00  0.00           H
ATOM   1018  HB3 LEU   273      55.881  46.018  50.507  1.00  0.00           H
ATOM   1019  CG  LEU   273      55.841  45.094  52.514  1.00  0.00           C
ATOM   1020  HG  LEU   273      56.503  44.454  53.097  1.00  0.00           H
ATOM   1021  CD1 LEU   273      55.143  46.208  53.351  1.00  0.00           C
ATOM   1022 HD11 LEU   273      54.636  45.764  54.207  1.00  0.00           H
ATOM   1023 HD12 LEU   273      55.953  46.787  53.795  1.00  0.00           H
ATOM   1024 HD13 LEU   273      54.555  46.864  52.710  1.00  0.00           H
ATOM   1025  CD2 LEU   273      54.747  44.158  51.996  1.00  0.00           C
ATOM   1026 HD21 LEU   273      53.985  44.696  51.432  1.00  0.00           H
ATOM   1027 HD22 LEU   273      55.171  43.303  51.469  1.00  0.00           H
ATOM   1028 HD23 LEU   273      54.316  43.802  52.932  1.00  0.00           H
ATOM   1029  C   LEU   273      58.151  45.242  49.195  1.00  0.00           C
ATOM   1030  O   LEU   273      57.472  45.478  48.263  1.00  0.00           O
ATOM   1031  N   THR   274      59.442  45.590  49.268  1.00  0.00           N
ATOM   1032  H   THR   274      60.037  45.464  50.075  1.00  0.00           H
ATOM   1033  CA  THR   274      60.102  46.174  48.097  1.00  0.00           C
ATOM   1034  HA  THR   274      59.376  46.876  47.686  1.00  0.00           H
ATOM   1035  CB  THR   274      61.378  46.904  48.517  1.00  0.00           C
ATOM   1036  HB  THR   274      62.086  46.183  48.926  1.00  0.00           H
ATOM   1037  CG2 THR   274      62.050  47.589  47.369  1.00  0.00           C
ATOM   1038 HG21 THR   274      62.336  46.872  46.600  1.00  0.00           H
ATOM   1039 HG22 THR   274      61.298  48.265  46.963  1.00  0.00           H
ATOM   1040 HG23 THR   274      63.005  48.049  47.624  1.00  0.00           H
ATOM   1041  OG1 THR   274      61.238  48.007  49.375  1.00  0.00           O
ATOM   1042  HG1 THR   274      60.869  47.818  50.242  1.00  0.00           H
ATOM   1043  C   THR   274      60.419  45.062  47.074  1.00  0.00           C
ATOM   1044  O   THR   274      60.425  45.240  45.885  1.00  0.00           O
ATOM   1045  N   TYR   275      60.754  43.864  47.553  1.00  0.00           N
ATOM   1046  H   TYR   275      60.838  43.791  48.557  1.00  0.00           H
ATOM   1047  CA  TYR   275      60.878  42.624  46.793  1.00  0.00           C
ATOM   1048  HA  TYR   275      61.621  42.916  46.051  1.00  0.00           H
ATOM   1049  CB  TYR   275      61.367  41.566  47.803  1.00  0.00           C
ATOM   1050  HB2 TYR   275      62.409  41.793  48.031  1.00  0.00           H
ATOM   1051  HB3 TYR   275      60.839  41.697  48.748  1.00  0.00           H
ATOM   1052  CG  TYR   275      61.178  40.127  47.338  1.00  0.00           C
ATOM   1053  CD1 TYR   275      62.039  39.616  46.343  1.00  0.00           C
ATOM   1054  HD1 TYR   275      62.784  40.300  45.964  1.00  0.00           H
ATOM   1055  CE1 TYR   275      61.832  38.393  45.708  1.00  0.00           C
ATOM   1056  HE1 TYR   275      62.561  38.091  44.972  1.00  0.00           H
ATOM   1057  CZ  TYR   275      60.774  37.517  46.108  1.00  0.00           C
ATOM   1058  OH  TYR   275      60.491  36.393  45.412  1.00  0.00           O
ATOM   1059  HH  TYR   275      59.733  35.930  45.776  1.00  0.00           H
ATOM   1060  CE2 TYR   275      59.934  38.070  47.124  1.00  0.00           C
ATOM   1061  HE2 TYR   275      59.071  37.559  47.527  1.00  0.00           H
ATOM   1062  CD2 TYR   275      60.119  39.335  47.695  1.00  0.00           C
ATOM   1063  HD2 TYR   275      59.439  39.707  48.448  1.00  0.00           H
ATOM   1064  C   TYR   275      59.567  42.203  46.182  1.00  0.00           C
ATOM   1065  O   TYR   275      59.631  42.026  44.993  1.00  0.00           O
ATOM   1066  N   LEU   276      58.504  42.225  46.904  1.00  0.00           N
ATOM   1067  H   LEU   276      58.623  42.296  47.904  1.00  0.00           H
ATOM   1068  CA  LEU   276      57.105  41.935  46.442  1.00  0.00           C
ATOM   1069  HA  LEU   276      57.110  40.972  45.932  1.00  0.00           H
ATOM   1070  CB  LEU   276      56.134  41.844  47.654  1.00  0.00           C
ATOM   1071  HB2 LEU   276      56.461  42.659  48.300  1.00  0.00           H
ATOM   1072  HB3 LEU   276      55.062  41.898  47.461  1.00  0.00           H
ATOM   1073  CG  LEU   276      56.313  40.495  48.386  1.00  0.00           C
ATOM   1074  HG  LEU   276      57.363  40.206  48.423  1.00  0.00           H
ATOM   1075  CD1 LEU   276      55.772  40.593  49.768  1.00  0.00           C
ATOM   1076 HD11 LEU   276      55.977  39.638  50.252  1.00  0.00           H
ATOM   1077 HD12 LEU   276      56.238  41.343  50.405  1.00  0.00           H
ATOM   1078 HD13 LEU   276      54.692  40.737  49.799  1.00  0.00           H
ATOM   1079  CD2 LEU   276      55.605  39.416  47.541  1.00  0.00           C
ATOM   1080 HD21 LEU   276      55.742  39.620  46.479  1.00  0.00           H
ATOM   1081 HD22 LEU   276      55.994  38.444  47.843  1.00  0.00           H
ATOM   1082 HD23 LEU   276      54.545  39.432  47.795  1.00  0.00           H
ATOM   1083  C   LEU   276      56.577  42.901  45.364  1.00  0.00           C
ATOM   1084  O   LEU   276      55.808  42.455  44.563  1.00  0.00           O
ATOM   1085  N   VAL   277      57.047  44.138  45.279  1.00  0.00           N
ATOM   1086  H   VAL   277      57.594  44.562  46.015  1.00  0.00           H
ATOM   1087  CA  VAL   277      56.569  45.024  44.190  1.00  0.00           C
ATOM   1088  HA  VAL   277      55.535  44.747  43.984  1.00  0.00           H
ATOM   1089  CB  VAL   277      56.660  46.492  44.512  1.00  0.00           C
ATOM   1090  HB  VAL   277      56.500  47.083  43.611  1.00  0.00           H
ATOM   1091  CG1 VAL   277      55.580  47.030  45.502  1.00  0.00           C
ATOM   1092 HG11 VAL   277      55.805  46.671  46.506  1.00  0.00           H
ATOM   1093 HG12 VAL   277      55.546  48.114  45.613  1.00  0.00           H
ATOM   1094 HG13 VAL   277      54.550  46.784  45.244  1.00  0.00           H
ATOM   1095  CG2 VAL   277      58.030  46.953  44.946  1.00  0.00           C
ATOM   1096 HG21 VAL   277      58.795  46.665  44.225  1.00  0.00           H
ATOM   1097 HG22 VAL   277      57.932  48.036  45.024  1.00  0.00           H
ATOM   1098 HG23 VAL   277      58.274  46.550  45.928  1.00  0.00           H
ATOM   1099  C   VAL   277      57.367  44.692  42.943  1.00  0.00           C
ATOM   1100  O   VAL   277      56.929  45.209  41.928  1.00  0.00           O
ATOM   1101  N   ASP   278      58.367  43.819  42.926  1.00  0.00           N
ATOM   1102  H   ASP   278      58.575  43.235  43.723  1.00  0.00           H
ATOM   1103  CA  ASP   278      59.041  43.390  41.682  1.00  0.00           C
ATOM   1104  HA  ASP   278      58.404  43.377  40.797  1.00  0.00           H
ATOM   1105  CB  ASP   278      60.075  44.470  41.347  1.00  0.00           C
ATOM   1106  HB2 ASP   278      59.866  45.381  41.908  1.00  0.00           H
ATOM   1107  HB3 ASP   278      61.022  44.134  41.768  1.00  0.00           H
ATOM   1108  CG  ASP   278      60.316  44.783  39.917  1.00  0.00           C
ATOM   1109  OD1 ASP   278      59.441  44.519  39.125  1.00  0.00           O
ATOM   1110  OD2 ASP   278      61.396  45.323  39.667  1.00  0.00           O
ATOM   1111  C   ASP   278      59.653  41.980  41.652  1.00  0.00           C
ATOM   1112  O   ASP   278      60.760  41.806  41.293  1.00  0.00           O
ATOM   1113  N   MET   279      58.991  40.978  42.239  1.00  0.00           N
ATOM   1114  H   MET   279      57.990  41.083  42.323  1.00  0.00           H
ATOM   1115  CA  MET   279      59.522  39.701  42.738  1.00  0.00           C
ATOM   1116  HA  MET   279      60.259  39.864  43.524  1.00  0.00           H
ATOM   1117  CB  MET   279      58.577  38.577  43.057  1.00  0.00           C
ATOM   1118  HB2 MET   279      57.973  38.258  42.207  1.00  0.00           H
ATOM   1119  HB3 MET   279      59.122  37.697  43.397  1.00  0.00           H
ATOM   1120  CG  MET   279      57.658  38.912  44.283  1.00  0.00           C
ATOM   1121  HG2 MET   279      58.293  39.368  45.042  1.00  0.00           H
ATOM   1122  HG3 MET   279      56.916  39.624  43.920  1.00  0.00           H
ATOM   1123  SD  MET   279      56.942  37.356  45.019  1.00  0.00           S
ATOM   1124  CE  MET   279      55.840  36.774  43.622  1.00  0.00           C
ATOM   1125  HE1 MET   279      55.505  35.751  43.793  1.00  0.00           H
ATOM   1126  HE2 MET   279      55.089  37.515  43.347  1.00  0.00           H
ATOM   1127  HE3 MET   279      56.485  36.720  42.745  1.00  0.00           H
ATOM   1128  C   MET   279      60.421  39.045  41.663  1.00  0.00           C
ATOM   1129  O   MET   279      61.432  38.346  42.021  1.00  0.00           O
ATOM   1130  N   ARG   280      60.014  39.061  40.427  1.00  0.00           N
ATOM   1131  H   ARG   280      59.308  39.749  40.207  1.00  0.00           H
ATOM   1132  CA  ARG   280      60.614  38.267  39.288  1.00  0.00           C
ATOM   1133  HA  ARG   280      60.981  37.351  39.753  1.00  0.00           H
ATOM   1134  CB  ARG   280      59.659  38.022  38.111  1.00  0.00           C
ATOM   1135  HB2 ARG   280      59.136  38.906  37.748  1.00  0.00           H
ATOM   1136  HB3 ARG   280      60.271  37.701  37.268  1.00  0.00           H
ATOM   1137  CG  ARG   280      58.783  36.821  38.424  1.00  0.00           C
ATOM   1138  HG2 ARG   280      58.586  36.431  37.425  1.00  0.00           H
ATOM   1139  HG3 ARG   280      59.286  36.012  38.953  1.00  0.00           H
ATOM   1140  CD  ARG   280      57.503  37.197  39.108  1.00  0.00           C
ATOM   1141  HD2 ARG   280      57.570  37.930  39.911  1.00  0.00           H
ATOM   1142  HD3 ARG   280      56.897  37.748  38.388  1.00  0.00           H
ATOM   1143  NE  ARG   280      56.714  36.026  39.520  1.00  0.00           N
ATOM   1144  HE  ARG   280      57.227  35.156  39.551  1.00  0.00           H
ATOM   1145  CZ  ARG   280      55.392  35.986  39.942  1.00  0.00           C
ATOM   1146  NH1 ARG   280      54.646  36.992  40.104  1.00  0.00           N
ATOM   1147 HH11 ARG   280      54.872  37.882  39.684  1.00  0.00           H
ATOM   1148 HH12 ARG   280      53.810  36.988  40.672  1.00  0.00           H
ATOM   1149  NH2 ARG   280      54.897  34.760  40.269  1.00  0.00           N
ATOM   1150 HH21 ARG   280      55.510  33.965  40.382  1.00  0.00           H
ATOM   1151 HH22 ARG   280      53.906  34.716  40.457  1.00  0.00           H
ATOM   1152  C   ARG   280      61.954  38.834  38.816  1.00  0.00           C
ATOM   1153  O   ARG   280      62.762  38.120  38.256  1.00  0.00           O
ATOM   1154  N   ARG   281      62.284  40.075  39.118  1.00  0.00           N
ATOM   1155  H   ARG   281      61.570  40.642  39.552  1.00  0.00           H
ATOM   1156  CA  ARG   281      63.499  40.801  38.814  1.00  0.00           C
ATOM   1157  HA  ARG   281      63.796  40.789  37.766  1.00  0.00           H
ATOM   1158  CB  ARG   281      63.336  42.368  39.190  1.00  0.00           C
ATOM   1159  HB2 ARG   281      62.314  42.623  39.470  1.00  0.00           H
ATOM   1160  HB3 ARG   281      63.971  42.436  40.073  1.00  0.00           H
ATOM   1161  CG  ARG   281      63.806  43.310  38.102  1.00  0.00           C
ATOM   1162  HG2 ARG   281      63.812  44.284  38.592  1.00  0.00           H
ATOM   1163  HG3 ARG   281      64.823  43.034  37.823  1.00  0.00           H
ATOM   1164  CD  ARG   281      62.879  43.274  36.767  1.00  0.00           C
ATOM   1165  HD2 ARG   281      63.463  43.877  36.070  1.00  0.00           H
ATOM   1166  HD3 ARG   281      62.828  42.260  36.371  1.00  0.00           H
ATOM   1167  NE  ARG   281      61.535  43.922  36.908  1.00  0.00           N
ATOM   1168  HE  ARG   281      61.368  44.420  37.770  1.00  0.00           H
ATOM   1169  CZ  ARG   281      60.532  43.944  36.048  1.00  0.00           C
ATOM   1170  NH1 ARG   281      60.601  43.518  34.830  1.00  0.00           N
ATOM   1171 HH11 ARG   281      61.501  43.119  34.609  1.00  0.00           H
ATOM   1172 HH12 ARG   281      59.933  43.735  34.104  1.00  0.00           H
ATOM   1173  NH2 ARG   281      59.376  44.384  36.404  1.00  0.00           N
ATOM   1174 HH21 ARG   281      59.216  44.577  37.383  1.00  0.00           H
ATOM   1175 HH22 ARG   281      58.639  44.419  35.714  1.00  0.00           H
ATOM   1176  C   ARG   281      64.700  40.146  39.532  1.00  0.00           C
ATOM   1177  O   ARG   281      65.652  39.812  38.879  1.00  0.00           O
ATOM   1178  N   PHE   282      64.516  39.729  40.796  1.00  0.00           N
ATOM   1179  H   PHE   282      63.678  40.015  41.281  1.00  0.00           H
ATOM   1180  CA  PHE   282      65.318  38.894  41.671  1.00  0.00           C
ATOM   1181  HA  PHE   282      66.374  39.164  41.677  1.00  0.00           H
ATOM   1182  CB  PHE   282      64.935  39.009  43.118  1.00  0.00           C
ATOM   1183  HB2 PHE   282      64.084  38.370  43.357  1.00  0.00           H
ATOM   1184  HB3 PHE   282      65.633  38.419  43.712  1.00  0.00           H
ATOM   1185  CG  PHE   282      64.721  40.371  43.790  1.00  0.00           C
ATOM   1186  CD1 PHE   282      65.758  40.916  44.602  1.00  0.00           C
ATOM   1187  HD1 PHE   282      66.626  40.292  44.757  1.00  0.00           H
ATOM   1188  CE1 PHE   282      65.673  42.193  45.161  1.00  0.00           C
ATOM   1189  HE1 PHE   282      66.414  42.474  45.895  1.00  0.00           H
ATOM   1190  CZ  PHE   282      64.546  42.986  44.897  1.00  0.00           C
ATOM   1191  HZ  PHE   282      64.475  43.986  45.298  1.00  0.00           H
ATOM   1192  CE2 PHE   282      63.577  42.533  44.008  1.00  0.00           C
ATOM   1193  HE2 PHE   282      62.774  43.196  43.720  1.00  0.00           H
ATOM   1194  CD2 PHE   282      63.667  41.232  43.493  1.00  0.00           C
ATOM   1195  HD2 PHE   282      62.769  40.870  43.014  1.00  0.00           H
ATOM   1196  C   PHE   282      65.234  37.430  41.174  1.00  0.00           C
ATOM   1197  O   PHE   282      64.293  36.692  41.397  1.00  0.00           O
ATOM   1198  N   SER   283      66.405  36.965  40.729  1.00  0.00           N
ATOM   1199  H   SER   283      67.162  37.597  40.511  1.00  0.00           H
ATOM   1200  CA  SER   283      66.746  35.511  40.526  1.00  0.00           C
ATOM   1201  HA  SER   283      66.022  34.982  39.906  1.00  0.00           H
ATOM   1202  CB  SER   283      68.132  35.402  39.916  1.00  0.00           C
ATOM   1203  HB2 SER   283      68.386  34.373  39.663  1.00  0.00           H
ATOM   1204  HB3 SER   283      68.128  36.008  39.010  1.00  0.00           H
ATOM   1205  OG  SER   283      69.118  35.924  40.800  1.00  0.00           O
ATOM   1206  HG  SER   283      68.917  36.859  40.879  1.00  0.00           H
ATOM   1207  C   SER   283      66.769  34.778  41.898  1.00  0.00           C
ATOM   1208  O   SER   283      66.624  35.399  42.991  1.00  0.00           O
ATOM   1209  N   TYR   284      66.894  33.446  41.977  1.00  0.00           N
ATOM   1210  H   TYR   284      67.236  32.955  41.162  1.00  0.00           H
ATOM   1211  CA  TYR   284      66.768  32.781  43.267  1.00  0.00           C
ATOM   1212  HA  TYR   284      65.881  33.135  43.791  1.00  0.00           H
ATOM   1213  CB  TYR   284      66.641  31.253  43.067  1.00  0.00           C
ATOM   1214  HB2 TYR   284      65.741  31.030  42.494  1.00  0.00           H
ATOM   1215  HB3 TYR   284      67.426  30.817  42.450  1.00  0.00           H
ATOM   1216  CG  TYR   284      66.697  30.527  44.392  1.00  0.00           C
ATOM   1217  CD1 TYR   284      65.632  30.747  45.302  1.00  0.00           C
ATOM   1218  HD1 TYR   284      64.843  31.445  45.062  1.00  0.00           H
ATOM   1219  CE1 TYR   284      65.436  29.876  46.428  1.00  0.00           C
ATOM   1220  HE1 TYR   284      64.608  30.013  47.108  1.00  0.00           H
ATOM   1221  CZ  TYR   284      66.539  29.051  46.794  1.00  0.00           C
ATOM   1222  OH  TYR   284      66.483  28.329  47.960  1.00  0.00           O
ATOM   1223  HH  TYR   284      65.597  28.155  48.286  1.00  0.00           H
ATOM   1224  CE2 TYR   284      67.613  28.891  45.923  1.00  0.00           C
ATOM   1225  HE2 TYR   284      68.330  28.139  46.218  1.00  0.00           H
ATOM   1226  CD2 TYR   284      67.684  29.617  44.699  1.00  0.00           C
ATOM   1227  HD2 TYR   284      68.605  29.456  44.159  1.00  0.00           H
ATOM   1228  C   TYR   284      67.889  33.136  44.280  1.00  0.00           C
ATOM   1229  O   TYR   284      67.591  33.381  45.455  1.00  0.00           O
ATOM   1230  N   PRO   285      69.125  33.127  43.862  1.00  0.00           N
ATOM   1231  CD  PRO   285      69.621  32.596  42.613  1.00  0.00           C
ATOM   1232  HD2 PRO   285      69.513  33.261  41.756  1.00  0.00           H
ATOM   1233  HD3 PRO   285      69.154  31.621  42.476  1.00  0.00           H
ATOM   1234  CG  PRO   285      71.132  32.461  42.725  1.00  0.00           C
ATOM   1235  HG2 PRO   285      71.721  32.584  41.816  1.00  0.00           H
ATOM   1236  HG3 PRO   285      71.401  31.535  43.234  1.00  0.00           H
ATOM   1237  CB  PRO   285      71.459  33.571  43.743  1.00  0.00           C
ATOM   1238  HB2 PRO   285      71.434  34.494  43.162  1.00  0.00           H
ATOM   1239  HB3 PRO   285      72.411  33.441  44.258  1.00  0.00           H
ATOM   1240  CA  PRO   285      70.245  33.639  44.648  1.00  0.00           C
ATOM   1241  HA  PRO   285      70.267  32.916  45.464  1.00  0.00           H
ATOM   1242  C   PRO   285      70.127  35.041  45.309  1.00  0.00           C
ATOM   1243  O   PRO   285      70.846  35.236  46.317  1.00  0.00           O
ATOM   1244  N   GLU   286      69.362  35.961  44.756  1.00  0.00           N
ATOM   1245  H   GLU   286      68.737  35.577  44.061  1.00  0.00           H
ATOM   1246  CA  GLU   286      69.079  37.284  45.306  1.00  0.00           C
ATOM   1247  HA  GLU   286      69.921  37.558  45.942  1.00  0.00           H
ATOM   1248  CB  GLU   286      68.829  38.335  44.300  1.00  0.00           C
ATOM   1249  HB2 GLU   286      67.810  38.285  43.916  1.00  0.00           H
ATOM   1250  HB3 GLU   286      69.052  39.284  44.788  1.00  0.00           H
ATOM   1251  CG  GLU   286      69.834  38.302  43.135  1.00  0.00           C
ATOM   1252  HG2 GLU   286      70.748  38.816  43.430  1.00  0.00           H
ATOM   1253  HG3 GLU   286      70.186  37.279  43.002  1.00  0.00           H
ATOM   1254  CD  GLU   286      69.306  39.108  41.875  1.00  0.00           C
ATOM   1255  OE1 GLU   286      69.407  40.327  41.699  1.00  0.00           O
ATOM   1256  OE2 GLU   286      68.811  38.390  41.026  1.00  0.00           O
ATOM   1257  C   GLU   286      67.924  37.201  46.359  1.00  0.00           C
ATOM   1258  O   GLU   286      67.699  38.159  47.155  1.00  0.00           O
ATOM   1259  N   ARG   287      67.147  36.081  46.446  1.00  0.00           N
ATOM   1260  H   ARG   287      67.358  35.311  45.828  1.00  0.00           H
ATOM   1261  CA  ARG   287      66.110  35.895  47.406  1.00  0.00           C
ATOM   1262  HA  ARG   287      65.682  36.895  47.468  1.00  0.00           H
ATOM   1263  CB  ARG   287      64.963  35.013  46.870  1.00  0.00           C
ATOM   1264  HB2 ARG   287      65.372  34.035  46.614  1.00  0.00           H
ATOM   1265  HB3 ARG   287      64.147  35.062  47.591  1.00  0.00           H
ATOM   1266  CG  ARG   287      64.488  35.392  45.474  1.00  0.00           C
ATOM   1267  HG2 ARG   287      64.089  36.396  45.616  1.00  0.00           H
ATOM   1268  HG3 ARG   287      65.345  35.443  44.803  1.00  0.00           H
ATOM   1269  CD  ARG   287      63.357  34.518  44.845  1.00  0.00           C
ATOM   1270  HD2 ARG   287      63.762  33.507  44.800  1.00  0.00           H
ATOM   1271  HD3 ARG   287      62.571  34.443  45.597  1.00  0.00           H
ATOM   1272  NE  ARG   287      62.887  35.023  43.597  1.00  0.00           N
ATOM   1273  HE  ARG   287      63.578  35.540  43.072  1.00  0.00           H
ATOM   1274  CZ  ARG   287      61.638  34.787  43.115  1.00  0.00           C
ATOM   1275  NH1 ARG   287      60.741  33.963  43.610  1.00  0.00           N
ATOM   1276 HH11 ARG   287      60.928  33.409  44.434  1.00  0.00           H
ATOM   1277 HH12 ARG   287      59.853  33.938  43.130  1.00  0.00           H
ATOM   1278  NH2 ARG   287      61.332  35.251  41.996  1.00  0.00           N
ATOM   1279 HH21 ARG   287      62.038  35.859  41.605  1.00  0.00           H
ATOM   1280 HH22 ARG   287      60.426  35.045  41.601  1.00  0.00           H
ATOM   1281  C   ARG   287      66.491  35.629  48.899  1.00  0.00           C
ATOM   1282  O   ARG   287      65.813  36.077  49.794  1.00  0.00           O
ATOM   1283  N   PRO   288      67.573  34.920  49.269  1.00  0.00           N
ATOM   1284  CD  PRO   288      68.323  34.063  48.394  1.00  0.00           C
ATOM   1285  HD2 PRO   288      68.861  34.706  47.697  1.00  0.00           H
ATOM   1286  HD3 PRO   288      67.751  33.342  47.810  1.00  0.00           H
ATOM   1287  CG  PRO   288      69.430  33.395  49.243  1.00  0.00           C
ATOM   1288  HG2 PRO   288      70.386  33.704  48.821  1.00  0.00           H
ATOM   1289  HG3 PRO   288      69.396  32.308  49.326  1.00  0.00           H
ATOM   1290  CB  PRO   288      69.479  34.098  50.548  1.00  0.00           C
ATOM   1291  HB2 PRO   288      70.193  34.915  50.651  1.00  0.00           H
ATOM   1292  HB3 PRO   288      69.735  33.299  51.243  1.00  0.00           H
ATOM   1293  CA  PRO   288      68.081  34.735  50.650  1.00  0.00           C
ATOM   1294  HA  PRO   288      67.359  34.029  51.061  1.00  0.00           H
ATOM   1295  C   PRO   288      68.029  35.928  51.565  1.00  0.00           C
ATOM   1296  O   PRO   288      67.367  35.900  52.621  1.00  0.00           O
ATOM   1297  N   ILE   289      68.579  37.036  51.137  1.00  0.00           N
ATOM   1298  H   ILE   289      69.018  37.041  50.228  1.00  0.00           H
ATOM   1299  CA  ILE   289      68.614  38.254  52.005  1.00  0.00           C
ATOM   1300  HA  ILE   289      69.123  37.976  52.929  1.00  0.00           H
ATOM   1301  CB  ILE   289      69.586  39.322  51.432  1.00  0.00           C
ATOM   1302  HB  ILE   289      70.517  38.905  51.047  1.00  0.00           H
ATOM   1303  CG2 ILE   289      68.926  39.976  50.169  1.00  0.00           C
ATOM   1304 HG21 ILE   289      67.976  40.461  50.396  1.00  0.00           H
ATOM   1305 HG22 ILE   289      69.609  40.665  49.672  1.00  0.00           H
ATOM   1306 HG23 ILE   289      68.753  39.189  49.435  1.00  0.00           H
ATOM   1307  CG1 ILE   289      69.895  40.512  52.353  1.00  0.00           C
ATOM   1308 HG12 ILE   289      70.746  41.091  51.995  1.00  0.00           H
ATOM   1309 HG13 ILE   289      69.035  41.164  52.508  1.00  0.00           H
ATOM   1310  CD1 ILE   289      70.292  40.097  53.799  1.00  0.00           C
ATOM   1311 HD11 ILE   289      71.106  39.376  53.722  1.00  0.00           H
ATOM   1312 HD12 ILE   289      70.520  41.026  54.319  1.00  0.00           H
ATOM   1313 HD13 ILE   289      69.405  39.659  54.256  1.00  0.00           H
ATOM   1314  C   ILE   289      67.197  38.799  52.196  1.00  0.00           C
ATOM   1315  O   ILE   289      66.937  39.458  53.191  1.00  0.00           O
ATOM   1316  N   ILE   290      66.176  38.485  51.389  1.00  0.00           N
ATOM   1317  H   ILE   290      66.326  37.883  50.593  1.00  0.00           H
ATOM   1318  CA  ILE   290      64.742  38.820  51.629  1.00  0.00           C
ATOM   1319  HA  ILE   290      64.801  39.766  52.167  1.00  0.00           H
ATOM   1320  CB  ILE   290      63.898  38.877  50.303  1.00  0.00           C
ATOM   1321  HB  ILE   290      63.781  37.850  49.957  1.00  0.00           H
ATOM   1322  CG2 ILE   290      62.533  39.415  50.692  1.00  0.00           C
ATOM   1323 HG21 ILE   290      62.077  38.732  51.409  1.00  0.00           H
ATOM   1324 HG22 ILE   290      62.690  40.440  51.027  1.00  0.00           H
ATOM   1325 HG23 ILE   290      61.939  39.412  49.778  1.00  0.00           H
ATOM   1326  CG1 ILE   290      64.545  39.668  49.159  1.00  0.00           C
ATOM   1327 HG12 ILE   290      65.461  39.185  48.819  1.00  0.00           H
ATOM   1328 HG13 ILE   290      63.892  39.533  48.297  1.00  0.00           H
ATOM   1329  CD1 ILE   290      64.949  41.187  49.406  1.00  0.00           C
ATOM   1330 HD11 ILE   290      65.662  41.209  50.230  1.00  0.00           H
ATOM   1331 HD12 ILE   290      65.345  41.700  48.530  1.00  0.00           H
ATOM   1332 HD13 ILE   290      64.103  41.762  49.783  1.00  0.00           H
ATOM   1333  C   ILE   290      64.170  37.847  52.690  1.00  0.00           C
ATOM   1334  O   ILE   290      63.640  38.227  53.769  1.00  0.00           O
ATOM   1335  N   PHE   291      64.313  36.577  52.488  1.00  0.00           N
ATOM   1336  H   PHE   291      64.607  36.206  51.596  1.00  0.00           H
ATOM   1337  CA  PHE   291      63.970  35.533  53.446  1.00  0.00           C
ATOM   1338  HA  PHE   291      62.882  35.586  53.479  1.00  0.00           H
ATOM   1339  CB  PHE   291      64.384  34.079  52.921  1.00  0.00           C
ATOM   1340  HB2 PHE   291      65.460  34.075  52.749  1.00  0.00           H
ATOM   1341  HB3 PHE   291      64.305  33.368  53.744  1.00  0.00           H
ATOM   1342  CG  PHE   291      63.773  33.679  51.592  1.00  0.00           C
ATOM   1343  CD1 PHE   291      64.521  32.773  50.853  1.00  0.00           C
ATOM   1344  HD1 PHE   291      65.504  32.388  51.083  1.00  0.00           H
ATOM   1345  CE1 PHE   291      63.991  32.499  49.590  1.00  0.00           C
ATOM   1346  HE1 PHE   291      64.480  31.861  48.868  1.00  0.00           H
ATOM   1347  CZ  PHE   291      62.897  33.160  49.063  1.00  0.00           C
ATOM   1348  HZ  PHE   291      62.570  33.070  48.038  1.00  0.00           H
ATOM   1349  CE2 PHE   291      62.075  33.948  49.862  1.00  0.00           C
ATOM   1350  HE2 PHE   291      61.192  34.471  49.526  1.00  0.00           H
ATOM   1351  CD2 PHE   291      62.517  34.128  51.165  1.00  0.00           C
ATOM   1352  HD2 PHE   291      61.944  34.822  51.763  1.00  0.00           H
ATOM   1353  C   PHE   291      64.474  35.814  54.891  1.00  0.00           C
ATOM   1354  O   PHE   291      63.732  35.604  55.840  1.00  0.00           O
ATOM   1355  N   LEU   292      65.719  36.323  54.989  1.00  0.00           N
ATOM   1356  H   LEU   292      66.189  36.205  54.103  1.00  0.00           H
ATOM   1357  CA  LEU   292      66.457  36.736  56.156  1.00  0.00           C
ATOM   1358  HA  LEU   292      66.437  35.996  56.957  1.00  0.00           H
ATOM   1359  CB  LEU   292      67.898  36.798  55.696  1.00  0.00           C
ATOM   1360  HB2 LEU   292      68.125  35.815  55.283  1.00  0.00           H
ATOM   1361  HB3 LEU   292      67.957  37.394  54.785  1.00  0.00           H
ATOM   1362  CG  LEU   292      68.986  37.246  56.680  1.00  0.00           C
ATOM   1363  HG  LEU   292      68.771  38.264  57.006  1.00  0.00           H
ATOM   1364  CD1 LEU   292      68.994  36.434  57.964  1.00  0.00           C
ATOM   1365 HD11 LEU   292      68.027  36.577  58.446  1.00  0.00           H
ATOM   1366 HD12 LEU   292      69.199  35.412  57.643  1.00  0.00           H
ATOM   1367 HD13 LEU   292      69.837  36.826  58.533  1.00  0.00           H
ATOM   1368  CD2 LEU   292      70.416  37.231  56.076  1.00  0.00           C
ATOM   1369 HD21 LEU   292      70.560  37.887  55.217  1.00  0.00           H
ATOM   1370 HD22 LEU   292      71.131  37.523  56.845  1.00  0.00           H
ATOM   1371 HD23 LEU   292      70.763  36.223  55.853  1.00  0.00           H
ATOM   1372  C   LEU   292      65.984  38.090  56.778  1.00  0.00           C
ATOM   1373  O   LEU   292      65.782  38.218  57.968  1.00  0.00           O
ATOM   1374  N   SER   293      65.682  39.111  55.904  1.00  0.00           N
ATOM   1375  H   SER   293      65.834  38.992  54.913  1.00  0.00           H
ATOM   1376  CA  SER   293      64.934  40.350  56.298  1.00  0.00           C
ATOM   1377  HA  SER   293      65.599  40.874  56.984  1.00  0.00           H
ATOM   1378  CB  SER   293      64.531  41.237  55.074  1.00  0.00           C
ATOM   1379  HB2 SER   293      64.074  40.521  54.390  1.00  0.00           H
ATOM   1380  HB3 SER   293      63.766  41.972  55.325  1.00  0.00           H
ATOM   1381  OG  SER   293      65.644  41.815  54.434  1.00  0.00           O
ATOM   1382  HG  SER   293      66.041  41.149  53.869  1.00  0.00           H
ATOM   1383  C   SER   293      63.701  39.982  57.161  1.00  0.00           C
ATOM   1384  O   SER   293      63.637  40.308  58.308  1.00  0.00           O
ATOM   1385  N   GLY   294      62.869  39.108  56.567  1.00  0.00           N
ATOM   1386  H   GLY   294      63.134  38.836  55.631  1.00  0.00           H
ATOM   1387  CA  GLY   294      61.597  38.646  57.224  1.00  0.00           C
ATOM   1388  HA2 GLY   294      60.914  39.465  57.445  1.00  0.00           H
ATOM   1389  HA3 GLY   294      61.056  38.031  56.505  1.00  0.00           H
ATOM   1390  C   GLY   294      61.880  37.829  58.486  1.00  0.00           C
ATOM   1391  O   GLY   294      61.122  37.822  59.385  1.00  0.00           O
ATOM   1392  N   CYS   295      63.003  37.146  58.574  1.00  0.00           N
ATOM   1393  H   CYS   295      63.591  37.014  57.764  1.00  0.00           H
ATOM   1394  CA  CYS   295      63.436  36.594  59.841  1.00  0.00           C
ATOM   1395  HA  CYS   295      62.646  36.052  60.361  1.00  0.00           H
ATOM   1396  CB  CYS   295      64.449  35.544  59.670  1.00  0.00           C
ATOM   1397  HB2 CYS   295      65.271  35.887  59.042  1.00  0.00           H
ATOM   1398  HB3 CYS   295      64.711  35.220  60.677  1.00  0.00           H
ATOM   1399  SG  CYS   295      63.646  34.205  58.739  1.00  0.00           S
ATOM   1400  HG  CYS   295      63.553  34.859  57.578  1.00  0.00           H
ATOM   1401  C   CYS   295      63.919  37.592  60.961  1.00  0.00           C
ATOM   1402  O   CYS   295      63.497  37.572  62.071  1.00  0.00           O
ATOM   1403  N   TYR   296      64.735  38.653  60.611  1.00  0.00           N
ATOM   1404  H   TYR   296      65.083  38.669  59.664  1.00  0.00           H
ATOM   1405  CA  TYR   296      65.206  39.752  61.492  1.00  0.00           C
ATOM   1406  HA  TYR   296      65.543  39.276  62.413  1.00  0.00           H
ATOM   1407  CB  TYR   296      66.501  40.427  60.936  1.00  0.00           C
ATOM   1408  HB2 TYR   296      66.476  40.258  59.860  1.00  0.00           H
ATOM   1409  HB3 TYR   296      66.395  41.454  61.286  1.00  0.00           H
ATOM   1410  CG  TYR   296      67.822  39.855  61.454  1.00  0.00           C
ATOM   1411  CD1 TYR   296      68.737  39.273  60.585  1.00  0.00           C
ATOM   1412  HD1 TYR   296      68.418  39.081  59.571  1.00  0.00           H
ATOM   1413  CE1 TYR   296      69.956  38.783  61.002  1.00  0.00           C
ATOM   1414  HE1 TYR   296      70.586  38.186  60.358  1.00  0.00           H
ATOM   1415  CZ  TYR   296      70.356  38.930  62.354  1.00  0.00           C
ATOM   1416  OH  TYR   296      71.539  38.346  62.720  1.00  0.00           O
ATOM   1417  HH  TYR   296      71.849  38.683  63.564  1.00  0.00           H
ATOM   1418  CE2 TYR   296      69.460  39.610  63.260  1.00  0.00           C
ATOM   1419  HE2 TYR   296      69.754  39.854  64.270  1.00  0.00           H
ATOM   1420  CD2 TYR   296      68.190  40.054  62.814  1.00  0.00           C
ATOM   1421  HD2 TYR   296      67.553  40.613  63.484  1.00  0.00           H
ATOM   1422  C   TYR   296      64.113  40.749  61.882  1.00  0.00           C
ATOM   1423  O   TYR   296      64.031  41.196  63.036  1.00  0.00           O
ATOM   1424  N   PHE   297      63.120  40.896  61.011  1.00  0.00           N
ATOM   1425  H   PHE   297      63.280  40.566  60.070  1.00  0.00           H
ATOM   1426  CA  PHE   297      61.854  41.436  61.295  1.00  0.00           C
ATOM   1427  HA  PHE   297      62.060  42.462  61.598  1.00  0.00           H
ATOM   1428  CB  PHE   297      61.004  41.400  60.058  1.00  0.00           C
ATOM   1429  HB2 PHE   297      61.418  42.114  59.346  1.00  0.00           H
ATOM   1430  HB3 PHE   297      61.006  40.365  59.716  1.00  0.00           H
ATOM   1431  CG  PHE   297      59.539  41.770  60.349  1.00  0.00           C
ATOM   1432  CD1 PHE   297      59.127  43.145  60.414  1.00  0.00           C
ATOM   1433  HD1 PHE   297      59.848  43.948  60.388  1.00  0.00           H
ATOM   1434  CE1 PHE   297      57.812  43.326  60.829  1.00  0.00           C
ATOM   1435  HE1 PHE   297      57.551  44.367  60.950  1.00  0.00           H
ATOM   1436  CZ  PHE   297      56.902  42.234  61.117  1.00  0.00           C
ATOM   1437  HZ  PHE   297      55.912  42.415  61.510  1.00  0.00           H
ATOM   1438  CE2 PHE   297      57.299  40.978  61.036  1.00  0.00           C
ATOM   1439  HE2 PHE   297      56.659  40.137  61.254  1.00  0.00           H
ATOM   1440  CD2 PHE   297      58.644  40.756  60.668  1.00  0.00           C
ATOM   1441  HD2 PHE   297      58.904  39.718  60.518  1.00  0.00           H
ATOM   1442  C   PHE   297      61.130  40.775  62.416  1.00  0.00           C
ATOM   1443  O   PHE   297      60.605  41.492  63.269  1.00  0.00           O
ATOM   1444  N   MET   298      61.070  39.379  62.506  1.00  0.00           N
ATOM   1445  H   MET   298      61.615  38.748  61.936  1.00  0.00           H
ATOM   1446  CA  MET   298      60.344  38.559  63.452  1.00  0.00           C
ATOM   1447  HA  MET   298      59.366  39.003  63.639  1.00  0.00           H
ATOM   1448  CB  MET   298      60.166  37.108  62.994  1.00  0.00           C
ATOM   1449  HB2 MET   298      61.100  36.813  62.516  1.00  0.00           H
ATOM   1450  HB3 MET   298      59.971  36.505  63.881  1.00  0.00           H
ATOM   1451  CG  MET   298      58.927  36.928  61.996  1.00  0.00           C
ATOM   1452  HG2 MET   298      59.150  37.635  61.197  1.00  0.00           H
ATOM   1453  HG3 MET   298      58.954  35.902  61.629  1.00  0.00           H
ATOM   1454  SD  MET   298      57.176  37.177  62.555  1.00  0.00           S
ATOM   1455  CE  MET   298      56.941  35.752  63.607  1.00  0.00           C
ATOM   1456  HE1 MET   298      56.964  34.839  63.011  1.00  0.00           H
ATOM   1457  HE2 MET   298      57.775  35.733  64.309  1.00  0.00           H
ATOM   1458  HE3 MET   298      56.051  35.703  64.233  1.00  0.00           H
ATOM   1459  C   MET   298      61.014  38.697  64.834  1.00  0.00           C
ATOM   1460  O   MET   298      60.374  38.882  65.869  1.00  0.00           O
ATOM   1461  N   VAL   299      62.375  38.651  64.766  1.00  0.00           N
ATOM   1462  H   VAL   299      62.874  38.566  63.892  1.00  0.00           H
ATOM   1463  CA  VAL   299      63.152  39.022  65.935  1.00  0.00           C
ATOM   1464  HA  VAL   299      62.977  38.346  66.773  1.00  0.00           H
ATOM   1465  CB  VAL   299      64.733  38.848  65.713  1.00  0.00           C
ATOM   1466  HB  VAL   299      65.047  38.763  64.673  1.00  0.00           H
ATOM   1467  CG1 VAL   299      65.646  39.867  66.324  1.00  0.00           C
ATOM   1468 HG11 VAL   299      66.706  39.744  66.101  1.00  0.00           H
ATOM   1469 HG12 VAL   299      65.344  40.782  65.815  1.00  0.00           H
ATOM   1470 HG13 VAL   299      65.426  39.910  67.391  1.00  0.00           H
ATOM   1471  CG2 VAL   299      65.072  37.343  66.017  1.00  0.00           C
ATOM   1472 HG21 VAL   299      66.126  37.135  65.836  1.00  0.00           H
ATOM   1473 HG22 VAL   299      64.715  36.950  66.969  1.00  0.00           H
ATOM   1474 HG23 VAL   299      64.523  36.794  65.251  1.00  0.00           H
ATOM   1475  C   VAL   299      62.742  40.478  66.396  1.00  0.00           C
ATOM   1476  O   VAL   299      62.469  40.711  67.579  1.00  0.00           O
ATOM   1477  N   ALA   300      62.777  41.421  65.480  1.00  0.00           N
ATOM   1478  H   ALA   300      63.222  41.369  64.575  1.00  0.00           H
ATOM   1479  CA  ALA   300      62.580  42.868  65.863  1.00  0.00           C
ATOM   1480  HA  ALA   300      63.364  43.107  66.582  1.00  0.00           H
ATOM   1481  CB  ALA   300      62.635  43.676  64.575  1.00  0.00           C
ATOM   1482  HB1 ALA   300      61.811  43.422  63.907  1.00  0.00           H
ATOM   1483  HB2 ALA   300      62.672  44.739  64.814  1.00  0.00           H
ATOM   1484  HB3 ALA   300      63.591  43.376  64.145  1.00  0.00           H
ATOM   1485  C   ALA   300      61.261  43.019  66.689  1.00  0.00           C
ATOM   1486  O   ALA   300      61.204  43.638  67.735  1.00  0.00           O
ATOM   1487  N   VAL   301      60.174  42.384  66.265  1.00  0.00           N
ATOM   1488  H   VAL   301      60.310  42.038  65.326  1.00  0.00           H
ATOM   1489  CA  VAL   301      58.778  42.565  66.773  1.00  0.00           C
ATOM   1490  HA  VAL   301      58.671  43.626  66.999  1.00  0.00           H
ATOM   1491  CB  VAL   301      57.716  42.254  65.697  1.00  0.00           C
ATOM   1492  HB  VAL   301      56.751  42.269  66.204  1.00  0.00           H
ATOM   1493  CG1 VAL   301      57.537  43.295  64.556  1.00  0.00           C
ATOM   1494 HG11 VAL   301      57.512  44.311  64.950  1.00  0.00           H
ATOM   1495 HG12 VAL   301      58.326  43.258  63.805  1.00  0.00           H
ATOM   1496 HG13 VAL   301      56.609  43.101  64.019  1.00  0.00           H
ATOM   1497  CG2 VAL   301      57.897  40.866  65.037  1.00  0.00           C
ATOM   1498 HG21 VAL   301      57.763  40.100  65.802  1.00  0.00           H
ATOM   1499 HG22 VAL   301      57.310  40.643  64.146  1.00  0.00           H
ATOM   1500 HG23 VAL   301      58.956  40.730  64.816  1.00  0.00           H
ATOM   1501  C   VAL   301      58.587  41.840  68.145  1.00  0.00           C
ATOM   1502  O   VAL   301      57.809  42.370  68.921  1.00  0.00           O
ATOM   1503  N   ALA   302      59.384  40.878  68.457  1.00  0.00           N
ATOM   1504  H   ALA   302      60.182  40.690  67.867  1.00  0.00           H
ATOM   1505  CA  ALA   302      59.452  40.351  69.783  1.00  0.00           C
ATOM   1506  HA  ALA   302      58.436  40.083  70.073  1.00  0.00           H
ATOM   1507  CB  ALA   302      60.140  38.984  69.757  1.00  0.00           C
ATOM   1508  HB1 ALA   302      60.132  38.512  70.739  1.00  0.00           H
ATOM   1509  HB2 ALA   302      59.577  38.308  69.114  1.00  0.00           H
ATOM   1510  HB3 ALA   302      61.195  39.143  69.533  1.00  0.00           H
ATOM   1511  C   ALA   302      60.024  41.345  70.867  1.00  0.00           C
ATOM   1512  O   ALA   302      59.491  41.510  71.943  1.00  0.00           O
ATOM   1513  N   HIE   303      61.005  42.094  70.435  1.00  0.00           N
ATOM   1514  H   HIE   303      61.380  41.865  69.526  1.00  0.00           H
ATOM   1515  CA  HIE   303      61.535  43.232  71.221  1.00  0.00           C
ATOM   1516  HA  HIE   303      61.612  42.939  72.268  1.00  0.00           H
ATOM   1517  CB  HIE   303      63.013  43.421  70.816  1.00  0.00           C
ATOM   1518  HB2 HIE   303      62.981  43.455  69.727  1.00  0.00           H
ATOM   1519  HB3 HIE   303      63.322  44.414  71.143  1.00  0.00           H
ATOM   1520  CG  HIE   303      64.088  42.376  71.252  1.00  0.00           C
ATOM   1521  ND1 HIE   303      64.226  41.968  72.562  1.00  0.00           N
ATOM   1522  CE1 HIE   303      65.167  40.988  72.467  1.00  0.00           C
ATOM   1523  HE1 HIE   303      65.401  40.316  73.280  1.00  0.00           H
ATOM   1524  NE2 HIE   303      65.674  40.877  71.248  1.00  0.00           N
ATOM   1525  HE2 HIE   303      66.258  40.155  70.851  1.00  0.00           H
ATOM   1526  CD2 HIE   303      64.836  41.661  70.467  1.00  0.00           C
ATOM   1527  HD2 HIE   303      64.837  41.797  69.396  1.00  0.00           H
ATOM   1528  C   HIE   303      60.709  44.578  71.206  1.00  0.00           C
ATOM   1529  O   HIE   303      60.742  45.333  72.239  1.00  0.00           O
ATOM   1530  N   VAL   304      59.948  44.900  70.144  1.00  0.00           N
ATOM   1531  H   VAL   304      59.954  44.285  69.343  1.00  0.00           H
ATOM   1532  CA  VAL   304      58.911  45.970  70.054  1.00  0.00           C
ATOM   1533  HA  VAL   304      59.350  46.896  70.426  1.00  0.00           H
ATOM   1534  CB  VAL   304      58.356  46.155  68.638  1.00  0.00           C
ATOM   1535  HB  VAL   304      57.984  45.204  68.257  1.00  0.00           H
ATOM   1536  CG1 VAL   304      57.323  47.262  68.519  1.00  0.00           C
ATOM   1537 HG11 VAL   304      56.386  46.912  68.953  1.00  0.00           H
ATOM   1538 HG12 VAL   304      57.600  48.125  69.125  1.00  0.00           H
ATOM   1539 HG13 VAL   304      57.185  47.555  67.479  1.00  0.00           H
ATOM   1540  CG2 VAL   304      59.440  46.617  67.671  1.00  0.00           C
ATOM   1541 HG21 VAL   304      59.858  47.533  68.089  1.00  0.00           H
ATOM   1542 HG22 VAL   304      60.197  45.834  67.624  1.00  0.00           H
ATOM   1543 HG23 VAL   304      58.907  46.669  66.722  1.00  0.00           H
ATOM   1544  C   VAL   304      57.807  45.605  71.098  1.00  0.00           C
ATOM   1545  O   VAL   304      57.503  46.448  71.949  1.00  0.00           O
ATOM   1546  N   ALA   305      57.257  44.346  71.103  1.00  0.00           N
ATOM   1547  H   ALA   305      57.494  43.743  70.328  1.00  0.00           H
ATOM   1548  CA  ALA   305      56.429  43.859  72.217  1.00  0.00           C
ATOM   1549  HA  ALA   305      55.473  44.383  72.245  1.00  0.00           H
ATOM   1550  CB  ALA   305      56.165  42.440  71.907  1.00  0.00           C
ATOM   1551  HB1 ALA   305      55.705  42.096  72.832  1.00  0.00           H
ATOM   1552  HB2 ALA   305      55.514  42.303  71.043  1.00  0.00           H
ATOM   1553  HB3 ALA   305      57.139  41.975  71.748  1.00  0.00           H
ATOM   1554  C   ALA   305      57.075  44.047  73.688  1.00  0.00           C
ATOM   1555  O   ALA   305      56.387  44.501  74.620  1.00  0.00           O
ATOM   1556  N   GLY   306      58.327  43.701  73.867  1.00  0.00           N
ATOM   1557  H   GLY   306      58.723  43.201  73.084  1.00  0.00           H
ATOM   1558  CA  GLY   306      59.166  44.022  75.008  1.00  0.00           C
ATOM   1559  HA2 GLY   306      58.685  43.582  75.882  1.00  0.00           H
ATOM   1560  HA3 GLY   306      60.173  43.624  74.886  1.00  0.00           H
ATOM   1561  C   GLY   306      59.259  45.465  75.437  1.00  0.00           C
ATOM   1562  O   GLY   306      59.368  45.796  76.589  1.00  0.00           O
ATOM   1563  N   PHE   307      59.070  46.384  74.443  1.00  0.00           N
ATOM   1564  H   PHE   307      59.034  46.043  73.493  1.00  0.00           H
ATOM   1565  CA  PHE   307      59.110  47.839  74.548  1.00  0.00           C
ATOM   1566  HA  PHE   307      59.748  48.044  75.408  1.00  0.00           H
ATOM   1567  CB  PHE   307      59.760  48.359  73.270  1.00  0.00           C
ATOM   1568  HB2 PHE   307      60.790  48.023  73.152  1.00  0.00           H
ATOM   1569  HB3 PHE   307      59.200  48.073  72.379  1.00  0.00           H
ATOM   1570  CG  PHE   307      59.724  49.874  73.255  1.00  0.00           C
ATOM   1571  CD1 PHE   307      60.423  50.602  74.182  1.00  0.00           C
ATOM   1572  HD1 PHE   307      61.035  50.013  74.848  1.00  0.00           H
ATOM   1573  CE1 PHE   307      60.327  51.960  74.216  1.00  0.00           C
ATOM   1574  HE1 PHE   307      60.889  52.526  74.944  1.00  0.00           H
ATOM   1575  CZ  PHE   307      59.481  52.620  73.269  1.00  0.00           C
ATOM   1576  HZ  PHE   307      59.366  53.683  73.423  1.00  0.00           H
ATOM   1577  CE2 PHE   307      58.858  51.918  72.280  1.00  0.00           C
ATOM   1578  HE2 PHE   307      58.265  52.361  71.495  1.00  0.00           H
ATOM   1579  CD2 PHE   307      58.980  50.472  72.266  1.00  0.00           C
ATOM   1580  HD2 PHE   307      58.429  49.937  71.507  1.00  0.00           H
ATOM   1581  C   PHE   307      57.758  48.473  74.855  1.00  0.00           C
ATOM   1582  O   PHE   307      57.625  49.414  75.638  1.00  0.00           O
ATOM   1583  N   LEU   308      56.691  48.064  74.190  1.00  0.00           N
ATOM   1584  H   LEU   308      56.830  47.422  73.423  1.00  0.00           H
ATOM   1585  CA  LEU   308      55.307  48.374  74.477  1.00  0.00           C
ATOM   1586  HA  LEU   308      55.190  49.451  74.357  1.00  0.00           H
ATOM   1587  CB  LEU   308      54.360  47.730  73.362  1.00  0.00           C
ATOM   1588  HB2 LEU   308      54.607  46.669  73.383  1.00  0.00           H
ATOM   1589  HB3 LEU   308      53.332  47.933  73.664  1.00  0.00           H
ATOM   1590  CG  LEU   308      54.434  48.324  71.987  1.00  0.00           C
ATOM   1591  HG  LEU   308      55.476  48.272  71.670  1.00  0.00           H
ATOM   1592  CD1 LEU   308      53.683  47.377  71.011  1.00  0.00           C
ATOM   1593 HD11 LEU   308      54.150  46.394  70.948  1.00  0.00           H
ATOM   1594 HD12 LEU   308      52.671  47.253  71.396  1.00  0.00           H
ATOM   1595 HD13 LEU   308      53.721  47.791  70.003  1.00  0.00           H
ATOM   1596  CD2 LEU   308      53.750  49.682  71.770  1.00  0.00           C
ATOM   1597 HD21 LEU   308      52.701  49.560  72.040  1.00  0.00           H
ATOM   1598 HD22 LEU   308      54.107  50.510  72.383  1.00  0.00           H
ATOM   1599 HD23 LEU   308      53.764  49.921  70.707  1.00  0.00           H
ATOM   1600  C   LEU   308      54.913  47.919  75.866  1.00  0.00           C
ATOM   1601  O   LEU   308      54.147  48.593  76.577  1.00  0.00           O
ATOM   1602  N   LEU   309      55.485  46.840  76.431  1.00  0.00           N
ATOM   1603  H   LEU   309      56.263  46.436  75.929  1.00  0.00           H
ATOM   1604  CA  LEU   309      55.129  46.291  77.773  1.00  0.00           C
ATOM   1605  HA  LEU   309      54.153  46.686  78.055  1.00  0.00           H
ATOM   1606  CB  LEU   309      55.087  44.762  77.629  1.00  0.00           C
ATOM   1607  HB2 LEU   309      56.062  44.473  77.235  1.00  0.00           H
ATOM   1608  HB3 LEU   309      54.787  44.260  78.549  1.00  0.00           H
ATOM   1609  CG  LEU   309      54.024  44.250  76.600  1.00  0.00           C
ATOM   1610  HG  LEU   309      54.108  44.639  75.585  1.00  0.00           H
ATOM   1611  CD1 LEU   309      54.153  42.741  76.360  1.00  0.00           C
ATOM   1612 HD11 LEU   309      54.287  42.422  77.393  1.00  0.00           H
ATOM   1613 HD12 LEU   309      53.226  42.399  75.900  1.00  0.00           H
ATOM   1614 HD13 LEU   309      55.037  42.517  75.763  1.00  0.00           H
ATOM   1615  CD2 LEU   309      52.641  44.560  77.243  1.00  0.00           C
ATOM   1616 HD21 LEU   309      52.530  44.229  78.276  1.00  0.00           H
ATOM   1617 HD22 LEU   309      52.340  45.595  77.080  1.00  0.00           H
ATOM   1618 HD23 LEU   309      51.871  44.004  76.708  1.00  0.00           H
ATOM   1619  C   LEU   309      56.165  46.692  78.861  1.00  0.00           C
ATOM   1620  O   LEU   309      57.343  46.821  78.632  1.00  0.00           O
ATOM   1621  N   GLU   310      55.606  47.110  79.988  1.00  0.00           N
ATOM   1622  H   GLU   310      54.617  46.914  80.042  1.00  0.00           H
ATOM   1623  CA  GLU   310      56.383  47.489  81.146  1.00  0.00           C
ATOM   1624  HA  GLU   310      57.173  48.191  80.879  1.00  0.00           H
ATOM   1625  CB  GLU   310      55.477  48.282  82.098  1.00  0.00           C
ATOM   1626  HB2 GLU   310      55.411  49.301  81.716  1.00  0.00           H
ATOM   1627  HB3 GLU   310      54.445  47.929  82.099  1.00  0.00           H
ATOM   1628  CG  GLU   310      55.959  48.394  83.610  1.00  0.00           C
ATOM   1629  HG2 GLU   310      55.256  48.967  84.215  1.00  0.00           H
ATOM   1630  HG3 GLU   310      56.046  47.385  84.014  1.00  0.00           H
ATOM   1631  CD  GLU   310      57.295  49.134  83.806  1.00  0.00           C
ATOM   1632  OE1 GLU   310      58.337  48.520  84.133  1.00  0.00           O
ATOM   1633  OE2 GLU   310      57.277  50.355  83.821  1.00  0.00           O
ATOM   1634  C   GLU   310      57.124  46.260  81.725  1.00  0.00           C
ATOM   1635  O   GLU   310      58.359  46.214  81.724  1.00  0.00           O
ATOM   1636  N   ASP   311      56.390  45.191  82.085  1.00  0.00           N
ATOM   1637  H   ASP   311      55.384  45.259  82.141  1.00  0.00           H
ATOM   1638  CA  ASP   311      56.964  44.001  82.606  1.00  0.00           C
ATOM   1639  HA  ASP   311      57.994  43.938  82.254  1.00  0.00           H
ATOM   1640  CB  ASP   311      56.991  44.100  84.170  1.00  0.00           C
ATOM   1641  HB2 ASP   311      57.291  43.102  84.491  1.00  0.00           H
ATOM   1642  HB3 ASP   311      57.732  44.880  84.346  1.00  0.00           H
ATOM   1643  CG  ASP   311      55.622  44.424  84.753  1.00  0.00           C
ATOM   1644  OD1 ASP   311      54.613  44.236  84.060  1.00  0.00           O
ATOM   1645  OD2 ASP   311      55.566  44.841  85.934  1.00  0.00           O
ATOM   1646  C   ASP   311      56.319  42.694  82.032  1.00  0.00           C
ATOM   1647  O   ASP   311      56.936  41.689  82.298  1.00  0.00           O
ATOM   1648  N   ARG   312      55.175  42.781  81.311  1.00  0.00           N
ATOM   1649  H   ARG   312      54.825  43.698  81.075  1.00  0.00           H
ATOM   1650  CA  ARG   312      54.382  41.582  80.968  1.00  0.00           C
ATOM   1651  HA  ARG   312      54.274  41.020  81.896  1.00  0.00           H
ATOM   1652  CB  ARG   312      53.026  41.950  80.331  1.00  0.00           C
ATOM   1653  HB2 ARG   312      52.557  42.646  81.025  1.00  0.00           H
ATOM   1654  HB3 ARG   312      53.197  42.417  79.361  1.00  0.00           H
ATOM   1655  CG  ARG   312      52.082  40.762  80.164  1.00  0.00           C
ATOM   1656  HG2 ARG   312      52.473  40.145  79.355  1.00  0.00           H
ATOM   1657  HG3 ARG   312      52.129  40.144  81.061  1.00  0.00           H
ATOM   1658  CD  ARG   312      50.664  41.176  79.782  1.00  0.00           C
ATOM   1659  HD2 ARG   312      50.696  42.189  79.381  1.00  0.00           H
ATOM   1660  HD3 ARG   312      50.324  40.630  78.902  1.00  0.00           H
ATOM   1661  NE  ARG   312      49.652  41.000  80.856  1.00  0.00           N
ATOM   1662  HE  ARG   312      49.965  40.930  81.813  1.00  0.00           H
ATOM   1663  CZ  ARG   312      48.385  41.205  80.738  1.00  0.00           C
ATOM   1664  NH1 ARG   312      47.710  41.204  79.636  1.00  0.00           N
ATOM   1665 HH11 ARG   312      48.237  41.197  78.775  1.00  0.00           H
ATOM   1666 HH12 ARG   312      46.728  41.426  79.561  1.00  0.00           H
ATOM   1667  NH2 ARG   312      47.698  41.465  81.778  1.00  0.00           N
ATOM   1668 HH21 ARG   312      48.126  41.485  82.693  1.00  0.00           H
ATOM   1669 HH22 ARG   312      46.688  41.458  81.758  1.00  0.00           H
ATOM   1670  C   ARG   312      55.185  40.615  80.049  1.00  0.00           C
ATOM   1671  O   ARG   312      54.858  39.418  79.989  1.00  0.00           O
ATOM   1672  N   ALA   313      56.217  41.076  79.314  1.00  0.00           N
ATOM   1673  H   ALA   313      56.394  42.059  79.470  1.00  0.00           H
ATOM   1674  CA  ALA   313      57.180  40.245  78.584  1.00  0.00           C
ATOM   1675  HA  ALA   313      56.716  39.455  77.993  1.00  0.00           H
ATOM   1676  CB  ALA   313      57.968  41.188  77.643  1.00  0.00           C
ATOM   1677  HB1 ALA   313      58.726  40.612  77.113  1.00  0.00           H
ATOM   1678  HB2 ALA   313      57.245  41.548  76.911  1.00  0.00           H
ATOM   1679  HB3 ALA   313      58.431  42.042  78.138  1.00  0.00           H
ATOM   1680  C   ALA   313      58.193  39.380  79.407  1.00  0.00           C
ATOM   1681  O   ALA   313      58.825  38.516  78.805  1.00  0.00           O
ATOM   1682  N   VAL   314      58.507  39.655  80.660  1.00  0.00           N
ATOM   1683  H   VAL   314      58.077  40.475  81.064  1.00  0.00           H
ATOM   1684  CA  VAL   314      59.538  39.089  81.457  1.00  0.00           C
ATOM   1685  HA  VAL   314      59.781  38.136  80.988  1.00  0.00           H
ATOM   1686  CB  VAL   314      60.762  39.993  81.295  1.00  0.00           C
ATOM   1687  HB  VAL   314      60.721  40.353  80.267  1.00  0.00           H
ATOM   1688  CG1 VAL   314      60.685  41.238  82.177  1.00  0.00           C
ATOM   1689 HG11 VAL   314      59.672  41.637  82.226  1.00  0.00           H
ATOM   1690 HG12 VAL   314      60.976  41.064  83.213  1.00  0.00           H
ATOM   1691 HG13 VAL   314      61.286  42.039  81.746  1.00  0.00           H
ATOM   1692  CG2 VAL   314      62.050  39.262  81.499  1.00  0.00           C
ATOM   1693 HG21 VAL   314      61.921  38.391  80.855  1.00  0.00           H
ATOM   1694 HG22 VAL   314      62.906  39.890  81.254  1.00  0.00           H
ATOM   1695 HG23 VAL   314      62.189  38.989  82.545  1.00  0.00           H
ATOM   1696  C   VAL   314      59.097  38.882  82.955  1.00  0.00           C
ATOM   1697  O   VAL   314      59.970  38.274  83.617  1.00  0.00           O
ATOM   1698  N   CYX   315      57.960  39.348  83.408  1.00  0.00           N
ATOM   1699  H   CYX   315      57.374  39.938  82.836  1.00  0.00           H
ATOM   1700  CA  CYX   315      57.508  39.148  84.786  1.00  0.00           C
ATOM   1701  HA  CYX   315      58.383  38.874  85.375  1.00  0.00           H
ATOM   1702  CB  CYX   315      57.127  40.600  85.357  1.00  0.00           C
ATOM   1703  HB2 CYX   315      57.964  41.299  85.329  1.00  0.00           H
ATOM   1704  HB3 CYX   315      56.340  40.961  84.695  1.00  0.00           H
ATOM   1705  SG  CYX   315      56.423  40.613  87.023  1.00  0.00           S
ATOM   1706  C   CYX   315      56.370  38.113  84.935  1.00  0.00           C
ATOM   1707  O   CYX   315      55.571  38.027  84.039  1.00  0.00           O
ATOM   1708  N   VAL   316      56.158  37.560  86.154  1.00  0.00           N
ATOM   1709  H   VAL   316      56.823  37.714  86.898  1.00  0.00           H
ATOM   1710  CA  VAL   316      54.996  36.683  86.479  1.00  0.00           C
ATOM   1711  HA  VAL   316      54.217  36.699  85.718  1.00  0.00           H
ATOM   1712  CB  VAL   316      55.433  35.227  86.584  1.00  0.00           C
ATOM   1713  HB  VAL   316      56.164  35.171  87.390  1.00  0.00           H
ATOM   1714  CG1 VAL   316      54.474  34.093  87.014  1.00  0.00           C
ATOM   1715 HG11 VAL   316      54.838  33.081  86.836  1.00  0.00           H
ATOM   1716 HG12 VAL   316      54.257  34.263  88.069  1.00  0.00           H
ATOM   1717 HG13 VAL   316      53.528  34.219  86.487  1.00  0.00           H
ATOM   1718  CG2 VAL   316      56.034  34.698  85.289  1.00  0.00           C
ATOM   1719 HG21 VAL   316      55.293  34.646  84.491  1.00  0.00           H
ATOM   1720 HG22 VAL   316      56.780  35.359  84.848  1.00  0.00           H
ATOM   1721 HG23 VAL   316      56.505  33.736  85.489  1.00  0.00           H
ATOM   1722  C   VAL   316      54.413  37.112  87.840  1.00  0.00           C
ATOM   1723  O   VAL   316      55.020  37.536  88.798  1.00  0.00           O
ATOM   1724  N   GLU   317      53.078  37.019  87.811  1.00  0.00           N
ATOM   1725  H   GLU   317      52.677  36.524  87.027  1.00  0.00           H
ATOM   1726  CA  GLU   317      52.041  37.193  88.885  1.00  0.00           C
ATOM   1727  HA  GLU   317      52.157  38.255  89.106  1.00  0.00           H
ATOM   1728  CB  GLU   317      50.652  36.926  88.358  1.00  0.00           C
ATOM   1729  HB2 GLU   317      50.632  35.870  88.091  1.00  0.00           H
ATOM   1730  HB3 GLU   317      49.861  37.034  89.100  1.00  0.00           H
ATOM   1731  CG  GLU   317      50.324  37.692  87.077  1.00  0.00           C
ATOM   1732  HG2 GLU   317      49.268  37.521  86.873  1.00  0.00           H
ATOM   1733  HG3 GLU   317      50.454  38.757  87.272  1.00  0.00           H
ATOM   1734  CD  GLU   317      51.133  37.226  85.868  1.00  0.00           C
ATOM   1735  OE1 GLU   317      51.290  38.013  84.911  1.00  0.00           O
ATOM   1736  OE2 GLU   317      51.419  36.056  85.717  1.00  0.00           O
ATOM   1737  C   GLU   317      52.301  36.488  90.206  1.00  0.00           C
ATOM   1738  O   GLU   317      52.709  35.374  90.210  1.00  0.00           O
ATOM   1739  N   ARG   318      51.983  37.200  91.284  1.00  0.00           N
ATOM   1740  H   ARG   318      51.646  38.150  91.218  1.00  0.00           H
ATOM   1741  CA  ARG   318      52.181  36.673  92.591  1.00  0.00           C
ATOM   1742  HA  ARG   318      53.217  36.357  92.709  1.00  0.00           H
ATOM   1743  CB  ARG   318      52.002  37.793  93.599  1.00  0.00           C
ATOM   1744  HB2 ARG   318      52.464  37.382  94.496  1.00  0.00           H
ATOM   1745  HB3 ARG   318      52.548  38.678  93.273  1.00  0.00           H
ATOM   1746  CG  ARG   318      50.527  38.200  93.959  1.00  0.00           C
ATOM   1747  HG2 ARG   318      49.907  38.494  93.113  1.00  0.00           H
ATOM   1748  HG3 ARG   318      50.101  37.299  94.402  1.00  0.00           H
ATOM   1749  CD  ARG   318      50.430  39.418  94.841  1.00  0.00           C
ATOM   1750  HD2 ARG   318      49.417  39.387  95.241  1.00  0.00           H
ATOM   1751  HD3 ARG   318      51.107  39.346  95.692  1.00  0.00           H
ATOM   1752  NE  ARG   318      50.526  40.674  94.027  1.00  0.00           N
ATOM   1753  HE  ARG   318      49.839  40.712  93.287  1.00  0.00           H
ATOM   1754  CZ  ARG   318      51.494  41.590  94.009  1.00  0.00           C
ATOM   1755  NH1 ARG   318      52.586  41.521  94.733  1.00  0.00           N
ATOM   1756 HH11 ARG   318      52.724  40.780  95.405  1.00  0.00           H
ATOM   1757 HH12 ARG   318      53.338  42.178  94.582  1.00  0.00           H
ATOM   1758  NH2 ARG   318      51.365  42.694  93.342  1.00  0.00           N
ATOM   1759 HH21 ARG   318      50.477  42.757  92.865  1.00  0.00           H
ATOM   1760 HH22 ARG   318      52.031  43.433  93.165  1.00  0.00           H
ATOM   1761  C   ARG   318      51.319  35.449  92.794  1.00  0.00           C
ATOM   1762  O   ARG   318      50.177  35.455  92.358  1.00  0.00           O
ATOM   1763  N   PHE   319      51.880  34.372  93.333  1.00  0.00           N
ATOM   1764  H   PHE   319      52.833  34.458  93.656  1.00  0.00           H
ATOM   1765  CA  PHE   319      51.198  33.086  93.449  1.00  0.00           C
ATOM   1766  HA  PHE   319      50.539  32.950  92.592  1.00  0.00           H
ATOM   1767  CB  PHE   319      52.251  31.928  93.584  1.00  0.00           C
ATOM   1768  HB2 PHE   319      52.850  32.167  94.463  1.00  0.00           H
ATOM   1769  HB3 PHE   319      51.736  30.969  93.646  1.00  0.00           H
ATOM   1770  CG  PHE   319      53.163  31.910  92.432  1.00  0.00           C
ATOM   1771  CD1 PHE   319      54.416  32.561  92.492  1.00  0.00           C
ATOM   1772  HD1 PHE   319      54.666  32.944  93.470  1.00  0.00           H
ATOM   1773  CE1 PHE   319      55.250  32.589  91.343  1.00  0.00           C
ATOM   1774  HE1 PHE   319      56.215  33.072  91.372  1.00  0.00           H
ATOM   1775  CZ  PHE   319      54.849  31.948  90.184  1.00  0.00           C
ATOM   1776  HZ  PHE   319      55.479  32.009  89.310  1.00  0.00           H
ATOM   1777  CE2 PHE   319      53.661  31.199  90.171  1.00  0.00           C
ATOM   1778  HE2 PHE   319      53.476  30.734  89.214  1.00  0.00           H
ATOM   1779  CD2 PHE   319      52.826  31.162  91.267  1.00  0.00           C
ATOM   1780  HD2 PHE   319      51.917  30.580  91.222  1.00  0.00           H
ATOM   1781  C   PHE   319      50.291  32.909  94.699  1.00  0.00           C
ATOM   1782  O   PHE   319      49.564  31.979  94.781  1.00  0.00           O
ATOM   1783  N   SER   320      50.285  33.874  95.647  1.00  0.00           N
ATOM   1784  H   SER   320      51.088  34.481  95.555  1.00  0.00           H
ATOM   1785  CA  SER   320      49.485  34.085  96.875  1.00  0.00           C
ATOM   1786  HA  SER   320      48.500  33.636  96.748  1.00  0.00           H
ATOM   1787  CB  SER   320      50.169  33.409  98.082  1.00  0.00           C
ATOM   1788  HB2 SER   320      49.597  33.771  98.936  1.00  0.00           H
ATOM   1789  HB3 SER   320      50.111  32.320  98.082  1.00  0.00           H
ATOM   1790  OG  SER   320      51.451  33.978  98.225  1.00  0.00           O
ATOM   1791  HG  SER   320      51.824  34.201  97.369  1.00  0.00           H
ATOM   1792  C   SER   320      49.302  35.640  97.143  1.00  0.00           C
ATOM   1793  O   SER   320      50.031  36.520  96.674  1.00  0.00           O
ATOM   1794  N   ASP   321      48.381  36.021  98.025  1.00  0.00           N
ATOM   1795  H   ASP   321      47.882  35.350  98.591  1.00  0.00           H
ATOM   1796  CA  ASP   321      47.897  37.345  98.077  1.00  0.00           C
ATOM   1797  HA  ASP   321      47.488  37.557  97.089  1.00  0.00           H
ATOM   1798  CB  ASP   321      46.834  37.340  99.169  1.00  0.00           C
ATOM   1799  HB2 ASP   321      47.329  37.093 100.108  1.00  0.00           H
ATOM   1800  HB3 ASP   321      46.319  38.290  99.308  1.00  0.00           H
ATOM   1801  CG  ASP   321      45.712  36.313  98.873  1.00  0.00           C
ATOM   1802  OD1 ASP   321      44.637  36.667  98.253  1.00  0.00           O
ATOM   1803  OD2 ASP   321      45.940  35.029  99.080  1.00  0.00           O
ATOM   1804  C   ASP   321      48.834  38.492  98.404  1.00  0.00           C
ATOM   1805  O   ASP   321      48.820  39.597  97.769  1.00  0.00           O
ATOM   1806  N   ASP   322      49.750  38.218  99.306  1.00  0.00           N
ATOM   1807  H   ASP   322      49.765  37.340  99.805  1.00  0.00           H
ATOM   1808  CA  ASP   322      50.722  39.169  99.860  1.00  0.00           C
ATOM   1809  HA  ASP   322      50.632  40.184  99.474  1.00  0.00           H
ATOM   1810  CB  ASP   322      50.441  39.242 101.398  1.00  0.00           C
ATOM   1811  HB2 ASP   322      50.953  40.158 101.692  1.00  0.00           H
ATOM   1812  HB3 ASP   322      49.369  39.321 101.578  1.00  0.00           H
ATOM   1813  CG  ASP   322      50.844  38.026 102.215  1.00  0.00           C
ATOM   1814  OD1 ASP   322      51.488  38.204 103.241  1.00  0.00           O
ATOM   1815  OD2 ASP   322      50.592  36.893 101.706  1.00  0.00           O
ATOM   1816  C   ASP   322      52.216  38.774  99.529  1.00  0.00           C
ATOM   1817  O   ASP   322      53.086  39.238 100.265  1.00  0.00           O
ATOM   1818  N   GLY   323      52.492  37.916  98.578  1.00  0.00           N
ATOM   1819  H   GLY   323      51.647  37.606  98.121  1.00  0.00           H
ATOM   1820  CA  GLY   323      53.723  37.681  97.832  1.00  0.00           C
ATOM   1821  HA2 GLY   323      54.511  37.390  98.527  1.00  0.00           H
ATOM   1822  HA3 GLY   323      53.587  36.834  97.160  1.00  0.00           H
ATOM   1823  C   GLY   323      54.262  38.826  96.955  1.00  0.00           C
ATOM   1824  O   GLY   323      53.491  39.705  96.547  1.00  0.00           O
ATOM   1825  N   TYR   324      55.548  38.796  96.591  1.00  0.00           N
ATOM   1826  H   TYR   324      56.130  38.043  96.930  1.00  0.00           H
ATOM   1827  CA  TYR   324      56.055  39.619  95.512  1.00  0.00           C
ATOM   1828  HA  TYR   324      55.683  40.637  95.623  1.00  0.00           H
ATOM   1829  CB  TYR   324      57.564  39.549  95.398  1.00  0.00           C
ATOM   1830  HB2 TYR   324      57.881  38.506  95.424  1.00  0.00           H
ATOM   1831  HB3 TYR   324      57.946  39.930  94.451  1.00  0.00           H
ATOM   1832  CG  TYR   324      58.309  40.349  96.427  1.00  0.00           C
ATOM   1833  CD1 TYR   324      58.188  41.754  96.263  1.00  0.00           C
ATOM   1834  HD1 TYR   324      57.481  42.267  95.628  1.00  0.00           H
ATOM   1835  CE1 TYR   324      58.953  42.587  97.127  1.00  0.00           C
ATOM   1836  HE1 TYR   324      58.820  43.649  96.982  1.00  0.00           H
ATOM   1837  CZ  TYR   324      59.811  42.037  98.107  1.00  0.00           C
ATOM   1838  OH  TYR   324      60.394  42.883  98.978  1.00  0.00           O
ATOM   1839  HH  TYR   324      60.933  42.406  99.613  1.00  0.00           H
ATOM   1840  CE2 TYR   324      59.963  40.628  98.270  1.00  0.00           C
ATOM   1841  HE2 TYR   324      60.584  40.213  99.050  1.00  0.00           H
ATOM   1842  CD2 TYR   324      59.201  39.784  97.450  1.00  0.00           C
ATOM   1843  HD2 TYR   324      59.246  38.710  97.554  1.00  0.00           H
ATOM   1844  C   TYR   324      55.628  39.023  94.146  1.00  0.00           C
ATOM   1845  O   TYR   324      55.402  37.830  94.043  1.00  0.00           O
ATOM   1846  N   ARG   325      55.530  39.795  93.080  1.00  0.00           N
ATOM   1847  H   ARG   325      55.650  40.789  93.213  1.00  0.00           H
ATOM   1848  CA  ARG   325      55.549  39.406  91.652  1.00  0.00           C
ATOM   1849  HA  ARG   325      54.975  38.499  91.465  1.00  0.00           H
ATOM   1850  CB  ARG   325      55.135  40.521  90.668  1.00  0.00           C
ATOM   1851  HB2 ARG   325      55.861  41.332  90.720  1.00  0.00           H
ATOM   1852  HB3 ARG   325      55.068  40.094  89.668  1.00  0.00           H
ATOM   1853  CG  ARG   325      53.773  41.077  91.008  1.00  0.00           C
ATOM   1854  HG2 ARG   325      53.008  40.305  90.923  1.00  0.00           H
ATOM   1855  HG3 ARG   325      53.922  41.477  92.011  1.00  0.00           H
ATOM   1856  CD  ARG   325      53.322  42.243  90.185  1.00  0.00           C
ATOM   1857  HD2 ARG   325      53.131  41.842  89.189  1.00  0.00           H
ATOM   1858  HD3 ARG   325      52.342  42.624  90.472  1.00  0.00           H
ATOM   1859  NE  ARG   325      54.266  43.382  90.120  1.00  0.00           N
ATOM   1860  HE  ARG   325      54.622  43.813  90.961  1.00  0.00           H
ATOM   1861  CZ  ARG   325      54.919  43.806  89.033  1.00  0.00           C
ATOM   1862  NH1 ARG   325      54.605  43.339  87.849  1.00  0.00           N
ATOM   1863 HH11 ARG   325      53.921  42.607  87.722  1.00  0.00           H
ATOM   1864 HH12 ARG   325      55.061  43.801  87.075  1.00  0.00           H
ATOM   1865  NH2 ARG   325      55.856  44.738  88.968  1.00  0.00           N
ATOM   1866 HH21 ARG   325      56.256  45.209  89.767  1.00  0.00           H
ATOM   1867 HH22 ARG   325      56.257  44.832  88.045  1.00  0.00           H
ATOM   1868  C   ARG   325      57.010  38.951  91.275  1.00  0.00           C
ATOM   1869  O   ARG   325      57.932  39.564  91.797  1.00  0.00           O
ATOM   1870  N   THR   326      57.333  37.924  90.534  1.00  0.00           N
ATOM   1871  H   THR   326      56.600  37.355  90.137  1.00  0.00           H
ATOM   1872  CA  THR   326      58.681  37.433  90.423  1.00  0.00           C
ATOM   1873  HA  THR   326      59.410  38.199  90.688  1.00  0.00           H
ATOM   1874  CB  THR   326      58.931  36.253  91.336  1.00  0.00           C
ATOM   1875  HB  THR   326      59.991  36.058  91.177  1.00  0.00           H
ATOM   1876  CG2 THR   326      58.495  36.299  92.780  1.00  0.00           C
ATOM   1877 HG21 THR   326      57.423  36.331  92.974  1.00  0.00           H
ATOM   1878 HG22 THR   326      58.843  35.493  93.426  1.00  0.00           H
ATOM   1879 HG23 THR   326      58.924  37.161  93.291  1.00  0.00           H
ATOM   1880  OG1 THR   326      58.296  35.057  90.814  1.00  0.00           O
ATOM   1881  HG1 THR   326      57.343  35.153  90.876  1.00  0.00           H
ATOM   1882  C   THR   326      58.988  37.177  88.910  1.00  0.00           C
ATOM   1883  O   THR   326      58.144  36.707  88.188  1.00  0.00           O
ATOM   1884  N   VAL   327      60.197  37.404  88.478  1.00  0.00           N
ATOM   1885  H   VAL   327      60.879  37.766  89.129  1.00  0.00           H
ATOM   1886  CA  VAL   327      60.706  37.218  87.136  1.00  0.00           C
ATOM   1887  HA  VAL   327      60.176  37.891  86.461  1.00  0.00           H
ATOM   1888  CB  VAL   327      62.240  37.452  86.965  1.00  0.00           C
ATOM   1889  HB  VAL   327      62.732  36.684  87.563  1.00  0.00           H
ATOM   1890  CG1 VAL   327      62.735  37.312  85.569  1.00  0.00           C
ATOM   1891 HG11 VAL   327      62.052  37.916  84.971  1.00  0.00           H
ATOM   1892 HG12 VAL   327      63.751  37.697  85.479  1.00  0.00           H
ATOM   1893 HG13 VAL   327      62.572  36.338  85.108  1.00  0.00           H
ATOM   1894  CG2 VAL   327      62.607  38.857  87.503  1.00  0.00           C
ATOM   1895 HG21 VAL   327      63.697  38.866  87.497  1.00  0.00           H
ATOM   1896 HG22 VAL   327      62.206  39.627  86.845  1.00  0.00           H
ATOM   1897 HG23 VAL   327      62.193  39.066  88.490  1.00  0.00           H
ATOM   1898  C   VAL   327      60.344  35.854  86.602  1.00  0.00           C
ATOM   1899  O   VAL   327      60.344  34.793  87.254  1.00  0.00           O
ATOM   1900  N   ALA   328      60.146  35.826  85.230  1.00  0.00           N
ATOM   1901  H   ALA   328      60.023  36.707  84.752  1.00  0.00           H
ATOM   1902  CA  ALA   328      59.872  34.575  84.480  1.00  0.00           C
ATOM   1903  HA  ALA   328      58.895  34.166  84.734  1.00  0.00           H
ATOM   1904  CB  ALA   328      59.737  34.864  82.951  1.00  0.00           C
ATOM   1905  HB1 ALA   328      59.790  33.894  82.457  1.00  0.00           H
ATOM   1906  HB2 ALA   328      58.833  35.361  82.598  1.00  0.00           H
ATOM   1907  HB3 ALA   328      60.452  35.573  82.534  1.00  0.00           H
ATOM   1908  C   ALA   328      60.997  33.545  84.637  1.00  0.00           C
ATOM   1909  O   ALA   328      62.197  33.640  84.411  1.00  0.00           O
ATOM   1910  N   GLN   329      60.496  32.312  84.878  1.00  0.00           N
ATOM   1911  H   GLN   329      59.519  32.217  85.119  1.00  0.00           H
ATOM   1912  CA  GLN   329      61.181  30.980  85.040  1.00  0.00           C
ATOM   1913  HA  GLN   329      62.082  30.983  84.427  1.00  0.00           H
ATOM   1914  CB  GLN   329      61.441  30.751  86.556  1.00  0.00           C
ATOM   1915  HB2 GLN   329      60.583  31.093  87.133  1.00  0.00           H
ATOM   1916  HB3 GLN   329      61.495  29.692  86.808  1.00  0.00           H
ATOM   1917  CG  GLN   329      62.529  31.482  87.172  1.00  0.00           C
ATOM   1918  HG2 GLN   329      63.402  31.352  86.532  1.00  0.00           H
ATOM   1919  HG3 GLN   329      62.278  32.540  87.238  1.00  0.00           H
ATOM   1920  CD  GLN   329      63.048  30.915  88.457  1.00  0.00           C
ATOM   1921  OE1 GLN   329      63.090  29.695  88.681  1.00  0.00           O
ATOM   1922  NE2 GLN   329      63.361  31.694  89.429  1.00  0.00           N
ATOM   1923 HE21 GLN   329      63.697  31.285  90.289  1.00  0.00           H
ATOM   1924 HE22 GLN   329      63.222  32.689  89.323  1.00  0.00           H
ATOM   1925  C   GLN   329      60.334  29.893  84.522  1.00  0.00           C
ATOM   1926  O   GLN   329      59.201  29.724  85.045  1.00  0.00           O
ATOM   1927  N   GLY   330      60.781  29.191  83.486  1.00  0.00           N
ATOM   1928  H   GLY   330      61.599  29.543  83.010  1.00  0.00           H
ATOM   1929  CA  GLY   330      59.975  28.230  82.700  1.00  0.00           C
ATOM   1930  HA2 GLY   330      60.735  27.801  82.046  1.00  0.00           H
ATOM   1931  HA3 GLY   330      59.636  27.381  83.293  1.00  0.00           H
ATOM   1932  C   GLY   330      58.844  28.813  81.856  1.00  0.00           C
ATOM   1933  O   GLY   330      58.742  30.027  81.707  1.00  0.00           O
ATOM   1934  N   THR   331      58.038  27.926  81.325  1.00  0.00           N
ATOM   1935  H   THR   331      58.152  26.957  81.587  1.00  0.00           H
ATOM   1936  CA  THR   331      57.144  28.084  80.120  1.00  0.00           C
ATOM   1937  HA  THR   331      57.288  29.078  79.698  1.00  0.00           H
ATOM   1938  CB  THR   331      57.473  27.079  79.052  1.00  0.00           C
ATOM   1939  HB  THR   331      56.796  27.190  78.205  1.00  0.00           H
ATOM   1940  CG2 THR   331      58.866  27.453  78.471  1.00  0.00           C
ATOM   1941 HG21 THR   331      59.029  26.640  77.764  1.00  0.00           H
ATOM   1942 HG22 THR   331      58.815  28.358  77.866  1.00  0.00           H
ATOM   1943 HG23 THR   331      59.614  27.491  79.262  1.00  0.00           H
ATOM   1944  OG1 THR   331      57.536  25.753  79.658  1.00  0.00           O
ATOM   1945  HG1 THR   331      56.647  25.411  79.779  1.00  0.00           H
ATOM   1946  C   THR   331      55.628  28.000  80.408  1.00  0.00           C
ATOM   1947  O   THR   331      54.778  28.126  79.527  1.00  0.00           O
ATOM   1948  N   LYS   332      55.214  27.942  81.701  1.00  0.00           N
ATOM   1949  H   LYS   332      55.995  27.948  82.342  1.00  0.00           H
ATOM   1950  CA  LYS   332      53.802  28.008  82.167  1.00  0.00           C
ATOM   1951  HA  LYS   332      53.396  27.009  82.006  1.00  0.00           H
ATOM   1952  CB  LYS   332      53.764  28.339  83.714  1.00  0.00           C
ATOM   1953  HB2 LYS   332      54.501  27.730  84.239  1.00  0.00           H
ATOM   1954  HB3 LYS   332      54.094  29.360  83.903  1.00  0.00           H
ATOM   1955  CG  LYS   332      52.405  28.150  84.422  1.00  0.00           C
ATOM   1956  HG2 LYS   332      52.605  28.271  85.487  1.00  0.00           H
ATOM   1957  HG3 LYS   332      51.726  28.955  84.139  1.00  0.00           H
ATOM   1958  CD  LYS   332      51.844  26.683  84.279  1.00  0.00           C
ATOM   1959  HD2 LYS   332      51.046  26.481  84.993  1.00  0.00           H
ATOM   1960  HD3 LYS   332      51.415  26.520  83.290  1.00  0.00           H
ATOM   1961  CE  LYS   332      52.800  25.441  84.402  1.00  0.00           C
ATOM   1962  HE2 LYS   332      53.852  25.660  84.221  1.00  0.00           H
ATOM   1963  HE3 LYS   332      52.753  25.145  85.450  1.00  0.00           H
ATOM   1964  NZ  LYS   332      52.375  24.312  83.603  1.00  0.00           N
ATOM   1965  HZ1 LYS   332      51.438  23.986  83.795  1.00  0.00           H
ATOM   1966  HZ2 LYS   332      52.413  24.623  82.643  1.00  0.00           H
ATOM   1967  HZ3 LYS   332      52.923  23.468  83.687  1.00  0.00           H
ATOM   1968  C   LYS   332      53.020  29.037  81.366  1.00  0.00           C
ATOM   1969  O   LYS   332      51.840  28.764  81.030  1.00  0.00           O
ATOM   1970  N   LYS   333      53.567  30.255  81.180  1.00  0.00           N
ATOM   1971  H   LYS   333      54.453  30.383  81.647  1.00  0.00           H
ATOM   1972  CA  LYS   333      52.972  31.369  80.446  1.00  0.00           C
ATOM   1973  HA  LYS   333      51.904  31.354  80.664  1.00  0.00           H
ATOM   1974  CB  LYS   333      53.510  32.674  81.102  1.00  0.00           C
ATOM   1975  HB2 LYS   333      54.592  32.602  80.991  1.00  0.00           H
ATOM   1976  HB3 LYS   333      52.964  33.499  80.646  1.00  0.00           H
ATOM   1977  CG  LYS   333      53.203  32.666  82.608  1.00  0.00           C
ATOM   1978  HG2 LYS   333      52.287  32.113  82.819  1.00  0.00           H
ATOM   1979  HG3 LYS   333      53.901  32.077  83.203  1.00  0.00           H
ATOM   1980  CD  LYS   333      52.947  34.084  83.214  1.00  0.00           C
ATOM   1981  HD2 LYS   333      52.816  33.924  84.284  1.00  0.00           H
ATOM   1982  HD3 LYS   333      53.719  34.824  83.003  1.00  0.00           H
ATOM   1983  CE  LYS   333      51.506  34.655  82.864  1.00  0.00           C
ATOM   1984  HE2 LYS   333      51.289  34.399  81.827  1.00  0.00           H
ATOM   1985  HE3 LYS   333      50.815  34.125  83.520  1.00  0.00           H
ATOM   1986  NZ  LYS   333      51.511  36.105  83.020  1.00  0.00           N
ATOM   1987  HZ1 LYS   333      52.378  36.526  82.719  1.00  0.00           H
ATOM   1988  HZ2 LYS   333      50.733  36.584  82.589  1.00  0.00           H
ATOM   1989  HZ3 LYS   333      51.550  36.424  83.977  1.00  0.00           H
ATOM   1990  C   LYS   333      53.146  31.364  78.893  1.00  0.00           C
ATOM   1991  O   LYS   333      54.263  31.180  78.429  1.00  0.00           O
ATOM   1992  N   GLU   334      52.107  31.510  78.125  1.00  0.00           N
ATOM   1993  H   GLU   334      51.282  31.783  78.639  1.00  0.00           H
ATOM   1994  CA  GLU   334      51.979  31.389  76.704  1.00  0.00           C
ATOM   1995  HA  GLU   334      52.251  30.427  76.269  1.00  0.00           H
ATOM   1996  CB  GLU   334      50.487  31.632  76.315  1.00  0.00           C
ATOM   1997  HB2 GLU   334      50.099  32.598  76.637  1.00  0.00           H
ATOM   1998  HB3 GLU   334      50.405  31.666  75.229  1.00  0.00           H
ATOM   1999  CG  GLU   334      49.628  30.562  76.754  1.00  0.00           C
ATOM   2000  HG2 GLU   334      48.605  30.578  76.379  1.00  0.00           H
ATOM   2001  HG3 GLU   334      50.071  29.606  76.475  1.00  0.00           H
ATOM   2002  CD  GLU   334      49.384  30.551  78.288  1.00  0.00           C
ATOM   2003  OE1 GLU   334      49.251  31.604  78.933  1.00  0.00           O
ATOM   2004  OE2 GLU   334      49.280  29.497  78.897  1.00  0.00           O
ATOM   2005  C   GLU   334      52.839  32.511  76.020  1.00  0.00           C
ATOM   2006  O   GLU   334      53.574  32.147  75.119  1.00  0.00           O
ATOM   2007  N   GLY   335      52.564  33.766  76.399  1.00  0.00           N
ATOM   2008  H   GLY   335      51.913  33.964  77.146  1.00  0.00           H
ATOM   2009  CA  GLY   335      53.179  35.086  75.928  1.00  0.00           C
ATOM   2010  HA2 GLY   335      52.842  35.360  74.929  1.00  0.00           H
ATOM   2011  HA3 GLY   335      52.839  35.869  76.605  1.00  0.00           H
ATOM   2012  C   GLY   335      54.693  35.049  76.134  1.00  0.00           C
ATOM   2013  O   GLY   335      55.370  35.195  75.150  1.00  0.00           O
ATOM   2014  N   CYX   336      55.174  34.776  77.348  1.00  0.00           N
ATOM   2015  H   CYX   336      54.565  35.075  78.096  1.00  0.00           H
ATOM   2016  CA  CYX   336      56.586  34.477  77.611  1.00  0.00           C
ATOM   2017  HA  CYX   336      57.167  35.381  77.430  1.00  0.00           H
ATOM   2018  CB  CYX   336      56.548  34.151  79.132  1.00  0.00           C
ATOM   2019  HB2 CYX   336      56.317  35.088  79.638  1.00  0.00           H
ATOM   2020  HB3 CYX   336      55.783  33.416  79.385  1.00  0.00           H
ATOM   2021  SG  CYX   336      58.138  33.526  79.840  1.00  0.00           S
ATOM   2022  C   CYX   336      57.129  33.318  76.799  1.00  0.00           C
ATOM   2023  O   CYX   336      58.161  33.513  76.212  1.00  0.00           O
ATOM   2024  N   THR   337      56.450  32.178  76.720  1.00  0.00           N
ATOM   2025  H   THR   337      55.588  32.085  77.239  1.00  0.00           H
ATOM   2026  CA  THR   337      56.863  31.078  75.857  1.00  0.00           C
ATOM   2027  HA  THR   337      57.882  30.927  76.213  1.00  0.00           H
ATOM   2028  CB  THR   337      56.008  29.852  75.995  1.00  0.00           C
ATOM   2029  HB  THR   337      55.008  30.244  75.806  1.00  0.00           H
ATOM   2030  CG2 THR   337      56.371  28.687  75.000  1.00  0.00           C
ATOM   2031 HG21 THR   337      55.890  28.868  74.039  1.00  0.00           H
ATOM   2032 HG22 THR   337      57.448  28.547  74.908  1.00  0.00           H
ATOM   2033 HG23 THR   337      55.934  27.777  75.412  1.00  0.00           H
ATOM   2034  OG1 THR   337      56.114  29.352  77.292  1.00  0.00           O
ATOM   2035  HG1 THR   337      55.393  29.639  77.858  1.00  0.00           H
ATOM   2036  C   THR   337      57.009  31.497  74.369  1.00  0.00           C
ATOM   2037  O   THR   337      57.972  31.169  73.707  1.00  0.00           O
ATOM   2038  N   ILE   338      56.016  32.172  73.794  1.00  0.00           N
ATOM   2039  H   ILE   338      55.229  32.391  74.389  1.00  0.00           H
ATOM   2040  CA  ILE   338      56.067  32.804  72.430  1.00  0.00           C
ATOM   2041  HA  ILE   338      56.102  31.936  71.770  1.00  0.00           H
ATOM   2042  CB  ILE   338      54.667  33.360  72.120  1.00  0.00           C
ATOM   2043  HB  ILE   338      54.414  33.926  73.016  1.00  0.00           H
ATOM   2044  CG2 ILE   338      54.558  34.296  70.920  1.00  0.00           C
ATOM   2045 HG21 ILE   338      53.575  34.749  71.045  1.00  0.00           H
ATOM   2046 HG22 ILE   338      55.393  34.987  71.031  1.00  0.00           H
ATOM   2047 HG23 ILE   338      54.738  33.716  70.014  1.00  0.00           H
ATOM   2048  CG1 ILE   338      53.563  32.255  71.986  1.00  0.00           C
ATOM   2049 HG12 ILE   338      53.708  31.783  71.014  1.00  0.00           H
ATOM   2050 HG13 ILE   338      53.894  31.397  72.570  1.00  0.00           H
ATOM   2051  CD1 ILE   338      52.072  32.632  72.225  1.00  0.00           C
ATOM   2052 HD11 ILE   338      51.648  33.166  71.374  1.00  0.00           H
ATOM   2053 HD12 ILE   338      51.466  31.750  72.430  1.00  0.00           H
ATOM   2054 HD13 ILE   338      52.001  33.189  73.159  1.00  0.00           H
ATOM   2055  C   ILE   338      57.263  33.756  72.297  1.00  0.00           C
ATOM   2056  O   ILE   338      57.988  33.702  71.372  1.00  0.00           O
ATOM   2057  N   LEU   339      57.517  34.608  73.313  1.00  0.00           N
ATOM   2058  H   LEU   339      56.947  34.577  74.146  1.00  0.00           H
ATOM   2059  CA  LEU   339      58.645  35.512  73.221  1.00  0.00           C
ATOM   2060  HA  LEU   339      58.644  36.037  72.266  1.00  0.00           H
ATOM   2061  CB  LEU   339      58.670  36.593  74.324  1.00  0.00           C
ATOM   2062  HB2 LEU   339      58.575  36.115  75.299  1.00  0.00           H
ATOM   2063  HB3 LEU   339      59.691  36.974  74.348  1.00  0.00           H
ATOM   2064  CG  LEU   339      57.649  37.736  74.203  1.00  0.00           C
ATOM   2065  HG  LEU   339      56.653  37.312  74.079  1.00  0.00           H
ATOM   2066  CD1 LEU   339      57.578  38.531  75.515  1.00  0.00           C
ATOM   2067 HD11 LEU   339      56.922  37.985  76.192  1.00  0.00           H
ATOM   2068 HD12 LEU   339      58.577  38.653  75.934  1.00  0.00           H
ATOM   2069 HD13 LEU   339      57.183  39.520  75.284  1.00  0.00           H
ATOM   2070  CD2 LEU   339      58.018  38.653  72.959  1.00  0.00           C
ATOM   2071 HD21 LEU   339      58.292  38.103  72.058  1.00  0.00           H
ATOM   2072 HD22 LEU   339      57.122  39.231  72.735  1.00  0.00           H
ATOM   2073 HD23 LEU   339      58.884  39.296  73.114  1.00  0.00           H
ATOM   2074  C   LEU   339      60.024  34.807  73.110  1.00  0.00           C
ATOM   2075  O   LEU   339      60.789  35.193  72.230  1.00  0.00           O
ATOM   2076  N   PHE   340      60.421  33.875  74.010  1.00  0.00           N
ATOM   2077  H   PHE   340      59.707  33.520  74.631  1.00  0.00           H
ATOM   2078  CA  PHE   340      61.600  32.999  73.889  1.00  0.00           C
ATOM   2079  HA  PHE   340      62.453  33.665  74.018  1.00  0.00           H
ATOM   2080  CB  PHE   340      61.579  31.945  75.013  1.00  0.00           C
ATOM   2081  HB2 PHE   340      62.371  32.196  75.719  1.00  0.00           H
ATOM   2082  HB3 PHE   340      60.698  32.043  75.646  1.00  0.00           H
ATOM   2083  CG  PHE   340      61.785  30.497  74.566  1.00  0.00           C
ATOM   2084  CD1 PHE   340      62.939  30.140  73.832  1.00  0.00           C
ATOM   2085  HD1 PHE   340      63.639  30.910  73.544  1.00  0.00           H
ATOM   2086  CE1 PHE   340      63.065  28.871  73.275  1.00  0.00           C
ATOM   2087  HE1 PHE   340      63.969  28.630  72.736  1.00  0.00           H
ATOM   2088  CZ  PHE   340      61.988  27.999  73.389  1.00  0.00           C
ATOM   2089  HZ  PHE   340      62.044  26.971  73.061  1.00  0.00           H
ATOM   2090  CE2 PHE   340      60.833  28.366  74.003  1.00  0.00           C
ATOM   2091  HE2 PHE   340      60.101  27.573  74.061  1.00  0.00           H
ATOM   2092  CD2 PHE   340      60.737  29.609  74.635  1.00  0.00           C
ATOM   2093  HD2 PHE   340      59.838  29.925  75.142  1.00  0.00           H
ATOM   2094  C   PHE   340      61.556  32.401  72.479  1.00  0.00           C
ATOM   2095  O   PHE   340      62.441  32.493  71.629  1.00  0.00           O
ATOM   2096  N   MET   341      60.491  31.751  72.105  1.00  0.00           N
ATOM   2097  H   MET   341      59.734  31.812  72.771  1.00  0.00           H
ATOM   2098  CA  MET   341      60.357  30.899  70.846  1.00  0.00           C
ATOM   2099  HA  MET   341      61.163  30.166  70.869  1.00  0.00           H
ATOM   2100  CB  MET   341      59.055  30.122  71.006  1.00  0.00           C
ATOM   2101  HB2 MET   341      58.953  29.605  71.960  1.00  0.00           H
ATOM   2102  HB3 MET   341      58.174  30.761  70.932  1.00  0.00           H
ATOM   2103  CG  MET   341      58.812  29.008  69.998  1.00  0.00           C
ATOM   2104  HG2 MET   341      58.767  29.372  68.972  1.00  0.00           H
ATOM   2105  HG3 MET   341      59.580  28.234  70.002  1.00  0.00           H
ATOM   2106  SD  MET   341      57.370  27.927  70.265  1.00  0.00           S
ATOM   2107  CE  MET   341      55.911  29.105  70.341  1.00  0.00           C
ATOM   2108  HE1 MET   341      55.874  29.711  69.435  1.00  0.00           H
ATOM   2109  HE2 MET   341      54.950  28.618  70.508  1.00  0.00           H
ATOM   2110  HE3 MET   341      56.053  29.846  71.128  1.00  0.00           H
ATOM   2111  C   MET   341      60.432  31.671  69.483  1.00  0.00           C
ATOM   2112  O   MET   341      61.024  31.214  68.532  1.00  0.00           O
ATOM   2113  N   VAL   342      59.887  32.917  69.485  1.00  0.00           N
ATOM   2114  H   VAL   342      59.545  33.273  70.367  1.00  0.00           H
ATOM   2115  CA  VAL   342      60.098  33.790  68.325  1.00  0.00           C
ATOM   2116  HA  VAL   342      59.842  33.264  67.405  1.00  0.00           H
ATOM   2117  CB  VAL   342      59.034  34.962  68.411  1.00  0.00           C
ATOM   2118  HB  VAL   342      59.141  35.326  69.432  1.00  0.00           H
ATOM   2119  CG1 VAL   342      59.265  36.131  67.438  1.00  0.00           C
ATOM   2120 HG11 VAL   342      58.537  36.881  67.746  1.00  0.00           H
ATOM   2121 HG12 VAL   342      60.249  36.565  67.617  1.00  0.00           H
ATOM   2122 HG13 VAL   342      59.060  35.842  66.408  1.00  0.00           H
ATOM   2123  CG2 VAL   342      57.570  34.477  68.196  1.00  0.00           C
ATOM   2124 HG21 VAL   342      56.793  35.086  68.658  1.00  0.00           H
ATOM   2125 HG22 VAL   342      57.308  34.428  67.139  1.00  0.00           H
ATOM   2126 HG23 VAL   342      57.405  33.523  68.697  1.00  0.00           H
ATOM   2127  C   VAL   342      61.559  34.241  68.221  1.00  0.00           C
ATOM   2128  O   VAL   342      62.170  34.115  67.187  1.00  0.00           O
ATOM   2129  N   LEU   343      62.112  34.669  69.318  1.00  0.00           N
ATOM   2130  H   LEU   343      61.604  34.840  70.174  1.00  0.00           H
ATOM   2131  CA  LEU   343      63.561  34.999  69.383  1.00  0.00           C
ATOM   2132  HA  LEU   343      63.815  35.722  68.607  1.00  0.00           H
ATOM   2133  CB  LEU   343      63.920  35.787  70.702  1.00  0.00           C
ATOM   2134  HB2 LEU   343      63.573  35.159  71.522  1.00  0.00           H
ATOM   2135  HB3 LEU   343      64.995  35.893  70.845  1.00  0.00           H
ATOM   2136  CG  LEU   343      63.221  37.107  70.894  1.00  0.00           C
ATOM   2137  HG  LEU   343      62.161  37.006  70.661  1.00  0.00           H
ATOM   2138  CD1 LEU   343      63.417  37.693  72.348  1.00  0.00           C
ATOM   2139 HD11 LEU   343      62.820  37.166  73.093  1.00  0.00           H
ATOM   2140 HD12 LEU   343      64.480  37.755  72.579  1.00  0.00           H
ATOM   2141 HD13 LEU   343      62.931  38.668  72.338  1.00  0.00           H
ATOM   2142  CD2 LEU   343      63.863  38.124  69.957  1.00  0.00           C
ATOM   2143 HD21 LEU   343      63.769  37.857  68.904  1.00  0.00           H
ATOM   2144 HD22 LEU   343      63.334  39.069  70.072  1.00  0.00           H
ATOM   2145 HD23 LEU   343      64.911  38.268  70.221  1.00  0.00           H
ATOM   2146  C   LEU   343      64.457  33.804  69.064  1.00  0.00           C
ATOM   2147  O   LEU   343      65.546  33.954  68.580  1.00  0.00           O
ATOM   2148  N   TYR   344      64.117  32.571  69.502  1.00  0.00           N
ATOM   2149  H   TYR   344      63.213  32.361  69.900  1.00  0.00           H
ATOM   2150  CA  TYR   344      64.936  31.441  69.231  1.00  0.00           C
ATOM   2151  HA  TYR   344      65.962  31.808  69.241  1.00  0.00           H
ATOM   2152  CB  TYR   344      64.665  30.285  70.190  1.00  0.00           C
ATOM   2153  HB2 TYR   344      64.582  30.698  71.195  1.00  0.00           H
ATOM   2154  HB3 TYR   344      63.807  29.723  69.821  1.00  0.00           H
ATOM   2155  CG  TYR   344      65.806  29.302  70.094  1.00  0.00           C
ATOM   2156  CD1 TYR   344      67.044  29.669  70.652  1.00  0.00           C
ATOM   2157  HD1 TYR   344      67.092  30.693  70.992  1.00  0.00           H
ATOM   2158  CE1 TYR   344      68.168  28.825  70.559  1.00  0.00           C
ATOM   2159  HE1 TYR   344      69.104  29.228  70.914  1.00  0.00           H
ATOM   2160  CZ  TYR   344      68.109  27.669  69.829  1.00  0.00           C
ATOM   2161  OH  TYR   344      69.182  26.922  69.565  1.00  0.00           O
ATOM   2162  HH  TYR   344      70.004  27.289  69.900  1.00  0.00           H
ATOM   2163  CE2 TYR   344      66.835  27.316  69.297  1.00  0.00           C
ATOM   2164  HE2 TYR   344      66.716  26.383  68.765  1.00  0.00           H
ATOM   2165  CD2 TYR   344      65.689  28.131  69.389  1.00  0.00           C
ATOM   2166  HD2 TYR   344      64.702  27.846  69.056  1.00  0.00           H
ATOM   2167  C   TYR   344      64.887  31.006  67.744  1.00  0.00           C
ATOM   2168  O   TYR   344      65.910  30.717  67.123  1.00  0.00           O
ATOM   2169  N   PHE   345      63.667  30.857  67.126  1.00  0.00           N
ATOM   2170  H   PHE   345      62.896  31.328  67.576  1.00  0.00           H
ATOM   2171  CA  PHE   345      63.439  30.112  65.910  1.00  0.00           C
ATOM   2172  HA  PHE   345      63.953  29.152  65.864  1.00  0.00           H
ATOM   2173  CB  PHE   345      61.958  29.698  65.802  1.00  0.00           C
ATOM   2174  HB2 PHE   345      61.574  29.172  66.677  1.00  0.00           H
ATOM   2175  HB3 PHE   345      61.389  30.619  65.923  1.00  0.00           H
ATOM   2176  CG  PHE   345      61.553  28.967  64.551  1.00  0.00           C
ATOM   2177  CD1 PHE   345      61.797  27.576  64.471  1.00  0.00           C
ATOM   2178  HD1 PHE   345      62.233  27.021  65.289  1.00  0.00           H
ATOM   2179  CE1 PHE   345      61.352  26.941  63.280  1.00  0.00           C
ATOM   2180  HE1 PHE   345      61.473  25.874  63.174  1.00  0.00           H
ATOM   2181  CZ  PHE   345      60.701  27.603  62.235  1.00  0.00           C
ATOM   2182  HZ  PHE   345      60.470  27.034  61.346  1.00  0.00           H
ATOM   2183  CE2 PHE   345      60.563  29.041  62.361  1.00  0.00           C
ATOM   2184  HE2 PHE   345      60.069  29.649  61.617  1.00  0.00           H
ATOM   2185  CD2 PHE   345      60.943  29.650  63.493  1.00  0.00           C
ATOM   2186  HD2 PHE   345      61.028  30.727  63.493  1.00  0.00           H
ATOM   2187  C   PHE   345      63.829  31.009  64.753  1.00  0.00           C
ATOM   2188  O   PHE   345      64.652  30.610  63.965  1.00  0.00           O
ATOM   2189  N   PHE   346      63.476  32.288  64.751  1.00  0.00           N
ATOM   2190  H   PHE   346      62.683  32.508  65.337  1.00  0.00           H
ATOM   2191  CA  PHE   346      63.894  33.292  63.743  1.00  0.00           C
ATOM   2192  HA  PHE   346      64.055  32.708  62.836  1.00  0.00           H
ATOM   2193  CB  PHE   346      62.851  34.373  63.577  1.00  0.00           C
ATOM   2194  HB2 PHE   346      62.868  35.025  64.450  1.00  0.00           H
ATOM   2195  HB3 PHE   346      63.133  34.961  62.703  1.00  0.00           H
ATOM   2196  CG  PHE   346      61.523  33.686  63.303  1.00  0.00           C
ATOM   2197  CD1 PHE   346      61.225  33.150  62.002  1.00  0.00           C
ATOM   2198  HD1 PHE   346      61.981  33.125  61.231  1.00  0.00           H
ATOM   2199  CE1 PHE   346      59.952  32.754  61.751  1.00  0.00           C
ATOM   2200  HE1 PHE   346      59.582  32.459  60.780  1.00  0.00           H
ATOM   2201  CZ  PHE   346      58.979  32.788  62.839  1.00  0.00           C
ATOM   2202  HZ  PHE   346      57.952  32.505  62.661  1.00  0.00           H
ATOM   2203  CE2 PHE   346      59.333  33.195  64.152  1.00  0.00           C
ATOM   2204  HE2 PHE   346      58.669  33.116  65.000  1.00  0.00           H
ATOM   2205  CD2 PHE   346      60.598  33.754  64.373  1.00  0.00           C
ATOM   2206  HD2 PHE   346      60.872  34.235  65.300  1.00  0.00           H
ATOM   2207  C   PHE   346      65.250  33.928  64.127  1.00  0.00           C
ATOM   2208  O   PHE   346      65.909  34.472  63.255  1.00  0.00           O
ATOM   2209  N   GLY   347      65.621  33.788  65.428  1.00  0.00           N
ATOM   2210  H   GLY   347      65.011  33.283  66.055  1.00  0.00           H
ATOM   2211  CA  GLY   347      66.973  33.898  65.872  1.00  0.00           C
ATOM   2212  HA2 GLY   347      67.273  34.939  65.756  1.00  0.00           H
ATOM   2213  HA3 GLY   347      67.061  33.596  66.915  1.00  0.00           H
ATOM   2214  C   GLY   347      67.834  32.932  64.997  1.00  0.00           C
ATOM   2215  O   GLY   347      68.761  33.358  64.333  1.00  0.00           O
ATOM   2216  N   MET   348      67.596  31.631  65.106  1.00  0.00           N
ATOM   2217  H   MET   348      66.951  31.415  65.852  1.00  0.00           H
ATOM   2218  CA  MET   348      68.385  30.555  64.407  1.00  0.00           C
ATOM   2219  HA  MET   348      69.446  30.779  64.521  1.00  0.00           H
ATOM   2220  CB  MET   348      67.948  29.247  65.167  1.00  0.00           C
ATOM   2221  HB2 MET   348      68.283  29.366  66.198  1.00  0.00           H
ATOM   2222  HB3 MET   348      66.882  29.022  65.132  1.00  0.00           H
ATOM   2223  CG  MET   348      68.798  28.051  64.577  1.00  0.00           C
ATOM   2224  HG2 MET   348      68.256  27.657  63.717  1.00  0.00           H
ATOM   2225  HG3 MET   348      69.813  28.368  64.335  1.00  0.00           H
ATOM   2226  SD  MET   348      69.205  26.569  65.564  1.00  0.00           S
ATOM   2227  CE  MET   348      70.333  27.534  66.650  1.00  0.00           C
ATOM   2228  HE1 MET   348      69.830  28.214  67.338  1.00  0.00           H
ATOM   2229  HE2 MET   348      70.960  26.844  67.214  1.00  0.00           H
ATOM   2230  HE3 MET   348      71.045  28.107  66.057  1.00  0.00           H
ATOM   2231  C   MET   348      68.219  30.456  62.861  1.00  0.00           C
ATOM   2232  O   MET   348      69.242  30.329  62.119  1.00  0.00           O
ATOM   2233  N   ALA   349      67.014  30.861  62.390  1.00  0.00           N
ATOM   2234  H   ALA   349      66.227  30.855  63.023  1.00  0.00           H
ATOM   2235  CA  ALA   349      66.706  30.870  60.885  1.00  0.00           C
ATOM   2236  HA  ALA   349      67.029  29.927  60.444  1.00  0.00           H
ATOM   2237  CB  ALA   349      65.229  31.107  60.570  1.00  0.00           C
ATOM   2238  HB1 ALA   349      65.042  32.133  60.889  1.00  0.00           H
ATOM   2239  HB2 ALA   349      65.037  30.815  59.538  1.00  0.00           H
ATOM   2240  HB3 ALA   349      64.679  30.330  61.101  1.00  0.00           H
ATOM   2241  C   ALA   349      67.564  31.859  60.188  1.00  0.00           C
ATOM   2242  O   ALA   349      68.070  31.672  59.078  1.00  0.00           O
ATOM   2243  N   SER   350      67.810  32.944  60.966  1.00  0.00           N
ATOM   2244  H   SER   350      67.418  32.929  61.896  1.00  0.00           H
ATOM   2245  CA  SER   350      68.663  34.157  60.606  1.00  0.00           C
ATOM   2246  HA  SER   350      68.373  34.400  59.584  1.00  0.00           H
ATOM   2247  CB  SER   350      68.381  35.392  61.496  1.00  0.00           C
ATOM   2248  HB2 SER   350      68.450  35.019  62.518  1.00  0.00           H
ATOM   2249  HB3 SER   350      69.192  36.116  61.416  1.00  0.00           H
ATOM   2250  OG  SER   350      67.139  36.057  61.444  1.00  0.00           O
ATOM   2251  HG  SER   350      66.680  35.816  62.252  1.00  0.00           H
ATOM   2252  C   SER   350      70.159  33.710  60.562  1.00  0.00           C
ATOM   2253  O   SER   350      70.825  34.117  59.676  1.00  0.00           O
ATOM   2254  N   SER   351      70.664  32.916  61.564  1.00  0.00           N
ATOM   2255  H   SER   351      70.032  32.706  62.323  1.00  0.00           H
ATOM   2256  CA  SER   351      71.988  32.283  61.572  1.00  0.00           C
ATOM   2257  HA  SER   351      72.793  33.014  61.650  1.00  0.00           H
ATOM   2258  CB  SER   351      72.177  31.476  62.906  1.00  0.00           C
ATOM   2259  HB2 SER   351      71.386  30.756  63.119  1.00  0.00           H
ATOM   2260  HB3 SER   351      73.102  30.904  62.836  1.00  0.00           H
ATOM   2261  OG  SER   351      72.122  32.354  64.028  1.00  0.00           O
ATOM   2262  HG  SER   351      71.695  31.879  64.745  1.00  0.00           H
ATOM   2263  C   SER   351      72.141  31.417  60.302  1.00  0.00           C
ATOM   2264  O   SER   351      73.168  31.525  59.559  1.00  0.00           O
ATOM   2265  N   ILE   352      71.144  30.613  59.982  1.00  0.00           N
ATOM   2266  H   ILE   352      70.288  30.752  60.501  1.00  0.00           H
ATOM   2267  CA  ILE   352      71.300  29.683  58.941  1.00  0.00           C
ATOM   2268  HA  ILE   352      72.288  29.225  58.896  1.00  0.00           H
ATOM   2269  CB  ILE   352      70.186  28.618  59.225  1.00  0.00           C
ATOM   2270  HB  ILE   352      69.205  29.074  59.363  1.00  0.00           H
ATOM   2271  CG2 ILE   352      70.011  27.831  57.927  1.00  0.00           C
ATOM   2272 HG21 ILE   352      69.509  28.445  57.180  1.00  0.00           H
ATOM   2273 HG22 ILE   352      71.001  27.616  57.525  1.00  0.00           H
ATOM   2274 HG23 ILE   352      69.391  26.944  58.049  1.00  0.00           H
ATOM   2275  CG1 ILE   352      70.553  27.759  60.519  1.00  0.00           C
ATOM   2276 HG12 ILE   352      71.370  27.113  60.200  1.00  0.00           H
ATOM   2277 HG13 ILE   352      70.862  28.434  61.318  1.00  0.00           H
ATOM   2278  CD1 ILE   352      69.380  26.908  61.091  1.00  0.00           C
ATOM   2279 HD11 ILE   352      68.533  27.544  61.350  1.00  0.00           H
ATOM   2280 HD12 ILE   352      69.283  26.132  60.332  1.00  0.00           H
ATOM   2281 HD13 ILE   352      69.599  26.513  62.083  1.00  0.00           H
ATOM   2282  C   ILE   352      71.216  30.415  57.627  1.00  0.00           C
ATOM   2283  O   ILE   352      72.129  30.288  56.861  1.00  0.00           O
ATOM   2284  N   TRP   353      70.215  31.254  57.420  1.00  0.00           N
ATOM   2285  H   TRP   353      69.405  31.193  58.020  1.00  0.00           H
ATOM   2286  CA  TRP   353      70.103  32.012  56.198  1.00  0.00           C
ATOM   2287  HA  TRP   353      69.919  31.335  55.363  1.00  0.00           H
ATOM   2288  CB  TRP   353      68.879  32.883  56.144  1.00  0.00           C
ATOM   2289  HB2 TRP   353      68.777  33.250  57.166  1.00  0.00           H
ATOM   2290  HB3 TRP   353      68.999  33.738  55.479  1.00  0.00           H
ATOM   2291  CG  TRP   353      67.674  32.117  55.636  1.00  0.00           C
ATOM   2292  CD1 TRP   353      66.461  31.892  56.253  1.00  0.00           C
ATOM   2293  HD1 TRP   353      66.207  32.327  57.208  1.00  0.00           H
ATOM   2294  NE1 TRP   353      65.578  31.210  55.461  1.00  0.00           N
ATOM   2295  HE1 TRP   353      64.632  31.000  55.745  1.00  0.00           H
ATOM   2296  CE2 TRP   353      66.123  31.003  54.226  1.00  0.00           C
ATOM   2297  CZ2 TRP   353      65.700  30.463  53.026  1.00  0.00           C
ATOM   2298  HZ2 TRP   353      64.671  30.142  52.973  1.00  0.00           H
ATOM   2299  CH2 TRP   353      66.525  30.290  51.894  1.00  0.00           C
ATOM   2300  HH2 TRP   353      66.173  29.928  50.939  1.00  0.00           H
ATOM   2301  CZ3 TRP   353      67.878  30.695  51.991  1.00  0.00           C
ATOM   2302  HZ3 TRP   353      68.560  30.724  51.154  1.00  0.00           H
ATOM   2303  CE3 TRP   353      68.324  31.358  53.160  1.00  0.00           C
ATOM   2304  HE3 TRP   353      69.252  31.901  53.056  1.00  0.00           H
ATOM   2305  CD2 TRP   353      67.495  31.470  54.351  1.00  0.00           C
ATOM   2306  C   TRP   353      71.323  32.861  55.745  1.00  0.00           C
ATOM   2307  O   TRP   353      71.615  33.027  54.549  1.00  0.00           O
ATOM   2308  N   TRP   354      72.009  33.433  56.713  1.00  0.00           N
ATOM   2309  H   TRP   354      71.719  33.287  57.669  1.00  0.00           H
ATOM   2310  CA  TRP   354      73.165  34.273  56.614  1.00  0.00           C
ATOM   2311  HA  TRP   354      73.065  34.956  55.771  1.00  0.00           H
ATOM   2312  CB  TRP   354      73.246  35.149  57.878  1.00  0.00           C
ATOM   2313  HB2 TRP   354      72.351  35.768  57.931  1.00  0.00           H
ATOM   2314  HB3 TRP   354      73.347  34.516  58.760  1.00  0.00           H
ATOM   2315  CG  TRP   354      74.285  36.183  57.890  1.00  0.00           C
ATOM   2316  CD1 TRP   354      75.253  36.255  58.894  1.00  0.00           C
ATOM   2317  HD1 TRP   354      75.204  35.610  59.759  1.00  0.00           H
ATOM   2318  NE1 TRP   354      76.066  37.375  58.553  1.00  0.00           N
ATOM   2319  HE1 TRP   354      76.805  37.626  59.194  1.00  0.00           H
ATOM   2320  CE2 TRP   354      75.668  38.060  57.386  1.00  0.00           C
ATOM   2321  CZ2 TRP   354      76.226  39.163  56.738  1.00  0.00           C
ATOM   2322  HZ2 TRP   354      77.130  39.593  57.142  1.00  0.00           H
ATOM   2323  CH2 TRP   354      75.639  39.611  55.538  1.00  0.00           C
ATOM   2324  HH2 TRP   354      75.981  40.493  55.017  1.00  0.00           H
ATOM   2325  CZ3 TRP   354      74.529  38.902  55.082  1.00  0.00           C
ATOM   2326  HZ3 TRP   354      74.042  39.394  54.253  1.00  0.00           H
ATOM   2327  CE3 TRP   354      73.968  37.714  55.718  1.00  0.00           C
ATOM   2328  HE3 TRP   354      73.153  37.120  55.333  1.00  0.00           H
ATOM   2329  CD2 TRP   354      74.518  37.327  56.961  1.00  0.00           C
ATOM   2330  C   TRP   354      74.451  33.543  56.263  1.00  0.00           C
ATOM   2331  O   TRP   354      75.099  33.953  55.306  1.00  0.00           O
ATOM   2332  N   VAL   355      74.723  32.304  56.783  1.00  0.00           N
ATOM   2333  H   VAL   355      74.134  31.994  57.542  1.00  0.00           H
ATOM   2334  CA  VAL   355      75.641  31.376  56.102  1.00  0.00           C
ATOM   2335  HA  VAL   355      76.547  31.953  55.914  1.00  0.00           H
ATOM   2336  CB  VAL   355      76.218  30.306  57.032  1.00  0.00           C
ATOM   2337  HB  VAL   355      76.401  30.823  57.974  1.00  0.00           H
ATOM   2338  CG1 VAL   355      75.146  29.302  57.313  1.00  0.00           C
ATOM   2339 HG11 VAL   355      74.238  29.686  57.779  1.00  0.00           H
ATOM   2340 HG12 VAL   355      74.915  28.817  56.364  1.00  0.00           H
ATOM   2341 HG13 VAL   355      75.569  28.432  57.816  1.00  0.00           H
ATOM   2342  CG2 VAL   355      77.560  29.675  56.643  1.00  0.00           C
ATOM   2343 HG21 VAL   355      77.514  29.122  55.705  1.00  0.00           H
ATOM   2344 HG22 VAL   355      78.101  30.587  56.390  1.00  0.00           H
ATOM   2345 HG23 VAL   355      77.901  29.107  57.509  1.00  0.00           H
ATOM   2346  C   VAL   355      75.237  30.909  54.724  1.00  0.00           C
ATOM   2347  O   VAL   355      76.116  30.753  53.903  1.00  0.00           O
ATOM   2348  N   ILE   356      73.928  30.630  54.400  1.00  0.00           N
ATOM   2349  H   ILE   356      73.285  30.623  55.179  1.00  0.00           H
ATOM   2350  CA  ILE   356      73.465  30.215  53.085  1.00  0.00           C
ATOM   2351  HA  ILE   356      74.057  29.336  52.829  1.00  0.00           H
ATOM   2352  CB  ILE   356      71.954  29.837  53.154  1.00  0.00           C
ATOM   2353  HB  ILE   356      71.453  30.540  53.820  1.00  0.00           H
ATOM   2354  CG2 ILE   356      71.278  29.791  51.798  1.00  0.00           C
ATOM   2355 HG21 ILE   356      71.973  29.224  51.180  1.00  0.00           H
ATOM   2356 HG22 ILE   356      70.302  29.306  51.779  1.00  0.00           H
ATOM   2357 HG23 ILE   356      71.070  30.829  51.536  1.00  0.00           H
ATOM   2358  CG1 ILE   356      71.698  28.423  53.736  1.00  0.00           C
ATOM   2359 HG12 ILE   356      71.893  27.696  52.949  1.00  0.00           H
ATOM   2360 HG13 ILE   356      72.388  28.202  54.550  1.00  0.00           H
ATOM   2361  CD1 ILE   356      70.286  28.269  54.271  1.00  0.00           C
ATOM   2362 HD11 ILE   356      70.214  27.310  54.784  1.00  0.00           H
ATOM   2363 HD12 ILE   356      70.124  29.105  54.951  1.00  0.00           H
ATOM   2364 HD13 ILE   356      69.509  28.234  53.507  1.00  0.00           H
ATOM   2365  C   ILE   356      73.665  31.393  52.111  1.00  0.00           C
ATOM   2366  O   ILE   356      73.998  31.051  50.983  1.00  0.00           O
ATOM   2367  N   LEU   357      73.533  32.659  52.441  1.00  0.00           N
ATOM   2368  H   LEU   357      73.084  32.938  53.302  1.00  0.00           H
ATOM   2369  CA  LEU   357      73.968  33.770  51.543  1.00  0.00           C
ATOM   2370  HA  LEU   357      73.543  33.629  50.549  1.00  0.00           H
ATOM   2371  CB  LEU   357      73.467  35.157  52.077  1.00  0.00           C
ATOM   2372  HB2 LEU   357      72.382  35.057  52.078  1.00  0.00           H
ATOM   2373  HB3 LEU   357      73.718  35.289  53.129  1.00  0.00           H
ATOM   2374  CG  LEU   357      73.966  36.350  51.206  1.00  0.00           C
ATOM   2375  HG  LEU   357      75.037  36.536  51.288  1.00  0.00           H
ATOM   2376  CD1 LEU   357      73.737  36.201  49.640  1.00  0.00           C
ATOM   2377 HD11 LEU   357      73.858  37.158  49.132  1.00  0.00           H
ATOM   2378 HD12 LEU   357      74.532  35.562  49.256  1.00  0.00           H
ATOM   2379 HD13 LEU   357      72.758  35.765  49.438  1.00  0.00           H
ATOM   2380  CD2 LEU   357      73.319  37.681  51.684  1.00  0.00           C
ATOM   2381 HD21 LEU   357      73.431  37.953  52.734  1.00  0.00           H
ATOM   2382 HD22 LEU   357      73.754  38.540  51.173  1.00  0.00           H
ATOM   2383 HD23 LEU   357      72.230  37.714  51.645  1.00  0.00           H
ATOM   2384  C   LEU   357      75.519  33.759  51.353  1.00  0.00           C
ATOM   2385  O   LEU   357      75.929  33.780  50.179  1.00  0.00           O
ATOM   2386  N   SER   358      76.312  33.452  52.399  1.00  0.00           N
ATOM   2387  H   SER   358      75.918  33.430  53.329  1.00  0.00           H
ATOM   2388  CA  SER   358      77.776  33.260  52.171  1.00  0.00           C
ATOM   2389  HA  SER   358      78.199  34.155  51.716  1.00  0.00           H
ATOM   2390  CB  SER   358      78.504  33.203  53.540  1.00  0.00           C
ATOM   2391  HB2 SER   358      78.051  32.481  54.220  1.00  0.00           H
ATOM   2392  HB3 SER   358      79.557  32.925  53.495  1.00  0.00           H
ATOM   2393  OG  SER   358      78.324  34.497  54.140  1.00  0.00           O
ATOM   2394  HG  SER   358      77.603  34.620  54.762  1.00  0.00           H
ATOM   2395  C   SER   358      78.157  32.051  51.362  1.00  0.00           C
ATOM   2396  O   SER   358      79.179  31.977  50.708  1.00  0.00           O
ATOM   2397  N   LEU   359      77.305  30.999  51.397  1.00  0.00           N
ATOM   2398  H   LEU   359      76.480  31.136  51.963  1.00  0.00           H
ATOM   2399  CA  LEU   359      77.440  29.821  50.568  1.00  0.00           C
ATOM   2400  HA  LEU   359      78.505  29.589  50.599  1.00  0.00           H
ATOM   2401  CB  LEU   359      76.507  28.697  51.039  1.00  0.00           C
ATOM   2402  HB2 LEU   359      76.581  28.480  52.105  1.00  0.00           H
ATOM   2403  HB3 LEU   359      75.458  28.988  50.987  1.00  0.00           H
ATOM   2404  CG  LEU   359      76.769  27.366  50.251  1.00  0.00           C
ATOM   2405  HG  LEU   359      76.884  27.585  49.190  1.00  0.00           H
ATOM   2406  CD1 LEU   359      77.982  26.533  50.685  1.00  0.00           C
ATOM   2407 HD11 LEU   359      78.028  25.567  50.182  1.00  0.00           H
ATOM   2408 HD12 LEU   359      78.916  27.041  50.448  1.00  0.00           H
ATOM   2409 HD13 LEU   359      77.939  26.345  51.758  1.00  0.00           H
ATOM   2410  CD2 LEU   359      75.563  26.439  50.485  1.00  0.00           C
ATOM   2411 HD21 LEU   359      75.574  26.003  51.483  1.00  0.00           H
ATOM   2412 HD22 LEU   359      74.677  27.054  50.325  1.00  0.00           H
ATOM   2413 HD23 LEU   359      75.547  25.586  49.807  1.00  0.00           H
ATOM   2414  C   LEU   359      77.140  30.142  49.133  1.00  0.00           C
ATOM   2415  O   LEU   359      77.821  29.716  48.186  1.00  0.00           O
ATOM   2416  N   THR   360      76.031  30.940  48.926  1.00  0.00           N
ATOM   2417  H   THR   360      75.599  31.284  49.772  1.00  0.00           H
ATOM   2418  CA  THR   360      75.634  31.410  47.571  1.00  0.00           C
ATOM   2419  HA  THR   360      75.278  30.592  46.945  1.00  0.00           H
ATOM   2420  CB  THR   360      74.280  32.126  47.722  1.00  0.00           C
ATOM   2421  HB  THR   360      74.377  32.963  48.413  1.00  0.00           H
ATOM   2422  CG2 THR   360      73.860  32.682  46.442  1.00  0.00           C
ATOM   2423 HG21 THR   360      74.525  33.496  46.150  1.00  0.00           H
ATOM   2424 HG22 THR   360      73.878  31.889  45.694  1.00  0.00           H
ATOM   2425 HG23 THR   360      72.860  33.108  46.522  1.00  0.00           H
ATOM   2426  OG1 THR   360      73.235  31.246  48.179  1.00  0.00           O
ATOM   2427  HG1 THR   360      73.430  30.991  49.083  1.00  0.00           H
ATOM   2428  C   THR   360      76.685  32.240  46.862  1.00  0.00           C
ATOM   2429  O   THR   360      76.825  32.169  45.636  1.00  0.00           O
ATOM   2430  N   TRP   361      77.498  32.964  47.617  1.00  0.00           N
ATOM   2431  H   TRP   361      77.269  33.046  48.597  1.00  0.00           H
ATOM   2432  CA  TRP   361      78.656  33.707  47.135  1.00  0.00           C
ATOM   2433  HA  TRP   361      78.340  34.334  46.301  1.00  0.00           H
ATOM   2434  CB  TRP   361      79.234  34.560  48.248  1.00  0.00           C
ATOM   2435  HB2 TRP   361      79.343  34.013  49.185  1.00  0.00           H
ATOM   2436  HB3 TRP   361      80.241  34.813  47.917  1.00  0.00           H
ATOM   2437  CG  TRP   361      78.606  35.938  48.529  1.00  0.00           C
ATOM   2438  CD1 TRP   361      77.967  36.312  49.689  1.00  0.00           C
ATOM   2439  HD1 TRP   361      77.837  35.646  50.529  1.00  0.00           H
ATOM   2440  NE1 TRP   361      77.876  37.663  49.785  1.00  0.00           N
ATOM   2441  HE1 TRP   361      77.678  38.224  50.601  1.00  0.00           H
ATOM   2442  CE2 TRP   361      78.438  38.288  48.673  1.00  0.00           C
ATOM   2443  CZ2 TRP   361      78.615  39.609  48.305  1.00  0.00           C
ATOM   2444  HZ2 TRP   361      78.255  40.402  48.945  1.00  0.00           H
ATOM   2445  CH2 TRP   361      79.307  39.931  47.114  1.00  0.00           C
ATOM   2446  HH2 TRP   361      79.491  40.960  46.842  1.00  0.00           H
ATOM   2447  CZ3 TRP   361      79.523  38.876  46.172  1.00  0.00           C
ATOM   2448  HZ3 TRP   361      79.849  39.255  45.214  1.00  0.00           H
ATOM   2449  CE3 TRP   361      79.347  37.487  46.518  1.00  0.00           C
ATOM   2450  HE3 TRP   361      79.657  36.725  45.818  1.00  0.00           H
ATOM   2451  CD2 TRP   361      78.829  37.164  47.832  1.00  0.00           C
ATOM   2452  C   TRP   361      79.663  32.715  46.572  1.00  0.00           C
ATOM   2453  O   TRP   361      80.312  32.993  45.524  1.00  0.00           O
ATOM   2454  N   PHE   362      79.868  31.594  47.323  1.00  0.00           N
ATOM   2455  H   PHE   362      79.341  31.457  48.173  1.00  0.00           H
ATOM   2456  CA  PHE   362      80.783  30.546  46.953  1.00  0.00           C
ATOM   2457  HA  PHE   362      81.736  31.006  46.689  1.00  0.00           H
ATOM   2458  CB  PHE   362      81.149  29.640  48.094  1.00  0.00           C
ATOM   2459  HB2 PHE   362      81.843  30.256  48.666  1.00  0.00           H
ATOM   2460  HB3 PHE   362      80.252  29.402  48.665  1.00  0.00           H
ATOM   2461  CG  PHE   362      82.004  28.403  47.813  1.00  0.00           C
ATOM   2462  CD1 PHE   362      83.433  28.496  47.877  1.00  0.00           C
ATOM   2463  HD1 PHE   362      83.905  29.453  48.041  1.00  0.00           H
ATOM   2464  CE1 PHE   362      84.208  27.409  47.573  1.00  0.00           C
ATOM   2465  HE1 PHE   362      85.282  27.491  47.497  1.00  0.00           H
ATOM   2466  CZ  PHE   362      83.560  26.170  47.281  1.00  0.00           C
ATOM   2467  HZ  PHE   362      84.039  25.256  46.964  1.00  0.00           H
ATOM   2468  CE2 PHE   362      82.149  26.047  47.199  1.00  0.00           C
ATOM   2469  HE2 PHE   362      81.722  25.091  46.933  1.00  0.00           H
ATOM   2470  CD2 PHE   362      81.388  27.182  47.410  1.00  0.00           C
ATOM   2471  HD2 PHE   362      80.330  27.139  47.199  1.00  0.00           H
ATOM   2472  C   PHE   362      80.297  29.840  45.702  1.00  0.00           C
ATOM   2473  O   PHE   362      81.136  29.563  44.888  1.00  0.00           O
ATOM   2474  N   LEU   363      79.014  29.665  45.449  1.00  0.00           N
ATOM   2475  H   LEU   363      78.327  29.897  46.153  1.00  0.00           H
ATOM   2476  CA  LEU   363      78.512  29.037  44.262  1.00  0.00           C
ATOM   2477  HA  LEU   363      79.182  28.247  43.922  1.00  0.00           H
ATOM   2478  CB  LEU   363      77.098  28.433  44.560  1.00  0.00           C
ATOM   2479  HB2 LEU   363      76.375  29.242  44.661  1.00  0.00           H
ATOM   2480  HB3 LEU   363      76.953  27.938  43.600  1.00  0.00           H
ATOM   2481  CG  LEU   363      76.911  27.378  45.672  1.00  0.00           C
ATOM   2482  HG  LEU   363      77.290  27.833  46.587  1.00  0.00           H
ATOM   2483  CD1 LEU   363      75.537  26.801  45.812  1.00  0.00           C
ATOM   2484 HD11 LEU   363      75.233  26.486  44.814  1.00  0.00           H
ATOM   2485 HD12 LEU   363      75.477  26.017  46.567  1.00  0.00           H
ATOM   2486 HD13 LEU   363      74.878  27.610  46.129  1.00  0.00           H
ATOM   2487  CD2 LEU   363      77.790  26.103  45.333  1.00  0.00           C
ATOM   2488 HD21 LEU   363      77.652  25.325  46.084  1.00  0.00           H
ATOM   2489 HD22 LEU   363      77.471  25.630  44.405  1.00  0.00           H
ATOM   2490 HD23 LEU   363      78.866  26.254  45.242  1.00  0.00           H
ATOM   2491  C   LEU   363      78.657  29.910  43.040  1.00  0.00           C
ATOM   2492  O   LEU   363      79.474  29.654  42.162  1.00  0.00           O
ATOM   2493  N   ALA   364      77.839  30.994  43.049  1.00  0.00           N
ATOM   2494  H   ALA   364      77.242  31.139  43.851  1.00  0.00           H
ATOM   2495  CA  ALA   364      77.917  32.091  42.060  1.00  0.00           C
ATOM   2496  HA  ALA   364      77.639  31.585  41.136  1.00  0.00           H
ATOM   2497  CB  ALA   364      76.931  33.173  42.225  1.00  0.00           C
ATOM   2498  HB1 ALA   364      77.407  33.879  42.905  1.00  0.00           H
ATOM   2499  HB2 ALA   364      76.705  33.616  41.255  1.00  0.00           H
ATOM   2500  HB3 ALA   364      76.046  32.818  42.754  1.00  0.00           H
ATOM   2501  C   ALA   364      79.321  32.631  41.739  1.00  0.00           C
ATOM   2502  O   ALA   364      79.756  32.546  40.559  1.00  0.00           O
ATOM   2503  N   ALA   365      80.062  33.100  42.730  1.00  0.00           N
ATOM   2504  H   ALA   365      79.707  33.101  43.675  1.00  0.00           H
ATOM   2505  CA  ALA   365      81.437  33.670  42.546  1.00  0.00           C
ATOM   2506  HA  ALA   365      81.503  34.075  41.536  1.00  0.00           H
ATOM   2507  CB  ALA   365      81.669  34.877  43.481  1.00  0.00           C
ATOM   2508  HB1 ALA   365      80.772  35.489  43.575  1.00  0.00           H
ATOM   2509  HB2 ALA   365      81.956  34.501  44.463  1.00  0.00           H
ATOM   2510  HB3 ALA   365      82.473  35.489  43.073  1.00  0.00           H
ATOM   2511  C   ALA   365      82.609  32.672  42.604  1.00  0.00           C
ATOM   2512  O   ALA   365      83.577  32.718  41.863  1.00  0.00           O
ATOM   2513  N   GLY   366      82.577  31.723  43.503  1.00  0.00           N
ATOM   2514  H   GLY   366      81.722  31.674  44.037  1.00  0.00           H
ATOM   2515  CA  GLY   366      83.700  30.770  43.723  1.00  0.00           C
ATOM   2516  HA2 GLY   366      84.671  31.254  43.625  1.00  0.00           H
ATOM   2517  HA3 GLY   366      83.632  30.391  44.743  1.00  0.00           H
ATOM   2518  C   GLY   366      83.643  29.557  42.836  1.00  0.00           C
ATOM   2519  O   GLY   366      84.662  29.061  42.452  1.00  0.00           O
ATOM   2520  N   MET   367      82.484  29.011  42.544  1.00  0.00           N
ATOM   2521  H   MET   367      81.640  29.392  42.948  1.00  0.00           H
ATOM   2522  CA  MET   367      82.389  27.903  41.573  1.00  0.00           C
ATOM   2523  HA  MET   367      83.331  27.384  41.397  1.00  0.00           H
ATOM   2524  CB  MET   367      81.503  26.696  42.130  1.00  0.00           C
ATOM   2525  HB2 MET   367      80.461  27.014  42.178  1.00  0.00           H
ATOM   2526  HB3 MET   367      81.630  25.832  41.478  1.00  0.00           H
ATOM   2527  CG  MET   367      81.902  26.264  43.527  1.00  0.00           C
ATOM   2528  HG2 MET   367      82.963  26.018  43.565  1.00  0.00           H
ATOM   2529  HG3 MET   367      81.919  27.063  44.268  1.00  0.00           H
ATOM   2530  SD  MET   367      81.181  24.733  44.142  1.00  0.00           S
ATOM   2531  CE  MET   367      82.802  23.928  44.451  1.00  0.00           C
ATOM   2532  HE1 MET   367      82.464  23.262  45.245  1.00  0.00           H
ATOM   2533  HE2 MET   367      82.884  23.407  43.497  1.00  0.00           H
ATOM   2534  HE3 MET   367      83.559  24.656  44.741  1.00  0.00           H
ATOM   2535  C   MET   367      81.897  28.350  40.164  1.00  0.00           C
ATOM   2536  O   MET   367      81.679  27.527  39.267  1.00  0.00           O
ATOM   2537  N   LYS   368      81.618  29.609  39.963  1.00  0.00           N
ATOM   2538  H   LYS   368      81.811  30.136  40.803  1.00  0.00           H
ATOM   2539  CA  LYS   368      80.998  30.206  38.727  1.00  0.00           C
ATOM   2540  HA  LYS   368      80.678  31.241  38.846  1.00  0.00           H
ATOM   2541  CB  LYS   368      81.899  30.175  37.512  1.00  0.00           C
ATOM   2542  HB2 LYS   368      82.391  29.215  37.355  1.00  0.00           H
ATOM   2543  HB3 LYS   368      81.347  30.530  36.642  1.00  0.00           H
ATOM   2544  CG  LYS   368      82.992  31.266  37.694  1.00  0.00           C
ATOM   2545  HG2 LYS   368      82.527  32.245  37.570  1.00  0.00           H
ATOM   2546  HG3 LYS   368      83.354  31.297  38.722  1.00  0.00           H
ATOM   2547  CD  LYS   368      84.121  31.095  36.676  1.00  0.00           C
ATOM   2548  HD2 LYS   368      84.758  31.980  36.654  1.00  0.00           H
ATOM   2549  HD3 LYS   368      84.790  30.310  37.028  1.00  0.00           H
ATOM   2550  CE  LYS   368      83.580  30.766  35.268  1.00  0.00           C
ATOM   2551  HE2 LYS   368      82.933  29.899  35.406  1.00  0.00           H
ATOM   2552  HE3 LYS   368      82.877  31.561  35.016  1.00  0.00           H
ATOM   2553  NZ  LYS   368      84.609  30.611  34.283  1.00  0.00           N
ATOM   2554  HZ1 LYS   368      85.156  31.460  34.270  1.00  0.00           H
ATOM   2555  HZ2 LYS   368      85.302  29.892  34.433  1.00  0.00           H
ATOM   2556  HZ3 LYS   368      84.286  30.393  33.351  1.00  0.00           H
ATOM   2557  C   LYS   368      79.644  29.565  38.351  1.00  0.00           C
ATOM   2558  O   LYS   368      79.217  29.704  37.229  1.00  0.00           O
ATOM   2559  N   TRP   369      78.938  28.900  39.255  1.00  0.00           N
ATOM   2560  H   TRP   369      79.281  28.915  40.205  1.00  0.00           H
ATOM   2561  CA  TRP   369      77.590  28.365  39.058  1.00  0.00           C
ATOM   2562  HA  TRP   369      77.706  27.595  38.295  1.00  0.00           H
ATOM   2563  CB  TRP   369      77.103  27.734  40.363  1.00  0.00           C
ATOM   2564  HB2 TRP   369      77.467  28.440  41.110  1.00  0.00           H
ATOM   2565  HB3 TRP   369      76.014  27.762  40.327  1.00  0.00           H
ATOM   2566  CG  TRP   369      77.588  26.364  40.770  1.00  0.00           C
ATOM   2567  CD1 TRP   369      78.837  25.874  40.512  1.00  0.00           C
ATOM   2568  HD1 TRP   369      79.618  26.407  39.990  1.00  0.00           H
ATOM   2569  NE1 TRP   369      78.927  24.665  41.201  1.00  0.00           N
ATOM   2570  HE1 TRP   369      79.681  24.005  41.072  1.00  0.00           H
ATOM   2571  CE2 TRP   369      77.790  24.341  41.917  1.00  0.00           C
ATOM   2572  CZ2 TRP   369      77.432  23.253  42.729  1.00  0.00           C
ATOM   2573  HZ2 TRP   369      78.066  22.427  43.016  1.00  0.00           H
ATOM   2574  CH2 TRP   369      76.188  23.247  43.399  1.00  0.00           C
ATOM   2575  HH2 TRP   369      75.867  22.505  44.116  1.00  0.00           H
ATOM   2576  CZ3 TRP   369      75.266  24.317  43.121  1.00  0.00           C
ATOM   2577  HZ3 TRP   369      74.311  24.530  43.580  1.00  0.00           H
ATOM   2578  CE3 TRP   369      75.573  25.312  42.165  1.00  0.00           C
ATOM   2579  HE3 TRP   369      74.874  26.127  42.056  1.00  0.00           H
ATOM   2580  CD2 TRP   369      76.847  25.386  41.632  1.00  0.00           C
ATOM   2581  C   TRP   369      76.551  29.368  38.582  1.00  0.00           C
ATOM   2582  O   TRP   369      76.494  30.472  39.102  1.00  0.00           O
ATOM   2583  N   GLY   370      75.677  28.963  37.726  1.00  0.00           N
ATOM   2584  H   GLY   370      75.795  28.072  37.266  1.00  0.00           H
ATOM   2585  CA  GLY   370      74.436  29.621  37.326  1.00  0.00           C
ATOM   2586  HA2 GLY   370      74.687  30.677  37.225  1.00  0.00           H
ATOM   2587  HA3 GLY   370      74.183  29.254  36.332  1.00  0.00           H
ATOM   2588  C   GLY   370      73.261  29.499  38.350  1.00  0.00           C
ATOM   2589  O   GLY   370      73.217  28.552  39.145  1.00  0.00           O
ATOM   2590  N   HIP   371      72.328  30.501  38.315  1.00  0.00           N
ATOM   2591  H   HIP   371      72.458  31.342  37.770  1.00  0.00           H
ATOM   2592  CA  HIP   371      71.083  30.480  39.063  1.00  0.00           C
ATOM   2593  HA  HIP   371      71.374  30.633  40.103  1.00  0.00           H
ATOM   2594  CB  HIP   371      70.190  31.701  38.678  1.00  0.00           C
ATOM   2595  HB2 HIP   371      69.274  31.747  39.266  1.00  0.00           H
ATOM   2596  HB3 HIP   371      70.581  32.645  39.058  1.00  0.00           H
ATOM   2597  CG  HIP   371      69.728  31.797  37.252  1.00  0.00           C
ATOM   2598  ND1 HIP   371      68.632  31.144  36.631  1.00  0.00           N
ATOM   2599  HD1 HIP   371      67.923  30.564  37.056  1.00  0.00           H
ATOM   2600  CE1 HIP   371      68.525  31.614  35.337  1.00  0.00           C
ATOM   2601  HE1 HIP   371      67.833  31.210  34.612  1.00  0.00           H
ATOM   2602  NE2 HIP   371      69.552  32.489  35.143  1.00  0.00           N
ATOM   2603  HE2 HIP   371      69.823  32.882  34.253  1.00  0.00           H
ATOM   2604  CD2 HIP   371      70.310  32.636  36.291  1.00  0.00           C
ATOM   2605  HD2 HIP   371      71.151  33.254  36.568  1.00  0.00           H
ATOM   2606  C   HIP   371      70.310  29.186  38.864  1.00  0.00           C
ATOM   2607  O   HIP   371      69.795  28.683  39.837  1.00  0.00           O
ATOM   2608  N   GLU   372      70.243  28.601  37.649  1.00  0.00           N
ATOM   2609  H   GLU   372      70.831  28.917  36.890  1.00  0.00           H
ATOM   2610  CA  GLU   372      69.647  27.264  37.446  1.00  0.00           C
ATOM   2611  HA  GLU   372      68.580  27.435  37.590  1.00  0.00           H
ATOM   2612  CB  GLU   372      69.827  26.932  35.963  1.00  0.00           C
ATOM   2613  HB2 GLU   372      69.471  27.738  35.322  1.00  0.00           H
ATOM   2614  HB3 GLU   372      70.898  26.862  35.771  1.00  0.00           H
ATOM   2615  CG  GLU   372      69.307  25.561  35.561  1.00  0.00           C
ATOM   2616  HG2 GLU   372      69.449  25.389  34.494  1.00  0.00           H
ATOM   2617  HG3 GLU   372      69.758  24.796  36.195  1.00  0.00           H
ATOM   2618  CD  GLU   372      67.760  25.458  35.694  1.00  0.00           C
ATOM   2619  OE1 GLU   372      67.233  24.326  35.841  1.00  0.00           O
ATOM   2620  OE2 GLU   372      67.060  26.509  35.617  1.00  0.00           O
ATOM   2621  C   GLU   372      70.040  26.111  38.430  1.00  0.00           C
ATOM   2622  O   GLU   372      69.202  25.458  39.104  1.00  0.00           O
ATOM   2623  N   ALA   373      71.369  25.962  38.682  1.00  0.00           N
ATOM   2624  H   ALA   373      72.004  26.560  38.172  1.00  0.00           H
ATOM   2625  CA  ALA   373      71.869  24.850  39.547  1.00  0.00           C
ATOM   2626  HA  ALA   373      71.368  23.948  39.196  1.00  0.00           H
ATOM   2627  CB  ALA   373      73.341  24.711  39.239  1.00  0.00           C
ATOM   2628  HB1 ALA   373      73.618  23.663  39.350  1.00  0.00           H
ATOM   2629  HB2 ALA   373      73.536  25.053  38.222  1.00  0.00           H
ATOM   2630  HB3 ALA   373      73.918  25.305  39.949  1.00  0.00           H
ATOM   2631  C   ALA   373      71.399  24.998  41.056  1.00  0.00           C
ATOM   2632  O   ALA   373      71.525  24.165  41.952  1.00  0.00           O
ATOM   2633  N   ILE   374      70.858  26.207  41.409  1.00  0.00           N
ATOM   2634  H   ILE   374      70.614  26.887  40.703  1.00  0.00           H
ATOM   2635  CA  ILE   374      70.548  26.625  42.788  1.00  0.00           C
ATOM   2636  HA  ILE   374      70.799  25.815  43.472  1.00  0.00           H
ATOM   2637  CB  ILE   374      71.392  27.854  43.290  1.00  0.00           C
ATOM   2638  HB  ILE   374      71.081  28.666  42.633  1.00  0.00           H
ATOM   2639  CG2 ILE   374      71.208  28.172  44.805  1.00  0.00           C
ATOM   2640 HG21 ILE   374      70.128  28.151  44.944  1.00  0.00           H
ATOM   2641 HG22 ILE   374      71.618  27.356  45.401  1.00  0.00           H
ATOM   2642 HG23 ILE   374      71.571  29.155  45.103  1.00  0.00           H
ATOM   2643  CG1 ILE   374      72.890  27.578  42.937  1.00  0.00           C
ATOM   2644 HG12 ILE   374      73.331  26.853  43.622  1.00  0.00           H
ATOM   2645 HG13 ILE   374      73.018  27.196  41.924  1.00  0.00           H
ATOM   2646  CD1 ILE   374      73.778  28.820  43.157  1.00  0.00           C
ATOM   2647 HD11 ILE   374      73.334  29.717  42.726  1.00  0.00           H
ATOM   2648 HD12 ILE   374      73.828  28.983  44.233  1.00  0.00           H
ATOM   2649 HD13 ILE   374      74.783  28.519  42.859  1.00  0.00           H
ATOM   2650  C   ILE   374      69.053  26.839  42.869  1.00  0.00           C
ATOM   2651  O   ILE   374      68.386  26.021  43.483  1.00  0.00           O
ATOM   2652  N   GLU   375      68.519  27.716  42.057  1.00  0.00           N
ATOM   2653  H   GLU   375      69.156  28.282  41.514  1.00  0.00           H
ATOM   2654  CA  GLU   375      67.054  27.860  41.740  1.00  0.00           C
ATOM   2655  HA  GLU   375      66.445  28.330  42.512  1.00  0.00           H
ATOM   2656  CB  GLU   375      66.899  28.677  40.496  1.00  0.00           C
ATOM   2657  HB2 GLU   375      67.256  29.680  40.729  1.00  0.00           H
ATOM   2658  HB3 GLU   375      67.515  28.117  39.793  1.00  0.00           H
ATOM   2659  CG  GLU   375      65.459  28.815  39.852  1.00  0.00           C
ATOM   2660  HG2 GLU   375      64.896  27.883  39.801  1.00  0.00           H
ATOM   2661  HG3 GLU   375      64.914  29.522  40.478  1.00  0.00           H
ATOM   2662  CD  GLU   375      65.503  29.381  38.461  1.00  0.00           C
ATOM   2663  OE1 GLU   375      64.617  29.237  37.679  1.00  0.00           O
ATOM   2664  OE2 GLU   375      66.552  29.984  38.057  1.00  0.00           O
ATOM   2665  C   GLU   375      66.230  26.561  41.634  1.00  0.00           C
ATOM   2666  O   GLU   375      65.177  26.392  42.237  1.00  0.00           O
ATOM   2667  N   ALA   376      66.601  25.566  40.843  1.00  0.00           N
ATOM   2668  H   ALA   376      67.357  25.701  40.188  1.00  0.00           H
ATOM   2669  CA  ALA   376      65.831  24.301  40.798  1.00  0.00           C
ATOM   2670  HA  ALA   376      64.815  24.674  40.670  1.00  0.00           H
ATOM   2671  CB  ALA   376      66.360  23.502  39.545  1.00  0.00           C
ATOM   2672  HB1 ALA   376      66.116  24.105  38.671  1.00  0.00           H
ATOM   2673  HB2 ALA   376      67.444  23.436  39.639  1.00  0.00           H
ATOM   2674  HB3 ALA   376      65.921  22.509  39.446  1.00  0.00           H
ATOM   2675  C   ALA   376      65.946  23.415  42.054  1.00  0.00           C
ATOM   2676  O   ALA   376      64.987  22.792  42.387  1.00  0.00           O
ATOM   2677  N   ASN   377      67.089  23.466  42.714  1.00  0.00           N
ATOM   2678  H   ASN   377      67.839  24.008  42.308  1.00  0.00           H
ATOM   2679  CA  ASN   377      67.477  22.625  43.898  1.00  0.00           C
ATOM   2680  HA  ASN   377      66.831  21.747  43.882  1.00  0.00           H
ATOM   2681  CB  ASN   377      68.938  22.047  43.766  1.00  0.00           C
ATOM   2682  HB2 ASN   377      69.691  22.825  43.894  1.00  0.00           H
ATOM   2683  HB3 ASN   377      69.086  21.315  44.561  1.00  0.00           H
ATOM   2684  CG  ASN   377      69.061  21.355  42.503  1.00  0.00           C
ATOM   2685  OD1 ASN   377      68.304  20.456  42.180  1.00  0.00           O
ATOM   2686  ND2 ASN   377      70.001  21.838  41.673  1.00  0.00           N
ATOM   2687 HD21 ASN   377      69.973  21.471  40.733  1.00  0.00           H
ATOM   2688 HD22 ASN   377      70.565  22.643  41.907  1.00  0.00           H
ATOM   2689  C   ASN   377      67.194  23.275  45.273  1.00  0.00           C
ATOM   2690  O   ASN   377      67.553  22.641  46.262  1.00  0.00           O
ATOM   2691  N   SER   378      66.556  24.459  45.251  1.00  0.00           N
ATOM   2692  H   SER   378      66.282  24.850  44.361  1.00  0.00           H
ATOM   2693  CA  SER   378      65.971  25.151  46.397  1.00  0.00           C
ATOM   2694  HA  SER   378      66.743  25.840  46.740  1.00  0.00           H
ATOM   2695  CB  SER   378      64.870  26.047  45.942  1.00  0.00           C
ATOM   2696  HB2 SER   378      64.406  26.587  46.767  1.00  0.00           H
ATOM   2697  HB3 SER   378      65.066  26.636  45.046  1.00  0.00           H
ATOM   2698  OG  SER   378      63.698  25.269  45.560  1.00  0.00           O
ATOM   2699  HG  SER   378      62.926  25.678  45.956  1.00  0.00           H
ATOM   2700  C   SER   378      65.570  24.259  47.601  1.00  0.00           C
ATOM   2701  O   SER   378      65.895  24.612  48.729  1.00  0.00           O
ATOM   2702  N   GLN   379      64.962  23.129  47.372  1.00  0.00           N
ATOM   2703  H   GLN   379      64.816  22.883  46.404  1.00  0.00           H
ATOM   2704  CA  GLN   379      64.225  22.387  48.457  1.00  0.00           C
ATOM   2705  HA  GLN   379      63.636  23.141  48.979  1.00  0.00           H
ATOM   2706  CB  GLN   379      63.307  21.332  47.790  1.00  0.00           C
ATOM   2707  HB2 GLN   379      62.517  21.094  48.503  1.00  0.00           H
ATOM   2708  HB3 GLN   379      62.883  21.763  46.883  1.00  0.00           H
ATOM   2709  CG  GLN   379      63.888  19.936  47.448  1.00  0.00           C
ATOM   2710  HG2 GLN   379      64.516  19.569  48.259  1.00  0.00           H
ATOM   2711  HG3 GLN   379      63.049  19.253  47.315  1.00  0.00           H
ATOM   2712  CD  GLN   379      64.657  20.004  46.115  1.00  0.00           C
ATOM   2713  OE1 GLN   379      64.518  20.977  45.387  1.00  0.00           O
ATOM   2714  NE2 GLN   379      65.369  18.961  45.725  1.00  0.00           N
ATOM   2715 HE21 GLN   379      65.802  18.967  44.813  1.00  0.00           H
ATOM   2716 HE22 GLN   379      65.473  18.101  46.245  1.00  0.00           H
ATOM   2717  C   GLN   379      65.196  21.853  49.543  1.00  0.00           C
ATOM   2718  O   GLN   379      64.834  21.768  50.680  1.00  0.00           O
ATOM   2719  N   TYR   380      66.446  21.447  49.211  1.00  0.00           N
ATOM   2720  H   TYR   380      66.703  21.511  48.236  1.00  0.00           H
ATOM   2721  CA  TYR   380      67.402  20.983  50.193  1.00  0.00           C
ATOM   2722  HA  TYR   380      66.884  20.375  50.935  1.00  0.00           H
ATOM   2723  CB  TYR   380      68.514  20.175  49.496  1.00  0.00           C
ATOM   2724  HB2 TYR   380      68.993  20.680  48.657  1.00  0.00           H
ATOM   2725  HB3 TYR   380      69.238  20.185  50.311  1.00  0.00           H
ATOM   2726  CG  TYR   380      67.960  18.887  48.929  1.00  0.00           C
ATOM   2727  CD1 TYR   380      68.201  18.526  47.602  1.00  0.00           C
ATOM   2728  HD1 TYR   380      68.933  19.104  47.057  1.00  0.00           H
ATOM   2729  CE1 TYR   380      67.777  17.329  47.062  1.00  0.00           C
ATOM   2730  HE1 TYR   380      68.036  16.991  46.070  1.00  0.00           H
ATOM   2731  CZ  TYR   380      66.984  16.509  47.895  1.00  0.00           C
ATOM   2732  OH  TYR   380      66.515  15.359  47.356  1.00  0.00           O
ATOM   2733  HH  TYR   380      66.959  15.175  46.525  1.00  0.00           H
ATOM   2734  CE2 TYR   380      66.694  16.883  49.226  1.00  0.00           C
ATOM   2735  HE2 TYR   380      66.016  16.267  49.798  1.00  0.00           H
ATOM   2736  CD2 TYR   380      67.105  18.124  49.752  1.00  0.00           C
ATOM   2737  HD2 TYR   380      66.786  18.408  50.744  1.00  0.00           H
ATOM   2738  C   TYR   380      67.930  22.168  51.029  1.00  0.00           C
ATOM   2739  O   TYR   380      68.253  22.001  52.207  1.00  0.00           O
ATOM   2740  N   PHE   381      68.107  23.366  50.483  1.00  0.00           N
ATOM   2741  H   PHE   381      67.878  23.495  49.507  1.00  0.00           H
ATOM   2742  CA  PHE   381      68.598  24.548  51.227  1.00  0.00           C
ATOM   2743  HA  PHE   381      69.469  24.380  51.861  1.00  0.00           H
ATOM   2744  CB  PHE   381      68.937  25.738  50.246  1.00  0.00           C
ATOM   2745  HB2 PHE   381      67.975  26.069  49.855  1.00  0.00           H
ATOM   2746  HB3 PHE   381      69.137  26.674  50.766  1.00  0.00           H
ATOM   2747  CG  PHE   381      69.962  25.447  49.176  1.00  0.00           C
ATOM   2748  CD1 PHE   381      69.533  25.182  47.857  1.00  0.00           C
ATOM   2749  HD1 PHE   381      68.463  25.128  47.718  1.00  0.00           H
ATOM   2750  CE1 PHE   381      70.422  25.183  46.812  1.00  0.00           C
ATOM   2751  HE1 PHE   381      70.132  25.222  45.772  1.00  0.00           H
ATOM   2752  CZ  PHE   381      71.783  25.228  47.134  1.00  0.00           C
ATOM   2753  HZ  PHE   381      72.515  25.290  46.342  1.00  0.00           H
ATOM   2754  CE2 PHE   381      72.258  25.368  48.408  1.00  0.00           C
ATOM   2755  HE2 PHE   381      73.311  25.572  48.541  1.00  0.00           H
ATOM   2756  CD2 PHE   381      71.361  25.520  49.481  1.00  0.00           C
ATOM   2757  HD2 PHE   381      71.648  25.621  50.517  1.00  0.00           H
ATOM   2758  C   PHE   381      67.411  24.876  52.185  1.00  0.00           C
ATOM   2759  O   PHE   381      67.740  24.967  53.380  1.00  0.00           O
ATOM   2760  N   HID   382      66.096  24.799  51.723  1.00  0.00           N
ATOM   2761  H   HID   382      66.027  24.698  50.720  1.00  0.00           H
ATOM   2762  CA  HID   382      64.891  25.031  52.519  1.00  0.00           C
ATOM   2763  HA  HID   382      64.954  26.062  52.869  1.00  0.00           H
ATOM   2764  CB  HID   382      63.693  25.002  51.555  1.00  0.00           C
ATOM   2765  HB2 HID   382      63.629  23.990  51.156  1.00  0.00           H
ATOM   2766  HB3 HID   382      62.738  25.213  52.036  1.00  0.00           H
ATOM   2767  CG  HID   382      63.834  26.052  50.502  1.00  0.00           C
ATOM   2768  ND1 HID   382      62.876  26.299  49.576  1.00  0.00           N
ATOM   2769  HD1 HID   382      62.082  25.752  49.273  1.00  0.00           H
ATOM   2770  CE1 HID   382      63.113  27.487  48.990  1.00  0.00           C
ATOM   2771  HE1 HID   382      62.389  27.944  48.331  1.00  0.00           H
ATOM   2772  NE2 HID   382      64.163  28.102  49.523  1.00  0.00           N
ATOM   2773  CD2 HID   382      64.560  27.237  50.509  1.00  0.00           C
ATOM   2774  HD2 HID   382      65.350  27.418  51.223  1.00  0.00           H
ATOM   2775  C   HID   382      64.784  23.982  53.649  1.00  0.00           C
ATOM   2776  O   HID   382      64.383  24.328  54.794  1.00  0.00           O
ATOM   2777  N   LEU   383      64.980  22.713  53.278  1.00  0.00           N
ATOM   2778  H   LEU   383      65.458  22.619  52.393  1.00  0.00           H
ATOM   2779  CA  LEU   383      64.920  21.520  54.166  1.00  0.00           C
ATOM   2780  HA  LEU   383      63.948  21.299  54.605  1.00  0.00           H
ATOM   2781  CB  LEU   383      65.234  20.222  53.351  1.00  0.00           C
ATOM   2782  HB2 LEU   383      64.625  20.209  52.447  1.00  0.00           H
ATOM   2783  HB3 LEU   383      66.275  20.398  53.078  1.00  0.00           H
ATOM   2784  CG  LEU   383      65.126  18.870  54.138  1.00  0.00           C
ATOM   2785  HG  LEU   383      65.604  18.919  55.116  1.00  0.00           H
ATOM   2786  CD1 LEU   383      63.589  18.491  54.290  1.00  0.00           C
ATOM   2787 HD11 LEU   383      63.614  17.422  54.505  1.00  0.00           H
ATOM   2788 HD12 LEU   383      63.237  18.986  55.195  1.00  0.00           H
ATOM   2789 HD13 LEU   383      62.994  18.692  53.398  1.00  0.00           H
ATOM   2790  CD2 LEU   383      65.927  17.865  53.379  1.00  0.00           C
ATOM   2791 HD21 LEU   383      65.509  17.802  52.375  1.00  0.00           H
ATOM   2792 HD22 LEU   383      66.967  18.179  53.468  1.00  0.00           H
ATOM   2793 HD23 LEU   383      65.887  16.980  54.014  1.00  0.00           H
ATOM   2794  C   LEU   383      65.805  21.721  55.373  1.00  0.00           C
ATOM   2795  O   LEU   383      65.390  21.684  56.544  1.00  0.00           O
ATOM   2796  N   ALA   384      67.089  22.125  55.110  1.00  0.00           N
ATOM   2797  H   ALA   384      67.359  22.245  54.144  1.00  0.00           H
ATOM   2798  CA  ALA   384      68.013  22.517  56.160  1.00  0.00           C
ATOM   2799  HA  ALA   384      68.147  21.670  56.832  1.00  0.00           H
ATOM   2800  CB  ALA   384      69.354  22.850  55.494  1.00  0.00           C
ATOM   2801  HB1 ALA   384      69.725  22.047  54.858  1.00  0.00           H
ATOM   2802  HB2 ALA   384      69.412  23.648  54.754  1.00  0.00           H
ATOM   2803  HB3 ALA   384      70.085  22.960  56.295  1.00  0.00           H
ATOM   2804  C   ALA   384      67.542  23.771  56.951  1.00  0.00           C
ATOM   2805  O   ALA   384      67.345  23.682  58.133  1.00  0.00           O
ATOM   2806  N   ALA   385      67.130  24.869  56.320  1.00  0.00           N
ATOM   2807  H   ALA   385      67.383  24.964  55.347  1.00  0.00           H
ATOM   2808  CA  ALA   385      66.778  26.114  56.887  1.00  0.00           C
ATOM   2809  HA  ALA   385      67.659  26.606  57.299  1.00  0.00           H
ATOM   2810  CB  ALA   385      66.348  27.090  55.823  1.00  0.00           C
ATOM   2811  HB1 ALA   385      67.017  26.996  54.967  1.00  0.00           H
ATOM   2812  HB2 ALA   385      65.351  26.826  55.469  1.00  0.00           H
ATOM   2813  HB3 ALA   385      66.411  28.124  56.160  1.00  0.00           H
ATOM   2814  C   ALA   385      65.688  26.059  57.961  1.00  0.00           C
ATOM   2815  O   ALA   385      65.692  26.874  58.928  1.00  0.00           O
ATOM   2816  N   TRP   386      64.809  25.050  57.919  1.00  0.00           N
ATOM   2817  H   TRP   386      64.813  24.654  56.990  1.00  0.00           H
ATOM   2818  CA  TRP   386      63.597  25.036  58.675  1.00  0.00           C
ATOM   2819  HA  TRP   386      63.583  25.924  59.308  1.00  0.00           H
ATOM   2820  CB  TRP   386      62.400  25.232  57.728  1.00  0.00           C
ATOM   2821  HB2 TRP   386      62.380  24.381  57.047  1.00  0.00           H
ATOM   2822  HB3 TRP   386      61.543  25.316  58.396  1.00  0.00           H
ATOM   2823  CG  TRP   386      62.475  26.572  56.950  1.00  0.00           C
ATOM   2824  CD1 TRP   386      62.515  26.719  55.648  1.00  0.00           C
ATOM   2825  HD1 TRP   386      62.394  25.935  54.916  1.00  0.00           H
ATOM   2826  NE1 TRP   386      62.519  28.084  55.313  1.00  0.00           N
ATOM   2827  HE1 TRP   386      62.554  28.360  54.342  1.00  0.00           H
ATOM   2828  CE2 TRP   386      62.427  28.925  56.412  1.00  0.00           C
ATOM   2829  CZ2 TRP   386      62.323  30.269  56.560  1.00  0.00           C
ATOM   2830  HZ2 TRP   386      62.223  30.963  55.739  1.00  0.00           H
ATOM   2831  CH2 TRP   386      62.270  30.800  57.891  1.00  0.00           C
ATOM   2832  HH2 TRP   386      62.144  31.859  58.058  1.00  0.00           H
ATOM   2833  CZ3 TRP   386      62.273  29.886  58.979  1.00  0.00           C
ATOM   2834  HZ3 TRP   386      62.293  30.257  59.993  1.00  0.00           H
ATOM   2835  CE3 TRP   386      62.256  28.522  58.787  1.00  0.00           C
ATOM   2836  HE3 TRP   386      62.095  27.885  59.644  1.00  0.00           H
ATOM   2837  CD2 TRP   386      62.412  27.952  57.520  1.00  0.00           C
ATOM   2838  C   TRP   386      63.449  23.873  59.546  1.00  0.00           C
ATOM   2839  O   TRP   386      63.075  24.066  60.669  1.00  0.00           O
ATOM   2840  N   ALA   387      64.034  22.704  59.226  1.00  0.00           N
ATOM   2841  H   ALA   387      64.482  22.612  58.325  1.00  0.00           H
ATOM   2842  CA  ALA   387      63.976  21.558  60.126  1.00  0.00           C
ATOM   2843  HA  ALA   387      62.948  21.461  60.474  1.00  0.00           H
ATOM   2844  CB  ALA   387      64.225  20.294  59.224  1.00  0.00           C
ATOM   2845  HB1 ALA   387      65.274  20.359  58.937  1.00  0.00           H
ATOM   2846  HB2 ALA   387      63.886  19.446  59.820  1.00  0.00           H
ATOM   2847  HB3 ALA   387      63.590  20.278  58.338  1.00  0.00           H
ATOM   2848  C   ALA   387      65.024  21.638  61.277  1.00  0.00           C
ATOM   2849  O   ALA   387      64.785  21.200  62.373  1.00  0.00           O
ATOM   2850  N   VAL   388      66.192  22.179  60.978  1.00  0.00           N
ATOM   2851  H   VAL   388      66.383  22.567  60.065  1.00  0.00           H
ATOM   2852  CA  VAL   388      67.201  22.301  61.988  1.00  0.00           C
ATOM   2853  HA  VAL   388      67.414  21.307  62.381  1.00  0.00           H
ATOM   2854  CB  VAL   388      68.454  22.897  61.300  1.00  0.00           C
ATOM   2855  HB  VAL   388      68.195  23.755  60.680  1.00  0.00           H
ATOM   2856  CG1 VAL   388      69.560  23.136  62.363  1.00  0.00           C
ATOM   2857 HG11 VAL   388      69.226  24.078  62.797  1.00  0.00           H
ATOM   2858 HG12 VAL   388      69.682  22.352  63.110  1.00  0.00           H
ATOM   2859 HG13 VAL   388      70.519  23.335  61.883  1.00  0.00           H
ATOM   2860  CG2 VAL   388      69.078  21.804  60.412  1.00  0.00           C
ATOM   2861 HG21 VAL   388      69.150  20.853  60.939  1.00  0.00           H
ATOM   2862 HG22 VAL   388      68.452  21.644  59.534  1.00  0.00           H
ATOM   2863 HG23 VAL   388      70.044  22.063  59.977  1.00  0.00           H
ATOM   2864  C   VAL   388      66.677  23.080  63.218  1.00  0.00           C
ATOM   2865  O   VAL   388      66.715  22.608  64.373  1.00  0.00           O
ATOM   2866  N   PRO   389      66.138  24.370  63.019  1.00  0.00           N
ATOM   2867  CD  PRO   389      65.906  25.134  61.800  1.00  0.00           C
ATOM   2868  HD2 PRO   389      65.376  24.549  61.048  1.00  0.00           H
ATOM   2869  HD3 PRO   389      66.846  25.504  61.392  1.00  0.00           H
ATOM   2870  CG  PRO   389      64.986  26.345  62.195  1.00  0.00           C
ATOM   2871  HG2 PRO   389      63.924  26.189  62.004  1.00  0.00           H
ATOM   2872  HG3 PRO   389      65.255  27.136  61.495  1.00  0.00           H
ATOM   2873  CB  PRO   389      65.313  26.593  63.656  1.00  0.00           C
ATOM   2874  HB2 PRO   389      64.515  27.197  64.089  1.00  0.00           H
ATOM   2875  HB3 PRO   389      66.234  27.177  63.682  1.00  0.00           H
ATOM   2876  CA  PRO   389      65.617  25.190  64.166  1.00  0.00           C
ATOM   2877  HA  PRO   389      66.310  25.426  64.973  1.00  0.00           H
ATOM   2878  C   PRO   389      64.401  24.486  64.745  1.00  0.00           C
ATOM   2879  O   PRO   389      64.219  24.702  65.928  1.00  0.00           O
ATOM   2880  N   ALA   390      63.650  23.722  63.951  1.00  0.00           N
ATOM   2881  H   ALA   390      63.827  23.660  62.959  1.00  0.00           H
ATOM   2882  CA  ALA   390      62.506  23.020  64.480  1.00  0.00           C
ATOM   2883  HA  ALA   390      61.865  23.751  64.971  1.00  0.00           H
ATOM   2884  CB  ALA   390      61.709  22.286  63.376  1.00  0.00           C
ATOM   2885  HB1 ALA   390      60.891  21.671  63.754  1.00  0.00           H
ATOM   2886  HB2 ALA   390      61.329  23.019  62.665  1.00  0.00           H
ATOM   2887  HB3 ALA   390      62.414  21.678  62.810  1.00  0.00           H
ATOM   2888  C   ALA   390      62.946  21.959  65.577  1.00  0.00           C
ATOM   2889  O   ALA   390      62.671  22.136  66.741  1.00  0.00           O
ATOM   2890  N   VAL   391      63.762  20.973  65.220  1.00  0.00           N
ATOM   2891  H   VAL   391      64.033  20.934  64.248  1.00  0.00           H
ATOM   2892  CA  VAL   391      64.487  19.939  66.114  1.00  0.00           C
ATOM   2893  HA  VAL   391      63.855  19.169  66.558  1.00  0.00           H
ATOM   2894  CB  VAL   391      65.449  19.056  65.265  1.00  0.00           C
ATOM   2895  HB  VAL   391      66.138  19.653  64.667  1.00  0.00           H
ATOM   2896  CG1 VAL   391      66.376  18.213  66.134  1.00  0.00           C
ATOM   2897 HG11 VAL   391      65.839  17.486  66.743  1.00  0.00           H
ATOM   2898 HG12 VAL   391      67.096  17.662  65.528  1.00  0.00           H
ATOM   2899 HG13 VAL   391      67.023  18.839  66.748  1.00  0.00           H
ATOM   2900  CG2 VAL   391      64.664  18.255  64.176  1.00  0.00           C
ATOM   2901 HG21 VAL   391      64.154  17.364  64.542  1.00  0.00           H
ATOM   2902 HG22 VAL   391      63.996  18.952  63.670  1.00  0.00           H
ATOM   2903 HG23 VAL   391      65.401  17.961  63.428  1.00  0.00           H
ATOM   2904  C   VAL   391      65.111  20.638  67.363  1.00  0.00           C
ATOM   2905  O   VAL   391      64.734  20.265  68.517  1.00  0.00           O
ATOM   2906  N   LYS   392      65.886  21.751  67.195  1.00  0.00           N
ATOM   2907  H   LYS   392      66.180  21.948  66.249  1.00  0.00           H
ATOM   2908  CA  LYS   392      66.503  22.557  68.258  1.00  0.00           C
ATOM   2909  HA  LYS   392      67.055  21.902  68.931  1.00  0.00           H
ATOM   2910  CB  LYS   392      67.552  23.558  67.636  1.00  0.00           C
ATOM   2911  HB2 LYS   392      68.007  23.096  66.760  1.00  0.00           H
ATOM   2912  HB3 LYS   392      67.040  24.367  67.115  1.00  0.00           H
ATOM   2913  CG  LYS   392      68.599  24.185  68.549  1.00  0.00           C
ATOM   2914  HG2 LYS   392      68.979  25.046  68.000  1.00  0.00           H
ATOM   2915  HG3 LYS   392      68.281  24.443  69.559  1.00  0.00           H
ATOM   2916  CD  LYS   392      69.751  23.224  68.764  1.00  0.00           C
ATOM   2917  HD2 LYS   392      70.366  23.693  69.533  1.00  0.00           H
ATOM   2918  HD3 LYS   392      69.326  22.337  69.235  1.00  0.00           H
ATOM   2919  CE  LYS   392      70.482  22.992  67.433  1.00  0.00           C
ATOM   2920  HE2 LYS   392      69.665  22.504  66.903  1.00  0.00           H
ATOM   2921  HE3 LYS   392      70.695  23.878  66.835  1.00  0.00           H
ATOM   2922  NZ  LYS   392      71.590  21.995  67.542  1.00  0.00           N
ATOM   2923  HZ1 LYS   392      72.353  22.477  67.995  1.00  0.00           H
ATOM   2924  HZ2 LYS   392      71.355  21.187  68.100  1.00  0.00           H
ATOM   2925  HZ3 LYS   392      71.968  21.716  66.648  1.00  0.00           H
ATOM   2926  C   LYS   392      65.582  23.280  69.174  1.00  0.00           C
ATOM   2927  O   LYS   392      65.732  23.209  70.417  1.00  0.00           O
ATOM   2928  N   THR   393      64.602  23.974  68.631  1.00  0.00           N
ATOM   2929  H   THR   393      64.596  23.977  67.621  1.00  0.00           H
ATOM   2930  CA  THR   393      63.470  24.605  69.350  1.00  0.00           C
ATOM   2931  HA  THR   393      63.969  25.233  70.088  1.00  0.00           H
ATOM   2932  CB  THR   393      62.518  25.464  68.521  1.00  0.00           C
ATOM   2933  HB  THR   393      61.890  24.825  67.900  1.00  0.00           H
ATOM   2934  CG2 THR   393      61.603  26.267  69.327  1.00  0.00           C
ATOM   2935 HG21 THR   393      61.037  26.980  68.728  1.00  0.00           H
ATOM   2936 HG22 THR   393      60.776  25.633  69.649  1.00  0.00           H
ATOM   2937 HG23 THR   393      62.013  26.769  70.203  1.00  0.00           H
ATOM   2938  OG1 THR   393      63.247  26.356  67.754  1.00  0.00           O
ATOM   2939  HG1 THR   393      63.615  25.822  67.046  1.00  0.00           H
ATOM   2940  C   THR   393      62.747  23.566  70.228  1.00  0.00           C
ATOM   2941  O   THR   393      62.541  23.733  71.404  1.00  0.00           O
ATOM   2942  N   ILE   394      62.330  22.436  69.601  1.00  0.00           N
ATOM   2943  H   ILE   394      62.619  22.271  68.648  1.00  0.00           H
ATOM   2944  CA  ILE   394      61.636  21.329  70.295  1.00  0.00           C
ATOM   2945  HA  ILE   394      60.865  21.805  70.901  1.00  0.00           H
ATOM   2946  CB  ILE   394      60.992  20.315  69.375  1.00  0.00           C
ATOM   2947  HB  ILE   394      61.617  20.111  68.505  1.00  0.00           H
ATOM   2948  CG2 ILE   394      60.793  18.928  69.980  1.00  0.00           C
ATOM   2949 HG21 ILE   394      60.392  18.237  69.238  1.00  0.00           H
ATOM   2950 HG22 ILE   394      61.750  18.502  70.281  1.00  0.00           H
ATOM   2951 HG23 ILE   394      60.107  19.020  70.822  1.00  0.00           H
ATOM   2952  CG1 ILE   394      59.720  20.988  68.844  1.00  0.00           C
ATOM   2953 HG12 ILE   394      59.177  21.139  69.777  1.00  0.00           H
ATOM   2954 HG13 ILE   394      59.928  21.975  68.429  1.00  0.00           H
ATOM   2955  CD1 ILE   394      58.826  20.125  67.904  1.00  0.00           C
ATOM   2956 HD11 ILE   394      57.931  20.701  67.669  1.00  0.00           H
ATOM   2957 HD12 ILE   394      59.343  19.968  66.957  1.00  0.00           H
ATOM   2958 HD13 ILE   394      58.437  19.214  68.358  1.00  0.00           H
ATOM   2959  C   ILE   394      62.564  20.761  71.334  1.00  0.00           C
ATOM   2960  O   ILE   394      62.079  20.588  72.466  1.00  0.00           O
ATOM   2961  N   THR   395      63.848  20.574  71.091  1.00  0.00           N
ATOM   2962  H   THR   395      64.187  20.553  70.140  1.00  0.00           H
ATOM   2963  CA  THR   395      64.886  20.096  72.055  1.00  0.00           C
ATOM   2964  HA  THR   395      64.647  19.072  72.341  1.00  0.00           H
ATOM   2965  CB  THR   395      66.358  20.133  71.522  1.00  0.00           C
ATOM   2966  HB  THR   395      66.663  21.145  71.255  1.00  0.00           H
ATOM   2967  CG2 THR   395      67.300  19.613  72.582  1.00  0.00           C
ATOM   2968 HG21 THR   395      68.334  19.585  72.239  1.00  0.00           H
ATOM   2969 HG22 THR   395      67.240  20.221  73.485  1.00  0.00           H
ATOM   2970 HG23 THR   395      67.049  18.601  72.898  1.00  0.00           H
ATOM   2971  OG1 THR   395      66.370  19.274  70.418  1.00  0.00           O
ATOM   2972  HG1 THR   395      65.760  19.611  69.759  1.00  0.00           H
ATOM   2973  C   THR   395      64.811  20.985  73.373  1.00  0.00           C
ATOM   2974  O   THR   395      64.400  20.556  74.487  1.00  0.00           O
ATOM   2975  N   ILE   396      65.008  22.277  73.293  1.00  0.00           N
ATOM   2976  H   ILE   396      65.252  22.674  72.397  1.00  0.00           H
ATOM   2977  CA  ILE   396      64.909  23.329  74.340  1.00  0.00           C
ATOM   2978  HA  ILE   396      65.725  23.054  75.008  1.00  0.00           H
ATOM   2979  CB  ILE   396      65.318  24.745  73.678  1.00  0.00           C
ATOM   2980  HB  ILE   396      64.840  24.841  72.703  1.00  0.00           H
ATOM   2981  CG2 ILE   396      64.969  25.885  74.564  1.00  0.00           C
ATOM   2982 HG21 ILE   396      63.978  26.207  74.243  1.00  0.00           H
ATOM   2983 HG22 ILE   396      65.061  25.548  75.596  1.00  0.00           H
ATOM   2984 HG23 ILE   396      65.630  26.746  74.467  1.00  0.00           H
ATOM   2985  CG1 ILE   396      66.772  24.745  73.276  1.00  0.00           C
ATOM   2986 HG12 ILE   396      67.408  24.389  74.087  1.00  0.00           H
ATOM   2987 HG13 ILE   396      66.854  24.002  72.483  1.00  0.00           H
ATOM   2988  CD1 ILE   396      67.454  25.997  72.639  1.00  0.00           C
ATOM   2989 HD11 ILE   396      66.738  26.637  72.124  1.00  0.00           H
ATOM   2990 HD12 ILE   396      67.968  26.535  73.436  1.00  0.00           H
ATOM   2991 HD13 ILE   396      68.097  25.693  71.813  1.00  0.00           H
ATOM   2992  C   ILE   396      63.623  23.376  75.213  1.00  0.00           C
ATOM   2993  O   ILE   396      63.622  23.463  76.432  1.00  0.00           O
ATOM   2994  N   LEU   397      62.477  23.291  74.577  1.00  0.00           N
ATOM   2995  H   LEU   397      62.505  23.232  73.569  1.00  0.00           H
ATOM   2996  CA  LEU   397      61.183  23.198  75.258  1.00  0.00           C
ATOM   2997  HA  LEU   397      61.143  23.969  76.027  1.00  0.00           H
ATOM   2998  CB  LEU   397      60.196  23.577  74.167  1.00  0.00           C
ATOM   2999  HB2 LEU   397      60.636  24.127  73.335  1.00  0.00           H
ATOM   3000  HB3 LEU   397      59.628  22.699  73.858  1.00  0.00           H
ATOM   3001  CG  LEU   397      59.183  24.613  74.674  1.00  0.00           C
ATOM   3002  HG  LEU   397      59.715  25.358  75.265  1.00  0.00           H
ATOM   3003  CD1 LEU   397      58.365  25.339  73.570  1.00  0.00           C
ATOM   3004 HD11 LEU   397      59.060  25.769  72.848  1.00  0.00           H
ATOM   3005 HD12 LEU   397      57.895  24.566  72.962  1.00  0.00           H
ATOM   3006 HD13 LEU   397      57.594  25.898  74.100  1.00  0.00           H
ATOM   3007  CD2 LEU   397      58.154  23.898  75.630  1.00  0.00           C
ATOM   3008 HD21 LEU   397      57.337  24.571  75.889  1.00  0.00           H
ATOM   3009 HD22 LEU   397      57.766  22.946  75.267  1.00  0.00           H
ATOM   3010 HD23 LEU   397      58.722  23.749  76.548  1.00  0.00           H
ATOM   3011  C   LEU   397      60.963  21.815  75.910  1.00  0.00           C
ATOM   3012  O   LEU   397      60.445  21.724  77.066  1.00  0.00           O
ATOM   3013  N   ALA   398      61.451  20.725  75.239  1.00  0.00           N
ATOM   3014  H   ALA   398      61.642  20.841  74.254  1.00  0.00           H
ATOM   3015  CA  ALA   398      61.310  19.325  75.776  1.00  0.00           C
ATOM   3016  HA  ALA   398      60.291  19.160  76.125  1.00  0.00           H
ATOM   3017  CB  ALA   398      61.670  18.275  74.677  1.00  0.00           C
ATOM   3018  HB1 ALA   398      62.738  18.288  74.458  1.00  0.00           H
ATOM   3019  HB2 ALA   398      61.307  17.313  75.036  1.00  0.00           H
ATOM   3020  HB3 ALA   398      61.005  18.593  73.874  1.00  0.00           H
ATOM   3021  C   ALA   398      62.242  19.139  76.949  1.00  0.00           C
ATOM   3022  O   ALA   398      62.292  18.071  77.602  1.00  0.00           O
ATOM   3023  N   MET   399      63.024  20.137  77.377  1.00  0.00           N
ATOM   3024  H   MET   399      63.097  20.931  76.756  1.00  0.00           H
ATOM   3025  CA  MET   399      63.699  20.285  78.659  1.00  0.00           C
ATOM   3026  HA  MET   399      63.240  19.476  79.227  1.00  0.00           H
ATOM   3027  CB  MET   399      65.225  20.105  78.497  1.00  0.00           C
ATOM   3028  HB2 MET   399      65.723  19.856  79.435  1.00  0.00           H
ATOM   3029  HB3 MET   399      65.390  19.253  77.838  1.00  0.00           H
ATOM   3030  CG  MET   399      65.868  21.393  77.943  1.00  0.00           C
ATOM   3031  HG2 MET   399      65.475  21.744  76.989  1.00  0.00           H
ATOM   3032  HG3 MET   399      65.678  22.196  78.656  1.00  0.00           H
ATOM   3033  SD  MET   399      67.676  21.188  77.908  1.00  0.00           S
ATOM   3034  CE  MET   399      67.807  20.923  76.196  1.00  0.00           C
ATOM   3035  HE1 MET   399      67.776  21.828  75.589  1.00  0.00           H
ATOM   3036  HE2 MET   399      68.766  20.419  76.073  1.00  0.00           H
ATOM   3037  HE3 MET   399      67.033  20.223  75.880  1.00  0.00           H
ATOM   3038  C   MET   399      63.273  21.545  79.488  1.00  0.00           C
ATOM   3039  O   MET   399      63.656  21.749  80.626  1.00  0.00           O
ATOM   3040  N   GLY   400      62.427  22.449  78.976  1.00  0.00           N
ATOM   3041  H   GLY   400      62.287  22.287  77.989  1.00  0.00           H
ATOM   3042  CA  GLY   400      62.000  23.755  79.505  1.00  0.00           C
ATOM   3043  HA2 GLY   400      61.610  24.315  78.655  1.00  0.00           H
ATOM   3044  HA3 GLY   400      61.205  23.591  80.232  1.00  0.00           H
ATOM   3045  C   GLY   400      63.100  24.646  80.024  1.00  0.00           C
ATOM   3046  O   GLY   400      62.956  25.199  81.067  1.00  0.00           O
ATOM   3047  N   GLN   401      64.204  24.795  79.255  1.00  0.00           N
ATOM   3048  H   GLN   401      64.343  24.260  78.410  1.00  0.00           H
ATOM   3049  CA  GLN   401      65.382  25.687  79.554  1.00  0.00           C
ATOM   3050  HA  GLN   401      65.602  25.676  80.622  1.00  0.00           H
ATOM   3051  CB  GLN   401      66.584  25.118  78.756  1.00  0.00           C
ATOM   3052  HB2 GLN   401      66.628  24.050  78.969  1.00  0.00           H
ATOM   3053  HB3 GLN   401      66.171  25.252  77.757  1.00  0.00           H
ATOM   3054  CG  GLN   401      67.892  25.846  78.913  1.00  0.00           C
ATOM   3055  HG2 GLN   401      68.506  25.660  78.032  1.00  0.00           H
ATOM   3056  HG3 GLN   401      67.628  26.900  78.999  1.00  0.00           H
ATOM   3057  CD  GLN   401      68.710  25.542  80.189  1.00  0.00           C
ATOM   3058  OE1 GLN   401      68.291  24.850  81.068  1.00  0.00           O
ATOM   3059  NE2 GLN   401      69.799  26.227  80.358  1.00  0.00           N
ATOM   3060 HE21 GLN   401      70.212  26.239  81.279  1.00  0.00           H
ATOM   3061 HE22 GLN   401      70.054  26.999  79.759  1.00  0.00           H
ATOM   3062  C   GLN   401      65.062  27.153  79.098  1.00  0.00           C
ATOM   3063  O   GLN   401      65.523  27.630  78.100  1.00  0.00           O
ATOM   3064  N   VAL   402      64.269  27.878  79.905  1.00  0.00           N
ATOM   3065  H   VAL   402      63.988  27.575  80.826  1.00  0.00           H
ATOM   3066  CA  VAL   402      63.774  29.231  79.540  1.00  0.00           C
ATOM   3067  HA  VAL   402      64.409  29.797  78.858  1.00  0.00           H
ATOM   3068  CB  VAL   402      62.371  29.130  78.987  1.00  0.00           C
ATOM   3069  HB  VAL   402      61.786  28.565  79.712  1.00  0.00           H
ATOM   3070  CG1 VAL   402      61.677  30.482  79.012  1.00  0.00           C
ATOM   3071 HG11 VAL   402      61.364  30.705  80.032  1.00  0.00           H
ATOM   3072 HG12 VAL   402      62.315  31.287  78.648  1.00  0.00           H
ATOM   3073 HG13 VAL   402      60.830  30.516  78.327  1.00  0.00           H
ATOM   3074  CG2 VAL   402      62.318  28.437  77.609  1.00  0.00           C
ATOM   3075 HG21 VAL   402      63.023  28.961  76.963  1.00  0.00           H
ATOM   3076 HG22 VAL   402      62.736  27.438  77.727  1.00  0.00           H
ATOM   3077 HG23 VAL   402      61.325  28.387  77.161  1.00  0.00           H
ATOM   3078  C   VAL   402      63.806  30.113  80.793  1.00  0.00           C
ATOM   3079  O   VAL   402      63.244  29.767  81.799  1.00  0.00           O
ATOM   3080  N   ASP   403      64.253  31.348  80.748  1.00  0.00           N
ATOM   3081  H   ASP   403      64.397  31.632  79.789  1.00  0.00           H
ATOM   3082  CA  ASP   403      64.302  32.330  81.816  1.00  0.00           C
ATOM   3083  HA  ASP   403      63.406  32.082  82.386  1.00  0.00           H
ATOM   3084  CB  ASP   403      65.664  32.128  82.570  1.00  0.00           C
ATOM   3085  HB2 ASP   403      66.487  32.043  81.861  1.00  0.00           H
ATOM   3086  HB3 ASP   403      65.878  32.969  83.231  1.00  0.00           H
ATOM   3087  CG  ASP   403      65.742  30.870  83.364  1.00  0.00           C
ATOM   3088  OD1 ASP   403      66.672  30.119  83.176  1.00  0.00           O
ATOM   3089  OD2 ASP   403      65.088  30.891  84.433  1.00  0.00           O
ATOM   3090  C   ASP   403      64.185  33.788  81.312  1.00  0.00           C
ATOM   3091  O   ASP   403      64.461  34.060  80.164  1.00  0.00           O
ATOM   3092  N   GLY   404      63.579  34.693  82.155  1.00  0.00           N
ATOM   3093  H   GLY   404      63.139  34.526  83.048  1.00  0.00           H
ATOM   3094  CA  GLY   404      63.636  36.091  81.773  1.00  0.00           C
ATOM   3095  HA2 GLY   404      63.626  36.251  80.695  1.00  0.00           H
ATOM   3096  HA3 GLY   404      62.715  36.481  82.206  1.00  0.00           H
ATOM   3097  C   GLY   404      64.763  36.932  82.254  1.00  0.00           C
ATOM   3098  O   GLY   404      65.215  36.769  83.424  1.00  0.00           O
ATOM   3099  N   ASP   405      65.326  37.707  81.333  1.00  0.00           N
ATOM   3100  H   ASP   405      64.793  37.919  80.502  1.00  0.00           H
ATOM   3101  CA  ASP   405      66.425  38.590  81.616  1.00  0.00           C
ATOM   3102  HA  ASP   405      66.848  38.395  82.602  1.00  0.00           H
ATOM   3103  CB  ASP   405      67.499  38.473  80.464  1.00  0.00           C
ATOM   3104  HB2 ASP   405      67.874  37.458  80.597  1.00  0.00           H
ATOM   3105  HB3 ASP   405      66.950  38.401  79.526  1.00  0.00           H
ATOM   3106  CG  ASP   405      68.597  39.565  80.566  1.00  0.00           C
ATOM   3107  OD1 ASP   405      69.155  39.797  81.713  1.00  0.00           O
ATOM   3108  OD2 ASP   405      68.975  40.197  79.534  1.00  0.00           O
ATOM   3109  C   ASP   405      66.065  40.022  81.725  1.00  0.00           C
ATOM   3110  O   ASP   405      65.601  40.682  80.763  1.00  0.00           O
ATOM   3111  N   LEU   406      66.191  40.665  82.858  1.00  0.00           N
ATOM   3112  H   LEU   406      66.395  40.111  83.678  1.00  0.00           H
ATOM   3113  CA  LEU   406      65.841  42.080  83.030  1.00  0.00           C
ATOM   3114  HA  LEU   406      64.772  42.158  82.827  1.00  0.00           H
ATOM   3115  CB  LEU   406      65.989  42.410  84.513  1.00  0.00           C
ATOM   3116  HB2 LEU   406      66.950  42.103  84.927  1.00  0.00           H
ATOM   3117  HB3 LEU   406      65.937  43.499  84.520  1.00  0.00           H
ATOM   3118  CG  LEU   406      64.737  41.816  85.286  1.00  0.00           C
ATOM   3119  HG  LEU   406      64.629  40.737  85.175  1.00  0.00           H
ATOM   3120  CD1 LEU   406      65.076  42.194  86.732  1.00  0.00           C
ATOM   3121 HD11 LEU   406      65.430  43.199  86.965  1.00  0.00           H
ATOM   3122 HD12 LEU   406      64.137  42.069  87.272  1.00  0.00           H
ATOM   3123 HD13 LEU   406      65.934  41.579  87.000  1.00  0.00           H
ATOM   3124  CD2 LEU   406      63.481  42.698  84.859  1.00  0.00           C
ATOM   3125 HD21 LEU   406      62.599  42.649  85.497  1.00  0.00           H
ATOM   3126 HD22 LEU   406      63.782  43.744  84.906  1.00  0.00           H
ATOM   3127 HD23 LEU   406      63.029  42.317  83.943  1.00  0.00           H
ATOM   3128  C   LEU   406      66.418  43.125  82.119  1.00  0.00           C
ATOM   3129  O   LEU   406      65.656  44.063  81.804  1.00  0.00           O
ATOM   3130  N   LEU   407      67.711  43.074  81.809  1.00  0.00           N
ATOM   3131  H   LEU   407      68.199  42.202  81.958  1.00  0.00           H
ATOM   3132  CA  LEU   407      68.353  43.893  80.766  1.00  0.00           C
ATOM   3133  HA  LEU   407      68.124  44.890  81.140  1.00  0.00           H
ATOM   3134  CB  LEU   407      69.848  43.486  80.705  1.00  0.00           C
ATOM   3135  HB2 LEU   407      69.993  42.523  80.214  1.00  0.00           H
ATOM   3136  HB3 LEU   407      70.314  44.325  80.188  1.00  0.00           H
ATOM   3137  CG  LEU   407      70.594  43.338  82.087  1.00  0.00           C
ATOM   3138  HG  LEU   407      70.169  42.408  82.466  1.00  0.00           H
ATOM   3139  CD1 LEU   407      72.099  43.042  81.952  1.00  0.00           C
ATOM   3140 HD11 LEU   407      72.637  43.899  81.546  1.00  0.00           H
ATOM   3141 HD12 LEU   407      72.590  42.782  82.889  1.00  0.00           H
ATOM   3142 HD13 LEU   407      72.252  42.199  81.277  1.00  0.00           H
ATOM   3143  CD2 LEU   407      70.317  44.448  83.099  1.00  0.00           C
ATOM   3144 HD21 LEU   407      70.562  45.405  82.638  1.00  0.00           H
ATOM   3145 HD22 LEU   407      69.267  44.571  83.365  1.00  0.00           H
ATOM   3146 HD23 LEU   407      70.937  44.344  83.990  1.00  0.00           H
ATOM   3147  C   LEU   407      67.605  43.754  79.418  1.00  0.00           C
ATOM   3148  O   LEU   407      67.249  44.775  78.798  1.00  0.00           O
ATOM   3149  N   SER   408      67.246  42.521  78.955  1.00  0.00           N
ATOM   3150  H   SER   408      67.708  41.732  79.385  1.00  0.00           H
ATOM   3151  CA  SER   408      66.650  42.348  77.593  1.00  0.00           C
ATOM   3152  HA  SER   408      67.146  43.106  76.988  1.00  0.00           H
ATOM   3153  CB  SER   408      66.984  40.968  76.973  1.00  0.00           C
ATOM   3154  HB2 SER   408      66.431  40.159  77.450  1.00  0.00           H
ATOM   3155  HB3 SER   408      66.702  40.928  75.921  1.00  0.00           H
ATOM   3156  OG  SER   408      68.328  40.701  77.000  1.00  0.00           O
ATOM   3157  HG  SER   408      68.649  40.732  77.904  1.00  0.00           H
ATOM   3158  C   SER   408      65.147  42.641  77.637  1.00  0.00           C
ATOM   3159  O   SER   408      64.498  42.649  76.581  1.00  0.00           O
ATOM   3160  N   GLY   409      64.566  42.753  78.780  1.00  0.00           N
ATOM   3161  H   GLY   409      65.169  42.523  79.557  1.00  0.00           H
ATOM   3162  CA  GLY   409      63.107  42.818  79.042  1.00  0.00           C
ATOM   3163  HA2 GLY   409      62.930  42.885  80.116  1.00  0.00           H
ATOM   3164  HA3 GLY   409      62.740  43.702  78.522  1.00  0.00           H
ATOM   3165  C   GLY   409      62.202  41.679  78.556  1.00  0.00           C
ATOM   3166  O   GLY   409      61.046  41.892  78.340  1.00  0.00           O
ATOM   3167  N   VAL   410      62.727  40.428  78.412  1.00  0.00           N
ATOM   3168  H   VAL   410      63.682  40.296  78.711  1.00  0.00           H
ATOM   3169  CA  VAL   410      62.030  39.346  77.635  1.00  0.00           C
ATOM   3170  HA  VAL   410      60.947  39.381  77.760  1.00  0.00           H
ATOM   3171  CB  VAL   410      62.279  39.291  76.122  1.00  0.00           C
ATOM   3172  HB  VAL   410      61.660  38.499  75.701  1.00  0.00           H
ATOM   3173  CG1 VAL   410      61.814  40.627  75.481  1.00  0.00           C
ATOM   3174 HG11 VAL   410      60.914  40.984  75.983  1.00  0.00           H
ATOM   3175 HG12 VAL   410      62.618  41.357  75.563  1.00  0.00           H
ATOM   3176 HG13 VAL   410      61.684  40.645  74.399  1.00  0.00           H
ATOM   3177  CG2 VAL   410      63.782  39.186  75.655  1.00  0.00           C
ATOM   3178 HG21 VAL   410      64.106  38.196  75.976  1.00  0.00           H
ATOM   3179 HG22 VAL   410      63.832  39.311  74.574  1.00  0.00           H
ATOM   3180 HG23 VAL   410      64.387  39.941  76.157  1.00  0.00           H
ATOM   3181  C   VAL   410      62.371  37.985  78.181  1.00  0.00           C
ATOM   3182  O   VAL   410      63.496  37.769  78.619  1.00  0.00           O
ATOM   3183  N   CYX   411      61.417  37.008  78.209  1.00  0.00           N
ATOM   3184  H   CYX   411      60.460  37.298  78.066  1.00  0.00           H
ATOM   3185  CA  CYX   411      61.654  35.605  78.185  1.00  0.00           C
ATOM   3186  HA  CYX   411      61.988  35.307  79.179  1.00  0.00           H
ATOM   3187  CB  CYX   411      60.332  34.928  77.974  1.00  0.00           C
ATOM   3188  HB2 CYX   411      59.826  35.396  77.130  1.00  0.00           H
ATOM   3189  HB3 CYX   411      60.428  33.884  77.674  1.00  0.00           H
ATOM   3190  SG  CYX   411      59.268  35.193  79.415  1.00  0.00           S
ATOM   3191  C   CYX   411      62.613  35.263  76.987  1.00  0.00           C
ATOM   3192  O   CYX   411      62.382  35.755  75.858  1.00  0.00           O
ATOM   3193  N   TYR   412      63.561  34.324  77.304  1.00  0.00           N
ATOM   3194  H   TYR   412      63.674  34.033  78.264  1.00  0.00           H
ATOM   3195  CA  TYR   412      64.585  33.774  76.341  1.00  0.00           C
ATOM   3196  HA  TYR   412      64.103  33.778  75.363  1.00  0.00           H
ATOM   3197  CB  TYR   412      65.747  34.736  76.177  1.00  0.00           C
ATOM   3198  HB2 TYR   412      65.400  35.752  75.994  1.00  0.00           H
ATOM   3199  HB3 TYR   412      66.338  34.753  77.093  1.00  0.00           H
ATOM   3200  CG  TYR   412      66.720  34.395  75.024  1.00  0.00           C
ATOM   3201  CD1 TYR   412      66.312  34.680  73.749  1.00  0.00           C
ATOM   3202  HD1 TYR   412      65.284  34.996  73.646  1.00  0.00           H
ATOM   3203  CE1 TYR   412      67.049  34.357  72.588  1.00  0.00           C
ATOM   3204  HE1 TYR   412      66.718  34.579  71.584  1.00  0.00           H
ATOM   3205  CZ  TYR   412      68.347  33.747  72.862  1.00  0.00           C
ATOM   3206  OH  TYR   412      69.252  33.527  71.895  1.00  0.00           O
ATOM   3207  HH  TYR   412      68.982  33.550  70.975  1.00  0.00           H
ATOM   3208  CE2 TYR   412      68.825  33.566  74.185  1.00  0.00           C
ATOM   3209  HE2 TYR   412      69.840  33.231  74.341  1.00  0.00           H
ATOM   3210  CD2 TYR   412      67.976  33.870  75.266  1.00  0.00           C
ATOM   3211  HD2 TYR   412      68.232  33.816  76.314  1.00  0.00           H
ATOM   3212  C   TYR   412      65.048  32.392  76.866  1.00  0.00           C
ATOM   3213  O   TYR   412      64.481  31.906  77.871  1.00  0.00           O
ATOM   3214  N   VAL   413      65.881  31.778  76.061  1.00  0.00           N
ATOM   3215  H   VAL   413      66.207  32.252  75.231  1.00  0.00           H
ATOM   3216  CA  VAL   413      66.525  30.527  76.471  1.00  0.00           C
ATOM   3217  HA  VAL   413      65.705  29.868  76.757  1.00  0.00           H
ATOM   3218  CB  VAL   413      67.335  29.907  75.335  1.00  0.00           C
ATOM   3219  HB  VAL   413      68.173  30.559  75.087  1.00  0.00           H
ATOM   3220  CG1 VAL   413      67.919  28.540  75.730  1.00  0.00           C
ATOM   3221 HG11 VAL   413      68.647  28.707  76.524  1.00  0.00           H
ATOM   3222 HG12 VAL   413      67.107  27.855  75.974  1.00  0.00           H
ATOM   3223 HG13 VAL   413      68.485  28.272  74.838  1.00  0.00           H
ATOM   3224  CG2 VAL   413      66.504  29.906  74.058  1.00  0.00           C
ATOM   3225 HG21 VAL   413      65.493  29.571  74.291  1.00  0.00           H
ATOM   3226 HG22 VAL   413      66.460  30.915  73.649  1.00  0.00           H
ATOM   3227 HG23 VAL   413      66.868  29.152  73.360  1.00  0.00           H
ATOM   3228  C   VAL   413      67.391  30.737  77.802  1.00  0.00           C
ATOM   3229  O   VAL   413      68.088  31.692  77.943  1.00  0.00           O
ATOM   3230  N   GLY   414      67.358  29.755  78.709  1.00  0.00           N
ATOM   3231  H   GLY   414      66.923  28.868  78.498  1.00  0.00           H
ATOM   3232  CA  GLY   414      68.286  29.837  79.846  1.00  0.00           C
ATOM   3233  HA2 GLY   414      68.139  30.669  80.534  1.00  0.00           H
ATOM   3234  HA3 GLY   414      67.990  28.953  80.411  1.00  0.00           H
ATOM   3235  C   GLY   414      69.731  29.701  79.294  1.00  0.00           C
ATOM   3236  O   GLY   414      70.094  28.790  78.567  1.00  0.00           O
ATOM   3237  N   LEU   415      70.676  30.483  79.799  1.00  0.00           N
ATOM   3238  H   LEU   415      70.422  31.204  80.458  1.00  0.00           H
ATOM   3239  CA  LEU   415      72.124  30.535  79.414  1.00  0.00           C
ATOM   3240  HA  LEU   415      72.386  29.628  78.868  1.00  0.00           H
ATOM   3241  CB  LEU   415      72.430  31.735  78.553  1.00  0.00           C
ATOM   3242  HB2 LEU   415      72.343  32.607  79.200  1.00  0.00           H
ATOM   3243  HB3 LEU   415      73.501  31.618  78.388  1.00  0.00           H
ATOM   3244  CG  LEU   415      71.752  31.964  77.241  1.00  0.00           C
ATOM   3245  HG  LEU   415      70.679  32.134  77.330  1.00  0.00           H
ATOM   3246  CD1 LEU   415      72.291  33.250  76.614  1.00  0.00           C
ATOM   3247 HD11 LEU   415      71.756  33.508  75.700  1.00  0.00           H
ATOM   3248 HD12 LEU   415      71.990  34.088  77.243  1.00  0.00           H
ATOM   3249 HD13 LEU   415      73.367  33.157  76.466  1.00  0.00           H
ATOM   3250  CD2 LEU   415      71.990  30.752  76.388  1.00  0.00           C
ATOM   3251 HD21 LEU   415      71.649  29.841  76.879  1.00  0.00           H
ATOM   3252 HD22 LEU   415      71.473  31.103  75.494  1.00  0.00           H
ATOM   3253 HD23 LEU   415      73.072  30.784  76.261  1.00  0.00           H
ATOM   3254  C   LEU   415      73.097  30.530  80.699  1.00  0.00           C
ATOM   3255  O   LEU   415      74.279  30.830  80.492  1.00  0.00           O
ATOM   3256  N   SER   416      72.634  30.290  81.950  1.00  0.00           N
ATOM   3257  H   SER   416      71.789  29.749  82.060  1.00  0.00           H
ATOM   3258  CA  SER   416      73.538  30.358  83.130  1.00  0.00           C
ATOM   3259  HA  SER   416      74.127  31.272  83.043  1.00  0.00           H
ATOM   3260  CB  SER   416      72.755  30.369  84.459  1.00  0.00           C
ATOM   3261  HB2 SER   416      73.396  30.663  85.290  1.00  0.00           H
ATOM   3262  HB3 SER   416      71.916  31.063  84.500  1.00  0.00           H
ATOM   3263  OG  SER   416      72.311  29.099  84.896  1.00  0.00           O
ATOM   3264  HG  SER   416      73.051  28.715  85.372  1.00  0.00           H
ATOM   3265  C   SER   416      74.589  29.215  83.219  1.00  0.00           C
ATOM   3266  O   SER   416      75.698  29.386  83.629  1.00  0.00           O
ATOM   3267  N   SER   417      74.218  28.059  82.695  1.00  0.00           N
ATOM   3268  H   SER   417      73.261  27.974  82.383  1.00  0.00           H
ATOM   3269  CA  SER   417      75.113  26.923  82.654  1.00  0.00           C
ATOM   3270  HA  SER   417      75.816  26.948  83.487  1.00  0.00           H
ATOM   3271  CB  SER   417      74.311  25.688  82.580  1.00  0.00           C
ATOM   3272  HB2 SER   417      73.456  25.776  81.910  1.00  0.00           H
ATOM   3273  HB3 SER   417      74.860  24.770  82.370  1.00  0.00           H
ATOM   3274  OG  SER   417      73.675  25.452  83.854  1.00  0.00           O
ATOM   3275  HG  SER   417      74.178  25.800  84.594  1.00  0.00           H
ATOM   3276  C   SER   417      75.972  27.080  81.409  1.00  0.00           C
ATOM   3277  O   SER   417      75.389  27.160  80.323  1.00  0.00           O
ATOM   3278  N   VAL   418      77.274  26.914  81.522  1.00  0.00           N
ATOM   3279  H   VAL   418      77.598  26.761  82.466  1.00  0.00           H
ATOM   3280  CA  VAL   418      78.216  26.997  80.367  1.00  0.00           C
ATOM   3281  HA  VAL   418      78.061  27.907  79.787  1.00  0.00           H
ATOM   3282  CB  VAL   418      79.650  27.180  80.964  1.00  0.00           C
ATOM   3283  HB  VAL   418      79.913  26.383  81.660  1.00  0.00           H
ATOM   3284  CG1 VAL   418      80.704  27.147  79.831  1.00  0.00           C
ATOM   3285 HG11 VAL   418      80.657  26.147  79.400  1.00  0.00           H
ATOM   3286 HG12 VAL   418      80.388  27.874  79.083  1.00  0.00           H
ATOM   3287 HG13 VAL   418      81.723  27.291  80.191  1.00  0.00           H
ATOM   3288  CG2 VAL   418      79.861  28.478  81.707  1.00  0.00           C
ATOM   3289 HG21 VAL   418      80.927  28.675  81.817  1.00  0.00           H
ATOM   3290 HG22 VAL   418      79.358  29.280  81.167  1.00  0.00           H
ATOM   3291 HG23 VAL   418      79.450  28.436  82.716  1.00  0.00           H
ATOM   3292  C   VAL   418      77.979  25.904  79.228  1.00  0.00           C
ATOM   3293  O   VAL   418      78.063  26.267  78.061  1.00  0.00           O
ATOM   3294  N   ASP   419      77.443  24.757  79.581  1.00  0.00           N
ATOM   3295  H   ASP   419      77.378  24.588  80.575  1.00  0.00           H
ATOM   3296  CA  ASP   419      77.143  23.686  78.666  1.00  0.00           C
ATOM   3297  HA  ASP   419      77.968  23.520  77.973  1.00  0.00           H
ATOM   3298  CB  ASP   419      77.066  22.349  79.486  1.00  0.00           C
ATOM   3299  HB2 ASP   419      76.140  22.270  80.055  1.00  0.00           H
ATOM   3300  HB3 ASP   419      77.020  21.578  78.717  1.00  0.00           H
ATOM   3301  CG  ASP   419      78.266  22.021  80.402  1.00  0.00           C
ATOM   3302  OD1 ASP   419      79.388  22.150  79.847  1.00  0.00           O
ATOM   3303  OD2 ASP   419      78.164  21.452  81.511  1.00  0.00           O
ATOM   3304  C   ASP   419      75.927  23.997  77.796  1.00  0.00           C
ATOM   3305  O   ASP   419      75.909  23.774  76.569  1.00  0.00           O
ATOM   3306  N   ALA   420      74.968  24.622  78.455  1.00  0.00           N
ATOM   3307  H   ALA   420      75.148  24.870  79.417  1.00  0.00           H
ATOM   3308  CA  ALA   420      73.729  25.202  77.830  1.00  0.00           C
ATOM   3309  HA  ALA   420      73.268  24.581  77.062  1.00  0.00           H
ATOM   3310  CB  ALA   420      72.665  25.491  78.878  1.00  0.00           C
ATOM   3311  HB1 ALA   420      72.507  24.656  79.561  1.00  0.00           H
ATOM   3312  HB2 ALA   420      72.984  26.251  79.591  1.00  0.00           H
ATOM   3313  HB3 ALA   420      71.715  25.743  78.406  1.00  0.00           H
ATOM   3314  C   ALA   420      74.125  26.447  76.973  1.00  0.00           C
ATOM   3315  O   ALA   420      73.683  26.551  75.823  1.00  0.00           O
ATOM   3316  N   LEU   421      74.837  27.442  77.487  1.00  0.00           N
ATOM   3317  H   LEU   421      75.286  27.339  78.386  1.00  0.00           H
ATOM   3318  CA  LEU   421      75.312  28.530  76.622  1.00  0.00           C
ATOM   3319  HA  LEU   421      74.425  29.081  76.308  1.00  0.00           H
ATOM   3320  CB  LEU   421      76.101  29.463  77.590  1.00  0.00           C
ATOM   3321  HB2 LEU   421      75.370  29.818  78.317  1.00  0.00           H
ATOM   3322  HB3 LEU   421      76.881  28.988  78.185  1.00  0.00           H
ATOM   3323  CG  LEU   421      76.911  30.534  76.783  1.00  0.00           C
ATOM   3324  HG  LEU   421      77.692  30.149  76.126  1.00  0.00           H
ATOM   3325  CD1 LEU   421      76.008  31.483  75.967  1.00  0.00           C
ATOM   3326 HD11 LEU   421      76.446  32.287  75.375  1.00  0.00           H
ATOM   3327 HD12 LEU   421      75.369  31.027  75.210  1.00  0.00           H
ATOM   3328 HD13 LEU   421      75.320  31.918  76.692  1.00  0.00           H
ATOM   3329  CD2 LEU   421      77.717  31.479  77.782  1.00  0.00           C
ATOM   3330 HD21 LEU   421      78.311  32.227  77.257  1.00  0.00           H
ATOM   3331 HD22 LEU   421      76.987  31.993  78.408  1.00  0.00           H
ATOM   3332 HD23 LEU   421      78.428  30.774  78.213  1.00  0.00           H
ATOM   3333  C   LEU   421      76.108  28.064  75.368  1.00  0.00           C
ATOM   3334  O   LEU   421      75.978  28.686  74.297  1.00  0.00           O
ATOM   3335  N   ARG   422      77.078  27.142  75.564  1.00  0.00           N
ATOM   3336  H   ARG   422      77.129  26.915  76.547  1.00  0.00           H
ATOM   3337  CA  ARG   422      77.881  26.497  74.540  1.00  0.00           C
ATOM   3338  HA  ARG   422      78.344  27.342  74.031  1.00  0.00           H
ATOM   3339  CB  ARG   422      78.893  25.531  75.167  1.00  0.00           C
ATOM   3340  HB2 ARG   422      79.423  26.062  75.957  1.00  0.00           H
ATOM   3341  HB3 ARG   422      78.347  24.673  75.558  1.00  0.00           H
ATOM   3342  CG  ARG   422      79.911  25.100  74.127  1.00  0.00           C
ATOM   3343  HG2 ARG   422      79.423  24.895  73.174  1.00  0.00           H
ATOM   3344  HG3 ARG   422      80.653  25.860  73.885  1.00  0.00           H
ATOM   3345  CD  ARG   422      80.609  23.859  74.548  1.00  0.00           C
ATOM   3346  HD2 ARG   422      79.783  23.160  74.679  1.00  0.00           H
ATOM   3347  HD3 ARG   422      81.293  23.573  73.749  1.00  0.00           H
ATOM   3348  NE  ARG   422      81.346  23.952  75.792  1.00  0.00           N
ATOM   3349  HE  ARG   422      82.132  24.582  75.719  1.00  0.00           H
ATOM   3350  CZ  ARG   422      81.036  23.716  77.030  1.00  0.00           C
ATOM   3351  NH1 ARG   422      80.152  22.842  77.353  1.00  0.00           N
ATOM   3352 HH11 ARG   422      79.924  22.200  76.607  1.00  0.00           H
ATOM   3353 HH12 ARG   422      79.957  22.609  78.316  1.00  0.00           H
ATOM   3354  NH2 ARG   422      81.683  24.218  78.006  1.00  0.00           N
ATOM   3355 HH21 ARG   422      82.348  24.961  77.846  1.00  0.00           H
ATOM   3356 HH22 ARG   422      81.475  23.998  78.970  1.00  0.00           H
ATOM   3357  C   ARG   422      76.909  25.890  73.525  1.00  0.00           C
ATOM   3358  O   ARG   422      76.892  26.307  72.342  1.00  0.00           O
ATOM   3359  N   GLY   423      76.121  24.877  73.914  1.00  0.00           N
ATOM   3360  H   GLY   423      75.942  24.755  74.901  1.00  0.00           H
ATOM   3361  CA  GLY   423      75.261  24.073  73.018  1.00  0.00           C
ATOM   3362  HA2 GLY   423      75.838  23.416  72.367  1.00  0.00           H
ATOM   3363  HA3 GLY   423      74.650  23.502  73.718  1.00  0.00           H
ATOM   3364  C   GLY   423      74.198  24.822  72.113  1.00  0.00           C
ATOM   3365  O   GLY   423      74.098  24.556  70.908  1.00  0.00           O
ATOM   3366  N   PHE   424      73.326  25.630  72.717  1.00  0.00           N
ATOM   3367  H   PHE   424      73.425  25.602  73.721  1.00  0.00           H
ATOM   3368  CA  PHE   424      72.243  26.249  72.004  1.00  0.00           C
ATOM   3369  HA  PHE   424      71.793  25.646  71.215  1.00  0.00           H
ATOM   3370  CB  PHE   424      71.152  26.544  72.975  1.00  0.00           C
ATOM   3371  HB2 PHE   424      71.431  27.489  73.441  1.00  0.00           H
ATOM   3372  HB3 PHE   424      70.208  26.765  72.477  1.00  0.00           H
ATOM   3373  CG  PHE   424      70.800  25.459  73.949  1.00  0.00           C
ATOM   3374  CD1 PHE   424      70.344  24.238  73.346  1.00  0.00           C
ATOM   3375  HD1 PHE   424      70.381  24.078  72.279  1.00  0.00           H
ATOM   3376  CE1 PHE   424      70.008  23.143  74.098  1.00  0.00           C
ATOM   3377  HE1 PHE   424      69.768  22.138  73.784  1.00  0.00           H
ATOM   3378  CZ  PHE   424      70.071  23.296  75.539  1.00  0.00           C
ATOM   3379  HZ  PHE   424      69.729  22.473  76.149  1.00  0.00           H
ATOM   3380  CE2 PHE   424      70.471  24.501  76.080  1.00  0.00           C
ATOM   3381  HE2 PHE   424      70.446  24.571  77.158  1.00  0.00           H
ATOM   3382  CD2 PHE   424      70.877  25.621  75.309  1.00  0.00           C
ATOM   3383  HD2 PHE   424      71.136  26.557  75.783  1.00  0.00           H
ATOM   3384  C   PHE   424      72.573  27.554  71.352  1.00  0.00           C
ATOM   3385  O   PHE   424      71.891  27.896  70.359  1.00  0.00           O
ATOM   3386  N   VAL   425      73.561  28.303  71.924  1.00  0.00           N
ATOM   3387  H   VAL   425      73.990  27.926  72.757  1.00  0.00           H
ATOM   3388  CA  VAL   425      73.913  29.698  71.487  1.00  0.00           C
ATOM   3389  HA  VAL   425      73.463  29.872  70.509  1.00  0.00           H
ATOM   3390  CB  VAL   425      73.507  30.793  72.425  1.00  0.00           C
ATOM   3391  HB  VAL   425      73.992  30.650  73.391  1.00  0.00           H
ATOM   3392  CG1 VAL   425      74.028  32.222  72.145  1.00  0.00           C
ATOM   3393 HG11 VAL   425      73.307  32.978  72.456  1.00  0.00           H
ATOM   3394 HG12 VAL   425      75.004  32.398  72.597  1.00  0.00           H
ATOM   3395 HG13 VAL   425      74.247  32.416  71.095  1.00  0.00           H
ATOM   3396  CG2 VAL   425      71.941  30.676  72.514  1.00  0.00           C
ATOM   3397 HG21 VAL   425      71.677  29.644  72.745  1.00  0.00           H
ATOM   3398 HG22 VAL   425      71.557  31.304  73.317  1.00  0.00           H
ATOM   3399 HG23 VAL   425      71.530  30.991  71.555  1.00  0.00           H
ATOM   3400  C   VAL   425      75.428  29.862  70.965  1.00  0.00           C
ATOM   3401  O   VAL   425      75.699  30.175  69.808  1.00  0.00           O
ATOM   3402  N   LEU   426      76.433  29.876  71.856  1.00  0.00           N
ATOM   3403  H   LEU   426      76.283  29.569  72.806  1.00  0.00           H
ATOM   3404  CA  LEU   426      77.801  30.261  71.597  1.00  0.00           C
ATOM   3405  HA  LEU   426      77.839  31.315  71.322  1.00  0.00           H
ATOM   3406  CB  LEU   426      78.591  30.233  72.903  1.00  0.00           C
ATOM   3407  HB2 LEU   426      78.310  31.047  73.572  1.00  0.00           H
ATOM   3408  HB3 LEU   426      78.470  29.236  73.324  1.00  0.00           H
ATOM   3409  CG  LEU   426      80.099  30.370  72.644  1.00  0.00           C
ATOM   3410  HG  LEU   426      80.539  29.641  71.965  1.00  0.00           H
ATOM   3411  CD1 LEU   426      80.587  31.735  72.154  1.00  0.00           C
ATOM   3412 HD11 LEU   426      81.659  31.581  72.024  1.00  0.00           H
ATOM   3413 HD12 LEU   426      80.191  31.932  71.157  1.00  0.00           H
ATOM   3414 HD13 LEU   426      80.484  32.451  72.969  1.00  0.00           H
ATOM   3415  CD2 LEU   426      80.800  30.029  74.006  1.00  0.00           C
ATOM   3416 HD21 LEU   426      80.276  30.524  74.823  1.00  0.00           H
ATOM   3417 HD22 LEU   426      80.800  29.002  74.371  1.00  0.00           H
ATOM   3418 HD23 LEU   426      81.829  30.384  74.046  1.00  0.00           H
ATOM   3419  C   LEU   426      78.479  29.466  70.516  1.00  0.00           C
ATOM   3420  O   LEU   426      79.089  29.972  69.587  1.00  0.00           O
ATOM   3421  N   ALA   427      78.330  28.160  70.610  1.00  0.00           N
ATOM   3422  H   ALA   427      77.730  27.743  71.308  1.00  0.00           H
ATOM   3423  CA  ALA   427      78.896  27.315  69.584  1.00  0.00           C
ATOM   3424  HA  ALA   427      79.916  27.660  69.416  1.00  0.00           H
ATOM   3425  CB  ALA   427      79.086  25.903  70.076  1.00  0.00           C
ATOM   3426  HB1 ALA   427      78.164  25.369  70.303  1.00  0.00           H
ATOM   3427  HB2 ALA   427      79.714  25.448  69.310  1.00  0.00           H
ATOM   3428  HB3 ALA   427      79.606  25.938  71.033  1.00  0.00           H
ATOM   3429  C   ALA   427      78.203  27.435  68.284  1.00  0.00           C
ATOM   3430  O   ALA   427      78.971  27.599  67.362  1.00  0.00           O
ATOM   3431  N   PRO   428      76.849  27.449  68.124  1.00  0.00           N
ATOM   3432  CD  PRO   428      75.760  26.951  68.967  1.00  0.00           C
ATOM   3433  HD2 PRO   428      75.796  27.414  69.953  1.00  0.00           H
ATOM   3434  HD3 PRO   428      75.843  25.865  69.015  1.00  0.00           H
ATOM   3435  CG  PRO   428      74.514  27.436  68.201  1.00  0.00           C
ATOM   3436  HG2 PRO   428      74.215  28.454  68.450  1.00  0.00           H
ATOM   3437  HG3 PRO   428      73.648  26.792  68.356  1.00  0.00           H
ATOM   3438  CB  PRO   428      74.928  27.512  66.728  1.00  0.00           C
ATOM   3439  HB2 PRO   428      74.344  28.270  66.207  1.00  0.00           H
ATOM   3440  HB3 PRO   428      74.631  26.673  66.098  1.00  0.00           H
ATOM   3441  CA  PRO   428      76.431  27.764  66.682  1.00  0.00           C
ATOM   3442  HA  PRO   428      76.804  27.033  65.964  1.00  0.00           H
ATOM   3443  C   PRO   428      76.826  29.161  66.204  1.00  0.00           C
ATOM   3444  O   PRO   428      77.002  29.413  65.023  1.00  0.00           O
ATOM   3445  N   LEU   429      76.841  30.200  67.067  1.00  0.00           N
ATOM   3446  H   LEU   429      76.666  29.978  68.037  1.00  0.00           H
ATOM   3447  CA  LEU   429      77.364  31.542  66.629  1.00  0.00           C
ATOM   3448  HA  LEU   429      76.704  31.878  65.829  1.00  0.00           H
ATOM   3449  CB  LEU   429      77.331  32.546  67.818  1.00  0.00           C
ATOM   3450  HB2 LEU   429      76.323  32.665  68.217  1.00  0.00           H
ATOM   3451  HB3 LEU   429      77.858  32.134  68.679  1.00  0.00           H
ATOM   3452  CG  LEU   429      77.989  33.877  67.503  1.00  0.00           C
ATOM   3453  HG  LEU   429      79.061  33.803  67.318  1.00  0.00           H
ATOM   3454  CD1 LEU   429      77.443  34.542  66.226  1.00  0.00           C
ATOM   3455 HD11 LEU   429      76.360  34.627  66.322  1.00  0.00           H
ATOM   3456 HD12 LEU   429      77.993  35.483  66.237  1.00  0.00           H
ATOM   3457 HD13 LEU   429      77.620  33.960  65.322  1.00  0.00           H
ATOM   3458  CD2 LEU   429      77.755  34.807  68.641  1.00  0.00           C
ATOM   3459 HD21 LEU   429      76.688  34.996  68.755  1.00  0.00           H
ATOM   3460 HD22 LEU   429      78.109  34.435  69.603  1.00  0.00           H
ATOM   3461 HD23 LEU   429      78.281  35.748  68.481  1.00  0.00           H
ATOM   3462  C   LEU   429      78.793  31.401  66.135  1.00  0.00           C
ATOM   3463  O   LEU   429      79.079  31.804  65.016  1.00  0.00           O
ATOM   3464  N   PHE   430      79.656  30.596  66.790  1.00  0.00           N
ATOM   3465  H   PHE   430      79.241  30.056  67.535  1.00  0.00           H
ATOM   3466  CA  PHE   430      81.095  30.411  66.462  1.00  0.00           C
ATOM   3467  HA  PHE   430      81.452  31.368  66.080  1.00  0.00           H
ATOM   3468  CB  PHE   430      81.896  30.001  67.649  1.00  0.00           C
ATOM   3469  HB2 PHE   430      82.072  30.874  68.278  1.00  0.00           H
ATOM   3470  HB3 PHE   430      81.284  29.366  68.290  1.00  0.00           H
ATOM   3471  CG  PHE   430      83.238  29.388  67.370  1.00  0.00           C
ATOM   3472  CD1 PHE   430      84.307  30.102  66.907  1.00  0.00           C
ATOM   3473  HD1 PHE   430      84.225  31.135  66.603  1.00  0.00           H
ATOM   3474  CE1 PHE   430      85.555  29.487  66.785  1.00  0.00           C
ATOM   3475  HE1 PHE   430      86.451  29.957  66.410  1.00  0.00           H
ATOM   3476  CZ  PHE   430      85.721  28.144  67.059  1.00  0.00           C
ATOM   3477  HZ  PHE   430      86.643  27.584  67.016  1.00  0.00           H
ATOM   3478  CE2 PHE   430      84.683  27.449  67.548  1.00  0.00           C
ATOM   3479  HE2 PHE   430      84.798  26.380  67.649  1.00  0.00           H
ATOM   3480  CD2 PHE   430      83.463  28.031  67.623  1.00  0.00           C
ATOM   3481  HD2 PHE   430      82.629  27.448  67.984  1.00  0.00           H
ATOM   3482  C   PHE   430      81.166  29.577  65.164  1.00  0.00           C
ATOM   3483  O   PHE   430      81.916  29.983  64.255  1.00  0.00           O
ATOM   3484  N   VAL   431      80.328  28.557  64.977  1.00  0.00           N
ATOM   3485  H   VAL   431      79.848  28.272  65.818  1.00  0.00           H
ATOM   3486  CA  VAL   431      80.414  27.728  63.885  1.00  0.00           C
ATOM   3487  HA  VAL   431      81.493  27.573  63.866  1.00  0.00           H
ATOM   3488  CB  VAL   431      79.805  26.322  64.330  1.00  0.00           C
ATOM   3489  HB  VAL   431      78.847  26.442  64.836  1.00  0.00           H
ATOM   3490  CG1 VAL   431      79.505  25.400  63.126  1.00  0.00           C
ATOM   3491 HG11 VAL   431      78.834  25.896  62.425  1.00  0.00           H
ATOM   3492 HG12 VAL   431      80.379  25.239  62.494  1.00  0.00           H
ATOM   3493 HG13 VAL   431      79.022  24.485  63.468  1.00  0.00           H
ATOM   3494  CG2 VAL   431      80.647  25.478  65.346  1.00  0.00           C
ATOM   3495 HG21 VAL   431      81.614  25.282  64.883  1.00  0.00           H
ATOM   3496 HG22 VAL   431      80.750  26.067  66.257  1.00  0.00           H
ATOM   3497 HG23 VAL   431      80.107  24.575  65.630  1.00  0.00           H
ATOM   3498  C   VAL   431      79.994  28.280  62.595  1.00  0.00           C
ATOM   3499  O   VAL   431      80.600  28.115  61.555  1.00  0.00           O
ATOM   3500  N   TYR   432      78.760  28.810  62.597  1.00  0.00           N
ATOM   3501  H   TYR   432      78.470  29.103  63.519  1.00  0.00           H
ATOM   3502  CA  TYR   432      78.257  29.479  61.391  1.00  0.00           C
ATOM   3503  HA  TYR   432      78.272  28.665  60.666  1.00  0.00           H
ATOM   3504  CB  TYR   432      76.793  29.892  61.571  1.00  0.00           C
ATOM   3505  HB2 TYR   432      76.683  30.650  62.347  1.00  0.00           H
ATOM   3506  HB3 TYR   432      76.532  30.416  60.652  1.00  0.00           H
ATOM   3507  CG  TYR   432      75.750  28.774  61.879  1.00  0.00           C
ATOM   3508  CD1 TYR   432      74.878  28.888  62.905  1.00  0.00           C
ATOM   3509  HD1 TYR   432      75.076  29.741  63.536  1.00  0.00           H
ATOM   3510  CE1 TYR   432      73.926  27.919  63.185  1.00  0.00           C
ATOM   3511  HE1 TYR   432      73.419  27.989  64.136  1.00  0.00           H
ATOM   3512  CZ  TYR   432      73.547  26.968  62.189  1.00  0.00           C
ATOM   3513  OH  TYR   432      72.664  25.983  62.414  1.00  0.00           O
ATOM   3514  HH  TYR   432      72.613  25.612  63.298  1.00  0.00           H
ATOM   3515  CE2 TYR   432      74.413  26.825  61.086  1.00  0.00           C
ATOM   3516  HE2 TYR   432      74.230  25.981  60.438  1.00  0.00           H
ATOM   3517  CD2 TYR   432      75.511  27.732  60.941  1.00  0.00           C
ATOM   3518  HD2 TYR   432      76.131  27.681  60.058  1.00  0.00           H
ATOM   3519  C   TYR   432      79.073  30.682  60.974  1.00  0.00           C
ATOM   3520  O   TYR   432      79.386  30.834  59.818  1.00  0.00           O
ATOM   3521  N   LEU   433      79.631  31.423  61.885  1.00  0.00           N
ATOM   3522  H   LEU   433      79.407  31.096  62.814  1.00  0.00           H
ATOM   3523  CA  LEU   433      80.707  32.370  61.646  1.00  0.00           C
ATOM   3524  HA  LEU   433      80.309  33.082  60.922  1.00  0.00           H
ATOM   3525  CB  LEU   433      81.092  33.129  62.951  1.00  0.00           C
ATOM   3526  HB2 LEU   433      80.142  33.508  63.327  1.00  0.00           H
ATOM   3527  HB3 LEU   433      81.489  32.441  63.699  1.00  0.00           H
ATOM   3528  CG  LEU   433      82.140  34.216  62.680  1.00  0.00           C
ATOM   3529  HG  LEU   433      83.061  33.813  62.260  1.00  0.00           H
ATOM   3530  CD1 LEU   433      81.781  35.225  61.562  1.00  0.00           C
ATOM   3531 HD11 LEU   433      82.407  36.113  61.655  1.00  0.00           H
ATOM   3532 HD12 LEU   433      81.630  34.777  60.580  1.00  0.00           H
ATOM   3533 HD13 LEU   433      80.817  35.719  61.689  1.00  0.00           H
ATOM   3534  CD2 LEU   433      82.502  34.798  64.044  1.00  0.00           C
ATOM   3535 HD21 LEU   433      83.273  35.568  64.026  1.00  0.00           H
ATOM   3536 HD22 LEU   433      81.597  35.155  64.536  1.00  0.00           H
ATOM   3537 HD23 LEU   433      82.949  33.945  64.554  1.00  0.00           H
ATOM   3538  C   LEU   433      81.956  31.763  60.995  1.00  0.00           C
ATOM   3539  O   LEU   433      82.332  32.241  59.953  1.00  0.00           O
ATOM   3540  N   PHE   434      82.555  30.716  61.503  1.00  0.00           N
ATOM   3541  H   PHE   434      82.187  30.303  62.348  1.00  0.00           H
ATOM   3542  CA  PHE   434      83.693  30.039  60.898  1.00  0.00           C
ATOM   3543  HA  PHE   434      84.541  30.697  60.709  1.00  0.00           H
ATOM   3544  CB  PHE   434      84.205  28.957  61.928  1.00  0.00           C
ATOM   3545  HB2 PHE   434      84.519  29.413  62.868  1.00  0.00           H
ATOM   3546  HB3 PHE   434      83.357  28.316  62.167  1.00  0.00           H
ATOM   3547  CG  PHE   434      85.379  28.138  61.423  1.00  0.00           C
ATOM   3548  CD1 PHE   434      86.279  28.709  60.479  1.00  0.00           C
ATOM   3549  HD1 PHE   434      86.266  29.708  60.068  1.00  0.00           H
ATOM   3550  CE1 PHE   434      87.474  28.099  60.067  1.00  0.00           C
ATOM   3551  HE1 PHE   434      88.123  28.578  59.349  1.00  0.00           H
ATOM   3552  CZ  PHE   434      87.811  26.860  60.677  1.00  0.00           C
ATOM   3553  HZ  PHE   434      88.764  26.381  60.507  1.00  0.00           H
ATOM   3554  CE2 PHE   434      86.969  26.314  61.683  1.00  0.00           C
ATOM   3555  HE2 PHE   434      87.310  25.406  62.159  1.00  0.00           H
ATOM   3556  CD2 PHE   434      85.818  26.973  62.095  1.00  0.00           C
ATOM   3557  HD2 PHE   434      85.229  26.641  62.937  1.00  0.00           H
ATOM   3558  C   PHE   434      83.433  29.572  59.467  1.00  0.00           C
ATOM   3559  O   PHE   434      84.084  29.912  58.532  1.00  0.00           O
ATOM   3560  N   ILE   435      82.428  28.797  59.268  1.00  0.00           N
ATOM   3561  H   ILE   435      81.804  28.567  60.028  1.00  0.00           H
ATOM   3562  CA  ILE   435      82.168  28.112  57.951  1.00  0.00           C
ATOM   3563  HA  ILE   435      83.144  27.723  57.663  1.00  0.00           H
ATOM   3564  CB  ILE   435      81.140  26.968  58.097  1.00  0.00           C
ATOM   3565  HB  ILE   435      80.194  27.407  58.414  1.00  0.00           H
ATOM   3566  CG2 ILE   435      80.838  26.461  56.672  1.00  0.00           C
ATOM   3567 HG21 ILE   435      81.829  26.296  56.251  1.00  0.00           H
ATOM   3568 HG22 ILE   435      80.177  25.596  56.617  1.00  0.00           H
ATOM   3569 HG23 ILE   435      80.225  27.198  56.153  1.00  0.00           H
ATOM   3570  CG1 ILE   435      81.558  25.836  59.058  1.00  0.00           C
ATOM   3571 HG12 ILE   435      82.449  25.333  58.682  1.00  0.00           H
ATOM   3572 HG13 ILE   435      81.811  26.384  59.965  1.00  0.00           H
ATOM   3573  CD1 ILE   435      80.411  24.804  59.270  1.00  0.00           C
ATOM   3574 HD11 ILE   435      80.683  24.357  60.226  1.00  0.00           H
ATOM   3575 HD12 ILE   435      79.390  25.180  59.208  1.00  0.00           H
ATOM   3576 HD13 ILE   435      80.524  24.018  58.524  1.00  0.00           H
ATOM   3577  C   ILE   435      81.819  29.145  56.855  1.00  0.00           C
ATOM   3578  O   ILE   435      82.457  29.123  55.836  1.00  0.00           O
ATOM   3579  N   GLY   436      81.000  30.118  57.183  1.00  0.00           N
ATOM   3580  H   GLY   436      80.593  29.985  58.098  1.00  0.00           H
ATOM   3581  CA  GLY   436      80.727  31.362  56.413  1.00  0.00           C
ATOM   3582  HA2 GLY   436      80.150  31.127  55.519  1.00  0.00           H
ATOM   3583  HA3 GLY   436      80.057  32.045  56.934  1.00  0.00           H
ATOM   3584  C   GLY   436      81.958  32.089  55.982  1.00  0.00           C
ATOM   3585  O   GLY   436      82.164  32.384  54.850  1.00  0.00           O
ATOM   3586  N   THR   437      82.757  32.527  56.967  1.00  0.00           N
ATOM   3587  H   THR   437      82.435  32.330  57.904  1.00  0.00           H
ATOM   3588  CA  THR   437      84.081  33.082  56.691  1.00  0.00           C
ATOM   3589  HA  THR   437      83.865  34.026  56.190  1.00  0.00           H
ATOM   3590  CB  THR   437      84.791  33.436  58.035  1.00  0.00           C
ATOM   3591  HB  THR   437      84.976  32.459  58.482  1.00  0.00           H
ATOM   3592  CG2 THR   437      86.114  34.226  57.792  1.00  0.00           C
ATOM   3593 HG21 THR   437      85.986  35.110  57.168  1.00  0.00           H
ATOM   3594 HG22 THR   437      86.466  34.542  58.774  1.00  0.00           H
ATOM   3595 HG23 THR   437      86.899  33.675  57.273  1.00  0.00           H
ATOM   3596  OG1 THR   437      83.959  34.232  58.848  1.00  0.00           O
ATOM   3597  HG1 THR   437      83.197  33.763  59.195  1.00  0.00           H
ATOM   3598  C   THR   437      84.945  32.194  55.775  1.00  0.00           C
ATOM   3599  O   THR   437      85.699  32.626  54.877  1.00  0.00           O
ATOM   3600  N   SER   438      84.996  30.882  56.056  1.00  0.00           N
ATOM   3601  H   SER   438      84.519  30.572  56.890  1.00  0.00           H
ATOM   3602  CA  SER   438      85.725  29.959  55.211  1.00  0.00           C
ATOM   3603  HA  SER   438      86.715  30.396  55.080  1.00  0.00           H
ATOM   3604  CB  SER   438      85.933  28.694  55.915  1.00  0.00           C
ATOM   3605  HB2 SER   438      84.962  28.217  56.050  1.00  0.00           H
ATOM   3606  HB3 SER   438      86.580  28.148  55.228  1.00  0.00           H
ATOM   3607  OG  SER   438      86.560  28.871  57.105  1.00  0.00           O
ATOM   3608  HG  SER   438      85.923  29.201  57.743  1.00  0.00           H
ATOM   3609  C   SER   438      85.231  29.856  53.781  1.00  0.00           C
ATOM   3610  O   SER   438      86.045  29.822  52.851  1.00  0.00           O
ATOM   3611  N   PHE   439      83.920  29.955  53.587  1.00  0.00           N
ATOM   3612  H   PHE   439      83.215  29.822  54.299  1.00  0.00           H
ATOM   3613  CA  PHE   439      83.384  30.090  52.251  1.00  0.00           C
ATOM   3614  HA  PHE   439      83.890  29.332  51.653  1.00  0.00           H
ATOM   3615  CB  PHE   439      81.888  29.769  52.226  1.00  0.00           C
ATOM   3616  HB2 PHE   439      81.374  30.365  52.980  1.00  0.00           H
ATOM   3617  HB3 PHE   439      81.522  29.979  51.220  1.00  0.00           H
ATOM   3618  CG  PHE   439      81.443  28.278  52.327  1.00  0.00           C
ATOM   3619  CD1 PHE   439      81.873  27.449  51.338  1.00  0.00           C
ATOM   3620  HD1 PHE   439      82.588  27.844  50.632  1.00  0.00           H
ATOM   3621  CE1 PHE   439      81.510  26.115  51.339  1.00  0.00           C
ATOM   3622  HE1 PHE   439      81.993  25.605  50.518  1.00  0.00           H
ATOM   3623  CZ  PHE   439      80.666  25.556  52.255  1.00  0.00           C
ATOM   3624  HZ  PHE   439      80.229  24.573  52.159  1.00  0.00           H
ATOM   3625  CE2 PHE   439      80.432  26.344  53.385  1.00  0.00           C
ATOM   3626  HE2 PHE   439      79.697  25.998  54.096  1.00  0.00           H
ATOM   3627  CD2 PHE   439      80.819  27.711  53.417  1.00  0.00           C
ATOM   3628  HD2 PHE   439      80.350  28.323  54.174  1.00  0.00           H
ATOM   3629  C   PHE   439      83.646  31.368  51.512  1.00  0.00           C
ATOM   3630  O   PHE   439      83.875  31.315  50.381  1.00  0.00           O
ATOM   3631  N   LEU   440      83.605  32.510  52.211  1.00  0.00           N
ATOM   3632  H   LEU   440      83.359  32.403  53.185  1.00  0.00           H
ATOM   3633  CA  LEU   440      84.111  33.722  51.766  1.00  0.00           C
ATOM   3634  HA  LEU   440      83.582  33.810  50.817  1.00  0.00           H
ATOM   3635  CB  LEU   440      83.681  34.875  52.733  1.00  0.00           C
ATOM   3636  HB2 LEU   440      84.130  34.585  53.683  1.00  0.00           H
ATOM   3637  HB3 LEU   440      84.183  35.823  52.537  1.00  0.00           H
ATOM   3638  CG  LEU   440      82.140  35.037  52.834  1.00  0.00           C
ATOM   3639  HG  LEU   440      81.656  34.060  52.838  1.00  0.00           H
ATOM   3640  CD1 LEU   440      81.842  35.698  54.093  1.00  0.00           C
ATOM   3641 HD11 LEU   440      82.066  36.763  54.036  1.00  0.00           H
ATOM   3642 HD12 LEU   440      80.784  35.526  54.290  1.00  0.00           H
ATOM   3643 HD13 LEU   440      82.367  35.269  54.947  1.00  0.00           H
ATOM   3644  CD2 LEU   440      81.539  35.875  51.679  1.00  0.00           C
ATOM   3645 HD21 LEU   440      80.473  36.035  51.842  1.00  0.00           H
ATOM   3646 HD22 LEU   440      82.005  36.861  51.679  1.00  0.00           H
ATOM   3647 HD23 LEU   440      81.704  35.355  50.735  1.00  0.00           H
ATOM   3648  C   LEU   440      85.623  33.749  51.434  1.00  0.00           C
ATOM   3649  O   LEU   440      86.014  34.357  50.392  1.00  0.00           O
ATOM   3650  N   LEU   441      86.501  33.049  52.222  1.00  0.00           N
ATOM   3651  H   LEU   441      86.212  32.673  53.113  1.00  0.00           H
ATOM   3652  CA  LEU   441      87.922  32.929  51.930  1.00  0.00           C
ATOM   3653  HA  LEU   441      88.260  33.946  51.733  1.00  0.00           H
ATOM   3654  CB  LEU   441      88.792  32.328  53.076  1.00  0.00           C
ATOM   3655  HB2 LEU   441      88.832  33.024  53.914  1.00  0.00           H
ATOM   3656  HB3 LEU   441      88.331  31.371  53.322  1.00  0.00           H
ATOM   3657  CG  LEU   441      90.228  31.892  52.802  1.00  0.00           C
ATOM   3658  HG  LEU   441      90.293  31.039  52.126  1.00  0.00           H
ATOM   3659  CD1 LEU   441      91.022  33.084  52.289  1.00  0.00           C
ATOM   3660 HD11 LEU   441      90.469  33.692  51.573  1.00  0.00           H
ATOM   3661 HD12 LEU   441      91.477  33.671  53.087  1.00  0.00           H
ATOM   3662 HD13 LEU   441      91.841  32.589  51.767  1.00  0.00           H
ATOM   3663  CD2 LEU   441      90.903  31.474  54.145  1.00  0.00           C
ATOM   3664 HD21 LEU   441      90.456  30.595  54.610  1.00  0.00           H
ATOM   3665 HD22 LEU   441      91.951  31.256  53.938  1.00  0.00           H
ATOM   3666 HD23 LEU   441      90.830  32.316  54.833  1.00  0.00           H
ATOM   3667  C   LEU   441      88.138  32.128  50.616  1.00  0.00           C
ATOM   3668  O   LEU   441      88.925  32.559  49.793  1.00  0.00           O
ATOM   3669  N   ALA   442      87.426  30.998  50.421  1.00  0.00           N
ATOM   3670  H   ALA   442      86.896  30.765  51.249  1.00  0.00           H
ATOM   3671  CA  ALA   442      87.518  30.216  49.257  1.00  0.00           C
ATOM   3672  HA  ALA   442      88.577  30.040  49.069  1.00  0.00           H
ATOM   3673  CB  ALA   442      86.992  28.810  49.553  1.00  0.00           C
ATOM   3674  HB1 ALA   442      87.447  28.284  50.392  1.00  0.00           H
ATOM   3675  HB2 ALA   442      85.907  28.860  49.654  1.00  0.00           H
ATOM   3676  HB3 ALA   442      87.194  28.225  48.656  1.00  0.00           H
ATOM   3677  C   ALA   442      86.882  30.902  47.987  1.00  0.00           C
ATOM   3678  O   ALA   442      87.481  30.896  46.889  1.00  0.00           O
ATOM   3679  N   GLY   443      85.801  31.568  48.187  1.00  0.00           N
ATOM   3680  H   GLY   443      85.305  31.364  49.043  1.00  0.00           H
ATOM   3681  CA  GLY   443      85.297  32.662  47.371  1.00  0.00           C
ATOM   3682  HA2 GLY   443      84.740  32.199  46.557  1.00  0.00           H
ATOM   3683  HA3 GLY   443      84.599  33.271  47.945  1.00  0.00           H
ATOM   3684  C   GLY   443      86.360  33.638  46.764  1.00  0.00           C
ATOM   3685  O   GLY   443      86.444  33.748  45.542  1.00  0.00           O
ATOM   3686  N   PHE   444      87.188  34.259  47.625  1.00  0.00           N
ATOM   3687  H   PHE   444      87.233  34.107  48.622  1.00  0.00           H
ATOM   3688  CA  PHE   444      88.093  35.258  47.107  1.00  0.00           C
ATOM   3689  HA  PHE   444      87.550  35.921  46.433  1.00  0.00           H
ATOM   3690  CB  PHE   444      88.567  36.204  48.305  1.00  0.00           C
ATOM   3691  HB2 PHE   444      87.725  36.329  48.986  1.00  0.00           H
ATOM   3692  HB3 PHE   444      89.360  35.822  48.947  1.00  0.00           H
ATOM   3693  CG  PHE   444      88.970  37.548  47.767  1.00  0.00           C
ATOM   3694  CD1 PHE   444      88.195  38.682  48.074  1.00  0.00           C
ATOM   3695  HD1 PHE   444      87.378  38.565  48.770  1.00  0.00           H
ATOM   3696  CE1 PHE   444      88.661  39.967  47.793  1.00  0.00           C
ATOM   3697  HE1 PHE   444      88.134  40.837  48.154  1.00  0.00           H
ATOM   3698  CZ  PHE   444      89.820  40.153  47.025  1.00  0.00           C
ATOM   3699  HZ  PHE   444      90.248  41.128  46.841  1.00  0.00           H
ATOM   3700  CE2 PHE   444      90.529  39.010  46.623  1.00  0.00           C
ATOM   3701  HE2 PHE   444      91.418  39.201  46.040  1.00  0.00           H
ATOM   3702  CD2 PHE   444      90.170  37.743  47.077  1.00  0.00           C
ATOM   3703  HD2 PHE   444      90.880  36.940  46.944  1.00  0.00           H
ATOM   3704  C   PHE   444      89.338  34.537  46.477  1.00  0.00           C
ATOM   3705  O   PHE   444      89.783  35.007  45.432  1.00  0.00           O
ATOM   3706  N   VAL   445      89.830  33.427  47.079  1.00  0.00           N
ATOM   3707  H   VAL   445      89.536  33.204  48.019  1.00  0.00           H
ATOM   3708  CA  VAL   445      90.888  32.673  46.366  1.00  0.00           C
ATOM   3709  HA  VAL   445      91.731  33.356  46.261  1.00  0.00           H
ATOM   3710  CB  VAL   445      91.310  31.445  47.225  1.00  0.00           C
ATOM   3711  HB  VAL   445      90.415  30.906  47.537  1.00  0.00           H
ATOM   3712  CG1 VAL   445      92.227  30.403  46.571  1.00  0.00           C
ATOM   3713 HG11 VAL   445      93.056  30.863  46.034  1.00  0.00           H
ATOM   3714 HG12 VAL   445      92.676  29.812  47.369  1.00  0.00           H
ATOM   3715 HG13 VAL   445      91.699  29.837  45.803  1.00  0.00           H
ATOM   3716  CG2 VAL   445      91.951  31.875  48.547  1.00  0.00           C
ATOM   3717 HG21 VAL   445      92.234  31.131  49.291  1.00  0.00           H
ATOM   3718 HG22 VAL   445      92.877  32.424  48.374  1.00  0.00           H
ATOM   3719 HG23 VAL   445      91.197  32.413  49.122  1.00  0.00           H
ATOM   3720  C   VAL   445      90.643  32.212  44.911  1.00  0.00           C
ATOM   3721  O   VAL   445      91.437  32.261  43.974  1.00  0.00           O
ATOM   3722  N   SER   446      89.418  31.708  44.733  1.00  0.00           N
ATOM   3723  H   SER   446      88.741  31.824  45.475  1.00  0.00           H
ATOM   3724  CA  SER   446      88.873  31.231  43.421  1.00  0.00           C
ATOM   3725  HA  SER   446      89.527  30.469  42.998  1.00  0.00           H
ATOM   3726  CB  SER   446      87.513  30.526  43.586  1.00  0.00           C
ATOM   3727  HB2 SER   446      87.553  29.813  44.409  1.00  0.00           H
ATOM   3728  HB3 SER   446      86.726  31.265  43.736  1.00  0.00           H
ATOM   3729  OG  SER   446      87.211  29.755  42.410  1.00  0.00           O
ATOM   3730  HG  SER   446      86.286  29.517  42.516  1.00  0.00           H
ATOM   3731  C   SER   446      88.855  32.419  42.454  1.00  0.00           C
ATOM   3732  O   SER   446      89.389  32.359  41.330  1.00  0.00           O
ATOM   3733  N   LEU   447      88.144  33.501  42.850  1.00  0.00           N
ATOM   3734  H   LEU   447      87.623  33.465  43.714  1.00  0.00           H
ATOM   3735  CA  LEU   447      87.841  34.708  42.073  1.00  0.00           C
ATOM   3736  HA  LEU   447      87.291  34.342  41.206  1.00  0.00           H
ATOM   3737  CB  LEU   447      86.958  35.602  42.985  1.00  0.00           C
ATOM   3738  HB2 LEU   447      86.102  34.933  43.074  1.00  0.00           H
ATOM   3739  HB3 LEU   447      87.359  35.846  43.969  1.00  0.00           H
ATOM   3740  CG  LEU   447      86.404  36.868  42.385  1.00  0.00           C
ATOM   3741  HG  LEU   447      87.244  37.563  42.394  1.00  0.00           H
ATOM   3742  CD1 LEU   447      85.852  36.705  40.974  1.00  0.00           C
ATOM   3743 HD11 LEU   447      85.071  35.958  40.834  1.00  0.00           H
ATOM   3744 HD12 LEU   447      85.417  37.683  40.766  1.00  0.00           H
ATOM   3745 HD13 LEU   447      86.662  36.589  40.254  1.00  0.00           H
ATOM   3746  CD2 LEU   447      85.286  37.411  43.336  1.00  0.00           C
ATOM   3747 HD21 LEU   447      84.951  38.375  42.953  1.00  0.00           H
ATOM   3748 HD22 LEU   447      84.439  36.727  43.389  1.00  0.00           H
ATOM   3749 HD23 LEU   447      85.753  37.642  44.293  1.00  0.00           H
ATOM   3750  C   LEU   447      89.117  35.388  41.679  1.00  0.00           C
ATOM   3751  O   LEU   447      89.257  35.907  40.596  1.00  0.00           O
ATOM   3752  N   PHE   448      90.114  35.466  42.605  1.00  0.00           N
ATOM   3753  H   PHE   448      89.913  35.087  43.520  1.00  0.00           H
ATOM   3754  CA  PHE   448      91.551  35.790  42.277  1.00  0.00           C
ATOM   3755  HA  PHE   448      91.467  36.768  41.803  1.00  0.00           H
ATOM   3756  CB  PHE   448      92.420  35.876  43.582  1.00  0.00           C
ATOM   3757  HB2 PHE   448      92.199  36.829  44.062  1.00  0.00           H
ATOM   3758  HB3 PHE   448      92.197  35.050  44.257  1.00  0.00           H
ATOM   3759  CG  PHE   448      93.912  35.818  43.353  1.00  0.00           C
ATOM   3760  CD1 PHE   448      94.585  36.923  42.941  1.00  0.00           C
ATOM   3761  HD1 PHE   448      94.095  37.881  42.851  1.00  0.00           H
ATOM   3762  CE1 PHE   448      95.904  36.717  42.608  1.00  0.00           C
ATOM   3763  HE1 PHE   448      96.444  37.619  42.360  1.00  0.00           H
ATOM   3764  CZ  PHE   448      96.573  35.490  42.665  1.00  0.00           C
ATOM   3765  HZ  PHE   448      97.635  35.357  42.519  1.00  0.00           H
ATOM   3766  CE2 PHE   448      95.860  34.370  43.035  1.00  0.00           C
ATOM   3767  HE2 PHE   448      96.446  33.484  43.228  1.00  0.00           H
ATOM   3768  CD2 PHE   448      94.529  34.530  43.413  1.00  0.00           C
ATOM   3769  HD2 PHE   448      93.986  33.644  43.708  1.00  0.00           H
ATOM   3770  C   PHE   448      92.181  34.843  41.184  1.00  0.00           C
ATOM   3771  O   PHE   448      92.622  35.336  40.201  1.00  0.00           O
ATOM   3772  N   ARG   449      92.246  33.526  41.412  1.00  0.00           N
ATOM   3773  H   ARG   449      91.918  33.172  42.300  1.00  0.00           H
ATOM   3774  CA  ARG   449      92.719  32.575  40.396  1.00  0.00           C
ATOM   3775  HA  ARG   449      93.776  32.739  40.188  1.00  0.00           H
ATOM   3776  CB  ARG   449      92.509  31.137  40.812  1.00  0.00           C
ATOM   3777  HB2 ARG   449      93.172  30.982  41.663  1.00  0.00           H
ATOM   3778  HB3 ARG   449      91.550  30.819  41.220  1.00  0.00           H
ATOM   3779  CG  ARG   449      92.934  30.013  39.755  1.00  0.00           C
ATOM   3780  HG2 ARG   449      92.199  29.936  38.955  1.00  0.00           H
ATOM   3781  HG3 ARG   449      93.882  30.285  39.292  1.00  0.00           H
ATOM   3782  CD  ARG   449      93.201  28.624  40.473  1.00  0.00           C
ATOM   3783  HD2 ARG   449      93.901  28.806  41.288  1.00  0.00           H
ATOM   3784  HD3 ARG   449      92.335  28.272  41.033  1.00  0.00           H
ATOM   3785  NE  ARG   449      93.631  27.650  39.567  1.00  0.00           N
ATOM   3786  HE  ARG   449      94.582  27.312  39.613  1.00  0.00           H
ATOM   3787  CZ  ARG   449      92.837  26.831  38.788  1.00  0.00           C
ATOM   3788  NH1 ARG   449      91.538  26.930  38.868  1.00  0.00           N
ATOM   3789 HH11 ARG   449      91.147  27.651  39.458  1.00  0.00           H
ATOM   3790 HH12 ARG   449      90.925  26.359  38.304  1.00  0.00           H
ATOM   3791  NH2 ARG   449      93.409  26.017  37.923  1.00  0.00           N
ATOM   3792 HH21 ARG   449      94.411  26.031  37.796  1.00  0.00           H
ATOM   3793 HH22 ARG   449      92.860  25.340  37.413  1.00  0.00           H
ATOM   3794  C   ARG   449      92.087  32.766  39.050  1.00  0.00           C
ATOM   3795  O   ARG   449      92.817  32.870  38.083  1.00  0.00           O
ATOM   3796  N   ILE   450      90.812  32.793  38.924  1.00  0.00           N
ATOM   3797  H   ILE   450      90.224  32.686  39.738  1.00  0.00           H
ATOM   3798  CA  ILE   450      90.031  33.090  37.717  1.00  0.00           C
ATOM   3799  HA  ILE   450      90.305  32.280  37.041  1.00  0.00           H
ATOM   3800  CB  ILE   450      88.535  32.975  37.967  1.00  0.00           C
ATOM   3801  HB  ILE   450      88.212  33.594  38.804  1.00  0.00           H
ATOM   3802  CG2 ILE   450      87.867  33.532  36.721  1.00  0.00           C
ATOM   3803 HG21 ILE   450      87.985  34.614  36.655  1.00  0.00           H
ATOM   3804 HG22 ILE   450      88.283  33.054  35.834  1.00  0.00           H
ATOM   3805 HG23 ILE   450      86.785  33.401  36.712  1.00  0.00           H
ATOM   3806  CG1 ILE   450      87.986  31.607  38.416  1.00  0.00           C
ATOM   3807 HG12 ILE   450      88.680  31.355  39.217  1.00  0.00           H
ATOM   3808 HG13 ILE   450      86.973  31.732  38.797  1.00  0.00           H
ATOM   3809  CD1 ILE   450      88.147  30.524  37.349  1.00  0.00           C
ATOM   3810 HD11 ILE   450      89.182  30.550  37.008  1.00  0.00           H
ATOM   3811 HD12 ILE   450      88.052  29.566  37.859  1.00  0.00           H
ATOM   3812 HD13 ILE   450      87.504  30.710  36.489  1.00  0.00           H
ATOM   3813  C   ILE   450      90.531  34.370  37.051  1.00  0.00           C
ATOM   3814  O   ILE   450      90.850  34.353  35.870  1.00  0.00           O
ATOM   3815  N   ARG   451      90.634  35.483  37.805  1.00  0.00           N
ATOM   3816  H   ARG   451      90.247  35.473  38.738  1.00  0.00           H
ATOM   3817  CA  ARG   451      90.981  36.827  37.276  1.00  0.00           C
ATOM   3818  HA  ARG   451      90.293  37.050  36.460  1.00  0.00           H
ATOM   3819  CB  ARG   451      90.685  37.941  38.322  1.00  0.00           C
ATOM   3820  HB2 ARG   451      89.646  37.890  38.648  1.00  0.00           H
ATOM   3821  HB3 ARG   451      91.255  37.882  39.249  1.00  0.00           H
ATOM   3822  CG  ARG   451      90.980  39.300  37.677  1.00  0.00           C
ATOM   3823  HG2 ARG   451      90.687  39.273  36.627  1.00  0.00           H
ATOM   3824  HG3 ARG   451      90.277  40.028  38.083  1.00  0.00           H
ATOM   3825  CD  ARG   451      92.421  39.790  37.787  1.00  0.00           C
ATOM   3826  HD2 ARG   451      92.703  40.074  38.801  1.00  0.00           H
ATOM   3827  HD3 ARG   451      93.027  38.960  37.423  1.00  0.00           H
ATOM   3828  NE  ARG   451      92.574  40.933  36.907  1.00  0.00           N
ATOM   3829  HE  ARG   451      91.862  41.130  36.219  1.00  0.00           H
ATOM   3830  CZ  ARG   451      93.637  41.728  36.971  1.00  0.00           C
ATOM   3831  NH1 ARG   451      94.815  41.398  37.524  1.00  0.00           N
ATOM   3832 HH11 ARG   451      94.934  40.431  37.793  1.00  0.00           H
ATOM   3833 HH12 ARG   451      95.492  42.044  37.143  1.00  0.00           H
ATOM   3834  NH2 ARG   451      93.579  42.962  36.503  1.00  0.00           N
ATOM   3835 HH21 ARG   451      92.734  43.468  36.280  1.00  0.00           H
ATOM   3836 HH22 ARG   451      94.425  43.514  36.492  1.00  0.00           H
ATOM   3837  C   ARG   451      92.432  36.792  36.815  1.00  0.00           C
ATOM   3838  O   ARG   451      92.764  37.191  35.649  1.00  0.00           O
ATOM   3839  N   THR   452      93.292  36.246  37.600  1.00  0.00           N
ATOM   3840  H   THR   452      92.998  35.780  38.446  1.00  0.00           H
ATOM   3841  CA  THR   452      94.702  36.118  37.287  1.00  0.00           C
ATOM   3842  HA  THR   452      95.010  37.150  37.119  1.00  0.00           H
ATOM   3843  CB  THR   452      95.536  35.522  38.416  1.00  0.00           C
ATOM   3844  HB  THR   452      95.224  34.499  38.627  1.00  0.00           H
ATOM   3845  CG2 THR   452      97.055  35.608  38.088  1.00  0.00           C
ATOM   3846 HG21 THR   452      97.245  34.885  37.295  1.00  0.00           H
ATOM   3847 HG22 THR   452      97.361  36.633  37.879  1.00  0.00           H
ATOM   3848 HG23 THR   452      97.598  35.196  38.938  1.00  0.00           H
ATOM   3849  OG1 THR   452      95.157  36.322  39.537  1.00  0.00           O
ATOM   3850  HG1 THR   452      94.424  35.898  39.990  1.00  0.00           H
ATOM   3851  C   THR   452      94.884  35.340  35.967  1.00  0.00           C
ATOM   3852  O   THR   452      95.562  35.837  35.066  1.00  0.00           O
ATOM   3853  N   ILE   453      94.318  34.180  35.848  1.00  0.00           N
ATOM   3854  H   ILE   453      93.888  33.765  36.662  1.00  0.00           H
ATOM   3855  CA  ILE   453      94.401  33.345  34.621  1.00  0.00           C
ATOM   3856  HA  ILE   453      95.468  33.207  34.448  1.00  0.00           H
ATOM   3857  CB  ILE   453      93.714  31.989  34.704  1.00  0.00           C
ATOM   3858  HB  ILE   453      92.698  32.145  35.068  1.00  0.00           H
ATOM   3859  CG2 ILE   453      93.490  31.309  33.366  1.00  0.00           C
ATOM   3860 HG21 ILE   453      94.385  31.121  32.773  1.00  0.00           H
ATOM   3861 HG22 ILE   453      93.004  30.349  33.540  1.00  0.00           H
ATOM   3862 HG23 ILE   453      92.757  31.867  32.783  1.00  0.00           H
ATOM   3863  CG1 ILE   453      94.382  31.042  35.716  1.00  0.00           C
ATOM   3864 HG12 ILE   453      95.235  30.589  35.210  1.00  0.00           H
ATOM   3865 HG13 ILE   453      94.649  31.568  36.632  1.00  0.00           H
ATOM   3866  CD1 ILE   453      93.472  29.898  36.196  1.00  0.00           C
ATOM   3867 HD11 ILE   453      92.541  30.268  36.626  1.00  0.00           H
ATOM   3868 HD12 ILE   453      93.267  29.133  35.447  1.00  0.00           H
ATOM   3869 HD13 ILE   453      93.962  29.294  36.959  1.00  0.00           H
ATOM   3870  C   ILE   453      93.888  34.305  33.478  1.00  0.00           C
ATOM   3871  O   ILE   453      94.620  34.465  32.516  1.00  0.00           O
ATOM   3872  N   MET   454      92.736  34.879  33.492  1.00  0.00           N
ATOM   3873  H   MET   454      92.215  34.685  34.335  1.00  0.00           H
ATOM   3874  CA  MET   454      92.072  35.483  32.401  1.00  0.00           C
ATOM   3875  HA  MET   454      92.128  34.799  31.554  1.00  0.00           H
ATOM   3876  CB  MET   454      90.578  35.580  32.702  1.00  0.00           C
ATOM   3877  HB2 MET   454      90.214  34.604  33.021  1.00  0.00           H
ATOM   3878  HB3 MET   454      90.299  36.310  33.462  1.00  0.00           H
ATOM   3879  CG  MET   454      89.818  35.959  31.368  1.00  0.00           C
ATOM   3880  HG2 MET   454      90.039  36.956  30.987  1.00  0.00           H
ATOM   3881  HG3 MET   454      90.074  35.168  30.662  1.00  0.00           H
ATOM   3882  SD  MET   454      88.010  35.955  31.576  1.00  0.00           S
ATOM   3883  CE  MET   454      87.702  34.227  31.804  1.00  0.00           C
ATOM   3884  HE1 MET   454      86.662  33.949  31.974  1.00  0.00           H
ATOM   3885  HE2 MET   454      88.000  33.677  30.911  1.00  0.00           H
ATOM   3886  HE3 MET   454      88.289  33.931  32.674  1.00  0.00           H
ATOM   3887  C   MET   454      92.793  36.766  31.966  1.00  0.00           C
ATOM   3888  O   MET   454      93.026  37.059  30.812  1.00  0.00           O
ATOM   3889  N   LYS   455      93.420  37.475  32.949  1.00  0.00           N
ATOM   3890  H   LYS   455      93.191  37.309  33.918  1.00  0.00           H
ATOM   3891  CA  LYS   455      94.306  38.562  32.691  1.00  0.00           C
ATOM   3892  HA  LYS   455      93.786  39.320  32.106  1.00  0.00           H
ATOM   3893  CB  LYS   455      94.629  39.223  34.047  1.00  0.00           C
ATOM   3894  HB2 LYS   455      93.744  39.630  34.537  1.00  0.00           H
ATOM   3895  HB3 LYS   455      95.135  38.583  34.769  1.00  0.00           H
ATOM   3896  CG  LYS   455      95.499  40.473  33.985  1.00  0.00           C
ATOM   3897  HG2 LYS   455      95.777  40.798  34.987  1.00  0.00           H
ATOM   3898  HG3 LYS   455      96.430  40.211  33.481  1.00  0.00           H
ATOM   3899  CD  LYS   455      94.917  41.641  33.243  1.00  0.00           C
ATOM   3900  HD2 LYS   455      94.443  41.287  32.327  1.00  0.00           H
ATOM   3901  HD3 LYS   455      94.148  42.081  33.878  1.00  0.00           H
ATOM   3902  CE  LYS   455      95.915  42.711  32.777  1.00  0.00           C
ATOM   3903  HE2 LYS   455      96.328  43.172  33.675  1.00  0.00           H
ATOM   3904  HE3 LYS   455      96.794  42.220  32.361  1.00  0.00           H
ATOM   3905  NZ  LYS   455      95.230  43.742  31.925  1.00  0.00           N
ATOM   3906  HZ1 LYS   455      94.435  44.118  32.421  1.00  0.00           H
ATOM   3907  HZ2 LYS   455      95.779  44.571  31.748  1.00  0.00           H
ATOM   3908  HZ3 LYS   455      94.863  43.385  31.055  1.00  0.00           H
ATOM   3909  C   LYS   455      95.503  37.986  31.835  1.00  0.00           C
ATOM   3910  O   LYS   455      95.844  38.563  30.836  1.00  0.00           O
ATOM   3911  N   HIP   456      96.170  36.814  32.169  1.00  0.00           N
ATOM   3912  H   HIP   456      95.690  36.278  32.878  1.00  0.00           H
ATOM   3913  CA  HIP   456      97.320  36.243  31.428  1.00  0.00           C
ATOM   3914  HA  HIP   456      98.001  37.031  31.106  1.00  0.00           H
ATOM   3915  CB  HIP   456      97.915  35.073  32.248  1.00  0.00           C
ATOM   3916  HB2 HIP   456      97.107  34.378  32.475  1.00  0.00           H
ATOM   3917  HB3 HIP   456      98.722  34.514  31.776  1.00  0.00           H
ATOM   3918  CG  HIP   456      98.504  35.507  33.623  1.00  0.00           C
ATOM   3919  ND1 HIP   456      98.806  34.678  34.641  1.00  0.00           N
ATOM   3920  HD1 HIP   456      98.519  33.716  34.749  1.00  0.00           H
ATOM   3921  CE1 HIP   456      99.374  35.361  35.637  1.00  0.00           C
ATOM   3922  HE1 HIP   456      99.606  34.910  36.591  1.00  0.00           H
ATOM   3923  NE2 HIP   456      99.562  36.604  35.245  1.00  0.00           N
ATOM   3924  HE2 HIP   456      99.945  37.380  35.767  1.00  0.00           H
ATOM   3925  CD2 HIP   456      99.044  36.770  33.950  1.00  0.00           C
ATOM   3926  HD2 HIP   456      99.040  37.663  33.343  1.00  0.00           H
ATOM   3927  C   HIP   456      96.900  35.761  30.032  1.00  0.00           C
ATOM   3928  O   HIP   456      97.724  35.651  29.139  1.00  0.00           O
ATOM   3929  N   ASP   457      95.578  35.543  29.792  1.00  0.00           N
ATOM   3930  H   ASP   457      94.973  35.749  30.574  1.00  0.00           H
ATOM   3931  CA  ASP   457      95.020  35.374  28.460  1.00  0.00           C
ATOM   3932  HA  ASP   457      95.687  34.723  27.895  1.00  0.00           H
ATOM   3933  CB  ASP   457      93.602  34.677  28.618  1.00  0.00           C
ATOM   3934  HB2 ASP   457      93.703  34.013  29.476  1.00  0.00           H
ATOM   3935  HB3 ASP   457      92.787  35.372  28.820  1.00  0.00           H
ATOM   3936  CG  ASP   457      93.163  33.886  27.358  1.00  0.00           C
ATOM   3937  OD1 ASP   457      93.659  32.767  27.050  1.00  0.00           O
ATOM   3938  OD2 ASP   457      92.255  34.388  26.599  1.00  0.00           O
ATOM   3939  C   ASP   457      94.986  36.639  27.590  1.00  0.00           C
ATOM   3940  O   ASP   457      94.657  36.528  26.370  1.00  0.00           O
ATOM   3941  N   GLY   458      95.230  37.804  28.226  1.00  0.00           N
ATOM   3942  H   GLY   458      95.402  37.799  29.222  1.00  0.00           H
ATOM   3943  CA  GLY   458      95.259  39.157  27.609  1.00  0.00           C
ATOM   3944  HA2 GLY   458      96.117  39.766  27.897  1.00  0.00           H
ATOM   3945  HA3 GLY   458      95.292  39.038  26.527  1.00  0.00           H
ATOM   3946  C   GLY   458      93.970  39.927  27.896  1.00  0.00           C
ATOM   3947  O   GLY   458      93.790  41.043  27.367  1.00  0.00           O
ATOM   3948  N   THR   459      92.982  39.379  28.547  1.00  0.00           N
ATOM   3949  H   THR   459      93.092  38.475  28.984  1.00  0.00           H
ATOM   3950  CA  THR   459      91.700  40.039  28.666  1.00  0.00           C
ATOM   3951  HA  THR   459      91.458  40.498  27.707  1.00  0.00           H
ATOM   3952  CB  THR   459      90.653  38.859  28.963  1.00  0.00           C
ATOM   3953  HB  THR   459      91.102  38.130  29.638  1.00  0.00           H
ATOM   3954  CG2 THR   459      89.255  39.248  29.468  1.00  0.00           C
ATOM   3955 HG21 THR   459      88.527  38.448  29.605  1.00  0.00           H
ATOM   3956 HG22 THR   459      89.476  39.636  30.462  1.00  0.00           H
ATOM   3957 HG23 THR   459      88.925  40.138  28.932  1.00  0.00           H
ATOM   3958  OG1 THR   459      90.434  38.089  27.866  1.00  0.00           O
ATOM   3959  HG1 THR   459      91.222  38.161  27.323  1.00  0.00           H
ATOM   3960  C   THR   459      91.695  41.180  29.695  1.00  0.00           C
ATOM   3961  O   THR   459      92.285  40.952  30.725  1.00  0.00           O
ATOM   3962  N   LYS   460      90.921  42.257  29.421  1.00  0.00           N
ATOM   3963  H   LYS   460      90.490  42.307  28.509  1.00  0.00           H
ATOM   3964  CA  LYS   460      90.597  43.344  30.418  1.00  0.00           C
ATOM   3965  HA  LYS   460      91.446  43.510  31.082  1.00  0.00           H
ATOM   3966  CB  LYS   460      90.286  44.618  29.667  1.00  0.00           C
ATOM   3967  HB2 LYS   460      89.498  44.455  28.932  1.00  0.00           H
ATOM   3968  HB3 LYS   460      89.845  45.325  30.369  1.00  0.00           H
ATOM   3969  CG  LYS   460      91.481  45.306  28.938  1.00  0.00           C
ATOM   3970  HG2 LYS   460      92.299  45.560  29.612  1.00  0.00           H
ATOM   3971  HG3 LYS   460      91.846  44.541  28.252  1.00  0.00           H
ATOM   3972  CD  LYS   460      91.035  46.587  28.283  1.00  0.00           C
ATOM   3973  HD2 LYS   460      90.634  46.389  27.288  1.00  0.00           H
ATOM   3974  HD3 LYS   460      90.370  47.200  28.891  1.00  0.00           H
ATOM   3975  CE  LYS   460      92.288  47.476  28.201  1.00  0.00           C
ATOM   3976  HE2 LYS   460      91.906  48.426  27.826  1.00  0.00           H
ATOM   3977  HE3 LYS   460      92.734  47.733  29.162  1.00  0.00           H
ATOM   3978  NZ  LYS   460      93.324  46.985  27.261  1.00  0.00           N
ATOM   3979  HZ1 LYS   460      93.797  46.223  27.726  1.00  0.00           H
ATOM   3980  HZ2 LYS   460      92.815  46.686  26.441  1.00  0.00           H
ATOM   3981  HZ3 LYS   460      93.976  47.703  26.978  1.00  0.00           H
ATOM   3982  C   LYS   460      89.422  42.853  31.323  1.00  0.00           C
ATOM   3983  O   LYS   460      88.449  42.279  30.792  1.00  0.00           O
ATOM   3984  N   THR   461      89.461  43.161  32.645  1.00  0.00           N
ATOM   3985  H   THR   461      90.259  43.695  32.959  1.00  0.00           H
ATOM   3986  CA  THR   461      88.724  42.492  33.669  1.00  0.00           C
ATOM   3987  HA  THR   461      88.057  41.764  33.209  1.00  0.00           H
ATOM   3988  CB  THR   461      89.572  41.464  34.538  1.00  0.00           C
ATOM   3989  HB  THR   461      88.976  41.029  35.340  1.00  0.00           H
ATOM   3990  CG2 THR   461      90.157  40.329  33.643  1.00  0.00           C
ATOM   3991 HG21 THR   461      89.280  39.953  33.116  1.00  0.00           H
ATOM   3992 HG22 THR   461      90.961  40.687  32.999  1.00  0.00           H
ATOM   3993 HG23 THR   461      90.657  39.589  34.268  1.00  0.00           H
ATOM   3994  OG1 THR   461      90.763  42.144  35.094  1.00  0.00           O
ATOM   3995  HG1 THR   461      90.614  42.955  35.585  1.00  0.00           H
ATOM   3996  C   THR   461      87.775  43.308  34.544  1.00  0.00           C
ATOM   3997  O   THR   461      87.680  42.881  35.700  1.00  0.00           O
ATOM   3998  N   GLU   462      87.310  44.468  34.031  1.00  0.00           N
ATOM   3999  H   GLU   462      87.431  44.776  33.076  1.00  0.00           H
ATOM   4000  CA  GLU   462      86.444  45.350  34.829  1.00  0.00           C
ATOM   4001  HA  GLU   462      86.988  45.889  35.605  1.00  0.00           H
ATOM   4002  CB  GLU   462      85.898  46.446  33.860  1.00  0.00           C
ATOM   4003  HB2 GLU   462      85.496  45.930  32.988  1.00  0.00           H
ATOM   4004  HB3 GLU   462      85.187  47.049  34.426  1.00  0.00           H
ATOM   4005  CG  GLU   462      87.035  47.355  33.312  1.00  0.00           C
ATOM   4006  HG2 GLU   462      87.553  46.809  32.523  1.00  0.00           H
ATOM   4007  HG3 GLU   462      86.619  48.228  32.810  1.00  0.00           H
ATOM   4008  CD  GLU   462      88.070  47.949  34.333  1.00  0.00           C
ATOM   4009  OE1 GLU   462      89.311  47.883  34.080  1.00  0.00           O
ATOM   4010  OE2 GLU   462      87.731  48.443  35.487  1.00  0.00           O
ATOM   4011  C   GLU   462      85.345  44.546  35.545  1.00  0.00           C
ATOM   4012  O   GLU   462      85.303  44.684  36.750  1.00  0.00           O
ATOM   4013  N   LYS   463      84.590  43.666  34.881  1.00  0.00           N
ATOM   4014  H   LYS   463      84.777  43.576  33.892  1.00  0.00           H
ATOM   4015  CA  LYS   463      83.479  42.805  35.409  1.00  0.00           C
ATOM   4016  HA  LYS   463      82.749  43.510  35.807  1.00  0.00           H
ATOM   4017  CB  LYS   463      82.811  42.128  34.168  1.00  0.00           C
ATOM   4018  HB2 LYS   463      82.330  42.878  33.540  1.00  0.00           H
ATOM   4019  HB3 LYS   463      83.539  41.512  33.640  1.00  0.00           H
ATOM   4020  CG  LYS   463      81.677  41.201  34.695  1.00  0.00           C
ATOM   4021  HG2 LYS   463      82.124  40.255  35.000  1.00  0.00           H
ATOM   4022  HG3 LYS   463      81.144  41.680  35.516  1.00  0.00           H
ATOM   4023  CD  LYS   463      80.640  40.850  33.590  1.00  0.00           C
ATOM   4024  HD2 LYS   463      80.147  41.779  33.306  1.00  0.00           H
ATOM   4025  HD3 LYS   463      81.025  40.374  32.688  1.00  0.00           H
ATOM   4026  CE  LYS   463      79.597  39.873  34.087  1.00  0.00           C
ATOM   4027  HE2 LYS   463      80.250  39.019  34.266  1.00  0.00           H
ATOM   4028  HE3 LYS   463      79.066  40.218  34.974  1.00  0.00           H
ATOM   4029  NZ  LYS   463      78.497  39.542  33.072  1.00  0.00           N
ATOM   4030  HZ1 LYS   463      78.813  39.086  32.228  1.00  0.00           H
ATOM   4031  HZ2 LYS   463      77.795  38.962  33.510  1.00  0.00           H
ATOM   4032  HZ3 LYS   463      78.112  40.399  32.702  1.00  0.00           H
ATOM   4033  C   LYS   463      83.917  41.920  36.548  1.00  0.00           C
ATOM   4034  O   LYS   463      83.293  41.957  37.631  1.00  0.00           O
ATOM   4035  N   LEU   464      84.992  41.137  36.329  1.00  0.00           N
ATOM   4036  H   LEU   464      85.560  41.296  35.509  1.00  0.00           H
ATOM   4037  CA  LEU   464      85.600  40.255  37.322  1.00  0.00           C
ATOM   4038  HA  LEU   464      84.850  39.623  37.796  1.00  0.00           H
ATOM   4039  CB  LEU   464      86.614  39.292  36.719  1.00  0.00           C
ATOM   4040  HB2 LEU   464      87.465  39.910  36.434  1.00  0.00           H
ATOM   4041  HB3 LEU   464      86.940  38.611  37.504  1.00  0.00           H
ATOM   4042  CG  LEU   464      86.095  38.335  35.565  1.00  0.00           C
ATOM   4043  HG  LEU   464      85.775  38.942  34.718  1.00  0.00           H
ATOM   4044  CD1 LEU   464      87.376  37.470  35.366  1.00  0.00           C
ATOM   4045 HD11 LEU   464      87.249  36.731  34.575  1.00  0.00           H
ATOM   4046 HD12 LEU   464      88.257  38.092  35.212  1.00  0.00           H
ATOM   4047 HD13 LEU   464      87.532  36.861  36.257  1.00  0.00           H
ATOM   4048  CD2 LEU   464      85.045  37.348  36.013  1.00  0.00           C
ATOM   4049 HD21 LEU   464      85.202  37.077  37.057  1.00  0.00           H
ATOM   4050 HD22 LEU   464      84.115  37.915  35.976  1.00  0.00           H
ATOM   4051 HD23 LEU   464      84.897  36.476  35.376  1.00  0.00           H
ATOM   4052  C   LEU   464      86.132  40.976  38.614  1.00  0.00           C
ATOM   4053  O   LEU   464      86.086  40.377  39.701  1.00  0.00           O
ATOM   4054  N   GLU   465      86.621  42.237  38.419  1.00  0.00           N
ATOM   4055  H   GLU   465      86.603  42.563  37.464  1.00  0.00           H
ATOM   4056  CA  GLU   465      87.230  43.036  39.463  1.00  0.00           C
ATOM   4057  HA  GLU   465      87.761  42.330  40.101  1.00  0.00           H
ATOM   4058  CB  GLU   465      88.180  44.068  38.889  1.00  0.00           C
ATOM   4059  HB2 GLU   465      87.614  44.512  38.070  1.00  0.00           H
ATOM   4060  HB3 GLU   465      88.439  44.856  39.596  1.00  0.00           H
ATOM   4061  CG  GLU   465      89.444  43.473  38.261  1.00  0.00           C
ATOM   4062  HG2 GLU   465      90.072  43.109  39.075  1.00  0.00           H
ATOM   4063  HG3 GLU   465      89.189  42.620  37.633  1.00  0.00           H
ATOM   4064  CD  GLU   465      90.158  44.567  37.432  1.00  0.00           C
ATOM   4065  OE1 GLU   465      89.623  45.689  37.178  1.00  0.00           O
ATOM   4066  OE2 GLU   465      91.171  44.204  36.811  1.00  0.00           O
ATOM   4067  C   GLU   465      86.177  43.718  40.371  1.00  0.00           C
ATOM   4068  O   GLU   465      86.233  43.641  41.578  1.00  0.00           O
ATOM   4069  N   LYS   466      85.131  44.286  39.769  1.00  0.00           N
ATOM   4070  H   LYS   466      85.154  44.426  38.769  1.00  0.00           H
ATOM   4071  CA  LYS   466      84.028  44.959  40.372  1.00  0.00           C
ATOM   4072  HA  LYS   466      84.554  45.717  40.952  1.00  0.00           H
ATOM   4073  CB  LYS   466      83.113  45.621  39.287  1.00  0.00           C
ATOM   4074  HB2 LYS   466      82.902  44.928  38.473  1.00  0.00           H
ATOM   4075  HB3 LYS   466      82.142  45.833  39.735  1.00  0.00           H
ATOM   4076  CG  LYS   466      83.752  46.932  38.833  1.00  0.00           C
ATOM   4077  HG2 LYS   466      83.768  47.524  39.748  1.00  0.00           H
ATOM   4078  HG3 LYS   466      84.729  46.763  38.382  1.00  0.00           H
ATOM   4079  CD  LYS   466      82.895  47.573  37.746  1.00  0.00           C
ATOM   4080  HD2 LYS   466      82.917  46.991  36.825  1.00  0.00           H
ATOM   4081  HD3 LYS   466      81.837  47.709  37.974  1.00  0.00           H
ATOM   4082  CE  LYS   466      83.542  48.784  37.253  1.00  0.00           C
ATOM   4083  HE2 LYS   466      84.497  48.438  36.859  1.00  0.00           H
ATOM   4084  HE3 LYS   466      82.964  49.280  36.473  1.00  0.00           H
ATOM   4085  NZ  LYS   466      83.876  49.744  38.338  1.00  0.00           N
ATOM   4086  HZ1 LYS   466      84.411  49.330  39.088  1.00  0.00           H
ATOM   4087  HZ2 LYS   466      84.334  50.572  37.983  1.00  0.00           H
ATOM   4088  HZ3 LYS   466      83.054  49.949  38.887  1.00  0.00           H
ATOM   4089  C   LYS   466      83.135  44.153  41.306  1.00  0.00           C
ATOM   4090  O   LYS   466      82.745  44.570  42.420  1.00  0.00           O
ATOM   4091  N   LEU   467      83.077  42.866  40.898  1.00  0.00           N
ATOM   4092  H   LEU   467      83.715  42.586  40.167  1.00  0.00           H
ATOM   4093  CA  LEU   467      82.692  41.831  41.857  1.00  0.00           C
ATOM   4094  HA  LEU   467      81.789  42.200  42.344  1.00  0.00           H
ATOM   4095  CB  LEU   467      82.408  40.547  41.009  1.00  0.00           C
ATOM   4096  HB2 LEU   467      81.711  40.781  40.204  1.00  0.00           H
ATOM   4097  HB3 LEU   467      83.330  40.173  40.564  1.00  0.00           H
ATOM   4098  CG  LEU   467      81.944  39.356  41.870  1.00  0.00           C
ATOM   4099  HG  LEU   467      82.686  39.233  42.659  1.00  0.00           H
ATOM   4100  CD1 LEU   467      80.561  39.544  42.437  1.00  0.00           C
ATOM   4101 HD11 LEU   467      80.258  38.636  42.958  1.00  0.00           H
ATOM   4102 HD12 LEU   467      80.502  40.251  43.265  1.00  0.00           H
ATOM   4103 HD13 LEU   467      79.844  39.721  41.635  1.00  0.00           H
ATOM   4104  CD2 LEU   467      81.944  38.150  40.898  1.00  0.00           C
ATOM   4105 HD21 LEU   467      81.325  38.330  40.020  1.00  0.00           H
ATOM   4106 HD22 LEU   467      82.950  37.896  40.561  1.00  0.00           H
ATOM   4107 HD23 LEU   467      81.556  37.306  41.469  1.00  0.00           H
ATOM   4108  C   LEU   467      83.652  41.596  43.044  1.00  0.00           C
ATOM   4109  O   LEU   467      83.143  41.424  44.147  1.00  0.00           O
ATOM   4110  N   MET   468      84.914  41.535  42.760  1.00  0.00           N
ATOM   4111  H   MET   468      85.155  41.601  41.782  1.00  0.00           H
ATOM   4112  CA  MET   468      85.975  41.274  43.767  1.00  0.00           C
ATOM   4113  HA  MET   468      85.589  40.358  44.214  1.00  0.00           H
ATOM   4114  CB  MET   468      87.374  40.941  43.118  1.00  0.00           C
ATOM   4115  HB2 MET   468      87.218  40.359  42.210  1.00  0.00           H
ATOM   4116  HB3 MET   468      87.830  41.894  42.853  1.00  0.00           H
ATOM   4117  CG  MET   468      88.378  40.162  43.926  1.00  0.00           C
ATOM   4118  HG2 MET   468      88.350  40.788  44.818  1.00  0.00           H
ATOM   4119  HG3 MET   468      88.086  39.143  44.179  1.00  0.00           H
ATOM   4120  SD  MET   468      90.121  40.023  43.288  1.00  0.00           S
ATOM   4121  CE  MET   468      89.588  39.122  41.755  1.00  0.00           C
ATOM   4122  HE1 MET   468      89.832  39.708  40.868  1.00  0.00           H
ATOM   4123  HE2 MET   468      90.246  38.253  41.720  1.00  0.00           H
ATOM   4124  HE3 MET   468      88.540  38.839  41.666  1.00  0.00           H
ATOM   4125  C   MET   468      86.074  42.189  44.955  1.00  0.00           C
ATOM   4126  O   MET   468      86.106  41.728  46.088  1.00  0.00           O
ATOM   4127  N   VAL   469      86.009  43.469  44.653  1.00  0.00           N
ATOM   4128  H   VAL   469      86.167  43.772  43.702  1.00  0.00           H
ATOM   4129  CA  VAL   469      85.840  44.568  45.687  1.00  0.00           C
ATOM   4130  HA  VAL   469      86.722  44.749  46.302  1.00  0.00           H
ATOM   4131  CB  VAL   469      85.678  45.940  44.947  1.00  0.00           C
ATOM   4132  HB  VAL   469      84.873  45.913  44.213  1.00  0.00           H
ATOM   4133  CG1 VAL   469      85.595  47.232  45.827  1.00  0.00           C
ATOM   4134 HG11 VAL   469      84.598  47.161  46.263  1.00  0.00           H
ATOM   4135 HG12 VAL   469      86.328  47.168  46.632  1.00  0.00           H
ATOM   4136 HG13 VAL   469      85.638  48.171  45.276  1.00  0.00           H
ATOM   4137  CG2 VAL   469      86.937  46.241  43.984  1.00  0.00           C
ATOM   4138 HG21 VAL   469      87.835  46.154  44.596  1.00  0.00           H
ATOM   4139 HG22 VAL   469      86.926  45.622  43.086  1.00  0.00           H
ATOM   4140 HG23 VAL   469      86.954  47.296  43.709  1.00  0.00           H
ATOM   4141  C   VAL   469      84.627  44.277  46.631  1.00  0.00           C
ATOM   4142  O   VAL   469      84.797  44.471  47.850  1.00  0.00           O
ATOM   4143  N   ARG   470      83.467  43.935  46.035  1.00  0.00           N
ATOM   4144  H   ARG   470      83.553  43.507  45.124  1.00  0.00           H
ATOM   4145  CA  ARG   470      82.199  43.817  46.856  1.00  0.00           C
ATOM   4146  HA  ARG   470      82.243  44.675  47.527  1.00  0.00           H
ATOM   4147  CB  ARG   470      80.980  43.933  45.929  1.00  0.00           C
ATOM   4148  HB2 ARG   470      80.967  43.180  45.141  1.00  0.00           H
ATOM   4149  HB3 ARG   470      80.130  43.853  46.607  1.00  0.00           H
ATOM   4150  CG  ARG   470      80.714  45.309  45.173  1.00  0.00           C
ATOM   4151  HG2 ARG   470      80.760  46.137  45.881  1.00  0.00           H
ATOM   4152  HG3 ARG   470      81.429  45.573  44.394  1.00  0.00           H
ATOM   4153  CD  ARG   470      79.387  45.318  44.395  1.00  0.00           C
ATOM   4154  HD2 ARG   470      79.358  44.371  43.856  1.00  0.00           H
ATOM   4155  HD3 ARG   470      78.579  45.167  45.110  1.00  0.00           H
ATOM   4156  NE  ARG   470      79.190  46.438  43.481  1.00  0.00           N
ATOM   4157  HE  ARG   470      79.932  46.810  42.905  1.00  0.00           H
ATOM   4158  CZ  ARG   470      78.082  47.140  43.319  1.00  0.00           C
ATOM   4159  NH1 ARG   470      77.037  47.136  43.957  1.00  0.00           N
ATOM   4160 HH11 ARG   470      76.754  46.277  44.406  1.00  0.00           H
ATOM   4161 HH12 ARG   470      76.326  47.760  43.601  1.00  0.00           H
ATOM   4162  NH2 ARG   470      78.165  48.029  42.375  1.00  0.00           N
ATOM   4163 HH21 ARG   470      78.977  48.265  41.823  1.00  0.00           H
ATOM   4164 HH22 ARG   470      77.323  48.576  42.262  1.00  0.00           H
ATOM   4165  C   ARG   470      82.117  42.536  47.675  1.00  0.00           C
ATOM   4166  O   ARG   470      81.590  42.544  48.793  1.00  0.00           O
ATOM   4167  N   ILE   471      82.706  41.413  47.212  1.00  0.00           N
ATOM   4168  H   ILE   471      82.980  41.440  46.240  1.00  0.00           H
ATOM   4169  CA  ILE   471      82.762  40.206  48.071  1.00  0.00           C
ATOM   4170  HA  ILE   471      81.802  40.089  48.574  1.00  0.00           H
ATOM   4171  CB  ILE   471      83.059  38.904  47.276  1.00  0.00           C
ATOM   4172  HB  ILE   471      82.351  38.724  46.468  1.00  0.00           H
ATOM   4173  CG2 ILE   471      84.442  39.032  46.651  1.00  0.00           C
ATOM   4174 HG21 ILE   471      84.566  38.110  46.082  1.00  0.00           H
ATOM   4175 HG22 ILE   471      84.297  39.895  46.002  1.00  0.00           H
ATOM   4176 HG23 ILE   471      85.236  39.231  47.371  1.00  0.00           H
ATOM   4177  CG1 ILE   471      83.064  37.600  48.054  1.00  0.00           C
ATOM   4178 HG12 ILE   471      83.986  37.547  48.634  1.00  0.00           H
ATOM   4179 HG13 ILE   471      82.277  37.631  48.807  1.00  0.00           H
ATOM   4180  CD1 ILE   471      82.829  36.318  47.204  1.00  0.00           C
ATOM   4181 HD11 ILE   471      82.670  35.544  47.955  1.00  0.00           H
ATOM   4182 HD12 ILE   471      82.014  36.508  46.506  1.00  0.00           H
ATOM   4183 HD13 ILE   471      83.744  36.057  46.672  1.00  0.00           H
ATOM   4184  C   ILE   471      83.741  40.458  49.267  1.00  0.00           C
ATOM   4185  O   ILE   471      83.500  40.053  50.395  1.00  0.00           O
ATOM   4186  N   GLY   472      84.818  41.267  49.018  1.00  0.00           N
ATOM   4187  H   GLY   472      84.963  41.529  48.053  1.00  0.00           H
ATOM   4188  CA  GLY   472      85.715  41.755  50.008  1.00  0.00           C
ATOM   4189  HA2 GLY   472      86.319  40.946  50.418  1.00  0.00           H
ATOM   4190  HA3 GLY   472      86.470  42.427  49.600  1.00  0.00           H
ATOM   4191  C   GLY   472      84.931  42.456  51.125  1.00  0.00           C
ATOM   4192  O   GLY   472      85.237  42.338  52.271  1.00  0.00           O
ATOM   4193  N   VAL   473      84.078  43.411  50.740  1.00  0.00           N
ATOM   4194  H   VAL   473      84.237  43.610  49.763  1.00  0.00           H
ATOM   4195  CA  VAL   473      83.303  44.360  51.578  1.00  0.00           C
ATOM   4196  HA  VAL   473      83.975  44.758  52.339  1.00  0.00           H
ATOM   4197  CB  VAL   473      82.660  45.610  50.856  1.00  0.00           C
ATOM   4198  HB  VAL   473      82.253  45.271  49.903  1.00  0.00           H
ATOM   4199  CG1 VAL   473      81.595  46.399  51.632  1.00  0.00           C
ATOM   4200 HG11 VAL   473      80.745  45.729  51.757  1.00  0.00           H
ATOM   4201 HG12 VAL   473      81.956  46.841  52.560  1.00  0.00           H
ATOM   4202 HG13 VAL   473      81.322  47.296  51.075  1.00  0.00           H
ATOM   4203  CG2 VAL   473      83.833  46.520  50.391  1.00  0.00           C
ATOM   4204 HG21 VAL   473      83.526  47.071  49.502  1.00  0.00           H
ATOM   4205 HG22 VAL   473      84.083  47.211  51.196  1.00  0.00           H
ATOM   4206 HG23 VAL   473      84.738  45.955  50.166  1.00  0.00           H
ATOM   4207  C   VAL   473      82.191  43.584  52.284  1.00  0.00           C
ATOM   4208  O   VAL   473      81.923  43.867  53.451  1.00  0.00           O
ATOM   4209  N   PHE   474      81.641  42.558  51.623  1.00  0.00           N
ATOM   4210  H   PHE   474      81.785  42.363  50.642  1.00  0.00           H
ATOM   4211  CA  PHE   474      80.698  41.644  52.318  1.00  0.00           C
ATOM   4212  HA  PHE   474      79.862  42.193  52.751  1.00  0.00           H
ATOM   4213  CB  PHE   474      80.216  40.586  51.334  1.00  0.00           C
ATOM   4214  HB2 PHE   474      79.807  41.089  50.458  1.00  0.00           H
ATOM   4215  HB3 PHE   474      81.053  39.971  51.003  1.00  0.00           H
ATOM   4216  CG  PHE   474      79.092  39.700  51.903  1.00  0.00           C
ATOM   4217  CD1 PHE   474      77.756  40.027  51.771  1.00  0.00           C
ATOM   4218  HD1 PHE   474      77.575  40.962  51.262  1.00  0.00           H
ATOM   4219  CE1 PHE   474      76.724  39.377  52.327  1.00  0.00           C
ATOM   4220  HE1 PHE   474      75.726  39.788  52.290  1.00  0.00           H
ATOM   4221  CZ  PHE   474      77.054  38.171  53.066  1.00  0.00           C
ATOM   4222  HZ  PHE   474      76.289  37.707  53.671  1.00  0.00           H
ATOM   4223  CE2 PHE   474      78.386  37.736  53.128  1.00  0.00           C
ATOM   4224  HE2 PHE   474      78.545  36.785  53.614  1.00  0.00           H
ATOM   4225  CD2 PHE   474      79.408  38.491  52.559  1.00  0.00           C
ATOM   4226  HD2 PHE   474      80.381  38.023  52.572  1.00  0.00           H
ATOM   4227  C   PHE   474      81.366  40.912  53.491  1.00  0.00           C
ATOM   4228  O   PHE   474      80.687  40.675  54.596  1.00  0.00           O
ATOM   4229  N   SER   475      82.670  40.501  53.360  1.00  0.00           N
ATOM   4230  H   SER   475      82.977  40.710  52.421  1.00  0.00           H
ATOM   4231  CA  SER   475      83.440  39.744  54.369  1.00  0.00           C
ATOM   4232  HA  SER   475      82.828  38.905  54.699  1.00  0.00           H
ATOM   4233  CB  SER   475      84.659  39.177  53.737  1.00  0.00           C
ATOM   4234  HB2 SER   475      85.475  39.866  53.518  1.00  0.00           H
ATOM   4235  HB3 SER   475      84.965  38.394  54.431  1.00  0.00           H
ATOM   4236  OG  SER   475      84.352  38.559  52.480  1.00  0.00           O
ATOM   4237  HG  SER   475      84.089  39.248  51.865  1.00  0.00           H
ATOM   4238  C   SER   475      83.667  40.544  55.654  1.00  0.00           C
ATOM   4239  O   SER   475      83.542  39.918  56.745  1.00  0.00           O
ATOM   4240  N   VAL   476      83.810  41.889  55.560  1.00  0.00           N
ATOM   4241  H   VAL   476      83.719  42.500  54.761  1.00  0.00           H
ATOM   4242  CA  VAL   476      83.926  42.730  56.803  1.00  0.00           C
ATOM   4243  HA  VAL   476      84.654  42.309  57.497  1.00  0.00           H
ATOM   4244  CB  VAL   476      84.410  44.232  56.469  1.00  0.00           C
ATOM   4245  HB  VAL   476      83.682  44.607  55.750  1.00  0.00           H
ATOM   4246  CG1 VAL   476      84.415  45.105  57.805  1.00  0.00           C
ATOM   4247 HG11 VAL   476      85.151  44.652  58.470  1.00  0.00           H
ATOM   4248 HG12 VAL   476      84.640  46.137  57.537  1.00  0.00           H
ATOM   4249 HG13 VAL   476      83.435  45.137  58.282  1.00  0.00           H
ATOM   4250  CG2 VAL   476      85.849  44.181  55.922  1.00  0.00           C
ATOM   4251 HG21 VAL   476      86.500  43.740  56.676  1.00  0.00           H
ATOM   4252 HG22 VAL   476      85.828  43.631  54.981  1.00  0.00           H
ATOM   4253 HG23 VAL   476      86.180  45.204  55.742  1.00  0.00           H
ATOM   4254  C   VAL   476      82.546  42.780  57.507  1.00  0.00           C
ATOM   4255  O   VAL   476      82.515  42.493  58.703  1.00  0.00           O
ATOM   4256  N   LEU   477      81.433  42.867  56.862  1.00  0.00           N
ATOM   4257  H   LEU   477      81.379  42.982  55.860  1.00  0.00           H
ATOM   4258  CA  LEU   477      80.034  42.811  57.409  1.00  0.00           C
ATOM   4259  HA  LEU   477      79.956  43.566  58.192  1.00  0.00           H
ATOM   4260  CB  LEU   477      79.067  43.319  56.328  1.00  0.00           C
ATOM   4261  HB2 LEU   477      79.296  44.366  56.129  1.00  0.00           H
ATOM   4262  HB3 LEU   477      79.225  42.698  55.446  1.00  0.00           H
ATOM   4263  CG  LEU   477      77.578  43.235  56.719  1.00  0.00           C
ATOM   4264  HG  LEU   477      77.356  42.265  57.165  1.00  0.00           H
ATOM   4265  CD1 LEU   477      77.221  44.424  57.572  1.00  0.00           C
ATOM   4266 HD11 LEU   477      77.258  45.363  57.020  1.00  0.00           H
ATOM   4267 HD12 LEU   477      76.193  44.301  57.913  1.00  0.00           H
ATOM   4268 HD13 LEU   477      77.905  44.466  58.420  1.00  0.00           H
ATOM   4269  CD2 LEU   477      76.693  43.378  55.449  1.00  0.00           C
ATOM   4270 HD21 LEU   477      76.777  42.493  54.818  1.00  0.00           H
ATOM   4271 HD22 LEU   477      75.643  43.339  55.740  1.00  0.00           H
ATOM   4272 HD23 LEU   477      76.960  44.262  54.870  1.00  0.00           H
ATOM   4273  C   LEU   477      79.680  41.414  58.040  1.00  0.00           C
ATOM   4274  O   LEU   477      79.026  41.356  59.060  1.00  0.00           O
ATOM   4275  N   TYR   478      80.145  40.331  57.453  1.00  0.00           N
ATOM   4276  H   TYR   478      80.542  40.533  56.546  1.00  0.00           H
ATOM   4277  CA  TYR   478      79.980  38.985  58.017  1.00  0.00           C
ATOM   4278  HA  TYR   478      78.921  38.807  58.207  1.00  0.00           H
ATOM   4279  CB  TYR   478      80.356  37.996  56.953  1.00  0.00           C
ATOM   4280  HB2 TYR   478      79.949  38.282  55.983  1.00  0.00           H
ATOM   4281  HB3 TYR   478      81.444  37.926  56.916  1.00  0.00           H
ATOM   4282  CG  TYR   478      79.778  36.618  57.291  1.00  0.00           C
ATOM   4283  CD1 TYR   478      78.461  36.261  56.915  1.00  0.00           C
ATOM   4284  HD1 TYR   478      77.882  36.984  56.359  1.00  0.00           H
ATOM   4285  CE1 TYR   478      78.026  34.959  57.210  1.00  0.00           C
ATOM   4286  HE1 TYR   478      77.011  34.707  56.939  1.00  0.00           H
ATOM   4287  CZ  TYR   478      78.828  34.027  57.879  1.00  0.00           C
ATOM   4288  OH  TYR   478      78.269  32.845  58.199  1.00  0.00           O
ATOM   4289  HH  TYR   478      78.807  32.342  58.815  1.00  0.00           H
ATOM   4290  CE2 TYR   478      80.149  34.372  58.215  1.00  0.00           C
ATOM   4291  HE2 TYR   478      80.693  33.563  58.680  1.00  0.00           H
ATOM   4292  CD2 TYR   478      80.639  35.651  57.970  1.00  0.00           C
ATOM   4293  HD2 TYR   478      81.661  35.951  58.150  1.00  0.00           H
ATOM   4294  C   TYR   478      80.855  38.871  59.263  1.00  0.00           C
ATOM   4295  O   TYR   478      80.432  38.297  60.304  1.00  0.00           O
ATOM   4296  N   THR   479      82.118  39.434  59.256  1.00  0.00           N
ATOM   4297  H   THR   479      82.487  39.948  58.469  1.00  0.00           H
ATOM   4298  CA  THR   479      83.106  39.188  60.357  1.00  0.00           C
ATOM   4299  HA  THR   479      82.942  38.171  60.712  1.00  0.00           H
ATOM   4300  CB  THR   479      84.536  39.107  59.803  1.00  0.00           C
ATOM   4301  HB  THR   479      85.186  39.019  60.674  1.00  0.00           H
ATOM   4302  CG2 THR   479      84.723  37.782  58.952  1.00  0.00           C
ATOM   4303 HG21 THR   479      84.825  36.926  59.619  1.00  0.00           H
ATOM   4304 HG22 THR   479      83.905  37.559  58.267  1.00  0.00           H
ATOM   4305 HG23 THR   479      85.616  37.884  58.335  1.00  0.00           H
ATOM   4306  OG1 THR   479      84.899  40.255  59.035  1.00  0.00           O
ATOM   4307  HG1 THR   479      84.433  40.323  58.198  1.00  0.00           H
ATOM   4308  C   THR   479      83.097  40.107  61.555  1.00  0.00           C
ATOM   4309  O   THR   479      83.333  39.606  62.681  1.00  0.00           O
ATOM   4310  N   VAL   480      82.781  41.350  61.349  1.00  0.00           N
ATOM   4311  H   VAL   480      82.699  41.605  60.376  1.00  0.00           H
ATOM   4312  CA  VAL   480      83.003  42.387  62.371  1.00  0.00           C
ATOM   4313  HA  VAL   480      83.902  42.215  62.963  1.00  0.00           H
ATOM   4314  CB  VAL   480      83.079  43.713  61.719  1.00  0.00           C
ATOM   4315  HB  VAL   480      82.294  43.762  60.965  1.00  0.00           H
ATOM   4316  CG1 VAL   480      82.889  44.871  62.726  1.00  0.00           C
ATOM   4317 HG11 VAL   480      83.554  44.761  63.582  1.00  0.00           H
ATOM   4318 HG12 VAL   480      82.992  45.840  62.238  1.00  0.00           H
ATOM   4319 HG13 VAL   480      81.931  44.819  63.243  1.00  0.00           H
ATOM   4320  CG2 VAL   480      84.420  43.727  61.002  1.00  0.00           C
ATOM   4321 HG21 VAL   480      84.299  43.099  60.119  1.00  0.00           H
ATOM   4322 HG22 VAL   480      84.670  44.727  60.645  1.00  0.00           H
ATOM   4323 HG23 VAL   480      85.246  43.248  61.529  1.00  0.00           H
ATOM   4324  C   VAL   480      81.929  42.293  63.393  1.00  0.00           C
ATOM   4325  O   VAL   480      82.253  42.118  64.569  1.00  0.00           O
ATOM   4326  N   PRO   481      80.612  42.438  63.068  1.00  0.00           N
ATOM   4327  CD  PRO   481      80.046  42.793  61.751  1.00  0.00           C
ATOM   4328  HD2 PRO   481      80.513  42.152  61.003  1.00  0.00           H
ATOM   4329  HD3 PRO   481      80.163  43.835  61.454  1.00  0.00           H
ATOM   4330  CG  PRO   481      78.538  42.529  61.892  1.00  0.00           C
ATOM   4331  HG2 PRO   481      78.387  41.453  61.802  1.00  0.00           H
ATOM   4332  HG3 PRO   481      78.026  43.218  61.221  1.00  0.00           H
ATOM   4333  CB  PRO   481      78.358  42.833  63.407  1.00  0.00           C
ATOM   4334  HB2 PRO   481      77.494  42.313  63.819  1.00  0.00           H
ATOM   4335  HB3 PRO   481      78.334  43.922  63.455  1.00  0.00           H
ATOM   4336  CA  PRO   481      79.652  42.470  64.138  1.00  0.00           C
ATOM   4337  HA  PRO   481      79.720  43.296  64.847  1.00  0.00           H
ATOM   4338  C   PRO   481      79.629  41.118  64.852  1.00  0.00           C
ATOM   4339  O   PRO   481      79.594  41.005  66.088  1.00  0.00           O
ATOM   4340  N   ALA   482      79.863  40.027  64.101  1.00  0.00           N
ATOM   4341  H   ALA   482      79.793  40.059  63.094  1.00  0.00           H
ATOM   4342  CA  ALA   482      79.843  38.707  64.680  1.00  0.00           C
ATOM   4343  HA  ALA   482      78.924  38.637  65.263  1.00  0.00           H
ATOM   4344  CB  ALA   482      79.851  37.709  63.516  1.00  0.00           C
ATOM   4345  HB1 ALA   482      80.793  37.814  62.976  1.00  0.00           H
ATOM   4346  HB2 ALA   482      79.821  36.743  64.020  1.00  0.00           H
ATOM   4347  HB3 ALA   482      79.080  37.775  62.748  1.00  0.00           H
ATOM   4348  C   ALA   482      81.078  38.417  65.620  1.00  0.00           C
ATOM   4349  O   ALA   482      80.806  37.688  66.605  1.00  0.00           O
ATOM   4350  N   THR   483      82.325  38.929  65.434  1.00  0.00           N
ATOM   4351  H   THR   483      82.419  39.473  64.588  1.00  0.00           H
ATOM   4352  CA  THR   483      83.403  38.892  66.311  1.00  0.00           C
ATOM   4353  HA  THR   483      83.522  37.879  66.695  1.00  0.00           H
ATOM   4354  CB  THR   483      84.796  39.094  65.702  1.00  0.00           C
ATOM   4355  HB  THR   483      84.893  40.157  65.481  1.00  0.00           H
ATOM   4356  CG2 THR   483      86.062  38.749  66.513  1.00  0.00           C
ATOM   4357 HG21 THR   483      86.027  39.206  67.502  1.00  0.00           H
ATOM   4358 HG22 THR   483      86.128  37.676  66.693  1.00  0.00           H
ATOM   4359 HG23 THR   483      86.966  39.127  66.036  1.00  0.00           H
ATOM   4360  OG1 THR   483      84.953  38.269  64.554  1.00  0.00           O
ATOM   4361  HG1 THR   483      84.266  38.446  63.908  1.00  0.00           H
ATOM   4362  C   THR   483      83.132  39.816  67.519  1.00  0.00           C
ATOM   4363  O   THR   483      83.536  39.405  68.615  1.00  0.00           O
ATOM   4364  N   ILE   484      82.440  40.978  67.405  1.00  0.00           N
ATOM   4365  H   ILE   484      82.359  41.408  66.494  1.00  0.00           H
ATOM   4366  CA  ILE   484      81.920  41.694  68.564  1.00  0.00           C
ATOM   4367  HA  ILE   484      82.730  41.889  69.267  1.00  0.00           H
ATOM   4368  CB  ILE   484      81.364  43.066  68.056  1.00  0.00           C
ATOM   4369  HB  ILE   484      80.636  42.788  67.293  1.00  0.00           H
ATOM   4370  CG2 ILE   484      80.589  43.707  69.270  1.00  0.00           C
ATOM   4371 HG21 ILE   484      80.302  44.724  69.001  1.00  0.00           H
ATOM   4372 HG22 ILE   484      79.624  43.210  69.365  1.00  0.00           H
ATOM   4373 HG23 ILE   484      81.216  43.655  70.160  1.00  0.00           H
ATOM   4374  CG1 ILE   484      82.476  43.903  67.453  1.00  0.00           C
ATOM   4375 HG12 ILE   484      83.030  44.386  68.257  1.00  0.00           H
ATOM   4376 HG13 ILE   484      83.195  43.314  66.883  1.00  0.00           H
ATOM   4377  CD1 ILE   484      81.845  44.958  66.589  1.00  0.00           C
ATOM   4378 HD11 ILE   484      81.244  45.634  67.197  1.00  0.00           H
ATOM   4379 HD12 ILE   484      82.663  45.556  66.189  1.00  0.00           H
ATOM   4380 HD13 ILE   484      81.383  44.475  65.728  1.00  0.00           H
ATOM   4381  C   ILE   484      80.988  40.900  69.451  1.00  0.00           C
ATOM   4382  O   ILE   484      81.212  40.919  70.653  1.00  0.00           O
ATOM   4383  N   VAL   485      79.882  40.388  68.903  1.00  0.00           N
ATOM   4384  H   VAL   485      79.870  40.387  67.893  1.00  0.00           H
ATOM   4385  CA  VAL   485      78.855  39.633  69.600  1.00  0.00           C
ATOM   4386  HA  VAL   485      78.416  40.284  70.356  1.00  0.00           H
ATOM   4387  CB  VAL   485      77.717  39.156  68.690  1.00  0.00           C
ATOM   4388  HB  VAL   485      78.157  38.677  67.815  1.00  0.00           H
ATOM   4389  CG1 VAL   485      76.666  38.340  69.381  1.00  0.00           C
ATOM   4390 HG11 VAL   485      77.126  37.398  69.681  1.00  0.00           H
ATOM   4391 HG12 VAL   485      76.193  38.901  70.187  1.00  0.00           H
ATOM   4392 HG13 VAL   485      75.903  38.228  68.612  1.00  0.00           H
ATOM   4393  CG2 VAL   485      76.898  40.341  68.116  1.00  0.00           C
ATOM   4394 HG21 VAL   485      77.601  40.804  67.425  1.00  0.00           H
ATOM   4395 HG22 VAL   485      75.952  40.055  67.657  1.00  0.00           H
ATOM   4396 HG23 VAL   485      76.524  40.983  68.914  1.00  0.00           H
ATOM   4397  C   VAL   485      79.508  38.432  70.274  1.00  0.00           C
ATOM   4398  O   VAL   485      79.259  38.153  71.408  1.00  0.00           O
ATOM   4399  N   LEU   486      80.217  37.618  69.481  1.00  0.00           N
ATOM   4400  H   LEU   486      80.242  37.783  68.485  1.00  0.00           H
ATOM   4401  CA  LEU   486      81.073  36.552  69.951  1.00  0.00           C
ATOM   4402  HA  LEU   486      80.432  35.709  70.209  1.00  0.00           H
ATOM   4403  CB  LEU   486      81.992  36.099  68.809  1.00  0.00           C
ATOM   4404  HB2 LEU   486      81.402  35.707  67.981  1.00  0.00           H
ATOM   4405  HB3 LEU   486      82.593  36.930  68.439  1.00  0.00           H
ATOM   4406  CG  LEU   486      82.887  34.890  69.198  1.00  0.00           C
ATOM   4407  HG  LEU   486      83.574  35.173  69.995  1.00  0.00           H
ATOM   4408  CD1 LEU   486      82.102  33.667  69.631  1.00  0.00           C
ATOM   4409 HD11 LEU   486      82.770  32.820  69.790  1.00  0.00           H
ATOM   4410 HD12 LEU   486      81.689  33.912  70.610  1.00  0.00           H
ATOM   4411 HD13 LEU   486      81.346  33.475  68.871  1.00  0.00           H
ATOM   4412  CD2 LEU   486      83.728  34.580  67.986  1.00  0.00           C
ATOM   4413 HD21 LEU   486      84.369  33.716  68.161  1.00  0.00           H
ATOM   4414 HD22 LEU   486      83.047  34.420  67.150  1.00  0.00           H
ATOM   4415 HD23 LEU   486      84.296  35.449  67.654  1.00  0.00           H
ATOM   4416  C   LEU   486      81.996  36.896  71.220  1.00  0.00           C
ATOM   4417  O   LEU   486      81.888  36.110  72.158  1.00  0.00           O
ATOM   4418  N   ALA   487      82.767  37.913  71.215  1.00  0.00           N
ATOM   4419  H   ALA   487      82.840  38.564  70.446  1.00  0.00           H
ATOM   4420  CA  ALA   487      83.563  38.210  72.435  1.00  0.00           C
ATOM   4421  HA  ALA   487      84.092  37.277  72.632  1.00  0.00           H
ATOM   4422  CB  ALA   487      84.613  39.209  72.204  1.00  0.00           C
ATOM   4423  HB1 ALA   487      85.295  38.912  71.407  1.00  0.00           H
ATOM   4424  HB2 ALA   487      84.137  40.156  71.950  1.00  0.00           H
ATOM   4425  HB3 ALA   487      85.239  39.279  73.093  1.00  0.00           H
ATOM   4426  C   ALA   487      82.704  38.538  73.640  1.00  0.00           C
ATOM   4427  O   ALA   487      83.040  38.151  74.787  1.00  0.00           O
ATOM   4428  N   CYS   488      81.638  39.269  73.420  1.00  0.00           N
ATOM   4429  H   CYS   488      81.475  39.622  72.488  1.00  0.00           H
ATOM   4430  CA  CYS   488      80.628  39.592  74.395  1.00  0.00           C
ATOM   4431  HA  CYS   488      81.098  40.192  75.174  1.00  0.00           H
ATOM   4432  CB  CYS   488      79.491  40.420  73.807  1.00  0.00           C
ATOM   4433  HB2 CYS   488      79.207  40.085  72.809  1.00  0.00           H
ATOM   4434  HB3 CYS   488      78.672  40.570  74.511  1.00  0.00           H
ATOM   4435  SG  CYS   488      79.978  42.126  73.324  1.00  0.00           S
ATOM   4436  HG  CYS   488      80.901  41.888  72.388  1.00  0.00           H
ATOM   4437  C   CYS   488      79.908  38.397  75.040  1.00  0.00           C
ATOM   4438  O   CYS   488      79.852  38.420  76.284  1.00  0.00           O
ATOM   4439  N   TYR   489      79.611  37.297  74.335  1.00  0.00           N
ATOM   4440  H   TYR   489      79.586  37.390  73.329  1.00  0.00           H
ATOM   4441  CA  TYR   489      79.200  36.063  74.952  1.00  0.00           C
ATOM   4442  HA  TYR   489      78.528  36.405  75.739  1.00  0.00           H
ATOM   4443  CB  TYR   489      78.285  35.139  74.070  1.00  0.00           C
ATOM   4444  HB2 TYR   489      78.738  35.040  73.084  1.00  0.00           H
ATOM   4445  HB3 TYR   489      78.206  34.157  74.537  1.00  0.00           H
ATOM   4446  CG  TYR   489      76.961  35.760  73.794  1.00  0.00           C
ATOM   4447  CD1 TYR   489      76.049  35.880  74.861  1.00  0.00           C
ATOM   4448  HD1 TYR   489      76.310  35.566  75.860  1.00  0.00           H
ATOM   4449  CE1 TYR   489      74.710  36.305  74.658  1.00  0.00           C
ATOM   4450  HE1 TYR   489      74.006  36.295  75.478  1.00  0.00           H
ATOM   4451  CZ  TYR   489      74.311  36.695  73.385  1.00  0.00           C
ATOM   4452  OH  TYR   489      72.990  37.061  73.240  1.00  0.00           O
ATOM   4453  HH  TYR   489      72.873  37.729  72.560  1.00  0.00           H
ATOM   4454  CE2 TYR   489      75.162  36.545  72.266  1.00  0.00           C
ATOM   4455  HE2 TYR   489      74.853  36.785  71.260  1.00  0.00           H
ATOM   4456  CD2 TYR   489      76.504  36.181  72.528  1.00  0.00           C
ATOM   4457  HD2 TYR   489      77.189  36.178  71.693  1.00  0.00           H
ATOM   4458  C   TYR   489      80.267  35.319  75.779  1.00  0.00           C
ATOM   4459  O   TYR   489      80.021  34.859  76.886  1.00  0.00           O
ATOM   4460  N   PHE   490      81.466  35.228  75.227  1.00  0.00           N
ATOM   4461  H   PHE   490      81.607  35.790  74.400  1.00  0.00           H
ATOM   4462  CA  PHE   490      82.625  34.802  76.007  1.00  0.00           C
ATOM   4463  HA  PHE   490      82.337  33.780  76.253  1.00  0.00           H
ATOM   4464  CB  PHE   490      83.906  34.623  75.158  1.00  0.00           C
ATOM   4465  HB2 PHE   490      83.653  34.494  74.105  1.00  0.00           H
ATOM   4466  HB3 PHE   490      84.370  35.609  75.155  1.00  0.00           H
ATOM   4467  CG  PHE   490      85.089  33.646  75.520  1.00  0.00           C
ATOM   4468  CD1 PHE   490      85.082  32.937  76.736  1.00  0.00           C
ATOM   4469  HD1 PHE   490      84.215  32.886  77.377  1.00  0.00           H
ATOM   4470  CE1 PHE   490      86.187  32.105  77.075  1.00  0.00           C
ATOM   4471  HE1 PHE   490      86.049  31.608  78.024  1.00  0.00           H
ATOM   4472  CZ  PHE   490      87.367  32.144  76.346  1.00  0.00           C
ATOM   4473  HZ  PHE   490      88.157  31.516  76.731  1.00  0.00           H
ATOM   4474  CE2 PHE   490      87.399  32.824  75.130  1.00  0.00           C
ATOM   4475  HE2 PHE   490      88.278  32.748  74.507  1.00  0.00           H
ATOM   4476  CD2 PHE   490      86.212  33.544  74.749  1.00  0.00           C
ATOM   4477  HD2 PHE   490      86.270  34.143  73.852  1.00  0.00           H
ATOM   4478  C   PHE   490      82.803  35.569  77.390  1.00  0.00           C
ATOM   4479  O   PHE   490      82.863  34.975  78.415  1.00  0.00           O
ATOM   4480  N   TYR   491      82.914  36.874  77.353  1.00  0.00           N
ATOM   4481  H   TYR   491      82.918  37.338  76.456  1.00  0.00           H
ATOM   4482  CA  TYR   491      82.790  37.639  78.603  1.00  0.00           C
ATOM   4483  HA  TYR   491      83.716  37.541  79.170  1.00  0.00           H
ATOM   4484  CB  TYR   491      82.798  39.130  78.177  1.00  0.00           C
ATOM   4485  HB2 TYR   491      83.772  39.490  77.843  1.00  0.00           H
ATOM   4486  HB3 TYR   491      82.126  39.241  77.327  1.00  0.00           H
ATOM   4487  CG  TYR   491      82.340  40.198  79.141  1.00  0.00           C
ATOM   4488  CD1 TYR   491      81.140  40.903  78.931  1.00  0.00           C
ATOM   4489  HD1 TYR   491      80.439  40.630  78.156  1.00  0.00           H
ATOM   4490  CE1 TYR   491      80.811  42.019  79.731  1.00  0.00           C
ATOM   4491  HE1 TYR   491      79.996  42.659  79.427  1.00  0.00           H
ATOM   4492  CZ  TYR   491      81.681  42.364  80.800  1.00  0.00           C
ATOM   4493  OH  TYR   491      81.353  43.469  81.549  1.00  0.00           O
ATOM   4494  HH  TYR   491      82.058  44.116  81.622  1.00  0.00           H
ATOM   4495  CE2 TYR   491      82.919  41.682  80.956  1.00  0.00           C
ATOM   4496  HE2 TYR   491      83.594  41.963  81.751  1.00  0.00           H
ATOM   4497  CD2 TYR   491      83.212  40.497  80.207  1.00  0.00           C
ATOM   4498  HD2 TYR   491      84.145  39.991  80.408  1.00  0.00           H
ATOM   4499  C   TYR   491      81.554  37.423  79.551  1.00  0.00           C
ATOM   4500  O   TYR   491      81.740  37.198  80.760  1.00  0.00           O
ATOM   4501  N   GLU   492      80.353  37.465  78.926  1.00  0.00           N
ATOM   4502  H   GLU   492      80.403  37.796  77.973  1.00  0.00           H
ATOM   4503  CA  GLU   492      78.969  37.488  79.564  1.00  0.00           C
ATOM   4504  HA  GLU   492      78.685  38.493  79.877  1.00  0.00           H
ATOM   4505  CB  GLU   492      77.854  37.210  78.519  1.00  0.00           C
ATOM   4506  HB2 GLU   492      78.003  37.958  77.740  1.00  0.00           H
ATOM   4507  HB3 GLU   492      78.042  36.247  78.045  1.00  0.00           H
ATOM   4508  CG  GLU   492      76.420  37.344  79.091  1.00  0.00           C
ATOM   4509  HG2 GLU   492      76.292  36.296  79.365  1.00  0.00           H
ATOM   4510  HG3 GLU   492      76.590  37.899  80.014  1.00  0.00           H
ATOM   4511  CD  GLU   492      75.352  37.793  78.231  1.00  0.00           C
ATOM   4512  OE1 GLU   492      75.455  38.731  77.448  1.00  0.00           O
ATOM   4513  OE2 GLU   492      74.225  37.221  78.410  1.00  0.00           O
ATOM   4514  C   GLU   492      78.771  36.420  80.637  1.00  0.00           C
ATOM   4515  O   GLU   492      78.306  36.741  81.724  1.00  0.00           O
ATOM   4516  N   GLN   493      79.131  35.179  80.349  1.00  0.00           N
ATOM   4517  H   GLN   493      79.396  35.002  79.391  1.00  0.00           H
ATOM   4518  CA  GLN   493      79.067  34.091  81.290  1.00  0.00           C
ATOM   4519  HA  GLN   493      78.009  33.878  81.447  1.00  0.00           H
ATOM   4520  CB  GLN   493      79.662  32.864  80.592  1.00  0.00           C
ATOM   4521  HB2 GLN   493      79.497  31.910  81.091  1.00  0.00           H
ATOM   4522  HB3 GLN   493      79.178  32.770  79.620  1.00  0.00           H
ATOM   4523  CG  GLN   493      81.213  32.884  80.467  1.00  0.00           C
ATOM   4524  HG2 GLN   493      81.442  33.811  79.941  1.00  0.00           H
ATOM   4525  HG3 GLN   493      81.674  32.883  81.455  1.00  0.00           H
ATOM   4526  CD  GLN   493      81.820  31.765  79.717  1.00  0.00           C
ATOM   4527  OE1 GLN   493      82.621  31.011  80.259  1.00  0.00           O
ATOM   4528  NE2 GLN   493      81.246  31.281  78.623  1.00  0.00           N
ATOM   4529 HE21 GLN   493      81.705  30.522  78.140  1.00  0.00           H
ATOM   4530 HE22 GLN   493      80.367  31.579  78.224  1.00  0.00           H
ATOM   4531  C   GLN   493      79.765  34.360  82.652  1.00  0.00           C
ATOM   4532  O   GLN   493      79.273  33.859  83.725  1.00  0.00           O
ATOM   4533  N   ALA   494      80.906  35.036  82.595  1.00  0.00           N
ATOM   4534  H   ALA   494      81.371  35.245  81.723  1.00  0.00           H
ATOM   4535  CA  ALA   494      81.688  35.433  83.790  1.00  0.00           C
ATOM   4536  HA  ALA   494      81.551  34.624  84.507  1.00  0.00           H
ATOM   4537  CB  ALA   494      83.185  35.464  83.417  1.00  0.00           C
ATOM   4538  HB1 ALA   494      83.236  36.255  82.669  1.00  0.00           H
ATOM   4539  HB2 ALA   494      83.655  35.836  84.328  1.00  0.00           H
ATOM   4540  HB3 ALA   494      83.593  34.494  83.133  1.00  0.00           H
ATOM   4541  C   ALA   494      81.179  36.701  84.456  1.00  0.00           C
ATOM   4542  O   ALA   494      80.989  36.797  85.673  1.00  0.00           O
ATOM   4543  N   PHE   495      80.777  37.680  83.686  1.00  0.00           N
ATOM   4544  H   PHE   495      80.891  37.627  82.684  1.00  0.00           H
ATOM   4545  CA  PHE   495      80.182  38.941  84.103  1.00  0.00           C
ATOM   4546  HA  PHE   495      80.875  39.388  84.816  1.00  0.00           H
ATOM   4547  CB  PHE   495      80.038  39.881  82.929  1.00  0.00           C
ATOM   4548  HB2 PHE   495      80.897  40.545  82.834  1.00  0.00           H
ATOM   4549  HB3 PHE   495      80.039  39.208  82.071  1.00  0.00           H
ATOM   4550  CG  PHE   495      78.831  40.815  82.923  1.00  0.00           C
ATOM   4551  CD1 PHE   495      78.651  41.613  84.033  1.00  0.00           C
ATOM   4552  HD1 PHE   495      79.416  41.696  84.790  1.00  0.00           H
ATOM   4553  CE1 PHE   495      77.397  42.254  84.254  1.00  0.00           C
ATOM   4554  HE1 PHE   495      77.200  42.837  85.141  1.00  0.00           H
ATOM   4555  CZ  PHE   495      76.403  42.225  83.283  1.00  0.00           C
ATOM   4556  HZ  PHE   495      75.506  42.821  83.357  1.00  0.00           H
ATOM   4557  CE2 PHE   495      76.580  41.421  82.140  1.00  0.00           C
ATOM   4558  HE2 PHE   495      75.826  41.258  81.384  1.00  0.00           H
ATOM   4559  CD2 PHE   495      77.781  40.699  81.981  1.00  0.00           C
ATOM   4560  HD2 PHE   495      77.842  39.876  81.285  1.00  0.00           H
ATOM   4561  C   PHE   495      78.903  38.701  84.870  1.00  0.00           C
ATOM   4562  O   PHE   495      78.783  39.222  85.977  1.00  0.00           O
ATOM   4563  N   ARG   496      77.880  38.077  84.305  1.00  0.00           N
ATOM   4564  H   ARG   496      78.004  37.753  83.356  1.00  0.00           H
ATOM   4565  CA  ARG   496      76.582  37.633  84.939  1.00  0.00           C
ATOM   4566  HA  ARG   496      76.107  38.553  85.280  1.00  0.00           H
ATOM   4567  CB  ARG   496      75.615  37.054  83.878  1.00  0.00           C
ATOM   4568  HB2 ARG   496      76.161  36.380  83.217  1.00  0.00           H
ATOM   4569  HB3 ARG   496      74.911  36.380  84.365  1.00  0.00           H
ATOM   4570  CG  ARG   496      74.928  38.038  82.915  1.00  0.00           C
ATOM   4571  HG2 ARG   496      74.271  38.680  83.502  1.00  0.00           H
ATOM   4572  HG3 ARG   496      75.603  38.690  82.360  1.00  0.00           H
ATOM   4573  CD  ARG   496      74.009  37.290  81.872  1.00  0.00           C
ATOM   4574  HD2 ARG   496      74.503  36.429  81.422  1.00  0.00           H
ATOM   4575  HD3 ARG   496      73.189  36.805  82.401  1.00  0.00           H
ATOM   4576  NE  ARG   496      73.398  38.260  80.947  1.00  0.00           N
ATOM   4577  HE  ARG   496      73.767  38.283  80.008  1.00  0.00           H
ATOM   4578  CZ  ARG   496      72.244  38.860  81.115  1.00  0.00           C
ATOM   4579  NH1 ARG   496      71.642  38.866  82.299  1.00  0.00           N
ATOM   4580 HH11 ARG   496      71.984  38.339  83.089  1.00  0.00           H
ATOM   4581 HH12 ARG   496      70.751  39.338  82.349  1.00  0.00           H
ATOM   4582  NH2 ARG   496      71.671  39.478  80.130  1.00  0.00           N
ATOM   4583 HH21 ARG   496      72.222  39.818  79.355  1.00  0.00           H
ATOM   4584 HH22 ARG   496      70.817  39.962  80.366  1.00  0.00           H
ATOM   4585  C   ARG   496      76.758  36.761  86.150  1.00  0.00           C
ATOM   4586  O   ARG   496      76.051  36.889  87.132  1.00  0.00           O
ATOM   4587  N   GLU   497      77.715  35.783  86.112  1.00  0.00           N
ATOM   4588  H   GLU   497      78.274  35.751  85.271  1.00  0.00           H
ATOM   4589  CA  GLU   497      78.025  34.904  87.282  1.00  0.00           C
ATOM   4590  HA  GLU   497      77.109  34.438  87.645  1.00  0.00           H
ATOM   4591  CB  GLU   497      78.956  33.763  86.790  1.00  0.00           C
ATOM   4592  HB2 GLU   497      78.493  33.180  85.994  1.00  0.00           H
ATOM   4593  HB3 GLU   497      79.898  34.118  86.372  1.00  0.00           H
ATOM   4594  CG  GLU   497      79.276  32.786  87.908  1.00  0.00           C
ATOM   4595  HG2 GLU   497      78.436  32.828  88.601  1.00  0.00           H
ATOM   4596  HG3 GLU   497      79.164  31.782  87.499  1.00  0.00           H
ATOM   4597  CD  GLU   497      80.636  33.033  88.635  1.00  0.00           C
ATOM   4598  OE1 GLU   497      80.704  34.053  89.398  1.00  0.00           O
ATOM   4599  OE2 GLU   497      81.570  32.213  88.481  1.00  0.00           O
ATOM   4600  C   GLU   497      78.552  35.752  88.465  1.00  0.00           C
ATOM   4601  O   GLU   497      77.945  35.797  89.538  1.00  0.00           O
ATOM   4602  N   HIP   498      79.593  36.513  88.159  1.00  0.00           N
ATOM   4603  H   HIP   498      80.119  36.410  87.303  1.00  0.00           H
ATOM   4604  CA  HIP   498      80.218  37.449  89.135  1.00  0.00           C
ATOM   4605  HA  HIP   498      80.601  36.895  89.992  1.00  0.00           H
ATOM   4606  CB  HIP   498      81.407  38.142  88.379  1.00  0.00           C
ATOM   4607  HB2 HIP   498      80.920  38.662  87.553  1.00  0.00           H
ATOM   4608  HB3 HIP   498      81.833  38.904  89.032  1.00  0.00           H
ATOM   4609  CG  HIP   498      82.519  37.197  87.957  1.00  0.00           C
ATOM   4610  ND1 HIP   498      82.666  35.939  88.355  1.00  0.00           N
ATOM   4611  HD1 HIP   498      82.023  35.401  88.917  1.00  0.00           H
ATOM   4612  CE1 HIP   498      83.770  35.404  87.816  1.00  0.00           C
ATOM   4613  HE1 HIP   498      84.175  34.405  87.877  1.00  0.00           H
ATOM   4614  NE2 HIP   498      84.324  36.383  87.051  1.00  0.00           N
ATOM   4615  HE2 HIP   498      85.112  36.266  86.429  1.00  0.00           H
ATOM   4616  CD2 HIP   498      83.555  37.490  87.180  1.00  0.00           C
ATOM   4617  HD2 HIP   498      83.742  38.480  86.791  1.00  0.00           H
ATOM   4618  C   HIP   498      79.276  38.552  89.638  1.00  0.00           C
ATOM   4619  O   HIP   498      79.409  38.874  90.811  1.00  0.00           O
ATOM   4620  N   TRP   499      78.330  39.113  88.828  1.00  0.00           N
ATOM   4621  H   TRP   499      78.398  38.828  87.862  1.00  0.00           H
ATOM   4622  CA  TRP   499      77.270  39.973  89.372  1.00  0.00           C
ATOM   4623  HA  TRP   499      77.719  40.782  89.948  1.00  0.00           H
ATOM   4624  CB  TRP   499      76.651  40.619  88.146  1.00  0.00           C
ATOM   4625  HB2 TRP   499      77.279  41.235  87.502  1.00  0.00           H
ATOM   4626  HB3 TRP   499      76.200  39.891  87.473  1.00  0.00           H
ATOM   4627  CG  TRP   499      75.548  41.622  88.440  1.00  0.00           C
ATOM   4628  CD1 TRP   499      75.429  42.482  89.481  1.00  0.00           C
ATOM   4629  HD1 TRP   499      76.051  42.474  90.364  1.00  0.00           H
ATOM   4630  NE1 TRP   499      74.329  43.253  89.253  1.00  0.00           N
ATOM   4631  HE1 TRP   499      74.174  44.084  89.805  1.00  0.00           H
ATOM   4632  CE2 TRP   499      73.650  42.919  88.140  1.00  0.00           C
ATOM   4633  CZ2 TRP   499      72.434  43.279  87.608  1.00  0.00           C
ATOM   4634  HZ2 TRP   499      71.805  44.050  88.029  1.00  0.00           H
ATOM   4635  CH2 TRP   499      71.953  42.568  86.425  1.00  0.00           C
ATOM   4636  HH2 TRP   499      71.054  42.900  85.926  1.00  0.00           H
ATOM   4637  CZ3 TRP   499      72.729  41.619  85.759  1.00  0.00           C
ATOM   4638  HZ3 TRP   499      72.354  41.177  84.848  1.00  0.00           H
ATOM   4639  CE3 TRP   499      73.897  41.235  86.382  1.00  0.00           C
ATOM   4640  HE3 TRP   499      74.359  40.379  85.914  1.00  0.00           H
ATOM   4641  CD2 TRP   499      74.378  41.845  87.543  1.00  0.00           C
ATOM   4642  C   TRP   499      76.199  39.260  90.215  1.00  0.00           C
ATOM   4643  O   TRP   499      75.749  39.874  91.242  1.00  0.00           O
ATOM   4644  N   GLU   500      75.851  37.985  89.985  1.00  0.00           N
ATOM   4645  H   GLU   500      76.289  37.543  89.189  1.00  0.00           H
ATOM   4646  CA  GLU   500      74.982  37.162  90.895  1.00  0.00           C
ATOM   4647  HA  GLU   500      74.063  37.609  91.273  1.00  0.00           H
ATOM   4648  CB  GLU   500      74.453  35.975  90.185  1.00  0.00           C
ATOM   4649  HB2 GLU   500      73.978  36.216  89.234  1.00  0.00           H
ATOM   4650  HB3 GLU   500      75.261  35.263  90.022  1.00  0.00           H
ATOM   4651  CG  GLU   500      73.543  35.006  91.041  1.00  0.00           C
ATOM   4652  HG2 GLU   500      74.185  34.687  91.862  1.00  0.00           H
ATOM   4653  HG3 GLU   500      72.757  35.696  91.349  1.00  0.00           H
ATOM   4654  CD  GLU   500      72.936  33.730  90.435  1.00  0.00           C
ATOM   4655  OE1 GLU   500      72.011  33.960  89.624  1.00  0.00           O
ATOM   4656  OE2 GLU   500      73.321  32.577  90.720  1.00  0.00           O
ATOM   4657  C   GLU   500      75.687  36.930  92.256  1.00  0.00           C
ATOM   4658  O   GLU   500      75.132  37.006  93.316  1.00  0.00           O
ATOM   4659  N   ARG   501      76.949  36.576  92.313  1.00  0.00           N
ATOM   4660  H   ARG   501      77.463  36.365  91.470  1.00  0.00           H
ATOM   4661  CA  ARG   501      77.811  36.398  93.563  1.00  0.00           C
ATOM   4662  HA  ARG   501      77.220  35.830  94.282  1.00  0.00           H
ATOM   4663  CB  ARG   501      79.129  35.672  93.369  1.00  0.00           C
ATOM   4664  HB2 ARG   501      79.819  36.136  92.664  1.00  0.00           H
ATOM   4665  HB3 ARG   501      79.505  35.614  94.390  1.00  0.00           H
ATOM   4666  CG  ARG   501      78.880  34.300  92.841  1.00  0.00           C
ATOM   4667  HG2 ARG   501      77.976  33.919  93.317  1.00  0.00           H
ATOM   4668  HG3 ARG   501      78.792  34.277  91.755  1.00  0.00           H
ATOM   4669  CD  ARG   501      79.932  33.320  93.177  1.00  0.00           C
ATOM   4670  HD2 ARG   501      80.393  33.564  94.134  1.00  0.00           H
ATOM   4671  HD3 ARG   501      79.529  32.323  93.355  1.00  0.00           H
ATOM   4672  NE  ARG   501      81.004  33.363  92.194  1.00  0.00           N
ATOM   4673  HE  ARG   501      80.712  33.707  91.290  1.00  0.00           H
ATOM   4674  CZ  ARG   501      82.064  32.603  92.200  1.00  0.00           C
ATOM   4675  NH1 ARG   501      82.695  32.285  93.283  1.00  0.00           N
ATOM   4676 HH11 ARG   501      82.378  32.519  94.213  1.00  0.00           H
ATOM   4677 HH12 ARG   501      83.621  31.882  93.262  1.00  0.00           H
ATOM   4678  NH2 ARG   501      82.501  32.183  91.138  1.00  0.00           N
ATOM   4679 HH21 ARG   501      82.114  32.415  90.235  1.00  0.00           H
ATOM   4680 HH22 ARG   501      83.197  31.452  91.181  1.00  0.00           H
ATOM   4681  C   ARG   501      78.111  37.668  94.320  1.00  0.00           C
ATOM   4682  O   ARG   501      77.987  37.657  95.539  1.00  0.00           O
ATOM   4683  N   THR   502      78.056  38.807  93.555  1.00  0.00           N
ATOM   4684  H   THR   502      78.282  38.674  92.579  1.00  0.00           H
ATOM   4685  CA  THR   502      78.161  40.209  94.060  1.00  0.00           C
ATOM   4686  HA  THR   502      79.055  40.395  94.655  1.00  0.00           H
ATOM   4687  CB  THR   502      78.181  41.313  92.953  1.00  0.00           C
ATOM   4688  HB  THR   502      77.303  41.349  92.308  1.00  0.00           H
ATOM   4689  CG2 THR   502      78.270  42.770  93.600  1.00  0.00           C
ATOM   4690 HG21 THR   502      79.231  42.823  94.112  1.00  0.00           H
ATOM   4691 HG22 THR   502      78.099  43.393  92.722  1.00  0.00           H
ATOM   4692 HG23 THR   502      77.555  42.935  94.406  1.00  0.00           H
ATOM   4693  OG1 THR   502      79.306  41.162  92.114  1.00  0.00           O
ATOM   4694  HG1 THR   502      79.074  40.528  91.432  1.00  0.00           H
ATOM   4695  C   THR   502      76.848  40.458  94.843  1.00  0.00           C
ATOM   4696  O   THR   502      76.896  40.563  96.104  1.00  0.00           O
ATOM   4697  N   TRP   503      75.692  40.403  94.140  1.00  0.00           N
ATOM   4698  H   TRP   503      75.739  40.201  93.152  1.00  0.00           H
ATOM   4699  CA  TRP   503      74.360  40.544  94.687  1.00  0.00           C
ATOM   4700  HA  TRP   503      74.292  41.513  95.180  1.00  0.00           H
ATOM   4701  CB  TRP   503      73.335  40.546  93.514  1.00  0.00           C
ATOM   4702  HB2 TRP   503      73.630  41.274  92.758  1.00  0.00           H
ATOM   4703  HB3 TRP   503      73.290  39.538  93.101  1.00  0.00           H
ATOM   4704  CG  TRP   503      71.949  40.892  93.979  1.00  0.00           C
ATOM   4705  CD1 TRP   503      71.461  42.186  94.096  1.00  0.00           C
ATOM   4706  HD1 TRP   503      72.070  43.015  93.768  1.00  0.00           H
ATOM   4707  NE1 TRP   503      70.265  42.230  94.651  1.00  0.00           N
ATOM   4708  HE1 TRP   503      69.649  43.026  94.732  1.00  0.00           H
ATOM   4709  CE2 TRP   503      69.865  40.950  94.993  1.00  0.00           C
ATOM   4710  CZ2 TRP   503      68.719  40.419  95.579  1.00  0.00           C
ATOM   4711  HZ2 TRP   503      68.003  41.032  96.106  1.00  0.00           H
ATOM   4712  CH2 TRP   503      68.482  39.049  95.576  1.00  0.00           C
ATOM   4713  HH2 TRP   503      67.679  38.602  96.144  1.00  0.00           H
ATOM   4714  CZ3 TRP   503      69.394  38.214  95.129  1.00  0.00           C
ATOM   4715  HZ3 TRP   503      69.255  37.146  95.205  1.00  0.00           H
ATOM   4716  CE3 TRP   503      70.598  38.714  94.595  1.00  0.00           C
ATOM   4717  HE3 TRP   503      71.391  38.096  94.199  1.00  0.00           H
ATOM   4718  CD2 TRP   503      70.877  40.051  94.477  1.00  0.00           C
ATOM   4719  C   TRP   503      73.944  39.571  95.774  1.00  0.00           C
ATOM   4720  O   TRP   503      73.552  39.991  96.882  1.00  0.00           O
ATOM   4721  N   LEU   504      74.142  38.248  95.617  1.00  0.00           N
ATOM   4722  H   LEU   504      74.300  37.858  94.698  1.00  0.00           H
ATOM   4723  CA  LEU   504      73.924  37.240  96.693  1.00  0.00           C
ATOM   4724  HA  LEU   504      72.912  37.302  97.093  1.00  0.00           H
ATOM   4725  CB  LEU   504      74.148  35.818  96.120  1.00  0.00           C
ATOM   4726  HB2 LEU   504      75.165  35.783  95.730  1.00  0.00           H
ATOM   4727  HB3 LEU   504      74.083  35.128  96.961  1.00  0.00           H
ATOM   4728  CG  LEU   504      73.087  35.342  95.106  1.00  0.00           C
ATOM   4729  HG  LEU   504      73.110  35.863  94.149  1.00  0.00           H
ATOM   4730  CD1 LEU   504      73.518  33.876  94.800  1.00  0.00           C
ATOM   4731 HD11 LEU   504      74.434  33.794  94.214  1.00  0.00           H
ATOM   4732 HD12 LEU   504      73.713  33.329  95.723  1.00  0.00           H
ATOM   4733 HD13 LEU   504      72.679  33.294  94.417  1.00  0.00           H
ATOM   4734  CD2 LEU   504      71.690  35.330  95.663  1.00  0.00           C
ATOM   4735 HD21 LEU   504      71.033  34.672  95.095  1.00  0.00           H
ATOM   4736 HD22 LEU   504      71.860  35.087  96.712  1.00  0.00           H
ATOM   4737 HD23 LEU   504      71.211  36.308  95.721  1.00  0.00           H
ATOM   4738  C   LEU   504      74.824  37.467  97.854  1.00  0.00           C
ATOM   4739  O   LEU   504      74.301  37.474  98.962  1.00  0.00           O
ATOM   4740  N   LEU   505      76.098  37.831  97.699  1.00  0.00           N
ATOM   4741  H   LEU   505      76.589  37.936  96.823  1.00  0.00           H
ATOM   4742  CA  LEU   505      76.873  38.094  98.903  1.00  0.00           C
ATOM   4743  HA  LEU   505      76.878  37.267  99.614  1.00  0.00           H
ATOM   4744  CB  LEU   505      78.321  38.173  98.385  1.00  0.00           C
ATOM   4745  HB2 LEU   505      78.628  37.222  97.950  1.00  0.00           H
ATOM   4746  HB3 LEU   505      78.390  39.014  97.694  1.00  0.00           H
ATOM   4747  CG  LEU   505      79.328  38.553  99.520  1.00  0.00           C
ATOM   4748  HG  LEU   505      79.112  39.536  99.936  1.00  0.00           H
ATOM   4749  CD1 LEU   505      79.470  37.532 100.683  1.00  0.00           C
ATOM   4750 HD11 LEU   505      79.665  36.592 100.167  1.00  0.00           H
ATOM   4751 HD12 LEU   505      80.324  37.682 101.343  1.00  0.00           H
ATOM   4752 HD13 LEU   505      78.546  37.437 101.253  1.00  0.00           H
ATOM   4753  CD2 LEU   505      80.719  38.700  98.764  1.00  0.00           C
ATOM   4754 HD21 LEU   505      80.688  39.521  98.048  1.00  0.00           H
ATOM   4755 HD22 LEU   505      81.421  39.159  99.460  1.00  0.00           H
ATOM   4756 HD23 LEU   505      81.076  37.786  98.288  1.00  0.00           H
ATOM   4757  C   LEU   505      76.483  39.422  99.619  1.00  0.00           C
ATOM   4758  O   LEU   505      76.242  39.418 100.839  1.00  0.00           O
ATOM   4759  N   GLN   506      76.221  40.517  98.910  1.00  0.00           N
ATOM   4760  H   GLN   506      76.351  40.353  97.922  1.00  0.00           H
ATOM   4761  CA  GLN   506      75.651  41.728  99.457  1.00  0.00           C
ATOM   4762  HA  GLN   506      76.392  42.011 100.204  1.00  0.00           H
ATOM   4763  CB  GLN   506      75.528  42.790  98.345  1.00  0.00           C
ATOM   4764  HB2 GLN   506      76.477  42.812  97.809  1.00  0.00           H
ATOM   4765  HB3 GLN   506      74.733  42.444  97.685  1.00  0.00           H
ATOM   4766  CG  GLN   506      75.274  44.166  98.963  1.00  0.00           C
ATOM   4767  HG2 GLN   506      74.280  44.109  99.406  1.00  0.00           H
ATOM   4768  HG3 GLN   506      76.077  44.398  99.662  1.00  0.00           H
ATOM   4769  CD  GLN   506      75.237  45.239  97.999  1.00  0.00           C
ATOM   4770  OE1 GLN   506      75.178  45.096  96.776  1.00  0.00           O
ATOM   4771  NE2 GLN   506      75.075  46.476  98.392  1.00  0.00           N
ATOM   4772 HE21 GLN   506      75.000  47.101  97.602  1.00  0.00           H
ATOM   4773 HE22 GLN   506      74.970  46.720  99.366  1.00  0.00           H
ATOM   4774  C   GLN   506      74.343  41.384 100.125  1.00  0.00           C
ATOM   4775  O   GLN   506      73.963  41.976 101.142  1.00  0.00           O
ATOM   4776  N   THR   507      73.490  40.533  99.491  1.00  0.00           N
ATOM   4777  H   THR   507      73.742  40.267  98.550  1.00  0.00           H
ATOM   4778  CA  THR   507      72.121  40.289  99.985  1.00  0.00           C
ATOM   4779  HA  THR   507      71.824  41.215 100.476  1.00  0.00           H
ATOM   4780  CB  THR   507      70.983  40.235  98.964  1.00  0.00           C
ATOM   4781  HB  THR   507      70.027  39.968  99.413  1.00  0.00           H
ATOM   4782  CG2 THR   507      70.680  41.700  98.456  1.00  0.00           C
ATOM   4783 HG21 THR   507      70.807  42.490  99.196  1.00  0.00           H
ATOM   4784 HG22 THR   507      71.416  41.849  97.665  1.00  0.00           H
ATOM   4785 HG23 THR   507      69.753  41.732  97.883  1.00  0.00           H
ATOM   4786  OG1 THR   507      71.176  39.294  97.978  1.00  0.00           O
ATOM   4787  HG1 THR   507      71.983  39.519  97.509  1.00  0.00           H
ATOM   4788  C   THR   507      71.842  39.250 101.111  1.00  0.00           C
ATOM   4789  O   THR   507      71.011  39.528 101.991  1.00  0.00           O
ATOM   4790  N   CYX   508      72.697  38.192 101.212  1.00  0.00           N
ATOM   4791  H   CYX   508      73.407  38.099 100.500  1.00  0.00           H
ATOM   4792  CA  CYX   508      72.393  36.899 101.923  1.00  0.00           C
ATOM   4793  HA  CYX   508      71.497  36.437 101.509  1.00  0.00           H
ATOM   4794  CB  CYX   508      73.636  35.985 101.636  1.00  0.00           C
ATOM   4795  HB2 CYX   508      73.574  35.133 102.313  1.00  0.00           H
ATOM   4796  HB3 CYX   508      73.685  35.586 100.622  1.00  0.00           H
ATOM   4797  SG  CYX   508      75.213  36.748 102.066  1.00  0.00           S
ATOM   4798  C   CYX   508      72.180  36.963 103.500  1.00  0.00           C
ATOM   4799  O   CYX   508      71.350  36.259 104.058  1.00  0.00           O
ATOM   4800  N   LYS   509      72.928  37.833 104.243  1.00  0.00           N
ATOM   4801  H   LYS   509      73.609  38.405 103.764  1.00  0.00           H
ATOM   4802  CA  LYS   509      72.955  37.911 105.719  1.00  0.00           C
ATOM   4803  HA  LYS   509      72.826  36.882 106.054  1.00  0.00           H
ATOM   4804  CB  LYS   509      74.316  38.509 106.192  1.00  0.00           C
ATOM   4805  HB2 LYS   509      75.149  37.886 105.867  1.00  0.00           H
ATOM   4806  HB3 LYS   509      74.421  39.540 105.855  1.00  0.00           H
ATOM   4807  CG  LYS   509      74.379  38.565 107.726  1.00  0.00           C
ATOM   4808  HG2 LYS   509      73.671  39.324 108.060  1.00  0.00           H
ATOM   4809  HG3 LYS   509      74.022  37.587 108.047  1.00  0.00           H
ATOM   4810  CD  LYS   509      75.833  38.710 108.191  1.00  0.00           C
ATOM   4811  HD2 LYS   509      76.369  37.806 107.900  1.00  0.00           H
ATOM   4812  HD3 LYS   509      76.273  39.601 107.744  1.00  0.00           H
ATOM   4813  CE  LYS   509      75.763  38.731 109.742  1.00  0.00           C
ATOM   4814  HE2 LYS   509      75.380  39.702 110.055  1.00  0.00           H
ATOM   4815  HE3 LYS   509      75.017  37.989 110.027  1.00  0.00           H
ATOM   4816  NZ  LYS   509      76.997  38.319 110.413  1.00  0.00           N
ATOM   4817  HZ1 LYS   509      76.910  37.645 111.160  1.00  0.00           H
ATOM   4818  HZ2 LYS   509      77.637  37.944 109.727  1.00  0.00           H
ATOM   4819  HZ3 LYS   509      77.438  39.137 110.810  1.00  0.00           H
ATOM   4820  C   LYS   509      71.724  38.659 106.209  1.00  0.00           C
ATOM   4821  O   LYS   509      71.069  38.119 107.091  1.00  0.00           O
ATOM   4822  N   SER   510      71.246  39.688 105.485  1.00  0.00           N
ATOM   4823  H   SER   510      71.838  40.002 104.729  1.00  0.00           H
ATOM   4824  CA  SER   510      69.956  40.326 105.829  1.00  0.00           C
ATOM   4825  HA  SER   510      69.870  40.489 106.904  1.00  0.00           H
ATOM   4826  CB  SER   510      69.867  41.665 105.163  1.00  0.00           C
ATOM   4827  HB2 SER   510      70.703  42.226 105.582  1.00  0.00           H
ATOM   4828  HB3 SER   510      69.891  41.691 104.073  1.00  0.00           H
ATOM   4829  OG  SER   510      68.664  42.345 105.475  1.00  0.00           O
ATOM   4830  HG  SER   510      68.604  43.065 104.843  1.00  0.00           H
ATOM   4831  C   SER   510      68.724  39.508 105.549  1.00  0.00           C
ATOM   4832  O   SER   510      67.752  39.508 106.306  1.00  0.00           O
ATOM   4833  N   TYR   511      68.796  38.575 104.545  1.00  0.00           N
ATOM   4834  H   TYR   511      69.621  38.544 103.964  1.00  0.00           H
ATOM   4835  CA  TYR   511      67.824  37.507 104.356  1.00  0.00           C
ATOM   4836  HA  TYR   511      66.873  38.031 104.446  1.00  0.00           H
ATOM   4837  CB  TYR   511      67.786  36.909 102.932  1.00  0.00           C
ATOM   4838  HB2 TYR   511      68.691  36.343 102.712  1.00  0.00           H
ATOM   4839  HB3 TYR   511      66.992  36.163 102.934  1.00  0.00           H
ATOM   4840  CG  TYR   511      67.504  37.904 101.752  1.00  0.00           C
ATOM   4841  CD1 TYR   511      68.320  37.767 100.616  1.00  0.00           C
ATOM   4842  HD1 TYR   511      69.205  37.162 100.743  1.00  0.00           H
ATOM   4843  CE1 TYR   511      68.077  38.441  99.409  1.00  0.00           C
ATOM   4844  HE1 TYR   511      68.748  38.429  98.563  1.00  0.00           H
ATOM   4845  CZ  TYR   511      66.847  39.083  99.222  1.00  0.00           C
ATOM   4846  OH  TYR   511      66.437  39.598  98.057  1.00  0.00           O
ATOM   4847  HH  TYR   511      65.552  39.961  98.135  1.00  0.00           H
ATOM   4848  CE2 TYR   511      65.932  39.154 100.272  1.00  0.00           C
ATOM   4849  HE2 TYR   511      64.987  39.657 100.127  1.00  0.00           H
ATOM   4850  CD2 TYR   511      66.253  38.588 101.543  1.00  0.00           C
ATOM   4851  HD2 TYR   511      65.568  38.557 102.378  1.00  0.00           H
ATOM   4852  C   TYR   511      67.845  36.387 105.347  1.00  0.00           C
ATOM   4853  O   TYR   511      66.831  35.636 105.464  1.00  0.00           O
ATOM   4854  N   ALA   512      68.934  36.213 106.072  1.00  0.00           N
ATOM   4855  H   ALA   512      69.580  36.976 105.927  1.00  0.00           H
ATOM   4856  CA  ALA   512      69.281  34.967 106.797  1.00  0.00           C
ATOM   4857  HA  ALA   512      70.306  35.099 107.144  1.00  0.00           H
ATOM   4858  CB  ALA   512      68.386  34.810 107.988  1.00  0.00           C
ATOM   4859  HB1 ALA   512      67.332  34.631 107.773  1.00  0.00           H
ATOM   4860  HB2 ALA   512      68.678  33.948 108.588  1.00  0.00           H
ATOM   4861  HB3 ALA   512      68.488  35.714 108.588  1.00  0.00           H
ATOM   4862  C   ALA   512      69.369  33.694 105.945  1.00  0.00           C
ATOM   4863  O   ALA   512      68.652  32.746 106.220  1.00  0.00           O
ATOM   4864  N   VAL   513      70.107  33.795 104.892  1.00  0.00           N
ATOM   4865  H   VAL   513      70.545  34.690 104.729  1.00  0.00           H
ATOM   4866  CA  VAL   513      70.221  32.700 103.910  1.00  0.00           C
ATOM   4867  HA  VAL   513      69.943  31.740 104.345  1.00  0.00           H
ATOM   4868  CB  VAL   513      69.430  33.072 102.666  1.00  0.00           C
ATOM   4869  HB  VAL   513      69.818  33.990 102.224  1.00  0.00           H
ATOM   4870  CG1 VAL   513      69.522  31.854 101.707  1.00  0.00           C
ATOM   4871 HG11 VAL   513      69.196  30.914 102.152  1.00  0.00           H
ATOM   4872 HG12 VAL   513      68.966  32.023 100.785  1.00  0.00           H
ATOM   4873 HG13 VAL   513      70.540  31.705 101.347  1.00  0.00           H
ATOM   4874  CG2 VAL   513      67.867  33.204 102.856  1.00  0.00           C
ATOM   4875 HG21 VAL   513      67.300  33.168 101.926  1.00  0.00           H
ATOM   4876 HG22 VAL   513      67.524  32.433 103.546  1.00  0.00           H
ATOM   4877 HG23 VAL   513      67.664  34.097 103.446  1.00  0.00           H
ATOM   4878  C   VAL   513      71.741  32.538 103.519  1.00  0.00           C
ATOM   4879  O   VAL   513      72.479  33.517 103.343  1.00  0.00           O
ATOM   4880  N   PRO   514      72.267  31.321 103.294  1.00  0.00           N
ATOM   4881  CD  PRO   514      71.650  29.998 103.621  1.00  0.00           C
ATOM   4882  HD2 PRO   514      70.957  29.663 102.850  1.00  0.00           H
ATOM   4883  HD3 PRO   514      71.223  29.981 104.624  1.00  0.00           H
ATOM   4884  CG  PRO   514      72.793  29.036 103.787  1.00  0.00           C
ATOM   4885  HG2 PRO   514      72.462  28.032 103.519  1.00  0.00           H
ATOM   4886  HG3 PRO   514      73.222  29.071 104.788  1.00  0.00           H
ATOM   4887  CB  PRO   514      73.800  29.616 102.820  1.00  0.00           C
ATOM   4888  HB2 PRO   514      73.404  29.337 101.843  1.00  0.00           H
ATOM   4889  HB3 PRO   514      74.773  29.208 103.092  1.00  0.00           H
ATOM   4890  CA  PRO   514      73.711  31.134 103.043  1.00  0.00           C
ATOM   4891  HA  PRO   514      74.188  31.322 104.005  1.00  0.00           H
ATOM   4892  C   PRO   514      74.423  31.939 101.856  1.00  0.00           C
ATOM   4893  O   PRO   514      73.972  31.849 100.715  1.00  0.00           O
ATOM   4894  N   CYX   515      75.499  32.666 102.159  1.00  0.00           N
ATOM   4895  H   CYX   515      75.869  32.692 103.099  1.00  0.00           H
ATOM   4896  CA  CYX   515      76.200  33.483 101.185  1.00  0.00           C
ATOM   4897  HA  CYX   515      75.480  34.022 100.569  1.00  0.00           H
ATOM   4898  CB  CYX   515      77.174  34.341 101.909  1.00  0.00           C
ATOM   4899  HB2 CYX   515      77.889  33.725 102.454  1.00  0.00           H
ATOM   4900  HB3 CYX   515      77.708  34.930 101.163  1.00  0.00           H
ATOM   4901  SG  CYX   515      76.233  35.311 103.132  1.00  0.00           S
ATOM   4902  C   CYX   515      76.916  32.554 100.158  1.00  0.00           C
ATOM   4903  O   CYX   515      77.191  31.387 100.389  1.00  0.00           O
ATOM   4904  N   PRO   516      77.171  33.058  98.972  1.00  0.00           N
ATOM   4905  CD  PRO   516      76.757  34.372  98.412  1.00  0.00           C
ATOM   4906  HD2 PRO   516      76.760  35.139  99.186  1.00  0.00           H
ATOM   4907  HD3 PRO   516      75.789  34.270  97.921  1.00  0.00           H
ATOM   4908  CG  PRO   516      77.773  34.833  97.354  1.00  0.00           C
ATOM   4909  HG2 PRO   516      78.754  35.121  97.732  1.00  0.00           H
ATOM   4910  HG3 PRO   516      77.400  35.548  96.621  1.00  0.00           H
ATOM   4911  CB  PRO   516      77.868  33.441  96.743  1.00  0.00           C
ATOM   4912  HB2 PRO   516      78.789  33.475  96.161  1.00  0.00           H
ATOM   4913  HB3 PRO   516      76.971  33.346  96.131  1.00  0.00           H
ATOM   4914  CA  PRO   516      77.908  32.517  97.895  1.00  0.00           C
ATOM   4915  HA  PRO   516      77.402  31.613  97.558  1.00  0.00           H
ATOM   4916  C   PRO   516      79.381  32.054  98.240  1.00  0.00           C
ATOM   4917  O   PRO   516      80.083  32.670  99.103  1.00  0.00           O
ATOM   4918  N   PRO   517      79.909  31.015  97.577  1.00  0.00           N
ATOM   4919  CD  PRO   517      79.209  30.189  96.604  1.00  0.00           C
ATOM   4920  HD2 PRO   517      78.803  30.746  95.760  1.00  0.00           H
ATOM   4921  HD3 PRO   517      78.435  29.607  97.104  1.00  0.00           H
ATOM   4922  CG  PRO   517      80.242  29.149  96.114  1.00  0.00           C
ATOM   4923  HG2 PRO   517      80.471  29.463  95.096  1.00  0.00           H
ATOM   4924  HG3 PRO   517      79.899  28.117  96.188  1.00  0.00           H
ATOM   4925  CB  PRO   517      81.537  29.349  96.923  1.00  0.00           C
ATOM   4926  HB2 PRO   517      82.377  29.458  96.236  1.00  0.00           H
ATOM   4927  HB3 PRO   517      81.632  28.569  97.678  1.00  0.00           H
ATOM   4928  CA  PRO   517      81.357  30.661  97.637  1.00  0.00           C
ATOM   4929  HA  PRO   517      81.638  30.564  98.686  1.00  0.00           H
ATOM   4930  C   PRO   517      82.221  31.772  96.962  1.00  0.00           C
ATOM   4931  O   PRO   517      81.828  32.409  96.018  1.00  0.00           O
ATOM   4932  N   GLY   518      83.373  31.936  97.570  1.00  0.00           N
ATOM   4933  H   GLY   518      83.551  31.405  98.410  1.00  0.00           H
ATOM   4934  CA  GLY   518      84.329  32.951  97.159  1.00  0.00           C
ATOM   4935  HA2 GLY   518      83.790  33.899  97.139  1.00  0.00           H
ATOM   4936  HA3 GLY   518      85.067  33.166  97.931  1.00  0.00           H
ATOM   4937  C   GLY   518      85.070  32.808  95.801  1.00  0.00           C
ATOM   4938  O   GLY   518      84.738  32.030  94.952  1.00  0.00           O
ATOM   4939  N   HIP   519      86.120  33.651  95.592  1.00  0.00           N
ATOM   4940  H   HIP   519      86.207  34.379  96.288  1.00  0.00           H
ATOM   4941  CA  HIP   519      87.012  33.675  94.406  1.00  0.00           C
ATOM   4942  HA  HIP   519      87.823  34.397  94.511  1.00  0.00           H
ATOM   4943  CB  HIP   519      87.696  32.267  94.076  1.00  0.00           C
ATOM   4944  HB2 HIP   519      87.044  31.545  93.585  1.00  0.00           H
ATOM   4945  HB3 HIP   519      88.319  32.505  93.213  1.00  0.00           H
ATOM   4946  CG  HIP   519      88.502  31.613  95.175  1.00  0.00           C
ATOM   4947  ND1 HIP   519      89.592  32.065  95.848  1.00  0.00           N
ATOM   4948  HD1 HIP   519      90.030  32.945  95.617  1.00  0.00           H
ATOM   4949  CE1 HIP   519      89.865  31.242  96.921  1.00  0.00           C
ATOM   4950  HE1 HIP   519      90.573  31.341  97.730  1.00  0.00           H
ATOM   4951  NE2 HIP   519      89.057  30.144  96.702  1.00  0.00           N
ATOM   4952  HE2 HIP   519      89.179  29.307  97.254  1.00  0.00           H
ATOM   4953  CD2 HIP   519      88.190  30.333  95.642  1.00  0.00           C
ATOM   4954  HD2 HIP   519      87.377  29.722  95.279  1.00  0.00           H
ATOM   4955  C   HIP   519      86.306  34.318  93.139  1.00  0.00           C
ATOM   4956  O   HIP   519      86.419  33.689  92.069  1.00  0.00           O
ATOM   4957  N   PHE   520      85.708  35.531  93.370  1.00  0.00           N
ATOM   4958  H   PHE   520      85.648  35.930  94.295  1.00  0.00           H
ATOM   4959  CA  PHE   520      85.300  36.386  92.234  1.00  0.00           C
ATOM   4960  HA  PHE   520      85.944  36.234  91.368  1.00  0.00           H
ATOM   4961  CB  PHE   520      83.870  36.097  91.940  1.00  0.00           C
ATOM   4962  HB2 PHE   520      83.715  36.446  90.919  1.00  0.00           H
ATOM   4963  HB3 PHE   520      83.694  35.021  91.940  1.00  0.00           H
ATOM   4964  CG  PHE   520      82.882  36.701  92.889  1.00  0.00           C
ATOM   4965  CD1 PHE   520      82.571  36.010  94.108  1.00  0.00           C
ATOM   4966  HD1 PHE   520      82.987  35.045  94.354  1.00  0.00           H
ATOM   4967  CE1 PHE   520      81.709  36.617  95.071  1.00  0.00           C
ATOM   4968  HE1 PHE   520      81.392  36.016  95.911  1.00  0.00           H
ATOM   4969  CZ  PHE   520      81.235  37.889  94.872  1.00  0.00           C
ATOM   4970  HZ  PHE   520      80.587  38.415  95.557  1.00  0.00           H
ATOM   4971  CE2 PHE   520      81.633  38.620  93.706  1.00  0.00           C
ATOM   4972  HE2 PHE   520      81.235  39.614  93.565  1.00  0.00           H
ATOM   4973  CD2 PHE   520      82.436  38.009  92.753  1.00  0.00           C
ATOM   4974  HD2 PHE   520      82.810  38.589  91.923  1.00  0.00           H
ATOM   4975  C   PHE   520      85.445  37.847  92.566  1.00  0.00           C
ATOM   4976  O   PHE   520      85.304  38.274  93.716  1.00  0.00           O
ATOM   4977  N   PRO   521      85.675  38.708  91.551  1.00  0.00           N
ATOM   4978  CD  PRO   521      86.133  38.444  90.164  1.00  0.00           C
ATOM   4979  HD2 PRO   521      85.446  37.800  89.615  1.00  0.00           H
ATOM   4980  HD3 PRO   521      87.088  37.948  90.342  1.00  0.00           H
ATOM   4981  CG  PRO   521      86.417  39.779  89.465  1.00  0.00           C
ATOM   4982  HG2 PRO   521      85.577  40.105  88.852  1.00  0.00           H
ATOM   4983  HG3 PRO   521      87.365  39.711  88.932  1.00  0.00           H
ATOM   4984  CB  PRO   521      86.446  40.738  90.624  1.00  0.00           C
ATOM   4985  HB2 PRO   521      86.011  41.651  90.217  1.00  0.00           H
ATOM   4986  HB3 PRO   521      87.494  40.898  90.880  1.00  0.00           H
ATOM   4987  CA  PRO   521      85.668  40.188  91.786  1.00  0.00           C
ATOM   4988  HA  PRO   521      86.245  40.472  92.666  1.00  0.00           H
ATOM   4989  C   PRO   521      84.250  40.782  91.724  1.00  0.00           C
ATOM   4990  O   PRO   521      83.498  40.550  90.737  1.00  0.00           O
ATOM   4991  N   PRO   522      83.855  41.673  92.682  1.00  0.00           N
ATOM   4992  CD  PRO   522      84.553  42.011  93.896  1.00  0.00           C
ATOM   4993  HD2 PRO   522      85.441  42.612  93.699  1.00  0.00           H
ATOM   4994  HD3 PRO   522      84.929  41.176  94.488  1.00  0.00           H
ATOM   4995  CG  PRO   522      83.665  42.888  94.683  1.00  0.00           C
ATOM   4996  HG2 PRO   522      84.277  43.652  95.162  1.00  0.00           H
ATOM   4997  HG3 PRO   522      83.112  42.212  95.335  1.00  0.00           H
ATOM   4998  CB  PRO   522      82.639  43.508  93.714  1.00  0.00           C
ATOM   4999  HB2 PRO   522      83.102  44.405  93.301  1.00  0.00           H
ATOM   5000  HB3 PRO   522      81.702  43.765  94.208  1.00  0.00           H
ATOM   5001  CA  PRO   522      82.577  42.432  92.634  1.00  0.00           C
ATOM   5002  HA  PRO   522      81.726  41.779  92.826  1.00  0.00           H
ATOM   5003  C   PRO   522      82.369  43.140  91.283  1.00  0.00           C
ATOM   5004  O   PRO   522      83.261  43.706  90.709  1.00  0.00           O
ATOM   5005  N   MET   523      81.186  43.034  90.795  1.00  0.00           N
ATOM   5006  H   MET   523      80.472  42.495  91.264  1.00  0.00           H
ATOM   5007  CA  MET   523      80.875  43.221  89.325  1.00  0.00           C
ATOM   5008  HA  MET   523      81.407  44.077  88.909  1.00  0.00           H
ATOM   5009  CB  MET   523      81.017  41.965  88.435  1.00  0.00           C
ATOM   5010  HB2 MET   523      80.960  41.039  89.007  1.00  0.00           H
ATOM   5011  HB3 MET   523      80.260  42.037  87.655  1.00  0.00           H
ATOM   5012  CG  MET   523      82.406  41.879  87.744  1.00  0.00           C
ATOM   5013  HG2 MET   523      82.705  42.922  87.636  1.00  0.00           H
ATOM   5014  HG3 MET   523      83.034  41.380  88.482  1.00  0.00           H
ATOM   5015  SD  MET   523      82.496  41.065  86.132  1.00  0.00           S
ATOM   5016  CE  MET   523      82.251  42.435  84.980  1.00  0.00           C
ATOM   5017  HE1 MET   523      82.226  42.165  83.924  1.00  0.00           H
ATOM   5018  HE2 MET   523      81.310  42.947  85.182  1.00  0.00           H
ATOM   5019  HE3 MET   523      83.110  43.084  85.150  1.00  0.00           H
ATOM   5020  C   MET   523      79.450  43.773  89.211  1.00  0.00           C
ATOM   5021  O   MET   523      78.517  43.500  89.954  1.00  0.00           O
ATOM   5022  N   SER   524      79.302  44.643  88.156  1.00  0.00           N
ATOM   5023  H   SER   524      80.122  44.765  87.580  1.00  0.00           H
ATOM   5024  CA  SER   524      78.091  45.322  87.759  1.00  0.00           C
ATOM   5025  HA  SER   524      77.230  44.804  88.182  1.00  0.00           H
ATOM   5026  CB  SER   524      78.092  46.809  88.266  1.00  0.00           C
ATOM   5027  HB2 SER   524      78.569  46.715  89.242  1.00  0.00           H
ATOM   5028  HB3 SER   524      78.599  47.543  87.639  1.00  0.00           H
ATOM   5029  OG  SER   524      76.782  47.229  88.464  1.00  0.00           O
ATOM   5030  HG  SER   524      76.938  47.918  89.114  1.00  0.00           H
ATOM   5031  C   SER   524      77.974  45.473  86.203  1.00  0.00           C
ATOM   5032  O   SER   524      79.008  45.507  85.505  1.00  0.00           O
ATOM   5033  N   PRO   525      76.765  45.655  85.727  1.00  0.00           N
ATOM   5034  CD  PRO   525      75.475  45.458  86.455  1.00  0.00           C
ATOM   5035  HD2 PRO   525      75.184  46.342  87.023  1.00  0.00           H
ATOM   5036  HD3 PRO   525      75.459  44.601  87.128  1.00  0.00           H
ATOM   5037  CG  PRO   525      74.452  45.261  85.341  1.00  0.00           C
ATOM   5038  HG2 PRO   525      73.465  45.546  85.704  1.00  0.00           H
ATOM   5039  HG3 PRO   525      74.348  44.217  85.045  1.00  0.00           H
ATOM   5040  CB  PRO   525      74.973  46.121  84.161  1.00  0.00           C
ATOM   5041  HB2 PRO   525      74.627  47.130  84.383  1.00  0.00           H
ATOM   5042  HB3 PRO   525      74.516  45.759  83.240  1.00  0.00           H
ATOM   5043  CA  PRO   525      76.427  45.843  84.349  1.00  0.00           C
ATOM   5044  HA  PRO   525      76.623  44.911  83.819  1.00  0.00           H
ATOM   5045  C   PRO   525      77.215  46.973  83.720  1.00  0.00           C
ATOM   5046  O   PRO   525      77.346  48.074  84.267  1.00  0.00           O
ATOM   5047  N   ASP   526      77.663  46.744  82.499  1.00  0.00           N
ATOM   5048  H   ASP   526      77.796  45.764  82.295  1.00  0.00           H
ATOM   5049  CA  ASP   526      77.694  47.719  81.471  1.00  0.00           C
ATOM   5050  HA  ASP   526      77.753  48.723  81.892  1.00  0.00           H
ATOM   5051  CB  ASP   526      79.073  47.533  80.750  1.00  0.00           C
ATOM   5052  HB2 ASP   526      79.308  46.506  80.471  1.00  0.00           H
ATOM   5053  HB3 ASP   526      78.818  48.132  79.876  1.00  0.00           H
ATOM   5054  CG  ASP   526      80.303  48.004  81.597  1.00  0.00           C
ATOM   5055  OD1 ASP   526      81.268  47.244  81.858  1.00  0.00           O
ATOM   5056  OD2 ASP   526      80.460  49.220  81.822  1.00  0.00           O
ATOM   5057  C   ASP   526      76.444  47.597  80.513  1.00  0.00           C
ATOM   5058  O   ASP   526      76.421  46.824  79.566  1.00  0.00           O
ATOM   5059  N   PHE   527      75.528  48.482  80.794  1.00  0.00           N
ATOM   5060  H   PHE   527      75.548  49.060  81.622  1.00  0.00           H
ATOM   5061  CA  PHE   527      74.260  48.598  79.968  1.00  0.00           C
[truncated: 5,237,001 more chars]
