# Supplementary material for: In silico docking yields small molecule negative allosteric modulators targeting the core of Frizzled 7
Source: Nat Commun. 2025 Dec 14;16:11138. doi: 10.1038/s41467-025-67147-z (PMC12705740; doi:10.1038/s41467-025-67147-z)
Supplement: Supplementary file 7 — Supplementary Data 5 [file 41467_2025_67147_MOESM7_ESM.zip › MD_input/C407-docking-pose/C407-dp_final-config_prod3.pdb]

TITLE     Title
REMARK    THIS IS A SIMULATION BOX
CRYST1   80.786   80.786  123.493  90.00  90.00  60.00 P 1           1
MODEL        1
ATOM      1  H1  ACE   209      60.741  31.297 104.527  1.00  0.00           H
ATOM      2  CH3 ACE   209      61.404  31.958 105.086  1.00  0.00           C
ATOM      3  H2  ACE   209      62.417  31.959 104.684  1.00  0.00           H
ATOM      4  H3  ACE   209      61.404  31.860 106.171  1.00  0.00           H
ATOM      5  C   ACE   209      60.985  33.360 104.769  1.00  0.00           C
ATOM      6  O   ACE   209      61.179  34.237 105.595  1.00  0.00           O
ATOM      7  N   CYX   210      60.368  33.536 103.598  1.00  0.00           N
ATOM      8  H   CYX   210      60.296  32.729 102.994  1.00  0.00           H
ATOM      9  CA  CYX   210      59.711  34.813 103.259  1.00  0.00           C
ATOM     10  HA  CYX   210      60.450  35.607 103.370  1.00  0.00           H
ATOM     11  CB  CYX   210      59.359  34.733 101.802  1.00  0.00           C
ATOM     12  HB2 CYX   210      58.612  33.967 101.591  1.00  0.00           H
ATOM     13  HB3 CYX   210      58.915  35.684 101.506  1.00  0.00           H
ATOM     14  SG  CYX   210      60.803  34.573 100.751  1.00  0.00           S
ATOM     15  C   CYX   210      58.535  35.133 104.182  1.00  0.00           C
ATOM     16  O   CYX   210      57.717  34.241 104.480  1.00  0.00           O
ATOM     17  N   PRO   211      58.316  36.389 104.562  1.00  0.00           N
ATOM     18  CD  PRO   211      59.077  37.558 104.063  1.00  0.00           C
ATOM     19  HD2 PRO   211      59.323  37.560 103.001  1.00  0.00           H
ATOM     20  HD3 PRO   211      60.022  37.607 104.604  1.00  0.00           H
ATOM     21  CG  PRO   211      58.199  38.853 104.441  1.00  0.00           C
ATOM     22  HG2 PRO   211      57.655  39.181 103.555  1.00  0.00           H
ATOM     23  HG3 PRO   211      58.703  39.756 104.785  1.00  0.00           H
ATOM     24  CB  PRO   211      57.286  38.256 105.535  1.00  0.00           C
ATOM     25  HB2 PRO   211      56.321  38.758 105.456  1.00  0.00           H
ATOM     26  HB3 PRO   211      57.670  38.301 106.554  1.00  0.00           H
ATOM     27  CA  PRO   211      57.024  36.786 105.121  1.00  0.00           C
ATOM     28  HA  PRO   211      56.842  36.258 106.057  1.00  0.00           H
ATOM     29  C   PRO   211      55.889  36.698 104.118  1.00  0.00           C
ATOM     30  O   PRO   211      56.091  36.802 102.903  1.00  0.00           O
ATOM     31  N   ARG   212      54.657  36.629 104.564  1.00  0.00           N
ATOM     32  H   ARG   212      54.613  36.535 105.568  1.00  0.00           H
ATOM     33  CA  ARG   212      53.444  36.276 103.903  1.00  0.00           C
ATOM     34  HA  ARG   212      53.463  35.267 103.492  1.00  0.00           H
ATOM     35  CB  ARG   212      52.276  36.320 104.908  1.00  0.00           C
ATOM     36  HB2 ARG   212      52.487  35.671 105.758  1.00  0.00           H
ATOM     37  HB3 ARG   212      52.118  37.332 105.279  1.00  0.00           H
ATOM     38  CG  ARG   212      51.023  35.782 104.283  1.00  0.00           C
ATOM     39  HG2 ARG   212      50.767  36.350 103.388  1.00  0.00           H
ATOM     40  HG3 ARG   212      51.117  34.709 104.111  1.00  0.00           H
ATOM     41  CD  ARG   212      49.877  35.707 105.259  1.00  0.00           C
ATOM     42  HD2 ARG   212      48.986  35.423 104.700  1.00  0.00           H
ATOM     43  HD3 ARG   212      50.140  35.016 106.060  1.00  0.00           H
ATOM     44  NE  ARG   212      49.510  37.000 105.864  1.00  0.00           N
ATOM     45  HE  ARG   212      49.447  37.807 105.261  1.00  0.00           H
ATOM     46  CZ  ARG   212      49.255  37.257 107.137  1.00  0.00           C
ATOM     47  NH1 ARG   212      49.530  36.332 108.011  1.00  0.00           N
ATOM     48 HH11 ARG   212      50.108  35.538 107.776  1.00  0.00           H
ATOM     49 HH12 ARG   212      49.456  36.626 108.975  1.00  0.00           H
ATOM     50  NH2 ARG   212      48.710  38.350 107.599  1.00  0.00           N
ATOM     51 HH21 ARG   212      48.485  39.077 106.935  1.00  0.00           H
ATOM     52 HH22 ARG   212      48.561  38.395 108.597  1.00  0.00           H
ATOM     53  C   ARG   212      53.135  37.204 102.725  1.00  0.00           C
ATOM     54  O   ARG   212      52.747  36.744 101.661  1.00  0.00           O
ATOM     55  N   GLN   213      53.516  38.478 102.905  1.00  0.00           N
ATOM     56  H   GLN   213      53.868  38.829 103.785  1.00  0.00           H
ATOM     57  CA  GLN   213      53.430  39.507 101.854  1.00  0.00           C
ATOM     58  HA  GLN   213      52.384  39.673 101.599  1.00  0.00           H
ATOM     59  CB  GLN   213      53.835  40.843 102.544  1.00  0.00           C
ATOM     60  HB2 GLN   213      54.861  40.800 102.911  1.00  0.00           H
ATOM     61  HB3 GLN   213      53.979  41.672 101.851  1.00  0.00           H
ATOM     62  CG  GLN   213      52.840  41.356 103.622  1.00  0.00           C
ATOM     63  HG2 GLN   213      53.168  42.355 103.910  1.00  0.00           H
ATOM     64  HG3 GLN   213      51.809  41.406 103.273  1.00  0.00           H
ATOM     65  CD  GLN   213      52.907  40.572 104.977  1.00  0.00           C
ATOM     66  OE1 GLN   213      53.931  39.933 105.278  1.00  0.00           O
ATOM     67  NE2 GLN   213      51.873  40.565 105.713  1.00  0.00           N
ATOM     68 HE21 GLN   213      52.106  40.352 106.672  1.00  0.00           H
ATOM     69 HE22 GLN   213      51.067  41.113 105.448  1.00  0.00           H
ATOM     70  C   GLN   213      54.293  39.211 100.616  1.00  0.00           C
ATOM     71  O   GLN   213      53.965  39.733  99.550  1.00  0.00           O
ATOM     72  N   LEU   214      55.397  38.491 100.748  1.00  0.00           N
ATOM     73  H   LEU   214      55.572  38.103 101.664  1.00  0.00           H
ATOM     74  CA  LEU   214      56.473  38.108  99.739  1.00  0.00           C
ATOM     75  HA  LEU   214      56.411  38.798  98.898  1.00  0.00           H
ATOM     76  CB  LEU   214      57.810  38.529 100.354  1.00  0.00           C
ATOM     77  HB2 LEU   214      57.787  39.549 100.738  1.00  0.00           H
ATOM     78  HB3 LEU   214      57.975  37.972 101.276  1.00  0.00           H
ATOM     79  CG  LEU   214      59.008  38.343  99.430  1.00  0.00           C
ATOM     80  HG  LEU   214      58.931  37.349  98.990  1.00  0.00           H
ATOM     81  CD1 LEU   214      59.202  39.379  98.291  1.00  0.00           C
ATOM     82 HD11 LEU   214      58.432  39.295  97.524  1.00  0.00           H
ATOM     83 HD12 LEU   214      59.187  40.422  98.609  1.00  0.00           H
ATOM     84 HD13 LEU   214      60.186  39.173  97.870  1.00  0.00           H
ATOM     85  CD2 LEU   214      60.323  38.227 100.193  1.00  0.00           C
ATOM     86 HD21 LEU   214      60.403  38.988 100.969  1.00  0.00           H
ATOM     87 HD22 LEU   214      60.331  37.292 100.753  1.00  0.00           H
ATOM     88 HD23 LEU   214      61.209  38.245  99.558  1.00  0.00           H
ATOM     89  C   LEU   214      56.308  36.582  99.311  1.00  0.00           C
ATOM     90  O   LEU   214      56.591  36.112  98.217  1.00  0.00           O
ATOM     91  N   LYS   215      55.651  35.831 100.166  1.00  0.00           N
ATOM     92  H   LYS   215      55.588  36.150 101.122  1.00  0.00           H
ATOM     93  CA  LYS   215      55.094  34.498  99.804  1.00  0.00           C
ATOM     94  HA  LYS   215      55.959  34.035  99.328  1.00  0.00           H
ATOM     95  CB  LYS   215      54.625  33.676 101.005  1.00  0.00           C
ATOM     96  HB2 LYS   215      53.844  34.206 101.551  1.00  0.00           H
ATOM     97  HB3 LYS   215      54.169  32.754 100.645  1.00  0.00           H
ATOM     98  CG  LYS   215      55.751  33.401 102.070  1.00  0.00           C
ATOM     99  HG2 LYS   215      56.352  34.298 102.211  1.00  0.00           H
ATOM    100  HG3 LYS   215      55.128  33.080 102.905  1.00  0.00           H
ATOM    101  CD  LYS   215      56.657  32.247 101.637  1.00  0.00           C
ATOM    102  HD2 LYS   215      57.086  32.392 100.645  1.00  0.00           H
ATOM    103  HD3 LYS   215      57.469  32.294 102.362  1.00  0.00           H
ATOM    104  CE  LYS   215      56.005  30.850 101.769  1.00  0.00           C
ATOM    105  HE2 LYS   215      55.497  30.672 102.717  1.00  0.00           H
ATOM    106  HE3 LYS   215      55.305  30.597 100.973  1.00  0.00           H
ATOM    107  NZ  LYS   215      57.115  29.878 101.489  1.00  0.00           N
ATOM    108  HZ1 LYS   215      56.692  28.961 101.489  1.00  0.00           H
ATOM    109  HZ2 LYS   215      57.568  29.914 100.587  1.00  0.00           H
ATOM    110  HZ3 LYS   215      57.819  29.840 102.212  1.00  0.00           H
ATOM    111  C   LYS   215      54.001  34.547  98.708  1.00  0.00           C
ATOM    112  O   LYS   215      53.153  35.430  98.643  1.00  0.00           O
ATOM    113  N   VAL   216      53.979  33.599  97.766  1.00  0.00           N
ATOM    114  H   VAL   216      54.714  32.912  97.851  1.00  0.00           H
ATOM    115  CA  VAL   216      53.080  33.429  96.638  1.00  0.00           C
ATOM    116  HA  VAL   216      52.237  34.112  96.748  1.00  0.00           H
ATOM    117  CB  VAL   216      53.854  33.628  95.254  1.00  0.00           C
ATOM    118  HB  VAL   216      53.248  33.214  94.448  1.00  0.00           H
ATOM    119  CG1 VAL   216      53.953  35.083  94.842  1.00  0.00           C
ATOM    120 HG11 VAL   216      54.695  35.270  94.066  1.00  0.00           H
ATOM    121 HG12 VAL   216      52.988  35.351  94.412  1.00  0.00           H
ATOM    122 HG13 VAL   216      54.157  35.749  95.680  1.00  0.00           H
ATOM    123  CG2 VAL   216      55.220  32.918  95.332  1.00  0.00           C
ATOM    124 HG21 VAL   216      55.745  33.148  94.405  1.00  0.00           H
ATOM    125 HG22 VAL   216      55.907  33.284  96.095  1.00  0.00           H
ATOM    126 HG23 VAL   216      54.934  31.871  95.432  1.00  0.00           H
ATOM    127  C   VAL   216      52.455  31.983  96.776  1.00  0.00           C
ATOM    128  O   VAL   216      52.806  31.246  97.732  1.00  0.00           O
ATOM    129  N   PRO   217      51.374  31.598  96.075  1.00  0.00           N
ATOM    130  CD  PRO   217      50.563  32.364  95.245  1.00  0.00           C
ATOM    131  HD2 PRO   217      50.861  32.320  94.197  1.00  0.00           H
ATOM    132  HD3 PRO   217      50.711  33.392  95.574  1.00  0.00           H
ATOM    133  CG  PRO   217      49.144  31.909  95.454  1.00  0.00           C
ATOM    134  HG2 PRO   217      48.571  32.287  94.608  1.00  0.00           H
ATOM    135  HG3 PRO   217      48.695  32.234  96.393  1.00  0.00           H
ATOM    136  CB  PRO   217      49.446  30.405  95.574  1.00  0.00           C
ATOM    137  HB2 PRO   217      49.647  30.022  94.573  1.00  0.00           H
ATOM    138  HB3 PRO   217      48.609  29.983  96.130  1.00  0.00           H
ATOM    139  CA  PRO   217      50.654  30.365  96.406  1.00  0.00           C
ATOM    140  HA  PRO   217      50.417  30.408  97.469  1.00  0.00           H
ATOM    141  C   PRO   217      51.522  29.123  96.036  1.00  0.00           C
ATOM    142  O   PRO   217      52.464  29.188  95.212  1.00  0.00           O
ATOM    143  N   PRO   218      51.286  27.939  96.634  1.00  0.00           N
ATOM    144  CD  PRO   218      50.279  27.597  97.598  1.00  0.00           C
ATOM    145  HD2 PRO   218      49.289  27.870  97.233  1.00  0.00           H
ATOM    146  HD3 PRO   218      50.514  28.123  98.524  1.00  0.00           H
ATOM    147  CG  PRO   218      50.366  26.061  97.797  1.00  0.00           C
ATOM    148  HG2 PRO   218      49.782  25.638  96.980  1.00  0.00           H
ATOM    149  HG3 PRO   218      50.093  25.804  98.820  1.00  0.00           H
ATOM    150  CB  PRO   218      51.811  25.833  97.639  1.00  0.00           C
ATOM    151  HB2 PRO   218      51.928  24.801  97.307  1.00  0.00           H
ATOM    152  HB3 PRO   218      52.376  26.075  98.539  1.00  0.00           H
ATOM    153  CA  PRO   218      52.201  26.799  96.521  1.00  0.00           C
ATOM    154  HA  PRO   218      53.227  27.131  96.679  1.00  0.00           H
ATOM    155  C   PRO   218      52.183  26.114  95.070  1.00  0.00           C
ATOM    156  O   PRO   218      53.073  25.361  94.729  1.00  0.00           O
ATOM    157  N   TYR   219      51.130  26.272  94.234  1.00  0.00           N
ATOM    158  H   TYR   219      50.504  27.041  94.423  1.00  0.00           H
ATOM    159  CA  TYR   219      51.077  25.709  92.855  1.00  0.00           C
ATOM    160  HA  TYR   219      51.396  24.666  92.881  1.00  0.00           H
ATOM    161  CB  TYR   219      49.648  25.789  92.284  1.00  0.00           C
ATOM    162  HB2 TYR   219      49.738  25.624  91.211  1.00  0.00           H
ATOM    163  HB3 TYR   219      49.010  24.995  92.674  1.00  0.00           H
ATOM    164  CG  TYR   219      48.977  27.107  92.463  1.00  0.00           C
ATOM    165  CD1 TYR   219      49.279  28.162  91.588  1.00  0.00           C
ATOM    166  HD1 TYR   219      50.053  28.080  90.839  1.00  0.00           H
ATOM    167  CE1 TYR   219      48.718  29.432  91.815  1.00  0.00           C
ATOM    168  HE1 TYR   219      49.032  30.257  91.193  1.00  0.00           H
ATOM    169  CZ  TYR   219      47.641  29.613  92.707  1.00  0.00           C
ATOM    170  OH  TYR   219      46.927  30.748  92.774  1.00  0.00           O
ATOM    171  HH  TYR   219      46.628  30.929  93.668  1.00  0.00           H
ATOM    172  CE2 TYR   219      47.158  28.461  93.405  1.00  0.00           C
ATOM    173  HE2 TYR   219      46.348  28.672  94.087  1.00  0.00           H
ATOM    174  CD2 TYR   219      47.866  27.241  93.342  1.00  0.00           C
ATOM    175  HD2 TYR   219      47.660  26.346  93.910  1.00  0.00           H
ATOM    176  C   TYR   219      52.060  26.442  91.848  1.00  0.00           C
ATOM    177  O   TYR   219      52.425  25.916  90.810  1.00  0.00           O
ATOM    178  N   LEU   220      52.410  27.708  92.181  1.00  0.00           N
ATOM    179  H   LEU   220      52.029  28.217  92.966  1.00  0.00           H
ATOM    180  CA  LEU   220      53.165  28.549  91.259  1.00  0.00           C
ATOM    181  HA  LEU   220      52.716  28.596  90.267  1.00  0.00           H
ATOM    182  CB  LEU   220      53.179  29.932  91.924  1.00  0.00           C
ATOM    183  HB2 LEU   220      52.255  30.143  92.461  1.00  0.00           H
ATOM    184  HB3 LEU   220      54.036  29.893  92.597  1.00  0.00           H
ATOM    185  CG  LEU   220      53.292  31.182  91.028  1.00  0.00           C
ATOM    186  HG  LEU   220      54.238  31.082  90.497  1.00  0.00           H
ATOM    187  CD1 LEU   220      52.139  31.259  90.073  1.00  0.00           C
ATOM    188 HD11 LEU   220      52.119  32.287  89.711  1.00  0.00           H
ATOM    189 HD12 LEU   220      52.368  30.569  89.261  1.00  0.00           H
ATOM    190 HD13 LEU   220      51.220  30.984  90.591  1.00  0.00           H
ATOM    191  CD2 LEU   220      53.255  32.351  91.974  1.00  0.00           C
ATOM    192 HD21 LEU   220      53.506  33.216  91.359  1.00  0.00           H
ATOM    193 HD22 LEU   220      52.287  32.500  92.452  1.00  0.00           H
ATOM    194 HD23 LEU   220      54.079  32.340  92.687  1.00  0.00           H
ATOM    195  C   LEU   220      54.563  27.840  90.994  1.00  0.00           C
ATOM    196  O   LEU   220      55.136  28.081  89.926  1.00  0.00           O
ATOM    197  N   GLY   221      55.165  27.191  91.983  1.00  0.00           N
ATOM    198  H   GLY   221      54.815  27.408  92.906  1.00  0.00           H
ATOM    199  CA  GLY   221      56.494  26.601  91.896  1.00  0.00           C
ATOM    200  HA2 GLY   221      56.500  25.843  92.680  1.00  0.00           H
ATOM    201  HA3 GLY   221      56.562  26.009  90.983  1.00  0.00           H
ATOM    202  C   GLY   221      57.672  27.576  91.960  1.00  0.00           C
ATOM    203  O   GLY   221      58.797  27.163  91.747  1.00  0.00           O
ATOM    204  N   TYR   222      57.418  28.846  92.172  1.00  0.00           N
ATOM    205  H   TYR   222      56.520  29.035  92.594  1.00  0.00           H
ATOM    206  CA  TYR   222      58.297  30.008  92.172  1.00  0.00           C
ATOM    207  HA  TYR   222      58.878  29.971  91.251  1.00  0.00           H
ATOM    208  CB  TYR   222      57.584  31.356  92.199  1.00  0.00           C
ATOM    209  HB2 TYR   222      56.914  31.366  93.058  1.00  0.00           H
ATOM    210  HB3 TYR   222      58.385  32.074  92.375  1.00  0.00           H
ATOM    211  CG  TYR   222      56.901  31.770  90.946  1.00  0.00           C
ATOM    212  CD1 TYR   222      56.708  30.932  89.855  1.00  0.00           C
ATOM    213  HD1 TYR   222      56.977  29.888  89.914  1.00  0.00           H
ATOM    214  CE1 TYR   222      56.083  31.378  88.690  1.00  0.00           C
ATOM    215  HE1 TYR   222      55.856  30.680  87.897  1.00  0.00           H
ATOM    216  CZ  TYR   222      55.585  32.664  88.612  1.00  0.00           C
ATOM    217  OH  TYR   222      55.020  33.088  87.463  1.00  0.00           O
ATOM    218  HH  TYR   222      55.180  32.445  86.768  1.00  0.00           H
ATOM    219  CE2 TYR   222      55.837  33.598  89.639  1.00  0.00           C
ATOM    220  HE2 TYR   222      55.532  34.634  89.655  1.00  0.00           H
ATOM    221  CD2 TYR   222      56.452  33.096  90.775  1.00  0.00           C
ATOM    222  HD2 TYR   222      56.531  33.745  91.635  1.00  0.00           H
ATOM    223  C   TYR   222      59.226  29.957  93.366  1.00  0.00           C
ATOM    224  O   TYR   222      58.872  29.399  94.367  1.00  0.00           O
ATOM    225  N   ARG   223      60.446  30.467  93.338  1.00  0.00           N
ATOM    226  H   ARG   223      60.808  30.686  92.421  1.00  0.00           H
ATOM    227  CA  ARG   223      61.444  30.340  94.474  1.00  0.00           C
ATOM    228  HA  ARG   223      60.830  30.486  95.363  1.00  0.00           H
ATOM    229  CB  ARG   223      62.279  29.048  94.507  1.00  0.00           C
ATOM    230  HB2 ARG   223      63.174  29.195  95.112  1.00  0.00           H
ATOM    231  HB3 ARG   223      61.643  28.233  94.852  1.00  0.00           H
ATOM    232  CG  ARG   223      62.716  28.660  93.059  1.00  0.00           C
ATOM    233  HG2 ARG   223      61.803  28.365  92.541  1.00  0.00           H
ATOM    234  HG3 ARG   223      63.248  29.427  92.496  1.00  0.00           H
ATOM    235  CD  ARG   223      63.705  27.461  93.165  1.00  0.00           C
ATOM    236  HD2 ARG   223      64.074  27.045  92.227  1.00  0.00           H
ATOM    237  HD3 ARG   223      64.559  27.864  93.709  1.00  0.00           H
ATOM    238  NE  ARG   223      63.097  26.266  93.750  1.00  0.00           N
ATOM    239  HE  ARG   223      62.365  25.908  93.153  1.00  0.00           H
ATOM    240  CZ  ARG   223      63.094  25.841  95.086  1.00  0.00           C
ATOM    241  NH1 ARG   223      63.857  26.335  95.999  1.00  0.00           N
ATOM    242 HH11 ARG   223      64.534  27.049  95.771  1.00  0.00           H
ATOM    243 HH12 ARG   223      63.716  25.991  96.938  1.00  0.00           H
ATOM    244  NH2 ARG   223      62.303  24.828  95.426  1.00  0.00           N
ATOM    245 HH21 ARG   223      61.735  24.405  94.705  1.00  0.00           H
ATOM    246 HH22 ARG   223      62.416  24.406  96.336  1.00  0.00           H
ATOM    247  C   ARG   223      62.418  31.559  94.550  1.00  0.00           C
ATOM    248  O   ARG   223      62.841  32.042  93.514  1.00  0.00           O
ATOM    249  N   PHE   224      62.735  32.083  95.770  1.00  0.00           N
ATOM    250  H   PHE   224      62.415  31.583  96.587  1.00  0.00           H
ATOM    251  CA  PHE   224      63.574  33.299  95.948  1.00  0.00           C
ATOM    252  HA  PHE   224      64.345  33.202  95.183  1.00  0.00           H
ATOM    253  CB  PHE   224      62.811  34.567  95.699  1.00  0.00           C
ATOM    254  HB2 PHE   224      62.216  34.325  94.819  1.00  0.00           H
ATOM    255  HB3 PHE   224      62.015  34.798  96.406  1.00  0.00           H
ATOM    256  CG  PHE   224      63.601  35.858  95.393  1.00  0.00           C
ATOM    257  CD1 PHE   224      64.627  35.887  94.382  1.00  0.00           C
ATOM    258  HD1 PHE   224      64.704  35.096  93.651  1.00  0.00           H
ATOM    259  CE1 PHE   224      65.340  37.079  94.155  1.00  0.00           C
ATOM    260  HE1 PHE   224      65.942  37.243  93.274  1.00  0.00           H
ATOM    261  CZ  PHE   224      65.071  38.126  94.986  1.00  0.00           C
ATOM    262  HZ  PHE   224      65.375  39.122  94.699  1.00  0.00           H
ATOM    263  CE2 PHE   224      64.102  38.116  96.022  1.00  0.00           C
ATOM    264  HE2 PHE   224      63.759  39.006  96.528  1.00  0.00           H
ATOM    265  CD2 PHE   224      63.401  36.952  96.244  1.00  0.00           C
ATOM    266  HD2 PHE   224      62.700  36.902  97.064  1.00  0.00           H
ATOM    267  C   PHE   224      64.243  33.289  97.366  1.00  0.00           C
ATOM    268  O   PHE   224      63.621  32.886  98.337  1.00  0.00           O
ATOM    269  N   LEU   225      65.528  33.609  97.469  1.00  0.00           N
ATOM    270  H   LEU   225      65.964  33.975  96.635  1.00  0.00           H
ATOM    271  CA  LEU   225      66.260  33.661  98.685  1.00  0.00           C
ATOM    272  HA  LEU   225      67.195  34.041  98.273  1.00  0.00           H
ATOM    273  CB  LEU   225      65.686  34.719  99.747  1.00  0.00           C
ATOM    274  HB2 LEU   225      64.813  34.251 100.204  1.00  0.00           H
ATOM    275  HB3 LEU   225      66.260  34.943 100.646  1.00  0.00           H
ATOM    276  CG  LEU   225      65.318  36.133  98.984  1.00  0.00           C
ATOM    277  HG  LEU   225      64.710  35.790  98.147  1.00  0.00           H
ATOM    278  CD1 LEU   225      64.486  37.108  99.767  1.00  0.00           C
ATOM    279 HD11 LEU   225      64.061  37.916  99.172  1.00  0.00           H
ATOM    280 HD12 LEU   225      63.682  36.512 100.198  1.00  0.00           H
ATOM    281 HD13 LEU   225      65.110  37.580 100.526  1.00  0.00           H
ATOM    282  CD2 LEU   225      66.508  36.853  98.427  1.00  0.00           C
ATOM    283 HD21 LEU   225      66.815  36.309  97.534  1.00  0.00           H
ATOM    284 HD22 LEU   225      66.166  37.795  98.001  1.00  0.00           H
ATOM    285 HD23 LEU   225      67.269  36.927  99.205  1.00  0.00           H
ATOM    286  C   LEU   225      66.524  32.303  99.277  1.00  0.00           C
ATOM    287  O   LEU   225      66.828  32.184 100.498  1.00  0.00           O
ATOM    288  N   GLY   226      66.435  31.213  98.544  1.00  0.00           N
ATOM    289  H   GLY   226      66.288  31.306  97.549  1.00  0.00           H
ATOM    290  CA  GLY   226      66.424  29.873  99.050  1.00  0.00           C
ATOM    291  HA2 GLY   226      66.636  29.153  98.260  1.00  0.00           H
ATOM    292  HA3 GLY   226      67.151  29.803  99.859  1.00  0.00           H
ATOM    293  C   GLY   226      65.073  29.395  99.620  1.00  0.00           C
ATOM    294  O   GLY   226      65.058  28.361 100.338  1.00  0.00           O
ATOM    295  N   GLU   227      64.014  30.169  99.473  1.00  0.00           N
ATOM    296  H   GLU   227      64.120  30.962  98.857  1.00  0.00           H
ATOM    297  CA  GLU   227      62.627  29.864  99.870  1.00  0.00           C
ATOM    298  HA  GLU   227      62.589  29.006 100.542  1.00  0.00           H
ATOM    299  CB  GLU   227      62.051  31.038 100.769  1.00  0.00           C
ATOM    300  HB2 GLU   227      62.588  31.039 101.717  1.00  0.00           H
ATOM    301  HB3 GLU   227      62.221  32.028 100.346  1.00  0.00           H
ATOM    302  CG  GLU   227      60.539  30.923 101.079  1.00  0.00           C
ATOM    303  HG2 GLU   227      60.206  31.895 101.442  1.00  0.00           H
ATOM    304  HG3 GLU   227      59.999  30.785 100.143  1.00  0.00           H
ATOM    305  CD  GLU   227      60.206  29.896 102.199  1.00  0.00           C
ATOM    306  OE1 GLU   227      59.312  30.193 102.969  1.00  0.00           O
ATOM    307  OE2 GLU   227      60.680  28.737 102.124  1.00  0.00           O
ATOM    308  C   GLU   227      61.684  29.457  98.761  1.00  0.00           C
ATOM    309  O   GLU   227      61.512  30.137  97.705  1.00  0.00           O
ATOM    310  N   ARG   228      61.083  28.285  98.790  1.00  0.00           N
ATOM    311  H   ARG   228      61.255  27.822  99.671  1.00  0.00           H
ATOM    312  CA  ARG   228      60.064  27.801  97.886  1.00  0.00           C
ATOM    313  HA  ARG   228      60.308  28.097  96.866  1.00  0.00           H
ATOM    314  CB  ARG   228      60.040  26.272  98.107  1.00  0.00           C
ATOM    315  HB2 ARG   228      60.909  25.876  97.580  1.00  0.00           H
ATOM    316  HB3 ARG   228      60.067  26.003  99.163  1.00  0.00           H
ATOM    317  CG  ARG   228      58.870  25.516  97.411  1.00  0.00           C
ATOM    318  HG2 ARG   228      59.075  24.472  97.645  1.00  0.00           H
ATOM    319  HG3 ARG   228      57.883  25.788  97.786  1.00  0.00           H
ATOM    320  CD  ARG   228      58.705  25.637  95.846  1.00  0.00           C
ATOM    321  HD2 ARG   228      58.052  26.481  95.620  1.00  0.00           H
ATOM    322  HD3 ARG   228      59.694  25.801  95.420  1.00  0.00           H
ATOM    323  NE  ARG   228      58.182  24.407  95.182  1.00  0.00           N
ATOM    324  HE  ARG   228      58.839  23.658  95.021  1.00  0.00           H
ATOM    325  CZ  ARG   228      56.869  24.068  95.040  1.00  0.00           C
ATOM    326  NH1 ARG   228      55.908  24.768  95.458  1.00  0.00           N
ATOM    327 HH11 ARG   228      55.945  25.595  96.036  1.00  0.00           H
ATOM    328 HH12 ARG   228      55.039  24.674  94.952  1.00  0.00           H
ATOM    329  NH2 ARG   228      56.425  22.991  94.488  1.00  0.00           N
ATOM    330 HH21 ARG   228      57.031  22.227  94.226  1.00  0.00           H
ATOM    331 HH22 ARG   228      55.445  22.759  94.565  1.00  0.00           H
ATOM    332  C   ARG   228      58.702  28.504  98.139  1.00  0.00           C
ATOM    333  O   ARG   228      58.470  28.985  99.259  1.00  0.00           O
ATOM    334  N   ASP   229      57.915  28.784  97.034  1.00  0.00           N
ATOM    335  H   ASP   229      58.203  28.633  96.078  1.00  0.00           H
ATOM    336  CA  ASP   229      56.791  29.763  97.085  1.00  0.00           C
ATOM    337  HA  ASP   229      56.322  29.794  96.101  1.00  0.00           H
ATOM    338  CB  ASP   229      55.633  29.217  97.922  1.00  0.00           C
ATOM    339  HB2 ASP   229      55.857  29.339  98.982  1.00  0.00           H
ATOM    340  HB3 ASP   229      54.787  29.880  97.740  1.00  0.00           H
ATOM    341  CG  ASP   229      55.328  27.772  97.769  1.00  0.00           C
ATOM    342  OD1 ASP   229      54.873  27.126  98.726  1.00  0.00           O
ATOM    343  OD2 ASP   229      55.633  27.151  96.707  1.00  0.00           O
ATOM    344  C   ASP   229      57.088  31.186  97.599  1.00  0.00           C
ATOM    345  O   ASP   229      56.367  31.728  98.431  1.00  0.00           O
ATOM    346  N   CYX   230      58.026  31.844  96.857  1.00  0.00           N
ATOM    347  H   CYX   230      58.652  31.344  96.242  1.00  0.00           H
ATOM    348  CA  CYX   230      58.453  33.220  97.124  1.00  0.00           C
ATOM    349  HA  CYX   230      57.613  33.892  97.298  1.00  0.00           H
ATOM    350  CB  CYX   230      59.406  33.219  98.364  1.00  0.00           C
ATOM    351  HB2 CYX   230      58.958  32.715  99.220  1.00  0.00           H
ATOM    352  HB3 CYX   230      60.224  32.657  97.914  1.00  0.00           H
ATOM    353  SG  CYX   230      59.912  34.842  98.919  1.00  0.00           S
ATOM    354  C   CYX   230      59.119  33.845  95.823  1.00  0.00           C
ATOM    355  O   CYX   230      59.832  33.113  95.123  1.00  0.00           O
ATOM    356  N   GLY   231      58.823  35.115  95.497  1.00  0.00           N
ATOM    357  H   GLY   231      58.394  35.711  96.190  1.00  0.00           H
ATOM    358  CA  GLY   231      59.233  35.691  94.225  1.00  0.00           C
ATOM    359  HA2 GLY   231      59.910  35.022  93.693  1.00  0.00           H
ATOM    360  HA3 GLY   231      58.397  35.721  93.527  1.00  0.00           H
ATOM    361  C   GLY   231      59.959  37.040  94.357  1.00  0.00           C
ATOM    362  O   GLY   231      59.799  37.825  95.315  1.00  0.00           O
ATOM    363  N   ALA   232      60.776  37.402  93.372  1.00  0.00           N
ATOM    364  H   ALA   232      60.831  36.723  92.625  1.00  0.00           H
ATOM    365  CA  ALA   232      61.488  38.636  93.276  1.00  0.00           C
ATOM    366  HA  ALA   232      62.011  38.862  94.206  1.00  0.00           H
ATOM    367  CB  ALA   232      62.512  38.533  92.120  1.00  0.00           C
ATOM    368  HB1 ALA   232      63.154  37.660  92.234  1.00  0.00           H
ATOM    369  HB2 ALA   232      61.960  38.409  91.188  1.00  0.00           H
ATOM    370  HB3 ALA   232      63.123  39.433  92.045  1.00  0.00           H
ATOM    371  C   ALA   232      60.569  39.789  92.994  1.00  0.00           C
ATOM    372  O   ALA   232      59.837  39.827  91.963  1.00  0.00           O
ATOM    373  N   PRO   233      60.580  40.810  93.881  1.00  0.00           N
ATOM    374  CD  PRO   233      61.428  40.939  95.121  1.00  0.00           C
ATOM    375  HD2 PRO   233      62.500  40.859  94.943  1.00  0.00           H
ATOM    376  HD3 PRO   233      61.122  40.223  95.884  1.00  0.00           H
ATOM    377  CG  PRO   233      61.126  42.321  95.763  1.00  0.00           C
ATOM    378  HG2 PRO   233      61.850  43.091  95.497  1.00  0.00           H
ATOM    379  HG3 PRO   233      61.209  42.356  96.849  1.00  0.00           H
ATOM    380  CB  PRO   233      59.744  42.648  95.296  1.00  0.00           C
ATOM    381  HB2 PRO   233      59.570  43.724  95.284  1.00  0.00           H
ATOM    382  HB3 PRO   233      59.151  42.198  96.093  1.00  0.00           H
ATOM    383  CA  PRO   233      59.690  41.983  93.883  1.00  0.00           C
ATOM    384  HA  PRO   233      58.669  41.664  93.673  1.00  0.00           H
ATOM    385  C   PRO   233      59.969  42.909  92.646  1.00  0.00           C
ATOM    386  O   PRO   233      61.091  43.174  92.324  1.00  0.00           O
ATOM    387  N   CYX   234      58.913  43.485  92.212  1.00  0.00           N
ATOM    388  H   CYX   234      58.009  43.168  92.533  1.00  0.00           H
ATOM    389  CA  CYX   234      58.932  44.397  91.002  1.00  0.00           C
ATOM    390  HA  CYX   234      59.877  44.268  90.474  1.00  0.00           H
ATOM    391  CB  CYX   234      57.786  44.104  90.069  1.00  0.00           C
ATOM    392  HB2 CYX   234      56.887  44.672  90.309  1.00  0.00           H
ATOM    393  HB3 CYX   234      58.080  44.423  89.069  1.00  0.00           H
ATOM    394  SG  CYX   234      57.305  42.413  89.889  1.00  0.00           S
ATOM    395  C   CYX   234      59.108  45.890  91.448  1.00  0.00           C
ATOM    396  O   CYX   234      59.391  46.787  90.668  1.00  0.00           O
ATOM    397  N   GLU   235      58.824  46.138  92.747  1.00  0.00           N
ATOM    398  H   GLU   235      58.770  45.325  93.344  1.00  0.00           H
ATOM    399  CA  GLU   235      58.661  47.444  93.391  1.00  0.00           C
ATOM    400  HA  GLU   235      57.891  47.886  92.758  1.00  0.00           H
ATOM    401  CB  GLU   235      58.109  47.284  94.850  1.00  0.00           C
ATOM    402  HB2 GLU   235      57.493  46.385  94.823  1.00  0.00           H
ATOM    403  HB3 GLU   235      58.980  47.037  95.456  1.00  0.00           H
ATOM    404  CG  GLU   235      57.315  48.482  95.354  1.00  0.00           C
ATOM    405  HG2 GLU   235      57.309  48.377  96.439  1.00  0.00           H
ATOM    406  HG3 GLU   235      57.886  49.385  95.137  1.00  0.00           H
ATOM    407  CD  GLU   235      55.964  48.723  94.714  1.00  0.00           C
ATOM    408  OE1 GLU   235      55.194  49.508  95.336  1.00  0.00           O
ATOM    409  OE2 GLU   235      55.480  48.211  93.672  1.00  0.00           O
ATOM    410  C   GLU   235      59.959  48.216  93.425  1.00  0.00           C
ATOM    411  O   GLU   235      61.004  47.706  93.945  1.00  0.00           O
ATOM    412  N   PRO   236      60.016  49.510  92.962  1.00  0.00           N
ATOM    413  CD  PRO   236      59.045  50.046  92.025  1.00  0.00           C
ATOM    414  HD2 PRO   236      58.173  50.365  92.595  1.00  0.00           H
ATOM    415  HD3 PRO   236      58.847  49.336  91.222  1.00  0.00           H
ATOM    416  CG  PRO   236      59.759  51.282  91.441  1.00  0.00           C
ATOM    417  HG2 PRO   236      59.143  52.161  91.248  1.00  0.00           H
ATOM    418  HG3 PRO   236      60.402  50.982  90.614  1.00  0.00           H
ATOM    419  CB  PRO   236      60.646  51.682  92.567  1.00  0.00           C
ATOM    420  HB2 PRO   236      59.906  52.141  93.223  1.00  0.00           H
ATOM    421  HB3 PRO   236      61.486  52.320  92.291  1.00  0.00           H
ATOM    422  CA  PRO   236      61.107  50.405  93.234  1.00  0.00           C
ATOM    423  HA  PRO   236      61.996  50.109  92.678  1.00  0.00           H
ATOM    424  C   PRO   236      61.378  50.587  94.699  1.00  0.00           C
ATOM    425  O   PRO   236      60.485  50.853  95.585  1.00  0.00           O
ATOM    426  N   GLY   237      62.663  50.608  95.010  1.00  0.00           N
ATOM    427  H   GLY   237      63.276  50.408  94.233  1.00  0.00           H
ATOM    428  CA  GLY   237      63.181  50.496  96.350  1.00  0.00           C
ATOM    429  HA2 GLY   237      63.947  51.272  96.352  1.00  0.00           H
ATOM    430  HA3 GLY   237      62.377  50.715  97.053  1.00  0.00           H
ATOM    431  C   GLY   237      63.907  49.184  96.661  1.00  0.00           C
ATOM    432  O   GLY   237      64.718  49.160  97.545  1.00  0.00           O
ATOM    433  N   ARG   238      63.408  48.080  96.156  1.00  0.00           N
ATOM    434  H   ARG   238      62.710  48.208  95.438  1.00  0.00           H
ATOM    435  CA  ARG   238      63.857  46.695  96.527  1.00  0.00           C
ATOM    436  HA  ARG   238      64.831  46.618  97.011  1.00  0.00           H
ATOM    437  CB  ARG   238      62.717  46.023  97.410  1.00  0.00           C
ATOM    438  HB2 ARG   238      61.780  46.125  96.863  1.00  0.00           H
ATOM    439  HB3 ARG   238      62.949  44.963  97.511  1.00  0.00           H
ATOM    440  CG  ARG   238      62.371  46.649  98.805  1.00  0.00           C
ATOM    441  HG2 ARG   238      61.939  47.648  98.746  1.00  0.00           H
ATOM    442  HG3 ARG   238      61.616  45.981  99.221  1.00  0.00           H
ATOM    443  CD  ARG   238      63.565  46.535  99.837  1.00  0.00           C
ATOM    444  HD2 ARG   238      63.720  45.505 100.160  1.00  0.00           H
ATOM    445  HD3 ARG   238      64.450  46.790  99.254  1.00  0.00           H
ATOM    446  NE  ARG   238      63.256  47.334 100.952  1.00  0.00           N
ATOM    447  HE  ARG   238      62.976  46.806 101.766  1.00  0.00           H
ATOM    448  CZ  ARG   238      63.723  48.555 101.267  1.00  0.00           C
ATOM    449  NH1 ARG   238      64.399  49.352 100.471  1.00  0.00           N
ATOM    450 HH11 ARG   238      64.373  49.168  99.478  1.00  0.00           H
ATOM    451 HH12 ARG   238      64.956  50.096 100.865  1.00  0.00           H
ATOM    452  NH2 ARG   238      63.573  48.942 102.524  1.00  0.00           N
ATOM    453 HH21 ARG   238      63.220  48.299 103.218  1.00  0.00           H
ATOM    454 HH22 ARG   238      63.720  49.919 102.735  1.00  0.00           H
ATOM    455  C   ARG   238      64.076  45.797  95.284  1.00  0.00           C
ATOM    456  O   ARG   238      64.512  44.671  95.410  1.00  0.00           O
ATOM    457  N   ALA   239      63.819  46.227  94.024  1.00  0.00           N
ATOM    458  H   ALA   239      63.399  47.145  93.999  1.00  0.00           H
ATOM    459  CA  ALA   239      63.920  45.548  92.780  1.00  0.00           C
ATOM    460  HA  ALA   239      63.698  44.497  92.966  1.00  0.00           H
ATOM    461  CB  ALA   239      62.902  46.088  91.784  1.00  0.00           C
ATOM    462  HB1 ALA   239      62.939  45.396  90.943  1.00  0.00           H
ATOM    463  HB2 ALA   239      61.950  45.904  92.281  1.00  0.00           H
ATOM    464  HB3 ALA   239      63.065  47.135  91.526  1.00  0.00           H
ATOM    465  C   ALA   239      65.388  45.595  92.225  1.00  0.00           C
ATOM    466  O   ALA   239      66.220  46.250  92.719  1.00  0.00           O
ATOM    467  N   ASN   240      65.567  44.868  91.110  1.00  0.00           N
ATOM    468  H   ASN   240      64.785  44.434  90.642  1.00  0.00           H
ATOM    469  CA  ASN   240      66.887  44.597  90.492  1.00  0.00           C
ATOM    470  HA  ASN   240      67.547  44.080  91.189  1.00  0.00           H
ATOM    471  CB  ASN   240      66.714  43.678  89.233  1.00  0.00           C
ATOM    472  HB2 ASN   240      67.677  43.359  88.836  1.00  0.00           H
ATOM    473  HB3 ASN   240      66.104  42.782  89.347  1.00  0.00           H
ATOM    474  CG  ASN   240      65.948  44.432  88.189  1.00  0.00           C
ATOM    475  OD1 ASN   240      66.571  45.177  87.449  1.00  0.00           O
ATOM    476  ND2 ASN   240      64.650  44.208  87.949  1.00  0.00           N
ATOM    477 HD21 ASN   240      64.205  44.716  87.198  1.00  0.00           H
ATOM    478 HD22 ASN   240      64.204  43.576  88.598  1.00  0.00           H
ATOM    479  C   ASN   240      67.773  45.855  90.185  1.00  0.00           C
ATOM    480  O   ASN   240      67.204  46.959  90.035  1.00  0.00           O
ATOM    481  N   GLY   241      69.092  45.738  89.956  1.00  0.00           N
ATOM    482  H   GLY   241      69.448  44.795  89.898  1.00  0.00           H
ATOM    483  CA  GLY   241      69.967  46.899  89.498  1.00  0.00           C
ATOM    484  HA2 GLY   241      69.997  47.606  90.327  1.00  0.00           H
ATOM    485  HA3 GLY   241      70.999  46.567  89.388  1.00  0.00           H
ATOM    486  C   GLY   241      69.481  47.638  88.251  1.00  0.00           C
ATOM    487  O   GLY   241      69.855  48.764  87.992  1.00  0.00           O
ATOM    488  N   LEU   242      68.673  47.025  87.371  1.00  0.00           N
ATOM    489  H   LEU   242      68.371  46.110  87.674  1.00  0.00           H
ATOM    490  CA  LEU   242      68.157  47.574  86.126  1.00  0.00           C
ATOM    491  HA  LEU   242      68.763  48.453  85.907  1.00  0.00           H
ATOM    492  CB  LEU   242      68.221  46.572  84.969  1.00  0.00           C
ATOM    493  HB2 LEU   242      67.371  45.924  85.184  1.00  0.00           H
ATOM    494  HB3 LEU   242      67.985  47.038  84.013  1.00  0.00           H
ATOM    495  CG  LEU   242      69.479  45.723  84.866  1.00  0.00           C
ATOM    496  HG  LEU   242      69.748  45.207  85.788  1.00  0.00           H
ATOM    497  CD1 LEU   242      69.245  44.668  83.729  1.00  0.00           C
ATOM    498 HD11 LEU   242      68.905  45.111  82.793  1.00  0.00           H
ATOM    499 HD12 LEU   242      70.173  44.096  83.742  1.00  0.00           H
ATOM    500 HD13 LEU   242      68.401  44.018  83.962  1.00  0.00           H
ATOM    501  CD2 LEU   242      70.656  46.559  84.438  1.00  0.00           C
ATOM    502 HD21 LEU   242      70.446  47.005  83.467  1.00  0.00           H
ATOM    503 HD22 LEU   242      70.804  47.412  85.101  1.00  0.00           H
ATOM    504 HD23 LEU   242      71.564  45.963  84.532  1.00  0.00           H
ATOM    505  C   LEU   242      66.782  48.140  86.297  1.00  0.00           C
ATOM    506  O   LEU   242      66.075  48.324  85.317  1.00  0.00           O
ATOM    507  N   MET   243      66.308  48.386  87.545  1.00  0.00           N
ATOM    508  H   MET   243      67.040  48.343  88.239  1.00  0.00           H
ATOM    509  CA  MET   243      65.099  49.205  87.848  1.00  0.00           C
ATOM    510  HA  MET   243      64.491  49.229  86.943  1.00  0.00           H
ATOM    511  CB  MET   243      64.202  48.524  88.896  1.00  0.00           C
ATOM    512  HB2 MET   243      63.816  47.544  88.615  1.00  0.00           H
ATOM    513  HB3 MET   243      64.865  48.209  89.702  1.00  0.00           H
ATOM    514  CG  MET   243      63.093  49.483  89.429  1.00  0.00           C
ATOM    515  HG2 MET   243      62.408  48.869  90.014  1.00  0.00           H
ATOM    516  HG3 MET   243      63.568  50.268  90.018  1.00  0.00           H
ATOM    517  SD  MET   243      62.104  50.176  88.148  1.00  0.00           S
ATOM    518  CE  MET   243      61.078  48.794  87.604  1.00  0.00           C
ATOM    519  HE1 MET   243      61.725  48.366  86.839  1.00  0.00           H
ATOM    520  HE2 MET   243      60.863  48.167  88.470  1.00  0.00           H
ATOM    521  HE3 MET   243      60.189  49.201  87.122  1.00  0.00           H
ATOM    522  C   MET   243      65.486  50.638  88.227  1.00  0.00           C
ATOM    523  O   MET   243      65.883  50.957  89.392  1.00  0.00           O
ATOM    524  N   TYR   244      65.635  51.466  87.208  1.00  0.00           N
ATOM    525  H   TYR   244      65.377  51.118  86.295  1.00  0.00           H
ATOM    526  CA  TYR   244      66.283  52.778  87.448  1.00  0.00           C
ATOM    527  HA  TYR   244      67.030  52.720  88.240  1.00  0.00           H
ATOM    528  CB  TYR   244      66.889  53.268  86.151  1.00  0.00           C
ATOM    529  HB2 TYR   244      66.019  53.321  85.497  1.00  0.00           H
ATOM    530  HB3 TYR   244      67.490  54.169  86.280  1.00  0.00           H
ATOM    531  CG  TYR   244      67.895  52.237  85.655  1.00  0.00           C
ATOM    532  CD1 TYR   244      67.724  51.754  84.338  1.00  0.00           C
ATOM    533  HD1 TYR   244      66.823  51.995  83.793  1.00  0.00           H
ATOM    534  CE1 TYR   244      68.753  50.874  83.770  1.00  0.00           C
ATOM    535  HE1 TYR   244      68.707  50.502  82.757  1.00  0.00           H
ATOM    536  CZ  TYR   244      69.854  50.507  84.566  1.00  0.00           C
ATOM    537  OH  TYR   244      70.951  49.823  84.085  1.00  0.00           O
ATOM    538  HH  TYR   244      71.817  49.865  84.496  1.00  0.00           H
ATOM    539  CE2 TYR   244      70.000  51.028  85.849  1.00  0.00           C
ATOM    540  HE2 TYR   244      70.919  50.863  86.391  1.00  0.00           H
ATOM    541  CD2 TYR   244      69.061  51.949  86.380  1.00  0.00           C
ATOM    542  HD2 TYR   244      69.267  52.375  87.351  1.00  0.00           H
ATOM    543  C   TYR   244      65.276  53.849  88.055  1.00  0.00           C
ATOM    544  O   TYR   244      64.066  53.562  88.276  1.00  0.00           O
ATOM    545  N   PHE   245      65.804  55.052  88.375  1.00  0.00           N
ATOM    546  H   PHE   245      66.802  55.108  88.233  1.00  0.00           H
ATOM    547  CA  PHE   245      65.044  56.225  88.810  1.00  0.00           C
ATOM    548  HA  PHE   245      64.509  55.943  89.717  1.00  0.00           H
ATOM    549  CB  PHE   245      65.893  57.394  89.214  1.00  0.00           C
ATOM    550  HB2 PHE   245      66.854  57.015  89.564  1.00  0.00           H
ATOM    551  HB3 PHE   245      66.065  58.017  88.336  1.00  0.00           H
ATOM    552  CG  PHE   245      65.360  58.299  90.313  1.00  0.00           C
ATOM    553  CD1 PHE   245      64.812  59.638  90.059  1.00  0.00           C
ATOM    554  HD1 PHE   245      64.747  60.049  89.063  1.00  0.00           H
ATOM    555  CE1 PHE   245      64.330  60.436  91.065  1.00  0.00           C
ATOM    556  HE1 PHE   245      63.830  61.361  90.818  1.00  0.00           H
ATOM    557  CZ  PHE   245      64.491  60.040  92.413  1.00  0.00           C
ATOM    558  HZ  PHE   245      64.351  60.729  93.234  1.00  0.00           H
ATOM    559  CE2 PHE   245      65.001  58.753  92.674  1.00  0.00           C
ATOM    560  HE2 PHE   245      65.133  58.483  93.711  1.00  0.00           H
ATOM    561  CD2 PHE   245      65.348  57.824  91.665  1.00  0.00           C
ATOM    562  HD2 PHE   245      65.782  56.881  91.963  1.00  0.00           H
ATOM    563  C   PHE   245      63.978  56.730  87.781  1.00  0.00           C
ATOM    564  O   PHE   245      64.251  56.704  86.575  1.00  0.00           O
ATOM    565  N   LYS   246      62.726  57.067  88.223  1.00  0.00           N
ATOM    566  H   LYS   246      62.536  57.132  89.213  1.00  0.00           H
ATOM    567  CA  LYS   246      61.626  57.357  87.349  1.00  0.00           C
ATOM    568  HA  LYS   246      61.393  56.478  86.748  1.00  0.00           H
ATOM    569  CB  LYS   246      60.292  57.518  88.189  1.00  0.00           C
ATOM    570  HB2 LYS   246      59.368  57.288  87.658  1.00  0.00           H
ATOM    571  HB3 LYS   246      60.343  56.734  88.945  1.00  0.00           H
ATOM    572  CG  LYS   246      60.238  58.869  88.977  1.00  0.00           C
ATOM    573  HG2 LYS   246      61.246  59.168  89.262  1.00  0.00           H
ATOM    574  HG3 LYS   246      59.816  59.584  88.271  1.00  0.00           H
ATOM    575  CD  LYS   246      59.318  58.888  90.163  1.00  0.00           C
ATOM    576  HD2 LYS   246      58.293  58.721  89.834  1.00  0.00           H
ATOM    577  HD3 LYS   246      59.563  58.061  90.829  1.00  0.00           H
ATOM    578  CE  LYS   246      59.506  60.190  90.917  1.00  0.00           C
ATOM    579  HE2 LYS   246      60.478  60.105  91.403  1.00  0.00           H
ATOM    580  HE3 LYS   246      59.736  60.985  90.208  1.00  0.00           H
ATOM    581  NZ  LYS   246      58.445  60.496  91.865  1.00  0.00           N
ATOM    582  HZ1 LYS   246      58.568  61.360  92.372  1.00  0.00           H
ATOM    583  HZ2 LYS   246      57.571  60.642  91.379  1.00  0.00           H
ATOM    584  HZ3 LYS   246      58.321  59.759  92.544  1.00  0.00           H
ATOM    585  C   LYS   246      61.831  58.547  86.378  1.00  0.00           C
ATOM    586  O   LYS   246      61.448  58.589  85.173  1.00  0.00           O
ATOM    587  N   GLU   247      62.738  59.427  86.857  1.00  0.00           N
ATOM    588  H   GLU   247      63.027  59.267  87.812  1.00  0.00           H
ATOM    589  CA  GLU   247      63.009  60.742  86.322  1.00  0.00           C
ATOM    590  HA  GLU   247      62.168  61.057  85.704  1.00  0.00           H
ATOM    591  CB  GLU   247      62.929  61.850  87.380  1.00  0.00           C
ATOM    592  HB2 GLU   247      63.426  61.490  88.281  1.00  0.00           H
ATOM    593  HB3 GLU   247      63.460  62.731  87.018  1.00  0.00           H
ATOM    594  CG  GLU   247      61.527  62.308  87.834  1.00  0.00           C
ATOM    595  HG2 GLU   247      60.883  61.507  88.196  1.00  0.00           H
ATOM    596  HG3 GLU   247      61.563  62.907  88.743  1.00  0.00           H
ATOM    597  CD  GLU   247      60.816  63.122  86.772  1.00  0.00           C
ATOM    598  OE1 GLU   247      61.463  64.155  86.437  1.00  0.00           O
ATOM    599  OE2 GLU   247      59.834  62.692  86.145  1.00  0.00           O
ATOM    600  C   GLU   247      64.380  60.779  85.498  1.00  0.00           C
ATOM    601  O   GLU   247      64.866  61.802  85.058  1.00  0.00           O
ATOM    602  N   GLU   248      65.015  59.634  85.409  1.00  0.00           N
ATOM    603  H   GLU   248      64.509  58.824  85.737  1.00  0.00           H
ATOM    604  CA  GLU   248      66.384  59.366  84.868  1.00  0.00           C
ATOM    605  HA  GLU   248      66.693  60.287  84.372  1.00  0.00           H
ATOM    606  CB  GLU   248      67.433  59.239  86.007  1.00  0.00           C
ATOM    607  HB2 GLU   248      67.129  58.369  86.589  1.00  0.00           H
ATOM    608  HB3 GLU   248      68.402  59.067  85.539  1.00  0.00           H
ATOM    609  CG  GLU   248      67.603  60.352  87.056  1.00  0.00           C
ATOM    610  HG2 GLU   248      66.658  60.891  87.126  1.00  0.00           H
ATOM    611  HG3 GLU   248      67.807  60.006  88.069  1.00  0.00           H
ATOM    612  CD  GLU   248      68.726  61.422  86.644  1.00  0.00           C
ATOM    613  OE1 GLU   248      69.532  61.642  87.538  1.00  0.00           O
ATOM    614  OE2 GLU   248      68.843  61.866  85.470  1.00  0.00           O
ATOM    615  C   GLU   248      66.396  58.318  83.798  1.00  0.00           C
ATOM    616  O   GLU   248      65.763  58.519  82.769  1.00  0.00           O
ATOM    617  N   GLU   249      67.093  57.226  84.024  1.00  0.00           N
ATOM    618  H   GLU   249      67.518  57.058  84.924  1.00  0.00           H
ATOM    619  CA  GLU   249      67.218  56.211  82.961  1.00  0.00           C
ATOM    620  HA  GLU   249      67.529  56.680  82.028  1.00  0.00           H
ATOM    621  CB  GLU   249      68.312  55.125  83.226  1.00  0.00           C
ATOM    622  HB2 GLU   249      68.072  54.722  84.210  1.00  0.00           H
ATOM    623  HB3 GLU   249      68.205  54.366  82.451  1.00  0.00           H
ATOM    624  CG  GLU   249      69.813  55.625  83.140  1.00  0.00           C
ATOM    625  HG2 GLU   249      70.487  54.846  83.497  1.00  0.00           H
ATOM    626  HG3 GLU   249      69.932  55.815  82.073  1.00  0.00           H
ATOM    627  CD  GLU   249      70.155  56.880  84.058  1.00  0.00           C
ATOM    628  OE1 GLU   249      70.053  56.650  85.300  1.00  0.00           O
ATOM    629  OE2 GLU   249      70.677  57.887  83.575  1.00  0.00           O
ATOM    630  C   GLU   249      65.853  55.562  82.593  1.00  0.00           C
ATOM    631  O   GLU   249      65.733  55.060  81.459  1.00  0.00           O
ATOM    632  N   ARG   250      64.919  55.410  83.526  1.00  0.00           N
ATOM    633  H   ARG   250      65.116  55.946  84.359  1.00  0.00           H
ATOM    634  CA  ARG   250      63.653  54.642  83.428  1.00  0.00           C
ATOM    635  HA  ARG   250      64.041  53.661  83.155  1.00  0.00           H
ATOM    636  CB  ARG   250      62.877  54.499  84.772  1.00  0.00           C
ATOM    637  HB2 ARG   250      63.590  54.357  85.584  1.00  0.00           H
ATOM    638  HB3 ARG   250      62.286  55.399  84.943  1.00  0.00           H
ATOM    639  CG  ARG   250      61.841  53.276  84.563  1.00  0.00           C
ATOM    640  HG2 ARG   250      61.318  53.190  83.610  1.00  0.00           H
ATOM    641  HG3 ARG   250      62.395  52.358  84.761  1.00  0.00           H
ATOM    642  CD  ARG   250      60.747  53.275  85.722  1.00  0.00           C
ATOM    643  HD2 ARG   250      60.267  54.251  85.649  1.00  0.00           H
ATOM    644  HD3 ARG   250      60.139  52.400  85.496  1.00  0.00           H
ATOM    645  NE  ARG   250      61.369  53.279  87.057  1.00  0.00           N
ATOM    646  HE  ARG   250      62.285  52.854  87.077  1.00  0.00           H
ATOM    647  CZ  ARG   250      60.789  53.781  88.169  1.00  0.00           C
ATOM    648  NH1 ARG   250      59.569  54.168  88.187  1.00  0.00           N
ATOM    649 HH11 ARG   250      59.008  54.156  87.347  1.00  0.00           H
ATOM    650 HH12 ARG   250      59.047  54.305  89.040  1.00  0.00           H
ATOM    651  NH2 ARG   250      61.445  53.747  89.246  1.00  0.00           N
ATOM    652 HH21 ARG   250      62.449  53.637  89.264  1.00  0.00           H
ATOM    653 HH22 ARG   250      60.920  54.099  90.034  1.00  0.00           H
ATOM    654  C   ARG   250      62.817  55.122  82.236  1.00  0.00           C
ATOM    655  O   ARG   250      62.470  54.221  81.404  1.00  0.00           O
ATOM    656  N   ARG   251      62.529  56.409  82.152  1.00  0.00           N
ATOM    657  H   ARG   251      62.840  56.986  82.921  1.00  0.00           H
ATOM    658  CA  ARG   251      61.629  57.007  81.062  1.00  0.00           C
ATOM    659  HA  ARG   251      60.626  56.585  81.011  1.00  0.00           H
ATOM    660  CB  ARG   251      61.457  58.503  81.378  1.00  0.00           C
ATOM    661  HB2 ARG   251      60.910  58.870  80.509  1.00  0.00           H
ATOM    662  HB3 ARG   251      60.753  58.577  82.206  1.00  0.00           H
ATOM    663  CG  ARG   251      62.670  59.381  81.579  1.00  0.00           C
ATOM    664  HG2 ARG   251      63.173  58.861  82.395  1.00  0.00           H
ATOM    665  HG3 ARG   251      63.287  59.482  80.687  1.00  0.00           H
ATOM    666  CD  ARG   251      62.210  60.688  82.183  1.00  0.00           C
ATOM    667  HD2 ARG   251      61.580  61.258  81.500  1.00  0.00           H
ATOM    668  HD3 ARG   251      61.526  60.507  83.012  1.00  0.00           H
ATOM    669  NE  ARG   251      63.318  61.576  82.600  1.00  0.00           N
ATOM    670  HE  ARG   251      63.278  61.814  83.580  1.00  0.00           H
ATOM    671  CZ  ARG   251      64.329  61.982  81.880  1.00  0.00           C
ATOM    672  NH1 ARG   251      64.231  62.044  80.582  1.00  0.00           N
ATOM    673 HH11 ARG   251      63.365  61.829  80.110  1.00  0.00           H
ATOM    674 HH12 ARG   251      64.890  62.582  80.039  1.00  0.00           H
ATOM    675  NH2 ARG   251      65.431  62.456  82.411  1.00  0.00           N
ATOM    676 HH21 ARG   251      65.515  62.448  83.418  1.00  0.00           H
ATOM    677 HH22 ARG   251      66.094  62.892  81.786  1.00  0.00           H
ATOM    678  C   ARG   251      62.412  56.635  79.728  1.00  0.00           C
ATOM    679  O   ARG   251      61.895  55.985  78.858  1.00  0.00           O
ATOM    680  N   PHE   252      63.664  56.945  79.714  1.00  0.00           N
ATOM    681  H   PHE   252      64.111  57.506  80.425  1.00  0.00           H
ATOM    682  CA  PHE   252      64.540  56.682  78.543  1.00  0.00           C
ATOM    683  HA  PHE   252      64.031  57.302  77.805  1.00  0.00           H
ATOM    684  CB  PHE   252      65.861  57.409  78.631  1.00  0.00           C
ATOM    685  HB2 PHE   252      65.617  58.464  78.506  1.00  0.00           H
ATOM    686  HB3 PHE   252      66.296  57.253  79.619  1.00  0.00           H
ATOM    687  CG  PHE   252      66.859  57.157  77.545  1.00  0.00           C
ATOM    688  CD1 PHE   252      67.943  56.343  77.817  1.00  0.00           C
ATOM    689  HD1 PHE   252      68.046  55.904  78.798  1.00  0.00           H
ATOM    690  CE1 PHE   252      68.824  56.044  76.750  1.00  0.00           C
ATOM    691  HE1 PHE   252      69.586  55.291  76.891  1.00  0.00           H
ATOM    692  CZ  PHE   252      68.555  56.511  75.496  1.00  0.00           C
ATOM    693  HZ  PHE   252      69.229  56.223  74.702  1.00  0.00           H
ATOM    694  CE2 PHE   252      67.500  57.379  75.235  1.00  0.00           C
ATOM    695  HE2 PHE   252      67.310  57.723  74.229  1.00  0.00           H
ATOM    696  CD2 PHE   252      66.653  57.780  76.266  1.00  0.00           C
ATOM    697  HD2 PHE   252      65.814  58.433  76.073  1.00  0.00           H
ATOM    698  C   PHE   252      64.584  55.265  78.061  1.00  0.00           C
ATOM    699  O   PHE   252      64.391  55.106  76.868  1.00  0.00           O
ATOM    700  N   ALA   253      64.726  54.190  78.889  1.00  0.00           N
ATOM    701  H   ALA   253      64.799  54.335  79.886  1.00  0.00           H
ATOM    702  CA  ALA   253      64.719  52.799  78.470  1.00  0.00           C
ATOM    703  HA  ALA   253      65.408  52.640  77.640  1.00  0.00           H
ATOM    704  CB  ALA   253      65.240  52.025  79.601  1.00  0.00           C
ATOM    705  HB1 ALA   253      65.562  51.036  79.276  1.00  0.00           H
ATOM    706  HB2 ALA   253      66.198  52.461  79.883  1.00  0.00           H
ATOM    707  HB3 ALA   253      64.527  52.075  80.424  1.00  0.00           H
ATOM    708  C   ALA   253      63.371  52.284  78.049  1.00  0.00           C
ATOM    709  O   ALA   253      63.340  51.547  77.074  1.00  0.00           O
ATOM    710  N   ARG   254      62.251  52.778  78.555  1.00  0.00           N
ATOM    711  H   ARG   254      62.187  53.518  79.240  1.00  0.00           H
ATOM    712  CA  ARG   254      60.902  52.411  78.035  1.00  0.00           C
ATOM    713  HA  ARG   254      60.695  51.340  78.039  1.00  0.00           H
ATOM    714  CB  ARG   254      59.854  52.920  79.000  1.00  0.00           C
ATOM    715  HB2 ARG   254      60.072  52.519  79.990  1.00  0.00           H
ATOM    716  HB3 ARG   254      60.005  53.989  79.151  1.00  0.00           H
ATOM    717  CG  ARG   254      58.395  52.747  78.706  1.00  0.00           C
ATOM    718  HG2 ARG   254      58.321  52.723  77.619  1.00  0.00           H
ATOM    719  HG3 ARG   254      58.123  51.740  79.023  1.00  0.00           H
ATOM    720  CD  ARG   254      57.522  53.775  79.407  1.00  0.00           C
ATOM    721  HD2 ARG   254      57.777  54.814  79.197  1.00  0.00           H
ATOM    722  HD3 ARG   254      56.552  53.447  79.035  1.00  0.00           H
ATOM    723  NE  ARG   254      57.444  53.576  80.789  1.00  0.00           N
ATOM    724  HE  ARG   254      57.277  52.620  81.066  1.00  0.00           H
ATOM    725  CZ  ARG   254      57.878  54.350  81.780  1.00  0.00           C
ATOM    726  NH1 ARG   254      58.059  55.651  81.666  1.00  0.00           N
ATOM    727 HH11 ARG   254      57.900  56.113  80.782  1.00  0.00           H
ATOM    728 HH12 ARG   254      58.599  56.162  82.349  1.00  0.00           H
ATOM    729  NH2 ARG   254      58.038  53.768  82.938  1.00  0.00           N
ATOM    730 HH21 ARG   254      58.154  52.766  83.000  1.00  0.00           H
ATOM    731 HH22 ARG   254      58.224  54.241  83.811  1.00  0.00           H
ATOM    732  C   ARG   254      60.633  53.032  76.613  1.00  0.00           C
ATOM    733  O   ARG   254      60.063  52.513  75.691  1.00  0.00           O
ATOM    734  N   LEU   255      61.056  54.280  76.515  1.00  0.00           N
ATOM    735  H   LEU   255      61.481  54.683  77.338  1.00  0.00           H
ATOM    736  CA  LEU   255      61.115  55.087  75.275  1.00  0.00           C
ATOM    737  HA  LEU   255      60.101  55.089  74.875  1.00  0.00           H
ATOM    738  CB  LEU   255      61.544  56.545  75.463  1.00  0.00           C
ATOM    739  HB2 LEU   255      60.768  57.121  75.967  1.00  0.00           H
ATOM    740  HB3 LEU   255      62.373  56.497  76.169  1.00  0.00           H
ATOM    741  CG  LEU   255      61.973  57.418  74.251  1.00  0.00           C
ATOM    742  HG  LEU   255      62.808  57.030  73.668  1.00  0.00           H
ATOM    743  CD1 LEU   255      60.764  57.849  73.360  1.00  0.00           C
ATOM    744 HD11 LEU   255      60.959  58.708  72.717  1.00  0.00           H
ATOM    745 HD12 LEU   255      60.434  56.971  72.805  1.00  0.00           H
ATOM    746 HD13 LEU   255      59.917  57.950  74.038  1.00  0.00           H
ATOM    747  CD2 LEU   255      62.507  58.690  74.825  1.00  0.00           C
ATOM    748 HD21 LEU   255      62.638  59.443  74.047  1.00  0.00           H
ATOM    749 HD22 LEU   255      61.699  59.184  75.365  1.00  0.00           H
ATOM    750 HD23 LEU   255      63.415  58.574  75.417  1.00  0.00           H
ATOM    751  C   LEU   255      61.988  54.458  74.212  1.00  0.00           C
ATOM    752  O   LEU   255      61.651  54.445  73.028  1.00  0.00           O
ATOM    753  N   TRP   256      63.119  53.934  74.627  1.00  0.00           N
ATOM    754  H   TRP   256      63.315  54.234  75.571  1.00  0.00           H
ATOM    755  CA  TRP   256      64.157  53.204  73.896  1.00  0.00           C
ATOM    756  HA  TRP   256      64.432  53.718  72.976  1.00  0.00           H
ATOM    757  CB  TRP   256      65.467  53.042  74.694  1.00  0.00           C
ATOM    758  HB2 TRP   256      65.721  54.019  75.105  1.00  0.00           H
ATOM    759  HB3 TRP   256      65.329  52.355  75.529  1.00  0.00           H
ATOM    760  CG  TRP   256      66.750  52.601  73.904  1.00  0.00           C
ATOM    761  CD1 TRP   256      67.326  51.370  73.853  1.00  0.00           C
ATOM    762  HD1 TRP   256      66.974  50.488  74.366  1.00  0.00           H
ATOM    763  NE1 TRP   256      68.529  51.477  73.186  1.00  0.00           N
ATOM    764  HE1 TRP   256      69.274  50.795  73.182  1.00  0.00           H
ATOM    765  CE2 TRP   256      68.659  52.783  72.634  1.00  0.00           C
ATOM    766  CZ2 TRP   256      69.594  53.388  71.795  1.00  0.00           C
ATOM    767  HZ2 TRP   256      70.459  52.845  71.443  1.00  0.00           H
ATOM    768  CH2 TRP   256      69.452  54.708  71.357  1.00  0.00           C
ATOM    769  HH2 TRP   256      70.083  55.122  70.584  1.00  0.00           H
ATOM    770  CZ3 TRP   256      68.284  55.429  71.685  1.00  0.00           C
ATOM    771  HZ3 TRP   256      68.242  56.452  71.344  1.00  0.00           H
ATOM    772  CE3 TRP   256      67.371  54.829  72.590  1.00  0.00           C
ATOM    773  HE3 TRP   256      66.520  55.347  73.007  1.00  0.00           H
ATOM    774  CD2 TRP   256      67.552  53.470  73.024  1.00  0.00           C
ATOM    775  C   TRP   256      63.595  51.826  73.413  1.00  0.00           C
ATOM    776  O   TRP   256      64.083  51.376  72.392  1.00  0.00           O
ATOM    777  N   VAL   257      62.556  51.246  74.010  1.00  0.00           N
ATOM    778  H   VAL   257      62.291  51.523  74.944  1.00  0.00           H
ATOM    779  CA  VAL   257      61.856  50.155  73.403  1.00  0.00           C
ATOM    780  HA  VAL   257      62.590  49.672  72.758  1.00  0.00           H
ATOM    781  CB  VAL   257      61.418  49.068  74.477  1.00  0.00           C
ATOM    782  HB  VAL   257      60.758  49.486  75.237  1.00  0.00           H
ATOM    783  CG1 VAL   257      60.623  48.047  73.725  1.00  0.00           C
ATOM    784 HG11 VAL   257      59.759  48.451  73.198  1.00  0.00           H
ATOM    785 HG12 VAL   257      61.141  47.557  72.901  1.00  0.00           H
ATOM    786 HG13 VAL   257      60.227  47.372  74.484  1.00  0.00           H
ATOM    787  CG2 VAL   257      62.623  48.434  75.200  1.00  0.00           C
ATOM    788 HG21 VAL   257      63.100  49.227  75.776  1.00  0.00           H
ATOM    789 HG22 VAL   257      62.363  47.704  75.966  1.00  0.00           H
ATOM    790 HG23 VAL   257      63.272  48.034  74.421  1.00  0.00           H
ATOM    791  C   VAL   257      60.823  50.680  72.404  1.00  0.00           C
ATOM    792  O   VAL   257      60.694  50.311  71.247  1.00  0.00           O
ATOM    793  N   GLY   258      60.031  51.605  72.881  1.00  0.00           N
ATOM    794  H   GLY   258      60.286  51.917  73.807  1.00  0.00           H
ATOM    795  CA  GLY   258      58.868  52.203  72.144  1.00  0.00           C
ATOM    796  HA2 GLY   258      57.975  51.581  72.093  1.00  0.00           H
ATOM    797  HA3 GLY   258      58.600  53.120  72.668  1.00  0.00           H
ATOM    798  C   GLY   258      59.344  52.729  70.748  1.00  0.00           C
ATOM    799  O   GLY   258      58.848  52.316  69.695  1.00  0.00           O
ATOM    800  N   VAL   259      60.334  53.698  70.833  1.00  0.00           N
ATOM    801  H   VAL   259      60.654  53.891  71.771  1.00  0.00           H
ATOM    802  CA  VAL   259      60.885  54.301  69.605  1.00  0.00           C
ATOM    803  HA  VAL   259      60.040  54.681  69.032  1.00  0.00           H
ATOM    804  CB  VAL   259      61.841  55.501  69.919  1.00  0.00           C
ATOM    805  HB  VAL   259      61.477  56.153  70.713  1.00  0.00           H
ATOM    806  CG1 VAL   259      63.269  55.103  70.336  1.00  0.00           C
ATOM    807 HG11 VAL   259      63.604  55.906  70.993  1.00  0.00           H
ATOM    808 HG12 VAL   259      63.274  54.203  70.952  1.00  0.00           H
ATOM    809 HG13 VAL   259      63.978  55.082  69.509  1.00  0.00           H
ATOM    810  CG2 VAL   259      61.982  56.402  68.767  1.00  0.00           C
ATOM    811 HG21 VAL   259      62.083  55.798  67.866  1.00  0.00           H
ATOM    812 HG22 VAL   259      61.080  56.991  68.603  1.00  0.00           H
ATOM    813 HG23 VAL   259      62.869  57.034  68.818  1.00  0.00           H
ATOM    814  C   VAL   259      61.418  53.252  68.555  1.00  0.00           C
ATOM    815  O   VAL   259      60.985  53.312  67.399  1.00  0.00           O
ATOM    816  N   TRP   260      62.440  52.366  68.873  1.00  0.00           N
ATOM    817  H   TRP   260      62.848  52.371  69.797  1.00  0.00           H
ATOM    818  CA  TRP   260      62.996  51.573  67.799  1.00  0.00           C
ATOM    819  HA  TRP   260      63.139  52.165  66.896  1.00  0.00           H
ATOM    820  CB  TRP   260      64.384  51.136  68.248  1.00  0.00           C
ATOM    821  HB2 TRP   260      64.271  50.508  69.132  1.00  0.00           H
ATOM    822  HB3 TRP   260      64.857  50.494  67.504  1.00  0.00           H
ATOM    823  CG  TRP   260      65.310  52.244  68.510  1.00  0.00           C
ATOM    824  CD1 TRP   260      65.782  52.583  69.739  1.00  0.00           C
ATOM    825  HD1 TRP   260      65.459  52.112  70.656  1.00  0.00           H
ATOM    826  NE1 TRP   260      66.547  53.772  69.638  1.00  0.00           N
ATOM    827  HE1 TRP   260      66.934  54.233  70.449  1.00  0.00           H
ATOM    828  CE2 TRP   260      66.636  54.203  68.356  1.00  0.00           C
ATOM    829  CZ2 TRP   260      67.247  55.336  67.777  1.00  0.00           C
ATOM    830  HZ2 TRP   260      67.933  55.824  68.454  1.00  0.00           H
ATOM    831  CH2 TRP   260      67.155  55.580  66.405  1.00  0.00           C
ATOM    832  HH2 TRP   260      67.663  56.407  65.932  1.00  0.00           H
ATOM    833  CZ3 TRP   260      66.270  54.801  65.648  1.00  0.00           C
ATOM    834  HZ3 TRP   260      66.113  55.057  64.611  1.00  0.00           H
ATOM    835  CE3 TRP   260      65.630  53.682  66.206  1.00  0.00           C
ATOM    836  HE3 TRP   260      64.970  53.053  65.626  1.00  0.00           H
ATOM    837  CD2 TRP   260      65.805  53.284  67.583  1.00  0.00           C
ATOM    838  C   TRP   260      62.055  50.467  67.321  1.00  0.00           C
ATOM    839  O   TRP   260      62.024  50.187  66.155  1.00  0.00           O
ATOM    840  N   SER   261      61.310  49.869  68.158  1.00  0.00           N
ATOM    841  H   SER   261      61.311  50.121  69.136  1.00  0.00           H
ATOM    842  CA  SER   261      60.391  48.765  67.804  1.00  0.00           C
ATOM    843  HA  SER   261      60.948  47.973  67.303  1.00  0.00           H
ATOM    844  CB  SER   261      59.953  47.948  69.035  1.00  0.00           C
ATOM    845  HB2 SER   261      59.599  46.969  68.712  1.00  0.00           H
ATOM    846  HB3 SER   261      60.820  47.847  69.687  1.00  0.00           H
ATOM    847  OG  SER   261      58.997  48.597  69.824  1.00  0.00           O
ATOM    848  HG  SER   261      59.493  49.230  70.348  1.00  0.00           H
ATOM    849  C   SER   261      59.186  49.139  66.946  1.00  0.00           C
ATOM    850  O   SER   261      58.930  48.396  66.022  1.00  0.00           O
ATOM    851  N   VAL   262      58.570  50.293  67.125  1.00  0.00           N
ATOM    852  H   VAL   262      58.909  50.913  67.847  1.00  0.00           H
ATOM    853  CA  VAL   262      57.667  50.803  66.107  1.00  0.00           C
ATOM    854  HA  VAL   262      56.915  50.019  66.020  1.00  0.00           H
ATOM    855  CB  VAL   262      56.862  52.038  66.678  1.00  0.00           C
ATOM    856  HB  VAL   262      57.595  52.770  67.017  1.00  0.00           H
ATOM    857  CG1 VAL   262      56.004  52.657  65.637  1.00  0.00           C
ATOM    858 HG11 VAL   262      56.638  52.898  64.784  1.00  0.00           H
ATOM    859 HG12 VAL   262      55.321  51.992  65.108  1.00  0.00           H
ATOM    860 HG13 VAL   262      55.540  53.552  66.051  1.00  0.00           H
ATOM    861  CG2 VAL   262      56.072  51.669  67.914  1.00  0.00           C
ATOM    862 HG21 VAL   262      55.264  51.003  67.612  1.00  0.00           H
ATOM    863 HG22 VAL   262      56.705  51.198  68.666  1.00  0.00           H
ATOM    864 HG23 VAL   262      55.669  52.614  68.278  1.00  0.00           H
ATOM    865  C   VAL   262      58.300  51.158  64.760  1.00  0.00           C
ATOM    866  O   VAL   262      57.708  50.939  63.710  1.00  0.00           O
ATOM    867  N   LEU   263      59.576  51.668  64.776  1.00  0.00           N
ATOM    868  H   LEU   263      60.044  52.118  65.549  1.00  0.00           H
ATOM    869  CA  LEU   263      60.306  51.882  63.524  1.00  0.00           C
ATOM    870  HA  LEU   263      59.723  52.442  62.793  1.00  0.00           H
ATOM    871  CB  LEU   263      61.470  52.803  63.838  1.00  0.00           C
ATOM    872  HB2 LEU   263      61.938  52.517  64.780  1.00  0.00           H
ATOM    873  HB3 LEU   263      62.251  52.761  63.079  1.00  0.00           H
ATOM    874  CG  LEU   263      61.098  54.331  63.952  1.00  0.00           C
ATOM    875  HG  LEU   263      60.237  54.471  64.606  1.00  0.00           H
ATOM    876  CD1 LEU   263      62.288  54.992  64.619  1.00  0.00           C
ATOM    877 HD11 LEU   263      62.275  56.075  64.743  1.00  0.00           H
ATOM    878 HD12 LEU   263      62.451  54.608  65.626  1.00  0.00           H
ATOM    879 HD13 LEU   263      63.166  54.700  64.043  1.00  0.00           H
ATOM    880  CD2 LEU   263      60.804  55.000  62.597  1.00  0.00           C
ATOM    881 HD21 LEU   263      60.870  56.086  62.666  1.00  0.00           H
ATOM    882 HD22 LEU   263      61.509  54.610  61.862  1.00  0.00           H
ATOM    883 HD23 LEU   263      59.808  54.670  62.302  1.00  0.00           H
ATOM    884  C   LEU   263      60.595  50.545  62.827  1.00  0.00           C
ATOM    885  O   LEU   263      60.550  50.538  61.619  1.00  0.00           O
ATOM    886  N   CYS   264      60.973  49.469  63.555  1.00  0.00           N
ATOM    887  H   CYS   264      61.078  49.455  64.560  1.00  0.00           H
ATOM    888  CA  CYS   264      61.063  48.172  62.988  1.00  0.00           C
ATOM    889  HA  CYS   264      61.668  48.209  62.082  1.00  0.00           H
ATOM    890  CB  CYS   264      61.797  47.324  64.089  1.00  0.00           C
ATOM    891  HB2 CYS   264      62.778  47.651  64.434  1.00  0.00           H
ATOM    892  HB3 CYS   264      61.154  47.081  64.936  1.00  0.00           H
ATOM    893  SG  CYS   264      62.078  45.771  63.222  1.00  0.00           S
ATOM    894  HG  CYS   264      60.871  45.516  62.708  1.00  0.00           H
ATOM    895  C   CYS   264      59.672  47.619  62.547  1.00  0.00           C
ATOM    896  O   CYS   264      59.558  47.078  61.441  1.00  0.00           O
ATOM    897  N   CYS   265      58.593  47.731  63.342  1.00  0.00           N
ATOM    898  H   CYS   265      58.739  48.172  64.238  1.00  0.00           H
ATOM    899  CA  CYS   265      57.237  47.305  63.000  1.00  0.00           C
ATOM    900  HA  CYS   265      57.236  46.215  62.995  1.00  0.00           H
ATOM    901  CB  CYS   265      56.296  47.831  64.108  1.00  0.00           C
ATOM    902  HB2 CYS   265      56.562  47.359  65.054  1.00  0.00           H
ATOM    903  HB3 CYS   265      56.296  48.907  64.282  1.00  0.00           H
ATOM    904  SG  CYS   265      54.657  47.247  63.813  1.00  0.00           S
ATOM    905  HG  CYS   265      54.409  47.996  62.734  1.00  0.00           H
ATOM    906  C   CYS   265      56.748  47.908  61.634  1.00  0.00           C
ATOM    907  O   CYS   265      56.229  47.212  60.792  1.00  0.00           O
ATOM    908  N   ALA   266      57.045  49.163  61.348  1.00  0.00           N
ATOM    909  H   ALA   266      57.444  49.753  62.065  1.00  0.00           H
ATOM    910  CA  ALA   266      56.714  49.851  60.162  1.00  0.00           C
ATOM    911  HA  ALA   266      55.742  49.508  59.806  1.00  0.00           H
ATOM    912  CB  ALA   266      56.503  51.336  60.478  1.00  0.00           C
ATOM    913  HB1 ALA   266      56.126  51.877  59.610  1.00  0.00           H
ATOM    914  HB2 ALA   266      55.688  51.454  61.192  1.00  0.00           H
ATOM    915  HB3 ALA   266      57.406  51.746  60.930  1.00  0.00           H
ATOM    916  C   ALA   266      57.655  49.540  58.991  1.00  0.00           C
ATOM    917  O   ALA   266      57.179  49.387  57.894  1.00  0.00           O
ATOM    918  N   SER   267      58.967  49.342  59.169  1.00  0.00           N
ATOM    919  H   SER   267      59.411  49.671  60.015  1.00  0.00           H
ATOM    920  CA  SER   267      59.937  49.102  58.076  1.00  0.00           C
ATOM    921  HA  SER   267      59.748  49.800  57.261  1.00  0.00           H
ATOM    922  CB  SER   267      61.392  49.324  58.608  1.00  0.00           C
ATOM    923  HB2 SER   267      61.552  50.269  59.127  1.00  0.00           H
ATOM    924  HB3 SER   267      61.733  48.489  59.220  1.00  0.00           H
ATOM    925  OG  SER   267      62.312  49.389  57.541  1.00  0.00           O
ATOM    926  HG  SER   267      63.203  49.412  57.898  1.00  0.00           H
ATOM    927  C   SER   267      59.703  47.678  57.521  1.00  0.00           C
ATOM    928  O   SER   267      59.625  47.458  56.326  1.00  0.00           O
ATOM    929  N   THR   268      59.594  46.699  58.412  1.00  0.00           N
ATOM    930  H   THR   268      59.753  46.886  59.391  1.00  0.00           H
ATOM    931  CA  THR   268      59.032  45.307  58.140  1.00  0.00           C
ATOM    932  HA  THR   268      59.646  44.881  57.346  1.00  0.00           H
ATOM    933  CB  THR   268      59.247  44.489  59.398  1.00  0.00           C
ATOM    934  HB  THR   268      58.882  43.481  59.202  1.00  0.00           H
ATOM    935  CG2 THR   268      60.621  44.353  59.920  1.00  0.00           C
ATOM    936 HG21 THR   268      60.909  45.349  60.255  1.00  0.00           H
ATOM    937 HG22 THR   268      60.698  43.542  60.645  1.00  0.00           H
ATOM    938 HG23 THR   268      61.347  44.085  59.152  1.00  0.00           H
ATOM    939  OG1 THR   268      58.519  44.801  60.577  1.00  0.00           O
ATOM    940  HG1 THR   268      58.887  45.601  60.959  1.00  0.00           H
ATOM    941  C   THR   268      57.590  45.221  57.644  1.00  0.00           C
ATOM    942  O   THR   268      57.355  44.716  56.570  1.00  0.00           O
ATOM    943  N   LEU   269      56.594  45.971  58.250  1.00  0.00           N
ATOM    944  H   LEU   269      56.739  46.300  59.193  1.00  0.00           H
ATOM    945  CA  LEU   269      55.193  45.936  57.660  1.00  0.00           C
ATOM    946  HA  LEU   269      54.884  44.891  57.686  1.00  0.00           H
ATOM    947  CB  LEU   269      54.227  46.640  58.522  1.00  0.00           C
ATOM    948  HB2 LEU   269      54.186  46.038  59.429  1.00  0.00           H
ATOM    949  HB3 LEU   269      54.667  47.585  58.838  1.00  0.00           H
ATOM    950  CG  LEU   269      52.771  46.900  58.073  1.00  0.00           C
ATOM    951  HG  LEU   269      52.746  47.360  57.085  1.00  0.00           H
ATOM    952  CD1 LEU   269      51.936  45.635  58.113  1.00  0.00           C
ATOM    953 HD11 LEU   269      52.258  45.046  57.254  1.00  0.00           H
ATOM    954 HD12 LEU   269      52.151  45.115  59.046  1.00  0.00           H
ATOM    955 HD13 LEU   269      50.877  45.892  58.131  1.00  0.00           H
ATOM    956  CD2 LEU   269      52.159  47.915  59.070  1.00  0.00           C
ATOM    957 HD21 LEU   269      52.276  47.448  60.048  1.00  0.00           H
ATOM    958 HD22 LEU   269      52.721  48.849  59.096  1.00  0.00           H
ATOM    959 HD23 LEU   269      51.129  48.182  58.836  1.00  0.00           H
ATOM    960  C   LEU   269      55.148  46.458  56.269  1.00  0.00           C
ATOM    961  O   LEU   269      54.426  45.967  55.388  1.00  0.00           O
ATOM    962  N   PHE   270      55.891  47.524  55.994  1.00  0.00           N
ATOM    963  H   PHE   270      56.280  47.998  56.796  1.00  0.00           H
ATOM    964  CA  PHE   270      56.164  48.056  54.631  1.00  0.00           C
ATOM    965  HA  PHE   270      55.235  48.417  54.189  1.00  0.00           H
ATOM    966  CB  PHE   270      57.057  49.304  54.774  1.00  0.00           C
ATOM    967  HB2 PHE   270      56.521  50.149  55.206  1.00  0.00           H
ATOM    968  HB3 PHE   270      57.843  49.172  55.517  1.00  0.00           H
ATOM    969  CG  PHE   270      57.691  49.812  53.448  1.00  0.00           C
ATOM    970  CD1 PHE   270      56.933  50.686  52.621  1.00  0.00           C
ATOM    971  HD1 PHE   270      55.997  51.127  52.930  1.00  0.00           H
ATOM    972  CE1 PHE   270      57.411  50.911  51.352  1.00  0.00           C
ATOM    973  HE1 PHE   270      56.891  51.557  50.660  1.00  0.00           H
ATOM    974  CZ  PHE   270      58.603  50.328  50.871  1.00  0.00           C
ATOM    975  HZ  PHE   270      58.918  50.637  49.886  1.00  0.00           H
ATOM    976  CE2 PHE   270      59.318  49.477  51.758  1.00  0.00           C
ATOM    977  HE2 PHE   270      60.269  49.196  51.331  1.00  0.00           H
ATOM    978  CD2 PHE   270      58.859  49.233  53.021  1.00  0.00           C
ATOM    979  HD2 PHE   270      59.340  48.575  53.729  1.00  0.00           H
ATOM    980  C   PHE   270      56.778  47.025  53.633  1.00  0.00           C
ATOM    981  O   PHE   270      56.312  46.871  52.545  1.00  0.00           O
ATOM    982  N   THR   271      57.819  46.316  54.125  1.00  0.00           N
ATOM    983  H   THR   271      58.125  46.450  55.078  1.00  0.00           H
ATOM    984  CA  THR   271      58.578  45.326  53.329  1.00  0.00           C
ATOM    985  HA  THR   271      59.072  45.863  52.519  1.00  0.00           H
ATOM    986  CB  THR   271      59.678  44.595  54.168  1.00  0.00           C
ATOM    987  HB  THR   271      59.231  44.228  55.092  1.00  0.00           H
ATOM    988  CG2 THR   271      60.279  43.399  53.404  1.00  0.00           C
ATOM    989 HG21 THR   271      59.570  42.570  53.418  1.00  0.00           H
ATOM    990 HG22 THR   271      60.508  43.606  52.359  1.00  0.00           H
ATOM    991 HG23 THR   271      61.144  43.096  53.994  1.00  0.00           H
ATOM    992  OG1 THR   271      60.671  45.552  54.492  1.00  0.00           O
ATOM    993  HG1 THR   271      60.466  46.145  55.219  1.00  0.00           H
ATOM    994  C   THR   271      57.617  44.192  52.776  1.00  0.00           C
ATOM    995  O   THR   271      57.508  43.854  51.608  1.00  0.00           O
ATOM    996  N   VAL   272      56.833  43.652  53.747  1.00  0.00           N
ATOM    997  H   VAL   272      56.817  44.003  54.694  1.00  0.00           H
ATOM    998  CA  VAL   272      55.847  42.598  53.538  1.00  0.00           C
ATOM    999  HA  VAL   272      56.300  41.805  52.943  1.00  0.00           H
ATOM   1000  CB  VAL   272      55.405  41.986  54.880  1.00  0.00           C
ATOM   1001  HB  VAL   272      55.233  42.787  55.598  1.00  0.00           H
ATOM   1002  CG1 VAL   272      54.166  41.160  54.792  1.00  0.00           C
ATOM   1003 HG11 VAL   272      53.294  41.728  54.468  1.00  0.00           H
ATOM   1004 HG12 VAL   272      54.437  40.422  54.037  1.00  0.00           H
ATOM   1005 HG13 VAL   272      53.973  40.571  55.688  1.00  0.00           H
ATOM   1006  CG2 VAL   272      56.571  41.210  55.584  1.00  0.00           C
ATOM   1007 HG21 VAL   272      56.446  41.193  56.666  1.00  0.00           H
ATOM   1008 HG22 VAL   272      56.555  40.183  55.219  1.00  0.00           H
ATOM   1009 HG23 VAL   272      57.512  41.746  55.461  1.00  0.00           H
ATOM   1010  C   VAL   272      54.659  43.157  52.697  1.00  0.00           C
ATOM   1011  O   VAL   272      54.349  42.395  51.729  1.00  0.00           O
ATOM   1012  N   LEU   273      54.036  44.267  52.963  1.00  0.00           N
ATOM   1013  H   LEU   273      54.328  44.776  53.784  1.00  0.00           H
ATOM   1014  CA  LEU   273      52.955  44.785  52.062  1.00  0.00           C
ATOM   1015  HA  LEU   273      52.169  44.033  51.988  1.00  0.00           H
ATOM   1016  CB  LEU   273      52.206  45.986  52.608  1.00  0.00           C
ATOM   1017  HB2 LEU   273      52.845  46.866  52.682  1.00  0.00           H
ATOM   1018  HB3 LEU   273      51.468  46.245  51.849  1.00  0.00           H
ATOM   1019  CG  LEU   273      51.492  45.816  53.963  1.00  0.00           C
ATOM   1020  HG  LEU   273      52.270  45.874  54.725  1.00  0.00           H
ATOM   1021  CD1 LEU   273      50.710  47.129  54.130  1.00  0.00           C
ATOM   1022 HD11 LEU   273      49.891  47.290  53.429  1.00  0.00           H
ATOM   1023 HD12 LEU   273      50.339  47.065  55.153  1.00  0.00           H
ATOM   1024 HD13 LEU   273      51.304  48.036  54.014  1.00  0.00           H
ATOM   1025  CD2 LEU   273      50.555  44.630  54.120  1.00  0.00           C
ATOM   1026 HD21 LEU   273      49.766  44.537  53.373  1.00  0.00           H
ATOM   1027 HD22 LEU   273      51.030  43.653  54.027  1.00  0.00           H
ATOM   1028 HD23 LEU   273      50.188  44.635  55.146  1.00  0.00           H
ATOM   1029  C   LEU   273      53.506  45.081  50.631  1.00  0.00           C
ATOM   1030  O   LEU   273      52.748  45.026  49.669  1.00  0.00           O
ATOM   1031  N   THR   274      54.768  45.488  50.566  1.00  0.00           N
ATOM   1032  H   THR   274      55.250  45.777  51.405  1.00  0.00           H
ATOM   1033  CA  THR   274      55.272  45.874  49.232  1.00  0.00           C
ATOM   1034  HA  THR   274      54.584  46.630  48.853  1.00  0.00           H
ATOM   1035  CB  THR   274      56.648  46.577  49.300  1.00  0.00           C
ATOM   1036  HB  THR   274      57.343  45.874  49.759  1.00  0.00           H
ATOM   1037  CG2 THR   274      57.116  46.936  47.941  1.00  0.00           C
ATOM   1038 HG21 THR   274      56.370  47.592  47.491  1.00  0.00           H
ATOM   1039 HG22 THR   274      57.938  47.625  48.136  1.00  0.00           H
ATOM   1040 HG23 THR   274      57.394  46.067  47.344  1.00  0.00           H
ATOM   1041  OG1 THR   274      56.527  47.730  50.150  1.00  0.00           O
ATOM   1042  HG1 THR   274      56.583  47.375  51.040  1.00  0.00           H
ATOM   1043  C   THR   274      55.364  44.664  48.346  1.00  0.00           C
ATOM   1044  O   THR   274      55.190  44.884  47.130  1.00  0.00           O
ATOM   1045  N   TYR   275      55.379  43.453  48.871  1.00  0.00           N
ATOM   1046  H   TYR   275      55.529  43.336  49.863  1.00  0.00           H
ATOM   1047  CA  TYR   275      55.293  42.186  48.160  1.00  0.00           C
ATOM   1048  HA  TYR   275      55.920  42.318  47.277  1.00  0.00           H
ATOM   1049  CB  TYR   275      55.873  41.051  48.973  1.00  0.00           C
ATOM   1050  HB2 TYR   275      56.914  41.235  49.239  1.00  0.00           H
ATOM   1051  HB3 TYR   275      55.284  41.007  49.889  1.00  0.00           H
ATOM   1052  CG  TYR   275      55.816  39.752  48.267  1.00  0.00           C
ATOM   1053  CD1 TYR   275      56.724  39.406  47.223  1.00  0.00           C
ATOM   1054  HD1 TYR   275      57.496  40.056  46.838  1.00  0.00           H
ATOM   1055  CE1 TYR   275      56.460  38.235  46.472  1.00  0.00           C
ATOM   1056  HE1 TYR   275      57.096  37.966  45.641  1.00  0.00           H
ATOM   1057  CZ  TYR   275      55.457  37.370  46.806  1.00  0.00           C
ATOM   1058  OH  TYR   275      55.395  36.111  46.291  1.00  0.00           O
ATOM   1059  HH  TYR   275      54.906  35.562  46.908  1.00  0.00           H
ATOM   1060  CE2 TYR   275      54.657  37.596  47.925  1.00  0.00           C
ATOM   1061  HE2 TYR   275      53.908  36.876  48.222  1.00  0.00           H
ATOM   1062  CD2 TYR   275      54.743  38.889  48.524  1.00  0.00           C
ATOM   1063  HD2 TYR   275      53.986  39.201  49.229  1.00  0.00           H
ATOM   1064  C   TYR   275      53.921  41.832  47.650  1.00  0.00           C
ATOM   1065  O   TYR   275      53.656  41.564  46.479  1.00  0.00           O
ATOM   1066  N   LEU   276      52.968  41.984  48.620  1.00  0.00           N
ATOM   1067  H   LEU   276      53.267  42.197  49.561  1.00  0.00           H
ATOM   1068  CA  LEU   276      51.560  41.557  48.456  1.00  0.00           C
ATOM   1069  HA  LEU   276      51.536  40.629  47.884  1.00  0.00           H
ATOM   1070  CB  LEU   276      50.896  41.374  49.838  1.00  0.00           C
ATOM   1071  HB2 LEU   276      50.618  42.281  50.375  1.00  0.00           H
ATOM   1072  HB3 LEU   276      49.894  41.029  49.584  1.00  0.00           H
ATOM   1073  CG  LEU   276      51.636  40.385  50.747  1.00  0.00           C
ATOM   1074  HG  LEU   276      52.706  40.583  50.800  1.00  0.00           H
ATOM   1075  CD1 LEU   276      51.073  40.622  52.222  1.00  0.00           C
ATOM   1076 HD11 LEU   276      51.544  39.851  52.831  1.00  0.00           H
ATOM   1077 HD12 LEU   276      51.320  41.618  52.590  1.00  0.00           H
ATOM   1078 HD13 LEU   276      49.997  40.461  52.299  1.00  0.00           H
ATOM   1079  CD2 LEU   276      51.373  38.962  50.357  1.00  0.00           C
ATOM   1080 HD21 LEU   276      50.299  38.792  50.430  1.00  0.00           H
ATOM   1081 HD22 LEU   276      51.756  38.677  49.377  1.00  0.00           H
ATOM   1082 HD23 LEU   276      51.916  38.373  51.096  1.00  0.00           H
ATOM   1083  C   LEU   276      50.760  42.487  47.540  1.00  0.00           C
ATOM   1084  O   LEU   276      49.729  41.969  47.100  1.00  0.00           O
ATOM   1085  N   VAL   277      51.147  43.706  47.159  1.00  0.00           N
ATOM   1086  H   VAL   277      52.017  44.023  47.562  1.00  0.00           H
ATOM   1087  CA  VAL   277      50.473  44.577  46.138  1.00  0.00           C
ATOM   1088  HA  VAL   277      49.396  44.550  46.308  1.00  0.00           H
ATOM   1089  CB  VAL   277      50.834  46.059  46.340  1.00  0.00           C
ATOM   1090  HB  VAL   277      50.351  46.590  45.520  1.00  0.00           H
ATOM   1091  CG1 VAL   277      50.227  46.539  47.596  1.00  0.00           C
ATOM   1092 HG11 VAL   277      49.186  46.255  47.750  1.00  0.00           H
ATOM   1093 HG12 VAL   277      50.796  46.132  48.431  1.00  0.00           H
ATOM   1094 HG13 VAL   277      50.424  47.611  47.582  1.00  0.00           H
ATOM   1095  CG2 VAL   277      52.330  46.222  46.241  1.00  0.00           C
ATOM   1096 HG21 VAL   277      52.913  45.865  47.089  1.00  0.00           H
ATOM   1097 HG22 VAL   277      52.642  45.944  45.234  1.00  0.00           H
ATOM   1098 HG23 VAL   277      52.615  47.274  46.259  1.00  0.00           H
ATOM   1099  C   VAL   277      50.699  44.101  44.656  1.00  0.00           C
ATOM   1100  O   VAL   277      49.757  44.235  43.884  1.00  0.00           O
ATOM   1101  N   ASP   278      51.912  43.610  44.306  1.00  0.00           N
ATOM   1102  H   ASP   278      52.601  43.423  45.020  1.00  0.00           H
ATOM   1103  CA  ASP   278      52.171  42.948  42.979  1.00  0.00           C
ATOM   1104  HA  ASP   278      51.305  42.409  42.594  1.00  0.00           H
ATOM   1105  CB  ASP   278      52.641  43.992  41.942  1.00  0.00           C
ATOM   1106  HB2 ASP   278      51.874  44.766  41.939  1.00  0.00           H
ATOM   1107  HB3 ASP   278      53.590  44.471  42.179  1.00  0.00           H
ATOM   1108  CG  ASP   278      52.750  43.376  40.555  1.00  0.00           C
ATOM   1109  OD1 ASP   278      52.771  44.124  39.519  1.00  0.00           O
ATOM   1110  OD2 ASP   278      52.718  42.132  40.445  1.00  0.00           O
ATOM   1111  C   ASP   278      53.388  41.914  43.208  1.00  0.00           C
ATOM   1112  O   ASP   278      54.540  42.278  43.398  1.00  0.00           O
ATOM   1113  N   MET   279      52.943  40.629  43.277  1.00  0.00           N
ATOM   1114  H   MET   279      51.977  40.504  43.010  1.00  0.00           H
ATOM   1115  CA  MET   279      53.815  39.468  43.544  1.00  0.00           C
ATOM   1116  HA  MET   279      54.514  39.742  44.334  1.00  0.00           H
ATOM   1117  CB  MET   279      52.913  38.255  44.067  1.00  0.00           C
ATOM   1118  HB2 MET   279      52.146  38.127  43.304  1.00  0.00           H
ATOM   1119  HB3 MET   279      53.541  37.394  44.294  1.00  0.00           H
ATOM   1120  CG  MET   279      52.338  38.739  45.439  1.00  0.00           C
ATOM   1121  HG2 MET   279      53.148  39.008  46.118  1.00  0.00           H
ATOM   1122  HG3 MET   279      51.902  39.731  45.326  1.00  0.00           H
ATOM   1123  SD  MET   279      51.438  37.558  46.415  1.00  0.00           S
ATOM   1124  CE  MET   279      49.788  38.446  46.658  1.00  0.00           C
ATOM   1125  HE1 MET   279      49.163  37.738  47.203  1.00  0.00           H
ATOM   1126  HE2 MET   279      49.948  39.330  47.276  1.00  0.00           H
ATOM   1127  HE3 MET   279      49.262  38.608  45.717  1.00  0.00           H
ATOM   1128  C   MET   279      54.625  39.070  42.299  1.00  0.00           C
ATOM   1129  O   MET   279      55.382  38.077  42.415  1.00  0.00           O
ATOM   1130  N   ARG   280      54.632  39.857  41.204  1.00  0.00           N
ATOM   1131  H   ARG   280      54.038  40.672  41.254  1.00  0.00           H
ATOM   1132  CA  ARG   280      55.756  39.851  40.248  1.00  0.00           C
ATOM   1133  HA  ARG   280      55.852  38.789  40.024  1.00  0.00           H
ATOM   1134  CB  ARG   280      55.379  40.620  38.965  1.00  0.00           C
ATOM   1135  HB2 ARG   280      55.260  41.690  39.140  1.00  0.00           H
ATOM   1136  HB3 ARG   280      56.193  40.443  38.262  1.00  0.00           H
ATOM   1137  CG  ARG   280      54.124  39.942  38.361  1.00  0.00           C
ATOM   1138  HG2 ARG   280      54.427  38.939  38.061  1.00  0.00           H
ATOM   1139  HG3 ARG   280      53.331  39.878  39.107  1.00  0.00           H
ATOM   1140  CD  ARG   280      53.625  40.690  37.051  1.00  0.00           C
ATOM   1141  HD2 ARG   280      54.455  40.808  36.354  1.00  0.00           H
ATOM   1142  HD3 ARG   280      52.903  40.040  36.556  1.00  0.00           H
ATOM   1143  NE  ARG   280      52.983  41.973  37.402  1.00  0.00           N
ATOM   1144  HE  ARG   280      53.035  42.245  38.373  1.00  0.00           H
ATOM   1145  CZ  ARG   280      52.363  42.766  36.541  1.00  0.00           C
ATOM   1146  NH1 ARG   280      52.174  42.399  35.329  1.00  0.00           N
ATOM   1147 HH11 ARG   280      52.614  41.612  34.874  1.00  0.00           H
ATOM   1148 HH12 ARG   280      51.617  43.045  34.787  1.00  0.00           H
ATOM   1149  NH2 ARG   280      52.010  43.970  36.904  1.00  0.00           N
ATOM   1150 HH21 ARG   280      52.307  44.119  37.858  1.00  0.00           H
ATOM   1151 HH22 ARG   280      51.931  44.760  36.281  1.00  0.00           H
ATOM   1152  C   ARG   280      57.114  40.358  40.844  1.00  0.00           C
ATOM   1153  O   ARG   280      58.161  39.835  40.458  1.00  0.00           O
ATOM   1154  N   ARG   281      57.093  41.279  41.817  1.00  0.00           N
ATOM   1155  H   ARG   281      56.242  41.768  42.055  1.00  0.00           H
ATOM   1156  CA  ARG   281      58.299  41.663  42.481  1.00  0.00           C
ATOM   1157  HA  ARG   281      58.979  42.079  41.738  1.00  0.00           H
ATOM   1158  CB  ARG   281      57.996  42.838  43.467  1.00  0.00           C
ATOM   1159  HB2 ARG   281      57.305  43.568  43.046  1.00  0.00           H
ATOM   1160  HB3 ARG   281      57.548  42.445  44.381  1.00  0.00           H
ATOM   1161  CG  ARG   281      59.209  43.657  43.803  1.00  0.00           C
ATOM   1162  HG2 ARG   281      59.007  44.265  44.686  1.00  0.00           H
ATOM   1163  HG3 ARG   281      59.963  42.907  44.041  1.00  0.00           H
ATOM   1164  CD  ARG   281      59.690  44.640  42.716  1.00  0.00           C
ATOM   1165  HD2 ARG   281      59.729  44.066  41.790  1.00  0.00           H
ATOM   1166  HD3 ARG   281      58.936  45.410  42.554  1.00  0.00           H
ATOM   1167  NE  ARG   281      61.025  45.156  43.060  1.00  0.00           N
ATOM   1168  HE  ARG   281      61.820  44.620  42.743  1.00  0.00           H
ATOM   1169  CZ  ARG   281      61.236  46.221  43.803  1.00  0.00           C
ATOM   1170  NH1 ARG   281      60.411  47.123  44.180  1.00  0.00           N
ATOM   1171 HH11 ARG   281      59.425  46.949  44.047  1.00  0.00           H
ATOM   1172 HH12 ARG   281      60.809  47.924  44.648  1.00  0.00           H
ATOM   1173  NH2 ARG   281      62.463  46.557  44.212  1.00  0.00           N
ATOM   1174 HH21 ARG   281      63.242  46.046  43.824  1.00  0.00           H
ATOM   1175 HH22 ARG   281      62.570  47.393  44.769  1.00  0.00           H
ATOM   1176  C   ARG   281      58.900  40.479  43.200  1.00  0.00           C
ATOM   1177  O   ARG   281      58.146  39.838  43.946  1.00  0.00           O
ATOM   1178  N   PHE   282      60.128  40.183  42.952  1.00  0.00           N
ATOM   1179  H   PHE   282      60.622  40.695  42.235  1.00  0.00           H
ATOM   1180  CA  PHE   282      60.923  39.278  43.801  1.00  0.00           C
ATOM   1181  HA  PHE   282      61.966  39.461  43.545  1.00  0.00           H
ATOM   1182  CB  PHE   282      60.872  39.537  45.326  1.00  0.00           C
ATOM   1183  HB2 PHE   282      59.872  39.355  45.718  1.00  0.00           H
ATOM   1184  HB3 PHE   282      61.513  38.808  45.823  1.00  0.00           H
ATOM   1185  CG  PHE   282      61.348  40.892  45.874  1.00  0.00           C
ATOM   1186  CD1 PHE   282      62.690  41.451  45.666  1.00  0.00           C
ATOM   1187  HD1 PHE   282      63.475  40.870  45.203  1.00  0.00           H
ATOM   1188  CE1 PHE   282      62.965  42.769  46.011  1.00  0.00           C
ATOM   1189  HE1 PHE   282      63.904  43.234  45.749  1.00  0.00           H
ATOM   1190  CZ  PHE   282      61.975  43.607  46.481  1.00  0.00           C
ATOM   1191  HZ  PHE   282      62.194  44.655  46.619  1.00  0.00           H
ATOM   1192  CE2 PHE   282      60.681  43.143  46.616  1.00  0.00           C
ATOM   1193  HE2 PHE   282      59.975  43.845  47.035  1.00  0.00           H
ATOM   1194  CD2 PHE   282      60.366  41.778  46.329  1.00  0.00           C
ATOM   1195  HD2 PHE   282      59.364  41.401  46.471  1.00  0.00           H
ATOM   1196  C   PHE   282      60.701  37.722  43.516  1.00  0.00           C
ATOM   1197  O   PHE   282      59.990  37.057  44.273  1.00  0.00           O
ATOM   1198  N   SER   283      61.359  37.163  42.498  1.00  0.00           N
ATOM   1199  H   SER   283      61.737  37.818  41.829  1.00  0.00           H
ATOM   1200  CA  SER   283      61.433  35.660  42.343  1.00  0.00           C
ATOM   1201  HA  SER   283      60.400  35.314  42.312  1.00  0.00           H
ATOM   1202  CB  SER   283      62.016  35.310  40.986  1.00  0.00           C
ATOM   1203  HB2 SER   283      61.957  34.253  40.727  1.00  0.00           H
ATOM   1204  HB3 SER   283      61.508  35.888  40.214  1.00  0.00           H
ATOM   1205  OG  SER   283      63.454  35.588  40.917  1.00  0.00           O
ATOM   1206  HG  SER   283      63.652  36.382  40.415  1.00  0.00           H
ATOM   1207  C   SER   283      62.160  35.029  43.577  1.00  0.00           C
ATOM   1208  O   SER   283      62.818  35.720  44.368  1.00  0.00           O
ATOM   1209  N   TYR   284      62.005  33.679  43.759  1.00  0.00           N
ATOM   1210  H   TYR   284      61.453  33.180  43.076  1.00  0.00           H
ATOM   1211  CA  TYR   284      62.310  32.985  45.032  1.00  0.00           C
ATOM   1212  HA  TYR   284      61.608  33.407  45.751  1.00  0.00           H
ATOM   1213  CB  TYR   284      61.899  31.537  45.015  1.00  0.00           C
ATOM   1214  HB2 TYR   284      60.841  31.403  44.790  1.00  0.00           H
ATOM   1215  HB3 TYR   284      62.316  31.053  44.132  1.00  0.00           H
ATOM   1216  CG  TYR   284      62.347  30.801  46.226  1.00  0.00           C
ATOM   1217  CD1 TYR   284      61.527  30.882  47.375  1.00  0.00           C
ATOM   1218  HD1 TYR   284      60.652  31.510  47.293  1.00  0.00           H
ATOM   1219  CE1 TYR   284      61.988  30.303  48.559  1.00  0.00           C
ATOM   1220  HE1 TYR   284      61.454  30.472  49.482  1.00  0.00           H
ATOM   1221  CZ  TYR   284      63.188  29.568  48.584  1.00  0.00           C
ATOM   1222  OH  TYR   284      63.617  29.027  49.735  1.00  0.00           O
ATOM   1223  HH  TYR   284      62.919  28.879  50.377  1.00  0.00           H
ATOM   1224  CE2 TYR   284      63.982  29.408  47.387  1.00  0.00           C
ATOM   1225  HE2 TYR   284      64.940  28.927  47.523  1.00  0.00           H
ATOM   1226  CD2 TYR   284      63.599  30.141  46.241  1.00  0.00           C
ATOM   1227  HD2 TYR   284      64.391  30.421  45.563  1.00  0.00           H
ATOM   1228  C   TYR   284      63.776  33.211  45.597  1.00  0.00           C
ATOM   1229  O   TYR   284      63.965  33.473  46.752  1.00  0.00           O
ATOM   1230  N   PRO   285      64.834  33.269  44.756  1.00  0.00           N
ATOM   1231  CD  PRO   285      64.925  32.661  43.358  1.00  0.00           C
ATOM   1232  HD2 PRO   285      64.694  33.407  42.598  1.00  0.00           H
ATOM   1233  HD3 PRO   285      64.255  31.804  43.302  1.00  0.00           H
ATOM   1234  CG  PRO   285      66.349  32.121  43.290  1.00  0.00           C
ATOM   1235  HG2 PRO   285      66.710  32.150  42.262  1.00  0.00           H
ATOM   1236  HG3 PRO   285      66.319  31.127  43.736  1.00  0.00           H
ATOM   1237  CB  PRO   285      67.080  33.220  44.089  1.00  0.00           C
ATOM   1238  HB2 PRO   285      67.224  34.105  43.468  1.00  0.00           H
ATOM   1239  HB3 PRO   285      68.047  32.851  44.431  1.00  0.00           H
ATOM   1240  CA  PRO   285      66.219  33.626  45.247  1.00  0.00           C
ATOM   1241  HA  PRO   285      66.443  32.923  46.048  1.00  0.00           H
ATOM   1242  C   PRO   285      66.480  35.109  45.635  1.00  0.00           C
ATOM   1243  O   PRO   285      67.418  35.417  46.304  1.00  0.00           O
ATOM   1244  N   GLU   286      65.534  35.995  45.220  1.00  0.00           N
ATOM   1245  H   GLU   286      64.657  35.621  44.885  1.00  0.00           H
ATOM   1246  CA  GLU   286      65.461  37.448  45.538  1.00  0.00           C
ATOM   1247  HA  GLU   286      66.427  37.848  45.844  1.00  0.00           H
ATOM   1248  CB  GLU   286      64.939  38.261  44.324  1.00  0.00           C
ATOM   1249  HB2 GLU   286      63.885  38.001  44.230  1.00  0.00           H
ATOM   1250  HB3 GLU   286      65.075  39.308  44.596  1.00  0.00           H
ATOM   1251  CG  GLU   286      65.636  38.012  42.957  1.00  0.00           C
ATOM   1252  HG2 GLU   286      65.352  37.024  42.595  1.00  0.00           H
ATOM   1253  HG3 GLU   286      65.311  38.770  42.245  1.00  0.00           H
ATOM   1254  CD  GLU   286      67.132  38.188  42.961  1.00  0.00           C
ATOM   1255  OE1 GLU   286      67.849  38.710  43.868  1.00  0.00           O
ATOM   1256  OE2 GLU   286      67.789  37.605  42.076  1.00  0.00           O
ATOM   1257  C   GLU   286      64.501  37.775  46.736  1.00  0.00           C
ATOM   1258  O   GLU   286      64.293  38.913  47.039  1.00  0.00           O
ATOM   1259  N   ARG   287      63.981  36.713  47.319  1.00  0.00           N
ATOM   1260  H   ARG   287      64.345  35.803  47.072  1.00  0.00           H
ATOM   1261  CA  ARG   287      62.948  36.738  48.305  1.00  0.00           C
ATOM   1262  HA  ARG   287      62.645  37.785  48.312  1.00  0.00           H
ATOM   1263  CB  ARG   287      61.740  35.866  47.781  1.00  0.00           C
ATOM   1264  HB2 ARG   287      61.586  36.110  46.729  1.00  0.00           H
ATOM   1265  HB3 ARG   287      61.933  34.800  47.901  1.00  0.00           H
ATOM   1266  CG  ARG   287      60.389  36.246  48.417  1.00  0.00           C
ATOM   1267  HG2 ARG   287      60.396  36.085  49.495  1.00  0.00           H
ATOM   1268  HG3 ARG   287      60.132  37.287  48.222  1.00  0.00           H
ATOM   1269  CD  ARG   287      59.186  35.497  48.001  1.00  0.00           C
ATOM   1270  HD2 ARG   287      59.280  34.439  48.248  1.00  0.00           H
ATOM   1271  HD3 ARG   287      58.275  35.887  48.456  1.00  0.00           H
ATOM   1272  NE  ARG   287      58.977  35.495  46.575  1.00  0.00           N
ATOM   1273  HE  ARG   287      59.452  36.263  46.122  1.00  0.00           H
ATOM   1274  CZ  ARG   287      58.299  34.620  45.839  1.00  0.00           C
ATOM   1275  NH1 ARG   287      57.570  33.698  46.388  1.00  0.00           N
ATOM   1276 HH11 ARG   287      57.335  33.711  47.370  1.00  0.00           H
ATOM   1277 HH12 ARG   287      57.146  32.952  45.855  1.00  0.00           H
ATOM   1278  NH2 ARG   287      58.144  34.718  44.543  1.00  0.00           N
ATOM   1279 HH21 ARG   287      58.517  35.530  44.072  1.00  0.00           H
ATOM   1280 HH22 ARG   287      57.595  34.106  43.956  1.00  0.00           H
ATOM   1281  C   ARG   287      63.272  36.414  49.763  1.00  0.00           C
ATOM   1282  O   ARG   287      62.462  36.872  50.601  1.00  0.00           O
ATOM   1283  N   PRO   288      64.449  35.870  50.245  1.00  0.00           N
ATOM   1284  CD  PRO   288      65.453  35.179  49.460  1.00  0.00           C
ATOM   1285  HD2 PRO   288      65.954  35.952  48.877  1.00  0.00           H
ATOM   1286  HD3 PRO   288      65.039  34.500  48.714  1.00  0.00           H
ATOM   1287  CG  PRO   288      66.444  34.434  50.341  1.00  0.00           C
ATOM   1288  HG2 PRO   288      67.439  34.410  49.897  1.00  0.00           H
ATOM   1289  HG3 PRO   288      66.072  33.415  50.441  1.00  0.00           H
ATOM   1290  CB  PRO   288      66.408  35.319  51.604  1.00  0.00           C
ATOM   1291  HB2 PRO   288      66.977  36.218  51.368  1.00  0.00           H
ATOM   1292  HB3 PRO   288      66.625  34.747  52.506  1.00  0.00           H
ATOM   1293  CA  PRO   288      64.861  35.697  51.626  1.00  0.00           C
ATOM   1294  HA  PRO   288      64.312  34.887  52.107  1.00  0.00           H
ATOM   1295  C   PRO   288      64.699  37.061  52.440  1.00  0.00           C
ATOM   1296  O   PRO   288      64.149  37.036  53.534  1.00  0.00           O
ATOM   1297  N   ILE   289      64.979  38.250  51.904  1.00  0.00           N
ATOM   1298  H   ILE   289      65.489  38.228  51.032  1.00  0.00           H
ATOM   1299  CA  ILE   289      64.615  39.590  52.495  1.00  0.00           C
ATOM   1300  HA  ILE   289      65.286  39.722  53.344  1.00  0.00           H
ATOM   1301  CB  ILE   289      64.973  40.670  51.469  1.00  0.00           C
ATOM   1302  HB  ILE   289      66.004  40.539  51.141  1.00  0.00           H
ATOM   1303  CG2 ILE   289      63.985  40.647  50.322  1.00  0.00           C
ATOM   1304 HG21 ILE   289      63.042  41.149  50.538  1.00  0.00           H
ATOM   1305 HG22 ILE   289      64.400  41.211  49.487  1.00  0.00           H
ATOM   1306 HG23 ILE   289      63.830  39.628  49.969  1.00  0.00           H
ATOM   1307  CG1 ILE   289      64.880  42.095  52.033  1.00  0.00           C
ATOM   1308 HG12 ILE   289      64.835  42.796  51.200  1.00  0.00           H
ATOM   1309 HG13 ILE   289      64.023  42.341  52.659  1.00  0.00           H
ATOM   1310  CD1 ILE   289      66.139  42.440  52.763  1.00  0.00           C
ATOM   1311 HD11 ILE   289      67.037  42.059  52.276  1.00  0.00           H
ATOM   1312 HD12 ILE   289      65.985  43.517  52.811  1.00  0.00           H
ATOM   1313 HD13 ILE   289      66.213  42.129  53.805  1.00  0.00           H
ATOM   1314  C   ILE   289      63.243  39.719  53.032  1.00  0.00           C
ATOM   1315  O   ILE   289      63.013  40.208  54.142  1.00  0.00           O
ATOM   1316  N   ILE   290      62.203  39.211  52.363  1.00  0.00           N
ATOM   1317  H   ILE   290      62.336  38.685  51.511  1.00  0.00           H
ATOM   1318  CA  ILE   290      60.815  39.110  52.800  1.00  0.00           C
ATOM   1319  HA  ILE   290      60.458  40.092  53.111  1.00  0.00           H
ATOM   1320  CB  ILE   290      59.932  38.663  51.651  1.00  0.00           C
ATOM   1321  HB  ILE   290      60.127  37.601  51.500  1.00  0.00           H
ATOM   1322  CG2 ILE   290      58.475  38.740  52.120  1.00  0.00           C
ATOM   1323 HG21 ILE   290      58.229  39.702  52.571  1.00  0.00           H
ATOM   1324 HG22 ILE   290      57.952  38.760  51.164  1.00  0.00           H
ATOM   1325 HG23 ILE   290      58.209  37.922  52.790  1.00  0.00           H
ATOM   1326  CG1 ILE   290      60.158  39.348  50.310  1.00  0.00           C
ATOM   1327 HG12 ILE   290      61.163  39.173  49.926  1.00  0.00           H
ATOM   1328 HG13 ILE   290      59.471  38.974  49.552  1.00  0.00           H
ATOM   1329  CD1 ILE   290      59.924  40.848  50.351  1.00  0.00           C
ATOM   1330 HD11 ILE   290      60.031  41.207  49.328  1.00  0.00           H
ATOM   1331 HD12 ILE   290      58.921  41.217  50.564  1.00  0.00           H
ATOM   1332 HD13 ILE   290      60.668  41.316  50.996  1.00  0.00           H
ATOM   1333  C   ILE   290      60.683  38.184  53.950  1.00  0.00           C
ATOM   1334  O   ILE   290      60.184  38.657  54.962  1.00  0.00           O
ATOM   1335  N   PHE   291      61.019  36.869  53.789  1.00  0.00           N
ATOM   1336  H   PHE   291      61.410  36.494  52.937  1.00  0.00           H
ATOM   1337  CA  PHE   291      60.902  35.954  54.995  1.00  0.00           C
ATOM   1338  HA  PHE   291      59.845  35.953  55.260  1.00  0.00           H
ATOM   1339  CB  PHE   291      61.328  34.538  54.581  1.00  0.00           C
ATOM   1340  HB2 PHE   291      62.403  34.380  54.490  1.00  0.00           H
ATOM   1341  HB3 PHE   291      60.862  33.943  55.367  1.00  0.00           H
ATOM   1342  CG  PHE   291      60.626  34.012  53.304  1.00  0.00           C
ATOM   1343  CD1 PHE   291      59.337  33.511  53.411  1.00  0.00           C
ATOM   1344  HD1 PHE   291      58.838  33.421  54.364  1.00  0.00           H
ATOM   1345  CE1 PHE   291      58.617  33.056  52.268  1.00  0.00           C
ATOM   1346  HE1 PHE   291      57.617  32.666  52.387  1.00  0.00           H
ATOM   1347  CZ  PHE   291      59.222  33.029  51.033  1.00  0.00           C
ATOM   1348  HZ  PHE   291      58.633  32.773  50.164  1.00  0.00           H
ATOM   1349  CE2 PHE   291      60.539  33.439  50.898  1.00  0.00           C
ATOM   1350  HE2 PHE   291      60.945  33.400  49.897  1.00  0.00           H
ATOM   1351  CD2 PHE   291      61.214  34.004  51.992  1.00  0.00           C
ATOM   1352  HD2 PHE   291      62.230  34.357  51.890  1.00  0.00           H
ATOM   1353  C   PHE   291      61.669  36.312  56.232  1.00  0.00           C
ATOM   1354  O   PHE   291      61.122  36.335  57.332  1.00  0.00           O
ATOM   1355  N   LEU   292      63.002  36.553  56.046  1.00  0.00           N
ATOM   1356  H   LEU   292      63.269  36.444  55.078  1.00  0.00           H
ATOM   1357  CA  LEU   292      63.799  37.291  57.001  1.00  0.00           C
ATOM   1358  HA  LEU   292      64.068  36.578  57.781  1.00  0.00           H
ATOM   1359  CB  LEU   292      65.108  37.732  56.294  1.00  0.00           C
ATOM   1360  HB2 LEU   292      65.562  36.859  55.825  1.00  0.00           H
ATOM   1361  HB3 LEU   292      64.809  38.402  55.488  1.00  0.00           H
ATOM   1362  CG  LEU   292      66.114  38.621  57.113  1.00  0.00           C
ATOM   1363  HG  LEU   292      65.477  39.310  57.668  1.00  0.00           H
ATOM   1364  CD1 LEU   292      66.868  37.694  58.075  1.00  0.00           C
ATOM   1365 HD11 LEU   292      67.605  37.052  57.592  1.00  0.00           H
ATOM   1366 HD12 LEU   292      67.301  38.353  58.827  1.00  0.00           H
ATOM   1367 HD13 LEU   292      66.098  37.113  58.583  1.00  0.00           H
ATOM   1368  CD2 LEU   292      67.211  39.403  56.420  1.00  0.00           C
ATOM   1369 HD21 LEU   292      67.572  40.175  57.100  1.00  0.00           H
ATOM   1370 HD22 LEU   292      68.012  38.743  56.087  1.00  0.00           H
ATOM   1371 HD23 LEU   292      66.801  39.905  55.544  1.00  0.00           H
ATOM   1372  C   LEU   292      63.073  38.472  57.687  1.00  0.00           C
ATOM   1373  O   LEU   292      62.894  38.440  58.919  1.00  0.00           O
ATOM   1374  N   SER   293      62.552  39.448  56.960  1.00  0.00           N
ATOM   1375  H   SER   293      62.497  39.293  55.963  1.00  0.00           H
ATOM   1376  CA  SER   293      61.850  40.643  57.433  1.00  0.00           C
ATOM   1377  HA  SER   293      62.386  41.191  58.208  1.00  0.00           H
ATOM   1378  CB  SER   293      61.705  41.712  56.399  1.00  0.00           C
ATOM   1379  HB2 SER   293      62.634  41.908  55.863  1.00  0.00           H
ATOM   1380  HB3 SER   293      61.085  41.245  55.633  1.00  0.00           H
ATOM   1381  OG  SER   293      61.149  42.969  56.840  1.00  0.00           O
ATOM   1382  HG  SER   293      61.877  43.561  57.043  1.00  0.00           H
ATOM   1383  C   SER   293      60.552  40.163  58.103  1.00  0.00           C
ATOM   1384  O   SER   293      60.273  40.619  59.213  1.00  0.00           O
ATOM   1385  N   GLY   294      59.841  39.137  57.707  1.00  0.00           N
ATOM   1386  H   GLY   294      59.915  38.899  56.728  1.00  0.00           H
ATOM   1387  CA  GLY   294      58.587  38.749  58.322  1.00  0.00           C
ATOM   1388  HA2 GLY   294      57.852  39.553  58.338  1.00  0.00           H
ATOM   1389  HA3 GLY   294      58.122  37.923  57.784  1.00  0.00           H
ATOM   1390  C   GLY   294      58.919  38.043  59.690  1.00  0.00           C
ATOM   1391  O   GLY   294      58.105  38.156  60.532  1.00  0.00           O
ATOM   1392  N   CYS   295      60.038  37.381  59.862  1.00  0.00           N
ATOM   1393  H   CYS   295      60.717  37.484  59.121  1.00  0.00           H
ATOM   1394  CA  CYS   295      60.454  37.055  61.228  1.00  0.00           C
ATOM   1395  HA  CYS   295      59.611  36.563  61.713  1.00  0.00           H
ATOM   1396  CB  CYS   295      61.586  35.989  61.198  1.00  0.00           C
ATOM   1397  HB2 CYS   295      62.540  36.461  60.966  1.00  0.00           H
ATOM   1398  HB3 CYS   295      61.853  35.650  62.199  1.00  0.00           H
ATOM   1399  SG  CYS   295      61.168  34.524  60.145  1.00  0.00           S
ATOM   1400  HG  CYS   295      61.343  35.093  58.949  1.00  0.00           H
ATOM   1401  C   CYS   295      60.701  38.291  62.193  1.00  0.00           C
ATOM   1402  O   CYS   295      60.293  38.223  63.350  1.00  0.00           O
ATOM   1403  N   TYR   296      61.377  39.325  61.660  1.00  0.00           N
ATOM   1404  H   TYR   296      61.649  39.185  60.697  1.00  0.00           H
ATOM   1405  CA  TYR   296      61.612  40.562  62.356  1.00  0.00           C
ATOM   1406  HA  TYR   296      62.106  40.424  63.317  1.00  0.00           H
ATOM   1407  CB  TYR   296      62.579  41.528  61.625  1.00  0.00           C
ATOM   1408  HB2 TYR   296      62.220  41.579  60.597  1.00  0.00           H
ATOM   1409  HB3 TYR   296      62.486  42.504  62.101  1.00  0.00           H
ATOM   1410  CG  TYR   296      64.092  41.190  61.646  1.00  0.00           C
ATOM   1411  CD1 TYR   296      64.665  40.887  60.401  1.00  0.00           C
ATOM   1412  HD1 TYR   296      64.072  40.839  59.499  1.00  0.00           H
ATOM   1413  CE1 TYR   296      66.057  40.565  60.297  1.00  0.00           C
ATOM   1414  HE1 TYR   296      66.537  40.580  59.330  1.00  0.00           H
ATOM   1415  CZ  TYR   296      66.744  40.540  61.511  1.00  0.00           C
ATOM   1416  OH  TYR   296      68.079  40.113  61.431  1.00  0.00           O
ATOM   1417  HH  TYR   296      68.441  39.969  62.308  1.00  0.00           H
ATOM   1418  CE2 TYR   296      66.202  40.710  62.795  1.00  0.00           C
ATOM   1419  HE2 TYR   296      66.780  40.589  63.699  1.00  0.00           H
ATOM   1420  CD2 TYR   296      64.824  40.973  62.859  1.00  0.00           C
ATOM   1421  HD2 TYR   296      64.365  41.119  63.826  1.00  0.00           H
ATOM   1422  C   TYR   296      60.315  41.370  62.605  1.00  0.00           C
ATOM   1423  O   TYR   296      60.221  42.211  63.507  1.00  0.00           O
ATOM   1424  N   PHE   297      59.276  41.100  61.773  1.00  0.00           N
ATOM   1425  H   PHE   297      59.523  40.584  60.940  1.00  0.00           H
ATOM   1426  CA  PHE   297      57.857  41.529  62.003  1.00  0.00           C
ATOM   1427  HA  PHE   297      57.931  42.583  62.267  1.00  0.00           H
ATOM   1428  CB  PHE   297      57.059  41.549  60.729  1.00  0.00           C
ATOM   1429  HB2 PHE   297      57.434  42.338  60.078  1.00  0.00           H
ATOM   1430  HB3 PHE   297      56.948  40.579  60.244  1.00  0.00           H
ATOM   1431  CG  PHE   297      55.654  42.040  61.054  1.00  0.00           C
ATOM   1432  CD1 PHE   297      54.680  41.120  61.449  1.00  0.00           C
ATOM   1433  HD1 PHE   297      54.870  40.060  61.515  1.00  0.00           H
ATOM   1434  CE1 PHE   297      53.361  41.553  61.696  1.00  0.00           C
ATOM   1435  HE1 PHE   297      52.634  40.789  61.930  1.00  0.00           H
ATOM   1436  CZ  PHE   297      53.097  42.921  61.612  1.00  0.00           C
ATOM   1437  HZ  PHE   297      52.085  43.201  61.864  1.00  0.00           H
ATOM   1438  CE2 PHE   297      54.008  43.837  61.158  1.00  0.00           C
ATOM   1439  HE2 PHE   297      53.724  44.877  61.091  1.00  0.00           H
ATOM   1440  CD2 PHE   297      55.353  43.401  60.940  1.00  0.00           C
ATOM   1441  HD2 PHE   297      56.057  44.030  60.416  1.00  0.00           H
ATOM   1442  C   PHE   297      57.309  40.900  63.312  1.00  0.00           C
ATOM   1443  O   PHE   297      56.913  41.646  64.251  1.00  0.00           O
ATOM   1444  N   MET   298      57.326  39.584  63.433  1.00  0.00           N
ATOM   1445  H   MET   298      57.784  39.000  62.748  1.00  0.00           H
ATOM   1446  CA  MET   298      56.718  38.959  64.580  1.00  0.00           C
ATOM   1447  HA  MET   298      55.804  39.535  64.723  1.00  0.00           H
ATOM   1448  CB  MET   298      56.436  37.403  64.512  1.00  0.00           C
ATOM   1449  HB2 MET   298      57.249  36.773  64.151  1.00  0.00           H
ATOM   1450  HB3 MET   298      56.157  37.044  65.502  1.00  0.00           H
ATOM   1451  CG  MET   298      55.267  37.183  63.557  1.00  0.00           C
ATOM   1452  HG2 MET   298      55.561  37.449  62.542  1.00  0.00           H
ATOM   1453  HG3 MET   298      54.992  36.128  63.562  1.00  0.00           H
ATOM   1454  SD  MET   298      53.730  38.091  63.879  1.00  0.00           S
ATOM   1455  CE  MET   298      53.302  37.283  65.458  1.00  0.00           C
ATOM   1456  HE1 MET   298      54.100  37.400  66.191  1.00  0.00           H
ATOM   1457  HE2 MET   298      52.362  37.754  65.748  1.00  0.00           H
ATOM   1458  HE3 MET   298      53.131  36.233  65.221  1.00  0.00           H
ATOM   1459  C   MET   298      57.462  39.137  65.906  1.00  0.00           C
ATOM   1460  O   MET   298      56.946  39.102  67.005  1.00  0.00           O
ATOM   1461  N   VAL   299      58.774  39.361  65.837  1.00  0.00           N
ATOM   1462  H   VAL   299      59.199  39.488  64.930  1.00  0.00           H
ATOM   1463  CA  VAL   299      59.596  39.953  66.953  1.00  0.00           C
ATOM   1464  HA  VAL   299      59.368  39.299  67.795  1.00  0.00           H
ATOM   1465  CB  VAL   299      61.113  39.779  66.695  1.00  0.00           C
ATOM   1466  HB  VAL   299      61.342  40.065  65.668  1.00  0.00           H
ATOM   1467  CG1 VAL   299      62.087  40.574  67.562  1.00  0.00           C
ATOM   1468 HG11 VAL   299      61.796  41.619  67.667  1.00  0.00           H
ATOM   1469 HG12 VAL   299      61.955  40.249  68.594  1.00  0.00           H
ATOM   1470 HG13 VAL   299      63.134  40.574  67.257  1.00  0.00           H
ATOM   1471  CG2 VAL   299      61.491  38.288  66.866  1.00  0.00           C
ATOM   1472 HG21 VAL   299      60.764  37.747  66.261  1.00  0.00           H
ATOM   1473 HG22 VAL   299      62.519  38.232  66.506  1.00  0.00           H
ATOM   1474 HG23 VAL   299      61.396  37.955  67.900  1.00  0.00           H
ATOM   1475  C   VAL   299      59.187  41.387  67.251  1.00  0.00           C
ATOM   1476  O   VAL   299      58.849  41.686  68.356  1.00  0.00           O
ATOM   1477  N   ALA   300      59.162  42.293  66.280  1.00  0.00           N
ATOM   1478  H   ALA   300      59.557  42.200  65.355  1.00  0.00           H
ATOM   1479  CA  ALA   300      58.655  43.661  66.594  1.00  0.00           C
ATOM   1480  HA  ALA   300      59.468  44.050  67.207  1.00  0.00           H
ATOM   1481  CB  ALA   300      58.574  44.581  65.310  1.00  0.00           C
ATOM   1482  HB1 ALA   300      57.844  45.346  65.574  1.00  0.00           H
ATOM   1483  HB2 ALA   300      59.502  45.047  64.980  1.00  0.00           H
ATOM   1484  HB3 ALA   300      58.234  44.015  64.443  1.00  0.00           H
ATOM   1485  C   ALA   300      57.300  43.644  67.383  1.00  0.00           C
ATOM   1486  O   ALA   300      57.212  44.390  68.374  1.00  0.00           O
ATOM   1487  N   VAL   301      56.322  42.867  66.970  1.00  0.00           N
ATOM   1488  H   VAL   301      56.320  42.475  66.039  1.00  0.00           H
ATOM   1489  CA  VAL   301      55.003  42.886  67.617  1.00  0.00           C
ATOM   1490  HA  VAL   301      54.588  43.894  67.609  1.00  0.00           H
ATOM   1491  CB  VAL   301      54.045  42.041  66.758  1.00  0.00           C
ATOM   1492  HB  VAL   301      54.618  41.147  66.513  1.00  0.00           H
ATOM   1493  CG1 VAL   301      52.739  41.730  67.544  1.00  0.00           C
ATOM   1494 HG11 VAL   301      52.916  41.155  68.453  1.00  0.00           H
ATOM   1495 HG12 VAL   301      52.237  42.667  67.786  1.00  0.00           H
ATOM   1496 HG13 VAL   301      52.143  41.198  66.803  1.00  0.00           H
ATOM   1497  CG2 VAL   301      53.713  42.735  65.378  1.00  0.00           C
ATOM   1498 HG21 VAL   301      53.677  43.819  65.487  1.00  0.00           H
ATOM   1499 HG22 VAL   301      54.586  42.511  64.764  1.00  0.00           H
ATOM   1500 HG23 VAL   301      52.841  42.418  64.805  1.00  0.00           H
ATOM   1501  C   VAL   301      55.176  42.290  69.107  1.00  0.00           C
ATOM   1502  O   VAL   301      54.588  42.791  70.064  1.00  0.00           O
ATOM   1503  N   ALA   302      56.077  41.297  69.348  1.00  0.00           N
ATOM   1504  H   ALA   302      56.692  41.047  68.587  1.00  0.00           H
ATOM   1505  CA  ALA   302      56.507  41.008  70.754  1.00  0.00           C
ATOM   1506  HA  ALA   302      55.621  40.676  71.296  1.00  0.00           H
ATOM   1507  CB  ALA   302      57.479  39.810  70.738  1.00  0.00           C
ATOM   1508  HB1 ALA   302      57.542  39.447  71.764  1.00  0.00           H
ATOM   1509  HB2 ALA   302      57.012  39.105  70.050  1.00  0.00           H
ATOM   1510  HB3 ALA   302      58.512  39.956  70.423  1.00  0.00           H
ATOM   1511  C   ALA   302      57.054  42.182  71.534  1.00  0.00           C
ATOM   1512  O   ALA   302      56.527  42.476  72.578  1.00  0.00           O
ATOM   1513  N   HIE   303      57.995  42.836  70.954  1.00  0.00           N
ATOM   1514  H   HIE   303      58.395  42.473  70.101  1.00  0.00           H
ATOM   1515  CA  HIE   303      58.541  44.127  71.648  1.00  0.00           C
ATOM   1516  HA  HIE   303      59.035  43.791  72.559  1.00  0.00           H
ATOM   1517  CB  HIE   303      59.698  44.690  70.783  1.00  0.00           C
ATOM   1518  HB2 HIE   303      59.274  44.889  69.798  1.00  0.00           H
ATOM   1519  HB3 HIE   303      60.114  45.605  71.205  1.00  0.00           H
ATOM   1520  CG  HIE   303      60.785  43.667  70.671  1.00  0.00           C
ATOM   1521  ND1 HIE   303      61.930  43.819  69.864  1.00  0.00           N
ATOM   1522  CE1 HIE   303      62.786  42.863  70.262  1.00  0.00           C
ATOM   1523  HE1 HIE   303      63.769  42.632  69.878  1.00  0.00           H
ATOM   1524  NE2 HIE   303      62.336  42.138  71.357  1.00  0.00           N
ATOM   1525  HE2 HIE   303      62.874  41.374  71.741  1.00  0.00           H
ATOM   1526  CD2 HIE   303      61.039  42.581  71.530  1.00  0.00           C
ATOM   1527  HD2 HIE   303      60.357  42.259  72.303  1.00  0.00           H
ATOM   1528  C   HIE   303      57.450  45.138  71.899  1.00  0.00           C
ATOM   1529  O   HIE   303      57.335  45.726  72.968  1.00  0.00           O
ATOM   1530  N   VAL   304      56.625  45.437  70.908  1.00  0.00           N
ATOM   1531  H   VAL   304      56.902  44.990  70.045  1.00  0.00           H
ATOM   1532  CA  VAL   304      55.415  46.280  70.910  1.00  0.00           C
ATOM   1533  HA  VAL   304      55.659  47.304  71.196  1.00  0.00           H
ATOM   1534  CB  VAL   304      54.696  46.332  69.578  1.00  0.00           C
ATOM   1535  HB  VAL   304      54.515  45.283  69.345  1.00  0.00           H
ATOM   1536  CG1 VAL   304      53.335  47.026  69.595  1.00  0.00           C
ATOM   1537 HG11 VAL   304      52.958  47.226  68.592  1.00  0.00           H
ATOM   1538 HG12 VAL   304      52.608  46.356  70.054  1.00  0.00           H
ATOM   1539 HG13 VAL   304      53.315  47.971  70.139  1.00  0.00           H
ATOM   1540  CG2 VAL   304      55.514  47.121  68.550  1.00  0.00           C
ATOM   1541 HG21 VAL   304      56.540  46.766  68.454  1.00  0.00           H
ATOM   1542 HG22 VAL   304      55.017  46.993  67.589  1.00  0.00           H
ATOM   1543 HG23 VAL   304      55.595  48.184  68.776  1.00  0.00           H
ATOM   1544  C   VAL   304      54.434  45.853  72.053  1.00  0.00           C
ATOM   1545  O   VAL   304      54.024  46.721  72.827  1.00  0.00           O
ATOM   1546  N   ALA   305      54.049  44.547  72.244  1.00  0.00           N
ATOM   1547  H   ALA   305      54.448  43.894  71.584  1.00  0.00           H
ATOM   1548  CA  ALA   305      53.374  43.967  73.426  1.00  0.00           C
ATOM   1549  HA  ALA   305      52.366  44.371  73.517  1.00  0.00           H
ATOM   1550  CB  ALA   305      53.120  42.494  73.180  1.00  0.00           C
ATOM   1551  HB1 ALA   305      52.466  42.414  72.311  1.00  0.00           H
ATOM   1552  HB2 ALA   305      54.015  41.969  72.849  1.00  0.00           H
ATOM   1553  HB3 ALA   305      52.624  42.068  74.053  1.00  0.00           H
ATOM   1554  C   ALA   305      54.045  44.272  74.811  1.00  0.00           C
ATOM   1555  O   ALA   305      53.371  44.843  75.704  1.00  0.00           O
ATOM   1556  N   GLY   306      55.331  43.976  74.975  1.00  0.00           N
ATOM   1557  H   GLY   306      55.765  43.377  74.288  1.00  0.00           H
ATOM   1558  CA  GLY   306      56.042  44.190  76.237  1.00  0.00           C
ATOM   1559  HA2 GLY   306      55.493  43.625  76.991  1.00  0.00           H
ATOM   1560  HA3 GLY   306      57.061  43.830  76.095  1.00  0.00           H
ATOM   1561  C   GLY   306      56.047  45.728  76.701  1.00  0.00           C
ATOM   1562  O   GLY   306      56.132  45.998  77.891  1.00  0.00           O
ATOM   1563  N   PHE   307      56.168  46.634  75.664  1.00  0.00           N
ATOM   1564  H   PHE   307      56.036  46.226  74.750  1.00  0.00           H
ATOM   1565  CA  PHE   307      56.042  48.062  75.778  1.00  0.00           C
ATOM   1566  HA  PHE   307      56.773  48.436  76.495  1.00  0.00           H
ATOM   1567  CB  PHE   307      56.369  48.652  74.406  1.00  0.00           C
ATOM   1568  HB2 PHE   307      57.404  48.401  74.170  1.00  0.00           H
ATOM   1569  HB3 PHE   307      55.674  48.127  73.751  1.00  0.00           H
ATOM   1570  CG  PHE   307      56.075  50.179  74.317  1.00  0.00           C
ATOM   1571  CD1 PHE   307      56.765  51.084  75.200  1.00  0.00           C
ATOM   1572  HD1 PHE   307      57.550  50.672  75.816  1.00  0.00           H
ATOM   1573  CE1 PHE   307      56.515  52.474  75.134  1.00  0.00           C
ATOM   1574  HE1 PHE   307      57.123  53.094  75.776  1.00  0.00           H
ATOM   1575  CZ  PHE   307      55.514  52.933  74.324  1.00  0.00           C
ATOM   1576  HZ  PHE   307      55.206  53.965  74.410  1.00  0.00           H
ATOM   1577  CE2 PHE   307      54.861  52.076  73.421  1.00  0.00           C
ATOM   1578  HE2 PHE   307      54.222  52.459  72.639  1.00  0.00           H
ATOM   1579  CD2 PHE   307      55.074  50.718  73.493  1.00  0.00           C
ATOM   1580  HD2 PHE   307      54.721  50.139  72.653  1.00  0.00           H
ATOM   1581  C   PHE   307      54.570  48.368  76.248  1.00  0.00           C
ATOM   1582  O   PHE   307      54.510  49.077  77.250  1.00  0.00           O
ATOM   1583  N   LEU   308      53.546  47.866  75.612  1.00  0.00           N
ATOM   1584  H   LEU   308      53.687  47.453  74.701  1.00  0.00           H
ATOM   1585  CA  LEU   308      52.159  48.141  75.849  1.00  0.00           C
ATOM   1586  HA  LEU   308      51.986  49.216  75.816  1.00  0.00           H
ATOM   1587  CB  LEU   308      51.271  47.559  74.698  1.00  0.00           C
ATOM   1588  HB2 LEU   308      51.435  46.489  74.566  1.00  0.00           H
ATOM   1589  HB3 LEU   308      50.233  47.645  75.019  1.00  0.00           H
ATOM   1590  CG  LEU   308      51.397  48.375  73.394  1.00  0.00           C
ATOM   1591  HG  LEU   308      52.445  48.586  73.182  1.00  0.00           H
ATOM   1592  CD1 LEU   308      50.784  47.484  72.351  1.00  0.00           C
ATOM   1593 HD11 LEU   308      50.877  47.967  71.378  1.00  0.00           H
ATOM   1594 HD12 LEU   308      51.286  46.522  72.251  1.00  0.00           H
ATOM   1595 HD13 LEU   308      49.714  47.383  72.531  1.00  0.00           H
ATOM   1596  CD2 LEU   308      50.713  49.726  73.557  1.00  0.00           C
ATOM   1597 HD21 LEU   308      50.819  50.292  72.632  1.00  0.00           H
ATOM   1598 HD22 LEU   308      49.743  49.689  74.052  1.00  0.00           H
ATOM   1599 HD23 LEU   308      51.299  50.338  74.243  1.00  0.00           H
ATOM   1600  C   LEU   308      51.597  47.624  77.225  1.00  0.00           C
ATOM   1601  O   LEU   308      50.752  48.323  77.831  1.00  0.00           O
ATOM   1602  N   LEU   309      52.073  46.458  77.716  1.00  0.00           N
ATOM   1603  H   LEU   309      52.833  46.074  77.173  1.00  0.00           H
ATOM   1604  CA  LEU   309      51.734  45.921  79.024  1.00  0.00           C
ATOM   1605  HA  LEU   309      50.682  46.069  79.268  1.00  0.00           H
ATOM   1606  CB  LEU   309      52.099  44.405  78.975  1.00  0.00           C
ATOM   1607  HB2 LEU   309      52.960  44.224  78.332  1.00  0.00           H
ATOM   1608  HB3 LEU   309      52.298  44.112  80.006  1.00  0.00           H
ATOM   1609  CG  LEU   309      50.816  43.596  78.565  1.00  0.00           C
ATOM   1610  HG  LEU   309      49.979  43.955  79.163  1.00  0.00           H
ATOM   1611  CD1 LEU   309      50.581  43.748  77.061  1.00  0.00           C
ATOM   1612 HD11 LEU   309      50.439  44.814  76.878  1.00  0.00           H
ATOM   1613 HD12 LEU   309      51.497  43.449  76.552  1.00  0.00           H
ATOM   1614 HD13 LEU   309      49.697  43.204  76.726  1.00  0.00           H
ATOM   1615  CD2 LEU   309      50.835  42.114  78.693  1.00  0.00           C
ATOM   1616 HD21 LEU   309      51.021  41.826  79.727  1.00  0.00           H
ATOM   1617 HD22 LEU   309      49.851  41.746  78.401  1.00  0.00           H
ATOM   1618 HD23 LEU   309      51.584  41.697  78.019  1.00  0.00           H
ATOM   1619  C   LEU   309      52.512  46.552  80.202  1.00  0.00           C
ATOM   1620  O   LEU   309      52.181  46.402  81.349  1.00  0.00           O
ATOM   1621  N   GLU   310      53.646  47.255  79.877  1.00  0.00           N
ATOM   1622  H   GLU   310      53.942  47.186  78.914  1.00  0.00           H
ATOM   1623  CA  GLU   310      54.682  47.874  80.784  1.00  0.00           C
ATOM   1624  HA  GLU   310      55.402  48.336  80.107  1.00  0.00           H
ATOM   1625  CB  GLU   310      54.132  48.996  81.670  1.00  0.00           C
ATOM   1626  HB2 GLU   310      53.778  49.777  80.998  1.00  0.00           H
ATOM   1627  HB3 GLU   310      53.300  48.511  82.181  1.00  0.00           H
ATOM   1628  CG  GLU   310      55.142  49.510  82.746  1.00  0.00           C
ATOM   1629  HG2 GLU   310      54.538  50.078  83.454  1.00  0.00           H
ATOM   1630  HG3 GLU   310      55.612  48.700  83.304  1.00  0.00           H
ATOM   1631  CD  GLU   310      56.239  50.339  82.129  1.00  0.00           C
ATOM   1632  OE1 GLU   310      56.719  51.200  82.947  1.00  0.00           O
ATOM   1633  OE2 GLU   310      56.737  49.946  81.049  1.00  0.00           O
ATOM   1634  C   GLU   310      55.488  46.787  81.583  1.00  0.00           C
ATOM   1635  O   GLU   310      56.669  46.544  81.297  1.00  0.00           O
ATOM   1636  N   ASP   311      54.844  46.156  82.563  1.00  0.00           N
ATOM   1637  H   ASP   311      53.923  46.502  82.791  1.00  0.00           H
ATOM   1638  CA  ASP   311      55.438  45.088  83.405  1.00  0.00           C
ATOM   1639  HA  ASP   311      56.158  44.599  82.749  1.00  0.00           H
ATOM   1640  CB  ASP   311      56.058  45.673  84.715  1.00  0.00           C
ATOM   1641  HB2 ASP   311      56.526  44.839  85.239  1.00  0.00           H
ATOM   1642  HB3 ASP   311      56.839  46.371  84.414  1.00  0.00           H
ATOM   1643  CG  ASP   311      55.039  46.226  85.696  1.00  0.00           C
ATOM   1644  OD1 ASP   311      55.466  46.663  86.795  1.00  0.00           O
ATOM   1645  OD2 ASP   311      53.799  46.148  85.489  1.00  0.00           O
ATOM   1646  C   ASP   311      54.391  43.988  83.740  1.00  0.00           C
ATOM   1647  O   ASP   311      54.710  42.964  84.314  1.00  0.00           O
ATOM   1648  N   ARG   312      53.137  44.208  83.221  1.00  0.00           N
ATOM   1649  H   ARG   312      52.856  45.083  82.802  1.00  0.00           H
ATOM   1650  CA  ARG   312      52.056  43.247  83.404  1.00  0.00           C
ATOM   1651  HA  ARG   312      51.928  43.021  84.462  1.00  0.00           H
ATOM   1652  CB  ARG   312      50.802  43.824  82.685  1.00  0.00           C
ATOM   1653  HB2 ARG   312      50.584  44.775  83.171  1.00  0.00           H
ATOM   1654  HB3 ARG   312      51.007  44.074  81.644  1.00  0.00           H
ATOM   1655  CG  ARG   312      49.679  42.890  82.839  1.00  0.00           C
ATOM   1656  HG2 ARG   312      50.059  41.907  82.561  1.00  0.00           H
ATOM   1657  HG3 ARG   312      49.358  42.752  83.872  1.00  0.00           H
ATOM   1658  CD  ARG   312      48.402  43.183  82.078  1.00  0.00           C
ATOM   1659  HD2 ARG   312      47.964  44.005  82.643  1.00  0.00           H
ATOM   1660  HD3 ARG   312      48.594  43.421  81.032  1.00  0.00           H
ATOM   1661  NE  ARG   312      47.318  42.170  82.218  1.00  0.00           N
ATOM   1662  HE  ARG   312      47.550  41.314  82.700  1.00  0.00           H
ATOM   1663  CZ  ARG   312      46.084  42.208  81.824  1.00  0.00           C
ATOM   1664  NH1 ARG   312      45.562  43.191  81.170  1.00  0.00           N
ATOM   1665 HH11 ARG   312      46.197  43.701  80.572  1.00  0.00           H
ATOM   1666 HH12 ARG   312      44.558  43.297  81.138  1.00  0.00           H
ATOM   1667  NH2 ARG   312      45.308  41.271  82.251  1.00  0.00           N
ATOM   1668 HH21 ARG   312      45.771  40.459  82.632  1.00  0.00           H
ATOM   1669 HH22 ARG   312      44.301  41.354  82.252  1.00  0.00           H
ATOM   1670  C   ARG   312      52.472  41.882  82.780  1.00  0.00           C
ATOM   1671  O   ARG   312      52.178  40.844  83.401  1.00  0.00           O
ATOM   1672  N   ALA   313      53.256  41.868  81.742  1.00  0.00           N
ATOM   1673  H   ALA   313      53.505  42.763  81.345  1.00  0.00           H
ATOM   1674  CA  ALA   313      53.710  40.638  81.020  1.00  0.00           C
ATOM   1675  HA  ALA   313      52.856  39.968  80.923  1.00  0.00           H
ATOM   1676  CB  ALA   313      54.241  41.051  79.633  1.00  0.00           C
ATOM   1677  HB1 ALA   313      54.102  40.243  78.914  1.00  0.00           H
ATOM   1678  HB2 ALA   313      53.600  41.824  79.207  1.00  0.00           H
ATOM   1679  HB3 ALA   313      55.288  41.334  79.741  1.00  0.00           H
ATOM   1680  C   ALA   313      54.853  39.865  81.621  1.00  0.00           C
ATOM   1681  O   ALA   313      55.258  38.820  81.088  1.00  0.00           O
ATOM   1682  N   VAL   314      55.476  40.383  82.712  1.00  0.00           N
ATOM   1683  H   VAL   314      55.045  41.187  83.147  1.00  0.00           H
ATOM   1684  CA  VAL   314      56.780  39.929  83.348  1.00  0.00           C
ATOM   1685  HA  VAL   314      57.010  38.888  83.123  1.00  0.00           H
ATOM   1686  CB  VAL   314      57.940  40.892  82.925  1.00  0.00           C
ATOM   1687  HB  VAL   314      58.830  40.670  83.514  1.00  0.00           H
ATOM   1688  CG1 VAL   314      58.288  40.735  81.417  1.00  0.00           C
ATOM   1689 HG11 VAL   314      59.185  41.315  81.201  1.00  0.00           H
ATOM   1690 HG12 VAL   314      58.416  39.669  81.225  1.00  0.00           H
ATOM   1691 HG13 VAL   314      57.477  41.094  80.783  1.00  0.00           H
ATOM   1692  CG2 VAL   314      57.627  42.378  83.061  1.00  0.00           C
ATOM   1693 HG21 VAL   314      56.741  42.749  82.547  1.00  0.00           H
ATOM   1694 HG22 VAL   314      57.621  42.679  84.109  1.00  0.00           H
ATOM   1695 HG23 VAL   314      58.497  42.932  82.708  1.00  0.00           H
ATOM   1696  C   VAL   314      56.653  39.924  84.912  1.00  0.00           C
ATOM   1697  O   VAL   314      57.665  39.708  85.572  1.00  0.00           O
ATOM   1698  N   CYX   315      55.500  40.329  85.479  1.00  0.00           N
ATOM   1699  H   CYX   315      54.836  40.725  84.829  1.00  0.00           H
ATOM   1700  CA  CYX   315      55.231  40.587  86.897  1.00  0.00           C
ATOM   1701  HA  CYX   315      55.949  40.071  87.535  1.00  0.00           H
ATOM   1702  CB  CYX   315      55.442  42.070  87.235  1.00  0.00           C
ATOM   1703  HB2 CYX   315      56.379  42.435  86.814  1.00  0.00           H
ATOM   1704  HB3 CYX   315      54.680  42.662  86.728  1.00  0.00           H
ATOM   1705  SG  CYX   315      55.444  42.633  88.998  1.00  0.00           S
ATOM   1706  C   CYX   315      53.785  40.125  87.188  1.00  0.00           C
ATOM   1707  O   CYX   315      52.826  40.124  86.391  1.00  0.00           O
ATOM   1708  N   VAL   316      53.608  39.720  88.444  1.00  0.00           N
ATOM   1709  H   VAL   316      54.448  39.837  88.993  1.00  0.00           H
ATOM   1710  CA  VAL   316      52.430  39.033  89.031  1.00  0.00           C
ATOM   1711  HA  VAL   316      51.557  38.774  88.432  1.00  0.00           H
ATOM   1712  CB  VAL   316      52.891  37.743  89.716  1.00  0.00           C
ATOM   1713  HB  VAL   316      53.408  37.978  90.646  1.00  0.00           H
ATOM   1714  CG1 VAL   316      51.628  36.978  90.189  1.00  0.00           C
ATOM   1715 HG11 VAL   316      51.827  35.996  90.616  1.00  0.00           H
ATOM   1716 HG12 VAL   316      50.945  37.483  90.872  1.00  0.00           H
ATOM   1717 HG13 VAL   316      51.040  36.683  89.319  1.00  0.00           H
ATOM   1718  CG2 VAL   316      53.633  36.719  88.918  1.00  0.00           C
ATOM   1719 HG21 VAL   316      54.560  37.094  88.486  1.00  0.00           H
ATOM   1720 HG22 VAL   316      53.991  36.053  89.703  1.00  0.00           H
ATOM   1721 HG23 VAL   316      52.961  36.191  88.241  1.00  0.00           H
ATOM   1722  C   VAL   316      51.868  39.999  90.066  1.00  0.00           C
ATOM   1723  O   VAL   316      52.655  40.491  90.890  1.00  0.00           O
ATOM   1724  N   GLU   317      50.582  40.275  89.970  1.00  0.00           N
ATOM   1725  H   GLU   317      50.033  39.772  89.288  1.00  0.00           H
ATOM   1726  CA  GLU   317      49.928  41.215  90.912  1.00  0.00           C
ATOM   1727  HA  GLU   317      50.471  42.160  90.885  1.00  0.00           H
ATOM   1728  CB  GLU   317      48.498  41.477  90.293  1.00  0.00           C
ATOM   1729  HB2 GLU   317      47.982  40.519  90.231  1.00  0.00           H
ATOM   1730  HB3 GLU   317      47.933  42.125  90.963  1.00  0.00           H
ATOM   1731  CG  GLU   317      48.546  42.128  88.920  1.00  0.00           C
ATOM   1732  HG2 GLU   317      48.867  41.315  88.270  1.00  0.00           H
ATOM   1733  HG3 GLU   317      47.524  42.452  88.720  1.00  0.00           H
ATOM   1734  CD  GLU   317      49.529  43.262  88.813  1.00  0.00           C
ATOM   1735  OE1 GLU   317      49.690  44.055  89.771  1.00  0.00           O
ATOM   1736  OE2 GLU   317      50.245  43.380  87.748  1.00  0.00           O
ATOM   1737  C   GLU   317      49.972  40.619  92.385  1.00  0.00           C
ATOM   1738  O   GLU   317      50.107  39.369  92.609  1.00  0.00           O
ATOM   1739  N   ARG   318      49.860  41.561  93.351  1.00  0.00           N
ATOM   1740  H   ARG   318      49.613  42.468  92.981  1.00  0.00           H
ATOM   1741  CA  ARG   318      49.835  41.315  94.755  1.00  0.00           C
ATOM   1742  HA  ARG   318      50.793  40.849  94.986  1.00  0.00           H
ATOM   1743  CB  ARG   318      49.741  42.608  95.542  1.00  0.00           C
ATOM   1744  HB2 ARG   318      50.149  42.376  96.525  1.00  0.00           H
ATOM   1745  HB3 ARG   318      50.435  43.357  95.162  1.00  0.00           H
ATOM   1746  CG  ARG   318      48.336  43.259  95.620  1.00  0.00           C
ATOM   1747  HG2 ARG   318      47.947  43.471  94.623  1.00  0.00           H
ATOM   1748  HG3 ARG   318      47.621  42.593  96.103  1.00  0.00           H
ATOM   1749  CD  ARG   318      48.164  44.504  96.544  1.00  0.00           C
ATOM   1750  HD2 ARG   318      47.106  44.712  96.704  1.00  0.00           H
ATOM   1751  HD3 ARG   318      48.650  44.374  97.511  1.00  0.00           H
ATOM   1752  NE  ARG   318      48.859  45.671  95.939  1.00  0.00           N
ATOM   1753  HE  ARG   318      48.646  45.889  94.976  1.00  0.00           H
ATOM   1754  CZ  ARG   318      49.685  46.459  96.523  1.00  0.00           C
ATOM   1755  NH1 ARG   318      49.984  46.491  97.721  1.00  0.00           N
ATOM   1756 HH11 ARG   318      49.514  45.848  98.343  1.00  0.00           H
ATOM   1757 HH12 ARG   318      50.331  47.290  98.231  1.00  0.00           H
ATOM   1758  NH2 ARG   318      50.223  47.456  95.853  1.00  0.00           N
ATOM   1759 HH21 ARG   318      50.027  47.369  94.866  1.00  0.00           H
ATOM   1760 HH22 ARG   318      50.992  47.889  96.345  1.00  0.00           H
ATOM   1761  C   ARG   318      48.692  40.343  95.128  1.00  0.00           C
ATOM   1762  O   ARG   318      47.600  40.472  94.645  1.00  0.00           O
ATOM   1763  N   PHE   319      48.973  39.391  96.012  1.00  0.00           N
ATOM   1764  H   PHE   319      49.917  39.326  96.365  1.00  0.00           H
ATOM   1765  CA  PHE   319      48.036  38.400  96.521  1.00  0.00           C
ATOM   1766  HA  PHE   319      47.365  38.206  95.684  1.00  0.00           H
ATOM   1767  CB  PHE   319      48.739  37.026  96.763  1.00  0.00           C
ATOM   1768  HB2 PHE   319      49.711  37.043  97.256  1.00  0.00           H
ATOM   1769  HB3 PHE   319      48.089  36.417  97.390  1.00  0.00           H
ATOM   1770  CG  PHE   319      48.853  36.335  95.389  1.00  0.00           C
ATOM   1771  CD1 PHE   319      47.835  35.450  94.941  1.00  0.00           C
ATOM   1772  HD1 PHE   319      46.893  35.444  95.468  1.00  0.00           H
ATOM   1773  CE1 PHE   319      47.895  34.736  93.722  1.00  0.00           C
ATOM   1774  HE1 PHE   319      47.107  34.097  93.352  1.00  0.00           H
ATOM   1775  CZ  PHE   319      49.004  34.912  92.915  1.00  0.00           C
ATOM   1776  HZ  PHE   319      49.021  34.520  91.909  1.00  0.00           H
ATOM   1777  CE2 PHE   319      50.044  35.639  93.400  1.00  0.00           C
ATOM   1778  HE2 PHE   319      50.985  35.635  92.870  1.00  0.00           H
ATOM   1779  CD2 PHE   319      50.022  36.306  94.659  1.00  0.00           C
ATOM   1780  HD2 PHE   319      50.898  36.836  95.004  1.00  0.00           H
ATOM   1781  C   PHE   319      47.298  38.846  97.721  1.00  0.00           C
ATOM   1782  O   PHE   319      46.146  38.405  97.884  1.00  0.00           O
ATOM   1783  N   SER   320      47.795  39.860  98.352  1.00  0.00           N
ATOM   1784  H   SER   320      48.719  40.206  98.136  1.00  0.00           H
ATOM   1785  CA  SER   320      47.102  40.663  99.340  1.00  0.00           C
ATOM   1786  HA  SER   320      46.020  40.665  99.210  1.00  0.00           H
ATOM   1787  CB  SER   320      47.437  40.183 100.763  1.00  0.00           C
ATOM   1788  HB2 SER   320      46.954  40.757 101.554  1.00  0.00           H
ATOM   1789  HB3 SER   320      47.122  39.147 100.890  1.00  0.00           H
ATOM   1790  OG  SER   320      48.859  40.185 100.939  1.00  0.00           O
ATOM   1791  HG  SER   320      49.139  40.797 101.624  1.00  0.00           H
ATOM   1792  C   SER   320      47.457  42.137  99.235  1.00  0.00           C
ATOM   1793  O   SER   320      48.497  42.562  98.732  1.00  0.00           O
ATOM   1794  N   ASP   321      46.592  42.960  99.904  1.00  0.00           N
ATOM   1795  H   ASP   321      45.702  42.573 100.182  1.00  0.00           H
ATOM   1796  CA  ASP   321      46.674  44.399  99.921  1.00  0.00           C
ATOM   1797  HA  ASP   321      46.637  44.763  98.894  1.00  0.00           H
ATOM   1798  CB  ASP   321      45.490  45.051 100.689  1.00  0.00           C
ATOM   1799  HB2 ASP   321      45.518  46.140 100.641  1.00  0.00           H
ATOM   1800  HB3 ASP   321      44.613  44.666 100.168  1.00  0.00           H
ATOM   1801  CG  ASP   321      45.359  44.603 102.122  1.00  0.00           C
ATOM   1802  OD1 ASP   321      45.521  43.383 102.496  1.00  0.00           O
ATOM   1803  OD2 ASP   321      45.087  45.488 102.959  1.00  0.00           O
ATOM   1804  C   ASP   321      48.011  44.905 100.498  1.00  0.00           C
ATOM   1805  O   ASP   321      48.574  45.804  99.943  1.00  0.00           O
ATOM   1806  N   ASP   322      48.504  44.182 101.504  1.00  0.00           N
ATOM   1807  H   ASP   322      47.910  43.453 101.872  1.00  0.00           H
ATOM   1808  CA  ASP   322      49.844  44.384 102.054  1.00  0.00           C
ATOM   1809  HA  ASP   322      50.113  45.428 101.891  1.00  0.00           H
ATOM   1810  CB  ASP   322      49.919  44.126 103.552  1.00  0.00           C
ATOM   1811  HB2 ASP   322      50.899  44.384 103.952  1.00  0.00           H
ATOM   1812  HB3 ASP   322      49.228  44.739 104.132  1.00  0.00           H
ATOM   1813  CG  ASP   322      49.540  42.685 104.102  1.00  0.00           C
ATOM   1814  OD1 ASP   322      49.141  41.762 103.331  1.00  0.00           O
ATOM   1815  OD2 ASP   322      49.839  42.393 105.298  1.00  0.00           O
ATOM   1816  C   ASP   322      51.029  43.757 101.201  1.00  0.00           C
ATOM   1817  O   ASP   322      52.262  43.987 101.483  1.00  0.00           O
ATOM   1818  N   GLY   323      50.704  42.884 100.250  1.00  0.00           N
ATOM   1819  H   GLY   323      49.740  42.606 100.133  1.00  0.00           H
ATOM   1820  CA  GLY   323      51.711  42.053  99.507  1.00  0.00           C
ATOM   1821  HA2 GLY   323      52.440  41.772 100.268  1.00  0.00           H
ATOM   1822  HA3 GLY   323      51.209  41.228  99.001  1.00  0.00           H
ATOM   1823  C   GLY   323      52.673  42.758  98.563  1.00  0.00           C
ATOM   1824  O   GLY   323      52.575  44.008  98.338  1.00  0.00           O
ATOM   1825  N   TYR   324      53.623  41.985  97.973  1.00  0.00           N
ATOM   1826  H   TYR   324      53.553  41.007  98.216  1.00  0.00           H
ATOM   1827  CA  TYR   324      54.578  42.399  96.998  1.00  0.00           C
ATOM   1828  HA  TYR   324      54.638  43.488  97.018  1.00  0.00           H
ATOM   1829  CB  TYR   324      55.970  41.968  97.406  1.00  0.00           C
ATOM   1830  HB2 TYR   324      55.907  40.967  97.835  1.00  0.00           H
ATOM   1831  HB3 TYR   324      56.645  41.972  96.550  1.00  0.00           H
ATOM   1832  CG  TYR   324      56.523  42.992  98.469  1.00  0.00           C
ATOM   1833  CD1 TYR   324      57.318  44.111  98.265  1.00  0.00           C
ATOM   1834  HD1 TYR   324      57.713  44.399  97.302  1.00  0.00           H
ATOM   1835  CE1 TYR   324      57.527  45.079  99.297  1.00  0.00           C
ATOM   1836  HE1 TYR   324      57.929  46.049  99.044  1.00  0.00           H
ATOM   1837  CZ  TYR   324      57.113  44.764 100.616  1.00  0.00           C
ATOM   1838  OH  TYR   324      57.341  45.586 101.630  1.00  0.00           O
ATOM   1839  HH  TYR   324      58.183  46.038 101.543  1.00  0.00           H
ATOM   1840  CE2 TYR   324      56.402  43.518 100.799  1.00  0.00           C
ATOM   1841  HE2 TYR   324      56.049  43.211 101.772  1.00  0.00           H
ATOM   1842  CD2 TYR   324      56.120  42.655  99.756  1.00  0.00           C
ATOM   1843  HD2 TYR   324      55.444  41.817  99.837  1.00  0.00           H
ATOM   1844  C   TYR   324      54.076  41.908  95.628  1.00  0.00           C
ATOM   1845  O   TYR   324      53.617  40.723  95.535  1.00  0.00           O
ATOM   1846  N   ARG   325      54.108  42.639  94.515  1.00  0.00           N
ATOM   1847  H   ARG   325      54.419  43.583  94.699  1.00  0.00           H
ATOM   1848  CA  ARG   325      54.086  42.110  93.144  1.00  0.00           C
ATOM   1849  HA  ARG   325      53.236  41.431  93.085  1.00  0.00           H
ATOM   1850  CB  ARG   325      53.958  43.301  92.157  1.00  0.00           C
ATOM   1851  HB2 ARG   325      54.793  43.993  92.265  1.00  0.00           H
ATOM   1852  HB3 ARG   325      53.955  42.851  91.164  1.00  0.00           H
ATOM   1853  CG  ARG   325      52.612  44.117  92.422  1.00  0.00           C
ATOM   1854  HG2 ARG   325      51.726  43.578  92.088  1.00  0.00           H
ATOM   1855  HG3 ARG   325      52.558  44.437  93.462  1.00  0.00           H
ATOM   1856  CD  ARG   325      52.631  45.332  91.469  1.00  0.00           C
ATOM   1857  HD2 ARG   325      51.954  46.109  91.824  1.00  0.00           H
ATOM   1858  HD3 ARG   325      53.620  45.789  91.496  1.00  0.00           H
ATOM   1859  NE  ARG   325      52.351  45.010  90.036  1.00  0.00           N
ATOM   1860  HE  ARG   325      51.404  44.708  89.856  1.00  0.00           H
ATOM   1861  CZ  ARG   325      53.202  45.193  89.002  1.00  0.00           C
ATOM   1862  NH1 ARG   325      54.274  45.856  89.174  1.00  0.00           N
ATOM   1863 HH11 ARG   325      54.469  46.244  90.086  1.00  0.00           H
ATOM   1864 HH12 ARG   325      54.766  46.192  88.358  1.00  0.00           H
ATOM   1865  NH2 ARG   325      52.905  44.853  87.776  1.00  0.00           N
ATOM   1866 HH21 ARG   325      52.075  44.306  87.597  1.00  0.00           H
ATOM   1867 HH22 ARG   325      53.291  45.415  87.031  1.00  0.00           H
ATOM   1868  C   ARG   325      55.336  41.322  92.841  1.00  0.00           C
ATOM   1869  O   ARG   325      56.371  41.627  93.442  1.00  0.00           O
ATOM   1870  N   THR   326      55.381  40.270  91.982  1.00  0.00           N
ATOM   1871  H   THR   326      54.535  40.103  91.455  1.00  0.00           H
ATOM   1872  CA  THR   326      56.570  39.352  91.790  1.00  0.00           C
ATOM   1873  HA  THR   326      57.484  39.857  92.102  1.00  0.00           H
ATOM   1874  CB  THR   326      56.611  38.102  92.588  1.00  0.00           C
ATOM   1875  HB  THR   326      57.538  37.598  92.312  1.00  0.00           H
ATOM   1876  CG2 THR   326      56.502  38.360  94.077  1.00  0.00           C
ATOM   1877 HG21 THR   326      56.693  37.396  94.549  1.00  0.00           H
ATOM   1878 HG22 THR   326      57.300  39.043  94.370  1.00  0.00           H
ATOM   1879 HG23 THR   326      55.549  38.744  94.440  1.00  0.00           H
ATOM   1880  OG1 THR   326      55.503  37.320  92.278  1.00  0.00           O
ATOM   1881  HG1 THR   326      54.762  37.899  92.474  1.00  0.00           H
ATOM   1882  C   THR   326      56.891  39.109  90.252  1.00  0.00           C
ATOM   1883  O   THR   326      55.960  38.976  89.506  1.00  0.00           O
ATOM   1884  N   VAL   327      58.206  39.201  89.897  1.00  0.00           N
ATOM   1885  H   VAL   327      58.907  39.342  90.610  1.00  0.00           H
ATOM   1886  CA  VAL   327      58.701  38.857  88.549  1.00  0.00           C
ATOM   1887  HA  VAL   327      58.179  39.464  87.809  1.00  0.00           H
ATOM   1888  CB  VAL   327      60.156  39.162  88.370  1.00  0.00           C
ATOM   1889  HB  VAL   327      60.567  38.568  89.186  1.00  0.00           H
ATOM   1890  CG1 VAL   327      60.684  38.873  87.000  1.00  0.00           C
ATOM   1891 HG11 VAL   327      61.768  38.878  86.887  1.00  0.00           H
ATOM   1892 HG12 VAL   327      60.475  37.815  86.845  1.00  0.00           H
ATOM   1893 HG13 VAL   327      60.287  39.493  86.196  1.00  0.00           H
ATOM   1894  CG2 VAL   327      60.334  40.615  88.617  1.00  0.00           C
ATOM   1895 HG21 VAL   327      59.923  41.013  89.545  1.00  0.00           H
ATOM   1896 HG22 VAL   327      61.405  40.781  88.736  1.00  0.00           H
ATOM   1897 HG23 VAL   327      59.865  41.197  87.822  1.00  0.00           H
ATOM   1898  C   VAL   327      58.370  37.364  88.216  1.00  0.00           C
ATOM   1899  O   VAL   327      58.503  36.499  89.113  1.00  0.00           O
ATOM   1900  N   ALA   328      57.955  37.047  87.001  1.00  0.00           N
ATOM   1901  H   ALA   328      58.051  37.779  86.312  1.00  0.00           H
ATOM   1902  CA  ALA   328      57.529  35.707  86.628  1.00  0.00           C
ATOM   1903  HA  ALA   328      56.828  35.403  87.406  1.00  0.00           H
ATOM   1904  CB  ALA   328      56.740  35.755  85.316  1.00  0.00           C
ATOM   1905  HB1 ALA   328      55.881  36.411  85.459  1.00  0.00           H
ATOM   1906  HB2 ALA   328      57.451  36.094  84.562  1.00  0.00           H
ATOM   1907  HB3 ALA   328      56.407  34.763  85.012  1.00  0.00           H
ATOM   1908  C   ALA   328      58.678  34.663  86.507  1.00  0.00           C
ATOM   1909  O   ALA   328      59.731  35.004  86.085  1.00  0.00           O
ATOM   1910  N   GLN   329      58.450  33.451  86.963  1.00  0.00           N
ATOM   1911  H   GLN   329      57.554  33.125  87.295  1.00  0.00           H
ATOM   1912  CA  GLN   329      59.343  32.284  86.875  1.00  0.00           C
ATOM   1913  HA  GLN   329      60.244  32.616  86.359  1.00  0.00           H
ATOM   1914  CB  GLN   329      59.792  31.823  88.291  1.00  0.00           C
ATOM   1915  HB2 GLN   329      58.953  31.291  88.739  1.00  0.00           H
ATOM   1916  HB3 GLN   329      60.606  31.128  88.084  1.00  0.00           H
ATOM   1917  CG  GLN   329      60.340  32.951  89.181  1.00  0.00           C
ATOM   1918  HG2 GLN   329      61.280  33.399  88.860  1.00  0.00           H
ATOM   1919  HG3 GLN   329      59.613  33.751  89.319  1.00  0.00           H
ATOM   1920  CD  GLN   329      60.844  32.467  90.534  1.00  0.00           C
ATOM   1921  OE1 GLN   329      60.940  31.264  90.794  1.00  0.00           O
ATOM   1922  NE2 GLN   329      61.418  33.353  91.325  1.00  0.00           N
ATOM   1923 HE21 GLN   329      61.949  33.041  92.126  1.00  0.00           H
ATOM   1924 HE22 GLN   329      61.141  34.322  91.260  1.00  0.00           H
ATOM   1925  C   GLN   329      58.726  31.109  86.090  1.00  0.00           C
ATOM   1926  O   GLN   329      57.544  31.175  85.900  1.00  0.00           O
ATOM   1927  N   GLY   330      59.472  30.075  85.585  1.00  0.00           N
ATOM   1928  H   GLY   330      60.462  30.027  85.780  1.00  0.00           H
ATOM   1929  CA  GLY   330      58.930  28.978  84.774  1.00  0.00           C
ATOM   1930  HA2 GLY   330      59.807  28.553  84.286  1.00  0.00           H
ATOM   1931  HA3 GLY   330      58.391  28.200  85.315  1.00  0.00           H
ATOM   1932  C   GLY   330      57.961  29.493  83.713  1.00  0.00           C
ATOM   1933  O   GLY   330      58.157  30.434  82.942  1.00  0.00           O
ATOM   1934  N   THR   331      56.842  28.802  83.548  1.00  0.00           N
ATOM   1935  H   THR   331      56.711  28.015  84.168  1.00  0.00           H
ATOM   1936  CA  THR   331      55.946  28.939  82.326  1.00  0.00           C
ATOM   1937  HA  THR   331      56.096  29.886  81.806  1.00  0.00           H
ATOM   1938  CB  THR   331      56.207  27.864  81.312  1.00  0.00           C
ATOM   1939  HB  THR   331      55.501  27.969  80.488  1.00  0.00           H
ATOM   1940  CG2 THR   331      57.689  27.895  80.756  1.00  0.00           C
ATOM   1941 HG21 THR   331      57.764  27.200  79.919  1.00  0.00           H
ATOM   1942 HG22 THR   331      57.919  28.895  80.388  1.00  0.00           H
ATOM   1943 HG23 THR   331      58.516  27.661  81.426  1.00  0.00           H
ATOM   1944  OG1 THR   331      56.085  26.516  81.816  1.00  0.00           O
ATOM   1945  HG1 THR   331      55.139  26.376  81.904  1.00  0.00           H
ATOM   1946  C   THR   331      54.498  29.011  82.727  1.00  0.00           C
ATOM   1947  O   THR   331      53.598  28.603  81.963  1.00  0.00           O
ATOM   1948  N   LYS   332      54.261  29.643  83.862  1.00  0.00           N
ATOM   1949  H   LYS   332      54.999  30.160  84.320  1.00  0.00           H
ATOM   1950  CA  LYS   332      52.889  29.653  84.550  1.00  0.00           C
ATOM   1951  HA  LYS   332      52.317  28.772  84.260  1.00  0.00           H
ATOM   1952  CB  LYS   332      52.926  30.003  86.089  1.00  0.00           C
ATOM   1953  HB2 LYS   332      53.335  30.997  86.267  1.00  0.00           H
ATOM   1954  HB3 LYS   332      51.894  30.044  86.435  1.00  0.00           H
ATOM   1955  CG  LYS   332      53.633  29.004  86.982  1.00  0.00           C
ATOM   1956  HG2 LYS   332      54.688  29.016  86.709  1.00  0.00           H
ATOM   1957  HG3 LYS   332      53.608  29.210  88.052  1.00  0.00           H
ATOM   1958  CD  LYS   332      53.101  27.558  86.759  1.00  0.00           C
ATOM   1959  HD2 LYS   332      52.013  27.618  86.737  1.00  0.00           H
ATOM   1960  HD3 LYS   332      53.453  27.146  85.813  1.00  0.00           H
ATOM   1961  CE  LYS   332      53.774  26.586  87.740  1.00  0.00           C
ATOM   1962  HE2 LYS   332      53.672  26.903  88.779  1.00  0.00           H
ATOM   1963  HE3 LYS   332      53.311  25.601  87.690  1.00  0.00           H
ATOM   1964  NZ  LYS   332      55.162  26.182  87.411  1.00  0.00           N
ATOM   1965  HZ1 LYS   332      55.814  26.944  87.533  1.00  0.00           H
ATOM   1966  HZ2 LYS   332      55.385  25.369  87.966  1.00  0.00           H
ATOM   1967  HZ3 LYS   332      55.233  25.801  86.479  1.00  0.00           H
ATOM   1968  C   LYS   332      51.972  30.702  83.852  1.00  0.00           C
ATOM   1969  O   LYS   332      50.803  30.519  83.726  1.00  0.00           O
ATOM   1970  N   LYS   333      52.479  31.872  83.512  1.00  0.00           N
ATOM   1971  H   LYS   333      53.463  32.012  83.689  1.00  0.00           H
ATOM   1972  CA  LYS   333      51.836  33.051  83.004  1.00  0.00           C
ATOM   1973  HA  LYS   333      50.788  33.133  83.290  1.00  0.00           H
ATOM   1974  CB  LYS   333      52.530  34.296  83.421  1.00  0.00           C
ATOM   1975  HB2 LYS   333      53.609  34.292  83.266  1.00  0.00           H
ATOM   1976  HB3 LYS   333      52.154  35.158  82.870  1.00  0.00           H
ATOM   1977  CG  LYS   333      52.231  34.531  84.917  1.00  0.00           C
ATOM   1978  HG2 LYS   333      52.492  33.634  85.480  1.00  0.00           H
ATOM   1979  HG3 LYS   333      52.953  35.249  85.306  1.00  0.00           H
ATOM   1980  CD  LYS   333      50.802  35.007  85.249  1.00  0.00           C
ATOM   1981  HD2 LYS   333      50.161  34.141  85.081  1.00  0.00           H
ATOM   1982  HD3 LYS   333      50.729  35.407  86.260  1.00  0.00           H
ATOM   1983  CE  LYS   333      50.240  36.100  84.367  1.00  0.00           C
ATOM   1984  HE2 LYS   333      50.707  37.036  84.672  1.00  0.00           H
ATOM   1985  HE3 LYS   333      50.355  36.057  83.284  1.00  0.00           H
ATOM   1986  NZ  LYS   333      48.802  36.319  84.731  1.00  0.00           N
ATOM   1987  HZ1 LYS   333      48.542  37.244  84.418  1.00  0.00           H
ATOM   1988  HZ2 LYS   333      48.112  35.741  84.272  1.00  0.00           H
ATOM   1989  HZ3 LYS   333      48.684  36.140  85.718  1.00  0.00           H
ATOM   1990  C   LYS   333      51.695  32.984  81.529  1.00  0.00           C
ATOM   1991  O   LYS   333      52.668  32.991  80.786  1.00  0.00           O
ATOM   1992  N   GLU   334      50.455  32.978  81.044  1.00  0.00           N
ATOM   1993  H   GLU   334      49.671  33.139  81.660  1.00  0.00           H
ATOM   1994  CA  GLU   334      50.135  32.741  79.620  1.00  0.00           C
ATOM   1995  HA  GLU   334      50.780  31.954  79.229  1.00  0.00           H
ATOM   1996  CB  GLU   334      48.681  32.283  79.372  1.00  0.00           C
ATOM   1997  HB2 GLU   334      48.651  32.135  78.293  1.00  0.00           H
ATOM   1998  HB3 GLU   334      48.531  31.274  79.756  1.00  0.00           H
ATOM   1999  CG  GLU   334      47.561  33.303  79.747  1.00  0.00           C
ATOM   2000  HG2 GLU   334      47.994  34.272  79.500  1.00  0.00           H
ATOM   2001  HG3 GLU   334      46.719  33.174  79.067  1.00  0.00           H
ATOM   2002  CD  GLU   334      47.162  33.302  81.232  1.00  0.00           C
ATOM   2003  OE1 GLU   334      47.615  32.593  82.145  1.00  0.00           O
ATOM   2004  OE2 GLU   334      46.261  34.096  81.461  1.00  0.00           O
ATOM   2005  C   GLU   334      50.533  33.909  78.778  1.00  0.00           C
ATOM   2006  O   GLU   334      51.192  33.799  77.732  1.00  0.00           O
ATOM   2007  N   GLY   335      50.318  35.206  79.156  1.00  0.00           N
ATOM   2008  H   GLY   335      49.798  35.473  79.979  1.00  0.00           H
ATOM   2009  CA  GLY   335      50.872  36.335  78.409  1.00  0.00           C
ATOM   2010  HA2 GLY   335      50.481  36.421  77.396  1.00  0.00           H
ATOM   2011  HA3 GLY   335      50.661  37.256  78.952  1.00  0.00           H
ATOM   2012  C   GLY   335      52.456  36.359  78.336  1.00  0.00           C
ATOM   2013  O   GLY   335      52.941  36.547  77.257  1.00  0.00           O
ATOM   2014  N   CYX   336      53.174  36.160  79.455  1.00  0.00           N
ATOM   2015  H   CYX   336      52.612  36.375  80.266  1.00  0.00           H
ATOM   2016  CA  CYX   336      54.586  35.925  79.527  1.00  0.00           C
ATOM   2017  HA  CYX   336      55.039  36.884  79.276  1.00  0.00           H
ATOM   2018  CB  CYX   336      55.081  35.690  81.008  1.00  0.00           C
ATOM   2019  HB2 CYX   336      54.912  36.555  81.648  1.00  0.00           H
ATOM   2020  HB3 CYX   336      54.413  34.914  81.384  1.00  0.00           H
ATOM   2021  SG  CYX   336      56.851  35.138  81.209  1.00  0.00           S
ATOM   2022  C   CYX   336      55.071  34.824  78.550  1.00  0.00           C
ATOM   2023  O   CYX   336      55.966  35.007  77.739  1.00  0.00           O
ATOM   2024  N   THR   337      54.451  33.616  78.684  1.00  0.00           N
ATOM   2025  H   THR   337      53.743  33.552  79.402  1.00  0.00           H
ATOM   2026  CA  THR   337      54.889  32.403  77.998  1.00  0.00           C
ATOM   2027  HA  THR   337      55.967  32.480  78.141  1.00  0.00           H
ATOM   2028  CB  THR   337      54.408  31.086  78.655  1.00  0.00           C
ATOM   2029  HB  THR   337      53.326  30.991  78.572  1.00  0.00           H
ATOM   2030  CG2 THR   337      54.846  29.818  77.983  1.00  0.00           C
ATOM   2031 HG21 THR   337      54.593  28.967  78.616  1.00  0.00           H
ATOM   2032 HG22 THR   337      54.317  29.760  77.032  1.00  0.00           H
ATOM   2033 HG23 THR   337      55.910  29.974  77.807  1.00  0.00           H
ATOM   2034  OG1 THR   337      54.696  31.122  80.049  1.00  0.00           O
ATOM   2035  HG1 THR   337      54.060  31.700  80.476  1.00  0.00           H
ATOM   2036  C   THR   337      54.713  32.516  76.493  1.00  0.00           C
ATOM   2037  O   THR   337      55.594  32.191  75.686  1.00  0.00           O
ATOM   2038  N   ILE   338      53.591  33.139  76.079  1.00  0.00           N
ATOM   2039  H   ILE   338      52.955  33.419  76.812  1.00  0.00           H
ATOM   2040  CA  ILE   338      53.173  33.257  74.659  1.00  0.00           C
ATOM   2041  HA  ILE   338      53.376  32.316  74.147  1.00  0.00           H
ATOM   2042  CB  ILE   338      51.702  33.688  74.571  1.00  0.00           C
ATOM   2043  HB  ILE   338      51.534  34.390  75.388  1.00  0.00           H
ATOM   2044  CG2 ILE   338      51.456  34.472  73.214  1.00  0.00           C
ATOM   2045 HG21 ILE   338      51.638  33.740  72.428  1.00  0.00           H
ATOM   2046 HG22 ILE   338      50.426  34.830  73.189  1.00  0.00           H
ATOM   2047 HG23 ILE   338      52.067  35.368  73.101  1.00  0.00           H
ATOM   2048  CG1 ILE   338      50.732  32.491  74.738  1.00  0.00           C
ATOM   2049 HG12 ILE   338      50.832  31.868  73.849  1.00  0.00           H
ATOM   2050 HG13 ILE   338      50.970  31.942  75.649  1.00  0.00           H
ATOM   2051  CD1 ILE   338      49.288  32.873  75.062  1.00  0.00           C
ATOM   2052 HD11 ILE   338      48.857  32.098  75.696  1.00  0.00           H
ATOM   2053 HD12 ILE   338      49.225  33.721  75.744  1.00  0.00           H
ATOM   2054 HD13 ILE   338      48.651  33.048  74.195  1.00  0.00           H
ATOM   2055  C   ILE   338      54.047  34.291  73.925  1.00  0.00           C
ATOM   2056  O   ILE   338      54.482  33.981  72.833  1.00  0.00           O
ATOM   2057  N   LEU   339      54.332  35.426  74.602  1.00  0.00           N
ATOM   2058  H   LEU   339      53.840  35.543  75.477  1.00  0.00           H
ATOM   2059  CA  LEU   339      55.386  36.356  74.144  1.00  0.00           C
ATOM   2060  HA  LEU   339      55.121  36.667  73.134  1.00  0.00           H
ATOM   2061  CB  LEU   339      55.388  37.692  74.904  1.00  0.00           C
ATOM   2062  HB2 LEU   339      55.722  37.446  75.912  1.00  0.00           H
ATOM   2063  HB3 LEU   339      56.097  38.368  74.426  1.00  0.00           H
ATOM   2064  CG  LEU   339      54.017  38.474  74.830  1.00  0.00           C
ATOM   2065  HG  LEU   339      53.221  37.761  75.042  1.00  0.00           H
ATOM   2066  CD1 LEU   339      53.902  39.642  75.791  1.00  0.00           C
ATOM   2067 HD11 LEU   339      54.542  40.436  75.408  1.00  0.00           H
ATOM   2068 HD12 LEU   339      52.881  40.025  75.763  1.00  0.00           H
ATOM   2069 HD13 LEU   339      54.296  39.302  76.749  1.00  0.00           H
ATOM   2070  CD2 LEU   339      53.742  39.059  73.483  1.00  0.00           C
ATOM   2071 HD21 LEU   339      54.565  39.726  73.226  1.00  0.00           H
ATOM   2072 HD22 LEU   339      53.552  38.374  72.657  1.00  0.00           H
ATOM   2073 HD23 LEU   339      52.841  39.651  73.645  1.00  0.00           H
ATOM   2074  C   LEU   339      56.777  35.791  74.065  1.00  0.00           C
ATOM   2075  O   LEU   339      57.463  35.995  73.058  1.00  0.00           O
ATOM   2076  N   PHE   340      57.211  35.031  75.057  1.00  0.00           N
ATOM   2077  H   PHE   340      56.610  34.807  75.837  1.00  0.00           H
ATOM   2078  CA  PHE   340      58.526  34.345  75.088  1.00  0.00           C
ATOM   2079  HA  PHE   340      59.298  35.115  75.100  1.00  0.00           H
ATOM   2080  CB  PHE   340      58.694  33.518  76.353  1.00  0.00           C
ATOM   2081  HB2 PHE   340      58.651  34.127  77.256  1.00  0.00           H
ATOM   2082  HB3 PHE   340      57.780  32.927  76.399  1.00  0.00           H
ATOM   2083  CG  PHE   340      59.878  32.549  76.311  1.00  0.00           C
ATOM   2084  CD1 PHE   340      61.168  33.057  76.505  1.00  0.00           C
ATOM   2085  HD1 PHE   340      61.270  34.099  76.769  1.00  0.00           H
ATOM   2086  CE1 PHE   340      62.252  32.216  76.203  1.00  0.00           C
ATOM   2087  HE1 PHE   340      63.235  32.662  76.225  1.00  0.00           H
ATOM   2088  CZ  PHE   340      61.986  30.899  75.848  1.00  0.00           C
ATOM   2089  HZ  PHE   340      62.833  30.338  75.484  1.00  0.00           H
ATOM   2090  CE2 PHE   340      60.740  30.329  75.850  1.00  0.00           C
ATOM   2091  HE2 PHE   340      60.527  29.295  75.623  1.00  0.00           H
ATOM   2092  CD2 PHE   340      59.650  31.221  76.028  1.00  0.00           C
ATOM   2093  HD2 PHE   340      58.645  30.824  76.001  1.00  0.00           H
ATOM   2094  C   PHE   340      58.691  33.370  73.854  1.00  0.00           C
ATOM   2095  O   PHE   340      59.619  33.538  73.113  1.00  0.00           O
ATOM   2096  N   MET   341      57.747  32.482  73.640  1.00  0.00           N
ATOM   2097  H   MET   341      56.968  32.418  74.280  1.00  0.00           H
ATOM   2098  CA  MET   341      57.787  31.472  72.597  1.00  0.00           C
ATOM   2099  HA  MET   341      58.770  31.001  72.604  1.00  0.00           H
ATOM   2100  CB  MET   341      56.731  30.360  72.821  1.00  0.00           C
ATOM   2101  HB2 MET   341      57.232  29.475  72.429  1.00  0.00           H
ATOM   2102  HB3 MET   341      56.504  30.207  73.876  1.00  0.00           H
ATOM   2103  CG  MET   341      55.356  30.614  72.101  1.00  0.00           C
ATOM   2104  HG2 MET   341      54.971  31.605  72.341  1.00  0.00           H
ATOM   2105  HG3 MET   341      55.562  30.635  71.030  1.00  0.00           H
ATOM   2106  SD  MET   341      54.077  29.384  72.249  1.00  0.00           S
ATOM   2107  CE  MET   341      53.732  29.422  74.040  1.00  0.00           C
ATOM   2108  HE1 MET   341      53.792  30.390  74.538  1.00  0.00           H
ATOM   2109  HE2 MET   341      52.754  29.002  74.277  1.00  0.00           H
ATOM   2110  HE3 MET   341      54.499  28.787  74.483  1.00  0.00           H
ATOM   2111  C   MET   341      57.704  32.110  71.211  1.00  0.00           C
ATOM   2112  O   MET   341      58.349  31.595  70.325  1.00  0.00           O
ATOM   2113  N   VAL   342      56.896  33.152  70.982  1.00  0.00           N
ATOM   2114  H   VAL   342      56.344  33.501  71.752  1.00  0.00           H
ATOM   2115  CA  VAL   342      57.066  33.976  69.835  1.00  0.00           C
ATOM   2116  HA  VAL   342      56.709  33.419  68.969  1.00  0.00           H
ATOM   2117  CB  VAL   342      56.122  35.201  69.926  1.00  0.00           C
ATOM   2118  HB  VAL   342      56.049  35.531  70.963  1.00  0.00           H
ATOM   2119  CG1 VAL   342      56.474  36.446  69.098  1.00  0.00           C
ATOM   2120 HG11 VAL   342      55.721  37.223  69.223  1.00  0.00           H
ATOM   2121 HG12 VAL   342      57.412  36.898  69.420  1.00  0.00           H
ATOM   2122 HG13 VAL   342      56.628  36.190  68.050  1.00  0.00           H
ATOM   2123  CG2 VAL   342      54.704  34.751  69.577  1.00  0.00           C
ATOM   2124 HG21 VAL   342      54.285  33.836  69.995  1.00  0.00           H
ATOM   2125 HG22 VAL   342      54.057  35.569  69.893  1.00  0.00           H
ATOM   2126 HG23 VAL   342      54.596  34.638  68.499  1.00  0.00           H
ATOM   2127  C   VAL   342      58.484  34.571  69.653  1.00  0.00           C
ATOM   2128  O   VAL   342      59.067  34.445  68.591  1.00  0.00           O
ATOM   2129  N   LEU   343      58.985  35.220  70.708  1.00  0.00           N
ATOM   2130  H   LEU   343      58.494  35.122  71.585  1.00  0.00           H
ATOM   2131  CA  LEU   343      60.119  36.064  70.753  1.00  0.00           C
ATOM   2132  HA  LEU   343      60.086  36.800  69.950  1.00  0.00           H
ATOM   2133  CB  LEU   343      60.101  36.935  72.052  1.00  0.00           C
ATOM   2134  HB2 LEU   343      59.215  37.537  72.256  1.00  0.00           H
ATOM   2135  HB3 LEU   343      60.162  36.229  72.881  1.00  0.00           H
ATOM   2136  CG  LEU   343      61.341  37.834  72.266  1.00  0.00           C
ATOM   2137  HG  LEU   343      62.147  37.101  72.300  1.00  0.00           H
ATOM   2138  CD1 LEU   343      61.652  38.906  71.202  1.00  0.00           C
ATOM   2139 HD11 LEU   343      60.828  39.614  71.117  1.00  0.00           H
ATOM   2140 HD12 LEU   343      62.583  39.443  71.385  1.00  0.00           H
ATOM   2141 HD13 LEU   343      61.740  38.535  70.180  1.00  0.00           H
ATOM   2142  CD2 LEU   343      61.239  38.391  73.707  1.00  0.00           C
ATOM   2143 HD21 LEU   343      60.433  39.125  73.728  1.00  0.00           H
ATOM   2144 HD22 LEU   343      60.980  37.641  74.454  1.00  0.00           H
ATOM   2145 HD23 LEU   343      62.210  38.812  73.966  1.00  0.00           H
ATOM   2146  C   LEU   343      61.417  35.270  70.558  1.00  0.00           C
ATOM   2147  O   LEU   343      62.106  35.738  69.649  1.00  0.00           O
ATOM   2148  N   TYR   344      61.660  34.131  71.238  1.00  0.00           N
ATOM   2149  H   TYR   344      61.051  33.836  71.987  1.00  0.00           H
ATOM   2150  CA  TYR   344      62.732  33.223  70.753  1.00  0.00           C
ATOM   2151  HA  TYR   344      63.685  33.743  70.658  1.00  0.00           H
ATOM   2152  CB  TYR   344      62.944  32.172  71.816  1.00  0.00           C
ATOM   2153  HB2 TYR   344      62.686  32.640  72.766  1.00  0.00           H
ATOM   2154  HB3 TYR   344      62.207  31.385  71.654  1.00  0.00           H
ATOM   2155  CG  TYR   344      64.318  31.554  71.880  1.00  0.00           C
ATOM   2156  CD1 TYR   344      65.478  32.195  72.388  1.00  0.00           C
ATOM   2157  HD1 TYR   344      65.411  33.161  72.866  1.00  0.00           H
ATOM   2158  CE1 TYR   344      66.731  31.677  72.384  1.00  0.00           C
ATOM   2159  HE1 TYR   344      67.484  32.208  72.948  1.00  0.00           H
ATOM   2160  CZ  TYR   344      66.945  30.387  71.933  1.00  0.00           C
ATOM   2161  OH  TYR   344      68.110  29.753  72.090  1.00  0.00           O
ATOM   2162  HH  TYR   344      68.908  30.232  72.326  1.00  0.00           H
ATOM   2163  CE2 TYR   344      65.883  29.684  71.338  1.00  0.00           C
ATOM   2164  HE2 TYR   344      65.994  28.628  71.141  1.00  0.00           H
ATOM   2165  CD2 TYR   344      64.575  30.268  71.313  1.00  0.00           C
ATOM   2166  HD2 TYR   344      63.750  29.764  70.831  1.00  0.00           H
ATOM   2167  C   TYR   344      62.586  32.588  69.370  1.00  0.00           C
ATOM   2168  O   TYR   344      63.541  32.640  68.656  1.00  0.00           O
ATOM   2169  N   PHE   345      61.442  32.001  68.951  1.00  0.00           N
ATOM   2170  H   PHE   345      60.627  32.120  69.535  1.00  0.00           H
ATOM   2171  CA  PHE   345      61.183  31.262  67.724  1.00  0.00           C
ATOM   2172  HA  PHE   345      61.914  30.454  67.716  1.00  0.00           H
ATOM   2173  CB  PHE   345      59.727  30.810  67.717  1.00  0.00           C
ATOM   2174  HB2 PHE   345      59.520  30.218  68.609  1.00  0.00           H
ATOM   2175  HB3 PHE   345      58.969  31.593  67.748  1.00  0.00           H
ATOM   2176  CG  PHE   345      59.450  29.886  66.605  1.00  0.00           C
ATOM   2177  CD1 PHE   345      58.997  30.414  65.433  1.00  0.00           C
ATOM   2178  HD1 PHE   345      58.835  31.479  65.356  1.00  0.00           H
ATOM   2179  CE1 PHE   345      58.506  29.619  64.399  1.00  0.00           C
ATOM   2180  HE1 PHE   345      58.156  30.132  63.516  1.00  0.00           H
ATOM   2181  CZ  PHE   345      58.528  28.192  64.533  1.00  0.00           C
ATOM   2182  HZ  PHE   345      58.230  27.610  63.674  1.00  0.00           H
ATOM   2183  CE2 PHE   345      59.056  27.607  65.749  1.00  0.00           C
ATOM   2184  HE2 PHE   345      59.072  26.530  65.825  1.00  0.00           H
ATOM   2185  CD2 PHE   345      59.485  28.476  66.810  1.00  0.00           C
ATOM   2186  HD2 PHE   345      59.879  28.111  67.747  1.00  0.00           H
ATOM   2187  C   PHE   345      61.546  32.120  66.526  1.00  0.00           C
ATOM   2188  O   PHE   345      62.513  31.753  65.835  1.00  0.00           O
ATOM   2189  N   PHE   346      60.858  33.248  66.300  1.00  0.00           N
ATOM   2190  H   PHE   346      60.291  33.545  67.082  1.00  0.00           H
ATOM   2191  CA  PHE   346      61.169  34.174  65.193  1.00  0.00           C
ATOM   2192  HA  PHE   346      61.214  33.543  64.306  1.00  0.00           H
ATOM   2193  CB  PHE   346      60.031  35.102  64.986  1.00  0.00           C
ATOM   2194  HB2 PHE   346      59.747  35.494  65.963  1.00  0.00           H
ATOM   2195  HB3 PHE   346      60.223  35.949  64.327  1.00  0.00           H
ATOM   2196  CG  PHE   346      58.839  34.341  64.594  1.00  0.00           C
ATOM   2197  CD1 PHE   346      58.658  33.928  63.245  1.00  0.00           C
ATOM   2198  HD1 PHE   346      59.461  34.140  62.553  1.00  0.00           H
ATOM   2199  CE1 PHE   346      57.471  33.420  62.761  1.00  0.00           C
ATOM   2200  HE1 PHE   346      57.403  33.181  61.710  1.00  0.00           H
ATOM   2201  CZ  PHE   346      56.485  33.034  63.680  1.00  0.00           C
ATOM   2202  HZ  PHE   346      55.644  32.526  63.232  1.00  0.00           H
ATOM   2203  CE2 PHE   346      56.598  33.391  65.043  1.00  0.00           C
ATOM   2204  HE2 PHE   346      55.790  33.071  65.685  1.00  0.00           H
ATOM   2205  CD2 PHE   346      57.779  34.020  65.516  1.00  0.00           C
ATOM   2206  HD2 PHE   346      57.863  34.356  66.539  1.00  0.00           H
ATOM   2207  C   PHE   346      62.541  34.845  65.313  1.00  0.00           C
ATOM   2208  O   PHE   346      63.023  35.194  64.270  1.00  0.00           O
ATOM   2209  N   GLY   347      63.111  34.966  66.498  1.00  0.00           N
ATOM   2210  H   GLY   347      62.574  34.559  67.251  1.00  0.00           H
ATOM   2211  CA  GLY   347      64.437  35.533  66.763  1.00  0.00           C
ATOM   2212  HA2 GLY   347      64.632  36.447  66.202  1.00  0.00           H
ATOM   2213  HA3 GLY   347      64.594  35.694  67.829  1.00  0.00           H
ATOM   2214  C   GLY   347      65.439  34.581  66.208  1.00  0.00           C
ATOM   2215  O   GLY   347      66.146  34.917  65.191  1.00  0.00           O
ATOM   2216  N   MET   348      65.480  33.308  66.658  1.00  0.00           N
ATOM   2217  H   MET   348      64.851  33.025  67.396  1.00  0.00           H
ATOM   2218  CA  MET   348      66.414  32.331  66.148  1.00  0.00           C
ATOM   2219  HA  MET   348      67.362  32.820  66.372  1.00  0.00           H
ATOM   2220  CB  MET   348      66.359  30.942  66.805  1.00  0.00           C
ATOM   2221  HB2 MET   348      66.710  31.125  67.820  1.00  0.00           H
ATOM   2222  HB3 MET   348      65.356  30.516  66.818  1.00  0.00           H
ATOM   2223  CG  MET   348      67.232  29.866  66.185  1.00  0.00           C
ATOM   2224  HG2 MET   348      66.853  29.744  65.170  1.00  0.00           H
ATOM   2225  HG3 MET   348      68.220  30.242  65.918  1.00  0.00           H
ATOM   2226  SD  MET   348      67.202  28.286  66.931  1.00  0.00           S
ATOM   2227  CE  MET   348      68.119  28.686  68.469  1.00  0.00           C
ATOM   2228  HE1 MET   348      67.492  29.315  69.101  1.00  0.00           H
ATOM   2229  HE2 MET   348      68.356  27.760  68.992  1.00  0.00           H
ATOM   2230  HE3 MET   348      68.986  29.268  68.158  1.00  0.00           H
ATOM   2231  C   MET   348      66.210  32.198  64.582  1.00  0.00           C
ATOM   2232  O   MET   348      67.166  32.134  63.836  1.00  0.00           O
ATOM   2233  N   ALA   349      64.932  32.075  64.213  1.00  0.00           N
ATOM   2234  H   ALA   349      64.185  31.881  64.865  1.00  0.00           H
ATOM   2235  CA  ALA   349      64.566  32.006  62.774  1.00  0.00           C
ATOM   2236  HA  ALA   349      65.038  31.066  62.487  1.00  0.00           H
ATOM   2237  CB  ALA   349      63.027  31.890  62.621  1.00  0.00           C
ATOM   2238  HB1 ALA   349      62.702  31.016  63.186  1.00  0.00           H
ATOM   2239  HB2 ALA   349      62.482  32.766  62.972  1.00  0.00           H
ATOM   2240  HB3 ALA   349      62.688  31.761  61.592  1.00  0.00           H
ATOM   2241  C   ALA   349      65.173  33.129  61.884  1.00  0.00           C
ATOM   2242  O   ALA   349      65.572  32.736  60.765  1.00  0.00           O
ATOM   2243  N   SER   350      65.377  34.367  62.365  1.00  0.00           N
ATOM   2244  H   SER   350      65.099  34.620  63.302  1.00  0.00           H
ATOM   2245  CA  SER   350      65.998  35.433  61.585  1.00  0.00           C
ATOM   2246  HA  SER   350      65.490  35.498  60.622  1.00  0.00           H
ATOM   2247  CB  SER   350      65.655  36.822  62.201  1.00  0.00           C
ATOM   2248  HB2 SER   350      65.867  37.581  61.447  1.00  0.00           H
ATOM   2249  HB3 SER   350      64.586  36.919  62.394  1.00  0.00           H
ATOM   2250  OG  SER   350      66.307  36.990  63.460  1.00  0.00           O
ATOM   2251  HG  SER   350      66.036  36.251  64.010  1.00  0.00           H
ATOM   2252  C   SER   350      67.503  35.230  61.343  1.00  0.00           C
ATOM   2253  O   SER   350      68.047  35.638  60.258  1.00  0.00           O
ATOM   2254  N   SER   351      68.151  34.586  62.313  1.00  0.00           N
ATOM   2255  H   SER   351      67.519  34.119  62.948  1.00  0.00           H
ATOM   2256  CA  SER   351      69.536  34.168  62.156  1.00  0.00           C
ATOM   2257  HA  SER   351      70.132  35.067  62.001  1.00  0.00           H
ATOM   2258  CB  SER   351      70.062  33.565  63.429  1.00  0.00           C
ATOM   2259  HB2 SER   351      69.798  32.538  63.681  1.00  0.00           H
ATOM   2260  HB3 SER   351      71.146  33.582  63.321  1.00  0.00           H
ATOM   2261  OG  SER   351      69.698  34.201  64.669  1.00  0.00           O
ATOM   2262  HG  SER   351      69.663  33.525  65.350  1.00  0.00           H
ATOM   2263  C   SER   351      69.719  33.119  61.033  1.00  0.00           C
ATOM   2264  O   SER   351      70.456  33.357  60.073  1.00  0.00           O
ATOM   2265  N   ILE   352      68.892  32.004  61.097  1.00  0.00           N
ATOM   2266  H   ILE   352      68.298  31.727  61.865  1.00  0.00           H
ATOM   2267  CA  ILE   352      68.856  31.005  60.063  1.00  0.00           C
ATOM   2268  HA  ILE   352      69.854  30.582  59.945  1.00  0.00           H
ATOM   2269  CB  ILE   352      67.977  29.786  60.526  1.00  0.00           C
ATOM   2270  HB  ILE   352      66.943  30.113  60.413  1.00  0.00           H
ATOM   2271  CG2 ILE   352      68.315  28.547  59.658  1.00  0.00           C
ATOM   2272 HG21 ILE   352      67.698  27.650  59.706  1.00  0.00           H
ATOM   2273 HG22 ILE   352      68.082  28.796  58.623  1.00  0.00           H
ATOM   2274 HG23 ILE   352      69.334  28.223  59.868  1.00  0.00           H
ATOM   2275  CG1 ILE   352      68.105  29.220  61.967  1.00  0.00           C
ATOM   2276 HG12 ILE   352      69.080  28.734  62.003  1.00  0.00           H
ATOM   2277 HG13 ILE   352      68.157  30.082  62.631  1.00  0.00           H
ATOM   2278  CD1 ILE   352      66.924  28.380  62.382  1.00  0.00           C
ATOM   2279 HD11 ILE   352      67.098  28.144  63.432  1.00  0.00           H
ATOM   2280 HD12 ILE   352      66.010  28.961  62.259  1.00  0.00           H
ATOM   2281 HD13 ILE   352      66.890  27.402  61.901  1.00  0.00           H
ATOM   2282  C   ILE   352      68.439  31.618  58.692  1.00  0.00           C
ATOM   2283  O   ILE   352      69.174  31.376  57.680  1.00  0.00           O
ATOM   2284  N   TRP   353      67.402  32.476  58.669  1.00  0.00           N
ATOM   2285  H   TRP   353      66.802  32.557  59.477  1.00  0.00           H
ATOM   2286  CA  TRP   353      67.020  33.175  57.391  1.00  0.00           C
ATOM   2287  HA  TRP   353      66.951  32.429  56.600  1.00  0.00           H
ATOM   2288  CB  TRP   353      65.774  33.975  57.697  1.00  0.00           C
ATOM   2289  HB2 TRP   353      65.634  34.228  58.748  1.00  0.00           H
ATOM   2290  HB3 TRP   353      65.856  34.912  57.147  1.00  0.00           H
ATOM   2291  CG  TRP   353      64.591  33.216  57.179  1.00  0.00           C
ATOM   2292  CD1 TRP   353      63.648  32.673  57.992  1.00  0.00           C
ATOM   2293  HD1 TRP   353      63.622  32.806  59.064  1.00  0.00           H
ATOM   2294  NE1 TRP   353      62.764  31.973  57.216  1.00  0.00           N
ATOM   2295  HE1 TRP   353      62.021  31.411  57.606  1.00  0.00           H
ATOM   2296  CE2 TRP   353      63.130  32.006  55.897  1.00  0.00           C
ATOM   2297  CZ2 TRP   353      62.637  31.329  54.784  1.00  0.00           C
ATOM   2298  HZ2 TRP   353      61.784  30.671  54.859  1.00  0.00           H
ATOM   2299  CH2 TRP   353      63.143  31.617  53.511  1.00  0.00           C
ATOM   2300  HH2 TRP   353      62.618  31.345  52.607  1.00  0.00           H
ATOM   2301  CZ3 TRP   353      64.318  32.434  53.389  1.00  0.00           C
ATOM   2302  HZ3 TRP   353      64.707  32.651  52.405  1.00  0.00           H
ATOM   2303  CE3 TRP   353      64.914  32.981  54.554  1.00  0.00           C
ATOM   2304  HE3 TRP   353      65.831  33.540  54.441  1.00  0.00           H
ATOM   2305  CD2 TRP   353      64.314  32.780  55.811  1.00  0.00           C
ATOM   2306  C   TRP   353      68.140  34.071  56.816  1.00  0.00           C
ATOM   2307  O   TRP   353      68.228  34.245  55.614  1.00  0.00           O
ATOM   2308  N   TRP   354      68.902  34.737  57.669  1.00  0.00           N
ATOM   2309  H   TRP   354      68.658  34.796  58.648  1.00  0.00           H
ATOM   2310  CA  TRP   354      70.002  35.594  57.196  1.00  0.00           C
ATOM   2311  HA  TRP   354      69.635  36.129  56.320  1.00  0.00           H
ATOM   2312  CB  TRP   354      70.478  36.456  58.410  1.00  0.00           C
ATOM   2313  HB2 TRP   354      69.666  37.047  58.834  1.00  0.00           H
ATOM   2314  HB3 TRP   354      70.758  35.757  59.199  1.00  0.00           H
ATOM   2315  CG  TRP   354      71.655  37.286  57.984  1.00  0.00           C
ATOM   2316  CD1 TRP   354      71.584  38.500  57.418  1.00  0.00           C
ATOM   2317  HD1 TRP   354      70.656  38.990  57.164  1.00  0.00           H
ATOM   2318  NE1 TRP   354      72.858  39.101  57.294  1.00  0.00           N
ATOM   2319  HE1 TRP   354      72.945  40.018  56.880  1.00  0.00           H
ATOM   2320  CE2 TRP   354      73.797  38.172  57.685  1.00  0.00           C
ATOM   2321  CZ2 TRP   354      75.193  38.262  57.616  1.00  0.00           C
ATOM   2322  HZ2 TRP   354      75.667  39.166  57.264  1.00  0.00           H
ATOM   2323  CH2 TRP   354      75.983  37.240  58.084  1.00  0.00           C
ATOM   2324  HH2 TRP   354      77.059  37.336  58.096  1.00  0.00           H
ATOM   2325  CZ3 TRP   354      75.312  36.086  58.608  1.00  0.00           C
ATOM   2326  HZ3 TRP   354      75.888  35.211  58.870  1.00  0.00           H
ATOM   2327  CE3 TRP   354      73.948  35.957  58.589  1.00  0.00           C
ATOM   2328  HE3 TRP   354      73.498  35.042  58.943  1.00  0.00           H
ATOM   2329  CD2 TRP   354      73.108  37.034  58.136  1.00  0.00           C
ATOM   2330  C   TRP   354      71.218  34.763  56.590  1.00  0.00           C
ATOM   2331  O   TRP   354      71.890  35.152  55.631  1.00  0.00           O
ATOM   2332  N   VAL   355      71.455  33.607  57.169  1.00  0.00           N
ATOM   2333  H   VAL   355      70.892  33.316  57.956  1.00  0.00           H
ATOM   2334  CA  VAL   355      72.320  32.568  56.616  1.00  0.00           C
ATOM   2335  HA  VAL   355      73.255  33.018  56.281  1.00  0.00           H
ATOM   2336  CB  VAL   355      72.704  31.412  57.568  1.00  0.00           C
ATOM   2337  HB  VAL   355      71.799  30.932  57.940  1.00  0.00           H
ATOM   2338  CG1 VAL   355      73.641  30.398  56.871  1.00  0.00           C
ATOM   2339 HG11 VAL   355      73.076  29.674  56.285  1.00  0.00           H
ATOM   2340 HG12 VAL   355      74.446  30.917  56.348  1.00  0.00           H
ATOM   2341 HG13 VAL   355      74.088  29.776  57.646  1.00  0.00           H
ATOM   2342  CG2 VAL   355      73.466  32.108  58.697  1.00  0.00           C
ATOM   2343 HG21 VAL   355      72.939  32.972  59.100  1.00  0.00           H
ATOM   2344 HG22 VAL   355      73.645  31.450  59.549  1.00  0.00           H
ATOM   2345 HG23 VAL   355      74.474  32.462  58.479  1.00  0.00           H
ATOM   2346  C   VAL   355      71.635  31.948  55.389  1.00  0.00           C
ATOM   2347  O   VAL   355      72.360  31.716  54.459  1.00  0.00           O
ATOM   2348  N   ILE   356      70.348  31.768  55.238  1.00  0.00           N
ATOM   2349  H   ILE   356      69.779  31.947  56.053  1.00  0.00           H
ATOM   2350  CA  ILE   356      69.710  31.410  53.948  1.00  0.00           C
ATOM   2351  HA  ILE   356      70.254  30.532  53.599  1.00  0.00           H
ATOM   2352  CB  ILE   356      68.203  31.056  54.112  1.00  0.00           C
ATOM   2353  HB  ILE   356      67.771  31.875  54.687  1.00  0.00           H
ATOM   2354  CG2 ILE   356      67.502  30.987  52.740  1.00  0.00           C
ATOM   2355 HG21 ILE   356      67.562  31.985  52.304  1.00  0.00           H
ATOM   2356 HG22 ILE   356      67.991  30.299  52.050  1.00  0.00           H
ATOM   2357 HG23 ILE   356      66.480  30.610  52.783  1.00  0.00           H
ATOM   2358  CG1 ILE   356      68.057  29.739  54.801  1.00  0.00           C
ATOM   2359 HG12 ILE   356      68.080  28.932  54.068  1.00  0.00           H
ATOM   2360 HG13 ILE   356      68.891  29.487  55.455  1.00  0.00           H
ATOM   2361  CD1 ILE   356      66.811  29.529  55.681  1.00  0.00           C
ATOM   2362 HD11 ILE   356      66.939  30.185  56.541  1.00  0.00           H
ATOM   2363 HD12 ILE   356      65.923  29.894  55.166  1.00  0.00           H
ATOM   2364 HD13 ILE   356      66.758  28.525  56.103  1.00  0.00           H
ATOM   2365  C   ILE   356      69.959  32.480  52.921  1.00  0.00           C
ATOM   2366  O   ILE   356      70.567  32.098  51.901  1.00  0.00           O
ATOM   2367  N   LEU   357      69.641  33.781  53.214  1.00  0.00           N
ATOM   2368  H   LEU   357      69.307  34.067  54.124  1.00  0.00           H
ATOM   2369  CA  LEU   357      69.845  34.879  52.312  1.00  0.00           C
ATOM   2370  HA  LEU   357      69.211  34.724  51.439  1.00  0.00           H
ATOM   2371  CB  LEU   357      69.443  36.230  53.031  1.00  0.00           C
ATOM   2372  HB2 LEU   357      68.447  36.071  53.444  1.00  0.00           H
ATOM   2373  HB3 LEU   357      70.117  36.390  53.873  1.00  0.00           H
ATOM   2374  CG  LEU   357      69.429  37.456  52.210  1.00  0.00           C
ATOM   2375  HG  LEU   357      69.032  37.323  51.204  1.00  0.00           H
ATOM   2376  CD1 LEU   357      68.545  38.552  52.848  1.00  0.00           C
ATOM   2377 HD11 LEU   357      68.559  39.491  52.294  1.00  0.00           H
ATOM   2378 HD12 LEU   357      67.515  38.221  52.978  1.00  0.00           H
ATOM   2379 HD13 LEU   357      68.933  38.667  53.860  1.00  0.00           H
ATOM   2380  CD2 LEU   357      70.820  38.087  52.045  1.00  0.00           C
ATOM   2381 HD21 LEU   357      71.395  37.946  52.961  1.00  0.00           H
ATOM   2382 HD22 LEU   357      71.419  37.601  51.275  1.00  0.00           H
ATOM   2383 HD23 LEU   357      70.733  39.128  51.733  1.00  0.00           H
ATOM   2384  C   LEU   357      71.356  34.910  51.916  1.00  0.00           C
ATOM   2385  O   LEU   357      71.536  34.976  50.717  1.00  0.00           O
ATOM   2386  N   SER   358      72.398  34.700  52.766  1.00  0.00           N
ATOM   2387  H   SER   358      72.217  34.751  53.758  1.00  0.00           H
ATOM   2388  CA  SER   358      73.847  34.642  52.357  1.00  0.00           C
ATOM   2389  HA  SER   358      73.974  35.506  51.705  1.00  0.00           H
ATOM   2390  CB  SER   358      74.679  34.777  53.620  1.00  0.00           C
ATOM   2391  HB2 SER   358      74.493  33.967  54.325  1.00  0.00           H
ATOM   2392  HB3 SER   358      75.706  34.847  53.263  1.00  0.00           H
ATOM   2393  OG  SER   358      74.382  35.897  54.398  1.00  0.00           O
ATOM   2394  HG  SER   358      73.556  35.675  54.834  1.00  0.00           H
ATOM   2395  C   SER   358      74.291  33.359  51.510  1.00  0.00           C
ATOM   2396  O   SER   358      75.078  33.440  50.559  1.00  0.00           O
ATOM   2397  N   LEU   359      73.728  32.216  51.857  1.00  0.00           N
ATOM   2398  H   LEU   359      73.125  32.211  52.667  1.00  0.00           H
ATOM   2399  CA  LEU   359      74.013  30.956  51.222  1.00  0.00           C
ATOM   2400  HA  LEU   359      75.087  30.896  51.048  1.00  0.00           H
ATOM   2401  CB  LEU   359      73.406  29.851  52.194  1.00  0.00           C
ATOM   2402  HB2 LEU   359      73.956  29.842  53.135  1.00  0.00           H
ATOM   2403  HB3 LEU   359      72.364  30.091  52.406  1.00  0.00           H
ATOM   2404  CG  LEU   359      73.375  28.399  51.572  1.00  0.00           C
ATOM   2405  HG  LEU   359      72.613  28.395  50.793  1.00  0.00           H
ATOM   2406  CD1 LEU   359      74.688  27.861  51.071  1.00  0.00           C
ATOM   2407 HD11 LEU   359      75.410  28.039  51.868  1.00  0.00           H
ATOM   2408 HD12 LEU   359      74.564  26.800  50.856  1.00  0.00           H
ATOM   2409 HD13 LEU   359      74.936  28.307  50.108  1.00  0.00           H
ATOM   2410  CD2 LEU   359      72.937  27.397  52.619  1.00  0.00           C
ATOM   2411 HD21 LEU   359      72.573  26.498  52.122  1.00  0.00           H
ATOM   2412 HD22 LEU   359      73.733  27.258  53.351  1.00  0.00           H
ATOM   2413 HD23 LEU   359      72.119  27.786  53.226  1.00  0.00           H
ATOM   2414  C   LEU   359      73.310  30.850  49.884  1.00  0.00           C
ATOM   2415  O   LEU   359      73.903  30.362  48.953  1.00  0.00           O
ATOM   2416  N   THR   360      72.064  31.373  49.777  1.00  0.00           N
ATOM   2417  H   THR   360      71.645  31.845  50.566  1.00  0.00           H
ATOM   2418  CA  THR   360      71.385  31.618  48.469  1.00  0.00           C
ATOM   2419  HA  THR   360      71.536  30.677  47.941  1.00  0.00           H
ATOM   2420  CB  THR   360      69.854  31.843  48.614  1.00  0.00           C
ATOM   2421  HB  THR   360      69.409  32.292  47.726  1.00  0.00           H
ATOM   2422  CG2 THR   360      69.179  30.528  48.917  1.00  0.00           C
ATOM   2423 HG21 THR   360      69.524  29.739  48.249  1.00  0.00           H
ATOM   2424 HG22 THR   360      69.371  30.137  49.916  1.00  0.00           H
ATOM   2425 HG23 THR   360      68.114  30.552  48.688  1.00  0.00           H
ATOM   2426  OG1 THR   360      69.471  32.774  49.580  1.00  0.00           O
ATOM   2427  HG1 THR   360      69.862  32.432  50.388  1.00  0.00           H
ATOM   2428  C   THR   360      72.061  32.591  47.562  1.00  0.00           C
ATOM   2429  O   THR   360      72.026  32.507  46.320  1.00  0.00           O
ATOM   2430  N   TRP   361      72.753  33.531  48.083  1.00  0.00           N
ATOM   2431  H   TRP   361      72.656  33.675  49.078  1.00  0.00           H
ATOM   2432  CA  TRP   361      73.624  34.506  47.423  1.00  0.00           C
ATOM   2433  HA  TRP   361      73.097  34.823  46.523  1.00  0.00           H
ATOM   2434  CB  TRP   361      73.956  35.743  48.326  1.00  0.00           C
ATOM   2435  HB2 TRP   361      72.968  36.124  48.582  1.00  0.00           H
ATOM   2436  HB3 TRP   361      74.425  35.489  49.277  1.00  0.00           H
ATOM   2437  CG  TRP   361      74.782  36.712  47.600  1.00  0.00           C
ATOM   2438  CD1 TRP   361      74.357  37.538  46.628  1.00  0.00           C
ATOM   2439  HD1 TRP   361      73.317  37.668  46.369  1.00  0.00           H
ATOM   2440  NE1 TRP   361      75.374  38.223  46.011  1.00  0.00           N
ATOM   2441  HE1 TRP   361      75.260  38.761  45.164  1.00  0.00           H
ATOM   2442  CE2 TRP   361      76.558  37.975  46.740  1.00  0.00           C
ATOM   2443  CZ2 TRP   361      77.826  38.446  46.638  1.00  0.00           C
ATOM   2444  HZ2 TRP   361      77.964  39.214  45.891  1.00  0.00           H
ATOM   2445  CH2 TRP   361      78.869  37.940  47.415  1.00  0.00           C
ATOM   2446  HH2 TRP   361      79.864  38.353  47.349  1.00  0.00           H
ATOM   2447  CZ3 TRP   361      78.552  36.986  48.387  1.00  0.00           C
ATOM   2448  HZ3 TRP   361      79.255  36.692  49.152  1.00  0.00           H
ATOM   2449  CE3 TRP   361      77.234  36.466  48.542  1.00  0.00           C
ATOM   2450  HE3 TRP   361      77.026  35.641  49.207  1.00  0.00           H
ATOM   2451  CD2 TRP   361      76.233  36.905  47.682  1.00  0.00           C
ATOM   2452  C   TRP   361      74.898  33.877  46.890  1.00  0.00           C
ATOM   2453  O   TRP   361      75.312  34.218  45.743  1.00  0.00           O
ATOM   2454  N   PHE   362      75.526  33.023  47.686  1.00  0.00           N
ATOM   2455  H   PHE   362      75.060  32.858  48.566  1.00  0.00           H
ATOM   2456  CA  PHE   362      76.671  32.229  47.302  1.00  0.00           C
ATOM   2457  HA  PHE   362      77.402  32.958  46.953  1.00  0.00           H
ATOM   2458  CB  PHE   362      77.123  31.465  48.541  1.00  0.00           C
ATOM   2459  HB2 PHE   362      77.261  32.185  49.348  1.00  0.00           H
ATOM   2460  HB3 PHE   362      76.400  30.701  48.826  1.00  0.00           H
ATOM   2461  CG  PHE   362      78.340  30.568  48.359  1.00  0.00           C
ATOM   2462  CD1 PHE   362      79.391  30.924  47.474  1.00  0.00           C
ATOM   2463  HD1 PHE   362      79.421  31.818  46.868  1.00  0.00           H
ATOM   2464  CE1 PHE   362      80.540  30.157  47.347  1.00  0.00           C
ATOM   2465  HE1 PHE   362      81.322  30.358  46.630  1.00  0.00           H
ATOM   2466  CZ  PHE   362      80.617  28.972  48.080  1.00  0.00           C
ATOM   2467  HZ  PHE   362      81.515  28.374  48.032  1.00  0.00           H
ATOM   2468  CE2 PHE   362      79.691  28.575  49.040  1.00  0.00           C
ATOM   2469  HE2 PHE   362      79.753  27.628  49.557  1.00  0.00           H
ATOM   2470  CD2 PHE   362      78.475  29.300  49.080  1.00  0.00           C
ATOM   2471  HD2 PHE   362      77.734  28.931  49.774  1.00  0.00           H
ATOM   2472  C   PHE   362      76.378  31.378  46.103  1.00  0.00           C
ATOM   2473  O   PHE   362      77.017  31.561  45.072  1.00  0.00           O
ATOM   2474  N   LEU   363      75.167  30.746  46.146  1.00  0.00           N
ATOM   2475  H   LEU   363      74.595  30.739  46.978  1.00  0.00           H
ATOM   2476  CA  LEU   363      74.648  29.853  45.099  1.00  0.00           C
ATOM   2477  HA  LEU   363      75.484  29.201  44.845  1.00  0.00           H
ATOM   2478  CB  LEU   363      73.591  28.891  45.575  1.00  0.00           C
ATOM   2479  HB2 LEU   363      72.732  29.430  45.976  1.00  0.00           H
ATOM   2480  HB3 LEU   363      73.027  28.397  44.783  1.00  0.00           H
ATOM   2481  CG  LEU   363      74.012  27.873  46.699  1.00  0.00           C
ATOM   2482  HG  LEU   363      74.819  28.346  47.259  1.00  0.00           H
ATOM   2483  CD1 LEU   363      72.812  27.477  47.561  1.00  0.00           C
ATOM   2484 HD11 LEU   363      72.037  27.005  46.958  1.00  0.00           H
ATOM   2485 HD12 LEU   363      73.082  26.744  48.322  1.00  0.00           H
ATOM   2486 HD13 LEU   363      72.563  28.373  48.130  1.00  0.00           H
ATOM   2487  CD2 LEU   363      74.531  26.595  46.058  1.00  0.00           C
ATOM   2488 HD21 LEU   363      74.724  25.940  46.907  1.00  0.00           H
ATOM   2489 HD22 LEU   363      73.858  26.150  45.325  1.00  0.00           H
ATOM   2490 HD23 LEU   363      75.544  26.758  45.688  1.00  0.00           H
ATOM   2491  C   LEU   363      74.295  30.586  43.822  1.00  0.00           C
ATOM   2492  O   LEU   363      74.840  30.178  42.820  1.00  0.00           O
ATOM   2493  N   ALA   364      73.493  31.650  43.881  1.00  0.00           N
ATOM   2494  H   ALA   364      73.091  31.938  44.762  1.00  0.00           H
ATOM   2495  CA  ALA   364      73.017  32.355  42.725  1.00  0.00           C
ATOM   2496  HA  ALA   364      72.631  31.588  42.053  1.00  0.00           H
ATOM   2497  CB  ALA   364      71.912  33.369  43.025  1.00  0.00           C
ATOM   2498  HB1 ALA   364      71.128  32.744  43.451  1.00  0.00           H
ATOM   2499  HB2 ALA   364      72.332  34.025  43.787  1.00  0.00           H
ATOM   2500  HB3 ALA   364      71.584  33.921  42.145  1.00  0.00           H
ATOM   2501  C   ALA   364      74.210  33.115  41.963  1.00  0.00           C
ATOM   2502  O   ALA   364      74.547  32.764  40.781  1.00  0.00           O
ATOM   2503  N   ALA   365      74.778  34.139  42.601  1.00  0.00           N
ATOM   2504  H   ALA   365      74.449  34.290  43.544  1.00  0.00           H
ATOM   2505  CA  ALA   365      75.710  35.101  41.977  1.00  0.00           C
ATOM   2506  HA  ALA   365      75.311  35.469  41.032  1.00  0.00           H
ATOM   2507  CB  ALA   365      75.837  36.287  42.941  1.00  0.00           C
ATOM   2508  HB1 ALA   365      76.080  36.132  43.992  1.00  0.00           H
ATOM   2509  HB2 ALA   365      76.566  37.017  42.588  1.00  0.00           H
ATOM   2510  HB3 ALA   365      74.851  36.748  42.879  1.00  0.00           H
ATOM   2511  C   ALA   365      77.058  34.335  41.835  1.00  0.00           C
ATOM   2512  O   ALA   365      77.489  34.106  40.676  1.00  0.00           O
ATOM   2513  N   GLY   366      77.723  33.943  42.977  1.00  0.00           N
ATOM   2514  H   GLY   366      77.215  34.097  43.836  1.00  0.00           H
ATOM   2515  CA  GLY   366      79.019  33.248  42.973  1.00  0.00           C
ATOM   2516  HA2 GLY   366      79.718  33.997  42.600  1.00  0.00           H
ATOM   2517  HA3 GLY   366      79.231  33.127  44.035  1.00  0.00           H
ATOM   2518  C   GLY   366      79.082  31.951  42.213  1.00  0.00           C
ATOM   2519  O   GLY   366      79.819  31.814  41.246  1.00  0.00           O
ATOM   2520  N   MET   367      78.415  30.975  42.746  1.00  0.00           N
ATOM   2521  H   MET   367      77.633  31.128  43.367  1.00  0.00           H
ATOM   2522  CA  MET   367      78.587  29.558  42.195  1.00  0.00           C
ATOM   2523  HA  MET   367      79.618  29.485  41.849  1.00  0.00           H
ATOM   2524  CB  MET   367      78.361  28.452  43.313  1.00  0.00           C
ATOM   2525  HB2 MET   367      77.399  28.599  43.804  1.00  0.00           H
ATOM   2526  HB3 MET   367      78.318  27.434  42.926  1.00  0.00           H
ATOM   2527  CG  MET   367      79.482  28.518  44.387  1.00  0.00           C
ATOM   2528  HG2 MET   367      80.291  29.008  43.845  1.00  0.00           H
ATOM   2529  HG3 MET   367      79.193  29.185  45.200  1.00  0.00           H
ATOM   2530  SD  MET   367      79.945  26.932  45.232  1.00  0.00           S
ATOM   2531  CE  MET   367      78.394  26.513  46.054  1.00  0.00           C
ATOM   2532  HE1 MET   367      77.740  26.143  45.265  1.00  0.00           H
ATOM   2533  HE2 MET   367      78.638  25.733  46.775  1.00  0.00           H
ATOM   2534  HE3 MET   367      78.112  27.411  46.604  1.00  0.00           H
ATOM   2535  C   MET   367      77.729  29.283  40.933  1.00  0.00           C
ATOM   2536  O   MET   367      77.767  28.157  40.430  1.00  0.00           O
ATOM   2537  N   LYS   368      77.023  30.300  40.422  1.00  0.00           N
ATOM   2538  H   LYS   368      76.914  31.100  41.029  1.00  0.00           H
ATOM   2539  CA  LYS   368      76.431  30.419  39.063  1.00  0.00           C
ATOM   2540  HA  LYS   368      76.206  31.477  38.929  1.00  0.00           H
ATOM   2541  CB  LYS   368      77.496  30.066  37.861  1.00  0.00           C
ATOM   2542  HB2 LYS   368      77.745  29.005  37.843  1.00  0.00           H
ATOM   2543  HB3 LYS   368      77.004  30.438  36.962  1.00  0.00           H
ATOM   2544  CG  LYS   368      78.918  30.696  38.019  1.00  0.00           C
ATOM   2545  HG2 LYS   368      78.909  31.717  38.401  1.00  0.00           H
ATOM   2546  HG3 LYS   368      79.490  30.116  38.744  1.00  0.00           H
ATOM   2547  CD  LYS   368      79.649  30.458  36.713  1.00  0.00           C
ATOM   2548  HD2 LYS   368      79.517  29.383  36.590  1.00  0.00           H
ATOM   2549  HD3 LYS   368      79.268  30.956  35.822  1.00  0.00           H
ATOM   2550  CE  LYS   368      81.191  30.855  36.771  1.00  0.00           C
ATOM   2551  HE2 LYS   368      81.603  30.873  35.762  1.00  0.00           H
ATOM   2552  HE3 LYS   368      81.218  31.871  37.164  1.00  0.00           H
ATOM   2553  NZ  LYS   368      82.049  30.001  37.627  1.00  0.00           N
ATOM   2554  HZ1 LYS   368      82.991  30.365  37.591  1.00  0.00           H
ATOM   2555  HZ2 LYS   368      81.777  30.081  38.596  1.00  0.00           H
ATOM   2556  HZ3 LYS   368      82.067  29.043  37.306  1.00  0.00           H
ATOM   2557  C   LYS   368      75.174  29.553  38.922  1.00  0.00           C
ATOM   2558  O   LYS   368      74.866  28.998  37.916  1.00  0.00           O
ATOM   2559  N   TRP   369      74.314  29.485  39.939  1.00  0.00           N
ATOM   2560  H   TRP   369      74.598  29.960  40.784  1.00  0.00           H
ATOM   2561  CA  TRP   369      73.160  28.614  39.959  1.00  0.00           C
ATOM   2562  HA  TRP   369      73.345  27.756  39.313  1.00  0.00           H
ATOM   2563  CB  TRP   369      73.003  27.806  41.260  1.00  0.00           C
ATOM   2564  HB2 TRP   369      72.929  28.522  42.079  1.00  0.00           H
ATOM   2565  HB3 TRP   369      72.056  27.267  41.234  1.00  0.00           H
ATOM   2566  CG  TRP   369      74.031  26.785  41.509  1.00  0.00           C
ATOM   2567  CD1 TRP   369      75.164  26.972  42.146  1.00  0.00           C
ATOM   2568  HD1 TRP   369      75.444  27.931  42.558  1.00  0.00           H
ATOM   2569  NE1 TRP   369      75.910  25.825  42.098  1.00  0.00           N
ATOM   2570  HE1 TRP   369      76.819  25.741  42.530  1.00  0.00           H
ATOM   2571  CE2 TRP   369      75.203  24.751  41.512  1.00  0.00           C
ATOM   2572  CZ2 TRP   369      75.519  23.390  41.208  1.00  0.00           C
ATOM   2573  HZ2 TRP   369      76.490  23.003  41.479  1.00  0.00           H
ATOM   2574  CH2 TRP   369      74.664  22.594  40.440  1.00  0.00           C
ATOM   2575  HH2 TRP   369      74.994  21.616  40.122  1.00  0.00           H
ATOM   2576  CZ3 TRP   369      73.468  23.155  40.024  1.00  0.00           C
ATOM   2577  HZ3 TRP   369      72.783  22.569  39.430  1.00  0.00           H
ATOM   2578  CE3 TRP   369      73.140  24.486  40.266  1.00  0.00           C
ATOM   2579  HE3 TRP   369      72.231  24.933  39.891  1.00  0.00           H
ATOM   2580  CD2 TRP   369      74.008  25.374  40.994  1.00  0.00           C
ATOM   2581  C   TRP   369      71.875  29.403  39.607  1.00  0.00           C
ATOM   2582  O   TRP   369      71.482  30.336  40.308  1.00  0.00           O
ATOM   2583  N   GLY   370      71.161  28.939  38.520  1.00  0.00           N
ATOM   2584  H   GLY   370      71.646  28.174  38.073  1.00  0.00           H
ATOM   2585  CA  GLY   370      69.795  29.272  38.035  1.00  0.00           C
ATOM   2586  HA2 GLY   370      69.814  30.204  37.471  1.00  0.00           H
ATOM   2587  HA3 GLY   370      69.640  28.468  37.316  1.00  0.00           H
ATOM   2588  C   GLY   370      68.722  29.144  39.049  1.00  0.00           C
ATOM   2589  O   GLY   370      68.663  28.248  39.960  1.00  0.00           O
ATOM   2590  N   HIP   371      67.657  29.987  38.970  1.00  0.00           N
ATOM   2591  H   HIP   371      67.667  30.733  38.288  1.00  0.00           H
ATOM   2592  CA  HIP   371      66.678  30.246  40.014  1.00  0.00           C
ATOM   2593  HA  HIP   371      67.245  30.460  40.920  1.00  0.00           H
ATOM   2594  CB  HIP   371      65.786  31.434  39.666  1.00  0.00           C
ATOM   2595  HB2 HIP   371      65.369  31.362  38.662  1.00  0.00           H
ATOM   2596  HB3 HIP   371      64.979  31.400  40.398  1.00  0.00           H
ATOM   2597  CG  HIP   371      66.456  32.818  39.782  1.00  0.00           C
ATOM   2598  ND1 HIP   371      65.724  33.964  39.711  1.00  0.00           N
ATOM   2599  HD1 HIP   371      64.724  33.917  39.576  1.00  0.00           H
ATOM   2600  CE1 HIP   371      66.535  34.989  40.034  1.00  0.00           C
ATOM   2601  HE1 HIP   371      66.326  36.041  40.162  1.00  0.00           H
ATOM   2602  NE2 HIP   371      67.823  34.516  40.244  1.00  0.00           N
ATOM   2603  HE2 HIP   371      68.594  35.107  40.521  1.00  0.00           H
ATOM   2604  CD2 HIP   371      67.746  33.118  40.097  1.00  0.00           C
ATOM   2605  HD2 HIP   371      68.588  32.444  40.047  1.00  0.00           H
ATOM   2606  C   HIP   371      65.909  28.946  40.395  1.00  0.00           C
ATOM   2607  O   HIP   371      65.557  28.739  41.572  1.00  0.00           O
ATOM   2608  N   GLU   372      65.624  28.005  39.457  1.00  0.00           N
ATOM   2609  H   GLU   372      65.861  28.227  38.501  1.00  0.00           H
ATOM   2610  CA  GLU   372      64.840  26.828  39.629  1.00  0.00           C
ATOM   2611  HA  GLU   372      63.947  26.942  40.244  1.00  0.00           H
ATOM   2612  CB  GLU   372      64.429  26.366  38.275  1.00  0.00           C
ATOM   2613  HB2 GLU   372      64.125  27.246  37.707  1.00  0.00           H
ATOM   2614  HB3 GLU   372      65.171  25.800  37.712  1.00  0.00           H
ATOM   2615  CG  GLU   372      63.162  25.458  38.320  1.00  0.00           C
ATOM   2616  HG2 GLU   372      63.090  25.039  37.316  1.00  0.00           H
ATOM   2617  HG3 GLU   372      63.246  24.636  39.031  1.00  0.00           H
ATOM   2618  CD  GLU   372      61.883  26.220  38.673  1.00  0.00           C
ATOM   2619  OE1 GLU   372      61.842  27.299  39.324  1.00  0.00           O
ATOM   2620  OE2 GLU   372      60.773  25.794  38.240  1.00  0.00           O
ATOM   2621  C   GLU   372      65.630  25.789  40.424  1.00  0.00           C
ATOM   2622  O   GLU   372      64.991  25.118  41.207  1.00  0.00           O
ATOM   2623  N   ALA   373      66.890  25.600  40.128  1.00  0.00           N
ATOM   2624  H   ALA   373      67.403  26.189  39.488  1.00  0.00           H
ATOM   2625  CA  ALA   373      67.639  24.646  40.909  1.00  0.00           C
ATOM   2626  HA  ALA   373      67.055  23.726  40.897  1.00  0.00           H
ATOM   2627  CB  ALA   373      69.000  24.440  40.152  1.00  0.00           C
ATOM   2628  HB1 ALA   373      68.962  23.704  39.349  1.00  0.00           H
ATOM   2629  HB2 ALA   373      69.541  25.347  39.880  1.00  0.00           H
ATOM   2630  HB3 ALA   373      69.690  24.008  40.877  1.00  0.00           H
ATOM   2631  C   ALA   373      67.826  25.023  42.446  1.00  0.00           C
ATOM   2632  O   ALA   373      67.924  24.203  43.334  1.00  0.00           O
ATOM   2633  N   ILE   374      67.897  26.301  42.805  1.00  0.00           N
ATOM   2634  H   ILE   374      67.958  26.953  42.037  1.00  0.00           H
ATOM   2635  CA  ILE   374      67.823  26.790  44.218  1.00  0.00           C
ATOM   2636  HA  ILE   374      68.507  26.252  44.875  1.00  0.00           H
ATOM   2637  CB  ILE   374      68.261  28.319  44.287  1.00  0.00           C
ATOM   2638  HB  ILE   374      67.696  28.871  43.536  1.00  0.00           H
ATOM   2639  CG2 ILE   374      67.933  28.864  45.732  1.00  0.00           C
ATOM   2640 HG21 ILE   374      68.036  29.946  45.654  1.00  0.00           H
ATOM   2641 HG22 ILE   374      66.883  28.662  45.942  1.00  0.00           H
ATOM   2642 HG23 ILE   374      68.634  28.497  46.482  1.00  0.00           H
ATOM   2643  CG1 ILE   374      69.770  28.477  44.115  1.00  0.00           C
ATOM   2644 HG12 ILE   374      70.391  28.139  44.945  1.00  0.00           H
ATOM   2645 HG13 ILE   374      69.966  27.865  43.235  1.00  0.00           H
ATOM   2646  CD1 ILE   374      70.183  29.872  43.627  1.00  0.00           C
ATOM   2647 HD11 ILE   374      71.246  29.811  43.391  1.00  0.00           H
ATOM   2648 HD12 ILE   374      69.758  30.013  42.634  1.00  0.00           H
ATOM   2649 HD13 ILE   374      69.964  30.599  44.409  1.00  0.00           H
ATOM   2650  C   ILE   374      66.374  26.616  44.564  1.00  0.00           C
ATOM   2651  O   ILE   374      66.156  25.983  45.563  1.00  0.00           O
ATOM   2652  N   GLU   375      65.358  27.149  43.836  1.00  0.00           N
ATOM   2653  H   GLU   375      65.596  27.706  43.028  1.00  0.00           H
ATOM   2654  CA  GLU   375      63.937  26.935  44.097  1.00  0.00           C
ATOM   2655  HA  GLU   375      63.789  27.378  45.082  1.00  0.00           H
ATOM   2656  CB  GLU   375      62.927  27.549  43.074  1.00  0.00           C
ATOM   2657  HB2 GLU   375      63.243  28.546  42.769  1.00  0.00           H
ATOM   2658  HB3 GLU   375      62.802  26.813  42.280  1.00  0.00           H
ATOM   2659  CG  GLU   375      61.553  27.688  43.624  1.00  0.00           C
ATOM   2660  HG2 GLU   375      61.039  26.736  43.495  1.00  0.00           H
ATOM   2661  HG3 GLU   375      61.729  27.977  44.661  1.00  0.00           H
ATOM   2662  CD  GLU   375      60.582  28.740  42.882  1.00  0.00           C
ATOM   2663  OE1 GLU   375      60.839  29.207  41.763  1.00  0.00           O
ATOM   2664  OE2 GLU   375      59.482  28.965  43.467  1.00  0.00           O
ATOM   2665  C   GLU   375      63.521  25.478  44.486  1.00  0.00           C
ATOM   2666  O   GLU   375      62.825  25.247  45.428  1.00  0.00           O
ATOM   2667  N   ALA   376      64.027  24.447  43.706  1.00  0.00           N
ATOM   2668  H   ALA   376      64.629  24.691  42.933  1.00  0.00           H
ATOM   2669  CA  ALA   376      63.901  22.984  43.789  1.00  0.00           C
ATOM   2670  HA  ALA   376      62.908  22.578  43.594  1.00  0.00           H
ATOM   2671  CB  ALA   376      64.772  22.420  42.640  1.00  0.00           C
ATOM   2672  HB1 ALA   376      65.832  22.631  42.787  1.00  0.00           H
ATOM   2673  HB2 ALA   376      64.630  21.341  42.582  1.00  0.00           H
ATOM   2674  HB3 ALA   376      64.445  22.818  41.679  1.00  0.00           H
ATOM   2675  C   ALA   376      64.390  22.375  45.124  1.00  0.00           C
ATOM   2676  O   ALA   376      64.158  21.173  45.326  1.00  0.00           O
ATOM   2677  N   ASN   377      65.038  23.181  45.951  1.00  0.00           N
ATOM   2678  H   ASN   377      65.144  24.055  45.455  1.00  0.00           H
ATOM   2679  CA  ASN   377      65.401  22.933  47.329  1.00  0.00           C
ATOM   2680  HA  ASN   377      65.021  21.940  47.573  1.00  0.00           H
ATOM   2681  CB  ASN   377      66.939  22.887  47.325  1.00  0.00           C
ATOM   2682  HB2 ASN   377      67.305  23.881  47.065  1.00  0.00           H
ATOM   2683  HB3 ASN   377      67.193  22.533  48.324  1.00  0.00           H
ATOM   2684  CG  ASN   377      67.425  21.808  46.403  1.00  0.00           C
ATOM   2685  OD1 ASN   377      67.434  20.637  46.700  1.00  0.00           O
ATOM   2686  ND2 ASN   377      68.024  22.193  45.283  1.00  0.00           N
ATOM   2687 HD21 ASN   377      68.369  21.405  44.754  1.00  0.00           H
ATOM   2688 HD22 ASN   377      67.879  23.163  45.039  1.00  0.00           H
ATOM   2689  C   ASN   377      64.891  23.948  48.469  1.00  0.00           C
ATOM   2690  O   ASN   377      65.403  23.955  49.577  1.00  0.00           O
ATOM   2691  N   SER   378      63.892  24.748  48.114  1.00  0.00           N
ATOM   2692  H   SER   378      63.494  24.747  47.186  1.00  0.00           H
ATOM   2693  CA  SER   378      63.189  25.647  49.052  1.00  0.00           C
ATOM   2694  HA  SER   378      63.909  26.369  49.437  1.00  0.00           H
ATOM   2695  CB  SER   378      62.103  26.452  48.322  1.00  0.00           C
ATOM   2696  HB2 SER   378      61.592  27.125  49.010  1.00  0.00           H
ATOM   2697  HB3 SER   378      62.653  26.995  47.553  1.00  0.00           H
ATOM   2698  OG  SER   378      61.048  25.665  47.806  1.00  0.00           O
ATOM   2699  HG  SER   378      60.244  26.189  47.793  1.00  0.00           H
ATOM   2700  C   SER   378      62.725  24.833  50.182  1.00  0.00           C
ATOM   2701  O   SER   378      62.852  25.278  51.321  1.00  0.00           O
ATOM   2702  N   GLN   379      62.220  23.585  49.918  1.00  0.00           N
ATOM   2703  H   GLN   379      62.102  23.416  48.930  1.00  0.00           H
ATOM   2704  CA  GLN   379      61.580  22.749  50.932  1.00  0.00           C
ATOM   2705  HA  GLN   379      60.765  23.342  51.349  1.00  0.00           H
ATOM   2706  CB  GLN   379      60.929  21.515  50.307  1.00  0.00           C
ATOM   2707  HB2 GLN   379      60.298  21.054  51.067  1.00  0.00           H
ATOM   2708  HB3 GLN   379      60.445  21.734  49.355  1.00  0.00           H
ATOM   2709  CG  GLN   379      61.883  20.492  49.739  1.00  0.00           C
ATOM   2710  HG2 GLN   379      62.764  20.335  50.362  1.00  0.00           H
ATOM   2711  HG3 GLN   379      61.416  19.510  49.668  1.00  0.00           H
ATOM   2712  CD  GLN   379      62.374  20.675  48.321  1.00  0.00           C
ATOM   2713  OE1 GLN   379      62.426  21.779  47.782  1.00  0.00           O
ATOM   2714  NE2 GLN   379      63.001  19.659  47.734  1.00  0.00           N
ATOM   2715 HE21 GLN   379      63.338  19.845  46.800  1.00  0.00           H
ATOM   2716 HE22 GLN   379      63.144  18.741  48.130  1.00  0.00           H
ATOM   2717  C   GLN   379      62.616  22.460  52.105  1.00  0.00           C
ATOM   2718  O   GLN   379      62.211  22.365  53.253  1.00  0.00           O
ATOM   2719  N   TYR   380      63.885  22.369  51.781  1.00  0.00           N
ATOM   2720  H   TYR   380      64.182  22.646  50.857  1.00  0.00           H
ATOM   2721  CA  TYR   380      64.944  22.101  52.792  1.00  0.00           C
ATOM   2722  HA  TYR   380      64.652  21.230  53.379  1.00  0.00           H
ATOM   2723  CB  TYR   380      66.148  21.685  51.890  1.00  0.00           C
ATOM   2724  HB2 TYR   380      66.076  22.319  51.006  1.00  0.00           H
ATOM   2725  HB3 TYR   380      67.070  21.916  52.422  1.00  0.00           H
ATOM   2726  CG  TYR   380      66.263  20.240  51.406  1.00  0.00           C
ATOM   2727  CD1 TYR   380      66.612  19.231  52.318  1.00  0.00           C
ATOM   2728  HD1 TYR   380      66.838  19.585  53.313  1.00  0.00           H
ATOM   2729  CE1 TYR   380      66.669  17.870  51.948  1.00  0.00           C
ATOM   2730  HE1 TYR   380      66.789  17.055  52.646  1.00  0.00           H
ATOM   2731  CZ  TYR   380      66.390  17.518  50.611  1.00  0.00           C
ATOM   2732  OH  TYR   380      66.617  16.279  50.263  1.00  0.00           O
ATOM   2733  HH  TYR   380      66.590  16.223  49.305  1.00  0.00           H
ATOM   2734  CE2 TYR   380      66.114  18.514  49.669  1.00  0.00           C
ATOM   2735  HE2 TYR   380      65.785  18.313  48.660  1.00  0.00           H
ATOM   2736  CD2 TYR   380      66.166  19.865  50.022  1.00  0.00           C
ATOM   2737  HD2 TYR   380      65.850  20.579  49.275  1.00  0.00           H
ATOM   2738  C   TYR   380      65.295  23.298  53.650  1.00  0.00           C
ATOM   2739  O   TYR   380      65.378  23.179  54.899  1.00  0.00           O
ATOM   2740  N   PHE   381      65.361  24.484  53.014  1.00  0.00           N
ATOM   2741  H   PHE   381      65.203  24.467  52.017  1.00  0.00           H
ATOM   2742  CA  PHE   381      65.610  25.785  53.640  1.00  0.00           C
ATOM   2743  HA  PHE   381      66.500  25.642  54.252  1.00  0.00           H
ATOM   2744  CB  PHE   381      65.690  26.897  52.553  1.00  0.00           C
ATOM   2745  HB2 PHE   381      64.722  26.994  52.061  1.00  0.00           H
ATOM   2746  HB3 PHE   381      65.675  27.894  52.993  1.00  0.00           H
ATOM   2747  CG  PHE   381      66.866  26.811  51.508  1.00  0.00           C
ATOM   2748  CD1 PHE   381      66.645  26.984  50.124  1.00  0.00           C
ATOM   2749  HD1 PHE   381      65.650  27.209  49.769  1.00  0.00           H
ATOM   2750  CE1 PHE   381      67.760  27.115  49.249  1.00  0.00           C
ATOM   2751  HE1 PHE   381      67.605  27.357  48.208  1.00  0.00           H
ATOM   2752  CZ  PHE   381      69.002  26.978  49.775  1.00  0.00           C
ATOM   2753  HZ  PHE   381      69.769  27.206  49.049  1.00  0.00           H
ATOM   2754  CE2 PHE   381      69.327  26.777  51.153  1.00  0.00           C
ATOM   2755  HE2 PHE   381      70.331  26.715  51.547  1.00  0.00           H
ATOM   2756  CD2 PHE   381      68.185  26.779  51.993  1.00  0.00           C
ATOM   2757  HD2 PHE   381      68.369  26.632  53.047  1.00  0.00           H
ATOM   2758  C   PHE   381      64.436  26.076  54.616  1.00  0.00           C
ATOM   2759  O   PHE   381      64.624  26.305  55.771  1.00  0.00           O
ATOM   2760  N   HID   382      63.172  25.885  54.118  1.00  0.00           N
ATOM   2761  H   HID   382      63.009  25.885  53.121  1.00  0.00           H
ATOM   2762  CA  HID   382      61.939  26.153  54.878  1.00  0.00           C
ATOM   2763  HA  HID   382      61.872  27.138  55.339  1.00  0.00           H
ATOM   2764  CB  HID   382      60.686  26.119  54.023  1.00  0.00           C
ATOM   2765  HB2 HID   382      60.551  25.134  53.577  1.00  0.00           H
ATOM   2766  HB3 HID   382      59.823  26.203  54.683  1.00  0.00           H
ATOM   2767  CG  HID   382      60.601  27.225  52.987  1.00  0.00           C
ATOM   2768  ND1 HID   382      59.782  27.237  51.883  1.00  0.00           N
ATOM   2769  HD1 HID   382      59.093  26.517  51.719  1.00  0.00           H
ATOM   2770  CE1 HID   382      60.129  28.333  51.123  1.00  0.00           C
ATOM   2771  HE1 HID   382      59.557  28.654  50.265  1.00  0.00           H
ATOM   2772  NE2 HID   382      61.092  29.030  51.733  1.00  0.00           N
ATOM   2773  CD2 HID   382      61.486  28.303  52.876  1.00  0.00           C
ATOM   2774  HD2 HID   382      62.242  28.611  53.584  1.00  0.00           H
ATOM   2775  C   HID   382      61.775  25.176  56.059  1.00  0.00           C
ATOM   2776  O   HID   382      61.354  25.573  57.162  1.00  0.00           O
ATOM   2777  N   LEU   383      62.151  23.914  55.819  1.00  0.00           N
ATOM   2778  H   LEU   383      62.383  23.691  54.861  1.00  0.00           H
ATOM   2779  CA  LEU   383      62.264  22.913  56.866  1.00  0.00           C
ATOM   2780  HA  LEU   383      61.257  22.745  57.248  1.00  0.00           H
ATOM   2781  CB  LEU   383      62.746  21.562  56.316  1.00  0.00           C
ATOM   2782  HB2 LEU   383      61.986  21.269  55.592  1.00  0.00           H
ATOM   2783  HB3 LEU   383      63.706  21.628  55.803  1.00  0.00           H
ATOM   2784  CG  LEU   383      62.805  20.400  57.307  1.00  0.00           C
ATOM   2785  HG  LEU   383      63.503  20.598  58.121  1.00  0.00           H
ATOM   2786  CD1 LEU   383      61.389  20.174  57.903  1.00  0.00           C
ATOM   2787 HD11 LEU   383      61.116  21.033  58.516  1.00  0.00           H
ATOM   2788 HD12 LEU   383      60.725  20.058  57.047  1.00  0.00           H
ATOM   2789 HD13 LEU   383      61.437  19.294  58.543  1.00  0.00           H
ATOM   2790  CD2 LEU   383      63.173  19.079  56.584  1.00  0.00           C
ATOM   2791 HD21 LEU   383      62.832  19.048  55.549  1.00  0.00           H
ATOM   2792 HD22 LEU   383      64.232  19.232  56.377  1.00  0.00           H
ATOM   2793 HD23 LEU   383      62.993  18.199  57.202  1.00  0.00           H
ATOM   2794  C   LEU   383      63.227  23.561  57.937  1.00  0.00           C
ATOM   2795  O   LEU   383      62.799  23.904  59.055  1.00  0.00           O
ATOM   2796  N   ALA   384      64.513  23.778  57.627  1.00  0.00           N
ATOM   2797  H   ALA   384      64.895  23.554  56.719  1.00  0.00           H
ATOM   2798  CA  ALA   384      65.510  24.169  58.566  1.00  0.00           C
ATOM   2799  HA  ALA   384      65.495  23.430  59.367  1.00  0.00           H
ATOM   2800  CB  ALA   384      66.903  24.210  57.915  1.00  0.00           C
ATOM   2801  HB1 ALA   384      67.620  24.634  58.618  1.00  0.00           H
ATOM   2802  HB2 ALA   384      67.062  23.204  57.524  1.00  0.00           H
ATOM   2803  HB3 ALA   384      66.738  24.937  57.119  1.00  0.00           H
ATOM   2804  C   ALA   384      65.120  25.478  59.275  1.00  0.00           C
ATOM   2805  O   ALA   384      65.278  25.691  60.491  1.00  0.00           O
ATOM   2806  N   ALA   385      64.600  26.471  58.597  1.00  0.00           N
ATOM   2807  H   ALA   385      64.541  26.371  57.594  1.00  0.00           H
ATOM   2808  CA  ALA   385      64.443  27.827  59.112  1.00  0.00           C
ATOM   2809  HA  ALA   385      65.438  28.229  59.303  1.00  0.00           H
ATOM   2810  CB  ALA   385      63.702  28.716  58.006  1.00  0.00           C
ATOM   2811  HB1 ALA   385      64.271  28.692  57.076  1.00  0.00           H
ATOM   2812  HB2 ALA   385      62.738  28.260  57.780  1.00  0.00           H
ATOM   2813  HB3 ALA   385      63.722  29.775  58.262  1.00  0.00           H
ATOM   2814  C   ALA   385      63.609  27.908  60.345  1.00  0.00           C
ATOM   2815  O   ALA   385      63.883  28.706  61.260  1.00  0.00           O
ATOM   2816  N   TRP   386      62.566  27.012  60.447  1.00  0.00           N
ATOM   2817  H   TRP   386      62.487  26.283  59.752  1.00  0.00           H
ATOM   2818  CA  TRP   386      61.509  27.061  61.452  1.00  0.00           C
ATOM   2819  HA  TRP   386      61.653  27.883  62.153  1.00  0.00           H
ATOM   2820  CB  TRP   386      60.169  27.476  60.842  1.00  0.00           C
ATOM   2821  HB2 TRP   386      59.844  26.699  60.150  1.00  0.00           H
ATOM   2822  HB3 TRP   386      59.452  27.434  61.662  1.00  0.00           H
ATOM   2823  CG  TRP   386      60.096  28.865  60.271  1.00  0.00           C
ATOM   2824  CD1 TRP   386      60.445  29.983  60.907  1.00  0.00           C
ATOM   2825  HD1 TRP   386      60.783  30.081  61.928  1.00  0.00           H
ATOM   2826  NE1 TRP   386      60.355  31.084  60.103  1.00  0.00           N
ATOM   2827  HE1 TRP   386      60.596  32.024  60.386  1.00  0.00           H
ATOM   2828  CE2 TRP   386      60.019  30.688  58.832  1.00  0.00           C
ATOM   2829  CZ2 TRP   386      59.686  31.357  57.606  1.00  0.00           C
ATOM   2830  HZ2 TRP   386      59.702  32.437  57.625  1.00  0.00           H
ATOM   2831  CH2 TRP   386      59.395  30.678  56.450  1.00  0.00           C
ATOM   2832  HH2 TRP   386      59.309  31.151  55.483  1.00  0.00           H
ATOM   2833  CZ3 TRP   386      59.430  29.264  56.474  1.00  0.00           C
ATOM   2834  HZ3 TRP   386      59.467  28.701  55.553  1.00  0.00           H
ATOM   2835  CE3 TRP   386      59.816  28.568  57.662  1.00  0.00           C
ATOM   2836  HE3 TRP   386      59.800  27.488  57.648  1.00  0.00           H
ATOM   2837  CD2 TRP   386      59.909  29.265  58.876  1.00  0.00           C
ATOM   2838  C   TRP   386      61.399  25.675  62.232  1.00  0.00           C
ATOM   2839  O   TRP   386      60.982  25.680  63.397  1.00  0.00           O
ATOM   2840  N   ALA   387      61.759  24.514  61.788  1.00  0.00           N
ATOM   2841  H   ALA   387      62.339  24.471  60.962  1.00  0.00           H
ATOM   2842  CA  ALA   387      61.765  23.269  62.512  1.00  0.00           C
ATOM   2843  HA  ALA   387      60.847  23.051  63.058  1.00  0.00           H
ATOM   2844  CB  ALA   387      62.053  22.090  61.562  1.00  0.00           C
ATOM   2845  HB1 ALA   387      63.035  22.210  61.104  1.00  0.00           H
ATOM   2846  HB2 ALA   387      61.977  21.169  62.141  1.00  0.00           H
ATOM   2847  HB3 ALA   387      61.223  22.093  60.855  1.00  0.00           H
ATOM   2848  C   ALA   387      62.900  23.322  63.511  1.00  0.00           C
ATOM   2849  O   ALA   387      62.731  22.687  64.585  1.00  0.00           O
ATOM   2850  N   VAL   388      63.986  24.000  63.182  1.00  0.00           N
ATOM   2851  H   VAL   388      64.023  24.394  62.253  1.00  0.00           H
ATOM   2852  CA  VAL   388      65.129  23.993  64.120  1.00  0.00           C
ATOM   2853  HA  VAL   388      65.292  22.960  64.428  1.00  0.00           H
ATOM   2854  CB  VAL   388      66.364  24.579  63.433  1.00  0.00           C
ATOM   2855  HB  VAL   388      66.131  25.517  62.928  1.00  0.00           H
ATOM   2856  CG1 VAL   388      67.475  24.907  64.428  1.00  0.00           C
ATOM   2857 HG11 VAL   388      67.225  25.545  65.276  1.00  0.00           H
ATOM   2858 HG12 VAL   388      67.757  23.958  64.884  1.00  0.00           H
ATOM   2859 HG13 VAL   388      68.430  25.199  63.993  1.00  0.00           H
ATOM   2860  CG2 VAL   388      66.979  23.579  62.406  1.00  0.00           C
ATOM   2861 HG21 VAL   388      67.869  23.987  61.926  1.00  0.00           H
ATOM   2862 HG22 VAL   388      67.290  22.640  62.864  1.00  0.00           H
ATOM   2863 HG23 VAL   388      66.204  23.333  61.680  1.00  0.00           H
ATOM   2864  C   VAL   388      64.668  24.728  65.413  1.00  0.00           C
ATOM   2865  O   VAL   388      64.936  24.198  66.549  1.00  0.00           O
ATOM   2866  N   PRO   389      64.139  25.974  65.361  1.00  0.00           N
ATOM   2867  CD  PRO   389      64.026  26.885  64.232  1.00  0.00           C
ATOM   2868  HD2 PRO   389      63.622  26.334  63.382  1.00  0.00           H
ATOM   2869  HD3 PRO   389      64.961  27.332  63.892  1.00  0.00           H
ATOM   2870  CG  PRO   389      63.147  27.988  64.635  1.00  0.00           C
ATOM   2871  HG2 PRO   389      62.073  27.813  64.577  1.00  0.00           H
ATOM   2872  HG3 PRO   389      63.416  28.851  64.027  1.00  0.00           H
ATOM   2873  CB  PRO   389      63.508  28.175  66.118  1.00  0.00           C
ATOM   2874  HB2 PRO   389      62.667  28.670  66.604  1.00  0.00           H
ATOM   2875  HB3 PRO   389      64.431  28.755  66.093  1.00  0.00           H
ATOM   2876  CA  PRO   389      63.748  26.736  66.540  1.00  0.00           C
ATOM   2877  HA  PRO   389      64.571  26.778  67.253  1.00  0.00           H
ATOM   2878  C   PRO   389      62.492  26.116  67.220  1.00  0.00           C
ATOM   2879  O   PRO   389      62.371  26.381  68.408  1.00  0.00           O
ATOM   2880  N   ALA   390      61.586  25.371  66.549  1.00  0.00           N
ATOM   2881  H   ALA   390      61.624  25.458  65.544  1.00  0.00           H
ATOM   2882  CA  ALA   390      60.499  24.595  67.216  1.00  0.00           C
ATOM   2883  HA  ALA   390      59.745  25.211  67.707  1.00  0.00           H
ATOM   2884  CB  ALA   390      59.633  23.725  66.194  1.00  0.00           C
ATOM   2885  HB1 ALA   390      59.203  24.320  65.389  1.00  0.00           H
ATOM   2886  HB2 ALA   390      60.268  22.964  65.740  1.00  0.00           H
ATOM   2887  HB3 ALA   390      58.774  23.313  66.723  1.00  0.00           H
ATOM   2888  C   ALA   390      61.099  23.741  68.396  1.00  0.00           C
ATOM   2889  O   ALA   390      60.870  24.012  69.581  1.00  0.00           O
ATOM   2890  N   VAL   391      62.009  22.819  68.025  1.00  0.00           N
ATOM   2891  H   VAL   391      62.246  22.714  67.049  1.00  0.00           H
ATOM   2892  CA  VAL   391      62.539  21.860  68.998  1.00  0.00           C
ATOM   2893  HA  VAL   391      61.729  21.514  69.640  1.00  0.00           H
ATOM   2894  CB  VAL   391      63.027  20.587  68.417  1.00  0.00           C
ATOM   2895  HB  VAL   391      63.204  19.876  69.223  1.00  0.00           H
ATOM   2896  CG1 VAL   391      62.018  19.796  67.496  1.00  0.00           C
ATOM   2897 HG11 VAL   391      61.967  20.248  66.506  1.00  0.00           H
ATOM   2898 HG12 VAL   391      62.359  18.779  67.303  1.00  0.00           H
ATOM   2899 HG13 VAL   391      60.996  19.877  67.867  1.00  0.00           H
ATOM   2900  CG2 VAL   391      64.324  20.853  67.607  1.00  0.00           C
ATOM   2901 HG21 VAL   391      65.106  21.367  68.166  1.00  0.00           H
ATOM   2902 HG22 VAL   391      64.720  19.871  67.347  1.00  0.00           H
ATOM   2903 HG23 VAL   391      64.073  21.275  66.634  1.00  0.00           H
ATOM   2904  C   VAL   391      63.488  22.504  70.015  1.00  0.00           C
ATOM   2905  O   VAL   391      63.472  22.108  71.162  1.00  0.00           O
ATOM   2906  N   LYS   392      64.281  23.575  69.701  1.00  0.00           N
ATOM   2907  H   LYS   392      64.160  24.003  68.794  1.00  0.00           H
ATOM   2908  CA  LYS   392      65.099  24.359  70.624  1.00  0.00           C
ATOM   2909  HA  LYS   392      65.733  23.622  71.118  1.00  0.00           H
ATOM   2910  CB  LYS   392      66.037  25.244  69.792  1.00  0.00           C
ATOM   2911  HB2 LYS   392      65.447  25.824  69.083  1.00  0.00           H
ATOM   2912  HB3 LYS   392      66.557  25.840  70.543  1.00  0.00           H
ATOM   2913  CG  LYS   392      67.245  24.468  69.231  1.00  0.00           C
ATOM   2914  HG2 LYS   392      66.818  23.739  68.542  1.00  0.00           H
ATOM   2915  HG3 LYS   392      67.846  25.125  68.603  1.00  0.00           H
ATOM   2916  CD  LYS   392      68.127  23.709  70.238  1.00  0.00           C
ATOM   2917  HD2 LYS   392      68.443  24.287  71.106  1.00  0.00           H
ATOM   2918  HD3 LYS   392      67.617  22.800  70.557  1.00  0.00           H
ATOM   2919  CE  LYS   392      69.404  23.380  69.446  1.00  0.00           C
ATOM   2920  HE2 LYS   392      69.197  22.812  68.539  1.00  0.00           H
ATOM   2921  HE3 LYS   392      69.960  24.267  69.142  1.00  0.00           H
ATOM   2922  NZ  LYS   392      70.234  22.402  70.212  1.00  0.00           N
ATOM   2923  HZ1 LYS   392      69.786  21.497  70.244  1.00  0.00           H
ATOM   2924  HZ2 LYS   392      71.150  22.190  69.845  1.00  0.00           H
ATOM   2925  HZ3 LYS   392      70.305  22.748  71.158  1.00  0.00           H
ATOM   2926  C   LYS   392      64.305  25.278  71.638  1.00  0.00           C
ATOM   2927  O   LYS   392      64.482  25.064  72.816  1.00  0.00           O
ATOM   2928  N   THR   393      63.266  25.986  71.155  1.00  0.00           N
ATOM   2929  H   THR   393      62.930  25.881  70.209  1.00  0.00           H
ATOM   2930  CA  THR   393      62.261  26.706  72.010  1.00  0.00           C
ATOM   2931  HA  THR   393      62.819  27.492  72.519  1.00  0.00           H
ATOM   2932  CB  THR   393      61.109  27.401  71.224  1.00  0.00           C
ATOM   2933  HB  THR   393      60.628  26.611  70.647  1.00  0.00           H
ATOM   2934  CG2 THR   393      59.976  28.129  71.918  1.00  0.00           C
ATOM   2935 HG21 THR   393      60.400  28.657  72.772  1.00  0.00           H
ATOM   2936 HG22 THR   393      59.458  28.801  71.234  1.00  0.00           H
ATOM   2937 HG23 THR   393      59.313  27.346  72.287  1.00  0.00           H
ATOM   2938  OG1 THR   393      61.716  28.220  70.319  1.00  0.00           O
ATOM   2939  HG1 THR   393      61.566  27.767  69.486  1.00  0.00           H
ATOM   2940  C   THR   393      61.562  25.681  72.995  1.00  0.00           C
ATOM   2941  O   THR   393      61.536  25.919  74.223  1.00  0.00           O
ATOM   2942  N   ILE   394      61.124  24.527  72.537  1.00  0.00           N
ATOM   2943  H   ILE   394      61.100  24.485  71.528  1.00  0.00           H
ATOM   2944  CA  ILE   394      60.646  23.338  73.320  1.00  0.00           C
ATOM   2945  HA  ILE   394      59.808  23.698  73.916  1.00  0.00           H
ATOM   2946  CB  ILE   394      60.009  22.195  72.379  1.00  0.00           C
ATOM   2947  HB  ILE   394      60.618  21.970  71.503  1.00  0.00           H
ATOM   2948  CG2 ILE   394      59.901  20.838  73.046  1.00  0.00           C
ATOM   2949 HG21 ILE   394      60.855  20.539  73.480  1.00  0.00           H
ATOM   2950 HG22 ILE   394      59.267  20.920  73.928  1.00  0.00           H
ATOM   2951 HG23 ILE   394      59.551  20.057  72.371  1.00  0.00           H
ATOM   2952  CG1 ILE   394      58.604  22.658  71.890  1.00  0.00           C
ATOM   2953 HG12 ILE   394      57.891  22.531  72.705  1.00  0.00           H
ATOM   2954 HG13 ILE   394      58.656  23.720  71.650  1.00  0.00           H
ATOM   2955  CD1 ILE   394      58.092  21.819  70.808  1.00  0.00           C
ATOM   2956 HD11 ILE   394      58.954  21.490  70.229  1.00  0.00           H
ATOM   2957 HD12 ILE   394      57.622  20.906  71.174  1.00  0.00           H
ATOM   2958 HD13 ILE   394      57.379  22.348  70.175  1.00  0.00           H
ATOM   2959  C   ILE   394      61.710  22.718  74.281  1.00  0.00           C
ATOM   2960  O   ILE   394      61.359  22.314  75.372  1.00  0.00           O
ATOM   2961  N   THR   395      63.013  22.695  73.911  1.00  0.00           N
ATOM   2962  H   THR   395      63.269  22.977  72.975  1.00  0.00           H
ATOM   2963  CA  THR   395      64.062  22.431  74.953  1.00  0.00           C
ATOM   2964  HA  THR   395      64.019  21.401  75.308  1.00  0.00           H
ATOM   2965  CB  THR   395      65.455  22.437  74.328  1.00  0.00           C
ATOM   2966  HB  THR   395      65.750  23.473  74.166  1.00  0.00           H
ATOM   2967  CG2 THR   395      66.704  21.872  75.057  1.00  0.00           C
ATOM   2968 HG21 THR   395      67.525  22.572  74.902  1.00  0.00           H
ATOM   2969 HG22 THR   395      66.535  21.653  76.111  1.00  0.00           H
ATOM   2970 HG23 THR   395      67.158  20.937  74.730  1.00  0.00           H
ATOM   2971  OG1 THR   395      65.471  21.814  73.056  1.00  0.00           O
ATOM   2972  HG1 THR   395      64.700  22.001  72.515  1.00  0.00           H
ATOM   2973  C   THR   395      63.925  23.312  76.178  1.00  0.00           C
ATOM   2974  O   THR   395      63.976  22.836  77.357  1.00  0.00           O
ATOM   2975  N   ILE   396      63.845  24.634  75.957  1.00  0.00           N
ATOM   2976  H   ILE   396      63.845  24.929  74.990  1.00  0.00           H
ATOM   2977  CA  ILE   396      63.733  25.667  77.008  1.00  0.00           C
ATOM   2978  HA  ILE   396      64.564  25.565  77.705  1.00  0.00           H
ATOM   2979  CB  ILE   396      63.755  27.067  76.365  1.00  0.00           C
ATOM   2980  HB  ILE   396      63.036  27.073  75.546  1.00  0.00           H
ATOM   2981  CG2 ILE   396      63.521  28.134  77.417  1.00  0.00           C
ATOM   2982 HG21 ILE   396      63.449  29.163  77.062  1.00  0.00           H
ATOM   2983 HG22 ILE   396      62.587  27.851  77.902  1.00  0.00           H
ATOM   2984 HG23 ILE   396      64.291  28.070  78.185  1.00  0.00           H
ATOM   2985  CG1 ILE   396      65.133  27.463  75.661  1.00  0.00           C
ATOM   2986 HG12 ILE   396      65.878  27.719  76.415  1.00  0.00           H
ATOM   2987 HG13 ILE   396      65.470  26.636  75.037  1.00  0.00           H
ATOM   2988  CD1 ILE   396      64.832  28.691  74.795  1.00  0.00           C
ATOM   2989 HD11 ILE   396      64.014  28.485  74.105  1.00  0.00           H
ATOM   2990 HD12 ILE   396      64.535  29.509  75.452  1.00  0.00           H
ATOM   2991 HD13 ILE   396      65.733  29.050  74.297  1.00  0.00           H
ATOM   2992  C   ILE   396      62.427  25.428  77.837  1.00  0.00           C
ATOM   2993  O   ILE   396      62.477  25.313  79.037  1.00  0.00           O
ATOM   2994  N   LEU   397      61.221  25.356  77.297  1.00  0.00           N
ATOM   2995  H   LEU   397      61.217  25.399  76.288  1.00  0.00           H
ATOM   2996  CA  LEU   397      59.869  25.091  77.888  1.00  0.00           C
ATOM   2997  HA  LEU   397      59.678  25.872  78.624  1.00  0.00           H
ATOM   2998  CB  LEU   397      58.819  25.178  76.798  1.00  0.00           C
ATOM   2999  HB2 LEU   397      59.182  24.489  76.035  1.00  0.00           H
ATOM   3000  HB3 LEU   397      57.943  24.797  77.323  1.00  0.00           H
ATOM   3001  CG  LEU   397      58.658  26.621  76.187  1.00  0.00           C
ATOM   3002  HG  LEU   397      59.641  27.065  76.029  1.00  0.00           H
ATOM   3003  CD1 LEU   397      57.877  26.437  74.925  1.00  0.00           C
ATOM   3004 HD11 LEU   397      58.528  25.920  74.220  1.00  0.00           H
ATOM   3005 HD12 LEU   397      56.895  25.985  75.069  1.00  0.00           H
ATOM   3006 HD13 LEU   397      57.667  27.431  74.530  1.00  0.00           H
ATOM   3007  CD2 LEU   397      57.911  27.572  77.084  1.00  0.00           C
ATOM   3008 HD21 LEU   397      58.017  28.580  76.681  1.00  0.00           H
ATOM   3009 HD22 LEU   397      56.842  27.385  77.178  1.00  0.00           H
ATOM   3010 HD23 LEU   397      58.406  27.641  78.053  1.00  0.00           H
ATOM   3011  C   LEU   397      59.977  23.769  78.597  1.00  0.00           C
ATOM   3012  O   LEU   397      59.339  23.589  79.601  1.00  0.00           O
ATOM   3013  N   ALA   398      60.795  22.779  78.108  1.00  0.00           N
ATOM   3014  H   ALA   398      61.487  23.069  77.432  1.00  0.00           H
ATOM   3015  CA  ALA   398      60.986  21.504  78.785  1.00  0.00           C
ATOM   3016  HA  ALA   398      59.999  21.308  79.206  1.00  0.00           H
ATOM   3017  CB  ALA   398      61.313  20.448  77.749  1.00  0.00           C
ATOM   3018  HB1 ALA   398      62.270  20.652  77.269  1.00  0.00           H
ATOM   3019  HB2 ALA   398      61.461  19.483  78.235  1.00  0.00           H
ATOM   3020  HB3 ALA   398      60.492  20.446  77.032  1.00  0.00           H
ATOM   3021  C   ALA   398      62.052  21.546  79.953  1.00  0.00           C
ATOM   3022  O   ALA   398      62.133  20.570  80.680  1.00  0.00           O
ATOM   3023  N   MET   399      62.764  22.638  80.158  1.00  0.00           N
ATOM   3024  H   MET   399      62.853  23.366  79.464  1.00  0.00           H
ATOM   3025  CA  MET   399      63.639  22.789  81.303  1.00  0.00           C
ATOM   3026  HA  MET   399      63.517  22.034  82.079  1.00  0.00           H
ATOM   3027  CB  MET   399      65.158  22.701  80.894  1.00  0.00           C
ATOM   3028  HB2 MET   399      65.762  22.604  81.797  1.00  0.00           H
ATOM   3029  HB3 MET   399      65.313  21.825  80.264  1.00  0.00           H
ATOM   3030  CG  MET   399      65.705  23.919  80.185  1.00  0.00           C
ATOM   3031  HG2 MET   399      65.168  24.156  79.266  1.00  0.00           H
ATOM   3032  HG3 MET   399      65.484  24.747  80.858  1.00  0.00           H
ATOM   3033  SD  MET   399      67.527  23.881  79.915  1.00  0.00           S
ATOM   3034  CE  MET   399      67.761  22.576  78.653  1.00  0.00           C
ATOM   3035  HE1 MET   399      67.021  22.770  77.877  1.00  0.00           H
ATOM   3036  HE2 MET   399      68.773  22.609  78.250  1.00  0.00           H
ATOM   3037  HE3 MET   399      67.470  21.591  79.018  1.00  0.00           H
ATOM   3038  C   MET   399      63.394  24.048  82.149  1.00  0.00           C
ATOM   3039  O   MET   399      64.083  24.189  83.184  1.00  0.00           O
ATOM   3040  N   GLY   400      62.403  24.842  81.768  1.00  0.00           N
ATOM   3041  H   GLY   400      61.982  24.646  80.872  1.00  0.00           H
ATOM   3042  CA  GLY   400      61.822  25.920  82.486  1.00  0.00           C
ATOM   3043  HA2 GLY   400      60.820  25.993  82.063  1.00  0.00           H
ATOM   3044  HA3 GLY   400      61.746  25.703  83.552  1.00  0.00           H
ATOM   3045  C   GLY   400      62.559  27.227  82.487  1.00  0.00           C
ATOM   3046  O   GLY   400      62.241  28.037  83.330  1.00  0.00           O
ATOM   3047  N   GLN   401      63.576  27.406  81.683  1.00  0.00           N
ATOM   3048  H   GLN   401      63.757  26.694  80.990  1.00  0.00           H
ATOM   3049  CA  GLN   401      64.432  28.580  81.565  1.00  0.00           C
ATOM   3050  HA  GLN   401      64.579  28.945  82.581  1.00  0.00           H
ATOM   3051  CB  GLN   401      65.845  28.250  81.096  1.00  0.00           C
ATOM   3052  HB2 GLN   401      65.795  27.809  80.100  1.00  0.00           H
ATOM   3053  HB3 GLN   401      66.371  29.204  81.063  1.00  0.00           H
ATOM   3054  CG  GLN   401      66.606  27.213  81.922  1.00  0.00           C
ATOM   3055  HG2 GLN   401      65.884  26.538  82.382  1.00  0.00           H
ATOM   3056  HG3 GLN   401      67.242  26.631  81.255  1.00  0.00           H
ATOM   3057  CD  GLN   401      67.505  27.817  83.003  1.00  0.00           C
ATOM   3058  OE1 GLN   401      67.855  29.012  83.101  1.00  0.00           O
ATOM   3059  NE2 GLN   401      68.156  26.957  83.788  1.00  0.00           N
ATOM   3060 HE21 GLN   401      68.707  27.430  84.489  1.00  0.00           H
ATOM   3061 HE22 GLN   401      68.116  25.964  83.605  1.00  0.00           H
ATOM   3062  C   GLN   401      63.752  29.838  80.906  1.00  0.00           C
ATOM   3063  O   GLN   401      64.203  30.177  79.763  1.00  0.00           O
ATOM   3064  N   VAL   402      62.799  30.441  81.628  1.00  0.00           N
ATOM   3065  H   VAL   402      62.633  30.032  82.537  1.00  0.00           H
ATOM   3066  CA  VAL   402      62.074  31.628  81.176  1.00  0.00           C
ATOM   3067  HA  VAL   402      62.573  32.117  80.339  1.00  0.00           H
ATOM   3068  CB  VAL   402      60.629  31.198  80.702  1.00  0.00           C
ATOM   3069  HB  VAL   402      60.137  30.690  81.532  1.00  0.00           H
ATOM   3070  CG1 VAL   402      59.620  32.312  80.252  1.00  0.00           C
ATOM   3071 HG11 VAL   402      59.431  32.810  81.203  1.00  0.00           H
ATOM   3072 HG12 VAL   402      60.014  32.963  79.471  1.00  0.00           H
ATOM   3073 HG13 VAL   402      58.686  31.831  79.964  1.00  0.00           H
ATOM   3074  CG2 VAL   402      60.686  30.207  79.481  1.00  0.00           C
ATOM   3075 HG21 VAL   402      61.312  29.383  79.823  1.00  0.00           H
ATOM   3076 HG22 VAL   402      59.716  29.923  79.073  1.00  0.00           H
ATOM   3077 HG23 VAL   402      61.199  30.764  78.697  1.00  0.00           H
ATOM   3078  C   VAL   402      61.961  32.518  82.344  1.00  0.00           C
ATOM   3079  O   VAL   402      61.502  32.137  83.390  1.00  0.00           O
ATOM   3080  N   ASP   403      62.269  33.777  82.115  1.00  0.00           N
ATOM   3081  H   ASP   403      62.478  34.087  81.177  1.00  0.00           H
ATOM   3082  CA  ASP   403      62.073  34.731  83.180  1.00  0.00           C
ATOM   3083  HA  ASP   403      61.391  34.330  83.930  1.00  0.00           H
ATOM   3084  CB  ASP   403      63.467  34.989  83.795  1.00  0.00           C
ATOM   3085  HB2 ASP   403      64.173  35.183  82.988  1.00  0.00           H
ATOM   3086  HB3 ASP   403      63.439  35.941  84.326  1.00  0.00           H
ATOM   3087  CG  ASP   403      64.090  33.897  84.692  1.00  0.00           C
ATOM   3088  OD1 ASP   403      64.840  33.023  84.233  1.00  0.00           O
ATOM   3089  OD2 ASP   403      63.631  33.811  85.880  1.00  0.00           O
ATOM   3090  C   ASP   403      61.619  36.025  82.659  1.00  0.00           C
ATOM   3091  O   ASP   403      62.016  36.446  81.562  1.00  0.00           O
ATOM   3092  N   GLY   404      60.858  36.779  83.486  1.00  0.00           N
ATOM   3093  H   GLY   404      60.713  36.456  84.432  1.00  0.00           H
ATOM   3094  CA  GLY   404      60.419  38.141  83.255  1.00  0.00           C
ATOM   3095  HA2 GLY   404      59.871  38.174  82.313  1.00  0.00           H
ATOM   3096  HA3 GLY   404      59.787  38.327  84.122  1.00  0.00           H
ATOM   3097  C   GLY   404      61.542  39.246  83.363  1.00  0.00           C
ATOM   3098  O   GLY   404      62.363  39.133  84.216  1.00  0.00           O
ATOM   3099  N   ASP   405      61.477  40.285  82.510  1.00  0.00           N
ATOM   3100  H   ASP   405      60.732  40.380  81.834  1.00  0.00           H
ATOM   3101  CA  ASP   405      62.476  41.386  82.514  1.00  0.00           C
ATOM   3102  HA  ASP   405      63.138  41.352  83.379  1.00  0.00           H
ATOM   3103  CB  ASP   405      63.340  41.288  81.237  1.00  0.00           C
ATOM   3104  HB2 ASP   405      63.826  40.312  81.215  1.00  0.00           H
ATOM   3105  HB3 ASP   405      62.777  41.328  80.305  1.00  0.00           H
ATOM   3106  CG  ASP   405      64.298  42.444  81.093  1.00  0.00           C
ATOM   3107  OD1 ASP   405      64.479  42.934  79.911  1.00  0.00           O
ATOM   3108  OD2 ASP   405      64.827  42.923  82.171  1.00  0.00           O
ATOM   3109  C   ASP   405      61.890  42.759  82.660  1.00  0.00           C
ATOM   3110  O   ASP   405      61.495  43.356  81.631  1.00  0.00           O
ATOM   3111  N   LEU   406      61.983  43.351  83.828  1.00  0.00           N
ATOM   3112  H   LEU   406      62.270  42.808  84.629  1.00  0.00           H
ATOM   3113  CA  LEU   406      61.546  44.769  84.079  1.00  0.00           C
ATOM   3114  HA  LEU   406      60.521  44.864  83.721  1.00  0.00           H
ATOM   3115  CB  LEU   406      61.663  45.068  85.559  1.00  0.00           C
ATOM   3116  HB2 LEU   406      62.675  44.802  85.863  1.00  0.00           H
ATOM   3117  HB3 LEU   406      61.564  46.146  85.684  1.00  0.00           H
ATOM   3118  CG  LEU   406      60.679  44.293  86.482  1.00  0.00           C
ATOM   3119  HG  LEU   406      60.743  43.224  86.277  1.00  0.00           H
ATOM   3120  CD1 LEU   406      60.946  44.359  87.949  1.00  0.00           C
ATOM   3121 HD11 LEU   406      60.228  43.726  88.472  1.00  0.00           H
ATOM   3122 HD12 LEU   406      61.928  43.914  88.106  1.00  0.00           H
ATOM   3123 HD13 LEU   406      60.972  45.386  88.314  1.00  0.00           H
ATOM   3124  CD2 LEU   406      59.192  44.792  86.267  1.00  0.00           C
ATOM   3125 HD21 LEU   406      58.540  44.162  86.873  1.00  0.00           H
ATOM   3126 HD22 LEU   406      59.143  45.852  86.516  1.00  0.00           H
ATOM   3127 HD23 LEU   406      58.887  44.581  85.242  1.00  0.00           H
ATOM   3128  C   LEU   406      62.265  45.795  83.253  1.00  0.00           C
ATOM   3129  O   LEU   406      61.652  46.791  82.967  1.00  0.00           O
ATOM   3130  N   LEU   407      63.431  45.571  82.739  1.00  0.00           N
ATOM   3131  H   LEU   407      63.788  44.648  82.941  1.00  0.00           H
ATOM   3132  CA  LEU   407      64.139  46.490  81.739  1.00  0.00           C
ATOM   3133  HA  LEU   407      64.047  47.507  82.121  1.00  0.00           H
ATOM   3134  CB  LEU   407      65.663  46.260  81.670  1.00  0.00           C
ATOM   3135  HB2 LEU   407      66.098  46.344  82.666  1.00  0.00           H
ATOM   3136  HB3 LEU   407      65.844  45.313  81.162  1.00  0.00           H
ATOM   3137  CG  LEU   407      66.396  47.330  80.856  1.00  0.00           C
ATOM   3138  HG  LEU   407      66.027  47.250  79.834  1.00  0.00           H
ATOM   3139  CD1 LEU   407      66.365  48.719  81.455  1.00  0.00           C
ATOM   3140 HD11 LEU   407      66.648  48.824  82.502  1.00  0.00           H
ATOM   3141 HD12 LEU   407      66.881  49.376  80.754  1.00  0.00           H
ATOM   3142 HD13 LEU   407      65.332  49.056  81.358  1.00  0.00           H
ATOM   3143  CD2 LEU   407      67.912  47.042  80.850  1.00  0.00           C
ATOM   3144 HD21 LEU   407      68.393  47.174  81.819  1.00  0.00           H
ATOM   3145 HD22 LEU   407      68.074  46.005  80.554  1.00  0.00           H
ATOM   3146 HD23 LEU   407      68.401  47.668  80.104  1.00  0.00           H
ATOM   3147  C   LEU   407      63.528  46.621  80.313  1.00  0.00           C
ATOM   3148  O   LEU   407      63.517  47.718  79.702  1.00  0.00           O
ATOM   3149  N   SER   408      63.083  45.587  79.684  1.00  0.00           N
ATOM   3150  H   SER   408      63.271  44.734  80.191  1.00  0.00           H
ATOM   3151  CA  SER   408      62.398  45.558  78.355  1.00  0.00           C
ATOM   3152  HA  SER   408      62.491  46.534  77.879  1.00  0.00           H
ATOM   3153  CB  SER   408      63.055  44.527  77.407  1.00  0.00           C
ATOM   3154  HB2 SER   408      62.582  44.609  76.428  1.00  0.00           H
ATOM   3155  HB3 SER   408      64.104  44.755  77.218  1.00  0.00           H
ATOM   3156  OG  SER   408      62.841  43.259  77.859  1.00  0.00           O
ATOM   3157  HG  SER   408      63.364  43.128  78.652  1.00  0.00           H
ATOM   3158  C   SER   408      60.885  45.281  78.369  1.00  0.00           C
ATOM   3159  O   SER   408      60.308  45.647  77.398  1.00  0.00           O
ATOM   3160  N   GLY   409      60.363  44.635  79.388  1.00  0.00           N
ATOM   3161  H   GLY   409      60.963  44.227  80.090  1.00  0.00           H
ATOM   3162  CA  GLY   409      58.894  44.457  79.526  1.00  0.00           C
ATOM   3163  HA2 GLY   409      58.581  44.513  80.569  1.00  0.00           H
ATOM   3164  HA3 GLY   409      58.343  45.230  78.990  1.00  0.00           H
ATOM   3165  C   GLY   409      58.343  43.186  78.983  1.00  0.00           C
ATOM   3166  O   GLY   409      57.159  42.929  78.824  1.00  0.00           O
ATOM   3167  N   VAL   410      59.181  42.154  78.637  1.00  0.00           N
ATOM   3168  H   VAL   410      60.175  42.330  78.670  1.00  0.00           H
ATOM   3169  CA  VAL   410      58.806  40.818  78.137  1.00  0.00           C
ATOM   3170  HA  VAL   410      57.797  40.553  78.452  1.00  0.00           H
ATOM   3171  CB  VAL   410      58.788  40.884  76.567  1.00  0.00           C
ATOM   3172  HB  VAL   410      58.151  41.716  76.269  1.00  0.00           H
ATOM   3173  CG1 VAL   410      60.119  41.068  75.919  1.00  0.00           C
ATOM   3174 HG11 VAL   410      60.649  41.889  76.402  1.00  0.00           H
ATOM   3175 HG12 VAL   410      60.708  40.155  76.007  1.00  0.00           H
ATOM   3176 HG13 VAL   410      59.989  41.262  74.855  1.00  0.00           H
ATOM   3177  CG2 VAL   410      58.184  39.584  76.005  1.00  0.00           C
ATOM   3178 HG21 VAL   410      58.954  38.818  76.097  1.00  0.00           H
ATOM   3179 HG22 VAL   410      57.318  39.218  76.556  1.00  0.00           H
ATOM   3180 HG23 VAL   410      58.056  39.658  74.926  1.00  0.00           H
ATOM   3181  C   VAL   410      59.765  39.768  78.645  1.00  0.00           C
ATOM   3182  O   VAL   410      60.996  39.950  78.594  1.00  0.00           O
ATOM   3183  N   CYX   411      59.203  38.594  79.008  1.00  0.00           N
ATOM   3184  H   CYX   411      58.195  38.594  78.939  1.00  0.00           H
ATOM   3185  CA  CYX   411      59.893  37.330  79.243  1.00  0.00           C
ATOM   3186  HA  CYX   411      60.438  37.529  80.166  1.00  0.00           H
ATOM   3187  CB  CYX   411      58.867  36.285  79.585  1.00  0.00           C
ATOM   3188  HB2 CYX   411      58.167  36.336  78.750  1.00  0.00           H
ATOM   3189  HB3 CYX   411      59.283  35.279  79.630  1.00  0.00           H
ATOM   3190  SG  CYX   411      57.905  36.803  81.045  1.00  0.00           S
ATOM   3191  C   CYX   411      60.920  36.856  78.213  1.00  0.00           C
ATOM   3192  O   CYX   411      60.673  36.826  77.013  1.00  0.00           O
ATOM   3193  N   TYR   412      62.038  36.294  78.609  1.00  0.00           N
ATOM   3194  H   TYR   412      62.104  36.137  79.605  1.00  0.00           H
ATOM   3195  CA  TYR   412      63.195  35.896  77.780  1.00  0.00           C
ATOM   3196  HA  TYR   412      62.827  35.405  76.879  1.00  0.00           H
ATOM   3197  CB  TYR   412      63.894  37.114  77.207  1.00  0.00           C
ATOM   3198  HB2 TYR   412      63.146  37.881  77.005  1.00  0.00           H
ATOM   3199  HB3 TYR   412      64.454  37.591  78.011  1.00  0.00           H
ATOM   3200  CG  TYR   412      64.717  36.834  76.023  1.00  0.00           C
ATOM   3201  CD1 TYR   412      64.046  36.675  74.825  1.00  0.00           C
ATOM   3202  HD1 TYR   412      62.975  36.811  74.836  1.00  0.00           H
ATOM   3203  CE1 TYR   412      64.698  36.349  73.650  1.00  0.00           C
ATOM   3204  HE1 TYR   412      64.083  35.988  72.839  1.00  0.00           H
ATOM   3205  CZ  TYR   412      66.139  36.224  73.672  1.00  0.00           C
ATOM   3206  OH  TYR   412      66.832  35.913  72.513  1.00  0.00           O
ATOM   3207  HH  TYR   412      66.249  36.045  71.761  1.00  0.00           H
ATOM   3208  CE2 TYR   412      66.874  36.480  74.886  1.00  0.00           C
ATOM   3209  HE2 TYR   412      67.954  36.469  74.873  1.00  0.00           H
ATOM   3210  CD2 TYR   412      66.121  36.745  76.043  1.00  0.00           C
ATOM   3211  HD2 TYR   412      66.613  36.872  76.997  1.00  0.00           H
ATOM   3212  C   TYR   412      64.094  34.862  78.531  1.00  0.00           C
ATOM   3213  O   TYR   412      63.779  34.405  79.650  1.00  0.00           O
ATOM   3214  N   VAL   413      65.139  34.335  77.923  1.00  0.00           N
ATOM   3215  H   VAL   413      65.476  34.749  77.066  1.00  0.00           H
ATOM   3216  CA  VAL   413      66.050  33.245  78.238  1.00  0.00           C
ATOM   3217  HA  VAL   413      65.746  32.889  79.223  1.00  0.00           H
ATOM   3218  CB  VAL   413      65.934  32.082  77.229  1.00  0.00           C
ATOM   3219  HB  VAL   413      64.945  31.664  77.413  1.00  0.00           H
ATOM   3220  CG1 VAL   413      66.116  32.429  75.744  1.00  0.00           C
ATOM   3221 HG11 VAL   413      67.155  32.660  75.510  1.00  0.00           H
ATOM   3222 HG12 VAL   413      65.850  31.548  75.160  1.00  0.00           H
ATOM   3223 HG13 VAL   413      65.488  33.301  75.561  1.00  0.00           H
ATOM   3224  CG2 VAL   413      66.984  30.985  77.475  1.00  0.00           C
ATOM   3225 HG21 VAL   413      66.774  30.521  78.439  1.00  0.00           H
ATOM   3226 HG22 VAL   413      66.870  30.157  76.775  1.00  0.00           H
ATOM   3227 HG23 VAL   413      68.014  31.336  77.408  1.00  0.00           H
ATOM   3228  C   VAL   413      67.481  33.804  78.452  1.00  0.00           C
ATOM   3229  O   VAL   413      67.805  34.777  77.841  1.00  0.00           O
ATOM   3230  N   GLY   414      68.314  33.127  79.297  1.00  0.00           N
ATOM   3231  H   GLY   414      68.002  32.287  79.762  1.00  0.00           H
ATOM   3232  CA  GLY   414      69.570  33.787  79.771  1.00  0.00           C
ATOM   3233  HA2 GLY   414      70.153  33.059  80.334  1.00  0.00           H
ATOM   3234  HA3 GLY   414      70.112  34.212  78.926  1.00  0.00           H
ATOM   3235  C   GLY   414      69.414  34.919  80.718  1.00  0.00           C
ATOM   3236  O   GLY   414      70.074  35.965  80.642  1.00  0.00           O
ATOM   3237  N   LEU   415      68.546  34.805  81.676  1.00  0.00           N
ATOM   3238  H   LEU   415      67.925  34.008  81.663  1.00  0.00           H
ATOM   3239  CA  LEU   415      68.322  35.873  82.671  1.00  0.00           C
ATOM   3240  HA  LEU   415      69.079  36.652  82.579  1.00  0.00           H
ATOM   3241  CB  LEU   415      66.984  36.452  82.376  1.00  0.00           C
ATOM   3242  HB2 LEU   415      66.325  35.594  82.247  1.00  0.00           H
ATOM   3243  HB3 LEU   415      66.615  36.967  83.263  1.00  0.00           H
ATOM   3244  CG  LEU   415      66.866  37.380  81.136  1.00  0.00           C
ATOM   3245  HG  LEU   415      67.541  36.986  80.377  1.00  0.00           H
ATOM   3246  CD1 LEU   415      65.467  37.570  80.594  1.00  0.00           C
ATOM   3247 HD11 LEU   415      64.756  37.976  81.313  1.00  0.00           H
ATOM   3248 HD12 LEU   415      65.518  38.338  79.822  1.00  0.00           H
ATOM   3249 HD13 LEU   415      65.033  36.655  80.191  1.00  0.00           H
ATOM   3250  CD2 LEU   415      67.459  38.724  81.480  1.00  0.00           C
ATOM   3251 HD21 LEU   415      67.251  39.537  80.785  1.00  0.00           H
ATOM   3252 HD22 LEU   415      66.987  38.948  82.437  1.00  0.00           H
ATOM   3253 HD23 LEU   415      68.533  38.626  81.637  1.00  0.00           H
ATOM   3254  C   LEU   415      68.340  35.248  84.156  1.00  0.00           C
ATOM   3255  O   LEU   415      68.124  35.949  85.134  1.00  0.00           O
ATOM   3256  N   SER   416      68.680  33.953  84.357  1.00  0.00           N
ATOM   3257  H   SER   416      68.684  33.262  83.621  1.00  0.00           H
ATOM   3258  CA  SER   416      68.894  33.371  85.713  1.00  0.00           C
ATOM   3259  HA  SER   416      69.394  34.077  86.376  1.00  0.00           H
ATOM   3260  CB  SER   416      67.541  33.099  86.388  1.00  0.00           C
ATOM   3261  HB2 SER   416      67.679  32.777  87.421  1.00  0.00           H
ATOM   3262  HB3 SER   416      66.949  34.010  86.303  1.00  0.00           H
ATOM   3263  OG  SER   416      66.804  32.076  85.732  1.00  0.00           O
ATOM   3264  HG  SER   416      66.126  32.440  85.159  1.00  0.00           H
ATOM   3265  C   SER   416      69.877  32.218  85.882  1.00  0.00           C
ATOM   3266  O   SER   416      70.077  31.668  86.952  1.00  0.00           O
ATOM   3267  N   SER   417      70.670  31.962  84.848  1.00  0.00           N
ATOM   3268  H   SER   417      70.631  32.527  84.012  1.00  0.00           H
ATOM   3269  CA  SER   417      71.533  30.798  84.733  1.00  0.00           C
ATOM   3270  HA  SER   417      72.074  30.565  85.651  1.00  0.00           H
ATOM   3271  CB  SER   417      70.693  29.542  84.391  1.00  0.00           C
ATOM   3272  HB2 SER   417      69.796  29.583  85.009  1.00  0.00           H
ATOM   3273  HB3 SER   417      70.300  29.545  83.374  1.00  0.00           H
ATOM   3274  OG  SER   417      71.423  28.323  84.634  1.00  0.00           O
ATOM   3275  HG  SER   417      71.708  27.983  83.782  1.00  0.00           H
ATOM   3276  C   SER   417      72.661  30.880  83.694  1.00  0.00           C
ATOM   3277  O   SER   417      72.373  30.844  82.509  1.00  0.00           O
ATOM   3278  N   VAL   418      73.933  30.906  84.165  1.00  0.00           N
ATOM   3279  H   VAL   418      74.066  30.907  85.167  1.00  0.00           H
ATOM   3280  CA  VAL   418      75.106  31.023  83.215  1.00  0.00           C
ATOM   3281  HA  VAL   418      75.092  32.066  82.901  1.00  0.00           H
ATOM   3282  CB  VAL   418      76.453  30.842  84.086  1.00  0.00           C
ATOM   3283  HB  VAL   418      76.218  29.938  84.648  1.00  0.00           H
ATOM   3284  CG1 VAL   418      77.729  30.701  83.212  1.00  0.00           C
ATOM   3285 HG11 VAL   418      78.566  30.800  83.903  1.00  0.00           H
ATOM   3286 HG12 VAL   418      77.799  29.726  82.730  1.00  0.00           H
ATOM   3287 HG13 VAL   418      77.838  31.435  82.413  1.00  0.00           H
ATOM   3288  CG2 VAL   418      76.595  32.060  85.078  1.00  0.00           C
ATOM   3289 HG21 VAL   418      77.365  31.701  85.762  1.00  0.00           H
ATOM   3290 HG22 VAL   418      77.016  32.903  84.530  1.00  0.00           H
ATOM   3291 HG23 VAL   418      75.722  32.384  85.644  1.00  0.00           H
ATOM   3292  C   VAL   418      75.009  30.203  82.007  1.00  0.00           C
ATOM   3293  O   VAL   418      75.144  30.722  80.890  1.00  0.00           O
ATOM   3294  N   ASP   419      74.808  28.892  82.133  1.00  0.00           N
ATOM   3295  H   ASP   419      74.800  28.470  83.051  1.00  0.00           H
ATOM   3296  CA  ASP   419      74.792  27.922  81.052  1.00  0.00           C
ATOM   3297  HA  ASP   419      75.753  27.859  80.541  1.00  0.00           H
ATOM   3298  CB  ASP   419      74.847  26.530  81.720  1.00  0.00           C
ATOM   3299  HB2 ASP   419      75.179  25.850  80.936  1.00  0.00           H
ATOM   3300  HB3 ASP   419      75.621  26.546  82.487  1.00  0.00           H
ATOM   3301  CG  ASP   419      73.579  26.041  82.449  1.00  0.00           C
ATOM   3302  OD1 ASP   419      72.533  26.722  82.376  1.00  0.00           O
ATOM   3303  OD2 ASP   419      73.693  25.101  83.241  1.00  0.00           O
ATOM   3304  C   ASP   419      73.685  28.054  79.992  1.00  0.00           C
ATOM   3305  O   ASP   419      73.872  27.620  78.834  1.00  0.00           O
ATOM   3306  N   ALA   420      72.581  28.745  80.356  1.00  0.00           N
ATOM   3307  H   ALA   420      72.540  29.113  81.296  1.00  0.00           H
ATOM   3308  CA  ALA   420      71.524  29.138  79.439  1.00  0.00           C
ATOM   3309  HA  ALA   420      71.370  28.368  78.683  1.00  0.00           H
ATOM   3310  CB  ALA   420      70.161  29.373  80.249  1.00  0.00           C
ATOM   3311  HB1 ALA   420      69.548  29.668  79.398  1.00  0.00           H
ATOM   3312  HB2 ALA   420      69.869  28.440  80.731  1.00  0.00           H
ATOM   3313  HB3 ALA   420      70.222  30.192  80.966  1.00  0.00           H
ATOM   3314  C   ALA   420      71.849  30.420  78.664  1.00  0.00           C
ATOM   3315  O   ALA   420      71.589  30.626  77.441  1.00  0.00           O
ATOM   3316  N   LEU   421      72.594  31.372  79.352  1.00  0.00           N
ATOM   3317  H   LEU   421      72.763  31.242  80.339  1.00  0.00           H
ATOM   3318  CA  LEU   421      73.171  32.544  78.661  1.00  0.00           C
ATOM   3319  HA  LEU   421      72.304  32.984  78.169  1.00  0.00           H
ATOM   3320  CB  LEU   421      73.774  33.507  79.725  1.00  0.00           C
ATOM   3321  HB2 LEU   421      73.054  33.417  80.539  1.00  0.00           H
ATOM   3322  HB3 LEU   421      74.738  33.105  80.036  1.00  0.00           H
ATOM   3323  CG  LEU   421      73.850  34.975  79.196  1.00  0.00           C
ATOM   3324  HG  LEU   421      72.900  35.086  78.672  1.00  0.00           H
ATOM   3325  CD1 LEU   421      73.828  35.992  80.393  1.00  0.00           C
ATOM   3326 HD11 LEU   421      74.848  36.067  80.772  1.00  0.00           H
ATOM   3327 HD12 LEU   421      73.533  36.938  79.939  1.00  0.00           H
ATOM   3328 HD13 LEU   421      73.097  35.579  81.087  1.00  0.00           H
ATOM   3329  CD2 LEU   421      75.047  35.286  78.232  1.00  0.00           C
ATOM   3330 HD21 LEU   421      76.034  35.019  78.612  1.00  0.00           H
ATOM   3331 HD22 LEU   421      74.989  34.706  77.311  1.00  0.00           H
ATOM   3332 HD23 LEU   421      75.103  36.356  78.034  1.00  0.00           H
ATOM   3333  C   LEU   421      74.147  32.122  77.542  1.00  0.00           C
ATOM   3334  O   LEU   421      74.166  32.585  76.430  1.00  0.00           O
ATOM   3335  N   ARG   422      74.993  31.117  77.892  1.00  0.00           N
ATOM   3336  H   ARG   422      75.009  30.903  78.879  1.00  0.00           H
ATOM   3337  CA  ARG   422      75.880  30.318  76.920  1.00  0.00           C
ATOM   3338  HA  ARG   422      76.401  30.992  76.240  1.00  0.00           H
ATOM   3339  CB  ARG   422      76.923  29.545  77.751  1.00  0.00           C
ATOM   3340  HB2 ARG   422      76.507  28.919  78.541  1.00  0.00           H
ATOM   3341  HB3 ARG   422      77.446  28.840  77.105  1.00  0.00           H
ATOM   3342  CG  ARG   422      78.074  30.435  78.263  1.00  0.00           C
ATOM   3343  HG2 ARG   422      78.700  30.862  77.479  1.00  0.00           H
ATOM   3344  HG3 ARG   422      77.721  31.313  78.804  1.00  0.00           H
ATOM   3345  CD  ARG   422      79.007  29.670  79.236  1.00  0.00           C
ATOM   3346  HD2 ARG   422      78.388  29.242  80.024  1.00  0.00           H
ATOM   3347  HD3 ARG   422      79.561  28.895  78.705  1.00  0.00           H
ATOM   3348  NE  ARG   422      79.861  30.550  80.119  1.00  0.00           N
ATOM   3349  HE  ARG   422      79.942  31.554  80.044  1.00  0.00           H
ATOM   3350  CZ  ARG   422      80.565  30.199  81.177  1.00  0.00           C
ATOM   3351  NH1 ARG   422      80.660  28.973  81.555  1.00  0.00           N
ATOM   3352 HH11 ARG   422      80.386  28.280  80.874  1.00  0.00           H
ATOM   3353 HH12 ARG   422      81.217  28.744  82.366  1.00  0.00           H
ATOM   3354  NH2 ARG   422      81.107  31.057  81.985  1.00  0.00           N
ATOM   3355 HH21 ARG   422      81.193  32.001  81.639  1.00  0.00           H
ATOM   3356 HH22 ARG   422      81.666  30.747  82.767  1.00  0.00           H
ATOM   3357  C   ARG   422      75.094  29.467  75.890  1.00  0.00           C
ATOM   3358  O   ARG   422      75.154  29.748  74.644  1.00  0.00           O
ATOM   3359  N   GLY   423      74.196  28.682  76.351  1.00  0.00           N
ATOM   3360  H   GLY   423      73.998  28.647  77.341  1.00  0.00           H
ATOM   3361  CA  GLY   423      73.491  27.704  75.535  1.00  0.00           C
ATOM   3362  HA2 GLY   423      74.243  27.158  74.965  1.00  0.00           H
ATOM   3363  HA3 GLY   423      73.045  26.982  76.219  1.00  0.00           H
ATOM   3364  C   GLY   423      72.357  28.171  74.592  1.00  0.00           C
ATOM   3365  O   GLY   423      72.316  27.663  73.455  1.00  0.00           O
ATOM   3366  N   PHE   424      71.686  29.242  75.042  1.00  0.00           N
ATOM   3367  H   PHE   424      71.828  29.536  75.998  1.00  0.00           H
ATOM   3368  CA  PHE   424      70.513  29.700  74.303  1.00  0.00           C
ATOM   3369  HA  PHE   424      70.374  29.124  73.388  1.00  0.00           H
ATOM   3370  CB  PHE   424      69.245  29.618  75.183  1.00  0.00           C
ATOM   3371  HB2 PHE   424      69.341  30.216  76.089  1.00  0.00           H
ATOM   3372  HB3 PHE   424      68.353  29.987  74.675  1.00  0.00           H
ATOM   3373  CG  PHE   424      68.806  28.219  75.448  1.00  0.00           C
ATOM   3374  CD1 PHE   424      68.695  27.881  76.799  1.00  0.00           C
ATOM   3375  HD1 PHE   424      68.750  28.635  77.571  1.00  0.00           H
ATOM   3376  CE1 PHE   424      68.430  26.465  77.094  1.00  0.00           C
ATOM   3377  HE1 PHE   424      68.346  26.100  78.107  1.00  0.00           H
ATOM   3378  CZ  PHE   424      68.082  25.536  76.070  1.00  0.00           C
ATOM   3379  HZ  PHE   424      67.870  24.490  76.231  1.00  0.00           H
ATOM   3380  CE2 PHE   424      68.202  25.968  74.759  1.00  0.00           C
ATOM   3381  HE2 PHE   424      68.030  25.216  74.003  1.00  0.00           H
ATOM   3382  CD2 PHE   424      68.673  27.252  74.420  1.00  0.00           C
ATOM   3383  HD2 PHE   424      68.676  27.581  73.391  1.00  0.00           H
ATOM   3384  C   PHE   424      70.729  31.140  73.831  1.00  0.00           C
ATOM   3385  O   PHE   424      70.144  31.554  72.835  1.00  0.00           O
ATOM   3386  N   VAL   425      71.570  31.987  74.479  1.00  0.00           N
ATOM   3387  H   VAL   425      72.129  31.643  75.248  1.00  0.00           H
ATOM   3388  CA  VAL   425      71.737  33.454  74.029  1.00  0.00           C
ATOM   3389  HA  VAL   425      70.905  33.696  73.368  1.00  0.00           H
ATOM   3390  CB  VAL   425      71.590  34.433  75.142  1.00  0.00           C
ATOM   3391  HB  VAL   425      72.455  34.340  75.800  1.00  0.00           H
ATOM   3392  CG1 VAL   425      71.450  35.822  74.504  1.00  0.00           C
ATOM   3393 HG11 VAL   425      72.354  36.196  74.024  1.00  0.00           H
ATOM   3394 HG12 VAL   425      70.728  35.721  73.693  1.00  0.00           H
ATOM   3395 HG13 VAL   425      71.107  36.596  75.191  1.00  0.00           H
ATOM   3396  CG2 VAL   425      70.379  34.083  75.964  1.00  0.00           C
ATOM   3397 HG21 VAL   425      70.103  34.989  76.502  1.00  0.00           H
ATOM   3398 HG22 VAL   425      69.505  33.814  75.371  1.00  0.00           H
ATOM   3399 HG23 VAL   425      70.574  33.289  76.685  1.00  0.00           H
ATOM   3400  C   VAL   425      73.013  33.699  73.095  1.00  0.00           C
ATOM   3401  O   VAL   425      72.969  34.282  72.040  1.00  0.00           O
ATOM   3402  N   LEU   426      74.193  33.179  73.542  1.00  0.00           N
ATOM   3403  H   LEU   426      74.192  32.665  74.411  1.00  0.00           H
ATOM   3404  CA  LEU   426      75.498  33.303  72.845  1.00  0.00           C
ATOM   3405  HA  LEU   426      75.445  34.326  72.472  1.00  0.00           H
ATOM   3406  CB  LEU   426      76.728  33.189  73.838  1.00  0.00           C
ATOM   3407  HB2 LEU   426      76.596  32.272  74.412  1.00  0.00           H
ATOM   3408  HB3 LEU   426      77.680  32.996  73.343  1.00  0.00           H
ATOM   3409  CG  LEU   426      76.813  34.386  74.718  1.00  0.00           C
ATOM   3410  HG  LEU   426      75.826  34.607  75.127  1.00  0.00           H
ATOM   3411  CD1 LEU   426      77.715  34.159  75.955  1.00  0.00           C
ATOM   3412 HD11 LEU   426      77.280  33.349  76.540  1.00  0.00           H
ATOM   3413 HD12 LEU   426      78.709  33.866  75.615  1.00  0.00           H
ATOM   3414 HD13 LEU   426      77.670  35.070  76.553  1.00  0.00           H
ATOM   3415  CD2 LEU   426      77.333  35.720  74.078  1.00  0.00           C
ATOM   3416 HD21 LEU   426      76.566  36.062  73.383  1.00  0.00           H
ATOM   3417 HD22 LEU   426      77.498  36.404  74.910  1.00  0.00           H
ATOM   3418 HD23 LEU   426      78.245  35.458  73.541  1.00  0.00           H
ATOM   3419  C   LEU   426      75.776  32.364  71.718  1.00  0.00           C
ATOM   3420  O   LEU   426      75.803  32.772  70.583  1.00  0.00           O
ATOM   3421  N   ALA   427      75.826  31.093  71.925  1.00  0.00           N
ATOM   3422  H   ALA   427      75.768  30.752  72.874  1.00  0.00           H
ATOM   3423  CA  ALA   427      76.261  30.067  70.996  1.00  0.00           C
ATOM   3424  HA  ALA   427      77.283  30.392  70.797  1.00  0.00           H
ATOM   3425  CB  ALA   427      76.448  28.618  71.721  1.00  0.00           C
ATOM   3426  HB1 ALA   427      75.487  28.301  72.128  1.00  0.00           H
ATOM   3427  HB2 ALA   427      76.698  27.873  70.966  1.00  0.00           H
ATOM   3428  HB3 ALA   427      77.164  28.691  72.539  1.00  0.00           H
ATOM   3429  C   ALA   427      75.551  30.027  69.660  1.00  0.00           C
ATOM   3430  O   ALA   427      76.328  29.960  68.686  1.00  0.00           O
ATOM   3431  N   PRO   428      74.201  30.054  69.552  1.00  0.00           N
ATOM   3432  CD  PRO   428      73.226  29.917  70.603  1.00  0.00           C
ATOM   3433  HD2 PRO   428      72.809  30.858  70.961  1.00  0.00           H
ATOM   3434  HD3 PRO   428      73.639  29.436  71.489  1.00  0.00           H
ATOM   3435  CG  PRO   428      72.202  29.107  69.954  1.00  0.00           C
ATOM   3436  HG2 PRO   428      71.296  29.089  70.559  1.00  0.00           H
ATOM   3437  HG3 PRO   428      72.614  28.102  69.866  1.00  0.00           H
ATOM   3438  CB  PRO   428      72.058  29.720  68.526  1.00  0.00           C
ATOM   3439  HB2 PRO   428      71.447  30.622  68.557  1.00  0.00           H
ATOM   3440  HB3 PRO   428      71.778  29.029  67.732  1.00  0.00           H
ATOM   3441  CA  PRO   428      73.528  30.036  68.252  1.00  0.00           C
ATOM   3442  HA  PRO   428      73.811  29.168  67.656  1.00  0.00           H
ATOM   3443  C   PRO   428      73.640  31.268  67.389  1.00  0.00           C
ATOM   3444  O   PRO   428      73.935  31.172  66.215  1.00  0.00           O
ATOM   3445  N   LEU   429      73.553  32.444  67.965  1.00  0.00           N
ATOM   3446  H   LEU   429      73.540  32.340  68.970  1.00  0.00           H
ATOM   3447  CA  LEU   429      73.971  33.722  67.393  1.00  0.00           C
ATOM   3448  HA  LEU   429      73.359  34.042  66.550  1.00  0.00           H
ATOM   3449  CB  LEU   429      73.648  34.813  68.474  1.00  0.00           C
ATOM   3450  HB2 LEU   429      72.584  34.861  68.706  1.00  0.00           H
ATOM   3451  HB3 LEU   429      74.299  34.526  69.300  1.00  0.00           H
ATOM   3452  CG  LEU   429      74.091  36.217  67.951  1.00  0.00           C
ATOM   3453  HG  LEU   429      75.013  36.193  67.370  1.00  0.00           H
ATOM   3454  CD1 LEU   429      72.944  37.005  67.236  1.00  0.00           C
ATOM   3455 HD11 LEU   429      72.781  36.456  66.309  1.00  0.00           H
ATOM   3456 HD12 LEU   429      72.134  37.097  67.959  1.00  0.00           H
ATOM   3457 HD13 LEU   429      73.279  37.976  66.873  1.00  0.00           H
ATOM   3458  CD2 LEU   429      74.343  37.170  69.146  1.00  0.00           C
ATOM   3459 HD21 LEU   429      75.168  36.792  69.751  1.00  0.00           H
ATOM   3460 HD22 LEU   429      74.515  38.186  68.791  1.00  0.00           H
ATOM   3461 HD23 LEU   429      73.534  37.197  69.876  1.00  0.00           H
ATOM   3462  C   LEU   429      75.444  33.679  66.881  1.00  0.00           C
ATOM   3463  O   LEU   429      75.673  34.103  65.787  1.00  0.00           O
ATOM   3464  N   PHE   430      76.426  33.006  67.565  1.00  0.00           N
ATOM   3465  H   PHE   430      76.247  32.621  68.481  1.00  0.00           H
ATOM   3466  CA  PHE   430      77.803  32.827  67.064  1.00  0.00           C
ATOM   3467  HA  PHE   430      78.151  33.812  66.755  1.00  0.00           H
ATOM   3468  CB  PHE   430      78.771  32.262  68.106  1.00  0.00           C
ATOM   3469  HB2 PHE   430      78.929  32.950  68.936  1.00  0.00           H
ATOM   3470  HB3 PHE   430      78.279  31.420  68.594  1.00  0.00           H
ATOM   3471  CG  PHE   430      80.091  31.833  67.656  1.00  0.00           C
ATOM   3472  CD1 PHE   430      80.376  30.423  67.635  1.00  0.00           C
ATOM   3473  HD1 PHE   430      79.646  29.785  68.112  1.00  0.00           H
ATOM   3474  CE1 PHE   430      81.609  29.969  67.170  1.00  0.00           C
ATOM   3475  HE1 PHE   430      81.683  28.894  67.093  1.00  0.00           H
ATOM   3476  CZ  PHE   430      82.507  30.820  66.447  1.00  0.00           C
ATOM   3477  HZ  PHE   430      83.417  30.415  66.028  1.00  0.00           H
ATOM   3478  CE2 PHE   430      82.161  32.180  66.452  1.00  0.00           C
ATOM   3479  HE2 PHE   430      82.882  32.878  66.053  1.00  0.00           H
ATOM   3480  CD2 PHE   430      80.918  32.688  66.912  1.00  0.00           C
ATOM   3481  HD2 PHE   430      80.729  33.751  66.884  1.00  0.00           H
ATOM   3482  C   PHE   430      77.786  32.063  65.725  1.00  0.00           C
ATOM   3483  O   PHE   430      78.290  32.514  64.704  1.00  0.00           O
ATOM   3484  N   VAL   431      77.261  30.809  65.806  1.00  0.00           N
ATOM   3485  H   VAL   431      76.789  30.476  66.635  1.00  0.00           H
ATOM   3486  CA  VAL   431      77.470  29.879  64.664  1.00  0.00           C
ATOM   3487  HA  VAL   431      78.486  29.774  64.282  1.00  0.00           H
ATOM   3488  CB  VAL   431      76.928  28.461  65.135  1.00  0.00           C
ATOM   3489  HB  VAL   431      75.908  28.543  65.512  1.00  0.00           H
ATOM   3490  CG1 VAL   431      76.863  27.309  64.132  1.00  0.00           C
ATOM   3491 HG11 VAL   431      76.351  27.833  63.326  1.00  0.00           H
ATOM   3492 HG12 VAL   431      77.826  26.911  63.810  1.00  0.00           H
ATOM   3493 HG13 VAL   431      76.173  26.531  64.460  1.00  0.00           H
ATOM   3494  CG2 VAL   431      77.917  27.939  66.272  1.00  0.00           C
ATOM   3495 HG21 VAL   431      78.918  27.905  65.844  1.00  0.00           H
ATOM   3496 HG22 VAL   431      77.868  28.763  66.985  1.00  0.00           H
ATOM   3497 HG23 VAL   431      77.537  26.984  66.636  1.00  0.00           H
ATOM   3498  C   VAL   431      76.783  30.409  63.399  1.00  0.00           C
ATOM   3499  O   VAL   431      77.428  30.288  62.378  1.00  0.00           O
ATOM   3500  N   TYR   432      75.575  31.014  63.597  1.00  0.00           N
ATOM   3501  H   TYR   432      75.158  30.995  64.517  1.00  0.00           H
ATOM   3502  CA  TYR   432      74.847  31.632  62.462  1.00  0.00           C
ATOM   3503  HA  TYR   432      74.830  30.967  61.599  1.00  0.00           H
ATOM   3504  CB  TYR   432      73.322  31.872  62.720  1.00  0.00           C
ATOM   3505  HB2 TYR   432      73.290  32.667  63.465  1.00  0.00           H
ATOM   3506  HB3 TYR   432      72.836  32.218  61.808  1.00  0.00           H
ATOM   3507  CG  TYR   432      72.608  30.609  63.171  1.00  0.00           C
ATOM   3508  CD1 TYR   432      72.491  29.561  62.314  1.00  0.00           C
ATOM   3509  HD1 TYR   432      73.092  29.557  61.416  1.00  0.00           H
ATOM   3510  CE1 TYR   432      71.867  28.382  62.613  1.00  0.00           C
ATOM   3511  HE1 TYR   432      71.768  27.583  61.893  1.00  0.00           H
ATOM   3512  CZ  TYR   432      71.057  28.295  63.715  1.00  0.00           C
ATOM   3513  OH  TYR   432      70.250  27.255  63.982  1.00  0.00           O
ATOM   3514  HH  TYR   432      70.208  27.081  64.926  1.00  0.00           H
ATOM   3515  CE2 TYR   432      71.075  29.374  64.643  1.00  0.00           C
ATOM   3516  HE2 TYR   432      70.550  29.239  65.577  1.00  0.00           H
ATOM   3517  CD2 TYR   432      71.791  30.569  64.337  1.00  0.00           C
ATOM   3518  HD2 TYR   432      71.783  31.432  64.985  1.00  0.00           H
ATOM   3519  C   TYR   432      75.658  32.796  61.781  1.00  0.00           C
ATOM   3520  O   TYR   432      75.833  32.711  60.555  1.00  0.00           O
ATOM   3521  N   LEU   433      76.084  33.868  62.453  1.00  0.00           N
ATOM   3522  H   LEU   433      75.941  33.876  63.453  1.00  0.00           H
ATOM   3523  CA  LEU   433      76.961  34.939  62.034  1.00  0.00           C
ATOM   3524  HA  LEU   433      76.421  35.480  61.257  1.00  0.00           H
ATOM   3525  CB  LEU   433      77.320  35.796  63.280  1.00  0.00           C
ATOM   3526  HB2 LEU   433      76.392  36.111  63.757  1.00  0.00           H
ATOM   3527  HB3 LEU   433      77.887  35.122  63.920  1.00  0.00           H
ATOM   3528  CG  LEU   433      78.229  36.991  63.129  1.00  0.00           C
ATOM   3529  HG  LEU   433      79.250  36.638  62.990  1.00  0.00           H
ATOM   3530  CD1 LEU   433      77.725  37.916  62.110  1.00  0.00           C
ATOM   3531 HD11 LEU   433      77.785  37.469  61.118  1.00  0.00           H
ATOM   3532 HD12 LEU   433      76.680  38.193  62.250  1.00  0.00           H
ATOM   3533 HD13 LEU   433      78.321  38.826  62.181  1.00  0.00           H
ATOM   3534  CD2 LEU   433      78.245  37.778  64.483  1.00  0.00           C
ATOM   3535 HD21 LEU   433      77.248  37.821  64.922  1.00  0.00           H
ATOM   3536 HD22 LEU   433      78.790  37.222  65.247  1.00  0.00           H
ATOM   3537 HD23 LEU   433      78.716  38.746  64.315  1.00  0.00           H
ATOM   3538  C   LEU   433      78.265  34.448  61.367  1.00  0.00           C
ATOM   3539  O   LEU   433      78.619  34.745  60.230  1.00  0.00           O
ATOM   3540  N   PHE   434      78.968  33.527  62.026  1.00  0.00           N
ATOM   3541  H   PHE   434      78.647  33.172  62.916  1.00  0.00           H
ATOM   3542  CA  PHE   434      80.146  32.799  61.482  1.00  0.00           C
ATOM   3543  HA  PHE   434      80.922  33.525  61.239  1.00  0.00           H
ATOM   3544  CB  PHE   434      80.779  31.835  62.484  1.00  0.00           C
ATOM   3545  HB2 PHE   434      80.721  32.301  63.467  1.00  0.00           H
ATOM   3546  HB3 PHE   434      80.178  30.929  62.556  1.00  0.00           H
ATOM   3547  CG  PHE   434      82.204  31.396  62.147  1.00  0.00           C
ATOM   3548  CD1 PHE   434      82.432  30.356  61.251  1.00  0.00           C
ATOM   3549  HD1 PHE   434      81.721  29.941  60.552  1.00  0.00           H
ATOM   3550  CE1 PHE   434      83.745  29.908  61.104  1.00  0.00           C
ATOM   3551  HE1 PHE   434      84.023  29.060  60.495  1.00  0.00           H
ATOM   3552  CZ  PHE   434      84.798  30.510  61.830  1.00  0.00           C
ATOM   3553  HZ  PHE   434      85.806  30.164  61.657  1.00  0.00           H
ATOM   3554  CE2 PHE   434      84.569  31.482  62.820  1.00  0.00           C
ATOM   3555  HE2 PHE   434      85.326  32.058  63.333  1.00  0.00           H
ATOM   3556  CD2 PHE   434      83.257  31.946  62.969  1.00  0.00           C
ATOM   3557  HD2 PHE   434      82.947  32.587  63.781  1.00  0.00           H
ATOM   3558  C   PHE   434      79.800  32.099  60.143  1.00  0.00           C
ATOM   3559  O   PHE   434      80.470  32.344  59.130  1.00  0.00           O
ATOM   3560  N   ILE   435      78.792  31.228  60.092  1.00  0.00           N
ATOM   3561  H   ILE   435      78.331  30.949  60.946  1.00  0.00           H
ATOM   3562  CA  ILE   435      78.449  30.407  58.836  1.00  0.00           C
ATOM   3563  HA  ILE   435      79.344  29.953  58.410  1.00  0.00           H
ATOM   3564  CB  ILE   435      77.495  29.251  59.215  1.00  0.00           C
ATOM   3565  HB  ILE   435      76.615  29.653  59.718  1.00  0.00           H
ATOM   3566  CG2 ILE   435      77.072  28.525  57.903  1.00  0.00           C
ATOM   3567 HG21 ILE   435      76.382  29.238  57.451  1.00  0.00           H
ATOM   3568 HG22 ILE   435      77.921  28.319  57.251  1.00  0.00           H
ATOM   3569 HG23 ILE   435      76.564  27.592  58.150  1.00  0.00           H
ATOM   3570  CG1 ILE   435      78.175  28.049  60.015  1.00  0.00           C
ATOM   3571 HG12 ILE   435      78.879  27.625  59.299  1.00  0.00           H
ATOM   3572 HG13 ILE   435      78.732  28.443  60.865  1.00  0.00           H
ATOM   3573  CD1 ILE   435      77.281  27.024  60.658  1.00  0.00           C
ATOM   3574 HD11 ILE   435      76.932  26.304  59.918  1.00  0.00           H
ATOM   3575 HD12 ILE   435      77.761  26.467  61.462  1.00  0.00           H
ATOM   3576 HD13 ILE   435      76.359  27.427  61.076  1.00  0.00           H
ATOM   3577  C   ILE   435      77.987  31.353  57.727  1.00  0.00           C
ATOM   3578  O   ILE   435      78.416  31.038  56.627  1.00  0.00           O
ATOM   3579  N   GLY   436      77.215  32.409  57.958  1.00  0.00           N
ATOM   3580  H   GLY   436      76.989  32.575  58.929  1.00  0.00           H
ATOM   3581  CA  GLY   436      76.730  33.241  56.824  1.00  0.00           C
ATOM   3582  HA2 GLY   436      76.384  32.590  56.022  1.00  0.00           H
ATOM   3583  HA3 GLY   436      75.879  33.824  57.179  1.00  0.00           H
ATOM   3584  C   GLY   436      77.764  34.202  56.303  1.00  0.00           C
ATOM   3585  O   GLY   436      77.976  34.360  55.045  1.00  0.00           O
ATOM   3586  N   THR   437      78.599  34.833  57.161  1.00  0.00           N
ATOM   3587  H   THR   437      78.331  34.761  58.133  1.00  0.00           H
ATOM   3588  CA  THR   437      79.883  35.408  56.792  1.00  0.00           C
ATOM   3589  HA  THR   437      79.723  36.276  56.153  1.00  0.00           H
ATOM   3590  CB  THR   437      80.611  35.881  58.082  1.00  0.00           C
ATOM   3591  HB  THR   437      80.995  35.013  58.617  1.00  0.00           H
ATOM   3592  CG2 THR   437      81.795  36.760  57.712  1.00  0.00           C
ATOM   3593 HG21 THR   437      82.130  37.197  58.653  1.00  0.00           H
ATOM   3594 HG22 THR   437      82.560  36.279  57.103  1.00  0.00           H
ATOM   3595 HG23 THR   437      81.357  37.552  57.105  1.00  0.00           H
ATOM   3596  OG1 THR   437      79.793  36.763  58.876  1.00  0.00           O
ATOM   3597  HG1 THR   437      79.324  36.144  59.439  1.00  0.00           H
ATOM   3598  C   THR   437      80.799  34.470  56.089  1.00  0.00           C
ATOM   3599  O   THR   437      81.272  34.894  55.050  1.00  0.00           O
ATOM   3600  N   SER   438      80.889  33.212  56.439  1.00  0.00           N
ATOM   3601  H   SER   438      80.396  32.809  57.223  1.00  0.00           H
ATOM   3602  CA  SER   438      81.760  32.288  55.740  1.00  0.00           C
ATOM   3603  HA  SER   438      82.751  32.734  55.812  1.00  0.00           H
ATOM   3604  CB  SER   438      81.844  30.888  56.407  1.00  0.00           C
ATOM   3605  HB2 SER   438      80.876  30.412  56.248  1.00  0.00           H
ATOM   3606  HB3 SER   438      82.637  30.464  55.792  1.00  0.00           H
ATOM   3607  OG  SER   438      82.253  30.933  57.784  1.00  0.00           O
ATOM   3608  HG  SER   438      81.723  31.591  58.239  1.00  0.00           H
ATOM   3609  C   SER   438      81.239  32.115  54.232  1.00  0.00           C
ATOM   3610  O   SER   438      82.039  32.149  53.295  1.00  0.00           O
ATOM   3611  N   PHE   439      79.960  32.025  53.947  1.00  0.00           N
ATOM   3612  H   PHE   439      79.283  32.190  54.678  1.00  0.00           H
ATOM   3613  CA  PHE   439      79.432  31.961  52.572  1.00  0.00           C
ATOM   3614  HA  PHE   439      80.044  31.261  52.002  1.00  0.00           H
ATOM   3615  CB  PHE   439      77.988  31.339  52.470  1.00  0.00           C
ATOM   3616  HB2 PHE   439      77.301  32.162  52.667  1.00  0.00           H
ATOM   3617  HB3 PHE   439      77.872  31.129  51.407  1.00  0.00           H
ATOM   3618  CG  PHE   439      77.676  30.131  53.278  1.00  0.00           C
ATOM   3619  CD1 PHE   439      78.570  29.038  53.282  1.00  0.00           C
ATOM   3620  HD1 PHE   439      79.535  29.192  52.821  1.00  0.00           H
ATOM   3621  CE1 PHE   439      78.203  27.770  53.834  1.00  0.00           C
ATOM   3622  HE1 PHE   439      79.029  27.090  53.979  1.00  0.00           H
ATOM   3623  CZ  PHE   439      77.050  27.685  54.622  1.00  0.00           C
ATOM   3624  HZ  PHE   439      76.855  26.885  55.322  1.00  0.00           H
ATOM   3625  CE2 PHE   439      76.220  28.841  54.700  1.00  0.00           C
ATOM   3626  HE2 PHE   439      75.340  28.725  55.314  1.00  0.00           H
ATOM   3627  CD2 PHE   439      76.489  30.029  54.004  1.00  0.00           C
ATOM   3628  HD2 PHE   439      75.845  30.895  54.039  1.00  0.00           H
ATOM   3629  C   PHE   439      79.621  33.277  51.825  1.00  0.00           C
ATOM   3630  O   PHE   439      79.949  33.208  50.638  1.00  0.00           O
ATOM   3631  N   LEU   440      79.420  34.380  52.531  1.00  0.00           N
ATOM   3632  H   LEU   440      79.246  34.243  53.516  1.00  0.00           H
ATOM   3633  CA  LEU   440      79.600  35.742  51.978  1.00  0.00           C
ATOM   3634  HA  LEU   440      79.059  35.815  51.034  1.00  0.00           H
ATOM   3635  CB  LEU   440      79.223  36.731  53.014  1.00  0.00           C
ATOM   3636  HB2 LEU   440      79.624  36.359  53.958  1.00  0.00           H
ATOM   3637  HB3 LEU   440      79.706  37.691  52.837  1.00  0.00           H
ATOM   3638  CG  LEU   440      77.702  36.950  53.100  1.00  0.00           C
ATOM   3639  HG  LEU   440      77.210  35.985  52.981  1.00  0.00           H
ATOM   3640  CD1 LEU   440      77.235  37.547  54.437  1.00  0.00           C
ATOM   3641 HD11 LEU   440      77.677  37.021  55.284  1.00  0.00           H
ATOM   3642 HD12 LEU   440      77.535  38.592  54.509  1.00  0.00           H
ATOM   3643 HD13 LEU   440      76.165  37.527  54.643  1.00  0.00           H
ATOM   3644  CD2 LEU   440      77.075  37.881  52.010  1.00  0.00           C
ATOM   3645 HD21 LEU   440      75.986  37.862  52.031  1.00  0.00           H
ATOM   3646 HD22 LEU   440      77.478  38.887  52.130  1.00  0.00           H
ATOM   3647 HD23 LEU   440      77.499  37.620  51.041  1.00  0.00           H
ATOM   3648  C   LEU   440      80.998  35.930  51.565  1.00  0.00           C
ATOM   3649  O   LEU   440      81.299  36.429  50.483  1.00  0.00           O
ATOM   3650  N   LEU   441      82.046  35.590  52.340  1.00  0.00           N
ATOM   3651  H   LEU   441      81.738  35.224  53.229  1.00  0.00           H
ATOM   3652  CA  LEU   441      83.470  35.565  51.962  1.00  0.00           C
ATOM   3653  HA  LEU   441      83.632  36.576  51.588  1.00  0.00           H
ATOM   3654  CB  LEU   441      84.372  35.253  53.170  1.00  0.00           C
ATOM   3655  HB2 LEU   441      84.142  34.247  53.522  1.00  0.00           H
ATOM   3656  HB3 LEU   441      85.340  35.285  52.671  1.00  0.00           H
ATOM   3657  CG  LEU   441      84.373  36.297  54.254  1.00  0.00           C
ATOM   3658  HG  LEU   441      83.315  36.543  54.343  1.00  0.00           H
ATOM   3659  CD1 LEU   441      84.904  35.786  55.598  1.00  0.00           C
ATOM   3660 HD11 LEU   441      84.364  34.862  55.804  1.00  0.00           H
ATOM   3661 HD12 LEU   441      85.985  35.652  55.582  1.00  0.00           H
ATOM   3662 HD13 LEU   441      84.698  36.489  56.405  1.00  0.00           H
ATOM   3663  CD2 LEU   441      85.239  37.550  53.880  1.00  0.00           C
ATOM   3664 HD21 LEU   441      84.951  37.910  52.892  1.00  0.00           H
ATOM   3665 HD22 LEU   441      84.991  38.282  54.649  1.00  0.00           H
ATOM   3666 HD23 LEU   441      86.294  37.275  53.876  1.00  0.00           H
ATOM   3667  C   LEU   441      83.663  34.612  50.777  1.00  0.00           C
ATOM   3668  O   LEU   441      84.298  34.954  49.806  1.00  0.00           O
ATOM   3669  N   ALA   442      83.154  33.449  50.789  1.00  0.00           N
ATOM   3670  H   ALA   442      82.712  33.200  51.663  1.00  0.00           H
ATOM   3671  CA  ALA   442      83.247  32.519  49.663  1.00  0.00           C
ATOM   3672  HA  ALA   442      84.285  32.369  49.368  1.00  0.00           H
ATOM   3673  CB  ALA   442      82.741  31.128  49.980  1.00  0.00           C
ATOM   3674  HB1 ALA   442      82.836  30.538  49.069  1.00  0.00           H
ATOM   3675  HB2 ALA   442      83.387  30.640  50.711  1.00  0.00           H
ATOM   3676  HB3 ALA   442      81.673  31.116  50.195  1.00  0.00           H
ATOM   3677  C   ALA   442      82.724  33.159  48.419  1.00  0.00           C
ATOM   3678  O   ALA   442      83.291  33.021  47.318  1.00  0.00           O
ATOM   3679  N   GLY   443      81.577  33.875  48.542  1.00  0.00           N
ATOM   3680  H   GLY   443      81.026  33.928  49.387  1.00  0.00           H
ATOM   3681  CA  GLY   443      80.897  34.567  47.456  1.00  0.00           C
ATOM   3682  HA2 GLY   443      80.680  33.795  46.717  1.00  0.00           H
ATOM   3683  HA3 GLY   443      79.952  35.046  47.715  1.00  0.00           H
ATOM   3684  C   GLY   443      81.795  35.695  46.898  1.00  0.00           C
ATOM   3685  O   GLY   443      82.067  35.787  45.678  1.00  0.00           O
ATOM   3686  N   PHE   444      82.451  36.500  47.753  1.00  0.00           N
ATOM   3687  H   PHE   444      82.451  36.439  48.761  1.00  0.00           H
ATOM   3688  CA  PHE   444      83.228  37.634  47.196  1.00  0.00           C
ATOM   3689  HA  PHE   444      82.675  38.157  46.416  1.00  0.00           H
ATOM   3690  CB  PHE   444      83.557  38.648  48.339  1.00  0.00           C
ATOM   3691  HB2 PHE   444      84.180  38.029  48.985  1.00  0.00           H
ATOM   3692  HB3 PHE   444      84.092  39.461  47.847  1.00  0.00           H
ATOM   3693  CG  PHE   444      82.408  39.294  49.060  1.00  0.00           C
ATOM   3694  CD1 PHE   444      82.238  39.063  50.447  1.00  0.00           C
ATOM   3695  HD1 PHE   444      82.860  38.314  50.914  1.00  0.00           H
ATOM   3696  CE1 PHE   444      81.161  39.709  51.161  1.00  0.00           C
ATOM   3697  HE1 PHE   444      80.998  39.467  52.201  1.00  0.00           H
ATOM   3698  CZ  PHE   444      80.399  40.637  50.470  1.00  0.00           C
ATOM   3699  HZ  PHE   444      79.640  41.139  51.051  1.00  0.00           H
ATOM   3700  CE2 PHE   444      80.624  40.979  49.155  1.00  0.00           C
ATOM   3701  HE2 PHE   444      79.911  41.634  48.676  1.00  0.00           H
ATOM   3702  CD2 PHE   444      81.675  40.354  48.444  1.00  0.00           C
ATOM   3703  HD2 PHE   444      81.958  40.723  47.469  1.00  0.00           H
ATOM   3704  C   PHE   444      84.540  37.063  46.544  1.00  0.00           C
ATOM   3705  O   PHE   444      84.927  37.626  45.597  1.00  0.00           O
ATOM   3706  N   VAL   445      85.166  36.077  47.054  1.00  0.00           N
ATOM   3707  H   VAL   445      84.940  35.801  47.999  1.00  0.00           H
ATOM   3708  CA  VAL   445      86.221  35.303  46.395  1.00  0.00           C
ATOM   3709  HA  VAL   445      86.986  36.028  46.117  1.00  0.00           H
ATOM   3710  CB  VAL   445      86.757  34.194  47.349  1.00  0.00           C
ATOM   3711  HB  VAL   445      85.852  33.701  47.704  1.00  0.00           H
ATOM   3712  CG1 VAL   445      87.824  33.359  46.628  1.00  0.00           C
ATOM   3713 HG11 VAL   445      88.589  33.987  46.172  1.00  0.00           H
ATOM   3714 HG12 VAL   445      88.305  32.632  47.282  1.00  0.00           H
ATOM   3715 HG13 VAL   445      87.332  32.805  45.828  1.00  0.00           H
ATOM   3716  CG2 VAL   445      87.497  34.721  48.613  1.00  0.00           C
ATOM   3717 HG21 VAL   445      87.737  33.839  49.208  1.00  0.00           H
ATOM   3718 HG22 VAL   445      88.479  35.154  48.422  1.00  0.00           H
ATOM   3719 HG23 VAL   445      86.785  35.317  49.184  1.00  0.00           H
ATOM   3720  C   VAL   445      85.771  34.666  45.006  1.00  0.00           C
ATOM   3721  O   VAL   445      86.554  34.575  44.074  1.00  0.00           O
ATOM   3722  N   SER   446      84.480  34.243  44.836  1.00  0.00           N
ATOM   3723  H   SER   446      83.905  34.371  45.657  1.00  0.00           H
ATOM   3724  CA  SER   446      84.007  33.706  43.567  1.00  0.00           C
ATOM   3725  HA  SER   446      84.759  32.991  43.232  1.00  0.00           H
ATOM   3726  CB  SER   446      82.588  33.043  43.707  1.00  0.00           C
ATOM   3727  HB2 SER   446      81.911  33.859  43.962  1.00  0.00           H
ATOM   3728  HB3 SER   446      82.344  32.509  42.789  1.00  0.00           H
ATOM   3729  OG  SER   446      82.569  32.204  44.826  1.00  0.00           O
ATOM   3730  HG  SER   446      82.673  32.688  45.649  1.00  0.00           H
ATOM   3731  C   SER   446      83.966  34.796  42.545  1.00  0.00           C
ATOM   3732  O   SER   446      84.427  34.684  41.397  1.00  0.00           O
ATOM   3733  N   LEU   447      83.296  35.946  42.915  1.00  0.00           N
ATOM   3734  H   LEU   447      82.982  36.040  43.871  1.00  0.00           H
ATOM   3735  CA  LEU   447      83.127  37.054  42.027  1.00  0.00           C
ATOM   3736  HA  LEU   447      82.675  36.698  41.101  1.00  0.00           H
ATOM   3737  CB  LEU   447      82.048  37.989  42.444  1.00  0.00           C
ATOM   3738  HB2 LEU   447      82.356  38.465  43.375  1.00  0.00           H
ATOM   3739  HB3 LEU   447      82.117  38.799  41.718  1.00  0.00           H
ATOM   3740  CG  LEU   447      80.636  37.303  42.560  1.00  0.00           C
ATOM   3741  HG  LEU   447      80.772  36.317  43.003  1.00  0.00           H
ATOM   3742  CD1 LEU   447      79.793  38.163  43.490  1.00  0.00           C
ATOM   3743 HD11 LEU   447      79.731  39.209  43.188  1.00  0.00           H
ATOM   3744 HD12 LEU   447      78.786  37.751  43.547  1.00  0.00           H
ATOM   3745 HD13 LEU   447      80.219  38.198  44.493  1.00  0.00           H
ATOM   3746  CD2 LEU   447      79.878  37.055  41.225  1.00  0.00           C
ATOM   3747 HD21 LEU   447      80.260  36.326  40.511  1.00  0.00           H
ATOM   3748 HD22 LEU   447      78.876  36.700  41.463  1.00  0.00           H
ATOM   3749 HD23 LEU   447      79.765  37.986  40.671  1.00  0.00           H
ATOM   3750  C   LEU   447      84.452  37.783  41.661  1.00  0.00           C
ATOM   3751  O   LEU   447      84.604  38.258  40.507  1.00  0.00           O
ATOM   3752  N   PHE   448      85.437  37.659  42.541  1.00  0.00           N
ATOM   3753  H   PHE   448      85.265  37.260  43.453  1.00  0.00           H
ATOM   3754  CA  PHE   448      86.805  38.131  42.346  1.00  0.00           C
ATOM   3755  HA  PHE   448      86.621  39.072  41.826  1.00  0.00           H
ATOM   3756  CB  PHE   448      87.382  38.627  43.673  1.00  0.00           C
ATOM   3757  HB2 PHE   448      86.607  39.290  44.059  1.00  0.00           H
ATOM   3758  HB3 PHE   448      87.441  37.728  44.287  1.00  0.00           H
ATOM   3759  CG  PHE   448      88.756  39.335  43.591  1.00  0.00           C
ATOM   3760  CD1 PHE   448      88.889  40.685  43.208  1.00  0.00           C
ATOM   3761  HD1 PHE   448      88.025  41.307  43.027  1.00  0.00           H
ATOM   3762  CE1 PHE   448      90.179  41.222  43.093  1.00  0.00           C
ATOM   3763  HE1 PHE   448      90.415  42.248  42.852  1.00  0.00           H
ATOM   3764  CZ  PHE   448      91.322  40.418  43.313  1.00  0.00           C
ATOM   3765  HZ  PHE   448      92.261  40.952  43.326  1.00  0.00           H
ATOM   3766  CE2 PHE   448      91.242  39.122  43.745  1.00  0.00           C
ATOM   3767  HE2 PHE   448      92.131  38.562  43.992  1.00  0.00           H
ATOM   3768  CD2 PHE   448      89.925  38.563  43.913  1.00  0.00           C
ATOM   3769  HD2 PHE   448      89.879  37.522  44.197  1.00  0.00           H
ATOM   3770  C   PHE   448      87.707  37.184  41.481  1.00  0.00           C
ATOM   3771  O   PHE   448      88.499  37.679  40.659  1.00  0.00           O
ATOM   3772  N   ARG   449      87.559  35.867  41.672  1.00  0.00           N
ATOM   3773  H   ARG   449      87.104  35.502  42.497  1.00  0.00           H
ATOM   3774  CA  ARG   449      87.959  34.892  40.613  1.00  0.00           C
ATOM   3775  HA  ARG   449      89.041  34.967  40.505  1.00  0.00           H
ATOM   3776  CB  ARG   449      87.610  33.486  41.122  1.00  0.00           C
ATOM   3777  HB2 ARG   449      88.045  33.371  42.115  1.00  0.00           H
ATOM   3778  HB3 ARG   449      86.520  33.486  41.158  1.00  0.00           H
ATOM   3779  CG  ARG   449      88.070  32.360  40.165  1.00  0.00           C
ATOM   3780  HG2 ARG   449      87.902  31.423  40.697  1.00  0.00           H
ATOM   3781  HG3 ARG   449      87.448  32.368  39.270  1.00  0.00           H
ATOM   3782  CD  ARG   449      89.526  32.392  39.671  1.00  0.00           C
ATOM   3783  HD2 ARG   449      89.637  33.203  38.952  1.00  0.00           H
ATOM   3784  HD3 ARG   449      90.189  32.646  40.499  1.00  0.00           H
ATOM   3785  NE  ARG   449      89.975  31.116  39.169  1.00  0.00           N
ATOM   3786  HE  ARG   449      89.300  30.406  38.924  1.00  0.00           H
ATOM   3787  CZ  ARG   449      91.251  30.834  38.936  1.00  0.00           C
ATOM   3788  NH1 ARG   449      92.247  31.618  39.225  1.00  0.00           N
ATOM   3789 HH11 ARG   449      92.170  32.517  39.679  1.00  0.00           H
ATOM   3790 HH12 ARG   449      93.136  31.154  39.100  1.00  0.00           H
ATOM   3791  NH2 ARG   449      91.501  29.730  38.390  1.00  0.00           N
ATOM   3792 HH21 ARG   449      90.685  29.197  38.122  1.00  0.00           H
ATOM   3793 HH22 ARG   449      92.420  29.351  38.216  1.00  0.00           H
ATOM   3794  C   ARG   449      87.278  35.071  39.259  1.00  0.00           C
ATOM   3795  O   ARG   449      88.035  35.012  38.261  1.00  0.00           O
ATOM   3796  N   ILE   450      85.969  35.316  39.173  1.00  0.00           N
ATOM   3797  H   ILE   450      85.421  35.419  40.015  1.00  0.00           H
ATOM   3798  CA  ILE   450      85.350  35.782  37.867  1.00  0.00           C
ATOM   3799  HA  ILE   450      85.419  34.903  37.226  1.00  0.00           H
ATOM   3800  CB  ILE   450      83.810  35.925  38.032  1.00  0.00           C
ATOM   3801  HB  ILE   450      83.644  36.321  39.034  1.00  0.00           H
ATOM   3802  CG2 ILE   450      83.240  36.879  36.958  1.00  0.00           C
ATOM   3803 HG21 ILE   450      83.268  36.503  35.936  1.00  0.00           H
ATOM   3804 HG22 ILE   450      82.186  37.097  37.131  1.00  0.00           H
ATOM   3805 HG23 ILE   450      83.799  37.814  37.015  1.00  0.00           H
ATOM   3806  CG1 ILE   450      83.073  34.567  37.941  1.00  0.00           C
ATOM   3807 HG12 ILE   450      82.674  34.390  36.942  1.00  0.00           H
ATOM   3808 HG13 ILE   450      83.698  33.732  38.259  1.00  0.00           H
ATOM   3809  CD1 ILE   450      81.891  34.438  38.908  1.00  0.00           C
ATOM   3810 HD11 ILE   450      82.072  34.820  39.913  1.00  0.00           H
ATOM   3811 HD12 ILE   450      81.162  35.087  38.423  1.00  0.00           H
ATOM   3812 HD13 ILE   450      81.536  33.410  38.971  1.00  0.00           H
ATOM   3813  C   ILE   450      86.073  36.949  37.154  1.00  0.00           C
ATOM   3814  O   ILE   450      86.434  36.891  35.995  1.00  0.00           O
ATOM   3815  N   ARG   451      86.254  37.973  37.972  1.00  0.00           N
ATOM   3816  H   ARG   451      85.886  37.877  38.908  1.00  0.00           H
ATOM   3817  CA  ARG   451      86.963  39.172  37.576  1.00  0.00           C
ATOM   3818  HA  ARG   451      86.400  39.704  36.809  1.00  0.00           H
ATOM   3819  CB  ARG   451      87.204  40.123  38.727  1.00  0.00           C
ATOM   3820  HB2 ARG   451      86.255  40.265  39.244  1.00  0.00           H
ATOM   3821  HB3 ARG   451      87.933  39.672  39.400  1.00  0.00           H
ATOM   3822  CG  ARG   451      87.627  41.630  38.520  1.00  0.00           C
ATOM   3823  HG2 ARG   451      88.519  41.746  37.903  1.00  0.00           H
ATOM   3824  HG3 ARG   451      86.826  42.159  38.004  1.00  0.00           H
ATOM   3825  CD  ARG   451      87.979  42.334  39.851  1.00  0.00           C
ATOM   3826  HD2 ARG   451      87.142  42.358  40.548  1.00  0.00           H
ATOM   3827  HD3 ARG   451      88.850  41.992  40.410  1.00  0.00           H
ATOM   3828  NE  ARG   451      88.292  43.722  39.684  1.00  0.00           N
ATOM   3829  HE  ARG   451      87.544  44.382  39.839  1.00  0.00           H
ATOM   3830  CZ  ARG   451      89.435  44.305  39.535  1.00  0.00           C
ATOM   3831  NH1 ARG   451      90.530  43.731  39.228  1.00  0.00           N
ATOM   3832 HH11 ARG   451      90.543  42.740  39.032  1.00  0.00           H
ATOM   3833 HH12 ARG   451      91.427  44.103  39.504  1.00  0.00           H
ATOM   3834  NH2 ARG   451      89.412  45.556  39.721  1.00  0.00           N
ATOM   3835 HH21 ARG   451      88.604  46.119  39.945  1.00  0.00           H
ATOM   3836 HH22 ARG   451      90.211  46.121  39.472  1.00  0.00           H
ATOM   3837  C   ARG   451      88.343  38.818  36.912  1.00  0.00           C
ATOM   3838  O   ARG   451      88.645  39.420  35.896  1.00  0.00           O
ATOM   3839  N   THR   452      89.120  37.975  37.580  1.00  0.00           N
ATOM   3840  H   THR   452      88.784  37.610  38.460  1.00  0.00           H
ATOM   3841  CA  THR   452      90.358  37.406  36.978  1.00  0.00           C
ATOM   3842  HA  THR   452      90.982  38.285  36.815  1.00  0.00           H
ATOM   3843  CB  THR   452      91.046  36.389  37.856  1.00  0.00           C
ATOM   3844  HB  THR   452      90.487  35.554  38.278  1.00  0.00           H
ATOM   3845  CG2 THR   452      92.274  35.782  37.073  1.00  0.00           C
ATOM   3846 HG21 THR   452      93.050  35.333  37.693  1.00  0.00           H
ATOM   3847 HG22 THR   452      91.870  34.965  36.475  1.00  0.00           H
ATOM   3848 HG23 THR   452      92.711  36.490  36.369  1.00  0.00           H
ATOM   3849  OG1 THR   452      91.768  37.082  38.890  1.00  0.00           O
ATOM   3850  HG1 THR   452      92.681  37.204  38.621  1.00  0.00           H
ATOM   3851  C   THR   452      90.116  36.832  35.513  1.00  0.00           C
ATOM   3852  O   THR   452      90.867  37.172  34.616  1.00  0.00           O
ATOM   3853  N   ILE   453      89.118  35.946  35.449  1.00  0.00           N
ATOM   3854  H   ILE   453      88.453  35.817  36.198  1.00  0.00           H
ATOM   3855  CA  ILE   453      88.786  35.327  34.175  1.00  0.00           C
ATOM   3856  HA  ILE   453      89.659  34.766  33.839  1.00  0.00           H
ATOM   3857  CB  ILE   453      87.571  34.284  34.150  1.00  0.00           C
ATOM   3858  HB  ILE   453      86.623  34.815  34.066  1.00  0.00           H
ATOM   3859  CG2 ILE   453      87.782  33.467  32.848  1.00  0.00           C
ATOM   3860 HG21 ILE   453      87.049  32.662  32.797  1.00  0.00           H
ATOM   3861 HG22 ILE   453      87.803  34.074  31.943  1.00  0.00           H
ATOM   3862 HG23 ILE   453      88.712  32.900  32.873  1.00  0.00           H
ATOM   3863  CG1 ILE   453      87.426  33.418  35.408  1.00  0.00           C
ATOM   3864 HG12 ILE   453      87.014  33.980  36.247  1.00  0.00           H
ATOM   3865 HG13 ILE   453      86.599  32.763  35.136  1.00  0.00           H
ATOM   3866  CD1 ILE   453      88.600  32.545  35.802  1.00  0.00           C
ATOM   3867 HD11 ILE   453      89.551  33.070  35.889  1.00  0.00           H
ATOM   3868 HD12 ILE   453      88.414  32.027  36.743  1.00  0.00           H
ATOM   3869 HD13 ILE   453      88.815  31.826  35.012  1.00  0.00           H
ATOM   3870  C   ILE   453      88.522  36.402  33.102  1.00  0.00           C
ATOM   3871  O   ILE   453      89.062  36.370  32.009  1.00  0.00           O
ATOM   3872  N   MET   454      87.618  37.378  33.401  1.00  0.00           N
ATOM   3873  H   MET   454      87.183  37.152  34.284  1.00  0.00           H
ATOM   3874  CA  MET   454      87.137  38.543  32.617  1.00  0.00           C
ATOM   3875  HA  MET   454      86.536  38.209  31.771  1.00  0.00           H
ATOM   3876  CB  MET   454      86.153  39.400  33.470  1.00  0.00           C
ATOM   3877  HB2 MET   454      86.544  39.523  34.480  1.00  0.00           H
ATOM   3878  HB3 MET   454      85.996  40.384  33.027  1.00  0.00           H
ATOM   3879  CG  MET   454      84.864  38.603  33.385  1.00  0.00           C
ATOM   3880  HG2 MET   454      84.443  38.610  32.379  1.00  0.00           H
ATOM   3881  HG3 MET   454      84.836  37.619  33.853  1.00  0.00           H
ATOM   3882  SD  MET   454      83.620  39.473  34.380  1.00  0.00           S
ATOM   3883  CE  MET   454      82.275  38.444  34.032  1.00  0.00           C
ATOM   3884  HE1 MET   454      81.503  38.830  34.697  1.00  0.00           H
ATOM   3885  HE2 MET   454      82.010  38.548  32.980  1.00  0.00           H
ATOM   3886  HE3 MET   454      82.453  37.375  34.152  1.00  0.00           H
ATOM   3887  C   MET   454      88.338  39.333  32.082  1.00  0.00           C
ATOM   3888  O   MET   454      88.320  39.602  30.857  1.00  0.00           O
ATOM   3889  N   LYS   455      89.276  39.653  32.941  1.00  0.00           N
ATOM   3890  H   LYS   455      89.128  39.390  33.905  1.00  0.00           H
ATOM   3891  CA  LYS   455      90.411  40.532  32.635  1.00  0.00           C
ATOM   3892  HA  LYS   455      90.148  41.299  31.906  1.00  0.00           H
ATOM   3893  CB  LYS   455      91.019  41.089  33.897  1.00  0.00           C
ATOM   3894  HB2 LYS   455      91.354  40.314  34.586  1.00  0.00           H
ATOM   3895  HB3 LYS   455      91.934  41.578  33.562  1.00  0.00           H
ATOM   3896  CG  LYS   455      90.143  42.168  34.561  1.00  0.00           C
ATOM   3897  HG2 LYS   455      89.106  41.832  34.559  1.00  0.00           H
ATOM   3898  HG3 LYS   455      90.499  42.344  35.576  1.00  0.00           H
ATOM   3899  CD  LYS   455      90.125  43.543  33.787  1.00  0.00           C
ATOM   3900  HD2 LYS   455      91.186  43.793  33.784  1.00  0.00           H
ATOM   3901  HD3 LYS   455      89.747  43.351  32.782  1.00  0.00           H
ATOM   3902  CE  LYS   455      89.229  44.533  34.533  1.00  0.00           C
ATOM   3903  HE2 LYS   455      88.211  44.180  34.696  1.00  0.00           H
ATOM   3904  HE3 LYS   455      89.623  44.677  35.539  1.00  0.00           H
ATOM   3905  NZ  LYS   455      89.087  45.868  33.880  1.00  0.00           N
ATOM   3906  HZ1 LYS   455      88.982  45.794  32.878  1.00  0.00           H
ATOM   3907  HZ2 LYS   455      88.385  46.474  34.279  1.00  0.00           H
ATOM   3908  HZ3 LYS   455      89.959  46.378  33.894  1.00  0.00           H
ATOM   3909  C   LYS   455      91.551  39.772  31.887  1.00  0.00           C
ATOM   3910  O   LYS   455      92.339  40.432  31.159  1.00  0.00           O
ATOM   3911  N   HIP   456      91.655  38.427  32.023  1.00  0.00           N
ATOM   3912  H   HIP   456      91.126  37.888  32.694  1.00  0.00           H
ATOM   3913  CA  HIP   456      92.470  37.645  31.083  1.00  0.00           C
ATOM   3914  HA  HIP   456      93.460  38.102  31.060  1.00  0.00           H
ATOM   3915  CB  HIP   456      92.598  36.134  31.581  1.00  0.00           C
ATOM   3916  HB2 HIP   456      91.610  35.675  31.611  1.00  0.00           H
ATOM   3917  HB3 HIP   456      93.146  35.610  30.798  1.00  0.00           H
ATOM   3918  CG  HIP   456      93.447  35.889  32.742  1.00  0.00           C
ATOM   3919  ND1 HIP   456      93.639  34.647  33.227  1.00  0.00           N
ATOM   3920  HD1 HIP   456      93.271  33.774  32.877  1.00  0.00           H
ATOM   3921  CE1 HIP   456      94.352  34.750  34.336  1.00  0.00           C
ATOM   3922  HE1 HIP   456      94.611  33.852  34.878  1.00  0.00           H
ATOM   3923  NE2 HIP   456      94.623  36.059  34.506  1.00  0.00           N
ATOM   3924  HE2 HIP   456      95.204  36.411  35.254  1.00  0.00           H
ATOM   3925  CD2 HIP   456      94.020  36.787  33.588  1.00  0.00           C
ATOM   3926  HD2 HIP   456      94.039  37.865  33.641  1.00  0.00           H
ATOM   3927  C   HIP   456      91.973  37.713  29.602  1.00  0.00           C
ATOM   3928  O   HIP   456      92.806  37.540  28.750  1.00  0.00           O
ATOM   3929  N   ASP   457      90.707  38.064  29.370  1.00  0.00           N
ATOM   3930  H   ASP   457      90.053  38.040  30.140  1.00  0.00           H
ATOM   3931  CA  ASP   457      90.168  38.487  28.077  1.00  0.00           C
ATOM   3932  HA  ASP   457      90.880  38.258  27.284  1.00  0.00           H
ATOM   3933  CB  ASP   457      88.975  37.621  27.625  1.00  0.00           C
ATOM   3934  HB2 ASP   457      88.158  37.840  28.313  1.00  0.00           H
ATOM   3935  HB3 ASP   457      88.793  37.846  26.574  1.00  0.00           H
ATOM   3936  CG  ASP   457      89.326  36.132  27.789  1.00  0.00           C
ATOM   3937  OD1 ASP   457      88.565  35.439  28.494  1.00  0.00           O
ATOM   3938  OD2 ASP   457      90.351  35.692  27.185  1.00  0.00           O
ATOM   3939  C   ASP   457      89.912  39.973  27.901  1.00  0.00           C
ATOM   3940  O   ASP   457      89.071  40.320  27.044  1.00  0.00           O
ATOM   3941  N   GLY   458      90.488  40.865  28.742  1.00  0.00           N
ATOM   3942  H   GLY   458      91.175  40.500  29.386  1.00  0.00           H
ATOM   3943  CA  GLY   458      90.354  42.370  28.700  1.00  0.00           C
ATOM   3944  HA2 GLY   458      91.029  42.878  29.388  1.00  0.00           H
ATOM   3945  HA3 GLY   458      90.610  42.667  27.683  1.00  0.00           H
ATOM   3946  C   GLY   458      89.030  42.973  29.120  1.00  0.00           C
ATOM   3947  O   GLY   458      88.775  44.178  28.933  1.00  0.00           O
ATOM   3948  N   THR   459      88.103  42.096  29.512  1.00  0.00           N
ATOM   3949  H   THR   459      88.377  41.136  29.361  1.00  0.00           H
ATOM   3950  CA  THR   459      86.707  42.455  29.716  1.00  0.00           C
ATOM   3951  HA  THR   459      86.465  42.858  28.732  1.00  0.00           H
ATOM   3952  CB  THR   459      85.856  41.253  30.081  1.00  0.00           C
ATOM   3953  HB  THR   459      85.903  41.251  31.170  1.00  0.00           H
ATOM   3954  CG2 THR   459      84.394  41.538  29.728  1.00  0.00           C
ATOM   3955 HG21 THR   459      83.832  40.604  29.728  1.00  0.00           H
ATOM   3956 HG22 THR   459      83.896  42.282  30.350  1.00  0.00           H
ATOM   3957 HG23 THR   459      84.333  41.762  28.663  1.00  0.00           H
ATOM   3958  OG1 THR   459      86.196  40.056  29.409  1.00  0.00           O
ATOM   3959  HG1 THR   459      86.971  39.766  29.895  1.00  0.00           H
ATOM   3960  C   THR   459      86.486  43.535  30.706  1.00  0.00           C
ATOM   3961  O   THR   459      87.157  43.583  31.737  1.00  0.00           O
ATOM   3962  N   LYS   460      85.550  44.486  30.487  1.00  0.00           N
ATOM   3963  H   LYS   460      85.073  44.425  29.599  1.00  0.00           H
ATOM   3964  CA  LYS   460      85.060  45.624  31.366  1.00  0.00           C
ATOM   3965  HA  LYS   460      85.915  46.205  31.712  1.00  0.00           H
ATOM   3966  CB  LYS   460      84.087  46.515  30.578  1.00  0.00           C
ATOM   3967  HB2 LYS   460      83.307  45.896  30.135  1.00  0.00           H
ATOM   3968  HB3 LYS   460      83.673  47.255  31.264  1.00  0.00           H
ATOM   3969  CG  LYS   460      84.859  47.329  29.529  1.00  0.00           C
ATOM   3970  HG2 LYS   460      85.334  48.166  30.040  1.00  0.00           H
ATOM   3971  HG3 LYS   460      85.601  46.734  28.995  1.00  0.00           H
ATOM   3972  CD  LYS   460      83.906  47.835  28.393  1.00  0.00           C
ATOM   3973  HD2 LYS   460      84.566  48.438  27.770  1.00  0.00           H
ATOM   3974  HD3 LYS   460      83.549  46.939  27.884  1.00  0.00           H
ATOM   3975  CE  LYS   460      82.804  48.685  28.937  1.00  0.00           C
ATOM   3976  HE2 LYS   460      82.190  48.998  28.093  1.00  0.00           H
ATOM   3977  HE3 LYS   460      82.184  48.019  29.537  1.00  0.00           H
ATOM   3978  NZ  LYS   460      83.271  49.941  29.645  1.00  0.00           N
ATOM   3979  HZ1 LYS   460      83.970  49.826  30.365  1.00  0.00           H
ATOM   3980  HZ2 LYS   460      83.687  50.584  28.986  1.00  0.00           H
ATOM   3981  HZ3 LYS   460      82.521  50.491  30.038  1.00  0.00           H
ATOM   3982  C   LYS   460      84.334  44.904  32.559  1.00  0.00           C
ATOM   3983  O   LYS   460      83.540  43.972  32.358  1.00  0.00           O
ATOM   3984  N   THR   461      84.556  45.399  33.812  1.00  0.00           N
ATOM   3985  H   THR   461      85.204  46.165  33.923  1.00  0.00           H
ATOM   3986  CA  THR   461      84.064  44.785  35.102  1.00  0.00           C
ATOM   3987  HA  THR   461      83.356  43.964  34.987  1.00  0.00           H
ATOM   3988  CB  THR   461      85.255  44.276  35.970  1.00  0.00           C
ATOM   3989  HB  THR   461      84.954  43.988  36.978  1.00  0.00           H
ATOM   3990  CG2 THR   461      85.784  42.980  35.235  1.00  0.00           C
ATOM   3991 HG21 THR   461      86.140  43.179  34.225  1.00  0.00           H
ATOM   3992 HG22 THR   461      86.671  42.575  35.724  1.00  0.00           H
ATOM   3993 HG23 THR   461      84.990  42.234  35.245  1.00  0.00           H
ATOM   3994  OG1 THR   461      86.327  45.247  36.024  1.00  0.00           O
ATOM   3995  HG1 THR   461      85.979  46.060  36.396  1.00  0.00           H
ATOM   3996  C   THR   461      83.246  45.711  35.995  1.00  0.00           C
ATOM   3997  O   THR   461      82.920  45.434  37.171  1.00  0.00           O
ATOM   3998  N   GLU   462      82.890  46.902  35.510  1.00  0.00           N
ATOM   3999  H   GLU   462      83.464  47.153  34.718  1.00  0.00           H
ATOM   4000  CA  GLU   462      82.428  48.042  36.289  1.00  0.00           C
ATOM   4001  HA  GLU   462      83.186  48.408  36.982  1.00  0.00           H
ATOM   4002  CB  GLU   462      82.062  49.229  35.332  1.00  0.00           C
ATOM   4003  HB2 GLU   462      81.109  48.972  34.869  1.00  0.00           H
ATOM   4004  HB3 GLU   462      81.850  50.081  35.979  1.00  0.00           H
ATOM   4005  CG  GLU   462      82.989  49.578  34.194  1.00  0.00           C
ATOM   4006  HG2 GLU   462      83.015  48.772  33.461  1.00  0.00           H
ATOM   4007  HG3 GLU   462      82.528  50.378  33.615  1.00  0.00           H
ATOM   4008  CD  GLU   462      84.352  50.039  34.647  1.00  0.00           C
ATOM   4009  OE1 GLU   462      84.878  49.678  35.680  1.00  0.00           O
ATOM   4010  OE2 GLU   462      84.988  50.804  33.940  1.00  0.00           O
ATOM   4011  C   GLU   462      81.155  47.644  37.046  1.00  0.00           C
ATOM   4012  O   GLU   462      80.938  48.041  38.152  1.00  0.00           O
ATOM   4013  N   LYS   463      80.326  46.924  36.380  1.00  0.00           N
ATOM   4014  H   LYS   463      80.575  46.444  35.526  1.00  0.00           H
ATOM   4015  CA  LYS   463      78.997  46.594  36.908  1.00  0.00           C
ATOM   4016  HA  LYS   463      78.581  47.396  37.517  1.00  0.00           H
ATOM   4017  CB  LYS   463      78.052  46.429  35.680  1.00  0.00           C
ATOM   4018  HB2 LYS   463      78.468  45.643  35.051  1.00  0.00           H
ATOM   4019  HB3 LYS   463      77.091  46.137  36.106  1.00  0.00           H
ATOM   4020  CG  LYS   463      77.878  47.663  34.766  1.00  0.00           C
ATOM   4021  HG2 LYS   463      77.567  48.484  35.411  1.00  0.00           H
ATOM   4022  HG3 LYS   463      78.801  47.888  34.231  1.00  0.00           H
ATOM   4023  CD  LYS   463      76.803  47.499  33.709  1.00  0.00           C
ATOM   4024  HD2 LYS   463      75.811  47.514  34.160  1.00  0.00           H
ATOM   4025  HD3 LYS   463      76.804  48.360  33.041  1.00  0.00           H
ATOM   4026  CE  LYS   463      76.959  46.178  32.879  1.00  0.00           C
ATOM   4027  HE2 LYS   463      77.904  46.129  32.337  1.00  0.00           H
ATOM   4028  HE3 LYS   463      77.102  45.386  33.615  1.00  0.00           H
ATOM   4029  NZ  LYS   463      75.774  45.908  31.993  1.00  0.00           N
ATOM   4030  HZ1 LYS   463      74.892  46.006  32.475  1.00  0.00           H
ATOM   4031  HZ2 LYS   463      75.893  46.398  31.117  1.00  0.00           H
ATOM   4032  HZ3 LYS   463      75.753  44.953  31.664  1.00  0.00           H
ATOM   4033  C   LYS   463      78.959  45.427  37.866  1.00  0.00           C
ATOM   4034  O   LYS   463      78.357  45.503  38.907  1.00  0.00           O
ATOM   4035  N   LEU   464      79.737  44.423  37.517  1.00  0.00           N
ATOM   4036  H   LEU   464      80.274  44.500  36.665  1.00  0.00           H
ATOM   4037  CA  LEU   464      80.109  43.414  38.476  1.00  0.00           C
ATOM   4038  HA  LEU   464      79.229  42.793  38.646  1.00  0.00           H
ATOM   4039  CB  LEU   464      80.991  42.363  37.760  1.00  0.00           C
ATOM   4040  HB2 LEU   464      80.482  41.850  36.944  1.00  0.00           H
ATOM   4041  HB3 LEU   464      81.820  42.974  37.403  1.00  0.00           H
ATOM   4042  CG  LEU   464      81.717  41.310  38.621  1.00  0.00           C
ATOM   4043  HG  LEU   464      82.042  41.785  39.547  1.00  0.00           H
ATOM   4044  CD1 LEU   464      80.766  40.084  38.863  1.00  0.00           C
ATOM   4045 HD11 LEU   464      81.212  39.470  39.645  1.00  0.00           H
ATOM   4046 HD12 LEU   464      79.774  40.435  39.145  1.00  0.00           H
ATOM   4047 HD13 LEU   464      80.668  39.519  37.935  1.00  0.00           H
ATOM   4048  CD2 LEU   464      82.967  40.794  37.994  1.00  0.00           C
ATOM   4049 HD21 LEU   464      83.649  41.577  37.660  1.00  0.00           H
ATOM   4050 HD22 LEU   464      83.486  40.028  38.571  1.00  0.00           H
ATOM   4051 HD23 LEU   464      82.754  40.340  37.026  1.00  0.00           H
ATOM   4052  C   LEU   464      80.610  43.952  39.835  1.00  0.00           C
ATOM   4053  O   LEU   464      80.314  43.418  40.892  1.00  0.00           O
ATOM   4054  N   GLU   465      81.477  44.894  39.703  1.00  0.00           N
ATOM   4055  H   GLU   465      81.724  45.196  38.771  1.00  0.00           H
ATOM   4056  CA  GLU   465      82.007  45.637  40.787  1.00  0.00           C
ATOM   4057  HA  GLU   465      82.349  45.035  41.629  1.00  0.00           H
ATOM   4058  CB  GLU   465      83.102  46.563  40.310  1.00  0.00           C
ATOM   4059  HB2 GLU   465      82.966  46.956  39.302  1.00  0.00           H
ATOM   4060  HB3 GLU   465      83.220  47.262  41.138  1.00  0.00           H
ATOM   4061  CG  GLU   465      84.478  45.820  40.391  1.00  0.00           C
ATOM   4062  HG2 GLU   465      84.590  45.447  41.409  1.00  0.00           H
ATOM   4063  HG3 GLU   465      84.324  45.022  39.665  1.00  0.00           H
ATOM   4064  CD  GLU   465      85.707  46.654  40.048  1.00  0.00           C
ATOM   4065  OE1 GLU   465      86.859  46.155  40.314  1.00  0.00           O
ATOM   4066  OE2 GLU   465      85.632  47.684  39.324  1.00  0.00           O
ATOM   4067  C   GLU   465      80.909  46.441  41.590  1.00  0.00           C
ATOM   4068  O   GLU   465      80.846  46.351  42.842  1.00  0.00           O
ATOM   4069  N   LYS   466      79.821  46.870  40.940  1.00  0.00           N
ATOM   4070  H   LYS   466      79.946  46.928  39.940  1.00  0.00           H
ATOM   4071  CA  LYS   466      78.672  47.493  41.597  1.00  0.00           C
ATOM   4072  HA  LYS   466      79.021  48.234  42.316  1.00  0.00           H
ATOM   4073  CB  LYS   466      77.771  48.090  40.586  1.00  0.00           C
ATOM   4074  HB2 LYS   466      78.469  48.659  39.973  1.00  0.00           H
ATOM   4075  HB3 LYS   466      77.335  47.326  39.942  1.00  0.00           H
ATOM   4076  CG  LYS   466      76.629  49.036  41.117  1.00  0.00           C
ATOM   4077  HG2 LYS   466      76.022  49.394  40.286  1.00  0.00           H
ATOM   4078  HG3 LYS   466      75.924  48.410  41.664  1.00  0.00           H
ATOM   4079  CD  LYS   466      77.111  50.225  41.978  1.00  0.00           C
ATOM   4080  HD2 LYS   466      76.431  50.459  42.797  1.00  0.00           H
ATOM   4081  HD3 LYS   466      78.059  50.019  42.475  1.00  0.00           H
ATOM   4082  CE  LYS   466      77.217  51.492  41.079  1.00  0.00           C
ATOM   4083  HE2 LYS   466      77.839  51.267  40.213  1.00  0.00           H
ATOM   4084  HE3 LYS   466      76.180  51.636  40.776  1.00  0.00           H
ATOM   4085  NZ  LYS   466      77.720  52.659  41.821  1.00  0.00           N
ATOM   4086  HZ1 LYS   466      77.914  53.374  41.135  1.00  0.00           H
ATOM   4087  HZ2 LYS   466      77.049  53.056  42.464  1.00  0.00           H
ATOM   4088  HZ3 LYS   466      78.577  52.394  42.286  1.00  0.00           H
ATOM   4089  C   LYS   466      77.903  46.531  42.480  1.00  0.00           C
ATOM   4090  O   LYS   466      77.566  46.863  43.608  1.00  0.00           O
ATOM   4091  N   LEU   467      77.783  45.337  41.940  1.00  0.00           N
ATOM   4092  H   LEU   467      77.937  45.258  40.945  1.00  0.00           H
ATOM   4093  CA  LEU   467      77.311  44.116  42.634  1.00  0.00           C
ATOM   4094  HA  LEU   467      76.343  44.360  43.072  1.00  0.00           H
ATOM   4095  CB  LEU   467      77.123  42.952  41.633  1.00  0.00           C
ATOM   4096  HB2 LEU   467      76.426  43.332  40.886  1.00  0.00           H
ATOM   4097  HB3 LEU   467      78.110  42.790  41.200  1.00  0.00           H
ATOM   4098  CG  LEU   467      76.854  41.549  42.305  1.00  0.00           C
ATOM   4099  HG  LEU   467      77.486  41.523  43.193  1.00  0.00           H
ATOM   4100  CD1 LEU   467      75.395  41.124  42.562  1.00  0.00           C
ATOM   4101 HD11 LEU   467      75.240  40.071  42.801  1.00  0.00           H
ATOM   4102 HD12 LEU   467      74.924  41.706  43.354  1.00  0.00           H
ATOM   4103 HD13 LEU   467      74.905  41.345  41.614  1.00  0.00           H
ATOM   4104  CD2 LEU   467      77.415  40.438  41.463  1.00  0.00           C
ATOM   4105 HD21 LEU   467      77.107  40.460  40.418  1.00  0.00           H
ATOM   4106 HD22 LEU   467      78.495  40.532  41.570  1.00  0.00           H
ATOM   4107 HD23 LEU   467      77.230  39.486  41.961  1.00  0.00           H
ATOM   4108  C   LEU   467      78.124  43.819  43.917  1.00  0.00           C
ATOM   4109  O   LEU   467      77.518  43.640  44.960  1.00  0.00           O
ATOM   4110  N   MET   468      79.458  43.655  43.807  1.00  0.00           N
ATOM   4111  H   MET   468      79.932  43.828  42.932  1.00  0.00           H
ATOM   4112  CA  MET   468      80.313  43.375  44.925  1.00  0.00           C
ATOM   4113  HA  MET   468      79.992  42.424  45.350  1.00  0.00           H
ATOM   4114  CB  MET   468      81.746  42.972  44.561  1.00  0.00           C
ATOM   4115  HB2 MET   468      82.205  43.810  44.037  1.00  0.00           H
ATOM   4116  HB3 MET   468      82.308  42.913  45.493  1.00  0.00           H
ATOM   4117  CG  MET   468      81.818  41.660  43.803  1.00  0.00           C
ATOM   4118  HG2 MET   468      81.250  40.847  44.254  1.00  0.00           H
ATOM   4119  HG3 MET   468      81.384  41.747  42.807  1.00  0.00           H
ATOM   4120  SD  MET   468      83.498  41.044  43.528  1.00  0.00           S
ATOM   4121  CE  MET   468      84.247  41.986  42.149  1.00  0.00           C
ATOM   4122  HE1 MET   468      83.868  41.522  41.239  1.00  0.00           H
ATOM   4123  HE2 MET   468      84.035  43.045  42.301  1.00  0.00           H
ATOM   4124  HE3 MET   468      85.318  41.791  42.108  1.00  0.00           H
ATOM   4125  C   MET   468      80.292  44.470  45.972  1.00  0.00           C
ATOM   4126  O   MET   468      80.329  44.141  47.182  1.00  0.00           O
ATOM   4127  N   VAL   469      80.360  45.766  45.550  1.00  0.00           N
ATOM   4128  H   VAL   469      80.448  45.975  44.566  1.00  0.00           H
ATOM   4129  CA  VAL   469      79.936  46.914  46.432  1.00  0.00           C
ATOM   4130  HA  VAL   469      80.741  47.094  47.144  1.00  0.00           H
ATOM   4131  CB  VAL   469      79.927  48.312  45.803  1.00  0.00           C
ATOM   4132  HB  VAL   469      79.262  48.406  44.944  1.00  0.00           H
ATOM   4133  CG1 VAL   469      79.559  49.381  46.861  1.00  0.00           C
ATOM   4134 HG11 VAL   469      79.759  50.360  46.425  1.00  0.00           H
ATOM   4135 HG12 VAL   469      78.508  49.229  47.107  1.00  0.00           H
ATOM   4136 HG13 VAL   469      80.240  49.414  47.712  1.00  0.00           H
ATOM   4137  CG2 VAL   469      81.311  48.780  45.331  1.00  0.00           C
ATOM   4138 HG21 VAL   469      81.968  48.648  46.192  1.00  0.00           H
ATOM   4139 HG22 VAL   469      81.620  48.197  44.463  1.00  0.00           H
ATOM   4140 HG23 VAL   469      81.343  49.790  44.924  1.00  0.00           H
ATOM   4141  C   VAL   469      78.603  46.666  47.169  1.00  0.00           C
ATOM   4142  O   VAL   469      78.551  46.781  48.382  1.00  0.00           O
ATOM   4143  N   ARG   470      77.477  46.431  46.405  1.00  0.00           N
ATOM   4144  H   ARG   470      77.644  46.376  45.410  1.00  0.00           H
ATOM   4145  CA  ARG   470      76.104  46.353  46.983  1.00  0.00           C
ATOM   4146  HA  ARG   470      75.752  47.319  47.346  1.00  0.00           H
ATOM   4147  CB  ARG   470      75.196  45.964  45.817  1.00  0.00           C
ATOM   4148  HB2 ARG   470      75.390  46.595  44.950  1.00  0.00           H
ATOM   4149  HB3 ARG   470      75.454  44.914  45.680  1.00  0.00           H
ATOM   4150  CG  ARG   470      73.710  45.942  46.262  1.00  0.00           C
ATOM   4151  HG2 ARG   470      73.539  45.373  47.176  1.00  0.00           H
ATOM   4152  HG3 ARG   470      73.395  46.975  46.412  1.00  0.00           H
ATOM   4153  CD  ARG   470      72.946  45.250  45.109  1.00  0.00           C
ATOM   4154  HD2 ARG   470      73.111  44.173  45.122  1.00  0.00           H
ATOM   4155  HD3 ARG   470      71.879  45.343  45.312  1.00  0.00           H
ATOM   4156  NE  ARG   470      73.274  45.931  43.848  1.00  0.00           N
ATOM   4157  HE  ARG   470      73.342  46.933  43.948  1.00  0.00           H
ATOM   4158  CZ  ARG   470      73.623  45.487  42.613  1.00  0.00           C
ATOM   4159  NH1 ARG   470      73.459  44.246  42.287  1.00  0.00           N
ATOM   4160 HH11 ARG   470      72.904  43.698  42.929  1.00  0.00           H
ATOM   4161 HH12 ARG   470      73.506  43.934  41.327  1.00  0.00           H
ATOM   4162  NH2 ARG   470      74.140  46.220  41.770  1.00  0.00           N
ATOM   4163 HH21 ARG   470      74.030  47.214  41.914  1.00  0.00           H
ATOM   4164 HH22 ARG   470      74.482  45.806  40.915  1.00  0.00           H
ATOM   4165  C   ARG   470      76.069  45.354  48.181  1.00  0.00           C
ATOM   4166  O   ARG   470      75.669  45.719  49.267  1.00  0.00           O
ATOM   4167  N   ILE   471      76.567  44.140  48.049  1.00  0.00           N
ATOM   4168  H   ILE   471      76.787  43.900  47.093  1.00  0.00           H
ATOM   4169  CA  ILE   471      76.465  43.064  49.083  1.00  0.00           C
ATOM   4170  HA  ILE   471      75.546  43.158  49.662  1.00  0.00           H
ATOM   4171  CB  ILE   471      76.407  41.662  48.425  1.00  0.00           C
ATOM   4172  HB  ILE   471      77.298  41.427  47.841  1.00  0.00           H
ATOM   4173  CG2 ILE   471      76.311  40.592  49.545  1.00  0.00           C
ATOM   4174 HG21 ILE   471      77.283  40.585  50.040  1.00  0.00           H
ATOM   4175 HG22 ILE   471      75.496  40.865  50.216  1.00  0.00           H
ATOM   4176 HG23 ILE   471      76.026  39.592  49.218  1.00  0.00           H
ATOM   4177  CG1 ILE   471      75.202  41.598  47.393  1.00  0.00           C
ATOM   4178 HG12 ILE   471      75.367  42.382  46.654  1.00  0.00           H
ATOM   4179 HG13 ILE   471      75.212  40.644  46.866  1.00  0.00           H
ATOM   4180  CD1 ILE   471      73.796  41.823  48.207  1.00  0.00           C
ATOM   4181 HD11 ILE   471      72.991  41.819  47.471  1.00  0.00           H
ATOM   4182 HD12 ILE   471      73.598  40.913  48.773  1.00  0.00           H
ATOM   4183 HD13 ILE   471      73.800  42.719  48.826  1.00  0.00           H
ATOM   4184  C   ILE   471      77.602  43.219  50.165  1.00  0.00           C
ATOM   4185  O   ILE   471      77.477  42.795  51.285  1.00  0.00           O
ATOM   4186  N   GLY   472      78.676  43.937  49.818  1.00  0.00           N
ATOM   4187  H   GLY   472      78.775  44.110  48.828  1.00  0.00           H
ATOM   4188  CA  GLY   472      79.737  44.360  50.724  1.00  0.00           C
ATOM   4189  HA2 GLY   472      80.336  43.586  51.203  1.00  0.00           H
ATOM   4190  HA3 GLY   472      80.460  44.896  50.108  1.00  0.00           H
ATOM   4191  C   GLY   472      79.177  45.264  51.838  1.00  0.00           C
ATOM   4192  O   GLY   472      79.362  45.039  53.026  1.00  0.00           O
ATOM   4193  N   VAL   473      78.499  46.329  51.403  1.00  0.00           N
ATOM   4194  H   VAL   473      78.528  46.449  50.400  1.00  0.00           H
ATOM   4195  CA  VAL   473      77.680  47.175  52.309  1.00  0.00           C
ATOM   4196  HA  VAL   473      78.320  47.671  53.038  1.00  0.00           H
ATOM   4197  CB  VAL   473      77.022  48.309  51.530  1.00  0.00           C
ATOM   4198  HB  VAL   473      76.559  47.956  50.609  1.00  0.00           H
ATOM   4199  CG1 VAL   473      75.838  48.938  52.278  1.00  0.00           C
ATOM   4200 HG11 VAL   473      75.506  49.921  51.943  1.00  0.00           H
ATOM   4201 HG12 VAL   473      75.009  48.232  52.317  1.00  0.00           H
ATOM   4202 HG13 VAL   473      76.096  49.031  53.333  1.00  0.00           H
ATOM   4203  CG2 VAL   473      77.934  49.517  51.238  1.00  0.00           C
ATOM   4204 HG21 VAL   473      78.917  49.219  50.874  1.00  0.00           H
ATOM   4205 HG22 VAL   473      77.398  50.111  50.497  1.00  0.00           H
ATOM   4206 HG23 VAL   473      78.096  50.194  52.077  1.00  0.00           H
ATOM   4207  C   VAL   473      76.774  46.384  53.139  1.00  0.00           C
ATOM   4208  O   VAL   473      76.844  46.402  54.372  1.00  0.00           O
ATOM   4209  N   PHE   474      75.897  45.583  52.534  1.00  0.00           N
ATOM   4210  H   PHE   474      76.026  45.460  51.540  1.00  0.00           H
ATOM   4211  CA  PHE   474      74.906  44.723  53.185  1.00  0.00           C
ATOM   4212  HA  PHE   474      74.252  45.349  53.792  1.00  0.00           H
ATOM   4213  CB  PHE   474      74.064  43.999  52.120  1.00  0.00           C
ATOM   4214  HB2 PHE   474      73.588  44.779  51.527  1.00  0.00           H
ATOM   4215  HB3 PHE   474      74.701  43.329  51.542  1.00  0.00           H
ATOM   4216  CG  PHE   474      72.860  43.252  52.643  1.00  0.00           C
ATOM   4217  CD1 PHE   474      71.629  43.957  52.742  1.00  0.00           C
ATOM   4218  HD1 PHE   474      71.535  44.990  52.439  1.00  0.00           H
ATOM   4219  CE1 PHE   474      70.430  43.291  53.157  1.00  0.00           C
ATOM   4220  HE1 PHE   474      69.541  43.855  53.397  1.00  0.00           H
ATOM   4221  CZ  PHE   474      70.515  41.975  53.541  1.00  0.00           C
ATOM   4222  HZ  PHE   474      69.722  41.499  54.098  1.00  0.00           H
ATOM   4223  CE2 PHE   474      71.732  41.253  53.519  1.00  0.00           C
ATOM   4224  HE2 PHE   474      71.827  40.235  53.866  1.00  0.00           H
ATOM   4225  CD2 PHE   474      72.881  41.881  52.974  1.00  0.00           C
ATOM   4226  HD2 PHE   474      73.786  41.293  52.987  1.00  0.00           H
ATOM   4227  C   PHE   474      75.495  43.785  54.294  1.00  0.00           C
ATOM   4228  O   PHE   474      74.923  43.459  55.311  1.00  0.00           O
ATOM   4229  N   SER   475      76.756  43.324  54.020  1.00  0.00           N
ATOM   4230  H   SER   475      77.287  43.653  53.226  1.00  0.00           H
ATOM   4231  CA  SER   475      77.551  42.475  54.797  1.00  0.00           C
ATOM   4232  HA  SER   475      76.863  41.732  55.199  1.00  0.00           H
ATOM   4233  CB  SER   475      78.631  41.599  54.092  1.00  0.00           C
ATOM   4234  HB2 SER   475      78.932  40.772  54.735  1.00  0.00           H
ATOM   4235  HB3 SER   475      78.189  41.264  53.153  1.00  0.00           H
ATOM   4236  OG  SER   475      79.775  42.296  53.747  1.00  0.00           O
ATOM   4237  HG  SER   475      79.512  43.147  53.389  1.00  0.00           H
ATOM   4238  C   SER   475      78.037  43.156  56.084  1.00  0.00           C
ATOM   4239  O   SER   475      77.718  42.733  57.221  1.00  0.00           O
ATOM   4240  N   VAL   476      78.770  44.245  55.979  1.00  0.00           N
ATOM   4241  H   VAL   476      79.041  44.585  55.067  1.00  0.00           H
ATOM   4242  CA  VAL   476      78.994  45.144  57.145  1.00  0.00           C
ATOM   4243  HA  VAL   476      79.604  44.619  57.881  1.00  0.00           H
ATOM   4244  CB  VAL   476      79.844  46.371  56.779  1.00  0.00           C
ATOM   4245  HB  VAL   476      79.315  46.855  55.958  1.00  0.00           H
ATOM   4246  CG1 VAL   476      80.196  47.286  57.905  1.00  0.00           C
ATOM   4247 HG11 VAL   476      80.605  48.127  57.345  1.00  0.00           H
ATOM   4248 HG12 VAL   476      79.357  47.682  58.477  1.00  0.00           H
ATOM   4249 HG13 VAL   476      80.984  46.879  58.538  1.00  0.00           H
ATOM   4250  CG2 VAL   476      81.318  45.899  56.298  1.00  0.00           C
ATOM   4251 HG21 VAL   476      81.201  45.533  55.278  1.00  0.00           H
ATOM   4252 HG22 VAL   476      81.969  46.772  56.246  1.00  0.00           H
ATOM   4253 HG23 VAL   476      81.752  45.146  56.955  1.00  0.00           H
ATOM   4254  C   VAL   476      77.784  45.507  58.003  1.00  0.00           C
ATOM   4255  O   VAL   476      77.775  45.162  59.163  1.00  0.00           O
ATOM   4256  N   LEU   477      76.723  45.910  57.300  1.00  0.00           N
ATOM   4257  H   LEU   477      76.872  45.931  56.302  1.00  0.00           H
ATOM   4258  CA  LEU   477      75.487  46.390  57.861  1.00  0.00           C
ATOM   4259  HA  LEU   477      75.763  47.249  58.473  1.00  0.00           H
ATOM   4260  CB  LEU   477      74.470  46.773  56.741  1.00  0.00           C
ATOM   4261  HB2 LEU   477      74.550  45.964  56.014  1.00  0.00           H
ATOM   4262  HB3 LEU   477      73.478  46.868  57.183  1.00  0.00           H
ATOM   4263  CG  LEU   477      74.676  48.157  56.116  1.00  0.00           C
ATOM   4264  HG  LEU   477      75.570  48.155  55.493  1.00  0.00           H
ATOM   4265  CD1 LEU   477      73.499  48.441  55.187  1.00  0.00           C
ATOM   4266 HD11 LEU   477      73.698  49.382  54.674  1.00  0.00           H
ATOM   4267 HD12 LEU   477      73.351  47.641  54.461  1.00  0.00           H
ATOM   4268 HD13 LEU   477      72.727  48.535  55.951  1.00  0.00           H
ATOM   4269  CD2 LEU   477      74.747  49.348  57.153  1.00  0.00           C
ATOM   4270 HD21 LEU   477      73.826  49.461  57.724  1.00  0.00           H
ATOM   4271 HD22 LEU   477      75.644  49.294  57.771  1.00  0.00           H
ATOM   4272 HD23 LEU   477      74.873  50.252  56.557  1.00  0.00           H
ATOM   4273  C   LEU   477      74.783  45.450  58.882  1.00  0.00           C
ATOM   4274  O   LEU   477      74.145  45.949  59.751  1.00  0.00           O
ATOM   4275  N   TYR   478      75.017  44.109  58.769  1.00  0.00           N
ATOM   4276  H   TYR   478      75.578  43.844  57.972  1.00  0.00           H
ATOM   4277  CA  TYR   478      74.412  43.047  59.517  1.00  0.00           C
ATOM   4278  HA  TYR   478      73.706  43.457  60.239  1.00  0.00           H
ATOM   4279  CB  TYR   478      73.756  42.012  58.557  1.00  0.00           C
ATOM   4280  HB2 TYR   478      74.374  41.886  57.668  1.00  0.00           H
ATOM   4281  HB3 TYR   478      73.746  41.021  59.011  1.00  0.00           H
ATOM   4282  CG  TYR   478      72.371  42.340  58.167  1.00  0.00           C
ATOM   4283  CD1 TYR   478      71.256  41.712  58.832  1.00  0.00           C
ATOM   4284  HD1 TYR   478      71.415  41.022  59.648  1.00  0.00           H
ATOM   4285  CE1 TYR   478      69.977  42.137  58.541  1.00  0.00           C
ATOM   4286  HE1 TYR   478      69.153  41.604  58.993  1.00  0.00           H
ATOM   4287  CZ  TYR   478      69.691  43.139  57.534  1.00  0.00           C
ATOM   4288  OH  TYR   478      68.398  43.602  57.353  1.00  0.00           O
ATOM   4289  HH  TYR   478      67.960  43.712  58.200  1.00  0.00           H
ATOM   4290  CE2 TYR   478      70.787  43.731  56.856  1.00  0.00           C
ATOM   4291  HE2 TYR   478      70.604  44.495  56.115  1.00  0.00           H
ATOM   4292  CD2 TYR   478      72.082  43.314  57.200  1.00  0.00           C
ATOM   4293  HD2 TYR   478      72.836  43.784  56.586  1.00  0.00           H
ATOM   4294  C   TYR   478      75.365  42.208  60.424  1.00  0.00           C
ATOM   4295  O   TYR   478      75.061  41.779  61.461  1.00  0.00           O
ATOM   4296  N   THR   479      76.640  42.036  59.986  1.00  0.00           N
ATOM   4297  H   THR   479      76.842  42.292  59.031  1.00  0.00           H
ATOM   4298  CA  THR   479      77.662  41.377  60.844  1.00  0.00           C
ATOM   4299  HA  THR   479      77.225  40.444  61.202  1.00  0.00           H
ATOM   4300  CB  THR   479      78.820  40.950  60.010  1.00  0.00           C
ATOM   4301  HB  THR   479      79.701  40.581  60.536  1.00  0.00           H
ATOM   4302  CG2 THR   479      78.443  39.996  58.802  1.00  0.00           C
ATOM   4303 HG21 THR   479      79.276  39.871  58.110  1.00  0.00           H
ATOM   4304 HG22 THR   479      78.207  38.979  59.116  1.00  0.00           H
ATOM   4305 HG23 THR   479      77.633  40.401  58.195  1.00  0.00           H
ATOM   4306  OG1 THR   479      79.294  42.086  59.300  1.00  0.00           O
ATOM   4307  HG1 THR   479      78.865  42.097  58.441  1.00  0.00           H
ATOM   4308  C   THR   479      78.109  42.262  61.980  1.00  0.00           C
ATOM   4309  O   THR   479      78.139  41.779  63.079  1.00  0.00           O
ATOM   4310  N   VAL   480      78.368  43.559  61.777  1.00  0.00           N
ATOM   4311  H   VAL   480      78.377  43.926  60.836  1.00  0.00           H
ATOM   4312  CA  VAL   480      78.880  44.469  62.785  1.00  0.00           C
ATOM   4313  HA  VAL   480      79.888  44.139  63.036  1.00  0.00           H
ATOM   4314  CB  VAL   480      79.111  45.927  62.232  1.00  0.00           C
ATOM   4315  HB  VAL   480      78.277  46.264  61.617  1.00  0.00           H
ATOM   4316  CG1 VAL   480      79.255  46.913  63.345  1.00  0.00           C
ATOM   4317 HG11 VAL   480      79.384  47.948  63.029  1.00  0.00           H
ATOM   4318 HG12 VAL   480      78.408  46.941  64.030  1.00  0.00           H
ATOM   4319 HG13 VAL   480      80.194  46.651  63.832  1.00  0.00           H
ATOM   4320  CG2 VAL   480      80.313  45.894  61.286  1.00  0.00           C
ATOM   4321 HG21 VAL   480      80.276  46.831  60.732  1.00  0.00           H
ATOM   4322 HG22 VAL   480      81.210  45.777  61.896  1.00  0.00           H
ATOM   4323 HG23 VAL   480      80.190  45.142  60.506  1.00  0.00           H
ATOM   4324  C   VAL   480      77.800  44.413  64.031  1.00  0.00           C
ATOM   4325  O   VAL   480      78.248  44.120  65.172  1.00  0.00           O
ATOM   4326  N   PRO   481      76.461  44.642  63.810  1.00  0.00           N
ATOM   4327  CD  PRO   481      75.785  45.016  62.549  1.00  0.00           C
ATOM   4328  HD2 PRO   481      76.157  44.494  61.667  1.00  0.00           H
ATOM   4329  HD3 PRO   481      76.003  46.063  62.340  1.00  0.00           H
ATOM   4330  CG  PRO   481      74.328  44.647  62.717  1.00  0.00           C
ATOM   4331  HG2 PRO   481      74.222  43.565  62.635  1.00  0.00           H
ATOM   4332  HG3 PRO   481      73.566  45.120  62.098  1.00  0.00           H
ATOM   4333  CB  PRO   481      74.024  45.021  64.137  1.00  0.00           C
ATOM   4334  HB2 PRO   481      73.256  44.452  64.660  1.00  0.00           H
ATOM   4335  HB3 PRO   481      73.937  46.107  64.166  1.00  0.00           H
ATOM   4336  CA  PRO   481      75.351  44.632  64.838  1.00  0.00           C
ATOM   4337  HA  PRO   481      75.573  45.420  65.557  1.00  0.00           H
ATOM   4338  C   PRO   481      75.332  43.276  65.532  1.00  0.00           C
ATOM   4339  O   PRO   481      75.387  43.225  66.782  1.00  0.00           O
ATOM   4340  N   ALA   482      75.274  42.189  64.736  1.00  0.00           N
ATOM   4341  H   ALA   482      75.150  42.239  63.735  1.00  0.00           H
ATOM   4342  CA  ALA   482      75.303  40.856  65.383  1.00  0.00           C
ATOM   4343  HA  ALA   482      74.401  40.637  65.954  1.00  0.00           H
ATOM   4344  CB  ALA   482      75.267  39.806  64.264  1.00  0.00           C
ATOM   4345  HB1 ALA   482      74.478  40.023  63.545  1.00  0.00           H
ATOM   4346  HB2 ALA   482      76.222  39.885  63.745  1.00  0.00           H
ATOM   4347  HB3 ALA   482      75.048  38.855  64.750  1.00  0.00           H
ATOM   4348  C   ALA   482      76.514  40.510  66.278  1.00  0.00           C
ATOM   4349  O   ALA   482      76.380  39.826  67.297  1.00  0.00           O
ATOM   4350  N   THR   483      77.737  40.962  65.826  1.00  0.00           N
ATOM   4351  H   THR   483      77.765  41.351  64.894  1.00  0.00           H
ATOM   4352  CA  THR   483      78.945  41.041  66.596  1.00  0.00           C
ATOM   4353  HA  THR   483      79.219  40.043  66.938  1.00  0.00           H
ATOM   4354  CB  THR   483      80.109  41.528  65.745  1.00  0.00           C
ATOM   4355  HB  THR   483      79.943  42.544  65.387  1.00  0.00           H
ATOM   4356  CG2 THR   483      81.528  41.441  66.428  1.00  0.00           C
ATOM   4357 HG21 THR   483      81.500  42.208  67.201  1.00  0.00           H
ATOM   4358 HG22 THR   483      81.597  40.440  66.853  1.00  0.00           H
ATOM   4359 HG23 THR   483      82.329  41.600  65.705  1.00  0.00           H
ATOM   4360  OG1 THR   483      80.288  40.744  64.647  1.00  0.00           O
ATOM   4361  HG1 THR   483      79.680  40.912  63.923  1.00  0.00           H
ATOM   4362  C   THR   483      78.879  41.884  67.822  1.00  0.00           C
ATOM   4363  O   THR   483      79.349  41.382  68.859  1.00  0.00           O
ATOM   4364  N   ILE   484      78.344  43.040  67.841  1.00  0.00           N
ATOM   4365  H   ILE   484      77.890  43.390  67.010  1.00  0.00           H
ATOM   4366  CA  ILE   484      78.252  43.831  69.033  1.00  0.00           C
ATOM   4367  HA  ILE   484      79.221  43.872  69.530  1.00  0.00           H
ATOM   4368  CB  ILE   484      78.071  45.268  68.613  1.00  0.00           C
ATOM   4369  HB  ILE   484      77.134  45.366  68.065  1.00  0.00           H
ATOM   4370  CG2 ILE   484      77.751  46.203  69.869  1.00  0.00           C
ATOM   4371 HG21 ILE   484      76.772  46.101  70.337  1.00  0.00           H
ATOM   4372 HG22 ILE   484      78.410  46.037  70.721  1.00  0.00           H
ATOM   4373 HG23 ILE   484      77.885  47.275  69.726  1.00  0.00           H
ATOM   4374  CG1 ILE   484      79.276  45.867  67.865  1.00  0.00           C
ATOM   4375 HG12 ILE   484      79.890  46.338  68.633  1.00  0.00           H
ATOM   4376 HG13 ILE   484      79.829  45.107  67.313  1.00  0.00           H
ATOM   4377  CD1 ILE   484      78.766  46.868  66.812  1.00  0.00           C
ATOM   4378 HD11 ILE   484      79.655  47.348  66.402  1.00  0.00           H
ATOM   4379 HD12 ILE   484      78.211  46.381  66.011  1.00  0.00           H
ATOM   4380 HD13 ILE   484      78.113  47.587  67.307  1.00  0.00           H
ATOM   4381  C   ILE   484      77.149  43.362  70.024  1.00  0.00           C
ATOM   4382  O   ILE   484      77.355  43.389  71.202  1.00  0.00           O
ATOM   4383  N   VAL   485      76.117  42.745  69.476  1.00  0.00           N
ATOM   4384  H   VAL   485      75.938  42.753  68.482  1.00  0.00           H
ATOM   4385  CA  VAL   485      75.178  42.091  70.351  1.00  0.00           C
ATOM   4386  HA  VAL   485      74.812  42.690  71.185  1.00  0.00           H
ATOM   4387  CB  VAL   485      73.932  41.728  69.531  1.00  0.00           C
ATOM   4388  HB  VAL   485      74.275  41.200  68.641  1.00  0.00           H
ATOM   4389  CG1 VAL   485      72.912  40.791  70.195  1.00  0.00           C
ATOM   4390 HG11 VAL   485      72.606  41.128  71.185  1.00  0.00           H
ATOM   4391 HG12 VAL   485      72.084  40.625  69.506  1.00  0.00           H
ATOM   4392 HG13 VAL   485      73.387  39.811  70.233  1.00  0.00           H
ATOM   4393  CG2 VAL   485      73.154  43.021  69.111  1.00  0.00           C
ATOM   4394 HG21 VAL   485      72.513  43.318  69.942  1.00  0.00           H
ATOM   4395 HG22 VAL   485      73.849  43.829  68.883  1.00  0.00           H
ATOM   4396 HG23 VAL   485      72.358  42.777  68.407  1.00  0.00           H
ATOM   4397  C   VAL   485      75.665  40.836  71.061  1.00  0.00           C
ATOM   4398  O   VAL   485      75.625  40.662  72.266  1.00  0.00           O
ATOM   4399  N   LEU   486      76.573  40.138  70.341  1.00  0.00           N
ATOM   4400  H   LEU   486      76.465  40.194  69.339  1.00  0.00           H
ATOM   4401  CA  LEU   486      77.317  38.919  70.792  1.00  0.00           C
ATOM   4402  HA  LEU   486      76.611  38.219  71.239  1.00  0.00           H
ATOM   4403  CB  LEU   486      77.987  38.284  69.580  1.00  0.00           C
ATOM   4404  HB2 LEU   486      77.204  37.757  69.035  1.00  0.00           H
ATOM   4405  HB3 LEU   486      78.426  39.063  68.956  1.00  0.00           H
ATOM   4406  CG  LEU   486      79.041  37.160  69.859  1.00  0.00           C
ATOM   4407  HG  LEU   486      79.741  37.501  70.623  1.00  0.00           H
ATOM   4408  CD1 LEU   486      78.396  35.813  70.332  1.00  0.00           C
ATOM   4409 HD11 LEU   486      79.260  35.173  70.513  1.00  0.00           H
ATOM   4410 HD12 LEU   486      77.842  36.002  71.251  1.00  0.00           H
ATOM   4411 HD13 LEU   486      77.783  35.437  69.514  1.00  0.00           H
ATOM   4412  CD2 LEU   486      79.894  36.892  68.589  1.00  0.00           C
ATOM   4413 HD21 LEU   486      80.364  37.855  68.389  1.00  0.00           H
ATOM   4414 HD22 LEU   486      80.626  36.085  68.593  1.00  0.00           H
ATOM   4415 HD23 LEU   486      79.119  36.695  67.848  1.00  0.00           H
ATOM   4416  C   LEU   486      78.239  39.266  71.916  1.00  0.00           C
ATOM   4417  O   LEU   486      78.283  38.568  72.921  1.00  0.00           O
ATOM   4418  N   ALA   487      78.954  40.309  71.686  1.00  0.00           N
ATOM   4419  H   ALA   487      78.786  40.732  70.784  1.00  0.00           H
ATOM   4420  CA  ALA   487      79.908  40.907  72.623  1.00  0.00           C
ATOM   4421  HA  ALA   487      80.715  40.210  72.848  1.00  0.00           H
ATOM   4422  CB  ALA   487      80.536  41.997  71.775  1.00  0.00           C
ATOM   4423  HB1 ALA   487      81.001  42.743  72.420  1.00  0.00           H
ATOM   4424  HB2 ALA   487      81.366  41.593  71.196  1.00  0.00           H
ATOM   4425  HB3 ALA   487      79.900  42.495  71.043  1.00  0.00           H
ATOM   4426  C   ALA   487      79.358  41.416  73.973  1.00  0.00           C
ATOM   4427  O   ALA   487      79.983  41.216  75.032  1.00  0.00           O
ATOM   4428  N   CYS   488      78.261  42.156  73.894  1.00  0.00           N
ATOM   4429  H   CYS   488      77.745  42.292  73.036  1.00  0.00           H
ATOM   4430  CA  CYS   488      77.560  42.602  75.120  1.00  0.00           C
ATOM   4431  HA  CYS   488      78.115  43.184  75.855  1.00  0.00           H
ATOM   4432  CB  CYS   488      76.466  43.497  74.612  1.00  0.00           C
ATOM   4433  HB2 CYS   488      75.875  42.941  73.884  1.00  0.00           H
ATOM   4434  HB3 CYS   488      75.917  43.788  75.508  1.00  0.00           H
ATOM   4435  SG  CYS   488      76.967  45.104  73.868  1.00  0.00           S
ATOM   4436  HG  CYS   488      77.401  44.528  72.744  1.00  0.00           H
ATOM   4437  C   CYS   488      76.972  41.447  75.960  1.00  0.00           C
ATOM   4438  O   CYS   488      77.104  41.472  77.152  1.00  0.00           O
ATOM   4439  N   TYR   489      76.419  40.391  75.349  1.00  0.00           N
ATOM   4440  H   TYR   489      76.209  40.468  74.364  1.00  0.00           H
ATOM   4441  CA  TYR   489      76.054  39.150  76.042  1.00  0.00           C
ATOM   4442  HA  TYR   489      75.422  39.513  76.852  1.00  0.00           H
ATOM   4443  CB  TYR   489      75.264  38.134  75.150  1.00  0.00           C
ATOM   4444  HB2 TYR   489      75.711  38.067  74.158  1.00  0.00           H
ATOM   4445  HB3 TYR   489      75.349  37.140  75.589  1.00  0.00           H
ATOM   4446  CG  TYR   489      73.881  38.668  75.031  1.00  0.00           C
ATOM   4447  CD1 TYR   489      73.012  38.669  76.097  1.00  0.00           C
ATOM   4448  HD1 TYR   489      73.385  38.501  77.096  1.00  0.00           H
ATOM   4449  CE1 TYR   489      71.710  39.094  75.940  1.00  0.00           C
ATOM   4450  HE1 TYR   489      71.128  39.090  76.850  1.00  0.00           H
ATOM   4451  CZ  TYR   489      71.215  39.516  74.710  1.00  0.00           C
ATOM   4452  OH  TYR   489      69.905  40.003  74.620  1.00  0.00           O
ATOM   4453  HH  TYR   489      69.747  40.578  73.868  1.00  0.00           H
ATOM   4454  CE2 TYR   489      71.975  39.468  73.612  1.00  0.00           C
ATOM   4455  HE2 TYR   489      71.550  39.765  72.665  1.00  0.00           H
ATOM   4456  CD2 TYR   489      73.343  39.048  73.798  1.00  0.00           C
ATOM   4457  HD2 TYR   489      73.946  38.900  72.915  1.00  0.00           H
ATOM   4458  C   TYR   489      77.292  38.525  76.722  1.00  0.00           C
ATOM   4459  O   TYR   489      77.173  38.004  77.810  1.00  0.00           O
ATOM   4460  N   PHE   490      78.474  38.549  75.970  1.00  0.00           N
ATOM   4461  H   PHE   490      78.516  38.889  75.020  1.00  0.00           H
ATOM   4462  CA  PHE   490      79.641  37.777  76.451  1.00  0.00           C
ATOM   4463  HA  PHE   490      79.251  36.778  76.650  1.00  0.00           H
ATOM   4464  CB  PHE   490      80.515  37.679  75.182  1.00  0.00           C
ATOM   4465  HB2 PHE   490      80.092  37.051  74.398  1.00  0.00           H
ATOM   4466  HB3 PHE   490      80.621  38.697  74.806  1.00  0.00           H
ATOM   4467  CG  PHE   490      81.901  37.142  75.326  1.00  0.00           C
ATOM   4468  CD1 PHE   490      82.069  35.746  75.645  1.00  0.00           C
ATOM   4469  HD1 PHE   490      81.274  35.021  75.735  1.00  0.00           H
ATOM   4470  CE1 PHE   490      83.362  35.286  75.936  1.00  0.00           C
ATOM   4471  HE1 PHE   490      83.508  34.258  76.235  1.00  0.00           H
ATOM   4472  CZ  PHE   490      84.444  36.170  75.889  1.00  0.00           C
ATOM   4473  HZ  PHE   490      85.436  35.808  76.117  1.00  0.00           H
ATOM   4474  CE2 PHE   490      84.246  37.542  75.589  1.00  0.00           C
ATOM   4475  HE2 PHE   490      85.091  38.214  75.564  1.00  0.00           H
ATOM   4476  CD2 PHE   490      82.972  38.012  75.333  1.00  0.00           C
ATOM   4477  HD2 PHE   490      82.703  39.035  75.116  1.00  0.00           H
ATOM   4478  C   PHE   490      80.347  38.499  77.613  1.00  0.00           C
ATOM   4479  O   PHE   490      80.950  37.817  78.470  1.00  0.00           O
ATOM   4480  N   TYR   491      80.012  39.794  77.795  1.00  0.00           N
ATOM   4481  H   TYR   491      79.297  40.214  77.219  1.00  0.00           H
ATOM   4482  CA  TYR   491      80.314  40.559  79.054  1.00  0.00           C
ATOM   4483  HA  TYR   491      81.285  40.364  79.508  1.00  0.00           H
ATOM   4484  CB  TYR   491      80.477  42.022  78.610  1.00  0.00           C
ATOM   4485  HB2 TYR   491      81.409  42.080  78.047  1.00  0.00           H
ATOM   4486  HB3 TYR   491      79.661  42.157  77.900  1.00  0.00           H
ATOM   4487  CG  TYR   491      80.496  43.075  79.718  1.00  0.00           C
ATOM   4488  CD1 TYR   491      81.681  43.494  80.432  1.00  0.00           C
ATOM   4489  HD1 TYR   491      82.638  43.051  80.201  1.00  0.00           H
ATOM   4490  CE1 TYR   491      81.638  44.492  81.404  1.00  0.00           C
ATOM   4491  HE1 TYR   491      82.535  44.815  81.912  1.00  0.00           H
ATOM   4492  CZ  TYR   491      80.365  45.070  81.725  1.00  0.00           C
ATOM   4493  OH  TYR   491      80.282  46.053  82.681  1.00  0.00           O
ATOM   4494  HH  TYR   491      79.447  46.526  82.643  1.00  0.00           H
ATOM   4495  CE2 TYR   491      79.157  44.559  81.142  1.00  0.00           C
ATOM   4496  HE2 TYR   491      78.205  44.797  81.592  1.00  0.00           H
ATOM   4497  CD2 TYR   491      79.258  43.593  80.154  1.00  0.00           C
ATOM   4498  HD2 TYR   491      78.376  43.122  79.746  1.00  0.00           H
ATOM   4499  C   TYR   491      79.239  40.374  80.111  1.00  0.00           C
ATOM   4500  O   TYR   491      79.614  40.238  81.299  1.00  0.00           O
ATOM   4501  N   GLU   492      77.975  40.279  79.786  1.00  0.00           N
ATOM   4502  H   GLU   492      77.774  40.626  78.859  1.00  0.00           H
ATOM   4503  CA  GLU   492      76.816  39.912  80.661  1.00  0.00           C
ATOM   4504  HA  GLU   492      76.783  40.754  81.352  1.00  0.00           H
ATOM   4505  CB  GLU   492      75.515  39.974  79.774  1.00  0.00           C
ATOM   4506  HB2 GLU   492      75.452  40.879  79.171  1.00  0.00           H
ATOM   4507  HB3 GLU   492      75.406  39.011  79.275  1.00  0.00           H
ATOM   4508  CG  GLU   492      74.241  40.091  80.661  1.00  0.00           C
ATOM   4509  HG2 GLU   492      74.244  39.313  81.426  1.00  0.00           H
ATOM   4510  HG3 GLU   492      74.290  41.023  81.224  1.00  0.00           H
ATOM   4511  CD  GLU   492      72.977  40.170  79.851  1.00  0.00           C
ATOM   4512  OE1 GLU   492      71.936  39.905  80.494  1.00  0.00           O
ATOM   4513  OE2 GLU   492      73.001  40.674  78.719  1.00  0.00           O
ATOM   4514  C   GLU   492      76.907  38.559  81.401  1.00  0.00           C
ATOM   4515  O   GLU   492      76.411  38.542  82.560  1.00  0.00           O
ATOM   4516  N   GLN   493      77.711  37.533  80.985  1.00  0.00           N
ATOM   4517  H   GLN   493      78.096  37.679  80.063  1.00  0.00           H
ATOM   4518  CA  GLN   493      78.034  36.282  81.828  1.00  0.00           C
ATOM   4519  HA  GLN   493      77.088  35.919  82.228  1.00  0.00           H
ATOM   4520  CB  GLN   493      78.531  35.171  80.952  1.00  0.00           C
ATOM   4521  HB2 GLN   493      78.788  34.365  81.639  1.00  0.00           H
ATOM   4522  HB3 GLN   493      77.789  34.892  80.204  1.00  0.00           H
ATOM   4523  CG  GLN   493      79.726  35.492  80.076  1.00  0.00           C
ATOM   4524  HG2 GLN   493      79.336  35.977  79.182  1.00  0.00           H
ATOM   4525  HG3 GLN   493      80.383  36.264  80.478  1.00  0.00           H
ATOM   4526  CD  GLN   493      80.700  34.467  79.587  1.00  0.00           C
ATOM   4527  OE1 GLN   493      80.576  33.284  79.989  1.00  0.00           O
ATOM   4528  NE2 GLN   493      81.770  34.843  78.896  1.00  0.00           N
ATOM   4529 HE21 GLN   493      82.483  34.142  78.754  1.00  0.00           H
ATOM   4530 HE22 GLN   493      81.954  35.808  78.659  1.00  0.00           H
ATOM   4531  C   GLN   493      78.936  36.551  82.996  1.00  0.00           C
ATOM   4532  O   GLN   493      79.153  35.701  83.875  1.00  0.00           O
ATOM   4533  N   ALA   494      79.434  37.772  83.136  1.00  0.00           N
ATOM   4534  H   ALA   494      79.135  38.472  82.472  1.00  0.00           H
ATOM   4535  CA  ALA   494      80.331  38.220  84.267  1.00  0.00           C
ATOM   4536  HA  ALA   494      80.668  37.387  84.884  1.00  0.00           H
ATOM   4537  CB  ALA   494      81.623  38.795  83.675  1.00  0.00           C
ATOM   4538  HB1 ALA   494      82.258  37.987  83.310  1.00  0.00           H
ATOM   4539  HB2 ALA   494      81.401  39.626  83.005  1.00  0.00           H
ATOM   4540  HB3 ALA   494      82.174  39.145  84.548  1.00  0.00           H
ATOM   4541  C   ALA   494      79.527  39.163  85.225  1.00  0.00           C
ATOM   4542  O   ALA   494      78.928  38.786  86.237  1.00  0.00           O
ATOM   4543  N   PHE   495      79.540  40.399  84.756  1.00  0.00           N
ATOM   4544  H   PHE   495      80.109  40.626  83.953  1.00  0.00           H
ATOM   4545  CA  PHE   495      79.101  41.476  85.607  1.00  0.00           C
ATOM   4546  HA  PHE   495      79.808  41.688  86.410  1.00  0.00           H
ATOM   4547  CB  PHE   495      79.200  42.819  84.829  1.00  0.00           C
ATOM   4548  HB2 PHE   495      80.165  42.927  84.335  1.00  0.00           H
ATOM   4549  HB3 PHE   495      78.385  42.742  84.109  1.00  0.00           H
ATOM   4550  CG  PHE   495      78.927  44.050  85.634  1.00  0.00           C
ATOM   4551  CD1 PHE   495      77.972  45.009  85.297  1.00  0.00           C
ATOM   4552  HD1 PHE   495      77.277  44.808  84.495  1.00  0.00           H
ATOM   4553  CE1 PHE   495      77.791  46.210  86.003  1.00  0.00           C
ATOM   4554  HE1 PHE   495      77.075  46.909  85.597  1.00  0.00           H
ATOM   4555  CZ  PHE   495      78.538  46.371  87.171  1.00  0.00           C
ATOM   4556  HZ  PHE   495      78.437  47.259  87.777  1.00  0.00           H
ATOM   4557  CE2 PHE   495      79.491  45.405  87.534  1.00  0.00           C
ATOM   4558  HE2 PHE   495      80.107  45.660  88.384  1.00  0.00           H
ATOM   4559  CD2 PHE   495      79.674  44.229  86.780  1.00  0.00           C
ATOM   4560  HD2 PHE   495      80.456  43.532  87.042  1.00  0.00           H
ATOM   4561  C   PHE   495      77.637  41.443  86.137  1.00  0.00           C
ATOM   4562  O   PHE   495      77.273  41.674  87.309  1.00  0.00           O
ATOM   4563  N   ARG   496      76.669  41.066  85.252  1.00  0.00           N
ATOM   4564  H   ARG   496      76.909  40.906  84.284  1.00  0.00           H
ATOM   4565  CA  ARG   496      75.306  40.860  85.620  1.00  0.00           C
ATOM   4566  HA  ARG   496      75.127  41.846  86.049  1.00  0.00           H
ATOM   4567  CB  ARG   496      74.384  40.633  84.395  1.00  0.00           C
ATOM   4568  HB2 ARG   496      74.690  41.383  83.666  1.00  0.00           H
ATOM   4569  HB3 ARG   496      74.483  39.581  84.129  1.00  0.00           H
ATOM   4570  CG  ARG   496      72.921  40.899  84.714  1.00  0.00           C
ATOM   4571  HG2 ARG   496      72.509  40.213  85.454  1.00  0.00           H
ATOM   4572  HG3 ARG   496      72.819  41.880  85.178  1.00  0.00           H
ATOM   4573  CD  ARG   496      71.976  41.034  83.494  1.00  0.00           C
ATOM   4574  HD2 ARG   496      72.189  41.941  82.928  1.00  0.00           H
ATOM   4575  HD3 ARG   496      72.006  40.167  82.834  1.00  0.00           H
ATOM   4576  NE  ARG   496      70.600  41.041  83.885  1.00  0.00           N
ATOM   4577  HE  ARG   496      70.383  40.820  84.846  1.00  0.00           H
ATOM   4578  CZ  ARG   496      69.566  41.222  83.049  1.00  0.00           C
ATOM   4579  NH1 ARG   496      69.801  41.310  81.802  1.00  0.00           N
ATOM   4580 HH11 ARG   496      70.745  41.097  81.513  1.00  0.00           H
ATOM   4581 HH12 ARG   496      69.019  41.592  81.228  1.00  0.00           H
ATOM   4582  NH2 ARG   496      68.342  41.361  83.488  1.00  0.00           N
ATOM   4583 HH21 ARG   496      68.262  41.230  84.486  1.00  0.00           H
ATOM   4584 HH22 ARG   496      67.675  41.806  82.874  1.00  0.00           H
ATOM   4585  C   ARG   496      75.010  39.836  86.670  1.00  0.00           C
ATOM   4586  O   ARG   496      74.272  40.073  87.623  1.00  0.00           O
ATOM   4587  N   GLU   497      75.652  38.686  86.580  1.00  0.00           N
ATOM   4588  H   GLU   497      76.184  38.558  85.731  1.00  0.00           H
ATOM   4589  CA  GLU   497      75.468  37.575  87.525  1.00  0.00           C
ATOM   4590  HA  GLU   497      74.390  37.420  87.581  1.00  0.00           H
ATOM   4591  CB  GLU   497      76.293  36.441  86.990  1.00  0.00           C
ATOM   4592  HB2 GLU   497      75.836  36.217  86.027  1.00  0.00           H
ATOM   4593  HB3 GLU   497      77.294  36.874  86.973  1.00  0.00           H
ATOM   4594  CG  GLU   497      76.114  35.162  87.854  1.00  0.00           C
ATOM   4595  HG2 GLU   497      75.171  35.237  88.396  1.00  0.00           H
ATOM   4596  HG3 GLU   497      76.120  34.301  87.185  1.00  0.00           H
ATOM   4597  CD  GLU   497      77.262  35.061  88.858  1.00  0.00           C
ATOM   4598  OE1 GLU   497      78.479  35.178  88.519  1.00  0.00           O
ATOM   4599  OE2 GLU   497      76.968  34.965  90.050  1.00  0.00           O
ATOM   4600  C   GLU   497      75.958  38.033  88.868  1.00  0.00           C
ATOM   4601  O   GLU   497      75.305  38.047  89.886  1.00  0.00           O
ATOM   4602  N   HIP   498      77.211  38.534  88.877  1.00  0.00           N
ATOM   4603  H   HIP   498      77.538  38.483  87.923  1.00  0.00           H
ATOM   4604  CA  HIP   498      77.973  39.069  90.034  1.00  0.00           C
ATOM   4605  HA  HIP   498      78.123  38.264  90.754  1.00  0.00           H
ATOM   4606  CB  HIP   498      79.382  39.480  89.739  1.00  0.00           C
ATOM   4607  HB2 HIP   498      79.292  40.068  88.826  1.00  0.00           H
ATOM   4608  HB3 HIP   498      79.760  40.200  90.465  1.00  0.00           H
ATOM   4609  CG  HIP   498      80.374  38.313  89.620  1.00  0.00           C
ATOM   4610  ND1 HIP   498      80.317  37.153  88.777  1.00  0.00           N
ATOM   4611  HD1 HIP   498      79.471  36.838  88.325  1.00  0.00           H
ATOM   4612  CE1 HIP   498      81.531  36.504  88.805  1.00  0.00           C
ATOM   4613  HE1 HIP   498      81.735  35.524  88.400  1.00  0.00           H
ATOM   4614  NE2 HIP   498      82.276  37.200  89.723  1.00  0.00           N
ATOM   4615  HE2 HIP   498      83.135  36.856  90.127  1.00  0.00           H
ATOM   4616  CD2 HIP   498      81.621  38.377  90.151  1.00  0.00           C
ATOM   4617  HD2 HIP   498      82.136  39.123  90.739  1.00  0.00           H
ATOM   4618  C   HIP   498      77.236  40.154  90.809  1.00  0.00           C
ATOM   4619  O   HIP   498      77.084  40.054  92.025  1.00  0.00           O
ATOM   4620  N   TRP   499      76.661  41.108  90.022  1.00  0.00           N
ATOM   4621  H   TRP   499      76.939  41.204  89.056  1.00  0.00           H
ATOM   4622  CA  TRP   499      75.786  42.109  90.606  1.00  0.00           C
ATOM   4623  HA  TRP   499      76.269  42.539  91.484  1.00  0.00           H
ATOM   4624  CB  TRP   499      75.716  43.281  89.623  1.00  0.00           C
ATOM   4625  HB2 TRP   499      76.776  43.376  89.386  1.00  0.00           H
ATOM   4626  HB3 TRP   499      75.176  43.083  88.697  1.00  0.00           H
ATOM   4627  CG  TRP   499      75.134  44.601  90.177  1.00  0.00           C
ATOM   4628  CD1 TRP   499      75.871  45.743  90.160  1.00  0.00           C
ATOM   4629  HD1 TRP   499      76.909  45.781  89.864  1.00  0.00           H
ATOM   4630  NE1 TRP   499      75.175  46.714  90.806  1.00  0.00           N
ATOM   4631  HE1 TRP   499      75.569  47.634  90.942  1.00  0.00           H
ATOM   4632  CE2 TRP   499      73.881  46.317  91.188  1.00  0.00           C
ATOM   4633  CZ2 TRP   499      72.772  47.024  91.751  1.00  0.00           C
ATOM   4634  HZ2 TRP   499      72.711  48.096  91.865  1.00  0.00           H
ATOM   4635  CH2 TRP   499      71.637  46.233  92.087  1.00  0.00           C
ATOM   4636  HH2 TRP   499      70.712  46.650  92.456  1.00  0.00           H
ATOM   4637  CZ3 TRP   499      71.629  44.941  91.715  1.00  0.00           C
ATOM   4638  HZ3 TRP   499      70.712  44.379  91.816  1.00  0.00           H
ATOM   4639  CE3 TRP   499      72.710  44.236  91.167  1.00  0.00           C
ATOM   4640  HE3 TRP   499      72.597  43.237  90.772  1.00  0.00           H
ATOM   4641  CD2 TRP   499      73.873  44.952  90.811  1.00  0.00           C
ATOM   4642  C   TRP   499      74.483  41.627  91.145  1.00  0.00           C
ATOM   4643  O   TRP   499      74.120  41.924  92.276  1.00  0.00           O
ATOM   4644  N   GLU   500      73.801  40.748  90.397  1.00  0.00           N
ATOM   4645  H   GLU   500      73.947  40.678  89.400  1.00  0.00           H
ATOM   4646  CA  GLU   500      72.596  40.087  90.940  1.00  0.00           C
ATOM   4647  HA  GLU   500      71.881  40.884  91.140  1.00  0.00           H
ATOM   4648  CB  GLU   500      71.988  39.158  89.916  1.00  0.00           C
ATOM   4649  HB2 GLU   500      71.730  39.892  89.153  1.00  0.00           H
ATOM   4650  HB3 GLU   500      72.628  38.320  89.640  1.00  0.00           H
ATOM   4651  CG  GLU   500      70.775  38.447  90.486  1.00  0.00           C
ATOM   4652  HG2 GLU   500      71.096  37.626  91.126  1.00  0.00           H
ATOM   4653  HG3 GLU   500      70.211  39.174  91.071  1.00  0.00           H
ATOM   4654  CD  GLU   500      69.845  37.937  89.344  1.00  0.00           C
ATOM   4655  OE1 GLU   500      69.083  38.699  88.781  1.00  0.00           O
ATOM   4656  OE2 GLU   500      69.788  36.678  89.112  1.00  0.00           O
ATOM   4657  C   GLU   500      72.965  39.358  92.286  1.00  0.00           C
ATOM   4658  O   GLU   500      72.222  39.479  93.222  1.00  0.00           O
ATOM   4659  N   ARG   501      74.128  38.653  92.317  1.00  0.00           N
ATOM   4660  H   ARG   501      74.700  38.488  91.501  1.00  0.00           H
ATOM   4661  CA  ARG   501      74.476  37.881  93.491  1.00  0.00           C
ATOM   4662  HA  ARG   501      73.654  37.169  93.565  1.00  0.00           H
ATOM   4663  CB  ARG   501      75.840  37.264  93.220  1.00  0.00           C
ATOM   4664  HB2 ARG   501      75.858  36.971  92.171  1.00  0.00           H
ATOM   4665  HB3 ARG   501      76.570  38.038  93.459  1.00  0.00           H
ATOM   4666  CG  ARG   501      76.036  36.054  94.075  1.00  0.00           C
ATOM   4667  HG2 ARG   501      75.812  36.326  95.107  1.00  0.00           H
ATOM   4668  HG3 ARG   501      75.291  35.300  93.822  1.00  0.00           H
ATOM   4669  CD  ARG   501      77.441  35.494  93.981  1.00  0.00           C
ATOM   4670  HD2 ARG   501      78.169  36.206  94.369  1.00  0.00           H
ATOM   4671  HD3 ARG   501      77.398  34.578  94.571  1.00  0.00           H
ATOM   4672  NE  ARG   501      78.028  35.213  92.615  1.00  0.00           N
ATOM   4673  HE  ARG   501      77.472  35.440  91.802  1.00  0.00           H
ATOM   4674  CZ  ARG   501      79.169  34.628  92.321  1.00  0.00           C
ATOM   4675  NH1 ARG   501      80.028  34.247  93.185  1.00  0.00           N
ATOM   4676 HH11 ARG   501      80.121  34.620  94.119  1.00  0.00           H
ATOM   4677 HH12 ARG   501      80.683  33.556  92.848  1.00  0.00           H
ATOM   4678  NH2 ARG   501      79.432  34.311  91.132  1.00  0.00           N
ATOM   4679 HH21 ARG   501      78.794  34.656  90.430  1.00  0.00           H
ATOM   4680 HH22 ARG   501      80.319  33.906  90.869  1.00  0.00           H
ATOM   4681  C   ARG   501      74.582  38.756  94.750  1.00  0.00           C
ATOM   4682  O   ARG   501      74.203  38.230  95.827  1.00  0.00           O
ATOM   4683  N   THR   502      75.056  39.973  94.590  1.00  0.00           N
ATOM   4684  H   THR   502      75.535  40.175  93.724  1.00  0.00           H
ATOM   4685  CA  THR   502      75.199  40.942  95.685  1.00  0.00           C
ATOM   4686  HA  THR   502      75.568  40.376  96.541  1.00  0.00           H
ATOM   4687  CB  THR   502      76.228  41.997  95.296  1.00  0.00           C
ATOM   4688  HB  THR   502      75.752  42.567  94.498  1.00  0.00           H
ATOM   4689  CG2 THR   502      76.583  42.841  96.504  1.00  0.00           C
ATOM   4690 HG21 THR   502      75.744  43.453  96.835  1.00  0.00           H
ATOM   4691 HG22 THR   502      76.962  42.252  97.339  1.00  0.00           H
ATOM   4692 HG23 THR   502      77.411  43.443  96.130  1.00  0.00           H
ATOM   4693  OG1 THR   502      77.418  41.412  94.829  1.00  0.00           O
ATOM   4694  HG1 THR   502      77.226  40.818  94.100  1.00  0.00           H
ATOM   4695  C   THR   502      73.867  41.605  96.114  1.00  0.00           C
ATOM   4696  O   THR   502      73.554  41.789  97.273  1.00  0.00           O
ATOM   4697  N   TRP   503      72.994  41.848  95.168  1.00  0.00           N
ATOM   4698  H   TRP   503      73.191  41.593  94.211  1.00  0.00           H
ATOM   4699  CA  TRP   503      71.626  42.200  95.477  1.00  0.00           C
ATOM   4700  HA  TRP   503      71.692  43.015  96.197  1.00  0.00           H
ATOM   4701  CB  TRP   503      71.055  42.705  94.156  1.00  0.00           C
ATOM   4702  HB2 TRP   503      71.608  43.591  93.846  1.00  0.00           H
ATOM   4703  HB3 TRP   503      71.332  42.124  93.277  1.00  0.00           H
ATOM   4704  CG  TRP   503      69.570  42.883  94.120  1.00  0.00           C
ATOM   4705  CD1 TRP   503      68.925  44.000  94.401  1.00  0.00           C
ATOM   4706  HD1 TRP   503      69.375  44.950  94.650  1.00  0.00           H
ATOM   4707  NE1 TRP   503      67.610  43.871  94.183  1.00  0.00           N
ATOM   4708  HE1 TRP   503      66.965  44.641  94.080  1.00  0.00           H
ATOM   4709  CE2 TRP   503      67.243  42.620  93.757  1.00  0.00           C
ATOM   4710  CZ2 TRP   503      66.009  42.073  93.307  1.00  0.00           C
ATOM   4711  HZ2 TRP   503      65.125  42.618  93.601  1.00  0.00           H
ATOM   4712  CH2 TRP   503      66.071  40.716  92.850  1.00  0.00           C
ATOM   4713  HH2 TRP   503      65.195  40.141  92.588  1.00  0.00           H
ATOM   4714  CZ3 TRP   503      67.296  40.018  92.951  1.00  0.00           C
ATOM   4715  HZ3 TRP   503      67.294  38.997  92.596  1.00  0.00           H
ATOM   4716  CE3 TRP   503      68.450  40.594  93.395  1.00  0.00           C
ATOM   4717  HE3 TRP   503      69.394  40.105  93.583  1.00  0.00           H
ATOM   4718  CD2 TRP   503      68.528  41.943  93.749  1.00  0.00           C
ATOM   4719  C   TRP   503      70.809  41.092  96.144  1.00  0.00           C
ATOM   4720  O   TRP   503      70.066  41.415  97.070  1.00  0.00           O
ATOM   4721  N   LEU   504      70.901  39.864  95.663  1.00  0.00           N
ATOM   4722  H   LEU   504      71.449  39.714  94.828  1.00  0.00           H
ATOM   4723  CA  LEU   504      70.245  38.757  96.463  1.00  0.00           C
ATOM   4724  HA  LEU   504      69.168  38.917  96.411  1.00  0.00           H
ATOM   4725  CB  LEU   504      70.509  37.407  95.960  1.00  0.00           C
ATOM   4726  HB2 LEU   504      71.565  37.140  95.922  1.00  0.00           H
ATOM   4727  HB3 LEU   504      69.965  36.723  96.612  1.00  0.00           H
ATOM   4728  CG  LEU   504      69.884  37.138  94.522  1.00  0.00           C
ATOM   4729  HG  LEU   504      69.816  38.095  94.004  1.00  0.00           H
ATOM   4730  CD1 LEU   504      70.618  36.033  93.741  1.00  0.00           C
ATOM   4731 HD11 LEU   504      70.830  35.168  94.370  1.00  0.00           H
ATOM   4732 HD12 LEU   504      70.114  35.906  92.784  1.00  0.00           H
ATOM   4733 HD13 LEU   504      71.525  36.494  93.350  1.00  0.00           H
ATOM   4734  CD2 LEU   504      68.521  36.490  94.550  1.00  0.00           C
ATOM   4735 HD21 LEU   504      67.930  37.210  95.116  1.00  0.00           H
ATOM   4736 HD22 LEU   504      68.146  36.322  93.541  1.00  0.00           H
ATOM   4737 HD23 LEU   504      68.700  35.564  95.096  1.00  0.00           H
ATOM   4738  C   LEU   504      70.561  38.764  97.941  1.00  0.00           C
ATOM   4739  O   LEU   504      69.718  38.543  98.768  1.00  0.00           O
ATOM   4740  N   LEU   505      71.783  39.044  98.371  1.00  0.00           N
ATOM   4741  H   LEU   505      72.485  39.243  97.672  1.00  0.00           H
ATOM   4742  CA  LEU   505      72.196  39.078  99.764  1.00  0.00           C
ATOM   4743  HA  LEU   505      71.777  38.168 100.193  1.00  0.00           H
ATOM   4744  CB  LEU   505      73.770  39.184  99.851  1.00  0.00           C
ATOM   4745  HB2 LEU   505      74.066  40.037  99.240  1.00  0.00           H
ATOM   4746  HB3 LEU   505      74.045  39.490 100.860  1.00  0.00           H
ATOM   4747  CG  LEU   505      74.597  37.882  99.500  1.00  0.00           C
ATOM   4748  HG  LEU   505      74.341  37.566  98.488  1.00  0.00           H
ATOM   4749  CD1 LEU   505      76.090  38.198  99.427  1.00  0.00           C
ATOM   4750 HD11 LEU   505      76.700  37.310  99.260  1.00  0.00           H
ATOM   4751 HD12 LEU   505      76.320  38.906  98.630  1.00  0.00           H
ATOM   4752 HD13 LEU   505      76.470  38.642 100.347  1.00  0.00           H
ATOM   4753  CD2 LEU   505      74.428  36.719 100.470  1.00  0.00           C
ATOM   4754 HD21 LEU   505      74.850  36.963 101.445  1.00  0.00           H
ATOM   4755 HD22 LEU   505      73.404  36.345 100.474  1.00  0.00           H
ATOM   4756 HD23 LEU   505      75.221  36.026 100.188  1.00  0.00           H
ATOM   4757  C   LEU   505      71.532  40.256 100.504  1.00  0.00           C
ATOM   4758  O   LEU   505      70.873  40.123 101.553  1.00  0.00           O
ATOM   4759  N   GLN   506      71.664  41.526 100.014  1.00  0.00           N
ATOM   4760  H   GLN   506      72.328  41.689  99.270  1.00  0.00           H
ATOM   4761  CA  GLN   506      70.892  42.649 100.679  1.00  0.00           C
ATOM   4762  HA  GLN   506      71.175  42.671 101.731  1.00  0.00           H
ATOM   4763  CB  GLN   506      71.258  43.934  99.962  1.00  0.00           C
ATOM   4764  HB2 GLN   506      71.227  43.795  98.881  1.00  0.00           H
ATOM   4765  HB3 GLN   506      70.657  44.782 100.291  1.00  0.00           H
ATOM   4766  CG  GLN   506      72.793  44.320 100.250  1.00  0.00           C
ATOM   4767  HG2 GLN   506      73.383  43.424 100.443  1.00  0.00           H
ATOM   4768  HG3 GLN   506      73.140  44.796  99.333  1.00  0.00           H
ATOM   4769  CD  GLN   506      72.977  45.291 101.357  1.00  0.00           C
ATOM   4770  OE1 GLN   506      73.676  45.080 102.382  1.00  0.00           O
ATOM   4771  NE2 GLN   506      72.294  46.435 101.314  1.00  0.00           N
ATOM   4772 HE21 GLN   506      72.156  46.931 102.183  1.00  0.00           H
ATOM   4773 HE22 GLN   506      71.643  46.602 100.561  1.00  0.00           H
ATOM   4774  C   GLN   506      69.408  42.348 100.711  1.00  0.00           C
ATOM   4775  O   GLN   506      68.824  42.711 101.723  1.00  0.00           O
ATOM   4776  N   THR   507      68.812  41.647  99.673  1.00  0.00           N
ATOM   4777  H   THR   507      69.381  41.245  98.943  1.00  0.00           H
ATOM   4778  CA  THR   507      67.362  41.221  99.678  1.00  0.00           C
ATOM   4779  HA  THR   507      66.771  42.066 100.033  1.00  0.00           H
ATOM   4780  CB  THR   507      66.905  40.726  98.314  1.00  0.00           C
ATOM   4781  HB  THR   507      67.354  39.766  98.059  1.00  0.00           H
ATOM   4782  CG2 THR   507      65.326  40.901  98.144  1.00  0.00           C
ATOM   4783 HG21 THR   507      64.839  39.994  98.502  1.00  0.00           H
ATOM   4784 HG22 THR   507      64.860  41.773  98.602  1.00  0.00           H
ATOM   4785 HG23 THR   507      65.088  40.885  97.081  1.00  0.00           H
ATOM   4786  OG1 THR   507      67.417  41.617  97.344  1.00  0.00           O
ATOM   4787  HG1 THR   507      68.371  41.546  97.418  1.00  0.00           H
ATOM   4788  C   THR   507      67.036  40.175 100.761  1.00  0.00           C
ATOM   4789  O   THR   507      65.946  40.246 101.334  1.00  0.00           O
ATOM   4790  N   CYX   508      67.950  39.225 101.031  1.00  0.00           N
ATOM   4791  H   CYX   508      68.807  39.186 100.498  1.00  0.00           H
ATOM   4792  CA  CYX   508      67.936  38.423 102.222  1.00  0.00           C
ATOM   4793  HA  CYX   508      66.986  37.893 102.156  1.00  0.00           H
ATOM   4794  CB  CYX   508      69.061  37.486 102.351  1.00  0.00           C
ATOM   4795  HB2 CYX   508      69.932  38.091 102.098  1.00  0.00           H
ATOM   4796  HB3 CYX   508      69.130  37.089 103.364  1.00  0.00           H
ATOM   4797  SG  CYX   508      68.875  35.977 101.335  1.00  0.00           S
ATOM   4798  C   CYX   508      67.776  39.287 103.438  1.00  0.00           C
ATOM   4799  O   CYX   508      66.925  39.020 104.300  1.00  0.00           O
ATOM   4800  N   LYS   509      68.622  40.263 103.686  1.00  0.00           N
ATOM   4801  H   LYS   509      69.219  40.362 102.876  1.00  0.00           H
ATOM   4802  CA  LYS   509      68.739  41.135 104.911  1.00  0.00           C
ATOM   4803  HA  LYS   509      68.872  40.430 105.732  1.00  0.00           H
ATOM   4804  CB  LYS   509      69.967  42.068 104.874  1.00  0.00           C
ATOM   4805  HB2 LYS   509      70.962  41.624 104.874  1.00  0.00           H
ATOM   4806  HB3 LYS   509      69.997  42.440 103.850  1.00  0.00           H
ATOM   4807  CG  LYS   509      69.966  43.138 105.928  1.00  0.00           C
ATOM   4808  HG2 LYS   509      69.244  43.896 105.625  1.00  0.00           H
ATOM   4809  HG3 LYS   509      69.567  42.907 106.916  1.00  0.00           H
ATOM   4810  CD  LYS   509      71.314  43.774 106.188  1.00  0.00           C
ATOM   4811  HD2 LYS   509      71.215  44.484 107.009  1.00  0.00           H
ATOM   4812  HD3 LYS   509      72.056  42.994 106.361  1.00  0.00           H
ATOM   4813  CE  LYS   509      71.886  44.526 105.013  1.00  0.00           C
ATOM   4814  HE2 LYS   509      71.994  43.983 104.074  1.00  0.00           H
ATOM   4815  HE3 LYS   509      71.122  45.250 104.733  1.00  0.00           H
ATOM   4816  NZ  LYS   509      73.161  45.209 105.434  1.00  0.00           N
ATOM   4817  HZ1 LYS   509      73.025  45.655 106.330  1.00  0.00           H
ATOM   4818  HZ2 LYS   509      73.884  44.509 105.517  1.00  0.00           H
ATOM   4819  HZ3 LYS   509      73.466  45.926 104.792  1.00  0.00           H
ATOM   4820  C   LYS   509      67.424  41.877 105.094  1.00  0.00           C
ATOM   4821  O   LYS   509      66.687  41.780 106.077  1.00  0.00           O
ATOM   4822  N   SER   510      67.007  42.604 103.993  1.00  0.00           N
ATOM   4823  H   SER   510      67.649  42.653 103.216  1.00  0.00           H
ATOM   4824  CA  SER   510      65.785  43.427 103.894  1.00  0.00           C
ATOM   4825  HA  SER   510      65.991  44.294 104.521  1.00  0.00           H
ATOM   4826  CB  SER   510      65.653  43.922 102.486  1.00  0.00           C
ATOM   4827  HB2 SER   510      66.545  44.368 102.046  1.00  0.00           H
ATOM   4828  HB3 SER   510      65.226  43.110 101.898  1.00  0.00           H
ATOM   4829  OG  SER   510      64.805  45.010 102.607  1.00  0.00           O
ATOM   4830  HG  SER   510      65.253  45.850 102.730  1.00  0.00           H
ATOM   4831  C   SER   510      64.490  42.816 104.392  1.00  0.00           C
ATOM   4832  O   SER   510      63.777  43.454 105.127  1.00  0.00           O
ATOM   4833  N   TYR   511      64.200  41.568 103.970  1.00  0.00           N
ATOM   4834  H   TYR   511      64.938  41.196 103.390  1.00  0.00           H
ATOM   4835  CA  TYR   511      63.030  40.709 104.366  1.00  0.00           C
ATOM   4836  HA  TYR   511      62.283  41.470 104.590  1.00  0.00           H
ATOM   4837  CB  TYR   511      62.699  39.905 103.180  1.00  0.00           C
ATOM   4838  HB2 TYR   511      63.577  39.402 102.773  1.00  0.00           H
ATOM   4839  HB3 TYR   511      62.022  39.076 103.385  1.00  0.00           H
ATOM   4840  CG  TYR   511      62.154  40.799 102.126  1.00  0.00           C
ATOM   4841  CD1 TYR   511      62.924  41.175 101.015  1.00  0.00           C
ATOM   4842  HD1 TYR   511      63.894  40.764 100.780  1.00  0.00           H
ATOM   4843  CE1 TYR   511      62.319  41.916  99.984  1.00  0.00           C
ATOM   4844  HE1 TYR   511      62.926  42.251  99.156  1.00  0.00           H
ATOM   4845  CZ  TYR   511      61.002  42.330 100.112  1.00  0.00           C
ATOM   4846  OH  TYR   511      60.473  43.097  99.164  1.00  0.00           O
ATOM   4847  HH  TYR   511      59.550  43.289  99.344  1.00  0.00           H
ATOM   4848  CE2 TYR   511      60.232  42.120 101.291  1.00  0.00           C
ATOM   4849  HE2 TYR   511      59.281  42.600 101.469  1.00  0.00           H
ATOM   4850  CD2 TYR   511      60.858  41.325 102.250  1.00  0.00           C
ATOM   4851  HD2 TYR   511      60.313  41.009 103.128  1.00  0.00           H
ATOM   4852  C   TYR   511      63.193  39.780 105.584  1.00  0.00           C
ATOM   4853  O   TYR   511      62.306  38.947 105.923  1.00  0.00           O
ATOM   4854  N   ALA   512      64.326  39.888 106.284  1.00  0.00           N
ATOM   4855  H   ALA   512      65.029  40.480 105.867  1.00  0.00           H
ATOM   4856  CA  ALA   512      64.648  39.043 107.512  1.00  0.00           C
ATOM   4857  HA  ALA   512      65.694  39.280 107.706  1.00  0.00           H
ATOM   4858  CB  ALA   512      63.890  39.630 108.714  1.00  0.00           C
ATOM   4859  HB1 ALA   512      63.783  40.699 108.526  1.00  0.00           H
ATOM   4860  HB2 ALA   512      62.883  39.215 108.762  1.00  0.00           H
ATOM   4861  HB3 ALA   512      64.410  39.493 109.662  1.00  0.00           H
ATOM   4862  C   ALA   512      64.611  37.558 107.333  1.00  0.00           C
ATOM   4863  O   ALA   512      64.380  36.782 108.208  1.00  0.00           O
ATOM   4864  N   VAL   513      64.911  37.135 106.126  1.00  0.00           N
ATOM   4865  H   VAL   513      65.001  37.736 105.319  1.00  0.00           H
ATOM   4866  CA  VAL   513      64.989  35.703 105.683  1.00  0.00           C
ATOM   4867  HA  VAL   513      63.978  35.388 105.940  1.00  0.00           H
ATOM   4868  CB  VAL   513      65.088  35.619 104.135  1.00  0.00           C
ATOM   4869  HB  VAL   513      65.944  36.121 103.684  1.00  0.00           H
ATOM   4870  CG1 VAL   513      65.034  34.175 103.537  1.00  0.00           C
ATOM   4871 HG11 VAL   513      66.022  33.747 103.708  1.00  0.00           H
ATOM   4872 HG12 VAL   513      64.281  33.569 104.042  1.00  0.00           H
ATOM   4873 HG13 VAL   513      64.809  34.186 102.471  1.00  0.00           H
ATOM   4874  CG2 VAL   513      63.891  36.366 103.446  1.00  0.00           C
ATOM   4875 HG21 VAL   513      63.011  35.871 103.858  1.00  0.00           H
ATOM   4876 HG22 VAL   513      63.897  37.437 103.647  1.00  0.00           H
ATOM   4877 HG23 VAL   513      63.853  36.086 102.393  1.00  0.00           H
ATOM   4878  C   VAL   513      66.067  34.882 106.428  1.00  0.00           C
ATOM   4879  O   VAL   513      67.218  35.312 106.528  1.00  0.00           O
ATOM   4880  N   PRO   514      65.857  33.650 106.788  1.00  0.00           N
ATOM   4881  CD  PRO   514      64.572  32.888 106.887  1.00  0.00           C
ATOM   4882  HD2 PRO   514      64.010  33.057 105.969  1.00  0.00           H
ATOM   4883  HD3 PRO   514      64.049  33.375 107.710  1.00  0.00           H
ATOM   4884  CG  PRO   514      64.809  31.392 107.076  1.00  0.00           C
ATOM   4885  HG2 PRO   514      64.729  30.862 106.127  1.00  0.00           H
ATOM   4886  HG3 PRO   514      64.176  30.886 107.805  1.00  0.00           H
ATOM   4887  CB  PRO   514      66.261  31.505 107.633  1.00  0.00           C
ATOM   4888  HB2 PRO   514      66.841  30.637 107.321  1.00  0.00           H
ATOM   4889  HB3 PRO   514      66.265  31.579 108.720  1.00  0.00           H
ATOM   4890  CA  PRO   514      66.964  32.767 107.131  1.00  0.00           C
ATOM   4891  HA  PRO   514      67.529  33.157 107.978  1.00  0.00           H
ATOM   4892  C   PRO   514      67.855  32.456 105.862  1.00  0.00           C
ATOM   4893  O   PRO   514      67.316  31.898 104.854  1.00  0.00           O
ATOM   4894  N   CYX   515      69.111  32.922 105.928  1.00  0.00           N
ATOM   4895  H   CYX   515      69.361  33.376 106.795  1.00  0.00           H
ATOM   4896  CA  CYX   515      70.022  33.232 104.785  1.00  0.00           C
ATOM   4897  HA  CYX   515      70.496  32.359 104.336  1.00  0.00           H
ATOM   4898  CB  CYX   515      69.205  34.060 103.729  1.00  0.00           C
ATOM   4899  HB2 CYX   515      68.398  33.448 103.328  1.00  0.00           H
ATOM   4900  HB3 CYX   515      68.812  34.920 104.270  1.00  0.00           H
ATOM   4901  SG  CYX   515      70.162  34.727 102.251  1.00  0.00           S
ATOM   4902  C   CYX   515      71.128  34.142 105.341  1.00  0.00           C
ATOM   4903  O   CYX   515      70.867  35.145 106.098  1.00  0.00           O
ATOM   4904  N   PRO   516      72.410  34.061 104.838  1.00  0.00           N
ATOM   4905  CD  PRO   516      73.056  32.939 104.064  1.00  0.00           C
ATOM   4906  HD2 PRO   516      72.353  32.574 103.316  1.00  0.00           H
ATOM   4907  HD3 PRO   516      73.465  32.219 104.774  1.00  0.00           H
ATOM   4908  CG  PRO   516      74.150  33.547 103.278  1.00  0.00           C
ATOM   4909  HG2 PRO   516      73.689  34.035 102.420  1.00  0.00           H
ATOM   4910  HG3 PRO   516      74.878  32.832 102.893  1.00  0.00           H
ATOM   4911  CB  PRO   516      74.762  34.471 104.366  1.00  0.00           C
ATOM   4912  HB2 PRO   516      75.296  35.256 103.831  1.00  0.00           H
ATOM   4913  HB3 PRO   516      75.424  33.847 104.967  1.00  0.00           H
ATOM   4914  CA  PRO   516      73.482  35.018 105.059  1.00  0.00           C
ATOM   4915  HA  PRO   516      73.664  35.074 106.132  1.00  0.00           H
ATOM   4916  C   PRO   516      73.099  36.435 104.576  1.00  0.00           C
ATOM   4917  O   PRO   516      72.682  36.592 103.461  1.00  0.00           O
ATOM   4918  N   PRO   517      73.278  37.491 105.420  1.00  0.00           N
ATOM   4919  CD  PRO   517      73.590  37.430 106.789  1.00  0.00           C
ATOM   4920  HD2 PRO   517      74.562  36.949 106.895  1.00  0.00           H
ATOM   4921  HD3 PRO   517      72.711  36.946 107.215  1.00  0.00           H
ATOM   4922  CG  PRO   517      73.516  38.857 107.303  1.00  0.00           C
ATOM   4923  HG2 PRO   517      74.518  39.284 107.346  1.00  0.00           H
ATOM   4924  HG3 PRO   517      73.019  38.873 108.272  1.00  0.00           H
ATOM   4925  CB  PRO   517      72.578  39.561 106.296  1.00  0.00           C
ATOM   4926  HB2 PRO   517      72.863  40.610 106.374  1.00  0.00           H
ATOM   4927  HB3 PRO   517      71.616  39.336 106.757  1.00  0.00           H
ATOM   4928  CA  PRO   517      72.710  38.793 105.002  1.00  0.00           C
ATOM   4929  HA  PRO   517      71.713  38.706 104.570  1.00  0.00           H
ATOM   4930  C   PRO   517      73.705  39.560 104.044  1.00  0.00           C
ATOM   4931  O   PRO   517      74.864  39.259 103.982  1.00  0.00           O
ATOM   4932  N   GLY   518      73.149  40.645 103.413  1.00  0.00           N
ATOM   4933  H   GLY   518      72.159  40.798 103.543  1.00  0.00           H
ATOM   4934  CA  GLY   518      73.952  41.694 102.861  1.00  0.00           C
ATOM   4935  HA2 GLY   518      74.625  41.361 102.070  1.00  0.00           H
ATOM   4936  HA3 GLY   518      73.240  42.385 102.410  1.00  0.00           H
ATOM   4937  C   GLY   518      74.783  42.383 103.927  1.00  0.00           C
ATOM   4938  O   GLY   518      74.399  42.527 105.097  1.00  0.00           O
ATOM   4939  N   HIP   519      75.871  42.953 103.449  1.00  0.00           N
ATOM   4940  H   HIP   519      75.956  43.037 102.446  1.00  0.00           H
ATOM   4941  CA  HIP   519      76.899  43.675 104.219  1.00  0.00           C
ATOM   4942  HA  HIP   519      76.659  43.893 105.259  1.00  0.00           H
ATOM   4943  CB  HIP   519      78.187  42.832 104.360  1.00  0.00           C
ATOM   4944  HB2 HIP   519      78.643  42.686 103.381  1.00  0.00           H
ATOM   4945  HB3 HIP   519      78.870  43.402 104.990  1.00  0.00           H
ATOM   4946  CG  HIP   519      78.010  41.514 105.025  1.00  0.00           C
ATOM   4947  ND1 HIP   519      77.263  40.411 104.640  1.00  0.00           N
ATOM   4948  HD1 HIP   519      76.553  40.390 103.922  1.00  0.00           H
ATOM   4949  CE1 HIP   519      77.596  39.411 105.495  1.00  0.00           C
ATOM   4950  HE1 HIP   519      77.210  38.402 105.518  1.00  0.00           H
ATOM   4951  NE2 HIP   519      78.434  39.889 106.468  1.00  0.00           N
ATOM   4952  HE2 HIP   519      78.937  39.362 107.167  1.00  0.00           H
ATOM   4953  CD2 HIP   519      78.660  41.215 106.174  1.00  0.00           C
ATOM   4954  HD2 HIP   519      79.300  41.880 106.735  1.00  0.00           H
ATOM   4955  C   HIP   519      77.220  45.090 103.675  1.00  0.00           C
ATOM   4956  O   HIP   519      78.042  45.818 104.235  1.00  0.00           O
ATOM   4957  N   PHE   520      76.566  45.502 102.575  1.00  0.00           N
ATOM   4958  H   PHE   520      75.772  44.928 102.328  1.00  0.00           H
ATOM   4959  CA  PHE   520      76.845  46.699 101.689  1.00  0.00           C
ATOM   4960  HA  PHE   520      76.867  47.635 102.248  1.00  0.00           H
ATOM   4961  CB  PHE   520      78.197  46.470 101.003  1.00  0.00           C
ATOM   4962  HB2 PHE   520      78.903  46.381 101.829  1.00  0.00           H
ATOM   4963  HB3 PHE   520      78.179  45.493 100.520  1.00  0.00           H
ATOM   4964  CG  PHE   520      78.735  47.545 100.136  1.00  0.00           C
ATOM   4965  CD1 PHE   520      79.412  48.663 100.632  1.00  0.00           C
ATOM   4966  HD1 PHE   520      79.463  48.854 101.693  1.00  0.00           H
ATOM   4967  CE1 PHE   520      79.850  49.637  99.722  1.00  0.00           C
ATOM   4968  HE1 PHE   520      80.362  50.527 100.056  1.00  0.00           H
ATOM   4969  CZ  PHE   520      79.438  49.582  98.348  1.00  0.00           C
ATOM   4970  HZ  PHE   520      79.654  50.338  97.607  1.00  0.00           H
ATOM   4971  CE2 PHE   520      78.636  48.533  97.918  1.00  0.00           C
ATOM   4972  HE2 PHE   520      78.197  48.447  96.935  1.00  0.00           H
ATOM   4973  CD2 PHE   520      78.342  47.448  98.790  1.00  0.00           C
ATOM   4974  HD2 PHE   520      77.706  46.661  98.413  1.00  0.00           H
ATOM   4975  C   PHE   520      75.845  46.849 100.439  1.00  0.00           C
ATOM   4976  O   PHE   520      75.483  45.772  99.867  1.00  0.00           O
ATOM   4977  N   PRO   521      75.310  48.078 100.137  1.00  0.00           N
ATOM   4978  CD  PRO   521      75.624  49.354 100.830  1.00  0.00           C
ATOM   4979  HD2 PRO   521      76.656  49.620 100.604  1.00  0.00           H
ATOM   4980  HD3 PRO   521      75.421  49.186 101.888  1.00  0.00           H
ATOM   4981  CG  PRO   521      74.598  50.460 100.277  1.00  0.00           C
ATOM   4982  HG2 PRO   521      75.034  51.174  99.578  1.00  0.00           H
ATOM   4983  HG3 PRO   521      74.089  50.848 101.159  1.00  0.00           H
ATOM   4984  CB  PRO   521      73.541  49.580  99.575  1.00  0.00           C
ATOM   4985  HB2 PRO   521      73.020  50.143  98.800  1.00  0.00           H
ATOM   4986  HB3 PRO   521      72.747  49.329 100.279  1.00  0.00           H
ATOM   4987  CA  PRO   521      74.262  48.309  99.156  1.00  0.00           C
ATOM   4988  HA  PRO   521      73.564  47.480  99.041  1.00  0.00           H
ATOM   4989  C   PRO   521      74.904  48.557  97.782  1.00  0.00           C
ATOM   4990  O   PRO   521      75.632  49.529  97.641  1.00  0.00           O
ATOM   4991  N   PRO   522      74.746  47.678  96.751  1.00  0.00           N
ATOM   4992  CD  PRO   522      74.020  46.391  96.729  1.00  0.00           C
ATOM   4993  HD2 PRO   522      72.990  46.554  97.044  1.00  0.00           H
ATOM   4994  HD3 PRO   522      74.546  45.717  97.405  1.00  0.00           H
ATOM   4995  CG  PRO   522      74.021  45.813  95.337  1.00  0.00           C
ATOM   4996  HG2 PRO   522      73.222  46.168  94.687  1.00  0.00           H
ATOM   4997  HG3 PRO   522      74.054  44.734  95.492  1.00  0.00           H
ATOM   4998  CB  PRO   522      75.355  46.308  94.843  1.00  0.00           C
ATOM   4999  HB2 PRO   522      75.335  46.495  93.770  1.00  0.00           H
ATOM   5000  HB3 PRO   522      76.218  45.710  95.138  1.00  0.00           H
ATOM   5001  CA  PRO   522      75.509  47.728  95.504  1.00  0.00           C
ATOM   5002  HA  PRO   522      76.566  47.879  95.722  1.00  0.00           H
ATOM   5003  C   PRO   522      75.056  48.843  94.566  1.00  0.00           C
ATOM   5004  O   PRO   522      73.878  49.120  94.420  1.00  0.00           O
ATOM   5005  N   MET   523      76.109  49.519  94.020  1.00  0.00           N
ATOM   5006  H   MET   523      77.041  49.135  94.068  1.00  0.00           H
ATOM   5007  CA  MET   523      76.083  50.766  93.267  1.00  0.00           C
ATOM   5008  HA  MET   523      75.393  51.437  93.779  1.00  0.00           H
ATOM   5009  CB  MET   523      77.455  51.447  93.285  1.00  0.00           C
ATOM   5010  HB2 MET   523      78.078  50.939  92.549  1.00  0.00           H
ATOM   5011  HB3 MET   523      77.267  52.401  92.792  1.00  0.00           H
ATOM   5012  CG  MET   523      78.262  51.596  94.562  1.00  0.00           C
ATOM   5013  HG2 MET   523      77.644  52.160  95.260  1.00  0.00           H
ATOM   5014  HG3 MET   523      78.539  50.609  94.931  1.00  0.00           H
ATOM   5015  SD  MET   523      79.865  52.385  94.232  1.00  0.00           S
ATOM   5016  CE  MET   523      79.428  54.143  94.229  1.00  0.00           C
ATOM   5017  HE1 MET   523      78.492  54.288  93.691  1.00  0.00           H
ATOM   5018  HE2 MET   523      79.329  54.473  95.263  1.00  0.00           H
ATOM   5019  HE3 MET   523      80.118  54.808  93.710  1.00  0.00           H
ATOM   5020  C   MET   523      75.617  50.486  91.764  1.00  0.00           C
ATOM   5021  O   MET   523      75.988  49.433  91.178  1.00  0.00           O
ATOM   5022  N   SER   524      74.781  51.400  91.244  1.00  0.00           N
ATOM   5023  H   SER   524      74.581  52.166  91.872  1.00  0.00           H
ATOM   5024  CA  SER   524      73.869  51.106  90.123  1.00  0.00           C
ATOM   5025  HA  SER   524      73.202  50.297  90.420  1.00  0.00           H
ATOM   5026  CB  SER   524      73.044  52.350  89.816  1.00  0.00           C
ATOM   5027  HB2 SER   524      72.440  52.609  90.685  1.00  0.00           H
ATOM   5028  HB3 SER   524      73.778  53.101  89.523  1.00  0.00           H
ATOM   5029  OG  SER   524      72.132  52.235  88.770  1.00  0.00           O
ATOM   5030  HG  SER   524      71.374  51.764  89.122  1.00  0.00           H
ATOM   5031  C   SER   524      74.677  50.654  88.868  1.00  0.00           C
ATOM   5032  O   SER   524      75.875  51.048  88.628  1.00  0.00           O
ATOM   5033  N   PRO   525      74.167  49.728  88.014  1.00  0.00           N
ATOM   5034  CD  PRO   525      73.064  48.943  88.369  1.00  0.00           C
ATOM   5035  HD2 PRO   525      72.242  49.657  88.400  1.00  0.00           H
ATOM   5036  HD3 PRO   525      73.369  48.535  89.333  1.00  0.00           H
ATOM   5037  CG  PRO   525      72.899  47.785  87.339  1.00  0.00           C
ATOM   5038  HG2 PRO   525      72.108  48.138  86.677  1.00  0.00           H
ATOM   5039  HG3 PRO   525      72.797  46.814  87.823  1.00  0.00           H
ATOM   5040  CB  PRO   525      74.317  47.781  86.610  1.00  0.00           C
ATOM   5041  HB2 PRO   525      74.077  47.611  85.560  1.00  0.00           H
ATOM   5042  HB3 PRO   525      75.027  47.112  87.095  1.00  0.00           H
ATOM   5043  CA  PRO   525      74.744  49.216  86.782  1.00  0.00           C
ATOM   5044  HA  PRO   525      75.819  49.264  86.958  1.00  0.00           H
ATOM   5045  C   PRO   525      74.307  50.126  85.609  1.00  0.00           C
ATOM   5046  O   PRO   525      73.128  50.428  85.387  1.00  0.00           O
ATOM   5047  N   ASP   526      75.310  50.574  84.860  1.00  0.00           N
ATOM   5048  H   ASP   526      76.177  50.302  85.301  1.00  0.00           H
ATOM   5049  CA  ASP   526      75.274  51.353  83.631  1.00  0.00           C
ATOM   5050  HA  ASP   526      74.841  52.336  83.814  1.00  0.00           H
ATOM   5051  CB  ASP   526      76.696  51.433  83.092  1.00  0.00           C
ATOM   5052  HB2 ASP   526      77.317  51.980  83.801  1.00  0.00           H
ATOM   5053  HB3 ASP   526      77.098  50.420  83.078  1.00  0.00           H
ATOM   5054  CG  ASP   526      76.829  52.160  81.818  1.00  0.00           C
ATOM   5055  OD1 ASP   526      77.812  51.792  81.151  1.00  0.00           O
ATOM   5056  OD2 ASP   526      75.940  53.034  81.548  1.00  0.00           O
ATOM   5057  C   ASP   526      74.237  50.760  82.562  1.00  0.00           C
ATOM   5058  O   ASP   526      74.301  49.596  82.183  1.00  0.00           O
ATOM   5059  N   PHE   527      73.384  51.654  81.987  1.00  0.00           N
ATOM   5060  H   PHE   527      73.369  52.631  82.244  1.00  0.00           H
ATOM   5061  CA  PHE   527      72.538  51.329  80.913  1.00  0.00           C
[truncated: 5,237,001 more chars]
