# Supplementary material for: In silico docking yields small molecule negative allosteric modulators targeting the core of Frizzled 7
Source: Nat Commun. 2025 Dec 14;16:11138. doi: 10.1038/s41467-025-67147-z (PMC12705740; doi:10.1038/s41467-025-67147-z)
Supplement: Supplementary file 7 — Supplementary Data 5 [file 41467_2025_67147_MOESM7_ESM.zip › MD_input/C407-docking-pose/C407-dp_initial-configuration.pdb]

ATOM      1  H1  ACE   209      60.155  26.684 101.619  1.00  0.00      PROA H
ATOM      2  CH3 ACE   209      59.311  26.576 100.938  1.00  0.00      PROA C
ATOM      3  H2  ACE   209      58.455  26.150 101.460  1.00  0.00      PROA H
ATOM      4  H3  ACE   209      59.581  25.933 100.100  1.00  0.00      PROA H
ATOM      5  C   ACE   209      58.933  27.896 100.414  1.00  0.00      PROA C
ATOM      6  O   ACE   209      59.512  28.909 100.784  1.00  0.00      PROA O
ATOM      7  N   CYX   210      57.901  27.901  99.559  1.00  0.00      PROA N
ATOM      8  H   CYX   210      57.415  27.041  99.348  1.00  0.00      PROA H
ATOM      9  CA  CYX   210      57.463  29.116  98.925  1.00  0.00      PROA C
ATOM     10  HA  CYX   210      58.294  29.561  98.377  1.00  0.00      PROA H
ATOM     11  CB  CYX   210      56.309  28.882  97.927  1.00  0.00      PROA C
ATOM     12  HB2 CYX   210      55.443  28.487  98.457  1.00  0.00      PROA H
ATOM     13  HB3 CYX   210      56.042  29.826  97.451  1.00  0.00      PROA H
ATOM     14  SG  CYX   210      56.809  27.705  96.657  1.00  0.00      PROA S
ATOM     15  C   CYX   210      57.015  30.136  99.938  1.00  0.00      PROA C
ATOM     16  O   CYX   210      56.406  29.774 100.948  1.00  0.00      PROA O
ATOM     17  N   PRO   211      57.259  31.419  99.755  1.00  0.00      PROA N
ATOM     18  CD  PRO   211      58.077  31.991  98.687  1.00  0.00      PROA C
ATOM     19  HD2 PRO   211      57.830  31.509  97.741  1.00  0.00      PROA H
ATOM     20  HD3 PRO   211      59.132  31.831  98.911  1.00  0.00      PROA H
ATOM     21  CG  PRO   211      57.725  33.478  98.675  1.00  0.00      PROA C
ATOM     22  HG2 PRO   211      56.972  33.667  97.910  1.00  0.00      PROA H
ATOM     23  HG3 PRO   211      58.619  34.062  98.456  1.00  0.00      PROA H
ATOM     24  CB  PRO   211      57.206  33.737 100.078  1.00  0.00      PROA C
ATOM     25  HB2 PRO   211      56.501  34.568 100.057  1.00  0.00      PROA H
ATOM     26  HB3 PRO   211      58.040  33.985 100.734  1.00  0.00      PROA H
ATOM     27  CA  PRO   211      56.530  32.425 100.481  1.00  0.00      PROA C
ATOM     28  HA  PRO   211      56.759  32.345 101.544  1.00  0.00      PROA H
ATOM     29  C   PRO   211      55.067  32.397 100.148  1.00  0.00      PROA C
ATOM     30  O   PRO   211      54.698  32.098  99.013  1.00  0.00      PROA O
ATOM     31  N   ARG   212      54.211  32.757 101.116  1.00  0.00      PROA N
ATOM     32  H   ARG   212      54.561  33.065 102.011  1.00  0.00      PROA H
ATOM     33  CA  ARG   212      52.781  32.718 100.922  1.00  0.00      PROA C
ATOM     34  HA  ARG   212      52.476  31.703 100.667  1.00  0.00      PROA H
ATOM     35  CB  ARG   212      52.045  33.150 102.201  1.00  0.00      PROA C
ATOM     36  HB2 ARG   212      52.295  32.467 103.013  1.00  0.00      PROA H
ATOM     37  HB3 ARG   212      52.349  34.161 102.471  1.00  0.00      PROA H
ATOM     38  CG  ARG   212      50.516  33.153 102.057  1.00  0.00      PROA C
ATOM     39  HG2 ARG   212      50.241  33.594 101.099  1.00  0.00      PROA H
ATOM     40  HG3 ARG   212      50.144  32.129 102.105  1.00  0.00      PROA H
ATOM     41  CD  ARG   212      49.812  33.950 103.149  1.00  0.00      PROA C
ATOM     42  HD2 ARG   212      50.208  34.965 103.171  1.00  0.00      PROA H
ATOM     43  HD3 ARG   212      48.742  33.982 102.944  1.00  0.00      PROA H
ATOM     44  NE  ARG   212      50.063  33.272 104.466  1.00  0.00      PROA N
ATOM     45  HE  ARG   212      50.581  32.405 104.471  1.00  0.00      PROA H
ATOM     46  CZ  ARG   212      49.616  33.796 105.593  1.00  0.00      PROA C
ATOM     47  NH1 ARG   212      48.976  34.951 105.649  1.00  0.00      PROA N
ATOM     48 HH11 ARG   212      48.810  35.475 104.801  1.00  0.00      PROA H
ATOM     49 HH12 ARG   212      48.655  35.306 106.539  1.00  0.00      PROA H
ATOM     50  NH2 ARG   212      49.826  33.139 106.718  1.00  0.00      PROA N
ATOM     51 HH21 ARG   212      50.319  32.258 106.700  1.00  0.00      PROA H
ATOM     52 HH22 ARG   212      49.493  33.521 107.592  1.00  0.00      PROA H
ATOM     53  C   ARG   212      52.335  33.568  99.757  1.00  0.00      PROA C
ATOM     54  O   ARG   212      51.531  33.148  98.938  1.00  0.00      PROA O
ATOM     55  N   GLN   213      52.923  34.767  99.610  1.00  0.00      PROA N
ATOM     56  H   GLN   213      53.692  35.029 100.210  1.00  0.00      PROA H
ATOM     57  CA  GLN   213      52.497  35.715  98.615  1.00  0.00      PROA C
ATOM     58  HA  GLN   213      51.412  35.813  98.647  1.00  0.00      PROA H
ATOM     59  CB  GLN   213      53.136  37.094  98.879  1.00  0.00      PROA C
ATOM     60  HB2 GLN   213      54.222  37.004  98.853  1.00  0.00      PROA H
ATOM     61  HB3 GLN   213      52.812  37.798  98.112  1.00  0.00      PROA H
ATOM     62  CG  GLN   213      52.721  37.647 100.257  1.00  0.00      PROA C
ATOM     63  HG2 GLN   213      51.636  37.735 100.303  1.00  0.00      PROA H
ATOM     64  HG3 GLN   213      53.064  36.968 101.039  1.00  0.00      PROA H
ATOM     65  CD  GLN   213      53.326  39.020 100.516  1.00  0.00      PROA C
ATOM     66  OE1 GLN   213      54.545  39.201 100.509  1.00  0.00      PROA O
ATOM     67  NE2 GLN   213      52.436  40.019 100.727  1.00  0.00      PROA N
ATOM     68 HE21 GLN   213      52.766  40.956 100.904  1.00  0.00      PROA H
ATOM     69 HE22 GLN   213      51.445  39.821 100.705  1.00  0.00      PROA H
ATOM     70  C   GLN   213      52.788  35.271  97.205  1.00  0.00      PROA C
ATOM     71  O   GLN   213      52.147  35.741  96.276  1.00  0.00      PROA O
ATOM     72  N   LEU   214      53.723  34.323  97.027  1.00  0.00      PROA N
ATOM     73  H   LEU   214      54.256  33.985  97.815  1.00  0.00      PROA H
ATOM     74  CA  LEU   214      54.008  33.751  95.722  1.00  0.00      PROA C
ATOM     75  HA  LEU   214      53.324  34.169  94.984  1.00  0.00      PROA H
ATOM     76  CB  LEU   214      55.454  34.071  95.307  1.00  0.00      PROA C
ATOM     77  HB2 LEU   214      56.138  33.743  96.090  1.00  0.00      PROA H
ATOM     78  HB3 LEU   214      55.690  33.552  94.378  1.00  0.00      PROA H
ATOM     79  CG  LEU   214      55.729  35.566  95.068  1.00  0.00      PROA C
ATOM     80  HG  LEU   214      55.419  36.138  95.943  1.00  0.00      PROA H
ATOM     81  CD1 LEU   214      57.223  35.793  94.824  1.00  0.00      PROA C
ATOM     82 HD11 LEU   214      57.538  35.226  93.948  1.00  0.00      PROA H
ATOM     83 HD12 LEU   214      57.408  36.854  94.656  1.00  0.00      PROA H
ATOM     84 HD13 LEU   214      57.789  35.459  95.694  1.00  0.00      PROA H
ATOM     85  CD2 LEU   214      54.912  36.086  93.885  1.00  0.00      PROA C
ATOM     86 HD21 LEU   214      53.849  35.953  94.090  1.00  0.00      PROA H
ATOM     87 HD22 LEU   214      55.122  37.145  93.734  1.00  0.00      PROA H
ATOM     88 HD23 LEU   214      55.180  35.532  92.986  1.00  0.00      PROA H
ATOM     89  C   LEU   214      53.789  32.248  95.675  1.00  0.00      PROA C
ATOM     90  O   LEU   214      54.370  31.524  94.866  1.00  0.00      PROA O
ATOM     91  N   LYS   215      52.954  31.711  96.578  1.00  0.00      PROA N
ATOM     92  H   LYS   215      52.568  32.285  97.314  1.00  0.00      PROA H
ATOM     93  CA  LYS   215      52.580  30.323  96.537  1.00  0.00      PROA C
ATOM     94  HA  LYS   215      53.465  29.713  96.353  1.00  0.00      PROA H
ATOM     95  CB  LYS   215      51.947  29.890  97.877  1.00  0.00      PROA C
ATOM     96  HB2 LYS   215      52.656  30.061  98.687  1.00  0.00      PROA H
ATOM     97  HB3 LYS   215      51.043  30.472  98.057  1.00  0.00      PROA H
ATOM     98  CG  LYS   215      51.546  28.410  97.936  1.00  0.00      PROA C
ATOM     99  HG2 LYS   215      50.828  28.196  97.145  1.00  0.00      PROA H
ATOM    100  HG3 LYS   215      52.431  27.788  97.801  1.00  0.00      PROA H
ATOM    101  CD  LYS   215      50.903  28.031  99.272  1.00  0.00      PROA C
ATOM    102  HD2 LYS   215      51.594  28.255 100.085  1.00  0.00      PROA H
ATOM    103  HD3 LYS   215      49.985  28.601  99.409  1.00  0.00      PROA H
ATOM    104  CE  LYS   215      50.548  26.560  99.363  1.00  0.00      PROA C
ATOM    105  HE2 LYS   215      49.785  26.323  98.621  1.00  0.00      PROA H
ATOM    106  HE3 LYS   215      51.437  25.958  99.173  1.00  0.00      PROA H
ATOM    107  NZ  LYS   215      50.033  26.266 100.711  1.00  0.00      PROA N
ATOM    108  HZ1 LYS   215      49.210  26.824 100.886  1.00  0.00      PROA H
ATOM    109  HZ2 LYS   215      49.796  25.286 100.774  1.00  0.00      PROA H
ATOM    110  HZ3 LYS   215      50.741  26.485 101.397  1.00  0.00      PROA H
ATOM    111  C   LYS   215      51.626  30.055  95.394  1.00  0.00      PROA C
ATOM    112  O   LYS   215      50.639  30.757  95.205  1.00  0.00      PROA O
ATOM    113  N   VAL   216      51.897  29.008  94.611  1.00  0.00      PROA N
ATOM    114  H   VAL   216      52.692  28.418  94.813  1.00  0.00      PROA H
ATOM    115  CA  VAL   216      51.117  28.640  93.458  1.00  0.00      PROA C
ATOM    116  HA  VAL   216      50.332  29.379  93.298  1.00  0.00      PROA H
ATOM    117  CB  VAL   216      51.977  28.570  92.198  1.00  0.00      PROA C
ATOM    118  HB  VAL   216      52.770  27.836  92.339  1.00  0.00      PROA H
ATOM    119  CG1 VAL   216      51.136  28.159  90.988  1.00  0.00      PROA C
ATOM    120 HG11 VAL   216      50.343  28.891  90.831  1.00  0.00      PROA H
ATOM    121 HG12 VAL   216      51.769  28.116  90.102  1.00  0.00      PROA H
ATOM    122 HG13 VAL   216      50.695  27.179  91.167  1.00  0.00      PROA H
ATOM    123  CG2 VAL   216      52.607  29.946  91.935  1.00  0.00      PROA C
ATOM    124 HG21 VAL   216      53.227  30.230  92.784  1.00  0.00      PROA H
ATOM    125 HG22 VAL   216      53.221  29.899  91.036  1.00  0.00      PROA H
ATOM    126 HG23 VAL   216      51.819  30.686  91.797  1.00  0.00      PROA H
ATOM    127  C   VAL   216      50.493  27.297  93.751  1.00  0.00      PROA C
ATOM    128  O   VAL   216      51.172  26.437  94.311  1.00  0.00      PROA O
ATOM    129  N   PRO   217      49.214  27.032  93.457  1.00  0.00      PROA N
ATOM    130  CD  PRO   217      48.236  28.019  93.018  1.00  0.00      PROA C
ATOM    131  HD2 PRO   217      48.429  28.286  91.979  1.00  0.00      PROA H
ATOM    132  HD3 PRO   217      48.312  28.909  93.642  1.00  0.00      PROA H
ATOM    133  CG  PRO   217      46.874  27.348  93.176  1.00  0.00      PROA C
ATOM    134  HG2 PRO   217      46.212  27.675  92.374  1.00  0.00      PROA H
ATOM    135  HG3 PRO   217      46.442  27.624  94.138  1.00  0.00      PROA H
ATOM    136  CB  PRO   217      47.185  25.852  93.100  1.00  0.00      PROA C
ATOM    137  HB2 PRO   217      47.136  25.522  92.063  1.00  0.00      PROA H
ATOM    138  HB3 PRO   217      46.457  25.298  93.692  1.00  0.00      PROA H
ATOM    139  CA  PRO   217      48.606  25.734  93.675  1.00  0.00      PROA C
ATOM    140  HA  PRO   217      48.422  25.593  94.740  1.00  0.00      PROA H
ATOM    141  C   PRO   217      49.369  24.589  93.040  1.00  0.00      PROA C
ATOM    142  O   PRO   217      49.904  24.793  91.943  1.00  0.00      PROA O
ATOM    143  N   PRO   218      49.399  23.392  93.604  1.00  0.00      PROA N
ATOM    144  CD  PRO   218      48.937  23.101  94.965  1.00  0.00      PROA C
ATOM    145  HD2 PRO   218      47.851  23.013  94.970  1.00  0.00      PROA H
ATOM    146  HD3 PRO   218      49.239  23.908  95.632  1.00  0.00      PROA H
ATOM    147  CG  PRO   218      49.615  21.784  95.328  1.00  0.00      PROA C
ATOM    148  HG2 PRO   218      48.955  21.199  95.968  1.00  0.00      PROA H
ATOM    149  HG3 PRO   218      50.546  21.988  95.858  1.00  0.00      PROA H
ATOM    150  CB  PRO   218      49.867  21.107  93.983  1.00  0.00      PROA C
ATOM    151  HB2 PRO   218      48.991  20.522  93.700  1.00  0.00      PROA H
ATOM    152  HB3 PRO   218      50.732  20.448  94.063  1.00  0.00      PROA H
ATOM    153  CA  PRO   218      50.116  22.269  93.019  1.00  0.00      PROA C
ATOM    154  HA  PRO   218      51.190  22.436  93.110  1.00  0.00      PROA H
ATOM    155  C   PRO   218      49.642  21.898  91.641  1.00  0.00      PROA C
ATOM    156  O   PRO   218      50.445  21.391  90.856  1.00  0.00      PROA O
ATOM    157  N   TYR   219      48.361  22.151  91.308  1.00  0.00      PROA N
ATOM    158  H   TYR   219      47.731  22.551  91.989  1.00  0.00      PROA H
ATOM    159  CA  TYR   219      47.837  21.867  89.988  1.00  0.00      PROA C
ATOM    160  HA  TYR   219      47.913  20.798  89.789  1.00  0.00      PROA H
ATOM    161  CB  TYR   219      46.343  22.300  89.909  1.00  0.00      PROA C
ATOM    162  HB2 TYR   219      45.739  21.635  90.527  1.00  0.00      PROA H
ATOM    163  HB3 TYR   219      46.241  23.323  90.271  1.00  0.00      PROA H
ATOM    164  CG  TYR   219      45.799  22.248  88.504  1.00  0.00      PROA C
ATOM    165  CD1 TYR   219      45.250  21.064  87.997  1.00  0.00      PROA C
ATOM    166  HD1 TYR   219      45.245  20.160  88.607  1.00  0.00      PROA H
ATOM    167  CE1 TYR   219      44.705  21.026  86.707  1.00  0.00      PROA C
ATOM    168  HE1 TYR   219      44.269  20.102  86.327  1.00  0.00      PROA H
ATOM    169  CZ  TYR   219      44.723  22.177  85.912  1.00  0.00      PROA C
ATOM    170  OH  TYR   219      44.173  22.153  84.621  1.00  0.00      PROA O
ATOM    171  HH  TYR   219      43.812  21.296  84.383  1.00  0.00      PROA H
ATOM    172  CE2 TYR   219      45.267  23.363  86.404  1.00  0.00      PROA C
ATOM    173  HE2 TYR   219      45.271  24.260  85.784  1.00  0.00      PROA H
ATOM    174  CD2 TYR   219      45.807  23.397  87.694  1.00  0.00      PROA C
ATOM    175  HD2 TYR   219      46.236  24.326  88.070  1.00  0.00      PROA H
ATOM    176  C   TYR   219      48.637  22.527  88.876  1.00  0.00      PROA C
ATOM    177  O   TYR   219      48.979  21.908  87.864  1.00  0.00      PROA O
ATOM    178  N   LEU   220      48.974  23.814  89.051  1.00  0.00      PROA N
ATOM    179  H   LEU   220      48.662  24.311  89.873  1.00  0.00      PROA H
ATOM    180  CA  LEU   220      49.776  24.537  88.103  1.00  0.00      PROA C
ATOM    181  HA  LEU   220      49.396  24.362  87.096  1.00  0.00      PROA H
ATOM    182  CB  LEU   220      49.734  26.033  88.392  1.00  0.00      PROA C
ATOM    183  HB2 LEU   220      50.132  26.222  89.389  1.00  0.00      PROA H
ATOM    184  HB3 LEU   220      50.336  26.563  87.654  1.00  0.00      PROA H
ATOM    185  CG  LEU   220      48.310  26.607  88.337  1.00  0.00      PROA C
ATOM    186  HG  LEU   220      47.634  25.957  88.892  1.00  0.00      PROA H
ATOM    187  CD1 LEU   220      48.290  27.993  88.953  1.00  0.00      PROA C
ATOM    188 HD11 LEU   220      48.963  28.647  88.399  1.00  0.00      PROA H
ATOM    189 HD12 LEU   220      47.277  28.394  88.911  1.00  0.00      PROA H
ATOM    190 HD13 LEU   220      48.614  27.934  89.992  1.00  0.00      PROA H
ATOM    191  CD2 LEU   220      47.802  26.697  86.902  1.00  0.00      PROA C
ATOM    192 HD21 LEU   220      47.790  25.702  86.457  1.00  0.00      PROA H
ATOM    193 HD22 LEU   220      46.792  27.107  86.899  1.00  0.00      PROA H
ATOM    194 HD23 LEU   220      48.459  27.346  86.324  1.00  0.00      PROA H
ATOM    195  C   LEU   220      51.200  24.049  88.027  1.00  0.00      PROA C
ATOM    196  O   LEU   220      51.735  23.896  86.922  1.00  0.00      PROA O
ATOM    197  N   GLY   221      51.807  23.740  89.191  1.00  0.00      PROA N
ATOM    198  H   GLY   221      51.333  23.906  90.067  1.00  0.00      PROA H
ATOM    199  CA  GLY   221      53.138  23.165  89.263  1.00  0.00      PROA C
ATOM    200  HA2 GLY   221      53.328  22.812  90.276  1.00  0.00      PROA H
ATOM    201  HA3 GLY   221      53.212  22.329  88.567  1.00  0.00      PROA H
ATOM    202  C   GLY   221      54.233  24.137  88.914  1.00  0.00      PROA C
ATOM    203  O   GLY   221      55.295  23.764  88.428  1.00  0.00      PROA O
ATOM    204  N   TYR   222      54.016  25.440  89.139  1.00  0.00      PROA N
ATOM    205  H   TYR   222      53.135  25.746  89.526  1.00  0.00      PROA H
ATOM    206  CA  TYR   222      55.002  26.453  88.850  1.00  0.00      PROA C
ATOM    207  HA  TYR   222      55.329  26.359  87.815  1.00  0.00      PROA H
ATOM    208  CB  TYR   222      54.455  27.888  89.047  1.00  0.00      PROA C
ATOM    209  HB2 TYR   222      53.969  27.961  90.020  1.00  0.00      PROA H
ATOM    210  HB3 TYR   222      55.277  28.601  88.998  1.00  0.00      PROA H
ATOM    211  CG  TYR   222      53.444  28.313  88.019  1.00  0.00      PROA C
ATOM    212  CD1 TYR   222      52.922  27.431  87.056  1.00  0.00      PROA C
ATOM    213  HD1 TYR   222      53.254  26.393  87.032  1.00  0.00      PROA H
ATOM    214  CE1 TYR   222      51.981  27.863  86.124  1.00  0.00      PROA C
ATOM    215  HE1 TYR   222      51.583  27.165  85.388  1.00  0.00      PROA H
ATOM    216  CZ  TYR   222      51.551  29.190  86.134  1.00  0.00      PROA C
ATOM    217  OH  TYR   222      50.662  29.638  85.148  1.00  0.00      PROA O
ATOM    218  HH  TYR   222      50.420  28.952  84.522  1.00  0.00      PROA H
ATOM    219  CE2 TYR   222      52.064  30.089  87.070  1.00  0.00      PROA C
ATOM    220  HE2 TYR   222      51.730  31.126  87.069  1.00  0.00      PROA H
ATOM    221  CD2 TYR   222      53.006  29.651  88.009  1.00  0.00      PROA C
ATOM    222  HD2 TYR   222      53.402  30.359  88.737  1.00  0.00      PROA H
ATOM    223  C   TYR   222      56.256  26.275  89.671  1.00  0.00      PROA C
ATOM    224  O   TYR   222      56.219  25.749  90.772  1.00  0.00      PROA O
ATOM    225  N   ARG   223      57.409  26.658  89.132  1.00  0.00      PROA N
ATOM    226  H   ARG   223      57.432  27.009  88.186  1.00  0.00      PROA H
ATOM    227  CA  ARG   223      58.659  26.601  89.837  1.00  0.00      PROA C
ATOM    228  HA  ARG   223      58.476  26.349  90.882  1.00  0.00      PROA H
ATOM    229  CB  ARG   223      59.594  25.536  89.232  1.00  0.00      PROA C
ATOM    230  HB2 ARG   223      59.066  24.585  89.163  1.00  0.00      PROA H
ATOM    231  HB3 ARG   223      59.907  25.850  88.237  1.00  0.00      PROA H
ATOM    232  CG  ARG   223      60.876  25.279  90.046  1.00  0.00      PROA C
ATOM    233  HG2 ARG   223      61.499  26.173  90.034  1.00  0.00      PROA H
ATOM    234  HG3 ARG   223      60.611  25.035  91.075  1.00  0.00      PROA H
ATOM    235  CD  ARG   223      61.666  24.115  89.448  1.00  0.00      PROA C
ATOM    236  HD2 ARG   223      61.015  23.246  89.348  1.00  0.00      PROA H
ATOM    237  HD3 ARG   223      62.046  24.399  88.466  1.00  0.00      PROA H
ATOM    238  NE  ARG   223      62.817  23.780  90.355  1.00  0.00      PROA N
ATOM    239  HE  ARG   223      62.914  24.294  91.219  1.00  0.00      PROA H
ATOM    240  CZ  ARG   223      63.701  22.835  90.055  1.00  0.00      PROA C
ATOM    241  NH1 ARG   223      63.657  22.196  88.912  1.00  0.00      PROA N
ATOM    242 HH11 ARG   223      62.939  22.420  88.239  1.00  0.00      PROA H
ATOM    243 HH12 ARG   223      64.342  21.482  88.710  1.00  0.00      PROA H
ATOM    244  NH2 ARG   223      64.663  22.554  90.914  1.00  0.00      PROA N
ATOM    245 HH21 ARG   223      64.719  23.058  91.788  1.00  0.00      PROA H
ATOM    246 HH22 ARG   223      65.339  21.837  90.694  1.00  0.00      PROA H
ATOM    247  C   ARG   223      59.309  27.961  89.768  1.00  0.00      PROA C
ATOM    248  O   ARG   223      59.371  28.597  88.714  1.00  0.00      PROA O
ATOM    249  N   PHE   224      59.814  28.447  90.913  1.00  0.00      PROA N
ATOM    250  H   PHE   224      59.762  27.900  91.761  1.00  0.00      PROA H
ATOM    251  CA  PHE   224      60.444  29.742  91.002  1.00  0.00      PROA C
ATOM    252  HA  PHE   224      60.986  29.948  90.079  1.00  0.00      PROA H
ATOM    253  CB  PHE   224      59.383  30.843  91.218  1.00  0.00      PROA C
ATOM    254  HB2 PHE   224      58.785  30.954  90.314  1.00  0.00      PROA H
ATOM    255  HB3 PHE   224      58.736  30.566  92.050  1.00  0.00      PROA H
ATOM    256  CG  PHE   224      59.947  32.193  91.535  1.00  0.00      PROA C
ATOM    257  CD1 PHE   224      60.765  32.850  90.608  1.00  0.00      PROA C
ATOM    258  HD1 PHE   224      60.998  32.376  89.655  1.00  0.00      PROA H
ATOM    259  CE1 PHE   224      61.286  34.116  90.903  1.00  0.00      PROA C
ATOM    260  HE1 PHE   224      61.928  34.622  90.182  1.00  0.00      PROA H
ATOM    261  CZ  PHE   224      60.982  34.731  92.124  1.00  0.00      PROA C
ATOM    262  HZ  PHE   224      61.386  35.717  92.353  1.00  0.00      PROA H
ATOM    263  CE2 PHE   224      60.158  34.083  93.052  1.00  0.00      PROA C
ATOM    264  HE2 PHE   224      59.920  34.566  94.000  1.00  0.00      PROA H
ATOM    265  CD2 PHE   224      59.646  32.817  92.756  1.00  0.00      PROA C
ATOM    266  HD2 PHE   224      59.007  32.315  93.483  1.00  0.00      PROA H
ATOM    267  C   PHE   224      61.458  29.696  92.117  1.00  0.00      PROA C
ATOM    268  O   PHE   224      61.199  29.128  93.173  1.00  0.00      PROA O
ATOM    269  N   LEU   225      62.678  30.216  91.863  1.00  0.00      PROA N
ATOM    270  H   LEU   225      62.858  30.676  90.983  1.00  0.00      PROA H
ATOM    271  CA  LEU   225      63.798  30.162  92.800  1.00  0.00      PROA C
ATOM    272  HA  LEU   225      64.655  30.683  92.373  1.00  0.00      PROA H
ATOM    273  CB  LEU   225      63.492  30.817  94.168  1.00  0.00      PROA C
ATOM    274  HB2 LEU   225      62.714  30.250  94.677  1.00  0.00      PROA H
ATOM    275  HB3 LEU   225      64.395  30.823  94.778  1.00  0.00      PROA H
ATOM    276  CG  LEU   225      63.000  32.270  94.113  1.00  0.00      PROA C
ATOM    277  HG  LEU   225      62.176  32.349  93.403  1.00  0.00      PROA H
ATOM    278  CD1 LEU   225      62.517  32.702  95.504  1.00  0.00      PROA C
ATOM    279 HD11 LEU   225      63.340  32.624  96.215  1.00  0.00      PROA H
ATOM    280 HD12 LEU   225      62.167  33.733  95.464  1.00  0.00      PROA H
ATOM    281 HD13 LEU   225      61.700  32.054  95.822  1.00  0.00      PROA H
ATOM    282  CD2 LEU   225      64.094  33.209  93.605  1.00  0.00      PROA C
ATOM    283 HD21 LEU   225      64.395  32.907  92.602  1.00  0.00      PROA H
ATOM    284 HD22 LEU   225      63.713  34.230  93.577  1.00  0.00      PROA H
ATOM    285 HD23 LEU   225      64.954  33.159  94.272  1.00  0.00      PROA H
ATOM    286  C   LEU   225      64.279  28.733  93.013  1.00  0.00      PROA C
ATOM    287  O   LEU   225      65.016  28.382  93.920  1.00  0.00      PROA O
ATOM    288  N   GLY   226      63.856  27.801  92.150  1.00  0.00      PROA N
ATOM    289  H   GLY   226      63.276  28.064  91.366  1.00  0.00      PROA H
ATOM    290  CA  GLY   226      64.205  26.404  92.302  1.00  0.00      PROA C
ATOM    291  HA2 GLY   226      64.254  25.932  91.321  1.00  0.00      PROA H
ATOM    292  HA3 GLY   226      65.174  26.323  92.793  1.00  0.00      PROA H
ATOM    293  C   GLY   226      63.225  25.631  93.120  1.00  0.00      PROA C
ATOM    294  O   GLY   226      63.344  24.412  93.170  1.00  0.00      PROA O
ATOM    295  N   GLU   227      62.218  26.288  93.725  1.00  0.00      PROA N
ATOM    296  H   GLU   227      62.143  27.292  93.634  1.00  0.00      PROA H
ATOM    297  CA  GLU   227      61.199  25.636  94.524  1.00  0.00      PROA C
ATOM    298  HA  GLU   227      61.555  24.653  94.835  1.00  0.00      PROA H
ATOM    299  CB  GLU   227      60.858  26.446  95.782  1.00  0.00      PROA C
ATOM    300  HB2 GLU   227      60.564  27.455  95.495  1.00  0.00      PROA H
ATOM    301  HB3 GLU   227      60.036  25.965  96.312  1.00  0.00      PROA H
ATOM    302  CG  GLU   227      62.030  26.577  96.778  1.00  0.00      PROA C
ATOM    303  HG2 GLU   227      62.408  25.586  97.028  1.00  0.00      PROA H
ATOM    304  HG3 GLU   227      62.828  27.167  96.327  1.00  0.00      PROA H
ATOM    305  CD  GLU   227      61.573  27.259  98.045  1.00  0.00      PROA C
ATOM    306  OE1 GLU   227      60.536  26.774  98.525  1.00  0.00      PROA O
ATOM    307  OE2 GLU   227      62.229  28.204  98.570  1.00  0.00      PROA O
ATOM    308  C   GLU   227      59.937  25.441  93.710  1.00  0.00      PROA C
ATOM    309  O   GLU   227      59.496  26.327  92.982  1.00  0.00      PROA O
ATOM    310  N   ARG   228      59.356  24.226  93.754  1.00  0.00      PROA N
ATOM    311  H   ARG   228      59.832  23.455  94.200  1.00  0.00      PROA H
ATOM    312  CA  ARG   228      58.057  23.974  93.182  1.00  0.00      PROA C
ATOM    313  HA  ARG   228      58.005  24.419  92.188  1.00  0.00      PROA H
ATOM    314  CB  ARG   228      57.781  22.463  93.054  1.00  0.00      PROA C
ATOM    315  HB2 ARG   228      58.497  22.020  92.362  1.00  0.00      PROA H
ATOM    316  HB3 ARG   228      57.882  21.991  94.032  1.00  0.00      PROA H
ATOM    317  CG  ARG   228      56.371  22.160  92.530  1.00  0.00      PROA C
ATOM    318  HG2 ARG   228      55.641  22.344  93.319  1.00  0.00      PROA H
ATOM    319  HG3 ARG   228      56.153  22.803  91.677  1.00  0.00      PROA H
ATOM    320  CD  ARG   228      56.169  20.737  92.069  1.00  0.00      PROA C
ATOM    321  HD2 ARG   228      56.779  20.551  91.185  1.00  0.00      PROA H
ATOM    322  HD3 ARG   228      56.463  20.052  92.864  1.00  0.00      PROA H
ATOM    323  NE  ARG   228      54.724  20.565  91.746  1.00  0.00      PROA N
ATOM    324  HE  ARG   228      54.074  21.274  92.052  1.00  0.00      PROA H
ATOM    325  CZ  ARG   228      54.243  19.526  91.075  1.00  0.00      PROA C
ATOM    326  NH1 ARG   228      55.027  18.525  90.723  1.00  0.00      PROA N
ATOM    327 HH11 ARG   228      56.007  18.546  90.965  1.00  0.00      PROA H
ATOM    328 HH12 ARG   228      54.643  17.743  90.212  1.00  0.00      PROA H
ATOM    329  NH2 ARG   228      52.968  19.461  90.756  1.00  0.00      PROA N
ATOM    330 HH21 ARG   228      52.345  20.210  91.025  1.00  0.00      PROA H
ATOM    331 HH22 ARG   228      52.618  18.664  90.245  1.00  0.00      PROA H
ATOM    332  C   ARG   228      56.947  24.645  93.962  1.00  0.00      PROA C
ATOM    333  O   ARG   228      57.094  24.876  95.154  1.00  0.00      PROA O
ATOM    334  N   ASP   229      55.845  25.016  93.285  1.00  0.00      PROA N
ATOM    335  H   ASP   229      55.790  24.863  92.288  1.00  0.00      PROA H
ATOM    336  CA  ASP   229      54.654  25.640  93.812  1.00  0.00      PROA C
ATOM    337  HA  ASP   229      53.885  25.668  93.040  1.00  0.00      PROA H
ATOM    338  CB  ASP   229      54.071  24.892  95.027  1.00  0.00      PROA C
ATOM    339  HB2 ASP   229      54.796  24.898  95.841  1.00  0.00      PROA H
ATOM    340  HB3 ASP   229      53.155  25.385  95.353  1.00  0.00      PROA H
ATOM    341  CG  ASP   229      53.756  23.453  94.651  1.00  0.00      PROA C
ATOM    342  OD1 ASP   229      53.400  23.189  93.461  1.00  0.00      PROA O
ATOM    343  OD2 ASP   229      53.876  22.570  95.547  1.00  0.00      PROA O
ATOM    344  C   ASP   229      54.908  27.093  94.128  1.00  0.00      PROA C
ATOM    345  O   ASP   229      54.212  27.725  94.918  1.00  0.00      PROA O
ATOM    346  N   CYX   230      55.959  27.670  93.529  1.00  0.00      PROA N
ATOM    347  H   CYX   230      56.563  27.123  92.932  1.00  0.00      PROA H
ATOM    348  CA  CYX   230      56.314  29.055  93.671  1.00  0.00      PROA C
ATOM    349  HA  CYX   230      55.678  29.519  94.425  1.00  0.00      PROA H
ATOM    350  CB  CYX   230      57.782  29.282  94.106  1.00  0.00      PROA C
ATOM    351  HB2 CYX   230      58.451  28.796  93.396  1.00  0.00      PROA H
ATOM    352  HB3 CYX   230      57.993  30.351  94.130  1.00  0.00      PROA H
ATOM    353  SG  CYX   230      58.316  28.673  95.729  1.00  0.00      PROA S
ATOM    354  C   CYX   230      56.151  29.706  92.319  1.00  0.00      PROA C
ATOM    355  O   CYX   230      56.242  29.063  91.276  1.00  0.00      PROA O
ATOM    356  N   GLY   231      55.912  31.025  92.299  1.00  0.00      PROA N
ATOM    357  H   GLY   231      55.811  31.533  93.165  1.00  0.00      PROA H
ATOM    358  CA  GLY   231      55.790  31.763  91.056  1.00  0.00      PROA C
ATOM    359  HA2 GLY   231      56.247  31.192  90.247  1.00  0.00      PROA H
ATOM    360  HA3 GLY   231      54.736  31.928  90.832  1.00  0.00      PROA H
ATOM    361  C   GLY   231      56.471  33.083  91.155  1.00  0.00      PROA C
ATOM    362  O   GLY   231      56.596  33.663  92.223  1.00  0.00      PROA O
ATOM    363  N   ALA   232      56.943  33.623  90.023  1.00  0.00      PROA N
ATOM    364  H   ALA   232      56.859  33.122  89.151  1.00  0.00      PROA H
ATOM    365  CA  ALA   232      57.577  34.919  90.008  1.00  0.00      PROA C
ATOM    366  HA  ALA   232      58.271  34.994  90.845  1.00  0.00      PROA H
ATOM    367  CB  ALA   232      58.350  35.115  88.695  1.00  0.00      PROA C
ATOM    368  HB1 ALA   232      57.660  35.046  87.853  1.00  0.00      PROA H
ATOM    369  HB2 ALA   232      58.824  36.097  88.695  1.00  0.00      PROA H
ATOM    370  HB3 ALA   232      59.113  34.343  88.603  1.00  0.00      PROA H
ATOM    371  C   ALA   232      56.575  36.043  90.226  1.00  0.00      PROA C
ATOM    372  O   ALA   232      55.432  35.937  89.782  1.00  0.00      PROA O
ATOM    373  N   PRO   233      56.924  37.117  90.900  1.00  0.00      PROA N
ATOM    374  CD  PRO   233      58.257  37.366  91.455  1.00  0.00      PROA C
ATOM    375  HD2 PRO   233      59.008  37.213  90.680  1.00  0.00      PROA H
ATOM    376  HD3 PRO   233      58.442  36.678  92.280  1.00  0.00      PROA H
ATOM    377  CG  PRO   233      58.209  38.801  91.921  1.00  0.00      PROA C
ATOM    378  HG2 PRO   233      58.634  39.448  91.153  1.00  0.00      PROA H
ATOM    379  HG3 PRO   233      58.785  38.904  92.841  1.00  0.00      PROA H
ATOM    380  CB  PRO   233      56.728  39.087  92.154  1.00  0.00      PROA C
ATOM    381  HB2 PRO   233      56.536  40.150  92.010  1.00  0.00      PROA H
ATOM    382  HB3 PRO   233      56.459  38.804  93.172  1.00  0.00      PROA H
ATOM    383  CA  PRO   233      56.015  38.226  91.106  1.00  0.00      PROA C
ATOM    384  HA  PRO   233      55.126  37.875  91.631  1.00  0.00      PROA H
ATOM    385  C   PRO   233      55.813  39.029  89.841  1.00  0.00      PROA C
ATOM    386  O   PRO   233      56.674  39.083  88.973  1.00  0.00      PROA O
ATOM    387  N   CYX   234      54.702  39.741  89.750  1.00  0.00      PROA N
ATOM    388  H   CYX   234      53.860  39.423  90.207  1.00  0.00      PROA H
ATOM    389  CA  CYX   234      54.676  40.970  89.004  1.00  0.00      PROA C
ATOM    390  HA  CYX   234      55.636  41.115  88.508  1.00  0.00      PROA H
ATOM    391  CB  CYX   234      53.565  40.953  87.928  1.00  0.00      PROA C
ATOM    392  HB2 CYX   234      52.591  40.892  88.412  1.00  0.00      PROA H
ATOM    393  HB3 CYX   234      53.620  41.865  87.334  1.00  0.00      PROA H
ATOM    394  SG  CYX   234      53.675  39.574  86.788  1.00  0.00      PROA S
ATOM    395  C   CYX   234      54.320  42.027  90.016  1.00  0.00      PROA C
ATOM    396  O   CYX   234      53.153  42.403  90.156  1.00  0.00      PROA O
ATOM    397  N   GLU   235      55.308  42.583  90.738  1.00  0.00      PROA N
ATOM    398  H   GLU   235      56.270  42.454  90.460  1.00  0.00      PROA H
ATOM    399  CA  GLU   235      55.012  43.369  91.916  1.00  0.00      PROA C
ATOM    400  HA  GLU   235      53.949  43.608  91.937  1.00  0.00      PROA H
ATOM    401  CB  GLU   235      55.359  42.623  93.208  1.00  0.00      PROA C
ATOM    402  HB2 GLU   235      56.399  42.299  93.172  1.00  0.00      PROA H
ATOM    403  HB3 GLU   235      55.214  43.285  94.061  1.00  0.00      PROA H
ATOM    404  CG  GLU   235      54.482  41.377  93.420  1.00  0.00      PROA C
ATOM    405  HG2 GLU   235      54.392  40.831  92.481  1.00  0.00      PROA H
ATOM    406  HG3 GLU   235      54.940  40.734  94.172  1.00  0.00      PROA H
ATOM    407  CD  GLU   235      53.124  41.916  93.891  1.00  0.00      PROA C
ATOM    408  OE1 GLU   235      53.033  43.122  94.211  1.00  0.00      PROA O
ATOM    409  OE2 GLU   235      52.093  41.232  93.851  1.00  0.00      PROA O
ATOM    410  C   GLU   235      55.780  44.663  91.931  1.00  0.00      PROA C
ATOM    411  O   GLU   235      56.928  44.733  91.492  1.00  0.00      PROA O
ATOM    412  N   PRO   236      55.192  45.767  92.352  1.00  0.00      PROA N
ATOM    413  CD  PRO   236      53.789  45.894  92.750  1.00  0.00      PROA C
ATOM    414  HD2 PRO   236      53.534  45.092  93.443  1.00  0.00      PROA H
ATOM    415  HD3 PRO   236      53.153  45.825  91.867  1.00  0.00      PROA H
ATOM    416  CG  PRO   236      53.691  47.241  93.397  1.00  0.00      PROA C
ATOM    417  HG2 PRO   236      53.770  47.132  94.479  1.00  0.00      PROA H
ATOM    418  HG3 PRO   236      52.733  47.696  93.147  1.00  0.00      PROA H
ATOM    419  CB  PRO   236      54.848  48.013  92.813  1.00  0.00      PROA C
ATOM    420  HB2 PRO   236      55.168  48.779  93.519  1.00  0.00      PROA H
ATOM    421  HB3 PRO   236      54.538  48.485  91.881  1.00  0.00      PROA H
ATOM    422  CA  PRO   236      55.932  46.986  92.582  1.00  0.00      PROA C
ATOM    423  HA  PRO   236      56.396  47.311  91.651  1.00  0.00      PROA H
ATOM    424  C   PRO   236      56.876  46.886  93.755  1.00  0.00      PROA C
ATOM    425  O   PRO   236      56.477  46.739  94.904  1.00  0.00      PROA O
ATOM    426  N   GLY   237      58.173  47.014  93.485  1.00  0.00      PROA N
ATOM    427  H   GLY   237      58.476  47.196  92.539  1.00  0.00      PROA H
ATOM    428  CA  GLY   237      59.177  46.899  94.514  1.00  0.00      PROA C
ATOM    429  HA2 GLY   237      60.047  47.497  94.242  1.00  0.00      PROA H
ATOM    430  HA3 GLY   237      58.771  47.259  95.460  1.00  0.00      PROA H
ATOM    431  C   GLY   237      59.637  45.497  94.721  1.00  0.00      PROA C
ATOM    432  O   GLY   237      60.588  45.260  95.449  1.00  0.00      PROA O
ATOM    433  N   ARG   238      59.031  44.511  94.064  1.00  0.00      PROA N
ATOM    434  H   ARG   238      58.279  44.720  93.423  1.00  0.00      PROA H
ATOM    435  CA  ARG   238      59.399  43.138  94.224  1.00  0.00      PROA C
ATOM    436  HA  ARG   238      60.390  43.077  94.675  1.00  0.00      PROA H
ATOM    437  CB  ARG   238      58.409  42.407  95.121  1.00  0.00      PROA C
ATOM    438  HB2 ARG   238      57.396  42.566  94.751  1.00  0.00      PROA H
ATOM    439  HB3 ARG   238      58.632  41.340  95.117  1.00  0.00      PROA H
ATOM    440  CG  ARG   238      58.435  42.862  96.561  1.00  0.00      PROA C
ATOM    441  HG2 ARG   238      58.272  43.939  96.604  1.00  0.00      PROA H
ATOM    442  HG3 ARG   238      57.649  42.353  97.118  1.00  0.00      PROA H
ATOM    443  CD  ARG   238      59.770  42.532  97.160  1.00  0.00      PROA C
ATOM    444  HD2 ARG   238      59.900  41.450  97.185  1.00  0.00      PROA H
ATOM    445  HD3 ARG   238      60.561  42.978  96.557  1.00  0.00      PROA H
ATOM    446  NE  ARG   238      59.647  43.135  98.498  1.00  0.00      PROA N
ATOM    447  HE  ARG   238      59.111  42.645  99.200  1.00  0.00      PROA H
ATOM    448  CZ  ARG   238      60.199  44.285  98.835  1.00  0.00      PROA C
ATOM    449  NH1 ARG   238      60.880  44.995  98.005  1.00  0.00      PROA N
ATOM    450 HH11 ARG   238      61.005  44.675  97.055  1.00  0.00      PROA H
ATOM    451 HH12 ARG   238      61.285  45.870  98.307  1.00  0.00      PROA H
ATOM    452  NH2 ARG   238      60.131  44.832 100.029  1.00  0.00      PROA N
ATOM    453 HH21 ARG   238      59.626  44.364 100.768  1.00  0.00      PROA H
ATOM    454 HH22 ARG   238      60.584  45.718 100.201  1.00  0.00      PROA H
ATOM    455  C   ARG   238      59.453  42.467  92.903  1.00  0.00      PROA C
ATOM    456  O   ARG   238      58.982  41.359  92.738  1.00  0.00      PROA O
ATOM    457  N   ALA   239      60.002  43.135  91.887  1.00  0.00      PROA N
ATOM    458  H   ALA   239      60.478  44.009  92.057  1.00  0.00      PROA H
ATOM    459  CA  ALA   239      59.935  42.636  90.533  1.00  0.00      PROA C
ATOM    460  HA  ALA   239      58.929  42.270  90.330  1.00  0.00      PROA H
ATOM    461  CB  ALA   239      60.280  43.790  89.578  1.00  0.00      PROA C
ATOM    462  HB1 ALA   239      61.285  44.153  89.793  1.00  0.00      PROA H
ATOM    463  HB2 ALA   239      60.235  43.436  88.548  1.00  0.00      PROA H
ATOM    464  HB3 ALA   239      59.564  44.601  89.713  1.00  0.00      PROA H
ATOM    465  C   ALA   239      60.859  41.484  90.287  1.00  0.00      PROA C
ATOM    466  O   ALA   239      60.541  40.542  89.568  1.00  0.00      PROA O
ATOM    467  N   ASN   240      62.066  41.544  90.883  1.00  0.00      PROA N
ATOM    468  H   ASN   240      62.317  42.352  91.434  1.00  0.00      PROA H
ATOM    469  CA  ASN   240      63.017  40.475  90.756  1.00  0.00      PROA C
ATOM    470  HA  ASN   240      63.971  40.785  91.182  1.00  0.00      PROA H
ATOM    471  CB  ASN   240      62.603  39.160  91.477  1.00  0.00      PROA C
ATOM    472  HB2 ASN   240      61.538  38.983  91.327  1.00  0.00      PROA H
ATOM    473  HB3 ASN   240      63.172  38.326  91.068  1.00  0.00      PROA H
ATOM    474  CG  ASN   240      62.872  39.242  92.970  1.00  0.00      PROA C
ATOM    475  OD1 ASN   240      63.864  39.746  93.484  1.00  0.00      PROA O
ATOM    476  ND2 ASN   240      61.915  38.754  93.769  1.00  0.00      PROA N
ATOM    477 HD21 ASN   240      62.036  38.780  94.771  1.00  0.00      PROA H
ATOM    478 HD22 ASN   240      61.076  38.363  93.366  1.00  0.00      PROA H
ATOM    479  C   ASN   240      63.386  40.231  89.337  1.00  0.00      PROA C
ATOM    480  O   ASN   240      63.596  39.074  89.103  1.00  0.00      PROA O
ATOM    481  N   GLY   241      63.361  41.244  88.405  1.00  0.00      PROA N
ATOM    482  H   GLY   241      63.202  42.197  88.698  1.00  0.00      PROA H
ATOM    483  CA  GLY   241      63.545  41.141  86.923  1.00  0.00      PROA C
ATOM    484  HA2 GLY   241      63.969  40.168  86.676  1.00  0.00      PROA H
ATOM    485  HA3 GLY   241      62.580  41.252  86.428  1.00  0.00      PROA H
ATOM    486  C   GLY   241      64.464  42.171  86.278  1.00  0.00      PROA C
ATOM    487  O   GLY   241      64.741  42.171  85.094  1.00  0.00      PROA O
ATOM    488  N   LEU   242      64.904  43.158  87.061  1.00  0.00      PROA N
ATOM    489  H   LEU   242      64.718  43.137  88.053  1.00  0.00      PROA H
ATOM    490  CA  LEU   242      65.666  44.377  86.789  1.00  0.00      PROA C
ATOM    491  HA  LEU   242      66.051  44.782  87.725  1.00  0.00      PROA H
ATOM    492  CB  LEU   242      66.813  44.144  85.895  1.00  0.00      PROA C
ATOM    493  HB2 LEU   242      67.369  43.271  86.236  1.00  0.00      PROA H
ATOM    494  HB3 LEU   242      66.454  43.972  84.880  1.00  0.00      PROA H
ATOM    495  CG  LEU   242      67.795  45.287  85.822  1.00  0.00      PROA C
ATOM    496  HG  LEU   242      67.272  46.198  85.529  1.00  0.00      PROA H
ATOM    497  CD1 LEU   242      68.474  45.555  87.113  1.00  0.00      PROA C
ATOM    498 HD11 LEU   242      69.024  44.668  87.426  1.00  0.00      PROA H
ATOM    499 HD12 LEU   242      69.166  46.388  86.993  1.00  0.00      PROA H
ATOM    500 HD13 LEU   242      67.731  45.807  87.869  1.00  0.00      PROA H
ATOM    501  CD2 LEU   242      68.821  45.073  84.847  1.00  0.00      PROA C
ATOM    502 HD21 LEU   242      68.369  44.959  83.862  1.00  0.00      PROA H
ATOM    503 HD22 LEU   242      69.499  45.927  84.839  1.00  0.00      PROA H
ATOM    504 HD23 LEU   242      69.379  44.171  85.097  1.00  0.00      PROA H
ATOM    505  C   LEU   242      64.849  45.409  86.194  1.00  0.00      PROA C
ATOM    506  O   LEU   242      65.277  46.516  85.954  1.00  0.00      PROA O
ATOM    507  N   MET   243      63.590  45.060  85.995  1.00  0.00      PROA N
ATOM    508  H   MET   243      63.299  44.106  86.154  1.00  0.00      PROA H
ATOM    509  CA  MET   243      62.632  46.014  85.557  1.00  0.00      PROA C
ATOM    510  HA  MET   243      62.994  46.505  84.654  1.00  0.00      PROA H
ATOM    511  CB  MET   243      61.349  45.236  85.279  1.00  0.00      PROA C
ATOM    512  HB2 MET   243      61.593  44.297  84.783  1.00  0.00      PROA H
ATOM    513  HB3 MET   243      60.838  45.029  86.219  1.00  0.00      PROA H
ATOM    514  CG  MET   243      60.366  45.984  84.382  1.00  0.00      PROA C
ATOM    515  HG2 MET   243      60.394  47.048  84.619  1.00  0.00      PROA H
ATOM    516  HG3 MET   243      60.642  45.837  83.338  1.00  0.00      PROA H
ATOM    517  SD  MET   243      58.688  45.355  84.651  1.00  0.00      PROA S
ATOM    518  CE  MET   243      58.535  45.762  86.417  1.00  0.00      PROA C
ATOM    519  HE1 MET   243      58.646  46.837  86.554  1.00  0.00      PROA H
ATOM    520  HE2 MET   243      57.555  45.449  86.779  1.00  0.00      PROA H
ATOM    521  HE3 MET   243      59.311  45.243  86.979  1.00  0.00      PROA H
ATOM    522  C   MET   243      62.403  47.058  86.641  1.00  0.00      PROA C
ATOM    523  O   MET   243      62.373  48.251  86.390  1.00  0.00      PROA O
ATOM    524  N   TYR   244      62.255  46.605  87.913  1.00  0.00      PROA N
ATOM    525  H   TYR   244      62.022  45.637  88.081  1.00  0.00      PROA H
ATOM    526  CA  TYR   244      62.406  47.406  89.120  1.00  0.00      PROA C
ATOM    527  HA  TYR   244      62.298  46.766  89.996  1.00  0.00      PROA H
ATOM    528  CB  TYR   244      63.815  48.062  89.120  1.00  0.00      PROA C
ATOM    529  HB2 TYR   244      64.572  47.298  88.943  1.00  0.00      PROA H
ATOM    530  HB3 TYR   244      63.867  48.813  88.331  1.00  0.00      PROA H
ATOM    531  CG  TYR   244      64.163  48.743  90.406  1.00  0.00      PROA C
ATOM    532  CD1 TYR   244      64.342  47.997  91.584  1.00  0.00      PROA C
ATOM    533  HD1 TYR   244      64.217  46.915  91.568  1.00  0.00      PROA H
ATOM    534  CE1 TYR   244      64.682  48.637  92.786  1.00  0.00      PROA C
ATOM    535  HE1 TYR   244      64.819  48.052  93.695  1.00  0.00      PROA H
ATOM    536  CZ  TYR   244      64.844  50.017  92.813  1.00  0.00      PROA C
ATOM    537  OH  TYR   244      65.137  50.690  94.012  1.00  0.00      PROA O
ATOM    538  HH  TYR   244      65.207  50.100  94.766  1.00  0.00      PROA H
ATOM    539  CE2 TYR   244      64.683  50.750  91.645  1.00  0.00      PROA C
ATOM    540  HE2 TYR   244      64.818  51.832  91.657  1.00  0.00      PROA H
ATOM    541  CD2 TYR   244      64.349  50.130  90.439  1.00  0.00      PROA C
ATOM    542  HD2 TYR   244      64.233  50.718  89.528  1.00  0.00      PROA H
ATOM    543  C   TYR   244      61.281  48.402  89.383  1.00  0.00      PROA C
ATOM    544  O   TYR   244      61.113  48.893  90.499  1.00  0.00      PROA O
ATOM    545  N   PHE   245      60.425  48.643  88.378  1.00  0.00      PROA N
ATOM    546  H   PHE   245      60.542  48.172  87.492  1.00  0.00      PROA H
ATOM    547  CA  PHE   245      59.326  49.553  88.488  1.00  0.00      PROA C
ATOM    548  HA  PHE   245      58.726  49.295  89.361  1.00  0.00      PROA H
ATOM    549  CB  PHE   245      59.781  51.035  88.646  1.00  0.00      PROA C
ATOM    550  HB2 PHE   245      60.505  51.109  89.457  1.00  0.00      PROA H
ATOM    551  HB3 PHE   245      60.241  51.375  87.718  1.00  0.00      PROA H
ATOM    552  CG  PHE   245      58.641  51.967  88.961  1.00  0.00      PROA C
ATOM    553  CD1 PHE   245      57.618  51.595  89.845  1.00  0.00      PROA C
ATOM    554  HD1 PHE   245      57.634  50.611  90.314  1.00  0.00      PROA H
ATOM    555  CE1 PHE   245      56.581  52.493  90.118  1.00  0.00      PROA C
ATOM    556  HE1 PHE   245      55.776  52.207  90.795  1.00  0.00      PROA H
ATOM    557  CZ  PHE   245      56.545  53.762  89.542  1.00  0.00      PROA C
ATOM    558  HZ  PHE   245      55.712  54.432  89.753  1.00  0.00      PROA H
ATOM    559  CE2 PHE   245      57.573  54.156  88.704  1.00  0.00      PROA C
ATOM    560  HE2 PHE   245      57.565  55.153  88.263  1.00  0.00      PROA H
ATOM    561  CD2 PHE   245      58.602  53.266  88.441  1.00  0.00      PROA C
ATOM    562  HD2 PHE   245      59.406  53.620  87.796  1.00  0.00      PROA H
ATOM    563  C   PHE   245      58.467  49.401  87.248  1.00  0.00      PROA C
ATOM    564  O   PHE   245      58.946  49.283  86.121  1.00  0.00      PROA O
ATOM    565  N   LYS   246      57.136  49.411  87.432  1.00  0.00      PROA N
ATOM    566  H   LYS   246      56.753  49.638  88.339  1.00  0.00      PROA H
ATOM    567  CA  LYS   246      56.204  49.104  86.372  1.00  0.00      PROA C
ATOM    568  HA  LYS   246      56.638  48.354  85.711  1.00  0.00      PROA H
ATOM    569  CB  LYS   246      54.889  48.558  86.971  1.00  0.00      PROA C
ATOM    570  HB2 LYS   246      54.509  49.257  87.715  1.00  0.00      PROA H
ATOM    571  HB3 LYS   246      54.151  48.436  86.178  1.00  0.00      PROA H
ATOM    572  CG  LYS   246      55.034  47.197  87.663  1.00  0.00      PROA C
ATOM    573  HG2 LYS   246      55.350  46.450  86.935  1.00  0.00      PROA H
ATOM    574  HG3 LYS   246      55.779  47.269  88.456  1.00  0.00      PROA H
ATOM    575  CD  LYS   246      53.704  46.744  88.282  1.00  0.00      PROA C
ATOM    576  HD2 LYS   246      53.370  47.484  89.010  1.00  0.00      PROA H
ATOM    577  HD3 LYS   246      52.954  46.642  87.498  1.00  0.00      PROA H
ATOM    578  CE  LYS   246      53.852  45.404  88.988  1.00  0.00      PROA C
ATOM    579  HE2 LYS   246      54.158  44.645  88.268  1.00  0.00      PROA H
ATOM    580  HE3 LYS   246      54.606  45.486  89.771  1.00  0.00      PROA H
ATOM    581  NZ  LYS   246      52.586  44.977  89.605  1.00  0.00      PROA N
ATOM    582  HZ1 LYS   246      51.877  44.886  88.891  1.00  0.00      PROA H
ATOM    583  HZ2 LYS   246      52.718  44.087  90.064  1.00  0.00      PROA H
ATOM    584  HZ3 LYS   246      52.293  45.665  90.284  1.00  0.00      PROA H
ATOM    585  C   LYS   246      55.871  50.286  85.482  1.00  0.00      PROA C
ATOM    586  O   LYS   246      55.221  50.124  84.448  1.00  0.00      PROA O
ATOM    587  N   GLU   247      56.352  51.501  85.822  1.00  0.00      PROA N
ATOM    588  H   GLU   247      57.029  51.585  86.566  1.00  0.00      PROA H
ATOM    589  CA  GLU   247      55.899  52.694  85.120  1.00  0.00      PROA C
ATOM    590  HA  GLU   247      55.129  52.421  84.398  1.00  0.00      PROA H
ATOM    591  CB  GLU   247      55.313  53.722  86.098  1.00  0.00      PROA C
ATOM    592  HB2 GLU   247      54.666  53.215  86.814  1.00  0.00      PROA H
ATOM    593  HB3 GLU   247      56.123  54.220  86.630  1.00  0.00      PROA H
ATOM    594  CG  GLU   247      54.464  54.827  85.417  1.00  0.00      PROA C
ATOM    595  HG2 GLU   247      53.982  54.420  84.528  1.00  0.00      PROA H
ATOM    596  HG3 GLU   247      53.702  55.181  86.112  1.00  0.00      PROA H
ATOM    597  CD  GLU   247      55.274  56.043  84.976  1.00  0.00      PROA C
ATOM    598  OE1 GLU   247      56.303  56.322  85.643  1.00  0.00      PROA O
ATOM    599  OE2 GLU   247      54.850  56.738  84.014  1.00  0.00      PROA O
ATOM    600  C   GLU   247      56.992  53.346  84.298  1.00  0.00      PROA C
ATOM    601  O   GLU   247      56.741  53.835  83.205  1.00  0.00      PROA O
ATOM    602  N   GLU   248      58.270  53.282  84.721  1.00  0.00      PROA N
ATOM    603  H   GLU   248      58.491  52.811  85.587  1.00  0.00      PROA H
ATOM    604  CA  GLU   248      59.328  53.891  83.932  1.00  0.00      PROA C
ATOM    605  HA  GLU   248      58.894  54.604  83.231  1.00  0.00      PROA H
ATOM    606  CB  GLU   248      60.369  54.652  84.793  1.00  0.00      PROA C
ATOM    607  HB2 GLU   248      61.138  55.075  84.146  1.00  0.00      PROA H
ATOM    608  HB3 GLU   248      59.873  55.455  85.338  1.00  0.00      PROA H
ATOM    609  CG  GLU   248      61.126  53.829  85.859  1.00  0.00      PROA C
ATOM    610  HG2 GLU   248      60.408  53.330  86.510  1.00  0.00      PROA H
ATOM    611  HG3 GLU   248      61.749  53.082  85.366  1.00  0.00      PROA H
ATOM    612  CD  GLU   248      62.037  54.685  86.741  1.00  0.00      PROA C
ATOM    613  OE1 GLU   248      62.205  55.893  86.434  1.00  0.00      PROA O
ATOM    614  OE2 GLU   248      62.605  54.108  87.699  1.00  0.00      PROA O
ATOM    615  C   GLU   248      59.983  52.872  83.031  1.00  0.00      PROA C
ATOM    616  O   GLU   248      59.920  52.984  81.812  1.00  0.00      PROA O
ATOM    617  N   GLU   249      60.618  51.823  83.580  1.00  0.00      PROA N
ATOM    618  H   GLU   249      60.557  51.660  84.575  1.00  0.00      PROA H
ATOM    619  CA  GLU   249      61.405  50.893  82.797  1.00  0.00      PROA C
ATOM    620  HA  GLU   249      61.961  51.439  82.034  1.00  0.00      PROA H
ATOM    621  CB  GLU   249      62.405  50.132  83.691  1.00  0.00      PROA C
ATOM    622  HB2 GLU   249      61.892  49.767  84.581  1.00  0.00      PROA H
ATOM    623  HB3 GLU   249      62.818  49.288  83.139  1.00  0.00      PROA H
ATOM    624  CG  GLU   249      63.606  50.997  84.175  1.00  0.00      PROA C
ATOM    625  HG2 GLU   249      63.882  51.705  83.395  1.00  0.00      PROA H
ATOM    626  HG3 GLU   249      63.322  51.541  85.076  1.00  0.00      PROA H
ATOM    627  CD  GLU   249      64.865  50.182  84.515  1.00  0.00      PROA C
ATOM    628  OE1 GLU   249      64.811  48.934  84.446  1.00  0.00      PROA O
ATOM    629  OE2 GLU   249      65.930  50.799  84.795  1.00  0.00      PROA O
ATOM    630  C   GLU   249      60.570  49.899  82.028  1.00  0.00      PROA C
ATOM    631  O   GLU   249      60.917  49.501  80.916  1.00  0.00      PROA O
ATOM    632  N   ARG   250      59.417  49.489  82.594  1.00  0.00      PROA N
ATOM    633  H   ARG   250      59.195  49.761  83.541  1.00  0.00      PROA H
ATOM    634  CA  ARG   250      58.493  48.664  81.860  1.00  0.00      PROA C
ATOM    635  HA  ARG   250      59.026  47.821  81.422  1.00  0.00      PROA H
ATOM    636  CB  ARG   250      57.392  48.128  82.783  1.00  0.00      PROA C
ATOM    637  HB2 ARG   250      57.843  47.556  83.594  1.00  0.00      PROA H
ATOM    638  HB3 ARG   250      56.827  48.962  83.199  1.00  0.00      PROA H
ATOM    639  CG  ARG   250      56.373  47.198  82.095  1.00  0.00      PROA C
ATOM    640  HG2 ARG   250      55.646  47.797  81.548  1.00  0.00      PROA H
ATOM    641  HG3 ARG   250      56.894  46.537  81.402  1.00  0.00      PROA H
ATOM    642  CD  ARG   250      55.630  46.342  83.126  1.00  0.00      PROA C
ATOM    643  HD2 ARG   250      56.293  45.559  83.495  1.00  0.00      PROA H
ATOM    644  HD3 ARG   250      55.312  46.970  83.958  1.00  0.00      PROA H
ATOM    645  NE  ARG   250      54.434  45.720  82.486  1.00  0.00      PROA N
ATOM    646  HE  ARG   250      54.226  45.954  81.526  1.00  0.00      PROA H
ATOM    647  CZ  ARG   250      53.625  44.875  83.107  1.00  0.00      PROA C
ATOM    648  NH1 ARG   250      53.868  44.438  84.329  1.00  0.00      PROA N
ATOM    649 HH11 ARG   250      54.694  44.750  84.818  1.00  0.00      PROA H
ATOM    650 HH12 ARG   250      53.226  43.794  84.768  1.00  0.00      PROA H
ATOM    651  NH2 ARG   250      52.544  44.454  82.478  1.00  0.00      PROA N
ATOM    652 HH21 ARG   250      52.350  44.779  81.542  1.00  0.00      PROA H
ATOM    653 HH22 ARG   250      51.916  43.810  82.936  1.00  0.00      PROA H
ATOM    654  C   ARG   250      57.844  49.388  80.706  1.00  0.00      PROA C
ATOM    655  O   ARG   250      57.728  48.872  79.597  1.00  0.00      PROA O
ATOM    656  N   ARG   251      57.386  50.633  80.929  1.00  0.00      PROA N
ATOM    657  H   ARG   251      57.540  51.075  81.824  1.00  0.00      PROA H
ATOM    658  CA  ARG   251      56.672  51.350  79.893  1.00  0.00      PROA C
ATOM    659  HA  ARG   251      56.030  50.657  79.348  1.00  0.00      PROA H
ATOM    660  CB  ARG   251      55.785  52.472  80.471  1.00  0.00      PROA C
ATOM    661  HB2 ARG   251      56.412  53.209  80.971  1.00  0.00      PROA H
ATOM    662  HB3 ARG   251      55.234  52.952  79.662  1.00  0.00      PROA H
ATOM    663  CG  ARG   251      54.734  52.025  81.505  1.00  0.00      PROA C
ATOM    664  HG2 ARG   251      55.163  52.076  82.506  1.00  0.00      PROA H
ATOM    665  HG3 ARG   251      53.866  52.683  81.449  1.00  0.00      PROA H
ATOM    666  CD  ARG   251      54.163  50.620  81.398  1.00  0.00      PROA C
ATOM    667  HD2 ARG   251      54.946  49.892  81.611  1.00  0.00      PROA H
ATOM    668  HD3 ARG   251      53.352  50.500  82.116  1.00  0.00      PROA H
ATOM    669  NE  ARG   251      53.633  50.364  80.034  1.00  0.00      PROA N
ATOM    670  HE  ARG   251      54.283  50.104  79.306  1.00  0.00      PROA H
ATOM    671  CZ  ARG   251      52.355  50.454  79.708  1.00  0.00      PROA C
ATOM    672  NH1 ARG   251      51.402  50.695  80.574  1.00  0.00      PROA N
ATOM    673 HH11 ARG   251      51.630  50.822  81.550  1.00  0.00      PROA H
ATOM    674 HH12 ARG   251      50.443  50.752  80.262  1.00  0.00      PROA H
ATOM    675  NH2 ARG   251      52.036  50.319  78.450  1.00  0.00      PROA N
ATOM    676 HH21 ARG   251      52.759  50.152  77.764  1.00  0.00      PROA H
ATOM    677 HH22 ARG   251      51.069  50.383  78.168  1.00  0.00      PROA H
ATOM    678  C   ARG   251      57.568  51.922  78.827  1.00  0.00      PROA C
ATOM    679  O   ARG   251      57.180  51.999  77.664  1.00  0.00      PROA O
ATOM    680  N   PHE   252      58.812  52.286  79.179  1.00  0.00      PROA N
ATOM    681  H   PHE   252      59.076  52.306  80.153  1.00  0.00      PROA H
ATOM    682  CA  PHE   252      59.806  52.656  78.205  1.00  0.00      PROA C
ATOM    683  HA  PHE   252      59.437  53.488  77.606  1.00  0.00      PROA H
ATOM    684  CB  PHE   252      61.058  53.060  79.003  1.00  0.00      PROA C
ATOM    685  HB2 PHE   252      60.813  53.885  79.672  1.00  0.00      PROA H
ATOM    686  HB3 PHE   252      61.407  52.210  79.589  1.00  0.00      PROA H
ATOM    687  CG  PHE   252      62.130  53.484  78.134  1.00  0.00      PROA C
ATOM    688  CD1 PHE   252      62.175  54.811  77.717  1.00  0.00      PROA C
ATOM    689  HD1 PHE   252      61.465  55.534  78.120  1.00  0.00      PROA H
ATOM    690  CE1 PHE   252      63.129  55.164  76.798  1.00  0.00      PROA C
ATOM    691  HE1 PHE   252      63.203  56.197  76.457  1.00  0.00      PROA H
ATOM    692  CZ  PHE   252      63.986  54.158  76.327  1.00  0.00      PROA C
ATOM    693  HZ  PHE   252      64.622  54.345  75.462  1.00  0.00      PROA H
ATOM    694  CE2 PHE   252      64.105  52.925  76.866  1.00  0.00      PROA C
ATOM    695  HE2 PHE   252      64.955  52.295  76.605  1.00  0.00      PROA H
ATOM    696  CD2 PHE   252      63.110  52.560  77.725  1.00  0.00      PROA C
ATOM    697  HD2 PHE   252      63.082  51.536  78.096  1.00  0.00      PROA H
ATOM    698  C   PHE   252      60.112  51.508  77.256  1.00  0.00      PROA C
ATOM    699  O   PHE   252      60.099  51.648  76.031  1.00  0.00      PROA O
ATOM    700  N   ALA   253      60.316  50.307  77.838  1.00  0.00      PROA N
ATOM    701  H   ALA   253      60.328  50.230  78.845  1.00  0.00      PROA H
ATOM    702  CA  ALA   253      60.519  49.110  77.065  1.00  0.00      PROA C
ATOM    703  HA  ALA   253      61.429  49.209  76.474  1.00  0.00      PROA H
ATOM    704  CB  ALA   253      60.652  47.906  78.007  1.00  0.00      PROA C
ATOM    705  HB1 ALA   253      59.742  47.805  78.599  1.00  0.00      PROA H
ATOM    706  HB2 ALA   253      60.806  47.001  77.421  1.00  0.00      PROA H
ATOM    707  HB3 ALA   253      61.502  48.057  78.673  1.00  0.00      PROA H
ATOM    708  C   ALA   253      59.353  48.843  76.150  1.00  0.00      PROA C
ATOM    709  O   ALA   253      59.510  48.726  74.938  1.00  0.00      PROA O
ATOM    710  N   ARG   254      58.136  48.868  76.720  1.00  0.00      PROA N
ATOM    711  H   ARG   254      58.042  49.095  77.699  1.00  0.00      PROA H
ATOM    712  CA  ARG   254      56.931  48.580  75.991  1.00  0.00      PROA C
ATOM    713  HA  ARG   254      57.003  47.588  75.547  1.00  0.00      PROA H
ATOM    714  CB  ARG   254      55.733  48.632  76.971  1.00  0.00      PROA C
ATOM    715  HB2 ARG   254      55.897  47.925  77.784  1.00  0.00      PROA H
ATOM    716  HB3 ARG   254      55.639  49.639  77.379  1.00  0.00      PROA H
ATOM    717  CG  ARG   254      54.385  48.279  76.335  1.00  0.00      PROA C
ATOM    718  HG2 ARG   254      53.584  48.468  77.050  1.00  0.00      PROA H
ATOM    719  HG3 ARG   254      54.230  48.892  75.447  1.00  0.00      PROA H
ATOM    720  CD  ARG   254      54.283  46.814  75.906  1.00  0.00      PROA C
ATOM    721  HD2 ARG   254      53.374  46.668  75.322  1.00  0.00      PROA H
ATOM    722  HD3 ARG   254      55.150  46.551  75.299  1.00  0.00      PROA H
ATOM    723  NE  ARG   254      54.245  45.995  77.149  1.00  0.00      PROA N
ATOM    724  HE  ARG   254      54.029  46.454  78.022  1.00  0.00      PROA H
ATOM    725  CZ  ARG   254      54.480  44.691  77.173  1.00  0.00      PROA C
ATOM    726  NH1 ARG   254      54.653  44.011  76.066  1.00  0.00      PROA N
ATOM    727 HH11 ARG   254      54.608  44.483  75.175  1.00  0.00      PROA H
ATOM    728 HH12 ARG   254      54.831  43.018  76.110  1.00  0.00      PROA H
ATOM    729  NH2 ARG   254      54.522  44.068  78.326  1.00  0.00      PROA N
ATOM    730 HH21 ARG   254      54.375  44.585  79.181  1.00  0.00      PROA H
ATOM    731 HH22 ARG   254      54.700  43.074  78.354  1.00  0.00      PROA H
ATOM    732  C   ARG   254      56.698  49.526  74.830  1.00  0.00      PROA C
ATOM    733  O   ARG   254      56.370  49.092  73.731  1.00  0.00      PROA O
ATOM    734  N   LEU   255      56.874  50.833  75.046  1.00  0.00      PROA N
ATOM    735  H   LEU   255      57.132  51.163  75.965  1.00  0.00      PROA H
ATOM    736  CA  LEU   255      56.710  51.810  74.007  1.00  0.00      PROA C
ATOM    737  HA  LEU   255      55.741  51.672  73.527  1.00  0.00      PROA H
ATOM    738  CB  LEU   255      56.793  53.182  74.668  1.00  0.00      PROA C
ATOM    739  HB2 LEU   255      56.112  53.217  75.519  1.00  0.00      PROA H
ATOM    740  HB3 LEU   255      57.812  53.360  75.011  1.00  0.00      PROA H
ATOM    741  CG  LEU   255      56.428  54.345  73.775  1.00  0.00      PROA C
ATOM    742  HG  LEU   255      55.678  54.027  73.051  1.00  0.00      PROA H
ATOM    743  CD1 LEU   255      55.888  55.402  74.688  1.00  0.00      PROA C
ATOM    744 HD11 LEU   255      56.653  55.683  75.412  1.00  0.00      PROA H
ATOM    745 HD12 LEU   255      55.603  56.277  74.103  1.00  0.00      PROA H
ATOM    746 HD13 LEU   255      55.014  55.018  75.214  1.00  0.00      PROA H
ATOM    747  CD2 LEU   255      57.677  54.829  73.050  1.00  0.00      PROA C
ATOM    748 HD21 LEU   255      58.085  54.018  72.446  1.00  0.00      PROA H
ATOM    749 HD22 LEU   255      57.421  55.668  72.404  1.00  0.00      PROA H
ATOM    750 HD23 LEU   255      58.421  55.147  73.780  1.00  0.00      PROA H
ATOM    751  C   LEU   255      57.717  51.665  72.890  1.00  0.00      PROA C
ATOM    752  O   LEU   255      57.388  51.729  71.704  1.00  0.00      PROA O
ATOM    753  N   TRP   256      58.999  51.448  73.242  1.00  0.00      PROA N
ATOM    754  H   TRP   256      59.254  51.406  74.218  1.00  0.00      PROA H
ATOM    755  CA  TRP   256      60.025  51.271  72.246  1.00  0.00      PROA C
ATOM    756  HA  TRP   256      59.916  52.031  71.473  1.00  0.00      PROA H
ATOM    757  CB  TRP   256      61.432  51.394  72.843  1.00  0.00      PROA C
ATOM    758  HB2 TRP   256      61.447  50.941  73.834  1.00  0.00      PROA H
ATOM    759  HB3 TRP   256      62.147  50.882  72.199  1.00  0.00      PROA H
ATOM    760  CG  TRP   256      61.857  52.815  72.974  1.00  0.00      PROA C
ATOM    761  CD1 TRP   256      61.703  53.626  74.061  1.00  0.00      PROA C
ATOM    762  HD1 TRP   256      61.257  53.234  74.975  1.00  0.00      PROA H
ATOM    763  NE1 TRP   256      62.175  54.870  73.770  1.00  0.00      PROA N
ATOM    764  HE1 TRP   256      62.169  55.661  74.398  1.00  0.00      PROA H
ATOM    765  CE2 TRP   256      62.655  54.881  72.505  1.00  0.00      PROA C
ATOM    766  CZ2 TRP   256      63.206  55.888  71.772  1.00  0.00      PROA C
ATOM    767  HZ2 TRP   256      63.323  56.880  72.209  1.00  0.00      PROA H
ATOM    768  CH2 TRP   256      63.624  55.673  70.464  1.00  0.00      PROA C
ATOM    769  HH2 TRP   256      64.099  56.479  69.905  1.00  0.00      PROA H
ATOM    770  CZ3 TRP   256      63.429  54.428  69.890  1.00  0.00      PROA C
ATOM    771  HZ3 TRP   256      63.738  54.248  68.861  1.00  0.00      PROA H
ATOM    772  CE3 TRP   256      62.834  53.395  70.629  1.00  0.00      PROA C
ATOM    773  HE3 TRP   256      62.668  52.421  70.168  1.00  0.00      PROA H
ATOM    774  CD2 TRP   256      62.458  53.618  71.951  1.00  0.00      PROA C
ATOM    775  C   TRP   256      59.883  49.999  71.453  1.00  0.00      PROA C
ATOM    776  O   TRP   256      60.095  49.974  70.245  1.00  0.00      PROA O
ATOM    777  N   VAL   257      59.489  48.892  72.099  1.00  0.00      PROA N
ATOM    778  H   VAL   257      59.389  48.902  73.104  1.00  0.00      PROA H
ATOM    779  CA  VAL   257      59.195  47.655  71.398  1.00  0.00      PROA C
ATOM    780  HA  VAL   257      60.047  47.377  70.777  1.00  0.00      PROA H
ATOM    781  CB  VAL   257      58.917  46.528  72.392  1.00  0.00      PROA C
ATOM    782  HB  VAL   257      58.157  46.850  73.104  1.00  0.00      PROA H
ATOM    783  CG1 VAL   257      58.409  45.248  71.699  1.00  0.00      PROA C
ATOM    784 HG11 VAL   257      59.159  44.896  70.991  1.00  0.00      PROA H
ATOM    785 HG12 VAL   257      58.226  44.477  72.448  1.00  0.00      PROA H
ATOM    786 HG13 VAL   257      57.482  45.465  71.168  1.00  0.00      PROA H
ATOM    787  CG2 VAL   257      60.204  46.205  73.175  1.00  0.00      PROA C
ATOM    788 HG21 VAL   257      60.533  47.093  73.715  1.00  0.00      PROA H
ATOM    789 HG22 VAL   257      60.007  45.402  73.885  1.00  0.00      PROA H
ATOM    790 HG23 VAL   257      60.984  45.893  72.481  1.00  0.00      PROA H
ATOM    791  C   VAL   257      58.034  47.834  70.436  1.00  0.00      PROA C
ATOM    792  O   VAL   257      58.102  47.466  69.263  1.00  0.00      PROA O
ATOM    793  N   GLY   258      56.956  48.497  70.905  1.00  0.00      PROA N
ATOM    794  H   GLY   258      56.947  48.839  71.856  1.00  0.00      PROA H
ATOM    795  CA  GLY   258      55.777  48.752  70.097  1.00  0.00      PROA C
ATOM    796  HA2 GLY   258      55.369  47.806  69.740  1.00  0.00      PROA H
ATOM    797  HA3 GLY   258      55.027  49.266  70.698  1.00  0.00      PROA H
ATOM    798  C   GLY   258      56.059  49.604  68.898  1.00  0.00      PROA C
ATOM    799  O   GLY   258      55.588  49.345  67.793  1.00  0.00      PROA O
ATOM    800  N   VAL   259      56.891  50.641  69.052  1.00  0.00      PROA N
ATOM    801  H   VAL   259      57.301  50.830  69.956  1.00  0.00      PROA H
ATOM    802  CA  VAL   259      57.201  51.484  67.927  1.00  0.00      PROA C
ATOM    803  HA  VAL   259      56.307  51.623  67.320  1.00  0.00      PROA H
ATOM    804  CB  VAL   259      57.683  52.818  68.385  1.00  0.00      PROA C
ATOM    805  HB  VAL   259      57.003  53.211  69.140  1.00  0.00      PROA H
ATOM    806  CG1 VAL   259      59.088  52.806  69.011  1.00  0.00      PROA C
ATOM    807 HG11 VAL   259      59.809  52.442  68.280  1.00  0.00      PROA H
ATOM    808 HG12 VAL   259      59.359  53.817  69.316  1.00  0.00      PROA H
ATOM    809 HG13 VAL   259      59.093  52.151  69.882  1.00  0.00      PROA H
ATOM    810  CG2 VAL   259      57.699  53.733  67.186  1.00  0.00      PROA C
ATOM    811 HG21 VAL   259      56.692  53.814  66.776  1.00  0.00      PROA H
ATOM    812 HG22 VAL   259      58.048  54.721  67.486  1.00  0.00      PROA H
ATOM    813 HG23 VAL   259      58.368  53.327  66.427  1.00  0.00      PROA H
ATOM    814  C   VAL   259      58.182  50.853  66.973  1.00  0.00      PROA C
ATOM    815  O   VAL   259      58.123  51.081  65.775  1.00  0.00      PROA O
ATOM    816  N   TRP   260      59.056  49.952  67.446  1.00  0.00      PROA N
ATOM    817  H   TRP   260      59.107  49.770  68.438  1.00  0.00      PROA H
ATOM    818  CA  TRP   260      59.937  49.229  66.558  1.00  0.00      PROA C
ATOM    819  HA  TRP   260      60.221  49.871  65.724  1.00  0.00      PROA H
ATOM    820  CB  TRP   260      61.217  48.778  67.289  1.00  0.00      PROA C
ATOM    821  HB2 TRP   260      60.964  48.455  68.298  1.00  0.00      PROA H
ATOM    822  HB3 TRP   260      61.673  47.950  66.746  1.00  0.00      PROA H
ATOM    823  CG  TRP   260      62.226  49.867  67.395  1.00  0.00      PROA C
ATOM    824  CD1 TRP   260      62.706  50.423  68.545  1.00  0.00      PROA C
ATOM    825  HD1 TRP   260      62.367  50.052  69.512  1.00  0.00      PROA H
ATOM    826  NE1 TRP   260      63.590  51.417  68.227  1.00  0.00      PROA N
ATOM    827  HE1 TRP   260      64.114  51.970  68.890  1.00  0.00      PROA H
ATOM    828  CE2 TRP   260      63.663  51.556  66.884  1.00  0.00      PROA C
ATOM    829  CZ2 TRP   260      64.334  52.482  66.119  1.00  0.00      PROA C
ATOM    830  HZ2 TRP   260      64.851  53.313  66.599  1.00  0.00      PROA H
ATOM    831  CH2 TRP   260      64.322  52.313  64.731  1.00  0.00      PROA C
ATOM    832  HH2 TRP   260      64.898  52.985  64.095  1.00  0.00      PROA H
ATOM    833  CZ3 TRP   260      63.585  51.297  64.140  1.00  0.00      PROA C
ATOM    834  HZ3 TRP   260      63.608  51.166  63.058  1.00  0.00      PROA H
ATOM    835  CE3 TRP   260      62.807  50.433  64.915  1.00  0.00      PROA C
ATOM    836  HE3 TRP   260      62.182  49.682  64.433  1.00  0.00      PROA H
ATOM    837  CD2 TRP   260      62.855  50.559  66.306  1.00  0.00      PROA C
ATOM    838  C   TRP   260      59.273  48.050  65.903  1.00  0.00      PROA C
ATOM    839  O   TRP   260      59.766  47.515  64.914  1.00  0.00      PROA O
ATOM    840  N   SER   261      58.110  47.621  66.407  1.00  0.00      PROA N
ATOM    841  H   SER   261      57.727  48.057  67.233  1.00  0.00      PROA H
ATOM    842  CA  SER   261      57.380  46.542  65.795  1.00  0.00      PROA C
ATOM    843  HA  SER   261      58.075  45.875  65.285  1.00  0.00      PROA H
ATOM    844  CB  SER   261      56.629  45.766  66.870  1.00  0.00      PROA C
ATOM    845  HB2 SER   261      57.293  45.575  67.713  1.00  0.00      PROA H
ATOM    846  HB3 SER   261      55.772  46.349  67.208  1.00  0.00      PROA H
ATOM    847  OG  SER   261      56.203  44.559  66.304  1.00  0.00      PROA O
ATOM    848  HG  SER   261      55.725  44.049  66.962  1.00  0.00      PROA H
ATOM    849  C   SER   261      56.376  47.033  64.779  1.00  0.00      PROA C
ATOM    850  O   SER   261      56.027  46.312  63.847  1.00  0.00      PROA O
ATOM    851  N   VAL   262      55.923  48.293  64.894  1.00  0.00      PROA N
ATOM    852  H   VAL   262      56.119  48.826  65.729  1.00  0.00      PROA H
ATOM    853  CA  VAL   262      55.146  48.938  63.853  1.00  0.00      PROA C
ATOM    854  HA  VAL   262      54.305  48.301  63.578  1.00  0.00      PROA H
ATOM    855  CB  VAL   262      54.616  50.274  64.342  1.00  0.00      PROA C
ATOM    856  HB  VAL   262      55.421  50.832  64.822  1.00  0.00      PROA H
ATOM    857  CG1 VAL   262      54.073  51.094  63.178  1.00  0.00      PROA C
ATOM    858 HG11 VAL   262      53.262  50.549  62.695  1.00  0.00      PROA H
ATOM    859 HG12 VAL   262      53.698  52.048  63.549  1.00  0.00      PROA H
ATOM    860 HG13 VAL   262      54.870  51.274  62.457  1.00  0.00      PROA H
ATOM    861  CG2 VAL   262      53.496  50.047  65.369  1.00  0.00      PROA C
ATOM    862 HG21 VAL   262      53.887  49.484  66.216  1.00  0.00      PROA H
ATOM    863 HG22 VAL   262      53.120  51.010  65.717  1.00  0.00      PROA H
ATOM    864 HG23 VAL   262      52.684  49.487  64.905  1.00  0.00      PROA H
ATOM    865  C   VAL   262      55.950  49.077  62.575  1.00  0.00      PROA C
ATOM    866  O   VAL   262      55.491  48.820  61.463  1.00  0.00      PROA O
ATOM    867  N   LEU   263      57.233  49.443  62.717  1.00  0.00      PROA N
ATOM    868  H   LEU   263      57.600  49.652  63.634  1.00  0.00      PROA H
ATOM    869  CA  LEU   263      58.117  49.548  61.593  1.00  0.00      PROA C
ATOM    870  HA  LEU   263      57.600  50.036  60.767  1.00  0.00      PROA H
ATOM    871  CB  LEU   263      59.360  50.395  62.017  1.00  0.00      PROA C
ATOM    872  HB2 LEU   263      59.991  49.807  62.683  1.00  0.00      PROA H
ATOM    873  HB3 LEU   263      59.929  50.675  61.131  1.00  0.00      PROA H
ATOM    874  CG  LEU   263      59.061  51.754  62.789  1.00  0.00      PROA C
ATOM    875  HG  LEU   263      58.513  51.538  63.707  1.00  0.00      PROA H
ATOM    876  CD1 LEU   263      60.389  52.417  63.117  1.00  0.00      PROA C
ATOM    877 HD11 LEU   263      60.931  52.622  62.194  1.00  0.00      PROA H
ATOM    878 HD12 LEU   263      60.208  53.352  63.647  1.00  0.00      PROA H
ATOM    879 HD13 LEU   263      60.982  51.752  63.746  1.00  0.00      PROA H
ATOM    880  CD2 LEU   263      58.215  52.917  62.234  1.00  0.00      PROA C
ATOM    881 HD21 LEU   263      57.205  52.564  62.024  1.00  0.00      PROA H
ATOM    882 HD22 LEU   263      58.173  53.720  62.969  1.00  0.00      PROA H
ATOM    883 HD23 LEU   263      58.667  53.289  61.315  1.00  0.00      PROA H
ATOM    884  C   LEU   263      58.530  48.216  61.024  1.00  0.00      PROA C
ATOM    885  O   LEU   263      58.781  48.074  59.825  1.00  0.00      PROA O
ATOM    886  N   CYS   264      58.538  47.176  61.872  1.00  0.00      PROA N
ATOM    887  H   CYS   264      58.283  47.312  62.840  1.00  0.00      PROA H
ATOM    888  CA  CYS   264      58.905  45.842  61.450  1.00  0.00      PROA C
ATOM    889  HA  CYS   264      59.767  45.894  60.785  1.00  0.00      PROA H
ATOM    890  CB  CYS   264      59.260  44.998  62.695  1.00  0.00      PROA C
ATOM    891  HB2 CYS   264      59.873  45.591  63.374  1.00  0.00      PROA H
ATOM    892  HB3 CYS   264      58.344  44.695  63.203  1.00  0.00      PROA H
ATOM    893  SG  CYS   264      60.192  43.482  62.314  1.00  0.00      PROA S
ATOM    894  HG  CYS   264      60.296  43.063  63.573  1.00  0.00      PROA H
ATOM    895  C   CYS   264      57.797  45.162  60.669  1.00  0.00      PROA C
ATOM    896  O   CYS   264      58.050  44.291  59.836  1.00  0.00      PROA O
ATOM    897  N   CYS   265      56.529  45.589  60.857  1.00  0.00      PROA N
ATOM    898  H   CYS   265      56.336  46.318  61.529  1.00  0.00      PROA H
ATOM    899  CA  CYS   265      55.395  45.051  60.134  1.00  0.00      PROA C
ATOM    900  HA  CYS   265      55.663  44.087  59.703  1.00  0.00      PROA H
ATOM    901  CB  CYS   265      54.167  44.849  61.065  1.00  0.00      PROA C
ATOM    902  HB2 CYS   265      53.364  44.366  60.508  1.00  0.00      PROA H
ATOM    903  HB3 CYS   265      54.450  44.221  61.910  1.00  0.00      PROA H
ATOM    904  SG  CYS   265      53.459  46.370  61.770  1.00  0.00      PROA S
ATOM    905  HG  CYS   265      52.492  45.768  62.457  1.00  0.00      PROA H
ATOM    906  C   CYS   265      55.023  45.938  58.955  1.00  0.00      PROA C
ATOM    907  O   CYS   265      53.899  45.925  58.468  1.00  0.00      PROA O
ATOM    908  N   ALA   266      55.961  46.741  58.435  1.00  0.00      PROA N
ATOM    909  H   ALA   266      56.877  46.785  58.857  1.00  0.00      PROA H
ATOM    910  CA  ALA   266      55.698  47.562  57.270  1.00  0.00      PROA C
ATOM    911  HA  ALA   266      54.684  47.377  56.916  1.00  0.00      PROA H
ATOM    912  CB  ALA   266      55.847  49.047  57.644  1.00  0.00      PROA C
ATOM    913  HB1 ALA   266      56.861  49.233  57.998  1.00  0.00      PROA H
ATOM    914  HB2 ALA   266      55.650  49.665  56.768  1.00  0.00      PROA H
ATOM    915  HB3 ALA   266      55.136  49.297  58.432  1.00  0.00      PROA H
ATOM    916  C   ALA   266      56.633  47.228  56.125  1.00  0.00      PROA C
ATOM    917  O   ALA   266      56.211  47.009  54.989  1.00  0.00      PROA O
ATOM    918  N   SER   267      57.952  47.133  56.387  1.00  0.00      PROA N
ATOM    919  H   SER   267      58.298  47.332  57.315  1.00  0.00      PROA H
ATOM    920  CA  SER   267      58.916  46.748  55.363  1.00  0.00      PROA C
ATOM    921  HA  SER   267      58.758  47.353  54.469  1.00  0.00      PROA H
ATOM    922  CB  SER   267      60.374  46.962  55.852  1.00  0.00      PROA C
ATOM    923  HB2 SER   267      61.041  47.024  54.992  1.00  0.00      PROA H
ATOM    924  HB3 SER   267      60.434  47.887  56.425  1.00  0.00      PROA H
ATOM    925  OG  SER   267      60.834  45.900  56.686  1.00  0.00      PROA O
ATOM    926  HG  SER   267      61.736  46.077  56.962  1.00  0.00      PROA H
ATOM    927  C   SER   267      58.735  45.310  54.909  1.00  0.00      PROA C
ATOM    928  O   SER   267      58.828  44.964  53.731  1.00  0.00      PROA O
ATOM    929  N   THR   268      58.428  44.416  55.861  1.00  0.00      PROA N
ATOM    930  H   THR   268      58.303  44.719  56.816  1.00  0.00      PROA H
ATOM    931  CA  THR   268      58.259  43.009  55.595  1.00  0.00      PROA C
ATOM    932  HA  THR   268      59.074  42.658  54.961  1.00  0.00      PROA H
ATOM    933  CB  THR   268      58.265  42.194  56.869  1.00  0.00      PROA C
ATOM    934  HB  THR   268      58.075  41.148  56.632  1.00  0.00      PROA H
ATOM    935  CG2 THR   268      59.615  42.305  57.571  1.00  0.00      PROA C
ATOM    936 HG21 THR   268      59.812  43.348  57.818  1.00  0.00      PROA H
ATOM    937 HG22 THR   268      59.599  41.712  58.486  1.00  0.00      PROA H
ATOM    938 HG23 THR   268      60.400  41.934  56.912  1.00  0.00      PROA H
ATOM    939  OG1 THR   268      57.287  42.646  57.780  1.00  0.00      PROA O
ATOM    940  HG1 THR   268      57.318  42.108  58.574  1.00  0.00      PROA H
ATOM    941  C   THR   268      56.984  42.747  54.846  1.00  0.00      PROA C
ATOM    942  O   THR   268      56.905  41.863  54.000  1.00  0.00      PROA O
ATOM    943  N   LEU   269      55.945  43.558  55.106  1.00  0.00      PROA N
ATOM    944  H   LEU   269      56.045  44.306  55.777  1.00  0.00      PROA H
ATOM    945  CA  LEU   269      54.665  43.424  54.470  1.00  0.00      PROA C
ATOM    946  HA  LEU   269      54.274  42.422  54.648  1.00  0.00      PROA H
ATOM    947  CB  LEU   269      53.730  44.484  55.084  1.00  0.00      PROA C
ATOM    948  HB2 LEU   269      54.021  44.670  56.118  1.00  0.00      PROA H
ATOM    949  HB3 LEU   269      53.805  45.410  54.514  1.00  0.00      PROA H
ATOM    950  CG  LEU   269      52.255  44.085  55.098  1.00  0.00      PROA C
ATOM    951  HG  LEU   269      52.148  43.102  55.558  1.00  0.00      PROA H
ATOM    952  CD1 LEU   269      51.477  45.128  55.907  1.00  0.00      PROA C
ATOM    953 HD11 LEU   269      51.593  46.108  55.444  1.00  0.00      PROA H
ATOM    954 HD12 LEU   269      50.421  44.859  55.928  1.00  0.00      PROA H
ATOM    955 HD13 LEU   269      51.864  45.160  56.926  1.00  0.00      PROA H
ATOM    956  CD2 LEU   269      51.706  43.892  53.682  1.00  0.00      PROA C
ATOM    957 HD21 LEU   269      52.269  43.107  53.178  1.00  0.00      PROA H
ATOM    958 HD22 LEU   269      50.655  43.609  53.735  1.00  0.00      PROA H
ATOM    959 HD23 LEU   269      51.803  44.824  53.124  1.00  0.00      PROA H
ATOM    960  C   LEU   269      54.784  43.630  52.973  1.00  0.00      PROA C
ATOM    961  O   LEU   269      54.410  42.777  52.170  1.00  0.00      PROA O
ATOM    962  N   PHE   270      55.421  44.750  52.576  1.00  0.00      PROA N
ATOM    963  H   PHE   270      55.843  45.360  53.261  1.00  0.00      PROA H
ATOM    964  CA  PHE   270      55.552  45.164  51.198  1.00  0.00      PROA C
ATOM    965  HA  PHE   270      54.567  45.200  50.733  1.00  0.00      PROA H
ATOM    966  CB  PHE   270      56.199  46.568  51.126  1.00  0.00      PROA C
ATOM    967  HB2 PHE   270      55.594  47.277  51.692  1.00  0.00      PROA H
ATOM    968  HB3 PHE   270      57.203  46.529  51.550  1.00  0.00      PROA H
ATOM    969  CG  PHE   270      56.312  47.076  49.714  1.00  0.00      PROA C
ATOM    970  CD1 PHE   270      55.178  47.559  49.041  1.00  0.00      PROA C
ATOM    971  HD1 PHE   270      54.207  47.554  49.536  1.00  0.00      PROA H
ATOM    972  CE1 PHE   270      55.285  48.049  47.733  1.00  0.00      PROA C
ATOM    973  HE1 PHE   270      54.399  48.415  47.214  1.00  0.00      PROA H
ATOM    974  CZ  PHE   270      56.532  48.068  47.096  1.00  0.00      PROA C
ATOM    975  HZ  PHE   270      56.620  48.456  46.081  1.00  0.00      PROA H
ATOM    976  CE2 PHE   270      57.669  47.590  47.761  1.00  0.00      PROA C
ATOM    977  HE2 PHE   270      58.638  47.604  47.263  1.00  0.00      PROA H
ATOM    978  CD2 PHE   270      57.556  47.096  49.065  1.00  0.00      PROA C
ATOM    979  HD2 PHE   270      58.444  46.724  49.576  1.00  0.00      PROA H
ATOM    980  C   PHE   270      56.330  44.165  50.392  1.00  0.00      PROA C
ATOM    981  O   PHE   270      56.023  43.892  49.237  1.00  0.00      PROA O
ATOM    982  N   THR   271      57.350  43.574  51.031  1.00  0.00      PROA N
ATOM    983  H   THR   271      57.566  43.831  51.984  1.00  0.00      PROA H
ATOM    984  CA  THR   271      58.189  42.564  50.438  1.00  0.00      PROA C
ATOM    985  HA  THR   271      58.615  42.944  49.509  1.00  0.00      PROA H
ATOM    986  CB  THR   271      59.307  42.223  51.423  1.00  0.00      PROA C
ATOM    987  HB  THR   271      58.879  41.759  52.312  1.00  0.00      PROA H
ATOM    988  CG2 THR   271      60.314  41.256  50.812  1.00  0.00      PROA C
ATOM    989 HG21 THR   271      60.761  41.708  49.926  1.00  0.00      PROA H
ATOM    990 HG22 THR   271      61.094  41.035  51.540  1.00  0.00      PROA H
ATOM    991 HG23 THR   271      59.807  40.332  50.531  1.00  0.00      PROA H
ATOM    992  OG1 THR   271      60.014  43.399  51.816  1.00  0.00      PROA O
ATOM    993  HG1 THR   271      60.710  43.163  52.434  1.00  0.00      PROA H
ATOM    994  C   THR   271      57.362  41.348  50.055  1.00  0.00      PROA C
ATOM    995  O   THR   271      57.341  40.890  48.913  1.00  0.00      PROA O
ATOM    996  N   VAL   272      56.514  40.866  50.977  1.00  0.00      PROA N
ATOM    997  H   VAL   272      56.508  41.253  51.909  1.00  0.00      PROA H
ATOM    998  CA  VAL   272      55.574  39.790  50.717  1.00  0.00      PROA C
ATOM    999  HA  VAL   272      56.100  38.947  50.268  1.00  0.00      PROA H
ATOM   1000  CB  VAL   272      54.921  39.333  52.021  1.00  0.00      PROA C
ATOM   1001  HB  VAL   272      54.421  40.179  52.492  1.00  0.00      PROA H
ATOM   1002  CG1 VAL   272      53.879  38.228  51.784  1.00  0.00      PROA C
ATOM   1003 HG11 VAL   272      54.361  37.365  51.324  1.00  0.00      PROA H
ATOM   1004 HG12 VAL   272      53.439  37.932  52.736  1.00  0.00      PROA H
ATOM   1005 HG13 VAL   272      53.096  38.601  51.123  1.00  0.00      PROA H
ATOM   1006  CG2 VAL   272      56.005  38.818  52.987  1.00  0.00      PROA C
ATOM   1007 HG21 VAL   272      56.715  39.617  53.198  1.00  0.00      PROA H
ATOM   1008 HG22 VAL   272      55.538  38.492  53.917  1.00  0.00      PROA H
ATOM   1009 HG23 VAL   272      56.529  37.978  52.531  1.00  0.00      PROA H
ATOM   1010  C   VAL   272      54.545  40.139  49.650  1.00  0.00      PROA C
ATOM   1011  O   VAL   272      54.249  39.344  48.757  1.00  0.00      PROA O
ATOM   1012  N   LEU   273      54.005  41.374  49.654  1.00  0.00      PROA N
ATOM   1013  H   LEU   273      54.235  42.022  50.393  1.00  0.00      PROA H
ATOM   1014  CA  LEU   273      53.089  41.821  48.620  1.00  0.00      PROA C
ATOM   1015  HA  LEU   273      52.191  41.203  48.638  1.00  0.00      PROA H
ATOM   1016  CB  LEU   273      52.679  43.287  48.836  1.00  0.00      PROA C
ATOM   1017  HB2 LEU   273      53.570  43.915  48.857  1.00  0.00      PROA H
ATOM   1018  HB3 LEU   273      52.030  43.607  48.021  1.00  0.00      PROA H
ATOM   1019  CG  LEU   273      51.935  43.511  50.125  1.00  0.00      PROA C
ATOM   1020  HG  LEU   273      52.538  43.155  50.960  1.00  0.00      PROA H
ATOM   1021  CD1 LEU   273      51.690  45.056  50.225  1.00  0.00      PROA C
ATOM   1022 HD11 LEU   273      51.101  45.387  49.370  1.00  0.00      PROA H
ATOM   1023 HD12 LEU   273      51.151  45.280  51.145  1.00  0.00      PROA H
ATOM   1024 HD13 LEU   273      52.648  45.576  50.230  1.00  0.00      PROA H
ATOM   1025  CD2 LEU   273      50.800  42.453  50.191  1.00  0.00      PROA C
ATOM   1026 HD21 LEU   273      51.233  41.453  50.168  1.00  0.00      PROA H
ATOM   1027 HD22 LEU   273      50.235  42.582  51.114  1.00  0.00      PROA H
ATOM   1028 HD23 LEU   273      50.134  42.580  49.337  1.00  0.00      PROA H
ATOM   1029  C   LEU   273      53.665  41.784  47.242  1.00  0.00      PROA C
ATOM   1030  O   LEU   273      53.083  41.232  46.317  1.00  0.00      PROA O
ATOM   1031  N   THR   274      54.886  42.315  47.096  1.00  0.00      PROA N
ATOM   1032  H   THR   274      55.345  42.749  47.884  1.00  0.00      PROA H
ATOM   1033  CA  THR   274      55.626  42.319  45.855  1.00  0.00      PROA C
ATOM   1034  HA  THR   274      55.008  42.743  45.064  1.00  0.00      PROA H
ATOM   1035  CB  THR   274      56.902  43.130  45.916  1.00  0.00      PROA C
ATOM   1036  HB  THR   274      57.497  42.940  45.022  1.00  0.00      PROA H
ATOM   1037  CG2 THR   274      56.547  44.625  45.991  1.00  0.00      PROA C
ATOM   1038 HG21 THR   274      55.951  44.813  46.885  1.00  0.00      PROA H
ATOM   1039 HG22 THR   274      57.462  45.215  46.035  1.00  0.00      PROA H
ATOM   1040 HG23 THR   274      55.975  44.908  45.108  1.00  0.00      PROA H
ATOM   1041  OG1 THR   274      57.667  42.804  47.065  1.00  0.00      PROA O
ATOM   1042  HG1 THR   274      58.468  43.333  47.077  1.00  0.00      PROA H
ATOM   1043  C   THR   274      55.964  40.931  45.389  1.00  0.00      PROA C
ATOM   1044  O   THR   274      56.076  40.697  44.197  1.00  0.00      PROA O
ATOM   1045  N   TYR   275      56.124  39.953  46.302  1.00  0.00      PROA N
ATOM   1046  H   TYR   275      56.256  40.187  47.276  1.00  0.00      PROA H
ATOM   1047  CA  TYR   275      56.102  38.569  45.857  1.00  0.00      PROA C
ATOM   1048  HA  TYR   275      56.805  38.441  45.034  1.00  0.00      PROA H
ATOM   1049  CB  TYR   275      56.504  37.621  47.015  1.00  0.00      PROA C
ATOM   1050  HB2 TYR   275      57.577  37.693  47.188  1.00  0.00      PROA H
ATOM   1051  HB3 TYR   275      55.970  37.907  47.921  1.00  0.00      PROA H
ATOM   1052  CG  TYR   275      56.190  36.177  46.749  1.00  0.00      PROA C
ATOM   1053  CD1 TYR   275      56.907  35.469  45.776  1.00  0.00      PROA C
ATOM   1054  HD1 TYR   275      57.716  35.956  45.233  1.00  0.00      PROA H
ATOM   1055  CE1 TYR   275      56.586  34.138  45.502  1.00  0.00      PROA C
ATOM   1056  HE1 TYR   275      57.173  33.574  44.776  1.00  0.00      PROA H
ATOM   1057  CZ  TYR   275      55.516  33.532  46.156  1.00  0.00      PROA C
ATOM   1058  OH  TYR   275      55.216  32.186  45.908  1.00  0.00      PROA O
ATOM   1059  HH  TYR   275      55.811  31.781  45.272  1.00  0.00      PROA H
ATOM   1060  CE2 TYR   275      54.749  34.254  47.076  1.00  0.00      PROA C
ATOM   1061  HE2 TYR   275      53.874  33.795  47.536  1.00  0.00      PROA H
ATOM   1062  CD2 TYR   275      55.113  35.565  47.397  1.00  0.00      PROA C
ATOM   1063  HD2 TYR   275      54.552  36.110  48.156  1.00  0.00      PROA H
ATOM   1064  C   TYR   275      54.775  38.102  45.287  1.00  0.00      PROA C
ATOM   1065  O   TYR   275      54.705  37.453  44.246  1.00  0.00      PROA O
ATOM   1066  N   LEU   276      53.685  38.386  46.014  1.00  0.00      PROA N
ATOM   1067  H   LEU   276      53.753  39.014  46.802  1.00  0.00      PROA H
ATOM   1068  CA  LEU   276      52.394  37.817  45.702  1.00  0.00      PROA C
ATOM   1069  HA  LEU   276      52.499  36.744  45.543  1.00  0.00      PROA H
ATOM   1070  CB  LEU   276      51.395  38.052  46.858  1.00  0.00      PROA C
ATOM   1071  HB2 LEU   276      51.500  39.072  47.228  1.00  0.00      PROA H
ATOM   1072  HB3 LEU   276      50.378  37.900  46.497  1.00  0.00      PROA H
ATOM   1073  CG  LEU   276      51.589  37.115  48.062  1.00  0.00      PROA C
ATOM   1074  HG  LEU   276      52.648  36.886  48.179  1.00  0.00      PROA H
ATOM   1075  CD1 LEU   276      51.077  37.794  49.327  1.00  0.00      PROA C
ATOM   1076 HD11 LEU   276      50.017  38.022  49.213  1.00  0.00      PROA H
ATOM   1077 HD12 LEU   276      51.215  37.128  50.179  1.00  0.00      PROA H
ATOM   1078 HD13 LEU   276      51.631  38.717  49.494  1.00  0.00      PROA H
ATOM   1079  CD2 LEU   276      50.868  35.780  47.841  1.00  0.00      PROA C
ATOM   1080 HD21 LEU   276      51.269  35.294  46.951  1.00  0.00      PROA H
ATOM   1081 HD22 LEU   276      51.021  35.136  48.706  1.00  0.00      PROA H
ATOM   1082 HD23 LEU   276      49.802  35.961  47.706  1.00  0.00      PROA H
ATOM   1083  C   LEU   276      51.792  38.365  44.439  1.00  0.00      PROA C
ATOM   1084  O   LEU   276      50.968  37.704  43.807  1.00  0.00      PROA O
ATOM   1085  N   VAL   277      52.146  39.595  44.050  1.00  0.00      PROA N
ATOM   1086  H   VAL   277      52.782  40.140  44.614  1.00  0.00      PROA H
ATOM   1087  CA  VAL   277      51.647  40.184  42.838  1.00  0.00      PROA C
ATOM   1088  HA  VAL   277      50.577  39.998  42.756  1.00  0.00      PROA H
ATOM   1089  CB  VAL   277      51.865  41.685  42.791  1.00  0.00      PROA C
ATOM   1090  HB  VAL   277      51.628  42.056  41.794  1.00  0.00      PROA H
ATOM   1091  CG1 VAL   277      50.969  42.405  43.810  1.00  0.00      PROA C
ATOM   1092 HG11 VAL   277      51.201  42.051  44.814  1.00  0.00      PROA H
ATOM   1093 HG12 VAL   277      51.146  43.480  43.755  1.00  0.00      PROA H
ATOM   1094 HG13 VAL   277      49.923  42.198  43.585  1.00  0.00      PROA H
ATOM   1095  CG2 VAL   277      53.335  42.063  43.012  1.00  0.00      PROA C
ATOM   1096 HG21 VAL   277      53.948  41.607  42.235  1.00  0.00      PROA H
ATOM   1097 HG22 VAL   277      53.442  43.147  42.970  1.00  0.00      PROA H
ATOM   1098 HG23 VAL   277      53.660  41.704  43.988  1.00  0.00      PROA H
ATOM   1099  C   VAL   277      52.143  39.486  41.588  1.00  0.00      PROA C
ATOM   1100  O   VAL   277      51.369  39.260  40.661  1.00  0.00      PROA O
ATOM   1101  N   ASP   278      53.422  39.082  41.561  1.00  0.00      PROA N
ATOM   1102  H   ASP   278      54.018  39.238  42.362  1.00  0.00      PROA H
ATOM   1103  CA  ASP   278      54.038  38.419  40.447  1.00  0.00      PROA C
ATOM   1104  HA  ASP   278      53.277  37.893  39.870  1.00  0.00      PROA H
ATOM   1105  CB  ASP   278      54.779  39.361  39.456  1.00  0.00      PROA C
ATOM   1106  HB2 ASP   278      55.381  38.766  38.769  1.00  0.00      PROA H
ATOM   1107  HB3 ASP   278      54.050  39.941  38.890  1.00  0.00      PROA H
ATOM   1108  CG  ASP   278      55.728  40.369  40.112  1.00  0.00      PROA C
ATOM   1109  OD1 ASP   278      55.743  40.476  41.352  1.00  0.00      PROA O
ATOM   1110  OD2 ASP   278      56.489  41.039  39.359  1.00  0.00      PROA O
ATOM   1111  C   ASP   278      55.017  37.362  40.909  1.00  0.00      PROA C
ATOM   1112  O   ASP   278      55.945  37.567  41.677  1.00  0.00      PROA O
ATOM   1113  N   MET   279      54.901  36.161  40.334  1.00  0.00      PROA N
ATOM   1114  H   MET   279      54.159  35.988  39.670  1.00  0.00      PROA H
ATOM   1115  CA  MET   279      55.804  35.066  40.619  1.00  0.00      PROA C
ATOM   1116  HA  MET   279      56.318  35.254  41.561  1.00  0.00      PROA H
ATOM   1117  CB  MET   279      55.019  33.745  40.728  1.00  0.00      PROA C
ATOM   1118  HB2 MET   279      54.493  33.556  39.793  1.00  0.00      PROA H
ATOM   1119  HB3 MET   279      55.711  32.926  40.927  1.00  0.00      PROA H
ATOM   1120  CG  MET   279      53.972  33.756  41.860  1.00  0.00      PROA C
ATOM   1121  HG2 MET   279      54.475  33.871  42.820  1.00  0.00      PROA H
ATOM   1122  HG3 MET   279      53.283  34.587  41.709  1.00  0.00      PROA H
ATOM   1123  SD  MET   279      52.999  32.224  41.916  1.00  0.00      PROA S
ATOM   1124  CE  MET   279      54.103  31.293  43.016  1.00  0.00      PROA C
ATOM   1125  HE1 MET   279      54.197  31.818  43.966  1.00  0.00      PROA H
ATOM   1126  HE2 MET   279      53.691  30.299  43.190  1.00  0.00      PROA H
ATOM   1127  HE3 MET   279      55.086  31.202  42.553  1.00  0.00      PROA H
ATOM   1128  C   MET   279      56.858  34.972  39.537  1.00  0.00      PROA C
ATOM   1129  O   MET   279      57.365  33.904  39.217  1.00  0.00      PROA O
ATOM   1130  N   ARG   280      57.165  36.125  38.906  1.00  0.00      PROA N
ATOM   1131  H   ARG   280      56.695  36.981  39.162  1.00  0.00      PROA H
ATOM   1132  CA  ARG   280      58.154  36.223  37.850  1.00  0.00      PROA C
ATOM   1133  HA  ARG   280      58.517  35.227  37.597  1.00  0.00      PROA H
ATOM   1134  CB  ARG   280      57.550  36.868  36.573  1.00  0.00      PROA C
ATOM   1135  HB2 ARG   280      56.942  37.728  36.853  1.00  0.00      PROA H
ATOM   1136  HB3 ARG   280      58.355  37.192  35.914  1.00  0.00      PROA H
ATOM   1137  CG  ARG   280      56.646  35.929  35.749  1.00  0.00      PROA C
ATOM   1138  HG2 ARG   280      56.575  36.297  34.726  1.00  0.00      PROA H
ATOM   1139  HG3 ARG   280      57.071  34.925  35.746  1.00  0.00      PROA H
ATOM   1140  CD  ARG   280      55.211  35.799  36.272  1.00  0.00      PROA C
ATOM   1141  HD2 ARG   280      54.638  35.154  35.606  1.00  0.00      PROA H
ATOM   1142  HD3 ARG   280      55.226  35.366  37.272  1.00  0.00      PROA H
ATOM   1143  NE  ARG   280      54.589  37.161  36.318  1.00  0.00      PROA N
ATOM   1144  HE  ARG   280      54.642  37.686  37.180  1.00  0.00      PROA H
ATOM   1145  CZ  ARG   280      53.964  37.753  35.310  1.00  0.00      PROA C
ATOM   1146  NH1 ARG   280      53.853  37.182  34.138  1.00  0.00      PROA N
ATOM   1147 HH11 ARG   280      54.252  36.266  33.986  1.00  0.00      PROA H
ATOM   1148 HH12 ARG   280      53.370  37.659  33.390  1.00  0.00      PROA H
ATOM   1149  NH2 ARG   280      53.464  38.949  35.492  1.00  0.00      PROA N
ATOM   1150 HH21 ARG   280      53.560  39.402  36.390  1.00  0.00      PROA H
ATOM   1151 HH22 ARG   280      52.985  39.413  34.734  1.00  0.00      PROA H
ATOM   1152  C   ARG   280      59.365  37.043  38.236  1.00  0.00      PROA C
ATOM   1153  O   ARG   280      60.473  36.784  37.776  1.00  0.00      PROA O
ATOM   1154  N   ARG   281      59.197  38.081  39.077  1.00  0.00      PROA N
ATOM   1155  H   ARG   281      58.289  38.264  39.480  1.00  0.00      PROA H
ATOM   1156  CA  ARG   281      60.310  38.944  39.414  1.00  0.00      PROA C
ATOM   1157  HA  ARG   281      60.875  39.178  38.511  1.00  0.00      PROA H
ATOM   1158  CB  ARG   281      59.766  40.246  40.038  1.00  0.00      PROA C
ATOM   1159  HB2 ARG   281      59.042  40.700  39.361  1.00  0.00      PROA H
ATOM   1160  HB3 ARG   281      59.281  40.019  40.988  1.00  0.00      PROA H
ATOM   1161  CG  ARG   281      60.836  41.316  40.330  1.00  0.00      PROA C
ATOM   1162  HG2 ARG   281      61.760  41.057  39.813  1.00  0.00      PROA H
ATOM   1163  HG3 ARG   281      60.484  42.287  39.980  1.00  0.00      PROA H
ATOM   1164  CD  ARG   281      61.119  41.408  41.826  1.00  0.00      PROA C
ATOM   1165  HD2 ARG   281      60.213  41.709  42.350  1.00  0.00      PROA H
ATOM   1166  HD3 ARG   281      61.445  40.435  42.194  1.00  0.00      PROA H
ATOM   1167  NE  ARG   281      62.193  42.420  42.038  1.00  0.00      PROA N
ATOM   1168  HE  ARG   281      61.928  43.390  42.136  1.00  0.00      PROA H
ATOM   1169  CZ  ARG   281      63.487  42.127  42.107  1.00  0.00      PROA C
ATOM   1170  NH1 ARG   281      63.952  40.916  41.874  1.00  0.00      PROA N
ATOM   1171 HH11 ARG   281      63.315  40.170  41.632  1.00  0.00      PROA H
ATOM   1172 HH12 ARG   281      64.945  40.739  41.938  1.00  0.00      PROA H
ATOM   1173  NH2 ARG   281      64.341  43.087  42.405  1.00  0.00      PROA N
ATOM   1174 HH21 ARG   281      64.004  44.024  42.575  1.00  0.00      PROA H
ATOM   1175 HH22 ARG   281      65.328  42.881  42.461  1.00  0.00      PROA H
ATOM   1176  C   ARG   281      61.288  38.287  40.372  1.00  0.00      PROA C
ATOM   1177  O   ARG   281      62.475  38.612  40.413  1.00  0.00      PROA O
ATOM   1178  N   PHE   282      60.808  37.335  41.188  1.00  0.00      PROA N
ATOM   1179  H   PHE   282      59.833  37.073  41.140  1.00  0.00      PROA H
ATOM   1180  CA  PHE   282      61.629  36.646  42.155  1.00  0.00      PROA C
ATOM   1181  HA  PHE   282      62.590  37.153  42.243  1.00  0.00      PROA H
ATOM   1182  CB  PHE   282      60.970  36.612  43.558  1.00  0.00      PROA C
ATOM   1183  HB2 PHE   282      59.997  36.125  43.491  1.00  0.00      PROA H
ATOM   1184  HB3 PHE   282      61.607  36.057  44.246  1.00  0.00      PROA H
ATOM   1185  CG  PHE   282      60.783  38.006  44.082  1.00  0.00      PROA C
ATOM   1186  CD1 PHE   282      61.822  38.647  44.778  1.00  0.00      PROA C
ATOM   1187  HD1 PHE   282      62.784  38.149  44.901  1.00  0.00      PROA H
ATOM   1188  CE1 PHE   282      61.641  39.925  45.319  1.00  0.00      PROA C
ATOM   1189  HE1 PHE   282      62.460  40.415  45.844  1.00  0.00      PROA H
ATOM   1190  CZ  PHE   282      60.407  40.570  45.182  1.00  0.00      PROA C
ATOM   1191  HZ  PHE   282      60.261  41.563  45.607  1.00  0.00      PROA H
ATOM   1192  CE2 PHE   282      59.366  39.934  44.500  1.00  0.00      PROA C
ATOM   1193  HE2 PHE   282      58.403  40.432  44.390  1.00  0.00      PROA H
ATOM   1194  CD2 PHE   282      59.546  38.660  43.955  1.00  0.00      PROA C
ATOM   1195  HD2 PHE   282      58.724  38.174  43.430  1.00  0.00      PROA H
ATOM   1196  C   PHE   282      61.846  35.224  41.708  1.00  0.00      PROA C
ATOM   1197  O   PHE   282      60.913  34.423  41.662  1.00  0.00      PROA O
ATOM   1198  N   SER   283      63.089  34.866  41.392  1.00  0.00      PROA N
ATOM   1199  H   SER   283      63.811  35.567  41.312  1.00  0.00      PROA H
ATOM   1200  CA  SER   283      63.475  33.493  41.149  1.00  0.00      PROA C
ATOM   1201  HA  SER   283      62.613  32.930  40.791  1.00  0.00      PROA H
ATOM   1202  CB  SER   283      64.588  33.400  40.093  1.00  0.00      PROA C
ATOM   1203  HB2 SER   283      64.745  32.356  39.822  1.00  0.00      PROA H
ATOM   1204  HB3 SER   283      64.297  33.964  39.207  1.00  0.00      PROA H
ATOM   1205  OG  SER   283      65.826  33.912  40.531  1.00  0.00      PROA O
ATOM   1206  HG  SER   283      66.475  33.824  39.829  1.00  0.00      PROA H
ATOM   1207  C   SER   283      63.894  32.840  42.438  1.00  0.00      PROA C
ATOM   1208  O   SER   283      63.892  33.457  43.482  1.00  0.00      PROA O
ATOM   1209  N   TYR   284      64.228  31.544  42.450  1.00  0.00      PROA N
ATOM   1210  H   TYR   284      64.245  31.019  41.587  1.00  0.00      PROA H
ATOM   1211  CA  TYR   284      64.573  30.850  43.683  1.00  0.00      PROA C
ATOM   1212  HA  TYR   284      63.839  31.088  44.452  1.00  0.00      PROA H
ATOM   1213  CB  TYR   284      64.578  29.337  43.430  1.00  0.00      PROA C
ATOM   1214  HB2 TYR   284      63.800  29.086  42.708  1.00  0.00      PROA H
ATOM   1215  HB3 TYR   284      65.549  29.037  43.035  1.00  0.00      PROA H
ATOM   1216  CG  TYR   284      64.319  28.581  44.699  1.00  0.00      PROA C
ATOM   1217  CD1 TYR   284      63.038  28.554  45.270  1.00  0.00      PROA C
ATOM   1218  HD1 TYR   284      62.213  29.073  44.782  1.00  0.00      PROA H
ATOM   1219  CE1 TYR   284      62.808  27.865  46.467  1.00  0.00      PROA C
ATOM   1220  HE1 TYR   284      61.812  27.859  46.909  1.00  0.00      PROA H
ATOM   1221  CZ  TYR   284      63.857  27.189  47.087  1.00  0.00      PROA C
ATOM   1222  OH  TYR   284      63.608  26.519  48.289  1.00  0.00      PROA O
ATOM   1223  HH  TYR   284      62.696  26.596  48.580  1.00  0.00      PROA H
ATOM   1224  CE2 TYR   284      65.135  27.200  46.519  1.00  0.00      PROA C
ATOM   1225  HE2 TYR   284      65.951  26.665  47.003  1.00  0.00      PROA H
ATOM   1226  CD2 TYR   284      65.356  27.899  45.333  1.00  0.00      PROA C
ATOM   1227  HD2 TYR   284      66.358  27.907  44.903  1.00  0.00      PROA H
ATOM   1228  C   TYR   284      65.892  31.251  44.351  1.00  0.00      PROA C
ATOM   1229  O   TYR   284      66.019  31.051  45.558  1.00  0.00      PROA O
ATOM   1230  N   PRO   285      66.885  31.821  43.704  1.00  0.00      PROA N
ATOM   1231  CD  PRO   285      67.304  31.439  42.369  1.00  0.00      PROA C
ATOM   1232  HD2 PRO   285      66.447  31.468  41.696  1.00  0.00      PROA H
ATOM   1233  HD3 PRO   285      67.713  30.429  42.391  1.00  0.00      PROA H
ATOM   1234  CG  PRO   285      68.350  32.463  42.001  1.00  0.00      PROA C
ATOM   1235  HG2 PRO   285      67.916  33.199  41.325  1.00  0.00      PROA H
ATOM   1236  HG3 PRO   285      69.187  31.967  41.509  1.00  0.00      PROA H
ATOM   1237  CB  PRO   285      68.819  33.130  43.295  1.00  0.00      PROA C
ATOM   1238  HB2 PRO   285      68.697  34.210  43.212  1.00  0.00      PROA H
ATOM   1239  HB3 PRO   285      69.870  32.896  43.464  1.00  0.00      PROA H
ATOM   1240  CA  PRO   285      67.932  32.552  44.400  1.00  0.00      PROA C
ATOM   1241  HA  PRO   285      68.598  31.848  44.899  1.00  0.00      PROA H
ATOM   1242  C   PRO   285      67.434  33.619  45.352  1.00  0.00      PROA C
ATOM   1243  O   PRO   285      68.028  33.783  46.412  1.00  0.00      PROA O
ATOM   1244  N   GLU   286      66.374  34.361  44.994  1.00  0.00      PROA N
ATOM   1245  H   GLU   286      65.907  34.184  44.115  1.00  0.00      PROA H
ATOM   1246  CA  GLU   286      65.855  35.425  45.822  1.00  0.00      PROA C
ATOM   1247  HA  GLU   286      66.417  35.467  46.755  1.00  0.00      PROA H
ATOM   1248  CB  GLU   286      65.971  36.804  45.118  1.00  0.00      PROA C
ATOM   1249  HB2 GLU   286      65.752  37.597  45.833  1.00  0.00      PROA H
ATOM   1250  HB3 GLU   286      66.983  36.932  44.732  1.00  0.00      PROA H
ATOM   1251  CG  GLU   286      65.025  37.045  43.915  1.00  0.00      PROA C
ATOM   1252  HG2 GLU   286      64.089  36.510  44.075  1.00  0.00      PROA H
ATOM   1253  HG3 GLU   286      64.821  38.112  43.820  1.00  0.00      PROA H
ATOM   1254  CD  GLU   286      65.635  36.559  42.612  1.00  0.00      PROA C
ATOM   1255  OE1 GLU   286      65.769  37.355  41.652  1.00  0.00      PROA O
ATOM   1256  OE2 GLU   286      65.919  35.343  42.546  1.00  0.00      PROA O
ATOM   1257  C   GLU   286      64.422  35.176  46.241  1.00  0.00      PROA C
ATOM   1258  O   GLU   286      63.744  36.046  46.778  1.00  0.00      PROA O
ATOM   1259  N   ARG   287      63.883  33.971  46.050  1.00  0.00      PROA N
ATOM   1260  H   ARG   287      64.370  33.282  45.496  1.00  0.00      PROA H
ATOM   1261  CA  ARG   287      62.611  33.564  46.593  1.00  0.00      PROA C
ATOM   1262  HA  ARG   287      61.871  34.342  46.408  1.00  0.00      PROA H
ATOM   1263  CB  ARG   287      62.117  32.254  45.947  1.00  0.00      PROA C
ATOM   1264  HB2 ARG   287      62.201  32.329  44.863  1.00  0.00      PROA H
ATOM   1265  HB3 ARG   287      62.724  31.421  46.302  1.00  0.00      PROA H
ATOM   1266  CG  ARG   287      60.658  31.908  46.259  1.00  0.00      PROA C
ATOM   1267  HG2 ARG   287      60.550  30.826  46.336  1.00  0.00      PROA H
ATOM   1268  HG3 ARG   287      60.368  32.370  47.203  1.00  0.00      PROA H
ATOM   1269  CD  ARG   287      59.709  32.406  45.173  1.00  0.00      PROA C
ATOM   1270  HD2 ARG   287      58.696  32.462  45.573  1.00  0.00      PROA H
ATOM   1271  HD3 ARG   287      60.023  33.396  44.841  1.00  0.00      PROA H
ATOM   1272  NE  ARG   287      59.764  31.433  44.031  1.00  0.00      PROA N
ATOM   1273  HE  ARG   287      60.541  31.489  43.388  1.00  0.00      PROA H
ATOM   1274  CZ  ARG   287      58.866  30.490  43.791  1.00  0.00      PROA C
ATOM   1275  NH1 ARG   287      57.836  30.314  44.597  1.00  0.00      PROA N
ATOM   1276 HH11 ARG   287      57.727  30.905  45.409  1.00  0.00      PROA H
ATOM   1277 HH12 ARG   287      57.160  29.590  44.398  1.00  0.00      PROA H
ATOM   1278  NH2 ARG   287      59.004  29.736  42.720  1.00  0.00      PROA N
ATOM   1279 HH21 ARG   287      59.786  29.884  42.099  1.00  0.00      PROA H
ATOM   1280 HH22 ARG   287      58.326  29.013  42.525  1.00  0.00      PROA H
ATOM   1281  C   ARG   287      62.629  33.419  48.108  1.00  0.00      PROA C
ATOM   1282  O   ARG   287      61.661  33.847  48.737  1.00  0.00      PROA O
ATOM   1283  N   PRO   288      63.659  32.905  48.790  1.00  0.00      PROA N
ATOM   1284  CD  PRO   288      64.755  32.084  48.249  1.00  0.00      PROA C
ATOM   1285  HD2 PRO   288      65.570  32.732  47.926  1.00  0.00      PROA H
ATOM   1286  HD3 PRO   288      64.392  31.507  47.399  1.00  0.00      PROA H
ATOM   1287  CG  PRO   288      65.178  31.179  49.398  1.00  0.00      PROA C
ATOM   1288  HG2 PRO   288      66.233  30.925  49.293  1.00  0.00      PROA H
ATOM   1289  HG3 PRO   288      64.581  30.267  49.381  1.00  0.00      PROA H
ATOM   1290  CB  PRO   288      64.889  32.045  50.607  1.00  0.00      PROA C
ATOM   1291  HB2 PRO   288      65.715  32.739  50.763  1.00  0.00      PROA H
ATOM   1292  HB3 PRO   288      64.774  31.413  51.488  1.00  0.00      PROA H
ATOM   1293  CA  PRO   288      63.590  32.762  50.230  1.00  0.00      PROA C
ATOM   1294  HA  PRO   288      62.823  32.032  50.487  1.00  0.00      PROA H
ATOM   1295  C   PRO   288      63.519  34.062  50.943  1.00  0.00      PROA C
ATOM   1296  O   PRO   288      62.885  34.078  51.974  1.00  0.00      PROA O
ATOM   1297  N   ILE   289      64.141  35.151  50.461  1.00  0.00      PROA N
ATOM   1298  H   ILE   289      64.683  35.088  49.611  1.00  0.00      PROA H
ATOM   1299  CA  ILE   289      64.055  36.434  51.138  1.00  0.00      PROA C
ATOM   1300  HA  ILE   289      64.190  36.289  52.210  1.00  0.00      PROA H
ATOM   1301  CB  ILE   289      65.120  37.401  50.648  1.00  0.00      PROA C
ATOM   1302  HB  ILE   289      66.101  36.933  50.729  1.00  0.00      PROA H
ATOM   1303  CG2 ILE   289      64.903  37.806  49.183  1.00  0.00      PROA C
ATOM   1304 HG21 ILE   289      63.932  38.290  49.079  1.00  0.00      PROA H
ATOM   1305 HG22 ILE   289      65.688  38.497  48.876  1.00  0.00      PROA H
ATOM   1306 HG23 ILE   289      64.935  36.918  48.551  1.00  0.00      PROA H
ATOM   1307  CG1 ILE   289      65.197  38.645  51.546  1.00  0.00      PROA C
ATOM   1308 HG12 ILE   289      64.341  39.290  51.348  1.00  0.00      PROA H
ATOM   1309 HG13 ILE   289      65.187  38.340  52.592  1.00  0.00      PROA H
ATOM   1310  CD1 ILE   289      66.469  39.455  51.300  1.00  0.00      PROA C
ATOM   1311 HD11 ILE   289      66.495  39.784  50.261  1.00  0.00      PROA H
ATOM   1312 HD12 ILE   289      66.479  40.324  51.956  1.00  0.00      PROA H
ATOM   1313 HD13 ILE   289      67.341  38.834  51.505  1.00  0.00      PROA H
ATOM   1314  C   ILE   289      62.680  37.037  51.010  1.00  0.00      PROA C
ATOM   1315  O   ILE   289      62.192  37.766  51.872  1.00  0.00      PROA O
ATOM   1316  N   ILE   290      61.974  36.664  49.938  1.00  0.00      PROA N
ATOM   1317  H   ILE   290      62.423  36.157  49.189  1.00  0.00      PROA H
ATOM   1318  CA  ILE   290      60.578  36.958  49.800  1.00  0.00      PROA C
ATOM   1319  HA  ILE   290      60.408  38.016  49.996  1.00  0.00      PROA H
ATOM   1320  CB  ILE   290      60.222  36.596  48.361  1.00  0.00      PROA C
ATOM   1321  HB  ILE   290      61.082  36.131  47.879  1.00  0.00      PROA H
ATOM   1322  CG2 ILE   290      59.047  35.613  48.216  1.00  0.00      PROA C
ATOM   1323 HG21 ILE   290      58.152  36.047  48.661  1.00  0.00      PROA H
ATOM   1324 HG22 ILE   290      58.866  35.415  47.159  1.00  0.00      PROA H
ATOM   1325 HG23 ILE   290      59.288  34.679  48.724  1.00  0.00      PROA H
ATOM   1326  CG1 ILE   290      60.108  37.850  47.480  1.00  0.00      PROA C
ATOM   1327 HG12 ILE   290      61.105  38.208  47.226  1.00  0.00      PROA H
ATOM   1328 HG13 ILE   290      59.567  37.605  46.566  1.00  0.00      PROA H
ATOM   1329  CD1 ILE   290      59.377  39.035  48.100  1.00  0.00      PROA C
ATOM   1330 HD11 ILE   290      59.895  39.348  49.006  1.00  0.00      PROA H
ATOM   1331 HD12 ILE   290      59.357  39.862  47.389  1.00  0.00      PROA H
ATOM   1332 HD13 ILE   290      58.356  38.744  48.347  1.00  0.00      PROA H
ATOM   1333  C   ILE   290      59.771  36.258  50.880  1.00  0.00      PROA C
ATOM   1334  O   ILE   290      59.005  36.859  51.635  1.00  0.00      PROA O
ATOM   1335  N   PHE   291      60.050  34.957  51.064  1.00  0.00      PROA N
ATOM   1336  H   PHE   291      60.720  34.495  50.465  1.00  0.00      PROA H
ATOM   1337  CA  PHE   291      59.441  34.146  52.090  1.00  0.00      PROA C
ATOM   1338  HA  PHE   291      58.384  34.397  52.173  1.00  0.00      PROA H
ATOM   1339  CB  PHE   291      59.573  32.640  51.745  1.00  0.00      PROA C
ATOM   1340  HB2 PHE   291      60.597  32.425  51.440  1.00  0.00      PROA H
ATOM   1341  HB3 PHE   291      59.322  32.042  52.621  1.00  0.00      PROA H
ATOM   1342  CG  PHE   291      58.664  32.208  50.624  1.00  0.00      PROA C
ATOM   1343  CD1 PHE   291      57.550  32.963  50.229  1.00  0.00      PROA C
ATOM   1344  HD1 PHE   291      57.333  33.912  50.719  1.00  0.00      PROA H
ATOM   1345  CE1 PHE   291      56.710  32.517  49.216  1.00  0.00      PROA C
ATOM   1346  HE1 PHE   291      55.848  33.115  48.920  1.00  0.00      PROA H
ATOM   1347  CZ  PHE   291      56.959  31.305  48.568  1.00  0.00      PROA C
ATOM   1348  HZ  PHE   291      56.295  30.964  47.774  1.00  0.00      PROA H
ATOM   1349  CE2 PHE   291      58.059  30.534  48.943  1.00  0.00      PROA C
ATOM   1350  HE2 PHE   291      58.255  29.585  48.443  1.00  0.00      PROA H
ATOM   1351  CD2 PHE   291      58.900  30.994  49.960  1.00  0.00      PROA C
ATOM   1352  HD2 PHE   291      59.759  30.381  50.233  1.00  0.00      PROA H
ATOM   1353  C   PHE   291      59.960  34.415  53.479  1.00  0.00      PROA C
ATOM   1354  O   PHE   291      59.303  34.124  54.475  1.00  0.00      PROA O
ATOM   1355  N   LEU   292      61.134  35.034  53.615  1.00  0.00      PROA N
ATOM   1356  H   LEU   292      61.662  35.300  52.796  1.00  0.00      PROA H
ATOM   1357  CA  LEU   292      61.714  35.356  54.888  1.00  0.00      PROA C
ATOM   1358  HA  LEU   292      61.595  34.511  55.566  1.00  0.00      PROA H
ATOM   1359  CB  LEU   292      63.213  35.666  54.738  1.00  0.00      PROA C
ATOM   1360  HB2 LEU   292      63.718  34.811  54.288  1.00  0.00      PROA H
ATOM   1361  HB3 LEU   292      63.341  36.540  54.099  1.00  0.00      PROA H
ATOM   1362  CG  LEU   292      63.952  35.970  56.050  1.00  0.00      PROA C
ATOM   1363  HG  LEU   292      63.338  35.658  56.894  1.00  0.00      PROA H
ATOM   1364  CD1 LEU   292      65.274  35.208  56.069  1.00  0.00      PROA C
ATOM   1365 HD11 LEU   292      65.887  35.521  55.224  1.00  0.00      PROA H
ATOM   1366 HD12 LEU   292      65.803  35.420  56.999  1.00  0.00      PROA H
ATOM   1367 HD13 LEU   292      65.078  34.138  56.000  1.00  0.00      PROA H
ATOM   1368  CD2 LEU   292      64.213  37.470  56.197  1.00  0.00      PROA C
ATOM   1369 HD21 LEU   292      63.263  38.006  56.199  1.00  0.00      PROA H
ATOM   1370 HD22 LEU   292      64.737  37.658  57.134  1.00  0.00      PROA H
ATOM   1371 HD23 LEU   292      64.823  37.817  55.364  1.00  0.00      PROA H
ATOM   1372  C   LEU   292      61.016  36.533  55.507  1.00  0.00      PROA C
ATOM   1373  O   LEU   292      60.810  36.595  56.718  1.00  0.00      PROA O
ATOM   1374  N   SER   293      60.554  37.480  54.671  1.00  0.00      PROA N
ATOM   1375  H   SER   293      60.727  37.406  53.679  1.00  0.00      PROA H
ATOM   1376  CA  SER   293      59.805  38.624  55.137  1.00  0.00      PROA C
ATOM   1377  HA  SER   293      60.350  39.110  55.947  1.00  0.00      PROA H
ATOM   1378  CB  SER   293      59.582  39.657  54.024  1.00  0.00      PROA C
ATOM   1379  HB2 SER   293      59.276  39.147  53.110  1.00  0.00      PROA H
ATOM   1380  HB3 SER   293      58.802  40.356  54.327  1.00  0.00      PROA H
ATOM   1381  OG  SER   293      60.788  40.375  53.779  1.00  0.00      PROA O
ATOM   1382  HG  SER   293      60.641  41.018  53.082  1.00  0.00      PROA H
ATOM   1383  C   SER   293      58.482  38.248  55.745  1.00  0.00      PROA C
ATOM   1384  O   SER   293      58.004  38.899  56.664  1.00  0.00      PROA O
ATOM   1385  N   GLY   294      57.865  37.132  55.315  1.00  0.00      PROA N
ATOM   1386  H   GLY   294      58.206  36.652  54.495  1.00  0.00      PROA H
ATOM   1387  CA  GLY   294      56.704  36.588  56.008  1.00  0.00      PROA C
ATOM   1388  HA2 GLY   294      55.931  37.354  56.080  1.00  0.00      PROA H
ATOM   1389  HA3 GLY   294      56.317  35.733  55.454  1.00  0.00      PROA H
ATOM   1390  C   GLY   294      57.016  36.123  57.408  1.00  0.00      PROA C
ATOM   1391  O   GLY   294      56.266  36.368  58.347  1.00  0.00      PROA O
ATOM   1392  N   CYS   295      58.177  35.476  57.603  1.00  0.00      PROA N
ATOM   1393  H   CYS   295      58.785  35.283  56.820  1.00  0.00      PROA H
ATOM   1394  CA  CYS   295      58.606  35.034  58.921  1.00  0.00      PROA C
ATOM   1395  HA  CYS   295      57.816  34.439  59.380  1.00  0.00      PROA H
ATOM   1396  CB  CYS   295      59.885  34.169  58.843  1.00  0.00      PROA C
ATOM   1397  HB2 CYS   295      60.583  34.615  58.135  1.00  0.00      PROA H
ATOM   1398  HB3 CYS   295      60.349  34.117  59.828  1.00  0.00      PROA H
ATOM   1399  SG  CYS   295      59.548  32.463  58.294  1.00  0.00      PROA S
ATOM   1400  HG  CYS   295      60.811  32.049  58.347  1.00  0.00      PROA H
ATOM   1401  C   CYS   295      58.817  36.158  59.906  1.00  0.00      PROA C
ATOM   1402  O   CYS   295      58.419  36.078  61.065  1.00  0.00      PROA O
ATOM   1403  N   TYR   296      59.412  37.275  59.453  1.00  0.00      PROA N
ATOM   1404  H   TYR   296      59.756  37.315  58.504  1.00  0.00      PROA H
ATOM   1405  CA  TYR   296      59.568  38.424  60.313  1.00  0.00      PROA C
ATOM   1406  HA  TYR   296      59.882  38.097  61.304  1.00  0.00      PROA H
ATOM   1407  CB  TYR   296      60.634  39.397  59.750  1.00  0.00      PROA C
ATOM   1408  HB2 TYR   296      60.538  39.454  58.666  1.00  0.00      PROA H
ATOM   1409  HB3 TYR   296      60.485  40.388  60.180  1.00  0.00      PROA H
ATOM   1410  CG  TYR   296      62.006  38.901  60.105  1.00  0.00      PROA C
ATOM   1411  CD1 TYR   296      62.665  37.960  59.299  1.00  0.00      PROA C
ATOM   1412  HD1 TYR   296      62.179  37.574  58.403  1.00  0.00      PROA H
ATOM   1413  CE1 TYR   296      63.947  37.509  59.634  1.00  0.00      PROA C
ATOM   1414  HE1 TYR   296      64.448  36.775  59.004  1.00  0.00      PROA H
ATOM   1415  CZ  TYR   296      64.578  38.003  60.776  1.00  0.00      PROA C
ATOM   1416  OH  TYR   296      65.856  37.545  61.127  1.00  0.00      PROA O
ATOM   1417  HH  TYR   296      66.203  36.894  60.513  1.00  0.00      PROA H
ATOM   1418  CE2 TYR   296      63.940  38.942  61.590  1.00  0.00      PROA C
ATOM   1419  HE2 TYR   296      64.440  39.320  62.481  1.00  0.00      PROA H
ATOM   1420  CD2 TYR   296      62.659  39.392  61.250  1.00  0.00      PROA C
ATOM   1421  HD2 TYR   296      62.167  40.130  61.883  1.00  0.00      PROA H
ATOM   1422  C   TYR   296      58.260  39.153  60.564  1.00  0.00      PROA C
ATOM   1423  O   TYR   296      58.082  39.783  61.602  1.00  0.00      PROA O
ATOM   1424  N   PHE   297      57.286  39.061  59.638  1.00  0.00      PROA N
ATOM   1425  H   PHE   297      57.415  38.474  58.826  1.00  0.00      PROA H
ATOM   1426  CA  PHE   297      56.037  39.786  59.767  1.00  0.00      PROA C
ATOM   1427  HA  PHE   297      56.239  40.801  60.107  1.00  0.00      PROA H
ATOM   1428  CB  PHE   297      55.308  39.845  58.400  1.00  0.00      PROA C
ATOM   1429  HB2 PHE   297      55.971  40.280  57.652  1.00  0.00      PROA H
ATOM   1430  HB3 PHE   297      55.027  38.838  58.094  1.00  0.00      PROA H
ATOM   1431  CG  PHE   297      54.053  40.682  58.451  1.00  0.00      PROA C
ATOM   1432  CD1 PHE   297      54.120  42.076  58.406  1.00  0.00      PROA C
ATOM   1433  HD1 PHE   297      55.089  42.574  58.364  1.00  0.00      PROA H
ATOM   1434  CE1 PHE   297      52.956  42.844  58.413  1.00  0.00      PROA C
ATOM   1435  HE1 PHE   297      53.019  43.930  58.348  1.00  0.00      PROA H
ATOM   1436  CZ  PHE   297      51.703  42.245  58.502  1.00  0.00      PROA C
ATOM   1437  HZ  PHE   297      50.805  42.861  58.537  1.00  0.00      PROA H
ATOM   1438  CE2 PHE   297      51.614  40.857  58.547  1.00  0.00      PROA C
ATOM   1439  HE2 PHE   297      50.638  40.376  58.611  1.00  0.00      PROA H
ATOM   1440  CD2 PHE   297      52.781  40.098  58.508  1.00  0.00      PROA C
ATOM   1441  HD2 PHE   297      52.680  39.013  58.523  1.00  0.00      PROA H
ATOM   1442  C   PHE   297      55.143  39.202  60.844  1.00  0.00      PROA C
ATOM   1443  O   PHE   297      54.453  39.919  61.562  1.00  0.00      PROA O
ATOM   1444  N   MET   298      55.161  37.865  61.015  1.00  0.00      PROA N
ATOM   1445  H   MET   298      55.667  37.279  60.366  1.00  0.00      PROA H
ATOM   1446  CA  MET   298      54.474  37.223  62.111  1.00  0.00      PROA C
ATOM   1447  HA  MET   298      53.419  37.495  62.087  1.00  0.00      PROA H
ATOM   1448  CB  MET   298      54.577  35.684  62.037  1.00  0.00      PROA C
ATOM   1449  HB2 MET   298      55.602  35.377  62.245  1.00  0.00      PROA H
ATOM   1450  HB3 MET   298      53.909  35.239  62.774  1.00  0.00      PROA H
ATOM   1451  CG  MET   298      54.213  35.003  60.693  1.00  0.00      PROA C
ATOM   1452  HG2 MET   298      54.948  35.276  59.936  1.00  0.00      PROA H
ATOM   1453  HG3 MET   298      54.210  33.921  60.823  1.00  0.00      PROA H
ATOM   1454  SD  MET   298      52.612  35.359  59.902  1.00  0.00      PROA S
ATOM   1455  CE  MET   298      53.122  36.643  58.737  1.00  0.00      PROA C
ATOM   1456  HE1 MET   298      53.873  36.241  58.058  1.00  0.00      PROA H
ATOM   1457  HE2 MET   298      52.257  36.979  58.165  1.00  0.00      PROA H
ATOM   1458  HE3 MET   298      53.543  37.486  59.286  1.00  0.00      PROA H
ATOM   1459  C   MET   298      55.055  37.663  63.440  1.00  0.00      PROA C
ATOM   1460  O   MET   298      54.329  37.995  64.374  1.00  0.00      PROA O
ATOM   1461  N   VAL   299      56.402  37.711  63.546  1.00  0.00      PROA N
ATOM   1462  H   VAL   299      56.980  37.408  62.775  1.00  0.00      PROA H
ATOM   1463  CA  VAL   299      57.084  38.187  64.734  1.00  0.00      PROA C
ATOM   1464  HA  VAL   299      56.741  37.622  65.601  1.00  0.00      PROA H
ATOM   1465  CB  VAL   299      58.601  38.022  64.621  1.00  0.00      PROA C
ATOM   1466  HB  VAL   299      58.964  38.580  63.758  1.00  0.00      PROA H
ATOM   1467  CG1 VAL   299      59.323  38.545  65.879  1.00  0.00      PROA C
ATOM   1468 HG11 VAL   299      58.981  37.991  66.753  1.00  0.00      PROA H
ATOM   1469 HG12 VAL   299      60.399  38.412  65.763  1.00  0.00      PROA H
ATOM   1470 HG13 VAL   299      59.101  39.604  66.012  1.00  0.00      PROA H
ATOM   1471  CG2 VAL   299      58.947  36.539  64.410  1.00  0.00      PROA C
ATOM   1472 HG21 VAL   299      58.476  36.182  63.495  1.00  0.00      PROA H
ATOM   1473 HG22 VAL   299      60.028  36.425  64.330  1.00  0.00      PROA H
ATOM   1474 HG23 VAL   299      58.583  35.956  65.257  1.00  0.00      PROA H
ATOM   1475  C   VAL   299      56.730  39.634  65.011  1.00  0.00      PROA C
ATOM   1476  O   VAL   299      56.377  40.013  66.126  1.00  0.00      PROA O
ATOM   1477  N   ALA   300      56.727  40.471  63.958  1.00  0.00      PROA N
ATOM   1478  H   ALA   300      56.983  40.130  63.042  1.00  0.00      PROA H
ATOM   1479  CA  ALA   300      56.371  41.864  64.064  1.00  0.00      PROA C
ATOM   1480  HA  ALA   300      57.017  42.349  64.795  1.00  0.00      PROA H
ATOM   1481  CB  ALA   300      56.542  42.555  62.699  1.00  0.00      PROA C
ATOM   1482  HB1 ALA   300      55.896  42.075  61.964  1.00  0.00      PROA H
ATOM   1483  HB2 ALA   300      56.271  43.607  62.787  1.00  0.00      PROA H
ATOM   1484  HB3 ALA   300      57.580  42.474  62.377  1.00  0.00      PROA H
ATOM   1485  C   ALA   300      54.941  42.046  64.552  1.00  0.00      PROA C
ATOM   1486  O   ALA   300      54.621  42.796  65.457  1.00  0.00      PROA O
ATOM   1487  N   VAL   301      53.981  41.298  64.022  1.00  0.00      PROA N
ATOM   1488  H   VAL   301      54.197  40.659  63.269  1.00  0.00      PROA H
ATOM   1489  CA  VAL   301      52.614  41.369  64.494  1.00  0.00      PROA C
ATOM   1490  HA  VAL   301      52.288  42.409  64.510  1.00  0.00      PROA H
ATOM   1491  CB  VAL   301      51.709  40.573  63.568  1.00  0.00      PROA C
ATOM   1492  HB  VAL   301      52.140  39.586  63.397  1.00  0.00      PROA H
ATOM   1493  CG1 VAL   301      50.308  40.392  64.170  1.00  0.00      PROA C
ATOM   1494 HG11 VAL   301      49.855  41.369  64.337  1.00  0.00      PROA H
ATOM   1495 HG12 VAL   301      49.687  39.818  63.481  1.00  0.00      PROA H
ATOM   1496 HG13 VAL   301      50.385  39.860  65.118  1.00  0.00      PROA H
ATOM   1497  CG2 VAL   301      51.600  41.296  62.214  1.00  0.00      PROA C
ATOM   1498 HG21 VAL   301      52.590  41.384  61.768  1.00  0.00      PROA H
ATOM   1499 HG22 VAL   301      50.951  40.727  61.548  1.00  0.00      PROA H
ATOM   1500 HG23 VAL   301      51.181  42.291  62.366  1.00  0.00      PROA H
ATOM   1501  C   VAL   301      52.482  40.932  65.946  1.00  0.00      PROA C
ATOM   1502  O   VAL   301      51.716  41.498  66.729  1.00  0.00      PROA O
ATOM   1503  N   ALA   302      53.270  39.919  66.357  1.00  0.00      PROA N
ATOM   1504  H   ALA   302      53.889  39.463  65.701  1.00  0.00      PROA H
ATOM   1505  CA  ALA   302      53.269  39.448  67.721  1.00  0.00      PROA C
ATOM   1506  HA  ALA   302      52.256  39.165  68.007  1.00  0.00      PROA H
ATOM   1507  CB  ALA   302      54.191  38.230  67.861  1.00  0.00      PROA C
ATOM   1508  HB1 ALA   302      55.207  38.508  67.580  1.00  0.00      PROA H
ATOM   1509  HB2 ALA   302      54.182  37.883  68.894  1.00  0.00      PROA H
ATOM   1510  HB3 ALA   302      53.840  37.431  67.208  1.00  0.00      PROA H
ATOM   1511  C   ALA   302      53.685  40.511  68.718  1.00  0.00      PROA C
ATOM   1512  O   ALA   302      53.081  40.675  69.778  1.00  0.00      PROA O
ATOM   1513  N   HIE   303      54.724  41.294  68.382  1.00  0.00      PROA N
ATOM   1514  H   HIE   303      55.201  41.152  67.503  1.00  0.00      PROA H
ATOM   1515  CA  HIE   303      55.177  42.347  69.263  1.00  0.00      PROA C
ATOM   1516  HA  HIE   303      55.091  42.018  70.298  1.00  0.00      PROA H
ATOM   1517  CB  HIE   303      56.652  42.705  68.974  1.00  0.00      PROA C
ATOM   1518  HB2 HIE   303      56.757  43.002  67.930  1.00  0.00      PROA H
ATOM   1519  HB3 HIE   303      56.960  43.528  69.618  1.00  0.00      PROA H
ATOM   1520  CG  HIE   303      57.578  41.540  69.226  1.00  0.00      PROA C
ATOM   1521  ND1 HIE   303      58.851  41.507  68.679  1.00  0.00      PROA N
ATOM   1522  CE1 HIE   303      59.369  40.361  69.068  1.00  0.00      PROA C
ATOM   1523  HE1 HIE   303      60.379  40.088  68.762  1.00  0.00      PROA H
ATOM   1524  NE2 HIE   303      58.507  39.659  69.838  1.00  0.00      PROA N
ATOM   1525  HE2 HIE   303      58.699  38.756  70.248  1.00  0.00      PROA H
ATOM   1526  CD2 HIE   303      57.356  40.405  69.942  1.00  0.00      PROA C
ATOM   1527  HD2 HIE   303      56.510  40.035  70.520  1.00  0.00      PROA H
ATOM   1528  C   HIE   303      54.248  43.551  69.257  1.00  0.00      PROA C
ATOM   1529  O   HIE   303      54.079  44.212  70.283  1.00  0.00      PROA O
ATOM   1530  N   VAL   304      53.533  43.809  68.136  1.00  0.00      PROA N
ATOM   1531  H   VAL   304      53.750  43.324  67.276  1.00  0.00      PROA H
ATOM   1532  CA  VAL   304      52.440  44.770  68.088  1.00  0.00      PROA C
ATOM   1533  HA  VAL   304      52.789  45.736  68.453  1.00  0.00      PROA H
ATOM   1534  CB  VAL   304      51.901  44.966  66.673  1.00  0.00      PROA C
ATOM   1535  HB  VAL   304      51.600  44.002  66.262  1.00  0.00      PROA H
ATOM   1536  CG1 VAL   304      50.683  45.904  66.671  1.00  0.00      PROA C
ATOM   1537 HG11 VAL   304      50.972  46.876  67.072  1.00  0.00      PROA H
ATOM   1538 HG12 VAL   304      50.320  46.026  65.651  1.00  0.00      PROA H
ATOM   1539 HG13 VAL   304      49.894  45.476  67.289  1.00  0.00      PROA H
ATOM   1540  CG2 VAL   304      52.995  45.578  65.788  1.00  0.00      PROA C
ATOM   1541 HG21 VAL   304      53.856  44.910  65.759  1.00  0.00      PROA H
ATOM   1542 HG22 VAL   304      52.610  45.718  64.778  1.00  0.00      PROA H
ATOM   1543 HG23 VAL   304      53.298  46.542  66.198  1.00  0.00      PROA H
ATOM   1544  C   VAL   304      51.311  44.370  69.012  1.00  0.00      PROA C
ATOM   1545  O   VAL   304      50.782  45.174  69.774  1.00  0.00      PROA O
ATOM   1546  N   ALA   305      50.944  43.077  69.014  1.00  0.00      PROA N
ATOM   1547  H   ALA   305      51.326  42.443  68.328  1.00  0.00      PROA H
ATOM   1548  CA  ALA   305      50.011  42.535  69.968  1.00  0.00      PROA C
ATOM   1549  HA  ALA   305      49.096  43.127  69.960  1.00  0.00      PROA H
ATOM   1550  CB  ALA   305      49.646  41.084  69.644  1.00  0.00      PROA C
ATOM   1551  HB1 ALA   305      50.547  40.470  69.660  1.00  0.00      PROA H
ATOM   1552  HB2 ALA   305      48.941  40.711  70.387  1.00  0.00      PROA H
ATOM   1553  HB3 ALA   305      49.191  41.035  68.655  1.00  0.00      PROA H
ATOM   1554  C   ALA   305      50.535  42.597  71.375  1.00  0.00      PROA C
ATOM   1555  O   ALA   305      49.782  42.826  72.290  1.00  0.00      PROA O
ATOM   1556  N   GLY   306      51.838  42.430  71.621  1.00  0.00      PROA N
ATOM   1557  H   GLY   306      52.457  42.135  70.880  1.00  0.00      PROA H
ATOM   1558  CA  GLY   306      52.416  42.661  72.944  1.00  0.00      PROA C
ATOM   1559  HA2 GLY   306      51.886  42.061  73.683  1.00  0.00      PROA H
ATOM   1560  HA3 GLY   306      53.469  42.378  72.936  1.00  0.00      PROA H
ATOM   1561  C   GLY   306      52.340  44.097  73.391  1.00  0.00      PROA C
ATOM   1562  O   GLY   306      52.203  44.391  74.574  1.00  0.00      PROA O
ATOM   1563  N   PHE   307      52.427  45.056  72.449  1.00  0.00      PROA N
ATOM   1564  H   PHE   307      52.712  44.817  71.510  1.00  0.00      PROA H
ATOM   1565  CA  PHE   307      52.127  46.451  72.708  1.00  0.00      PROA C
ATOM   1566  HA  PHE   307      52.635  46.769  73.619  1.00  0.00      PROA H
ATOM   1567  CB  PHE   307      52.605  47.338  71.531  1.00  0.00      PROA C
ATOM   1568  HB2 PHE   307      53.619  47.054  71.249  1.00  0.00      PROA H
ATOM   1569  HB3 PHE   307      51.939  47.200  70.678  1.00  0.00      PROA H
ATOM   1570  CG  PHE   307      52.617  48.805  71.870  1.00  0.00      PROA C
ATOM   1571  CD1 PHE   307      53.214  49.245  73.053  1.00  0.00      PROA C
ATOM   1572  HD1 PHE   307      53.662  48.526  73.739  1.00  0.00      PROA H
ATOM   1573  CE1 PHE   307      53.254  50.603  73.390  1.00  0.00      PROA C
ATOM   1574  HE1 PHE   307      53.711  50.919  74.329  1.00  0.00      PROA H
ATOM   1575  CZ  PHE   307      52.705  51.543  72.512  1.00  0.00      PROA C
ATOM   1576  HZ  PHE   307      52.732  52.604  72.763  1.00  0.00      PROA H
ATOM   1577  CE2 PHE   307      52.120  51.118  71.312  1.00  0.00      PROA C
ATOM   1578  HE2 PHE   307      51.697  51.849  70.624  1.00  0.00      PROA H
ATOM   1579  CD2 PHE   307      52.078  49.755  70.996  1.00  0.00      PROA C
ATOM   1580  HD2 PHE   307      51.619  49.436  70.060  1.00  0.00      PROA H
ATOM   1581  C   PHE   307      50.658  46.679  72.974  1.00  0.00      PROA C
ATOM   1582  O   PHE   307      50.270  47.599  73.675  1.00  0.00      PROA O
ATOM   1583  N   LEU   308      49.800  45.832  72.412  1.00  0.00      PROA N
ATOM   1584  H   LEU   308      50.141  45.083  71.827  1.00  0.00      PROA H
ATOM   1585  CA  LEU   308      48.397  45.960  72.620  1.00  0.00      PROA C
ATOM   1586  HA  LEU   308      48.144  47.010  72.767  1.00  0.00      PROA H
ATOM   1587  CB  LEU   308      47.754  45.411  71.377  1.00  0.00      PROA C
ATOM   1588  HB2 LEU   308      48.121  45.956  70.507  1.00  0.00      PROA H
ATOM   1589  HB3 LEU   308      48.003  44.355  71.275  1.00  0.00      PROA H
ATOM   1590  CG  LEU   308      46.294  45.563  71.470  1.00  0.00      PROA C
ATOM   1591  HG  LEU   308      45.941  45.119  72.400  1.00  0.00      PROA H
ATOM   1592  CD1 LEU   308      45.867  47.045  71.451  1.00  0.00      PROA C
ATOM   1593 HD11 LEU   308      46.200  47.507  70.522  1.00  0.00      PROA H
ATOM   1594 HD12 LEU   308      44.782  47.111  71.522  1.00  0.00      PROA H
ATOM   1595 HD13 LEU   308      46.319  47.564  72.297  1.00  0.00      PROA H
ATOM   1596  CD2 LEU   308      45.901  44.885  70.240  1.00  0.00      PROA C
ATOM   1597 HD21 LEU   308      46.245  43.851  70.269  1.00  0.00      PROA H
ATOM   1598 HD22 LEU   308      44.816  44.904  70.144  1.00  0.00      PROA H
ATOM   1599 HD23 LEU   308      46.349  45.392  69.385  1.00  0.00      PROA H
ATOM   1600  C   LEU   308      47.862  45.205  73.827  1.00  0.00      PROA C
ATOM   1601  O   LEU   308      47.161  45.720  74.687  1.00  0.00      PROA O
ATOM   1602  N   LEU   309      48.162  43.917  73.932  1.00  0.00      PROA N
ATOM   1603  H   LEU   309      48.660  43.452  73.186  1.00  0.00      PROA H
ATOM   1604  CA  LEU   309      47.855  43.045  75.030  1.00  0.00      PROA C
ATOM   1605  HA  LEU   309      46.899  43.333  75.466  1.00  0.00      PROA H
ATOM   1606  CB  LEU   309      47.753  41.561  74.602  1.00  0.00      PROA C
ATOM   1607  HB2 LEU   309      48.621  41.295  73.999  1.00  0.00      PROA H
ATOM   1608  HB3 LEU   309      47.720  40.928  75.489  1.00  0.00      PROA H
ATOM   1609  CG  LEU   309      46.518  41.173  73.759  1.00  0.00      PROA C
ATOM   1610  HG  LEU   309      45.683  41.825  74.016  1.00  0.00      PROA H
ATOM   1611  CD1 LEU   309      46.794  41.310  72.259  1.00  0.00      PROA C
ATOM   1612 HD11 LEU   309      47.621  40.656  71.979  1.00  0.00      PROA H
ATOM   1613 HD12 LEU   309      45.903  41.029  71.697  1.00  0.00      PROA H
ATOM   1614 HD13 LEU   309      47.056  42.343  72.030  1.00  0.00      PROA H
ATOM   1615  CD2 LEU   309      46.109  39.726  74.069  1.00  0.00      PROA C
ATOM   1616 HD21 LEU   309      45.864  39.636  75.128  1.00  0.00      PROA H
ATOM   1617 HD22 LEU   309      45.237  39.459  73.472  1.00  0.00      PROA H
ATOM   1618 HD23 LEU   309      46.933  39.055  73.829  1.00  0.00      PROA H
ATOM   1619  C   LEU   309      48.925  43.189  76.095  1.00  0.00      PROA C
ATOM   1620  O   LEU   309      49.583  42.251  76.533  1.00  0.00      PROA O
ATOM   1621  N   GLU   310      49.078  44.414  76.600  1.00  0.00      PROA N
ATOM   1622  H   GLU   310      48.512  45.177  76.257  1.00  0.00      PROA H
ATOM   1623  CA  GLU   310      50.029  44.726  77.635  1.00  0.00      PROA C
ATOM   1624  HA  GLU   310      50.963  44.199  77.441  1.00  0.00      PROA H
ATOM   1625  CB  GLU   310      50.299  46.235  77.660  1.00  0.00      PROA C
ATOM   1626  HB2 GLU   310      50.985  46.468  78.474  1.00  0.00      PROA H
ATOM   1627  HB3 GLU   310      50.741  46.542  76.713  1.00  0.00      PROA H
ATOM   1628  CG  GLU   310      49.018  47.082  77.873  1.00  0.00      PROA C
ATOM   1629  HG2 GLU   310      48.206  46.670  77.274  1.00  0.00      PROA H
ATOM   1630  HG3 GLU   310      48.739  47.061  78.927  1.00  0.00      PROA H
ATOM   1631  CD  GLU   310      49.254  48.522  77.456  1.00  0.00      PROA C
ATOM   1632  OE1 GLU   310      50.435  48.837  77.158  1.00  0.00      PROA O
ATOM   1633  OE2 GLU   310      48.331  49.350  77.435  1.00  0.00      PROA O
ATOM   1634  C   GLU   310      49.589  44.277  79.009  1.00  0.00      PROA C
ATOM   1635  O   GLU   310      50.399  44.280  79.936  1.00  0.00      PROA O
ATOM   1636  N   ASP   311      48.321  43.854  79.159  1.00  0.00      PROA N
ATOM   1637  H   ASP   311      47.701  43.822  78.362  1.00  0.00      PROA H
ATOM   1638  CA  ASP   311      47.793  43.434  80.441  1.00  0.00      PROA C
ATOM   1639  HA  ASP   311      48.596  43.417  81.178  1.00  0.00      PROA H
ATOM   1640  CB  ASP   311      46.703  44.422  80.891  1.00  0.00      PROA C
ATOM   1641  HB2 ASP   311      45.983  44.561  80.084  1.00  0.00      PROA H
ATOM   1642  HB3 ASP   311      46.193  44.027  81.769  1.00  0.00      PROA H
ATOM   1643  CG  ASP   311      47.321  45.767  81.240  1.00  0.00      PROA C
ATOM   1644  OD1 ASP   311      48.481  45.777  81.734  1.00  0.00      PROA O
ATOM   1645  OD2 ASP   311      46.550  46.761  81.204  1.00  0.00      PROA O
ATOM   1646  C   ASP   311      47.177  42.058  80.347  1.00  0.00      PROA C
ATOM   1647  O   ASP   311      47.087  41.287  81.312  1.00  0.00      PROA O
ATOM   1648  N   ARG   312      46.797  41.651  79.126  1.00  0.00      PROA N
ATOM   1649  H   ARG   312      46.931  42.255  78.328  1.00  0.00      PROA H
ATOM   1650  CA  ARG   312      46.205  40.384  78.900  1.00  0.00      PROA C
ATOM   1651  HA  ARG   312      45.636  40.086  79.781  1.00  0.00      PROA H
ATOM   1652  CB  ARG   312      45.259  40.420  77.699  1.00  0.00      PROA C
ATOM   1653  HB2 ARG   312      44.622  41.302  77.764  1.00  0.00      PROA H
ATOM   1654  HB3 ARG   312      45.842  40.461  76.778  1.00  0.00      PROA H
ATOM   1655  CG  ARG   312      44.391  39.180  77.684  1.00  0.00      PROA C
ATOM   1656  HG2 ARG   312      43.650  39.264  76.889  1.00  0.00      PROA H
ATOM   1657  HG3 ARG   312      45.013  38.302  77.508  1.00  0.00      PROA H
ATOM   1658  CD  ARG   312      43.712  39.090  79.040  1.00  0.00      PROA C
ATOM   1659  HD2 ARG   312      44.391  38.630  79.758  1.00  0.00      PROA H
ATOM   1660  HD3 ARG   312      43.447  40.090  79.382  1.00  0.00      PROA H
ATOM   1661  NE  ARG   312      42.527  38.282  78.879  1.00  0.00      PROA N
ATOM   1662  HE  ARG   312      41.626  38.736  78.915  1.00  0.00      PROA H
ATOM   1663  CZ  ARG   312      42.770  37.053  78.704  1.00  0.00      PROA C
ATOM   1664  NH1 ARG   312      43.780  36.331  79.030  1.00  0.00      PROA N
ATOM   1665 HH11 ARG   312      44.561  36.750  79.515  1.00  0.00      PROA H
ATOM   1666 HH12 ARG   312      43.789  35.348  78.799  1.00  0.00      PROA H
ATOM   1667  NH2 ARG   312      41.791  36.428  78.303  1.00  0.00      PROA N
ATOM   1668 HH21 ARG   312      40.916  36.910  78.150  1.00  0.00      PROA H
ATOM   1669 HH22 ARG   312      41.866  35.436  78.128  1.00  0.00      PROA H
ATOM   1670  C   ARG   312      47.255  39.360  78.620  1.00  0.00      PROA C
ATOM   1671  O   ARG   312      48.103  39.499  77.760  1.00  0.00      PROA O
ATOM   1672  N   ALA   313      47.211  38.264  79.373  1.00  0.00      PROA N
ATOM   1673  H   ALA   313      46.508  38.174  80.093  1.00  0.00      PROA H
ATOM   1674  CA  ALA   313      48.155  37.217  79.163  1.00  0.00      PROA C
ATOM   1675  HA  ALA   313      48.122  36.523  80.003  1.00  0.00      PROA H
ATOM   1676  CB  ALA   313      47.918  36.381  77.885  1.00  0.00      PROA C
ATOM   1677  HB1 ALA   313      47.969  37.031  77.011  1.00  0.00      PROA H
ATOM   1678  HB2 ALA   313      48.684  35.609  77.808  1.00  0.00      PROA H
ATOM   1679  HB3 ALA   313      46.935  35.913  77.933  1.00  0.00      PROA H
ATOM   1680  C   ALA   313      49.608  37.490  79.430  1.00  0.00      PROA C
ATOM   1681  O   ALA   313      50.471  36.774  78.942  1.00  0.00      PROA O
ATOM   1682  N   VAL   314      49.874  38.458  80.313  1.00  0.00      PROA N
ATOM   1683  H   VAL   314      49.117  38.950  80.767  1.00  0.00      PROA H
ATOM   1684  CA  VAL   314      51.234  38.821  80.636  1.00  0.00      PROA C
ATOM   1685  HA  VAL   314      51.920  38.255  80.007  1.00  0.00      PROA H
ATOM   1686  CB  VAL   314      51.488  40.315  80.406  1.00  0.00      PROA C
ATOM   1687  HB  VAL   314      52.516  40.555  80.680  1.00  0.00      PROA H
ATOM   1688  CG1 VAL   314      51.263  40.664  78.923  1.00  0.00      PROA C
ATOM   1689 HG11 VAL   314      50.236  40.429  78.645  1.00  0.00      PROA H
ATOM   1690 HG12 VAL   314      51.446  41.728  78.767  1.00  0.00      PROA H
ATOM   1691 HG13 VAL   314      51.948  40.084  78.304  1.00  0.00      PROA H
ATOM   1692  CG2 VAL   314      50.581  41.177  81.296  1.00  0.00      PROA C
ATOM   1693 HG21 VAL   314      50.775  40.948  82.344  1.00  0.00      PROA H
ATOM   1694 HG22 VAL   314      50.785  42.231  81.110  1.00  0.00      PROA H
ATOM   1695 HG23 VAL   314      49.537  40.963  81.066  1.00  0.00      PROA H
ATOM   1696  C   VAL   314      51.570  38.457  82.076  1.00  0.00      PROA C
ATOM   1697  O   VAL   314      52.745  38.382  82.415  1.00  0.00      PROA O
ATOM   1698  N   CYX   315      50.553  38.219  82.960  1.00  0.00      PROA N
ATOM   1699  H   CYX   315      49.593  38.327  82.666  1.00  0.00      PROA H
ATOM   1700  CA  CYX   315      50.728  37.802  84.361  1.00  0.00      PROA C
ATOM   1701  HA  CYX   315      51.524  37.060  84.423  1.00  0.00      PROA H
ATOM   1702  CB  CYX   315      51.101  39.093  85.165  1.00  0.00      PROA C
ATOM   1703  HB2 CYX   315      51.806  39.690  84.587  1.00  0.00      PROA H
ATOM   1704  HB3 CYX   315      50.200  39.676  85.355  1.00  0.00      PROA H
ATOM   1705  SG  CYX   315      51.865  38.722  86.755  1.00  0.00      PROA S
ATOM   1706  C   CYX   315      49.404  37.076  84.890  1.00  0.00      PROA C
ATOM   1707  O   CYX   315      48.341  37.513  84.453  1.00  0.00      PROA O
ATOM   1708  N   VAL   316      49.356  35.967  85.747  1.00  0.00      PROA N
ATOM   1709  H   VAL   316      50.212  35.523  86.047  1.00  0.00      PROA H
ATOM   1710  CA  VAL   316      48.183  35.257  86.353  1.00  0.00      PROA C
ATOM   1711  HA  VAL   316      47.304  35.407  85.727  1.00  0.00      PROA H
ATOM   1712  CB  VAL   316      48.317  33.711  86.533  1.00  0.00      PROA C
ATOM   1713  HB  VAL   316      47.432  33.325  87.039  1.00  0.00      PROA H
ATOM   1714  CG1 VAL   316      48.450  33.041  85.159  1.00  0.00      PROA C
ATOM   1715 HG11 VAL   316      49.336  33.424  84.652  1.00  0.00      PROA H
ATOM   1716 HG12 VAL   316      48.543  31.963  85.287  1.00  0.00      PROA H
ATOM   1717 HG13 VAL   316      47.566  33.260  84.560  1.00  0.00      PROA H
ATOM   1718  CG2 VAL   316      49.520  33.327  87.413  1.00  0.00      PROA C
ATOM   1719 HG21 VAL   316      49.405  33.773  88.401  1.00  0.00      PROA H
ATOM   1720 HG22 VAL   316      49.570  32.242  87.508  1.00  0.00      PROA H
ATOM   1721 HG23 VAL   316      50.438  33.694  86.954  1.00  0.00      PROA H
ATOM   1722  C   VAL   316      47.837  35.828  87.721  1.00  0.00      PROA C
ATOM   1723  O   VAL   316      48.687  36.283  88.483  1.00  0.00      PROA O
ATOM   1724  N   GLU   317      46.542  35.804  88.092  1.00  0.00      PROA N
ATOM   1725  H   GLU   317      45.855  35.363  87.498  1.00  0.00      PROA H
ATOM   1726  CA  GLU   317      46.053  36.387  89.326  1.00  0.00      PROA C
ATOM   1727  HA  GLU   317      46.393  37.420  89.401  1.00  0.00      PROA H
ATOM   1728  CB  GLU   317      44.511  36.382  89.399  1.00  0.00      PROA C
ATOM   1729  HB2 GLU   317      44.142  35.373  89.218  1.00  0.00      PROA H
ATOM   1730  HB3 GLU   317      44.193  36.713  90.387  1.00  0.00      PROA H
ATOM   1731  CG  GLU   317      43.851  37.314  88.360  1.00  0.00      PROA C
ATOM   1732  HG2 GLU   317      44.125  36.991  87.356  1.00  0.00      PROA H
ATOM   1733  HG3 GLU   317      42.767  37.272  88.471  1.00  0.00      PROA H
ATOM   1734  CD  GLU   317      44.282  38.771  88.518  1.00  0.00      PROA C
ATOM   1735  OE1 GLU   317      44.143  39.329  89.633  1.00  0.00      PROA O
ATOM   1736  OE2 GLU   317      44.678  39.375  87.488  1.00  0.00      PROA O
ATOM   1737  C   GLU   317      46.618  35.745  90.565  1.00  0.00      PROA C
ATOM   1738  O   GLU   317      46.938  34.557  90.586  1.00  0.00      PROA O
ATOM   1739  N   ARG   318      46.750  36.522  91.652  1.00  0.00      PROA N
ATOM   1740  H   ARG   318      46.535  37.507  91.597  1.00  0.00      PROA H
ATOM   1741  CA  ARG   318      47.199  35.961  92.906  1.00  0.00      PROA C
ATOM   1742  HA  ARG   318      48.195  35.537  92.780  1.00  0.00      PROA H
ATOM   1743  CB  ARG   318      47.253  37.052  93.994  1.00  0.00      PROA C
ATOM   1744  HB2 ARG   318      47.654  36.629  94.915  1.00  0.00      PROA H
ATOM   1745  HB3 ARG   318      47.894  37.868  93.660  1.00  0.00      PROA H
ATOM   1746  CG  ARG   318      45.886  37.658  94.330  1.00  0.00      PROA C
ATOM   1747  HG2 ARG   318      45.440  38.076  93.427  1.00  0.00      PROA H
ATOM   1748  HG3 ARG   318      45.233  36.883  94.732  1.00  0.00      PROA H
ATOM   1749  CD  ARG   318      45.939  38.778  95.363  1.00  0.00      PROA C
ATOM   1750  HD2 ARG   318      44.925  39.083  95.622  1.00  0.00      PROA H
ATOM   1751  HD3 ARG   318      46.451  38.424  96.258  1.00  0.00      PROA H
ATOM   1752  NE  ARG   318      46.682  39.925  94.766  1.00  0.00      PROA N
ATOM   1753  HE  ARG   318      47.133  39.793  93.872  1.00  0.00      PROA H
ATOM   1754  CZ  ARG   318      46.772  41.099  95.360  1.00  0.00      PROA C
ATOM   1755  NH1 ARG   318      46.181  41.317  96.518  1.00  0.00      PROA N
ATOM   1756 HH11 ARG   318      45.651  40.578  96.958  1.00  0.00      PROA H
ATOM   1757 HH12 ARG   318      46.259  42.222  96.960  1.00  0.00      PROA H
ATOM   1758  NH2 ARG   318      47.424  42.071  94.745  1.00  0.00      PROA N
ATOM   1759 HH21 ARG   318      47.839  41.902  93.840  1.00  0.00      PROA H
ATOM   1760 HH22 ARG   318      47.504  42.977  95.183  1.00  0.00      PROA H
ATOM   1761  C   ARG   318      46.325  34.807  93.397  1.00  0.00      PROA C
ATOM   1762  O   ARG   318      45.106  34.776  93.253  1.00  0.00      PROA O
ATOM   1763  N   PHE   319      46.950  33.803  94.014  1.00  0.00      PROA N
ATOM   1764  H   PHE   319      47.947  33.851  94.174  1.00  0.00      PROA H
ATOM   1765  CA  PHE   319      46.258  32.625  94.474  1.00  0.00      PROA C
ATOM   1766  HA  PHE   319      45.294  32.549  93.970  1.00  0.00      PROA H
ATOM   1767  CB  PHE   319      47.074  31.354  94.174  1.00  0.00      PROA C
ATOM   1768  HB2 PHE   319      47.997  31.368  94.755  1.00  0.00      PROA H
ATOM   1769  HB3 PHE   319      46.490  30.474  94.444  1.00  0.00      PROA H
ATOM   1770  CG  PHE   319      47.412  31.290  92.718  1.00  0.00      PROA C
ATOM   1771  CD1 PHE   319      46.468  30.808  91.807  1.00  0.00      PROA C
ATOM   1772  HD1 PHE   319      45.473  30.525  92.151  1.00  0.00      PROA H
ATOM   1773  CE1 PHE   319      46.811  30.694  90.465  1.00  0.00      PROA C
ATOM   1774  HE1 PHE   319      46.092  30.292  89.751  1.00  0.00      PROA H
ATOM   1775  CZ  PHE   319      48.064  31.082  89.991  1.00  0.00      PROA C
ATOM   1776  HZ  PHE   319      48.284  31.028  88.925  1.00  0.00      PROA H
ATOM   1777  CE2 PHE   319      49.022  31.536  90.899  1.00  0.00      PROA C
ATOM   1778  HE2 PHE   319      50.015  31.817  90.548  1.00  0.00      PROA H
ATOM   1779  CD2 PHE   319      48.698  31.628  92.258  1.00  0.00      PROA C
ATOM   1780  HD2 PHE   319      49.457  31.967  92.964  1.00  0.00      PROA H
ATOM   1781  C   PHE   319      45.992  32.726  95.955  1.00  0.00      PROA C
ATOM   1782  O   PHE   319      45.545  31.797  96.611  1.00  0.00      PROA O
ATOM   1783  N   SER   320      46.234  33.904  96.546  1.00  0.00      PROA N
ATOM   1784  H   SER   320      46.701  34.639  96.035  1.00  0.00      PROA H
ATOM   1785  CA  SER   320      45.849  34.177  97.909  1.00  0.00      PROA C
ATOM   1786  HA  SER   320      44.989  33.563  98.174  1.00  0.00      PROA H
ATOM   1787  CB  SER   320      46.977  33.873  98.909  1.00  0.00      PROA C
ATOM   1788  HB2 SER   320      47.271  32.827  98.819  1.00  0.00      PROA H
ATOM   1789  HB3 SER   320      47.834  34.511  98.696  1.00  0.00      PROA H
ATOM   1790  OG  SER   320      46.546  34.114 100.248  1.00  0.00      PROA O
ATOM   1791  HG  SER   320      47.264  33.918 100.855  1.00  0.00      PROA H
ATOM   1792  C   SER   320      45.528  35.635  97.994  1.00  0.00      PROA C
ATOM   1793  O   SER   320      46.212  36.453  97.396  1.00  0.00      PROA O
ATOM   1794  N   ASP   321      44.488  36.009  98.746  1.00  0.00      PROA N
ATOM   1795  H   ASP   321      44.008  35.329  99.317  1.00  0.00      PROA H
ATOM   1796  CA  ASP   321      44.017  37.363  98.775  1.00  0.00      PROA C
ATOM   1797  HA  ASP   321      43.741  37.674  97.767  1.00  0.00      PROA H
ATOM   1798  CB  ASP   321      42.806  37.399  99.696  1.00  0.00      PROA C
ATOM   1799  HB2 ASP   321      43.046  36.894 100.632  1.00  0.00      PROA H
ATOM   1800  HB3 ASP   321      42.536  38.435  99.902  1.00  0.00      PROA H
ATOM   1801  CG  ASP   321      41.555  36.730  99.157  1.00  0.00      PROA C
ATOM   1802  OD1 ASP   321      41.578  36.246  98.006  1.00  0.00      PROA O
ATOM   1803  OD2 ASP   321      40.523  36.810  99.861  1.00  0.00      PROA O
ATOM   1804  C   ASP   321      45.070  38.389  99.228  1.00  0.00      PROA C
ATOM   1805  O   ASP   321      45.104  39.542  98.782  1.00  0.00      PROA O
ATOM   1806  N   ASP   322      45.989  37.976 100.113  1.00  0.00      PROA N
ATOM   1807  H   ASP   322      45.927  37.049 100.509  1.00  0.00      PROA H
ATOM   1808  CA  ASP   322      47.098  38.788 100.558  1.00  0.00      PROA C
ATOM   1809  HA  ASP   322      46.854  39.842 100.426  1.00  0.00      PROA H
ATOM   1810  CB  ASP   322      47.369  38.495 102.066  1.00  0.00      PROA C
ATOM   1811  HB2 ASP   322      48.145  39.166 102.434  1.00  0.00      PROA H
ATOM   1812  HB3 ASP   322      46.454  38.652 102.637  1.00  0.00      PROA H
ATOM   1813  CG  ASP   322      47.839  37.071 102.375  1.00  0.00      PROA C
ATOM   1814  OD1 ASP   322      47.801  36.229 101.435  1.00  0.00      PROA O
ATOM   1815  OD2 ASP   322      48.240  36.773 103.539  1.00  0.00      PROA O
ATOM   1816  C   ASP   322      48.374  38.586  99.734  1.00  0.00      PROA C
ATOM   1817  O   ASP   322      49.434  39.142 100.041  1.00  0.00      PROA O
ATOM   1818  N   GLY   323      48.297  37.796  98.655  1.00  0.00      PROA N
ATOM   1819  H   GLY   323      47.409  37.398  98.383  1.00  0.00      PROA H
ATOM   1820  CA  GLY   323      49.439  37.474  97.841  1.00  0.00      PROA C
ATOM   1821  HA2 GLY   323      50.333  37.445  98.463  1.00  0.00      PROA H
ATOM   1822  HA3 GLY   323      49.290  36.500  97.374  1.00  0.00      PROA H
ATOM   1823  C   GLY   323      49.668  38.465  96.760  1.00  0.00      PROA C
ATOM   1824  O   GLY   323      49.107  39.561  96.734  1.00  0.00      PROA O
ATOM   1825  N   TYR   324      50.500  38.050  95.804  1.00  0.00      PROA N
ATOM   1826  H   TYR   324      50.844  37.100  95.811  1.00  0.00      PROA H
ATOM   1827  CA  TYR   324      50.976  38.849  94.721  1.00  0.00      PROA C
ATOM   1828  HA  TYR   324      50.643  39.878  94.854  1.00  0.00      PROA H
ATOM   1829  CB  TYR   324      52.529  38.783  94.722  1.00  0.00      PROA C
ATOM   1830  HB2 TYR   324      52.849  37.741  94.762  1.00  0.00      PROA H
ATOM   1831  HB3 TYR   324      52.913  39.245  93.812  1.00  0.00      PROA H
ATOM   1832  CG  TYR   324      53.083  39.534  95.949  1.00  0.00      PROA C
ATOM   1833  CD1 TYR   324      52.382  40.561  96.658  1.00  0.00      PROA C
ATOM   1834  HD1 TYR   324      51.355  40.806  96.387  1.00  0.00      PROA H
ATOM   1835  CE1 TYR   324      52.982  41.273  97.704  1.00  0.00      PROA C
ATOM   1836  HE1 TYR   324      52.435  42.072  98.204  1.00  0.00      PROA H
ATOM   1837  CZ  TYR   324      54.251  40.974  98.106  1.00  0.00      PROA C
ATOM   1838  OH  TYR   324      54.833  41.554  99.255  1.00  0.00      PROA O
ATOM   1839  HH  TYR   324      54.245  42.165  99.705  1.00  0.00      PROA H
ATOM   1840  CE2 TYR   324      54.951  40.038  97.402  1.00  0.00      PROA C
ATOM   1841  HE2 TYR   324      55.987  39.823  97.661  1.00  0.00      PROA H
ATOM   1842  CD2 TYR   324      54.414  39.304  96.327  1.00  0.00      PROA C
ATOM   1843  HD2 TYR   324      55.013  38.567  95.792  1.00  0.00      PROA H
ATOM   1844  C   TYR   324      50.496  38.323  93.403  1.00  0.00      PROA C
ATOM   1845  O   TYR   324      50.412  37.110  93.202  1.00  0.00      PROA O
ATOM   1846  N   ARG   325      50.134  39.197  92.441  1.00  0.00      PROA N
ATOM   1847  H   ARG   325      50.005  40.173  92.667  1.00  0.00      PROA H
ATOM   1848  CA  ARG   325      49.931  38.729  91.082  1.00  0.00      PROA C
ATOM   1849  HA  ARG   325      49.133  37.987  91.069  1.00  0.00      PROA H
ATOM   1850  CB  ARG   325      49.540  39.899  90.160  1.00  0.00      PROA C
ATOM   1851  HB2 ARG   325      48.718  40.458  90.609  1.00  0.00      PROA H
ATOM   1852  HB3 ARG   325      50.397  40.559  90.026  1.00  0.00      PROA H
ATOM   1853  CG  ARG   325      49.083  39.454  88.766  1.00  0.00      PROA C
ATOM   1854  HG2 ARG   325      49.934  39.052  88.216  1.00  0.00      PROA H
ATOM   1855  HG3 ARG   325      48.318  38.684  88.863  1.00  0.00      PROA H
ATOM   1856  CD  ARG   325      48.484  40.575  87.909  1.00  0.00      PROA C
ATOM   1857  HD2 ARG   325      48.008  40.144  87.028  1.00  0.00      PROA H
ATOM   1858  HD3 ARG   325      47.742  41.121  88.492  1.00  0.00      PROA H
ATOM   1859  NE  ARG   325      49.571  41.524  87.473  1.00  0.00      PROA N
ATOM   1860  HE  ARG   325      50.498  41.402  87.853  1.00  0.00      PROA H
ATOM   1861  CZ  ARG   325      49.354  42.515  86.607  1.00  0.00      PROA C
ATOM   1862  NH1 ARG   325      48.152  42.731  86.109  1.00  0.00      PROA N
ATOM   1863 HH11 ARG   325      47.381  42.141  86.384  1.00  0.00      PROA H
ATOM   1864 HH12 ARG   325      48.009  43.487  85.454  1.00  0.00      PROA H
ATOM   1865  NH2 ARG   325      50.370  43.299  86.273  1.00  0.00      PROA N
ATOM   1866 HH21 ARG   325      51.282  43.137  86.675  1.00  0.00      PROA H
ATOM   1867 HH22 ARG   325      50.226  44.055  85.619  1.00  0.00      PROA H
ATOM   1868  C   ARG   325      51.186  38.037  90.539  1.00  0.00      PROA C
ATOM   1869  O   ARG   325      52.313  38.511  90.696  1.00  0.00      PROA O
ATOM   1870  N   THR   326      51.009  36.861  89.933  1.00  0.00      PROA N
ATOM   1871  H   THR   326      50.087  36.584  89.628  1.00  0.00      PROA H
ATOM   1872  CA  THR   326      52.101  35.947  89.689  1.00  0.00      PROA C
ATOM   1873  HA  THR   326      53.012  36.340  90.141  1.00  0.00      PROA H
ATOM   1874  CB  THR   326      51.819  34.582  90.281  1.00  0.00      PROA C
ATOM   1875  HB  THR   326      50.893  34.188  89.861  1.00  0.00      PROA H
ATOM   1876  CG2 THR   326      52.944  33.587  89.980  1.00  0.00      PROA C
ATOM   1877 HG21 THR   326      53.878  33.956  90.403  1.00  0.00      PROA H
ATOM   1878 HG22 THR   326      52.702  32.621  90.422  1.00  0.00      PROA H
ATOM   1879 HG23 THR   326      53.053  33.476  88.902  1.00  0.00      PROA H
ATOM   1880  OG1 THR   326      51.715  34.681  91.691  1.00  0.00      PROA O
ATOM   1881  HG1 THR   326      51.536  33.813  92.061  1.00  0.00      PROA H
ATOM   1882  C   THR   326      52.322  35.815  88.220  1.00  0.00      PROA C
ATOM   1883  O   THR   326      51.398  35.808  87.425  1.00  0.00      PROA O
ATOM   1884  N   VAL   327      53.579  35.729  87.770  1.00  0.00      PROA N
ATOM   1885  H   VAL   327      54.353  35.792  88.416  1.00  0.00      PROA H
ATOM   1886  CA  VAL   327      53.938  35.546  86.380  1.00  0.00      PROA C
ATOM   1887  HA  VAL   327      53.479  36.331  85.780  1.00  0.00      PROA H
ATOM   1888  CB  VAL   327      55.453  35.608  86.189  1.00  0.00      PROA C
ATOM   1889  HB  VAL   327      55.925  34.808  86.760  1.00  0.00      PROA H
ATOM   1890  CG1 VAL   327      55.830  35.442  84.709  1.00  0.00      PROA C
ATOM   1891 HG11 VAL   327      55.373  36.240  84.125  1.00  0.00      PROA H
ATOM   1892 HG12 VAL   327      56.914  35.490  84.602  1.00  0.00      PROA H
ATOM   1893 HG13 VAL   327      55.473  34.478  84.348  1.00  0.00      PROA H
ATOM   1894  CG2 VAL   327      55.985  36.949  86.695  1.00  0.00      PROA C
ATOM   1895 HG21 VAL   327      55.751  37.056  87.754  1.00  0.00      PROA H
ATOM   1896 HG22 VAL   327      57.065  36.988  86.556  1.00  0.00      PROA H
ATOM   1897 HG23 VAL   327      55.518  37.759  86.136  1.00  0.00      PROA H
ATOM   1898  C   VAL   327      53.408  34.230  85.844  1.00  0.00      PROA C
ATOM   1899  O   VAL   327      53.583  33.178  86.458  1.00  0.00      PROA O
ATOM   1900  N   ALA   328      52.749  34.251  84.669  1.00  0.00      PROA N
ATOM   1901  H   ALA   328      52.540  35.133  84.223  1.00  0.00      PROA H
ATOM   1902  CA  ALA   328      52.324  33.040  84.014  1.00  0.00      PROA C
ATOM   1903  HA  ALA   328      51.706  32.455  84.696  1.00  0.00      PROA H
ATOM   1904  CB  ALA   328      51.505  33.356  82.756  1.00  0.00      PROA C
ATOM   1905  HB1 ALA   328      52.115  33.934  82.061  1.00  0.00      PROA H
ATOM   1906  HB2 ALA   328      51.196  32.425  82.280  1.00  0.00      PROA H
ATOM   1907  HB3 ALA   328      50.623  33.933  83.031  1.00  0.00      PROA H
ATOM   1908  C   ALA   328      53.487  32.152  83.628  1.00  0.00      PROA C
ATOM   1909  O   ALA   328      54.555  32.625  83.247  1.00  0.00      PROA O
ATOM   1910  N   GLN   329      53.302  30.840  83.751  1.00  0.00      PROA N
ATOM   1911  H   GLN   329      52.405  30.482  84.047  1.00  0.00      PROA H
ATOM   1912  CA  GLN   329      54.352  29.901  83.473  1.00  0.00      PROA C
ATOM   1913  HA  GLN   329      55.047  30.334  82.753  1.00  0.00      PROA H
ATOM   1914  CB  GLN   329      55.142  29.533  84.753  1.00  0.00      PROA C
ATOM   1915  HB2 GLN   329      55.481  30.444  85.245  1.00  0.00      PROA H
ATOM   1916  HB3 GLN   329      54.496  28.973  85.430  1.00  0.00      PROA H
ATOM   1917  CG  GLN   329      56.388  28.664  84.486  1.00  0.00      PROA C
ATOM   1918  HG2 GLN   329      56.081  27.704  84.071  1.00  0.00      PROA H
ATOM   1919  HG3 GLN   329      57.041  29.173  83.777  1.00  0.00      PROA H
ATOM   1920  CD  GLN   329      57.176  28.406  85.768  1.00  0.00      PROA C
ATOM   1921  OE1 GLN   329      56.858  27.498  86.536  1.00  0.00      PROA O
ATOM   1922  NE2 GLN   329      58.247  29.199  85.975  1.00  0.00      PROA N
ATOM   1923 HE21 GLN   329      58.809  29.077  86.806  1.00  0.00      PROA H
ATOM   1924 HE22 GLN   329      58.484  29.910  85.299  1.00  0.00      PROA H
ATOM   1925  C   GLN   329      53.723  28.663  82.905  1.00  0.00      PROA C
ATOM   1926  O   GLN   329      52.570  28.321  83.184  1.00  0.00      PROA O
ATOM   1927  N   GLY   330      54.467  27.935  82.055  1.00  0.00      PROA N
ATOM   1928  H   GLY   330      55.411  28.222  81.837  1.00  0.00      PROA H
ATOM   1929  CA  GLY   330      53.970  26.742  81.427  1.00  0.00      PROA C
ATOM   1930  HA2 GLY   330      54.807  26.154  81.051  1.00  0.00      PROA H
ATOM   1931  HA3 GLY   330      53.411  26.154  82.155  1.00  0.00      PROA H
ATOM   1932  C   GLY   330      53.065  27.045  80.284  1.00  0.00      PROA C
ATOM   1933  O   GLY   330      52.880  28.158  79.797  1.00  0.00      PROA O
ATOM   1934  N   THR   331      52.460  25.980  79.791  1.00  0.00      PROA N
ATOM   1935  H   THR   331      52.519  25.096  80.275  1.00  0.00      PROA H
ATOM   1936  CA  THR   331      51.722  26.066  78.580  1.00  0.00      PROA C
ATOM   1937  HA  THR   331      51.949  27.008  78.081  1.00  0.00      PROA H
ATOM   1938  CB  THR   331      52.187  24.856  77.752  1.00  0.00      PROA C
ATOM   1939  HB  THR   331      51.564  24.762  76.863  1.00  0.00      PROA H
ATOM   1940  CG2 THR   331      53.594  24.864  77.247  1.00  0.00      PROA C
ATOM   1941 HG21 THR   331      54.283  24.917  78.090  1.00  0.00      PROA H
ATOM   1942 HG22 THR   331      53.782  23.951  76.682  1.00  0.00      PROA H
ATOM   1943 HG23 THR   331      53.743  25.729  76.601  1.00  0.00      PROA H
ATOM   1944  OG1 THR   331      52.019  23.595  78.415  1.00  0.00      PROA O
ATOM   1945  HG1 THR   331      52.329  22.889  77.843  1.00  0.00      PROA H
ATOM   1946  C   THR   331      50.246  26.204  78.951  1.00  0.00      PROA C
ATOM   1947  O   THR   331      49.428  26.591  78.160  1.00  0.00      PROA O
ATOM   1948  N   LYS   332      49.805  26.078  80.202  1.00  0.00      PROA N
ATOM   1949  H   LYS   332      50.463  25.978  80.962  1.00  0.00      PROA H
ATOM   1950  CA  LYS   332      48.371  26.079  80.509  1.00  0.00      PROA C
ATOM   1951  HA  LYS   332      47.896  25.223  80.030  1.00  0.00      PROA H
ATOM   1952  CB  LYS   332      48.203  25.989  82.058  1.00  0.00      PROA C
ATOM   1953  HB2 LYS   332      48.624  26.880  82.522  1.00  0.00      PROA H
ATOM   1954  HB3 LYS   332      47.144  25.916  82.305  1.00  0.00      PROA H
ATOM   1955  CG  LYS   332      48.873  24.802  82.760  1.00  0.00      PROA C
ATOM   1956  HG2 LYS   332      48.620  23.880  82.238  1.00  0.00      PROA H
ATOM   1957  HG3 LYS   332      49.954  24.938  82.753  1.00  0.00      PROA H
ATOM   1958  CD  LYS   332      48.496  24.565  84.226  1.00  0.00      PROA C
ATOM   1959  HD2 LYS   332      49.084  25.224  84.865  1.00  0.00      PROA H
ATOM   1960  HD3 LYS   332      47.436  24.774  84.368  1.00  0.00      PROA H
ATOM   1961  CE  LYS   332      48.700  23.152  84.830  1.00  0.00      PROA C
ATOM   1962  HE2 LYS   332      48.290  23.126  85.840  1.00  0.00      PROA H
ATOM   1963  HE3 LYS   332      48.188  22.415  84.212  1.00  0.00      PROA H
ATOM   1964  NZ  LYS   332      50.152  22.793  84.895  1.00  0.00      PROA N
ATOM   1965  HZ1 LYS   332      50.639  23.463  85.473  1.00  0.00      PROA H
ATOM   1966  HZ2 LYS   332      50.253  21.870  85.292  1.00  0.00      PROA H
ATOM   1967  HZ3 LYS   332      50.543  22.804  83.964  1.00  0.00      PROA H
ATOM   1968  C   LYS   332      47.582  27.312  80.034  1.00  0.00      PROA C
ATOM   1969  O   LYS   332      46.425  27.296  79.622  1.00  0.00      PROA O
ATOM   1970  N   LYS   333      48.248  28.466  80.082  1.00  0.00      PROA N
ATOM   1971  H   LYS   333      49.209  28.483  80.393  1.00  0.00      PROA H
ATOM   1972  CA  LYS   333      47.624  29.695  79.696  1.00  0.00      PROA C
ATOM   1973  HA  LYS   333      46.572  29.674  79.982  1.00  0.00      PROA H
ATOM   1974  CB  LYS   333      48.334  30.850  80.408  1.00  0.00      PROA C
ATOM   1975  HB2 LYS   333      48.350  30.661  81.481  1.00  0.00      PROA H
ATOM   1976  HB3 LYS   333      49.356  30.931  80.039  1.00  0.00      PROA H
ATOM   1977  CG  LYS   333      47.691  32.213  80.214  1.00  0.00      PROA C
ATOM   1978  HG2 LYS   333      47.805  32.525  79.176  1.00  0.00      PROA H
ATOM   1979  HG3 LYS   333      46.631  32.154  80.461  1.00  0.00      PROA H
ATOM   1980  CD  LYS   333      48.407  33.185  81.150  1.00  0.00      PROA C
ATOM   1981  HD2 LYS   333      48.032  33.056  82.166  1.00  0.00      PROA H
ATOM   1982  HD3 LYS   333      49.478  32.986  81.132  1.00  0.00      PROA H
ATOM   1983  CE  LYS   333      48.203  34.604  80.768  1.00  0.00      PROA C
ATOM   1984  HE2 LYS   333      48.905  35.233  81.317  1.00  0.00      PROA H
ATOM   1985  HE3 LYS   333      48.372  34.720  79.698  1.00  0.00      PROA H
ATOM   1986  NZ  LYS   333      46.871  34.992  81.084  1.00  0.00      PROA N
ATOM   1987  HZ1 LYS   333      46.715  34.885  82.076  1.00  0.00      PROA H
ATOM   1988  HZ2 LYS   333      46.732  35.958  80.824  1.00  0.00      PROA H
ATOM   1989  HZ3 LYS   333      46.221  34.410  80.575  1.00  0.00      PROA H
ATOM   1990  C   LYS   333      47.651  29.887  78.199  1.00  0.00      PROA C
ATOM   1991  O   LYS   333      48.696  29.912  77.557  1.00  0.00      PROA O
ATOM   1992  N   GLU   334      46.469  30.054  77.584  1.00  0.00      PROA N
ATOM   1993  H   GLU   334      45.630  30.188  78.130  1.00  0.00      PROA H
ATOM   1994  CA  GLU   334      46.343  30.053  76.153  1.00  0.00      PROA C
ATOM   1995  HA  GLU   334      46.844  29.175  75.745  1.00  0.00      PROA H
ATOM   1996  CB  GLU   334      44.903  30.018  75.686  1.00  0.00      PROA C
ATOM   1997  HB2 GLU   334      44.305  30.693  76.299  1.00  0.00      PROA H
ATOM   1998  HB3 GLU   334      44.851  30.333  74.644  1.00  0.00      PROA H
ATOM   1999  CG  GLU   334      44.222  28.646  75.761  1.00  0.00      PROA C
ATOM   2000  HG2 GLU   334      44.831  27.909  75.237  1.00  0.00      PROA H
ATOM   2001  HG3 GLU   334      44.113  28.350  76.805  1.00  0.00      PROA H
ATOM   2002  CD  GLU   334      42.858  28.804  75.093  1.00  0.00      PROA C
ATOM   2003  OE1 GLU   334      42.593  29.922  74.615  1.00  0.00      PROA O
ATOM   2004  OE2 GLU   334      42.052  27.872  75.036  1.00  0.00      PROA O
ATOM   2005  C   GLU   334      47.003  31.194  75.466  1.00  0.00      PROA C
ATOM   2006  O   GLU   334      47.745  31.022  74.515  1.00  0.00      PROA O
ATOM   2007  N   GLY   335      46.849  32.433  75.982  1.00  0.00      PROA N
ATOM   2008  H   GLY   335      46.323  32.563  76.834  1.00  0.00      PROA H
ATOM   2009  CA  GLY   335      47.427  33.632  75.344  1.00  0.00      PROA C
ATOM   2010  HA2 GLY   335      47.052  33.719  74.324  1.00  0.00      PROA H
ATOM   2011  HA3 GLY   335      47.143  34.519  75.912  1.00  0.00      PROA H
ATOM   2012  C   GLY   335      48.875  33.539  75.308  1.00  0.00      PROA C
ATOM   2013  O   GLY   335      49.610  34.007  74.454  1.00  0.00      PROA O
ATOM   2014  N   CYX   336      49.303  32.755  76.238  1.00  0.00      PROA N
ATOM   2015  H   CYX   336      48.646  32.281  76.841  1.00  0.00      PROA H
ATOM   2016  CA  CYX   336      50.688  32.604  76.361  1.00  0.00      PROA C
ATOM   2017  HA  CYX   336      51.182  33.539  76.096  1.00  0.00      PROA H
ATOM   2018  CB  CYX   336      50.922  32.247  77.807  1.00  0.00      PROA C
ATOM   2019  HB2 CYX   336      50.663  33.097  78.438  1.00  0.00      PROA H
ATOM   2020  HB3 CYX   336      50.300  31.393  78.076  1.00  0.00      PROA H
ATOM   2021  SG  CYX   336      52.633  31.807  78.162  1.00  0.00      PROA S
ATOM   2022  C   CYX   336      51.236  31.623  75.366  1.00  0.00      PROA C
ATOM   2023  O   CYX   336      52.167  31.921  74.631  1.00  0.00      PROA O
ATOM   2024  N   THR   337      50.641  30.441  75.238  1.00  0.00      PROA N
ATOM   2025  H   THR   337      49.861  30.201  75.834  1.00  0.00      PROA H
ATOM   2026  CA  THR   337      51.140  29.535  74.239  1.00  0.00      PROA C
ATOM   2027  HA  THR   337      52.230  29.542  74.253  1.00  0.00      PROA H
ATOM   2028  CB  THR   337      50.667  28.173  74.506  1.00  0.00      PROA C
ATOM   2029  HB  THR   337      51.091  27.818  75.445  1.00  0.00      PROA H
ATOM   2030  CG2 THR   337      49.218  28.373  74.564  1.00  0.00      PROA C
ATOM   2031 HG21 THR   337      48.867  28.772  73.613  1.00  0.00      PROA H
ATOM   2032 HG22 THR   337      48.727  27.420  74.761  1.00  0.00      PROA H
ATOM   2033 HG23 THR   337      48.980  29.076  75.362  1.00  0.00      PROA H
ATOM   2034  OG1 THR   337      50.948  27.252  73.461  1.00  0.00      PROA O
ATOM   2035  HG1 THR   337      50.613  26.385  73.700  1.00  0.00      PROA H
ATOM   2036  C   THR   337      50.809  29.988  72.821  1.00  0.00      PROA C
ATOM   2037  O   THR   337      51.564  29.716  71.910  1.00  0.00      PROA O
ATOM   2038  N   ILE   338      49.711  30.726  72.575  1.00  0.00      PROA N
ATOM   2039  H   ILE   338      49.066  30.937  73.324  1.00  0.00      PROA H
ATOM   2040  CA  ILE   338      49.360  31.263  71.280  1.00  0.00      PROA C
ATOM   2041  HA  ILE   338      49.298  30.453  70.554  1.00  0.00      PROA H
ATOM   2042  CB  ILE   338      48.014  31.978  71.325  1.00  0.00      PROA C
ATOM   2043  HB  ILE   338      48.031  32.737  72.108  1.00  0.00      PROA H
ATOM   2044  CG2 ILE   338      47.704  32.664  69.986  1.00  0.00      PROA C
ATOM   2045 HG21 ILE   338      47.674  31.916  69.193  1.00  0.00      PROA H
ATOM   2046 HG22 ILE   338      46.738  33.165  70.048  1.00  0.00      PROA H
ATOM   2047 HG23 ILE   338      48.479  33.397  69.764  1.00  0.00      PROA H
ATOM   2048  CG1 ILE   338      46.920  30.994  71.586  1.00  0.00      PROA C
ATOM   2049 HG12 ILE   338      47.112  30.479  72.527  1.00  0.00      PROA H
ATOM   2050 HG13 ILE   338      45.966  31.518  71.647  1.00  0.00      PROA H
ATOM   2051  CD1 ILE   338      46.887  30.018  70.476  1.00  0.00      PROA C
ATOM   2052 HD11 ILE   338      47.845  29.500  70.418  1.00  0.00      PROA H
ATOM   2053 HD12 ILE   338      46.093  29.293  70.653  1.00  0.00      PROA H
ATOM   2054 HD13 ILE   338      46.699  30.540  69.538  1.00  0.00      PROA H
ATOM   2055  C   ILE   338      50.417  32.200  70.792  1.00  0.00      PROA C
ATOM   2056  O   ILE   338      50.865  32.115  69.652  1.00  0.00      PROA O
ATOM   2057  N   LEU   339      50.918  33.056  71.694  1.00  0.00      PROA N
ATOM   2058  H   LEU   339      50.498  33.129  72.609  1.00  0.00      PROA H
ATOM   2059  CA  LEU   339      52.056  33.884  71.383  1.00  0.00      PROA C
ATOM   2060  HA  LEU   339      51.947  34.290  70.378  1.00  0.00      PROA H
ATOM   2061  CB  LEU   339      52.169  35.059  72.386  1.00  0.00      PROA C
ATOM   2062  HB2 LEU   339      51.790  34.745  73.359  1.00  0.00      PROA H
ATOM   2063  HB3 LEU   339      53.214  35.355  72.482  1.00  0.00      PROA H
ATOM   2064  CG  LEU   339      51.388  36.336  72.006  1.00  0.00      PROA C
ATOM   2065  HG  LEU   339      51.583  36.586  70.964  1.00  0.00      PROA H
ATOM   2066  CD1 LEU   339      49.873  36.180  72.172  1.00  0.00      PROA C
ATOM   2067 HD11 LEU   339      49.642  35.947  73.211  1.00  0.00      PROA H
ATOM   2068 HD12 LEU   339      49.378  37.110  71.890  1.00  0.00      PROA H
ATOM   2069 HD13 LEU   339      49.518  35.372  71.532  1.00  0.00      PROA H
ATOM   2070  CD2 LEU   339      51.889  37.508  72.859  1.00  0.00      PROA C
ATOM   2071 HD21 LEU   339      52.952  37.663  72.676  1.00  0.00      PROA H
ATOM   2072 HD22 LEU   339      51.340  38.412  72.595  1.00  0.00      PROA H
ATOM   2073 HD23 LEU   339      51.731  37.284  73.914  1.00  0.00      PROA H
ATOM   2074  C   LEU   339      53.362  33.104  71.375  1.00  0.00      PROA C
ATOM   2075  O   LEU   339      54.357  33.552  70.815  1.00  0.00      PROA O
ATOM   2076  N   PHE   340      53.424  31.913  71.989  1.00  0.00      PROA N
ATOM   2077  H   PHE   340      52.607  31.541  72.453  1.00  0.00      PROA H
ATOM   2078  CA  PHE   340      54.645  31.136  72.007  1.00  0.00      PROA C
ATOM   2079  HA  PHE   340      55.480  31.775  72.294  1.00  0.00      PROA H
ATOM   2080  CB  PHE   340      54.517  29.982  73.022  1.00  0.00      PROA C
ATOM   2081  HB2 PHE   340      54.126  30.368  73.964  1.00  0.00      PROA H
ATOM   2082  HB3 PHE   340      53.836  29.227  72.630  1.00  0.00      PROA H
ATOM   2083  CG  PHE   340      55.839  29.356  73.271  1.00  0.00      PROA C
ATOM   2084  CD1 PHE   340      56.811  30.043  74.004  1.00  0.00      PROA C
ATOM   2085  HD1 PHE   340      56.611  31.053  74.361  1.00  0.00      PROA H
ATOM   2086  CE1 PHE   340      58.031  29.432  74.273  1.00  0.00      PROA C
ATOM   2087  HE1 PHE   340      58.782  29.952  74.867  1.00  0.00      PROA H
ATOM   2088  CZ  PHE   340      58.286  28.156  73.780  1.00  0.00      PROA C
ATOM   2089  HZ  PHE   340      59.240  27.671  73.988  1.00  0.00      PROA H
ATOM   2090  CE2 PHE   340      57.349  27.477  73.023  1.00  0.00      PROA C
ATOM   2091  HE2 PHE   340      57.581  26.489  72.626  1.00  0.00      PROA H
ATOM   2092  CD2 PHE   340      56.118  28.073  72.780  1.00  0.00      PROA C
ATOM   2093  HD2 PHE   340      55.366  27.535  72.203  1.00  0.00      PROA H
ATOM   2094  C   PHE   340      55.056  30.599  70.642  1.00  0.00      PROA C
ATOM   2095  O   PHE   340      56.221  30.654  70.235  1.00  0.00      PROA O
ATOM   2096  N   MET   341      54.096  30.070  69.861  1.00  0.00      PROA N
ATOM   2097  H   MET   341      53.135  30.073  70.170  1.00  0.00      PROA H
ATOM   2098  CA  MET   341      54.425  29.492  68.571  1.00  0.00      PROA C
ATOM   2099  HA  MET   341      55.276  28.819  68.680  1.00  0.00      PROA H
ATOM   2100  CB  MET   341      53.286  28.677  67.931  1.00  0.00      PROA C
ATOM   2101  HB2 MET   341      52.341  29.202  68.069  1.00  0.00      PROA H
ATOM   2102  HB3 MET   341      53.481  28.554  66.865  1.00  0.00      PROA H
ATOM   2103  CG  MET   341      53.196  27.316  68.578  1.00  0.00      PROA C
ATOM   2104  HG2 MET   341      52.560  26.668  67.975  1.00  0.00      PROA H
ATOM   2105  HG3 MET   341      54.193  26.881  68.651  1.00  0.00      PROA H
ATOM   2106  SD  MET   341      52.489  27.554  70.210  1.00  0.00      PROA S
ATOM   2107  CE  MET   341      50.690  27.858  69.896  1.00  0.00      PROA C
ATOM   2108  HE1 MET   341      50.259  26.995  69.388  1.00  0.00      PROA H
ATOM   2109  HE2 MET   341      50.176  28.014  70.844  1.00  0.00      PROA H
ATOM   2110  HE3 MET   341      50.575  28.743  69.270  1.00  0.00      PROA H
ATOM   2111  C   MET   341      54.857  30.515  67.577  1.00  0.00      PROA C
ATOM   2112  O   MET   341      55.644  30.252  66.675  1.00  0.00      PROA O
ATOM   2113  N   VAL   342      54.380  31.752  67.732  1.00  0.00      PROA N
ATOM   2114  H   VAL   342      53.742  31.956  68.488  1.00  0.00      PROA H
ATOM   2115  CA  VAL   342      54.748  32.827  66.844  1.00  0.00      PROA C
ATOM   2116  HA  VAL   342      54.630  32.502  65.811  1.00  0.00      PROA H
ATOM   2117  CB  VAL   342      53.870  34.044  67.077  1.00  0.00      PROA C
ATOM   2118  HB  VAL   342      54.092  34.472  68.054  1.00  0.00      PROA H
ATOM   2119  CG1 VAL   342      54.146  35.087  65.987  1.00  0.00      PROA C
ATOM   2120 HG11 VAL   342      53.924  34.659  65.009  1.00  0.00      PROA H
ATOM   2121 HG12 VAL   342      53.517  35.961  66.152  1.00  0.00      PROA H
ATOM   2122 HG13 VAL   342      55.195  35.382  66.024  1.00  0.00      PROA H
ATOM   2123  CG2 VAL   342      52.388  33.630  67.048  1.00  0.00      PROA C
ATOM   2124 HG21 VAL   342      52.200  32.895  67.831  1.00  0.00      PROA H
ATOM   2125 HG22 VAL   342      51.762  34.506  67.215  1.00  0.00      PROA H
ATOM   2126 HG23 VAL   342      52.150  33.194  66.078  1.00  0.00      PROA H
ATOM   2127  C   VAL   342      56.217  33.163  66.998  1.00  0.00      PROA C
ATOM   2128  O   VAL   342      56.932  33.463  66.046  1.00  0.00      PROA O
ATOM   2129  N   LEU   343      56.721  33.042  68.229  1.00  0.00      PROA N
ATOM   2130  H   LEU   343      56.174  32.607  68.958  1.00  0.00      PROA H
ATOM   2131  CA  LEU   343      58.036  33.516  68.566  1.00  0.00      PROA C
ATOM   2132  HA  LEU   343      58.306  34.339  67.905  1.00  0.00      PROA H
ATOM   2133  CB  LEU   343      58.013  33.997  70.033  1.00  0.00      PROA C
ATOM   2134  HB2 LEU   343      57.388  33.329  70.625  1.00  0.00      PROA H
ATOM   2135  HB3 LEU   343      59.027  33.994  70.432  1.00  0.00      PROA H
ATOM   2136  CG  LEU   343      57.460  35.427  70.255  1.00  0.00      PROA C
ATOM   2137  HG  LEU   343      58.256  36.154  70.096  1.00  0.00      PROA H
ATOM   2138  CD1 LEU   343      56.306  35.850  69.337  1.00  0.00      PROA C
ATOM   2139 HD11 LEU   343      55.462  35.173  69.477  1.00  0.00      PROA H
ATOM   2140 HD12 LEU   343      55.999  36.867  69.583  1.00  0.00      PROA H
ATOM   2141 HD13 LEU   343      56.634  35.811  68.299  1.00  0.00      PROA H
ATOM   2142  CD2 LEU   343      57.030  35.595  71.711  1.00  0.00      PROA C
ATOM   2143 HD21 LEU   343      57.888  35.436  72.365  1.00  0.00      PROA H
ATOM   2144 HD22 LEU   343      56.642  36.603  71.862  1.00  0.00      PROA H
ATOM   2145 HD23 LEU   343      56.254  34.868  71.949  1.00  0.00      PROA H
ATOM   2146  C   LEU   343      59.099  32.457  68.364  1.00  0.00      PROA C
ATOM   2147  O   LEU   343      60.278  32.781  68.251  1.00  0.00      PROA O
ATOM   2148  N   TYR   344      58.720  31.165  68.260  1.00  0.00      PROA N
ATOM   2149  H   TYR   344      57.739  30.928  68.212  1.00  0.00      PROA H
ATOM   2150  CA  TYR   344      59.712  30.100  68.214  1.00  0.00      PROA C
ATOM   2151  HA  TYR   344      60.711  30.535  68.183  1.00  0.00      PROA H
ATOM   2152  CB  TYR   344      59.588  29.203  69.470  1.00  0.00      PROA C
ATOM   2153  HB2 TYR   344      59.429  29.828  70.349  1.00  0.00      PROA H
ATOM   2154  HB3 TYR   344      58.744  28.524  69.350  1.00  0.00      PROA H
ATOM   2155  CG  TYR   344      60.841  28.401  69.657  1.00  0.00      PROA C
ATOM   2156  CD1 TYR   344      62.063  29.044  69.928  1.00  0.00      PROA C
ATOM   2157  HD1 TYR   344      62.101  30.130  70.009  1.00  0.00      PROA H
ATOM   2158  CE1 TYR   344      63.234  28.299  70.095  1.00  0.00      PROA C
ATOM   2159  HE1 TYR   344      64.180  28.806  70.286  1.00  0.00      PROA H
ATOM   2160  CZ  TYR   344      63.167  26.913  70.013  1.00  0.00      PROA C
ATOM   2161  OH  TYR   344      64.288  26.125  70.173  1.00  0.00      PROA O
ATOM   2162  HH  TYR   344      65.084  26.635  70.340  1.00  0.00      PROA H
ATOM   2163  CE2 TYR   344      61.967  26.264  69.769  1.00  0.00      PROA C
ATOM   2164  HE2 TYR   344      61.934  25.175  69.731  1.00  0.00      PROA H
ATOM   2165  CD2 TYR   344      60.805  27.002  69.574  1.00  0.00      PROA C
ATOM   2166  HD2 TYR   344      59.866  26.493  69.356  1.00  0.00      PROA H
ATOM   2167  C   TYR   344      59.551  29.236  66.979  1.00  0.00      PROA C
ATOM   2168  O   TYR   344      60.506  28.665  66.467  1.00  0.00      PROA O
ATOM   2169  N   PHE   345      58.352  29.138  66.397  1.00  0.00      PROA N
ATOM   2170  H   PHE   345      57.541  29.544  66.841  1.00  0.00      PROA H
ATOM   2171  CA  PHE   345      58.215  28.452  65.131  1.00  0.00      PROA C
ATOM   2172  HA  PHE   345      58.979  27.678  65.053  1.00  0.00      PROA H
ATOM   2173  CB  PHE   345      56.814  27.808  65.055  1.00  0.00      PROA C
ATOM   2174  HB2 PHE   345      56.713  27.062  65.843  1.00  0.00      PROA H
ATOM   2175  HB3 PHE   345      56.053  28.578  65.185  1.00  0.00      PROA H
ATOM   2176  CG  PHE   345      56.603  27.154  63.758  1.00  0.00      PROA C
ATOM   2177  CD1 PHE   345      57.320  26.010  63.423  1.00  0.00      PROA C
ATOM   2178  HD1 PHE   345      58.037  25.591  64.128  1.00  0.00      PROA H
ATOM   2179  CE1 PHE   345      57.142  25.387  62.200  1.00  0.00      PROA C
ATOM   2180  HE1 PHE   345      57.654  24.449  61.986  1.00  0.00      PROA H
ATOM   2181  CZ  PHE   345      56.331  25.941  61.266  1.00  0.00      PROA C
ATOM   2182  HZ  PHE   345      56.121  25.405  60.340  1.00  0.00      PROA H
ATOM   2183  CE2 PHE   345      55.784  27.192  61.522  1.00  0.00      PROA C
ATOM   2184  HE2 PHE   345      55.347  27.772  60.709  1.00  0.00      PROA H
ATOM   2185  CD2 PHE   345      55.781  27.733  62.815  1.00  0.00      PROA C
ATOM   2186  HD2 PHE   345      55.156  28.584  63.086  1.00  0.00      PROA H
ATOM   2187  C   PHE   345      58.470  29.422  63.986  1.00  0.00      PROA C
ATOM   2188  O   PHE   345      59.307  29.200  63.108  1.00  0.00      PROA O
ATOM   2189  N   PHE   346      57.787  30.579  64.019  1.00  0.00      PROA N
ATOM   2190  H   PHE   346      57.113  30.747  64.753  1.00  0.00      PROA H
ATOM   2191  CA  PHE   346      57.969  31.622  63.037  1.00  0.00      PROA C
ATOM   2192  HA  PHE   346      58.250  31.177  62.082  1.00  0.00      PROA H
ATOM   2193  CB  PHE   346      56.658  32.423  62.855  1.00  0.00      PROA C
ATOM   2194  HB2 PHE   346      56.215  32.621  63.830  1.00  0.00      PROA H
ATOM   2195  HB3 PHE   346      56.875  33.367  62.355  1.00  0.00      PROA H
ATOM   2196  CG  PHE   346      55.652  31.676  62.027  1.00  0.00      PROA C
ATOM   2197  CD1 PHE   346      56.043  30.799  61.000  1.00  0.00      PROA C
ATOM   2198  HD1 PHE   346      57.100  30.602  60.824  1.00  0.00      PROA H
ATOM   2199  CE1 PHE   346      55.098  30.171  60.194  1.00  0.00      PROA C
ATOM   2200  HE1 PHE   346      55.419  29.500  59.398  1.00  0.00      PROA H
ATOM   2201  CZ  PHE   346      53.739  30.404  60.410  1.00  0.00      PROA C
ATOM   2202  HZ  PHE   346      52.996  29.914  59.782  1.00  0.00      PROA H
ATOM   2203  CE2 PHE   346      53.325  31.265  61.432  1.00  0.00      PROA C
ATOM   2204  HE2 PHE   346      52.263  31.449  61.592  1.00  0.00      PROA H
ATOM   2205  CD2 PHE   346      54.279  31.887  62.246  1.00  0.00      PROA C
ATOM   2206  HD2 PHE   346      53.950  32.540  63.054  1.00  0.00      PROA H
ATOM   2207  C   PHE   346      59.081  32.565  63.377  1.00  0.00      PROA C
ATOM   2208  O   PHE   346      59.550  33.319  62.530  1.00  0.00      PROA O
ATOM   2209  N   GLY   347      59.584  32.499  64.618  1.00  0.00      PROA N
ATOM   2210  H   GLY   347      59.190  31.855  65.289  1.00  0.00      PROA H
ATOM   2211  CA  GLY   347      60.694  33.342  65.021  1.00  0.00      PROA C
ATOM   2212  HA2 GLY   347      60.652  34.284  64.475  1.00  0.00      PROA H
ATOM   2213  HA3 GLY   347      60.631  33.539  66.091  1.00  0.00      PROA H
ATOM   2214  C   GLY   347      62.028  32.709  64.746  1.00  0.00      PROA C
ATOM   2215  O   GLY   347      63.052  33.383  64.823  1.00  0.00      PROA O
ATOM   2216  N   MET   348      62.033  31.401  64.400  1.00  0.00      PROA N
ATOM   2217  H   MET   348      61.161  30.898  64.318  1.00  0.00      PROA H
ATOM   2218  CA  MET   348      63.222  30.617  64.122  1.00  0.00      PROA C
ATOM   2219  HA  MET   348      64.109  31.212  64.336  1.00  0.00      PROA H
ATOM   2220  CB  MET   348      63.258  29.340  64.994  1.00  0.00      PROA C
ATOM   2221  HB2 MET   348      62.401  28.711  64.755  1.00  0.00      PROA H
ATOM   2222  HB3 MET   348      64.179  28.790  64.796  1.00  0.00      PROA H
ATOM   2223  CG  MET   348      63.210  29.636  66.506  1.00  0.00      PROA C
ATOM   2224  HG2 MET   348      62.391  30.323  66.717  1.00  0.00      PROA H
ATOM   2225  HG3 MET   348      63.053  28.706  67.054  1.00  0.00      PROA H
ATOM   2226  SD  MET   348      64.689  30.389  67.213  1.00  0.00      PROA S
ATOM   2227  CE  MET   348      65.663  28.872  67.439  1.00  0.00      PROA C
ATOM   2228  HE1 MET   348      65.812  28.388  66.473  1.00  0.00      PROA H
ATOM   2229  HE2 MET   348      66.631  29.122  67.872  1.00  0.00      PROA H
ATOM   2230  HE3 MET   348      65.130  28.194  68.106  1.00  0.00      PROA H
ATOM   2231  C   MET   348      63.266  30.184  62.670  1.00  0.00      PROA C
ATOM   2232  O   MET   348      64.330  30.133  62.064  1.00  0.00      PROA O
ATOM   2233  N   ALA   349      62.101  29.914  62.031  1.00  0.00      PROA N
ATOM   2234  H   ALA   349      61.235  29.890  62.549  1.00  0.00      PROA H
ATOM   2235  CA  ALA   349      62.005  29.646  60.604  1.00  0.00      PROA C
ATOM   2236  HA  ALA   349      62.576  28.750  60.362  1.00  0.00      PROA H
ATOM   2237  CB  ALA   349      60.541  29.429  60.185  1.00  0.00      PROA C
ATOM   2238  HB1 ALA   349      59.960  30.322  60.414  1.00  0.00      PROA H
ATOM   2239  HB2 ALA   349      60.495  29.230  59.114  1.00  0.00      PROA H
ATOM   2240  HB3 ALA   349      60.130  28.579  60.729  1.00  0.00      PROA H
ATOM   2241  C   ALA   349      62.600  30.765  59.779  1.00  0.00      PROA C
ATOM   2242  O   ALA   349      63.206  30.539  58.746  1.00  0.00      PROA O
ATOM   2243  N   SER   350      62.536  32.005  60.270  1.00  0.00      PROA N
ATOM   2244  H   SER   350      61.899  32.217  61.025  1.00  0.00      PROA H
ATOM   2245  CA  SER   350      63.331  33.126  59.800  1.00  0.00      PROA C
ATOM   2246  HA  SER   350      62.934  33.480  58.848  1.00  0.00      PROA H
ATOM   2247  CB  SER   350      63.234  34.231  60.877  1.00  0.00      PROA C
ATOM   2248  HB2 SER   350      64.051  34.941  60.745  1.00  0.00      PROA H
ATOM   2249  HB3 SER   350      62.281  34.752  60.779  1.00  0.00      PROA H
ATOM   2250  OG  SER   350      63.324  33.612  62.156  1.00  0.00      PROA O
ATOM   2251  HG  SER   350      63.266  34.282  62.841  1.00  0.00      PROA H
ATOM   2252  C   SER   350      64.812  32.811  59.604  1.00  0.00      PROA C
ATOM   2253  O   SER   350      65.379  32.970  58.526  1.00  0.00      PROA O
ATOM   2254  N   SER   351      65.444  32.288  60.669  1.00  0.00      PROA N
ATOM   2255  H   SER   351      64.947  32.163  61.539  1.00  0.00      PROA H
ATOM   2256  CA  SER   351      66.826  31.866  60.699  1.00  0.00      PROA C
ATOM   2257  HA  SER   351      67.471  32.716  60.476  1.00  0.00      PROA H
ATOM   2258  CB  SER   351      67.187  31.308  62.108  1.00  0.00      PROA C
ATOM   2259  HB2 SER   351      66.895  32.030  62.871  1.00  0.00      PROA H
ATOM   2260  HB3 SER   351      66.658  30.370  62.274  1.00  0.00      PROA H
ATOM   2261  OG  SER   351      68.581  31.059  62.247  1.00  0.00      PROA O
ATOM   2262  HG  SER   351      68.759  30.717  63.126  1.00  0.00      PROA H
ATOM   2263  C   SER   351      67.115  30.796  59.671  1.00  0.00      PROA C
ATOM   2264  O   SER   351      67.991  30.953  58.823  1.00  0.00      PROA O
ATOM   2265  N   ILE   352      66.320  29.704  59.648  1.00  0.00      PROA N
ATOM   2266  H   ILE   352      65.544  29.632  60.290  1.00  0.00      PROA H
ATOM   2267  CA  ILE   352      66.555  28.616  58.715  1.00  0.00      PROA C
ATOM   2268  HA  ILE   352      67.616  28.368  58.704  1.00  0.00      PROA H
ATOM   2269  CB  ILE   352      65.799  27.326  59.046  1.00  0.00      PROA C
ATOM   2270  HB  ILE   352      64.726  27.513  59.006  1.00  0.00      PROA H
ATOM   2271  CG2 ILE   352      66.160  26.230  58.027  1.00  0.00      PROA C
ATOM   2272 HG21 ILE   352      67.232  26.037  58.064  1.00  0.00      PROA H
ATOM   2273 HG22 ILE   352      65.618  25.316  58.268  1.00  0.00      PROA H
ATOM   2274 HG23 ILE   352      65.885  26.560  57.025  1.00  0.00      PROA H
ATOM   2275  CG1 ILE   352      66.193  26.746  60.418  1.00  0.00      PROA C
ATOM   2276 HG12 ILE   352      66.095  25.660  60.396  1.00  0.00      PROA H
ATOM   2277 HG13 ILE   352      67.225  27.013  60.644  1.00  0.00      PROA H
ATOM   2278  CD1 ILE   352      65.349  27.236  61.588  1.00  0.00      PROA C
ATOM   2279 HD11 ILE   352      64.306  26.967  61.422  1.00  0.00      PROA H
ATOM   2280 HD12 ILE   352      65.701  26.773  62.510  1.00  0.00      PROA H
ATOM   2281 HD13 ILE   352      65.436  28.320  61.670  1.00  0.00      PROA H
ATOM   2282  C   ILE   352      66.303  29.056  57.283  1.00  0.00      PROA C
ATOM   2283  O   ILE   352      66.987  28.660  56.347  1.00  0.00      PROA O
ATOM   2284  N   TRP   353      65.329  29.944  57.052  1.00  0.00      PROA N
ATOM   2285  H   TRP   353      64.722  30.235  57.805  1.00  0.00      PROA H
ATOM   2286  CA  TRP   353      65.111  30.512  55.741  1.00  0.00      PROA C
ATOM   2287  HA  TRP   353      65.124  29.718  54.994  1.00  0.00      PROA H
ATOM   2288  CB  TRP   353      63.755  31.236  55.654  1.00  0.00      PROA C
ATOM   2289  HB2 TRP   353      63.530  31.703  56.613  1.00  0.00      PROA H
ATOM   2290  HB3 TRP   353      63.800  32.001  54.879  1.00  0.00      PROA H
ATOM   2291  CG  TRP   353      62.622  30.311  55.319  1.00  0.00      PROA C
ATOM   2292  CD1 TRP   353      61.845  29.586  56.178  1.00  0.00      PROA C
ATOM   2293  HD1 TRP   353      62.003  29.663  57.253  1.00  0.00      PROA H
ATOM   2294  NE1 TRP   353      60.940  28.837  55.484  1.00  0.00      PROA N
ATOM   2295  HE1 TRP   353      60.256  28.216  55.893  1.00  0.00      PROA H
ATOM   2296  CE2 TRP   353      61.098  29.051  54.162  1.00  0.00      PROA C
ATOM   2297  CZ2 TRP   353      60.422  28.520  53.085  1.00  0.00      PROA C
ATOM   2298  HZ2 TRP   353      59.595  27.828  53.247  1.00  0.00      PROA H
ATOM   2299  CH2 TRP   353      60.842  28.907  51.819  1.00  0.00      PROA C
ATOM   2300  HH2 TRP   353      60.365  28.486  50.934  1.00  0.00      PROA H
ATOM   2301  CZ3 TRP   353      61.867  29.826  51.636  1.00  0.00      PROA C
ATOM   2302  HZ3 TRP   353      62.170  30.111  50.629  1.00  0.00      PROA H
ATOM   2303  CE3 TRP   353      62.509  30.388  52.736  1.00  0.00      PROA C
ATOM   2304  HE3 TRP   353      63.284  31.141  52.589  1.00  0.00      PROA H
ATOM   2305  CD2 TRP   353      62.152  29.977  54.007  1.00  0.00      PROA C
ATOM   2306  C   TRP   353      66.252  31.385  55.254  1.00  0.00      PROA C
ATOM   2307  O   TRP   353      66.605  31.389  54.078  1.00  0.00      PROA O
ATOM   2308  N   TRP   354      66.903  32.135  56.160  1.00  0.00      PROA N
ATOM   2309  H   TRP   354      66.535  32.230  57.095  1.00  0.00      PROA H
ATOM   2310  CA  TRP   354      68.136  32.819  55.822  1.00  0.00      PROA C
ATOM   2311  HA  TRP   354      68.000  33.377  54.896  1.00  0.00      PROA H
ATOM   2312  CB  TRP   354      68.560  33.807  56.925  1.00  0.00      PROA C
ATOM   2313  HB2 TRP   354      67.710  34.432  57.199  1.00  0.00      PROA H
ATOM   2314  HB3 TRP   354      68.900  33.252  57.799  1.00  0.00      PROA H
ATOM   2315  CG  TRP   354      69.672  34.717  56.508  1.00  0.00      PROA C
ATOM   2316  CD1 TRP   354      69.572  35.806  55.679  1.00  0.00      PROA C
ATOM   2317  HD1 TRP   354      68.602  36.093  55.272  1.00  0.00      PROA H
ATOM   2318  NE1 TRP   354      70.815  36.370  55.508  1.00  0.00      PROA N
ATOM   2319  HE1 TRP   354      71.016  37.186  54.949  1.00  0.00      PROA H
ATOM   2320  CE2 TRP   354      71.734  35.649  56.215  1.00  0.00      PROA C
ATOM   2321  CZ2 TRP   354      73.097  35.828  56.358  1.00  0.00      PROA C
ATOM   2322  HZ2 TRP   354      73.594  36.658  55.855  1.00  0.00      PROA H
ATOM   2323  CH2 TRP   354      73.801  34.922  57.154  1.00  0.00      PROA C
ATOM   2324  HH2 TRP   354      74.878  35.033  57.285  1.00  0.00      PROA H
ATOM   2325  CZ3 TRP   354      73.146  33.871  57.790  1.00  0.00      PROA C
ATOM   2326  HZ3 TRP   354      73.708  33.177  58.415  1.00  0.00      PROA H
ATOM   2327  CE3 TRP   354      71.770  33.680  57.646  1.00  0.00      PROA C
ATOM   2328  HE3 TRP   354      71.282  32.841  58.143  1.00  0.00      PROA H
ATOM   2329  CD2 TRP   354      71.056  34.586  56.857  1.00  0.00      PROA C
ATOM   2330  C   TRP   354      69.276  31.856  55.536  1.00  0.00      PROA C
ATOM   2331  O   TRP   354      70.116  32.086  54.667  1.00  0.00      PROA O
ATOM   2332  N   VAL   355      69.328  30.722  56.259  1.00  0.00      PROA N
ATOM   2333  H   VAL   355      68.675  30.575  57.015  1.00  0.00      PROA H
ATOM   2334  CA  VAL   355      70.304  29.684  55.990  1.00  0.00      PROA C
ATOM   2335  HA  VAL   355      71.308  30.104  56.048  1.00  0.00      PROA H
ATOM   2336  CB  VAL   355      70.199  28.543  56.999  1.00  0.00      PROA C
ATOM   2337  HB  VAL   355      69.151  28.283  57.146  1.00  0.00      PROA H
ATOM   2338  CG1 VAL   355      70.947  27.285  56.520  1.00  0.00      PROA C
ATOM   2339 HG11 VAL   355      72.001  27.521  56.379  1.00  0.00      PROA H
ATOM   2340 HG12 VAL   355      70.848  26.497  57.266  1.00  0.00      PROA H
ATOM   2341 HG13 VAL   355      70.521  26.947  55.576  1.00  0.00      PROA H
ATOM   2342  CG2 VAL   355      70.739  29.007  58.353  1.00  0.00      PROA C
ATOM   2343 HG21 VAL   355      70.156  29.858  58.705  1.00  0.00      PROA H
ATOM   2344 HG22 VAL   355      70.664  28.193  59.073  1.00  0.00      PROA H
ATOM   2345 HG23 VAL   355      71.783  29.303  58.247  1.00  0.00      PROA H
ATOM   2346  C   VAL   355      70.166  29.141  54.586  1.00  0.00      PROA C
ATOM   2347  O   VAL   355      71.138  29.046  53.838  1.00  0.00      PROA O
ATOM   2348  N   ILE   356      68.932  28.837  54.154  1.00  0.00      PROA N
ATOM   2349  H   ILE   356      68.137  28.971  54.763  1.00  0.00      PROA H
ATOM   2350  CA  ILE   356      68.710  28.317  52.822  1.00  0.00      PROA C
ATOM   2351  HA  ILE   356      69.517  27.634  52.558  1.00  0.00      PROA H
ATOM   2352  CB  ILE   356      67.398  27.553  52.687  1.00  0.00      PROA C
ATOM   2353  HB  ILE   356      67.367  27.052  51.719  1.00  0.00      PROA H
ATOM   2354  CG2 ILE   356      67.306  26.505  53.817  1.00  0.00      PROA C
ATOM   2355 HG21 ILE   356      67.339  27.008  54.784  1.00  0.00      PROA H
ATOM   2356 HG22 ILE   356      66.369  25.954  53.727  1.00  0.00      PROA H
ATOM   2357 HG23 ILE   356      68.143  25.812  53.741  1.00  0.00      PROA H
ATOM   2358  CG1 ILE   356      66.187  28.494  52.699  1.00  0.00      PROA C
ATOM   2359 HG12 ILE   356      66.193  29.083  53.616  1.00  0.00      PROA H
ATOM   2360 HG13 ILE   356      66.236  29.162  51.838  1.00  0.00      PROA H
ATOM   2361  CD1 ILE   356      64.858  27.753  52.633  1.00  0.00      PROA C
ATOM   2362 HD11 ILE   356      64.770  27.089  53.493  1.00  0.00      PROA H
ATOM   2363 HD12 ILE   356      64.039  28.473  52.645  1.00  0.00      PROA H
ATOM   2364 HD13 ILE   356      64.813  27.167  51.715  1.00  0.00      PROA H
ATOM   2365  C   ILE   356      68.797  29.409  51.779  1.00  0.00      PROA C
ATOM   2366  O   ILE   356      69.089  29.128  50.625  1.00  0.00      PROA O
ATOM   2367  N   LEU   357      68.599  30.691  52.145  1.00  0.00      PROA N
ATOM   2368  H   LEU   357      68.234  30.903  53.063  1.00  0.00      PROA H
ATOM   2369  CA  LEU   357      68.893  31.805  51.266  1.00  0.00      PROA C
ATOM   2370  HA  LEU   357      68.365  31.671  50.322  1.00  0.00      PROA H
ATOM   2371  CB  LEU   357      68.439  33.126  51.919  1.00  0.00      PROA C
ATOM   2372  HB2 LEU   357      67.367  33.086  52.114  1.00  0.00      PROA H
ATOM   2373  HB3 LEU   357      68.974  33.271  52.858  1.00  0.00      PROA H
ATOM   2374  CG  LEU   357      68.684  34.389  51.075  1.00  0.00      PROA C
ATOM   2375  HG  LEU   357      69.756  34.538  50.946  1.00  0.00      PROA H
ATOM   2376  CD1 LEU   357      68.041  34.274  49.687  1.00  0.00      PROA C
ATOM   2377 HD11 LEU   357      66.965  34.135  49.795  1.00  0.00      PROA H
ATOM   2378 HD12 LEU   357      68.235  35.184  49.120  1.00  0.00      PROA H
ATOM   2379 HD13 LEU   357      68.465  33.420  49.160  1.00  0.00      PROA H
ATOM   2380  CD2 LEU   357      68.153  35.616  51.820  1.00  0.00      PROA C
ATOM   2381 HD21 LEU   357      68.670  35.713  52.775  1.00  0.00      PROA H
ATOM   2382 HD22 LEU   357      68.328  36.509  51.221  1.00  0.00      PROA H
ATOM   2383 HD23 LEU   357      67.084  35.500  51.996  1.00  0.00      PROA H
ATOM   2384  C   LEU   357      70.367  31.908  50.926  1.00  0.00      PROA C
ATOM   2385  O   LEU   357      70.789  32.062  49.780  1.00  0.00      PROA O
ATOM   2386  N   SER   358      71.217  31.772  51.954  1.00  0.00      PROA N
ATOM   2387  H   SER   358      70.864  31.724  52.899  1.00  0.00      PROA H
ATOM   2388  CA  SER   358      72.649  31.692  51.760  1.00  0.00      PROA C
ATOM   2389  HA  SER   358      72.982  32.537  51.157  1.00  0.00      PROA H
ATOM   2390  CB  SER   358      73.378  31.724  53.112  1.00  0.00      PROA C
ATOM   2391  HB2 SER   358      73.155  32.660  53.624  1.00  0.00      PROA H
ATOM   2392  HB3 SER   358      73.046  30.887  53.725  1.00  0.00      PROA H
ATOM   2393  OG  SER   358      74.773  31.627  52.907  1.00  0.00      PROA O
ATOM   2394  HG  SER   358      75.223  31.648  53.754  1.00  0.00      PROA H
ATOM   2395  C   SER   358      73.058  30.468  50.956  1.00  0.00      PROA C
ATOM   2396  O   SER   358      73.940  30.508  50.098  1.00  0.00      PROA O
ATOM   2397  N   LEU   359      72.379  29.331  51.193  1.00  0.00      PROA N
ATOM   2398  H   LEU   359      71.688  29.299  51.929  1.00  0.00      PROA H
ATOM   2399  CA  LEU   359      72.596  28.125  50.426  1.00  0.00      PROA C
ATOM   2400  HA  LEU   359      73.652  27.857  50.462  1.00  0.00      PROA H
ATOM   2401  CB  LEU   359      71.751  26.982  51.028  1.00  0.00      PROA C
ATOM   2402  HB2 LEU   359      71.901  26.947  52.107  1.00  0.00      PROA H
ATOM   2403  HB3 LEU   359      70.696  27.158  50.814  1.00  0.00      PROA H
ATOM   2404  CG  LEU   359      72.052  25.563  50.516  1.00  0.00      PROA C
ATOM   2405  HG  LEU   359      71.605  25.429  49.531  1.00  0.00      PROA H
ATOM   2406  CD1 LEU   359      73.557  25.311  50.398  1.00  0.00      PROA C
ATOM   2407 HD11 LEU   359      74.023  25.428  51.377  1.00  0.00      PROA H
ATOM   2408 HD12 LEU   359      73.728  24.298  50.034  1.00  0.00      PROA H
ATOM   2409 HD13 LEU   359      73.993  26.026  49.701  1.00  0.00      PROA H
ATOM   2410  CD2 LEU   359      71.418  24.535  51.459  1.00  0.00      PROA C
ATOM   2411 HD21 LEU   359      70.339  24.689  51.491  1.00  0.00      PROA H
ATOM   2412 HD22 LEU   359      71.630  23.529  51.097  1.00  0.00      PROA H
ATOM   2413 HD23 LEU   359      71.832  24.656  52.460  1.00  0.00      PROA H
ATOM   2414  C   LEU   359      72.258  28.277  48.957  1.00  0.00      PROA C
ATOM   2415  O   LEU   359      73.034  27.929  48.075  1.00  0.00      PROA O
ATOM   2416  N   THR   360      71.104  28.875  48.629  1.00  0.00      PROA N
ATOM   2417  H   THR   360      70.457  29.154  49.352  1.00  0.00      PROA H
ATOM   2418  CA  THR   360      70.714  29.155  47.261  1.00  0.00      PROA C
ATOM   2419  HA  THR   360      70.758  28.237  46.674  1.00  0.00      PROA H
ATOM   2420  CB  THR   360      69.308  29.705  47.153  1.00  0.00      PROA C
ATOM   2421  HB  THR   360      69.147  30.099  46.150  1.00  0.00      PROA H
ATOM   2422  CG2 THR   360      68.312  28.573  47.433  1.00  0.00      PROA C
ATOM   2423 HG21 THR   360      68.480  28.180  48.436  1.00  0.00      PROA H
ATOM   2424 HG22 THR   360      67.295  28.956  47.359  1.00  0.00      PROA H
ATOM   2425 HG23 THR   360      68.454  27.776  46.703  1.00  0.00      PROA H
ATOM   2426  OG1 THR   360      69.072  30.703  48.131  1.00  0.00      PROA O
ATOM   2427  HG1 THR   360      68.176  31.034  48.041  1.00  0.00      PROA H
ATOM   2428  C   THR   360      71.654  30.109  46.579  1.00  0.00      PROA C
ATOM   2429  O   THR   360      71.998  29.937  45.412  1.00  0.00      PROA O
ATOM   2430  N   TRP   361      72.123  31.142  47.305  1.00  0.00      PROA N
ATOM   2431  H   TRP   361      71.768  31.308  48.236  1.00  0.00      PROA H
ATOM   2432  CA  TRP   361      73.135  32.046  46.805  1.00  0.00      PROA C
ATOM   2433  HA  TRP   361      72.806  32.472  45.857  1.00  0.00      PROA H
ATOM   2434  CB  TRP   361      73.365  33.182  47.823  1.00  0.00      PROA C
ATOM   2435  HB2 TRP   361      72.416  33.456  48.283  1.00  0.00      PROA H
ATOM   2436  HB3 TRP   361      74.059  32.845  48.593  1.00  0.00      PROA H
ATOM   2437  CG  TRP   361      73.938  34.409  47.207  1.00  0.00      PROA C
ATOM   2438  CD1 TRP   361      73.248  35.357  46.500  1.00  0.00      PROA C
ATOM   2439  HD1 TRP   361      72.169  35.267  46.377  1.00  0.00      PROA H
ATOM   2440  NE1 TRP   361      74.126  36.306  46.055  1.00  0.00      PROA N
ATOM   2441  HE1 TRP   361      73.884  37.112  45.496  1.00  0.00      PROA H
ATOM   2442  CE2 TRP   361      75.394  36.001  46.481  1.00  0.00      PROA C
ATOM   2443  CZ2 TRP   361      76.612  36.654  46.304  1.00  0.00      PROA C
ATOM   2444  HZ2 TRP   361      76.662  37.557  45.695  1.00  0.00      PROA H
ATOM   2445  CH2 TRP   361      77.739  36.130  46.914  1.00  0.00      PROA C
ATOM   2446  HH2 TRP   361      78.692  36.655  46.842  1.00  0.00      PROA H
ATOM   2447  CZ3 TRP   361      77.657  34.945  47.615  1.00  0.00      PROA C
ATOM   2448  HZ3 TRP   361      78.550  34.523  48.077  1.00  0.00      PROA H
ATOM   2449  CE3 TRP   361      76.463  34.248  47.761  1.00  0.00      PROA C
ATOM   2450  HE3 TRP   361      76.449  33.298  48.295  1.00  0.00      PROA H
ATOM   2451  CD2 TRP   361      75.313  34.801  47.212  1.00  0.00      PROA C
ATOM   2452  C   TRP   361      74.445  31.340  46.513  1.00  0.00      PROA C
ATOM   2453  O   TRP   361      75.089  31.577  45.497  1.00  0.00      PROA O
ATOM   2454  N   PHE   362      74.860  30.413  47.389  1.00  0.00      PROA N
ATOM   2455  H   PHE   362      74.336  30.250  48.237  1.00  0.00      PROA H
ATOM   2456  CA  PHE   362      76.047  29.620  47.174  1.00  0.00      PROA C
ATOM   2457  HA  PHE   362      76.886  30.277  46.942  1.00  0.00      PROA H
ATOM   2458  CB  PHE   362      76.360  28.817  48.446  1.00  0.00      PROA C
ATOM   2459  HB2 PHE   362      76.629  29.501  49.251  1.00  0.00      PROA H
ATOM   2460  HB3 PHE   362      75.481  28.241  48.738  1.00  0.00      PROA H
ATOM   2461  CG  PHE   362      77.476  27.886  48.233  1.00  0.00      PROA C
ATOM   2462  CD1 PHE   362      78.796  28.337  48.059  1.00  0.00      PROA C
ATOM   2463  HD1 PHE   362      79.019  29.403  48.104  1.00  0.00      PROA H
ATOM   2464  CE1 PHE   362      79.826  27.428  47.829  1.00  0.00      PROA C
ATOM   2465  HE1 PHE   362      80.832  27.788  47.613  1.00  0.00      PROA H
ATOM   2466  CZ  PHE   362      79.517  26.079  47.887  1.00  0.00      PROA C
ATOM   2467  HZ  PHE   362      80.286  25.335  47.676  1.00  0.00      PROA H
ATOM   2468  CE2 PHE   362      78.223  25.648  48.216  1.00  0.00      PROA C
ATOM   2469  HE2 PHE   362      78.043  24.601  48.459  1.00  0.00      PROA H
ATOM   2470  CD2 PHE   362      77.188  26.533  48.231  1.00  0.00      PROA C
ATOM   2471  HD2 PHE   362      76.152  26.197  48.243  1.00  0.00      PROA H
ATOM   2472  C   PHE   362      75.981  28.728  45.944  1.00  0.00      PROA C
ATOM   2473  O   PHE   362      76.926  28.629  45.160  1.00  0.00      PROA O
ATOM   2474  N   LEU   363      74.841  28.068  45.712  1.00  0.00      PROA N
ATOM   2475  H   LEU   363      74.079  28.128  46.373  1.00  0.00      PROA H
ATOM   2476  CA  LEU   363      74.680  27.267  44.529  1.00  0.00      PROA C
ATOM   2477  HA  LEU   363      75.557  26.633  44.396  1.00  0.00      PROA H
ATOM   2478  CB  LEU   363      73.432  26.375  44.645  1.00  0.00      PROA C
ATOM   2479  HB2 LEU   363      72.610  26.952  45.067  1.00  0.00      PROA H
ATOM   2480  HB3 LEU   363      73.150  26.012  43.657  1.00  0.00      PROA H
ATOM   2481  CG  LEU   363      73.594  25.142  45.529  1.00  0.00      PROA C
ATOM   2482  HG  LEU   363      74.519  24.627  45.269  1.00  0.00      PROA H
ATOM   2483  CD1 LEU   363      73.669  25.297  47.015  1.00  0.00      PROA C
ATOM   2484 HD11 LEU   363      72.754  25.765  47.379  1.00  0.00      PROA H
ATOM   2485 HD12 LEU   363      73.783  24.317  47.478  1.00  0.00      PROA H
ATOM   2486 HD13 LEU   363      74.523  25.922  47.273  1.00  0.00      PROA H
ATOM   2487  CD2 LEU   363      72.479  24.123  45.126  1.00  0.00      PROA C
ATOM   2488 HD21 LEU   363      72.593  23.855  44.075  1.00  0.00      PROA H
ATOM   2489 HD22 LEU   363      72.565  23.226  45.740  1.00  0.00      PROA H
ATOM   2490 HD23 LEU   363      71.499  24.575  45.280  1.00  0.00      PROA H
ATOM   2491  C   LEU   363      74.555  28.093  43.272  1.00  0.00      PROA C
ATOM   2492  O   LEU   363      74.952  27.644  42.197  1.00  0.00      PROA O
ATOM   2493  N   ALA   364      74.049  29.330  43.373  1.00  0.00      PROA N
ATOM   2494  H   ALA   364      73.697  29.661  44.259  1.00  0.00      PROA H
ATOM   2495  CA  ALA   364      73.983  30.227  42.251  1.00  0.00      PROA C
ATOM   2496  HA  ALA   364      73.701  29.672  41.357  1.00  0.00      PROA H
ATOM   2497  CB  ALA   364      72.935  31.303  42.548  1.00  0.00      PROA C
ATOM   2498  HB1 ALA   364      73.222  31.852  43.446  1.00  0.00      PROA H
ATOM   2499  HB2 ALA   364      72.873  31.993  41.706  1.00  0.00      PROA H
ATOM   2500  HB3 ALA   364      71.965  30.833  42.705  1.00  0.00      PROA H
ATOM   2501  C   ALA   364      75.310  30.899  41.919  1.00  0.00      PROA C
ATOM   2502  O   ALA   364      75.505  31.426  40.820  1.00  0.00      PROA O
ATOM   2503  N   ALA   365      76.280  30.879  42.860  1.00  0.00      PROA N
ATOM   2504  H   ALA   365      76.127  30.392  43.732  1.00  0.00      PROA H
ATOM   2505  CA  ALA   365      77.547  31.545  42.651  1.00  0.00      PROA C
ATOM   2506  HA  ALA   365      77.514  32.105  41.717  1.00  0.00      PROA H
ATOM   2507  CB  ALA   365      77.841  32.517  43.806  1.00  0.00      PROA C
ATOM   2508  HB1 ALA   365      77.881  31.965  44.745  1.00  0.00      PROA H
ATOM   2509  HB2 ALA   365      78.797  33.010  43.633  1.00  0.00      PROA H
ATOM   2510  HB3 ALA   365      77.051  33.267  43.860  1.00  0.00      PROA H
ATOM   2511  C   ALA   365      78.721  30.606  42.484  1.00  0.00      PROA C
ATOM   2512  O   ALA   365      79.631  30.917  41.715  1.00  0.00      PROA O
ATOM   2513  N   GLY   366      78.727  29.425  43.139  1.00  0.00      PROA N
ATOM   2514  H   GLY   366      77.910  29.129  43.654  1.00  0.00      PROA H
ATOM   2515  CA  GLY   366      79.899  28.554  43.119  1.00  0.00      PROA C
ATOM   2516  HA2 GLY   366      80.788  29.144  42.894  1.00  0.00      PROA H
ATOM   2517  HA3 GLY   366      80.017  28.079  44.094  1.00  0.00      PROA H
ATOM   2518  C   GLY   366      79.814  27.466  42.100  1.00  0.00      PROA C
ATOM   2519  O   GLY   366      80.746  27.210  41.335  1.00  0.00      PROA O
ATOM   2520  N   MET   367      78.653  26.796  42.029  1.00  0.00      PROA N
ATOM   2521  H   MET   367      77.917  26.989  42.694  1.00  0.00      PROA H
ATOM   2522  CA  MET   367      78.453  25.791  40.994  1.00  0.00      PROA C
ATOM   2523  HA  MET   367      79.420  25.462  40.614  1.00  0.00      PROA H
ATOM   2524  CB  MET   367      77.734  24.627  41.527  1.00  0.00      PROA C
ATOM   2525  HB2 MET   367      76.710  24.912  41.769  1.00  0.00      PROA H
ATOM   2526  HB3 MET   367      77.723  23.833  40.780  1.00  0.00      PROA H
ATOM   2527  CG  MET   367      78.570  24.307  42.732  1.00  0.00      PROA C
ATOM   2528  HG2 MET   367      78.361  25.028  43.523  1.00  0.00      PROA H
ATOM   2529  HG3 MET   367      78.332  23.303  43.085  1.00  0.00      PROA H
ATOM   2530  SD  MET   367      80.388  24.289  42.679  1.00  0.00      PROA S
ATOM   2531  CE  MET   367      80.715  24.815  44.361  1.00  0.00      PROA C
ATOM   2532  HE1 MET   367      80.275  24.100  45.057  1.00  0.00      PROA H
ATOM   2533  HE2 MET   367      81.791  24.865  44.524  1.00  0.00      PROA H
ATOM   2534  HE3 MET   367      80.276  25.799  44.526  1.00  0.00      PROA H
ATOM   2535  C   MET   367      77.624  26.234  39.888  1.00  0.00      PROA C
ATOM   2536  O   MET   367      77.330  25.433  39.003  1.00  0.00      PROA O
ATOM   2537  N   LYS   368      77.209  27.501  39.957  1.00  0.00      PROA N
ATOM   2538  H   LYS   368      77.266  28.005  40.831  1.00  0.00      PROA H
ATOM   2539  CA  LYS   368      76.673  28.187  38.815  1.00  0.00      PROA C
ATOM   2540  HA  LYS   368      76.412  29.208  39.093  1.00  0.00      PROA H
ATOM   2541  CB  LYS   368      77.694  28.245  37.652  1.00  0.00      PROA C
ATOM   2542  HB2 LYS   368      77.816  27.250  37.225  1.00  0.00      PROA H
ATOM   2543  HB3 LYS   368      77.332  28.928  36.884  1.00  0.00      PROA H
ATOM   2544  CG  LYS   368      79.090  28.732  38.074  1.00  0.00      PROA C
ATOM   2545  HG2 LYS   368      79.491  28.069  38.839  1.00  0.00      PROA H
ATOM   2546  HG3 LYS   368      79.752  28.730  37.208  1.00  0.00      PROA H
ATOM   2547  CD  LYS   368      79.071  30.152  38.647  1.00  0.00      PROA C
ATOM   2548  HD2 LYS   368      78.293  30.227  39.407  1.00  0.00      PROA H
ATOM   2549  HD3 LYS   368      80.039  30.377  39.094  1.00  0.00      PROA H
ATOM   2550  CE  LYS   368      78.788  31.176  37.559  1.00  0.00      PROA C
ATOM   2551  HE2 LYS   368      79.525  31.075  36.763  1.00  0.00      PROA H
ATOM   2552  HE3 LYS   368      77.790  31.009  37.152  1.00  0.00      PROA H
ATOM   2553  NZ  LYS   368      78.863  32.528  38.122  1.00  0.00      PROA N
ATOM   2554  HZ1 LYS   368      79.787  32.686  38.498  1.00  0.00      PROA H
ATOM   2555  HZ2 LYS   368      78.674  33.206  37.397  1.00  0.00      PROA H
ATOM   2556  HZ3 LYS   368      78.179  32.625  38.859  1.00  0.00      PROA H
ATOM   2557  C   LYS   368      75.359  27.604  38.358  1.00  0.00      PROA C
ATOM   2558  O   LYS   368      75.040  27.555  37.174  1.00  0.00      PROA O
ATOM   2559  N   TRP   369      74.552  27.127  39.315  1.00  0.00      PROA N
ATOM   2560  H   TRP   369      74.876  27.076  40.270  1.00  0.00      PROA H
ATOM   2561  CA  TRP   369      73.217  26.677  39.028  1.00  0.00      PROA C
ATOM   2562  HA  TRP   369      73.249  25.918  38.247  1.00  0.00      PROA H
ATOM   2563  CB  TRP   369      72.528  26.060  40.265  1.00  0.00      PROA C
ATOM   2564  HB2 TRP   369      72.600  26.751  41.105  1.00  0.00      PROA H
ATOM   2565  HB3 TRP   369      71.478  25.871  40.040  1.00  0.00      PROA H
ATOM   2566  CG  TRP   369      73.108  24.766  40.724  1.00  0.00      PROA C
ATOM   2567  CD1 TRP   369      74.417  24.388  40.666  1.00  0.00      PROA C
ATOM   2568  HD1 TRP   369      75.176  25.101  40.345  1.00  0.00      PROA H
ATOM   2569  NE1 TRP   369      74.540  23.087  41.051  1.00  0.00      PROA N
ATOM   2570  HE1 TRP   369      75.404  22.565  41.087  1.00  0.00      PROA H
ATOM   2571  CE2 TRP   369      73.305  22.587  41.385  1.00  0.00      PROA C
ATOM   2572  CZ2 TRP   369      72.957  21.410  42.060  1.00  0.00      PROA C
ATOM   2573  HZ2 TRP   369      73.707  20.638  42.232  1.00  0.00      PROA H
ATOM   2574  CH2 TRP   369      71.644  21.262  42.496  1.00  0.00      PROA C
ATOM   2575  HH2 TRP   369      71.352  20.374  43.056  1.00  0.00      PROA H
ATOM   2576  CZ3 TRP   369      70.697  22.242  42.223  1.00  0.00      PROA C
ATOM   2577  HZ3 TRP   369      69.652  22.077  42.485  1.00  0.00      PROA H
ATOM   2578  CE3 TRP   369      71.062  23.445  41.613  1.00  0.00      PROA C
ATOM   2579  HE3 TRP   369      70.310  24.211  41.425  1.00  0.00      PROA H
ATOM   2580  CD2 TRP   369      72.387  23.646  41.254  1.00  0.00      PROA C
ATOM   2581  C   TRP   369      72.357  27.796  38.510  1.00  0.00      PROA C
ATOM   2582  O   TRP   369      72.455  28.937  38.948  1.00  0.00      PROA O
ATOM   2583  N   GLY   370      71.494  27.506  37.526  1.00  0.00      PROA N
ATOM   2584  H   GLY   370      71.528  26.604  37.074  1.00  0.00      PROA H
ATOM   2585  CA  GLY   370      70.499  28.468  37.086  1.00  0.00      PROA C
ATOM   2586  HA2 GLY   370      70.948  29.460  37.040  1.00  0.00      PROA H
ATOM   2587  HA3 GLY   370      70.134  28.188  36.098  1.00  0.00      PROA H
ATOM   2588  C   GLY   370      69.334  28.526  38.015  1.00  0.00      PROA C
ATOM   2589  O   GLY   370      69.279  27.853  39.042  1.00  0.00      PROA O
ATOM   2590  N   HIP   371      68.306  29.304  37.652  1.00  0.00      PROA N
ATOM   2591  H   HIP   371      68.357  29.841  36.799  1.00  0.00      PROA H
ATOM   2592  CA  HIP   371      67.107  29.402  38.456  1.00  0.00      PROA C
ATOM   2593  HA  HIP   371      67.380  29.571  39.498  1.00  0.00      PROA H
ATOM   2594  CB  HIP   371      66.232  30.578  37.965  1.00  0.00      PROA C
ATOM   2595  HB2 HIP   371      65.434  30.762  38.684  1.00  0.00      PROA H
ATOM   2596  HB3 HIP   371      66.847  31.472  37.867  1.00  0.00      PROA H
ATOM   2597  CG  HIP   371      65.579  30.343  36.632  1.00  0.00      PROA C
ATOM   2598  ND1 HIP   371      64.357  29.726  36.498  1.00  0.00      PROA N
ATOM   2599  HD1 HIP   371      63.791  29.361  37.250  1.00  0.00      PROA H
ATOM   2600  CE1 HIP   371      64.048  29.691  35.206  1.00  0.00      PROA C
ATOM   2601  HE1 HIP   371      63.104  29.250  34.884  1.00  0.00      PROA H
ATOM   2602  NE2 HIP   371      65.033  30.245  34.524  1.00  0.00      PROA N
ATOM   2603  HE2 HIP   371      65.061  30.337  33.518  1.00  0.00      PROA H
ATOM   2604  CD2 HIP   371      65.998  30.669  35.393  1.00  0.00      PROA C
ATOM   2605  HD2 HIP   371      66.888  31.164  35.007  1.00  0.00      PROA H
ATOM   2606  C   HIP   371      66.290  28.127  38.395  1.00  0.00      PROA C
ATOM   2607  O   HIP   371      65.473  27.874  39.266  1.00  0.00      PROA O
ATOM   2608  N   GLU   372      66.466  27.292  37.364  1.00  0.00      PROA N
ATOM   2609  H   GLU   372      67.186  27.477  36.680  1.00  0.00      PROA H
ATOM   2610  CA  GLU   372      65.669  26.106  37.157  1.00  0.00      PROA C
ATOM   2611  HA  GLU   372      64.660  26.275  37.533  1.00  0.00      PROA H
ATOM   2612  CB  GLU   372      65.600  25.771  35.646  1.00  0.00      PROA C
ATOM   2613  HB2 GLU   372      64.961  24.901  35.494  1.00  0.00      PROA H
ATOM   2614  HB3 GLU   372      65.187  26.622  35.103  1.00  0.00      PROA H
ATOM   2615  CG  GLU   372      66.929  25.437  34.941  1.00  0.00      PROA C
ATOM   2616  HG2 GLU   372      67.498  24.735  35.552  1.00  0.00      PROA H
ATOM   2617  HG3 GLU   372      66.723  24.988  33.970  1.00  0.00      PROA H
ATOM   2618  CD  GLU   372      67.807  26.666  34.709  1.00  0.00      PROA C
ATOM   2619  OE1 GLU   372      67.293  27.818  34.743  1.00  0.00      PROA O
ATOM   2620  OE2 GLU   372      69.043  26.458  34.678  1.00  0.00      PROA O
ATOM   2621  C   GLU   372      66.172  24.904  37.920  1.00  0.00      PROA C
ATOM   2622  O   GLU   372      65.390  24.102  38.420  1.00  0.00      PROA O
ATOM   2623  N   ALA   373      67.499  24.737  38.056  1.00  0.00      PROA N
ATOM   2624  H   ALA   373      68.136  25.413  37.661  1.00  0.00      PROA H
ATOM   2625  CA  ALA   373      68.041  23.602  38.760  1.00  0.00      PROA C
ATOM   2626  HA  ALA   373      67.506  22.700  38.463  1.00  0.00      PROA H
ATOM   2627  CB  ALA   373      69.523  23.436  38.430  1.00  0.00      PROA C
ATOM   2628  HB1 ALA   373      70.065  24.333  38.728  1.00  0.00      PROA H
ATOM   2629  HB2 ALA   373      69.921  22.575  38.968  1.00  0.00      PROA H
ATOM   2630  HB3 ALA   373      69.642  23.280  37.358  1.00  0.00      PROA H
ATOM   2631  C   ALA   373      67.900  23.730  40.248  1.00  0.00      PROA C
ATOM   2632  O   ALA   373      67.620  22.759  40.940  1.00  0.00      PROA O
ATOM   2633  N   ILE   374      68.036  24.961  40.782  1.00  0.00      PROA N
ATOM   2634  H   ILE   374      68.279  25.743  40.191  1.00  0.00      PROA H
ATOM   2635  CA  ILE   374      67.843  25.209  42.197  1.00  0.00      PROA C
ATOM   2636  HA  ILE   374      68.376  24.455  42.775  1.00  0.00      PROA H
ATOM   2637  CB  ILE   374      68.368  26.581  42.586  1.00  0.00      PROA C
ATOM   2638  HB  ILE   374      69.400  26.684  42.252  1.00  0.00      PROA H
ATOM   2639  CG2 ILE   374      67.527  27.691  41.940  1.00  0.00      PROA C
ATOM   2640 HG21 ILE   374      66.492  27.603  42.273  1.00  0.00      PROA H
ATOM   2641 HG22 ILE   374      67.921  28.664  42.233  1.00  0.00      PROA H
ATOM   2642 HG23 ILE   374      67.568  27.594  40.855  1.00  0.00      PROA H
ATOM   2643  CG1 ILE   374      68.450  26.755  44.112  1.00  0.00      PROA C
ATOM   2644 HG12 ILE   374      68.564  27.811  44.353  1.00  0.00      PROA H
ATOM   2645 HG13 ILE   374      67.536  26.375  44.571  1.00  0.00      PROA H
ATOM   2646  CD1 ILE   374      69.622  26.009  44.728  1.00  0.00      PROA C
ATOM   2647 HD11 ILE   374      70.554  26.380  44.302  1.00  0.00      PROA H
ATOM   2648 HD12 ILE   374      69.629  26.168  45.807  1.00  0.00      PROA H
ATOM   2649 HD13 ILE   374      69.526  24.943  44.519  1.00  0.00      PROA H
ATOM   2650  C   ILE   374      66.403  24.970  42.629  1.00  0.00      PROA C
ATOM   2651  O   ILE   374      66.130  24.449  43.708  1.00  0.00      PROA O
ATOM   2652  N   GLU   375      65.424  25.261  41.749  1.00  0.00      PROA N
ATOM   2653  H   GLU   375      65.648  25.721  40.879  1.00  0.00      PROA H
ATOM   2654  CA  GLU   375      64.030  24.952  41.963  1.00  0.00      PROA C
ATOM   2655  HA  GLU   375      63.724  25.315  42.945  1.00  0.00      PROA H
ATOM   2656  CB  GLU   375      63.124  25.610  40.904  1.00  0.00      PROA C
ATOM   2657  HB2 GLU   375      63.600  25.543  39.925  1.00  0.00      PROA H
ATOM   2658  HB3 GLU   375      62.164  25.096  40.876  1.00  0.00      PROA H
ATOM   2659  CG  GLU   375      62.840  27.101  41.175  1.00  0.00      PROA C
ATOM   2660  HG2 GLU   375      62.953  27.305  42.240  1.00  0.00      PROA H
ATOM   2661  HG3 GLU   375      63.544  27.714  40.612  1.00  0.00      PROA H
ATOM   2662  CD  GLU   375      61.438  27.592  40.789  1.00  0.00      PROA C
ATOM   2663  OE1 GLU   375      60.528  26.803  40.431  1.00  0.00      PROA O
ATOM   2664  OE2 GLU   375      61.261  28.837  40.946  1.00  0.00      PROA O
ATOM   2665  C   GLU   375      63.735  23.470  41.976  1.00  0.00      PROA C
ATOM   2666  O   GLU   375      62.695  23.035  42.470  1.00  0.00      PROA O
ATOM   2667  N   ALA   376      64.677  22.627  41.506  1.00  0.00      PROA N
ATOM   2668  H   ALA   376      65.473  22.990  41.003  1.00  0.00      PROA H
ATOM   2669  CA  ALA   376      64.588  21.201  41.698  1.00  0.00      PROA C
ATOM   2670  HA  ALA   376      63.609  20.850  41.372  1.00  0.00      PROA H
ATOM   2671  CB  ALA   376      65.672  20.473  40.886  1.00  0.00      PROA C
ATOM   2672  HB1 ALA   376      66.656  20.811  41.208  1.00  0.00      PROA H
ATOM   2673  HB2 ALA   376      65.586  19.399  41.045  1.00  0.00      PROA H
ATOM   2674  HB3 ALA   376      65.541  20.694  39.826  1.00  0.00      PROA H
ATOM   2675  C   ALA   376      64.697  20.790  43.154  1.00  0.00      PROA C
ATOM   2676  O   ALA   376      64.233  19.714  43.531  1.00  0.00      PROA O
ATOM   2677  N   ASN   377      65.256  21.661  44.027  1.00  0.00      PROA N
ATOM   2678  H   ASN   377      65.633  22.537  43.694  1.00  0.00      PROA H
ATOM   2679  CA  ASN   377      65.339  21.386  45.450  1.00  0.00      PROA C
ATOM   2680  HA  ASN   377      65.036  20.356  45.640  1.00  0.00      PROA H
ATOM   2681  CB  ASN   377      66.779  21.577  45.984  1.00  0.00      PROA C
ATOM   2682  HB2 ASN   377      67.137  22.572  45.719  1.00  0.00      PROA H
ATOM   2683  HB3 ASN   377      66.782  21.468  47.069  1.00  0.00      PROA H
ATOM   2684  CG  ASN   377      67.715  20.537  45.380  1.00  0.00      PROA C
ATOM   2685  OD1 ASN   377      67.440  19.825  44.416  1.00  0.00      PROA O
ATOM   2686  ND2 ASN   377      68.902  20.395  46.015  1.00  0.00      PROA N
ATOM   2687 HD21 ASN   377      69.576  19.725  45.674  1.00  0.00      PROA H
ATOM   2688 HD22 ASN   377      69.108  20.959  46.827  1.00  0.00      PROA H
ATOM   2689  C   ASN   377      64.412  22.295  46.227  1.00  0.00      PROA C
ATOM   2690  O   ASN   377      64.556  22.469  47.437  1.00  0.00      PROA O
ATOM   2691  N   SER   378      63.418  22.909  45.556  1.00  0.00      PROA N
ATOM   2692  H   SER   378      63.273  22.711  44.576  1.00  0.00      PROA H
ATOM   2693  CA  SER   378      62.541  23.858  46.206  1.00  0.00      PROA C
ATOM   2694  HA  SER   378      63.136  24.619  46.709  1.00  0.00      PROA H
ATOM   2695  CB  SER   378      61.623  24.546  45.177  1.00  0.00      PROA C
ATOM   2696  HB2 SER   378      62.232  25.062  44.434  1.00  0.00      PROA H
ATOM   2697  HB3 SER   378      61.005  23.797  44.682  1.00  0.00      PROA H
ATOM   2698  OG  SER   378      60.772  25.495  45.808  1.00  0.00      PROA O
ATOM   2699  HG  SER   378      60.211  25.909  45.148  1.00  0.00      PROA H
ATOM   2700  C   SER   378      61.722  23.240  47.311  1.00  0.00      PROA C
ATOM   2701  O   SER   378      61.756  23.670  48.456  1.00  0.00      PROA O
ATOM   2702  N   GLN   379      61.052  22.115  47.060  1.00  0.00      PROA N
ATOM   2703  H   GLN   379      61.129  21.672  46.156  1.00  0.00      PROA H
ATOM   2704  CA  GLN   379      60.201  21.486  48.047  1.00  0.00      PROA C
ATOM   2705  HA  GLN   379      59.613  22.248  48.560  1.00  0.00      PROA H
ATOM   2706  CB  GLN   379      59.227  20.475  47.402  1.00  0.00      PROA C
ATOM   2707  HB2 GLN   379      58.512  20.131  48.149  1.00  0.00      PROA H
ATOM   2708  HB3 GLN   379      58.693  20.956  46.583  1.00  0.00      PROA H
ATOM   2709  CG  GLN   379      59.899  19.232  46.824  1.00  0.00      PROA C
ATOM   2710  HG2 GLN   379      60.695  18.904  47.493  1.00  0.00      PROA H
ATOM   2711  HG3 GLN   379      59.162  18.435  46.719  1.00  0.00      PROA H
ATOM   2712  CD  GLN   379      60.487  19.551  45.465  1.00  0.00      PROA C
ATOM   2713  OE1 GLN   379      60.589  20.633  44.898  1.00  0.00      PROA O
ATOM   2714  NE2 GLN   379      60.952  18.464  44.876  1.00  0.00      PROA N
ATOM   2715 HE21 GLN   379      61.373  18.531  43.961  1.00  0.00      PROA H
ATOM   2716 HE22 GLN   379      60.883  17.572  45.343  1.00  0.00      PROA H
ATOM   2717  C   GLN   379      61.013  20.796  49.124  1.00  0.00      PROA C
ATOM   2718  O   GLN   379      60.550  20.620  50.242  1.00  0.00      PROA O
ATOM   2719  N   TYR   380      62.279  20.439  48.840  1.00  0.00      PROA N
ATOM   2720  H   TYR   380      62.646  20.575  47.909  1.00  0.00      PROA H
ATOM   2721  CA  TYR   380      63.160  19.856  49.831  1.00  0.00      PROA C
ATOM   2722  HA  TYR   380      62.617  19.103  50.403  1.00  0.00      PROA H
ATOM   2723  CB  TYR   380      64.399  19.170  49.194  1.00  0.00      PROA C
ATOM   2724  HB2 TYR   380      64.884  19.862  48.505  1.00  0.00      PROA H
ATOM   2725  HB3 TYR   380      65.101  18.886  49.978  1.00  0.00      PROA H
ATOM   2726  CG  TYR   380      64.062  17.921  48.416  1.00  0.00      PROA C
ATOM   2727  CD1 TYR   380      64.603  16.677  48.801  1.00  0.00      PROA C
ATOM   2728  HD1 TYR   380      65.237  16.608  49.685  1.00  0.00      PROA H
ATOM   2729  CE1 TYR   380      64.339  15.512  48.064  1.00  0.00      PROA C
ATOM   2730  HE1 TYR   380      64.758  14.558  48.383  1.00  0.00      PROA H
ATOM   2731  CZ  TYR   380      63.539  15.592  46.926  1.00  0.00      PROA C
ATOM   2732  OH  TYR   380      63.250  14.475  46.138  1.00  0.00      PROA O
ATOM   2733  HH  TYR   380      63.657  13.669  46.465  1.00  0.00      PROA H
ATOM   2734  CE2 TYR   380      63.028  16.809  46.520  1.00  0.00      PROA C
ATOM   2735  HE2 TYR   380      62.409  16.869  45.625  1.00  0.00      PROA H
ATOM   2736  CD2 TYR   380      63.294  17.975  47.242  1.00  0.00      PROA C
ATOM   2737  HD2 TYR   380      62.902  18.929  46.890  1.00  0.00      PROA H
ATOM   2738  C   TYR   380      63.651  20.903  50.813  1.00  0.00      PROA C
ATOM   2739  O   TYR   380      64.016  20.591  51.944  1.00  0.00      PROA O
ATOM   2740  N   PHE   381      63.631  22.190  50.426  1.00  0.00      PROA N
ATOM   2741  H   PHE   381      63.328  22.433  49.493  1.00  0.00      PROA H
ATOM   2742  CA  PHE   381      64.033  23.256  51.314  1.00  0.00      PROA C
ATOM   2743  HA  PHE   381      64.789  22.886  52.007  1.00  0.00      PROA H
ATOM   2744  CB  PHE   381      64.622  24.433  50.518  1.00  0.00      PROA C
ATOM   2745  HB2 PHE   381      63.998  24.630  49.646  1.00  0.00      PROA H
ATOM   2746  HB3 PHE   381      64.654  25.320  51.150  1.00  0.00      PROA H
ATOM   2747  CG  PHE   381      66.013  24.155  50.037  1.00  0.00      PROA C
ATOM   2748  CD1 PHE   381      66.925  23.412  50.797  1.00  0.00      PROA C
ATOM   2749  HD1 PHE   381      66.628  23.011  51.766  1.00  0.00      PROA H
ATOM   2750  CE1 PHE   381      68.218  23.176  50.328  1.00  0.00      PROA C
ATOM   2751  HE1 PHE   381      68.910  22.573  50.917  1.00  0.00      PROA H
ATOM   2752  CZ  PHE   381      68.630  23.710  49.104  1.00  0.00      PROA C
ATOM   2753  HZ  PHE   381      69.643  23.531  48.743  1.00  0.00      PROA H
ATOM   2754  CE2 PHE   381      67.740  24.476  48.342  1.00  0.00      PROA C
ATOM   2755  HE2 PHE   381      68.062  24.902  47.392  1.00  0.00      PROA H
ATOM   2756  CD2 PHE   381      66.440  24.685  48.816  1.00  0.00      PROA C
ATOM   2757  HD2 PHE   381      65.755  25.277  48.209  1.00  0.00      PROA H
ATOM   2758  C   PHE   381      62.931  23.788  52.162  1.00  0.00      PROA C
ATOM   2759  O   PHE   381      63.139  24.202  53.294  1.00  0.00      PROA O
ATOM   2760  N   HID   382      61.689  23.751  51.682  1.00  0.00      PROA N
ATOM   2761  H   HID   382      61.527  23.480  50.722  1.00  0.00      PROA H
ATOM   2762  CA  HID   382      60.568  24.092  52.507  1.00  0.00      PROA C
ATOM   2763  HA  HID   382      60.738  25.065  52.968  1.00  0.00      PROA H
ATOM   2764  CB  HID   382      59.347  24.136  51.623  1.00  0.00      PROA C
ATOM   2765  HB2 HID   382      59.292  23.221  51.032  1.00  0.00      PROA H
ATOM   2766  HB3 HID   382      58.453  24.223  52.240  1.00  0.00      PROA H
ATOM   2767  CG  HID   382      59.402  25.305  50.691  1.00  0.00      PROA C
ATOM   2768  ND1 HID   382      59.873  25.120  49.435  1.00  0.00      PROA N
ATOM   2769  HD1 HID   382      60.326  24.287  49.087  1.00  0.00      PROA H
ATOM   2770  CE1 HID   382      59.635  26.235  48.726  1.00  0.00      PROA C
ATOM   2771  HE1 HID   382      59.950  26.297  47.684  1.00  0.00      PROA H
ATOM   2772  NE2 HID   382      59.021  27.136  49.441  1.00  0.00      PROA N
ATOM   2773  CD2 HID   382      58.878  26.567  50.686  1.00  0.00      PROA C
ATOM   2774  HD2 HID   382      58.391  27.182  51.443  1.00  0.00      PROA H
ATOM   2775  C   HID   382      60.412  23.153  53.671  1.00  0.00      PROA C
ATOM   2776  O   HID   382      60.224  23.569  54.810  1.00  0.00      PROA O
ATOM   2777  N   LEU   383      60.550  21.848  53.446  1.00  0.00      PROA N
ATOM   2778  H   LEU   383      60.634  21.505  52.500  1.00  0.00      PROA H
ATOM   2779  CA  LEU   383      60.578  20.930  54.547  1.00  0.00      PROA C
ATOM   2780  HA  LEU   383      59.639  20.991  55.097  1.00  0.00      PROA H
ATOM   2781  CB  LEU   383      60.765  19.555  53.984  1.00  0.00      PROA C
ATOM   2782  HB2 LEU   383      61.391  19.609  53.093  1.00  0.00      PROA H
ATOM   2783  HB3 LEU   383      61.245  18.919  54.727  1.00  0.00      PROA H
ATOM   2784  CG  LEU   383      59.462  18.959  53.616  1.00  0.00      PROA C
ATOM   2785  HG  LEU   383      59.624  17.974  53.178  1.00  0.00      PROA H
ATOM   2786  CD1 LEU   383      58.621  18.834  54.848  1.00  0.00      PROA C
ATOM   2787 HD11 LEU   383      58.465  19.821  55.284  1.00  0.00      PROA H
ATOM   2788 HD12 LEU   383      57.658  18.395  54.589  1.00  0.00      PROA H
ATOM   2789 HD13 LEU   383      59.128  18.195  55.571  1.00  0.00      PROA H
ATOM   2790  CD2 LEU   383      58.554  19.573  52.538  1.00  0.00      PROA C
ATOM   2791 HD21 LEU   383      59.084  19.598  51.586  1.00  0.00      PROA H
ATOM   2792 HD22 LEU   383      57.652  18.970  52.435  1.00  0.00      PROA H
ATOM   2793 HD23 LEU   383      58.281  20.588  52.828  1.00  0.00      PROA H
ATOM   2794  C   LEU   383      61.699  21.116  55.517  1.00  0.00      PROA C
ATOM   2795  O   LEU   383      61.485  21.175  56.727  1.00  0.00      PROA O
ATOM   2796  N   ALA   384      62.921  21.296  54.996  1.00  0.00      PROA N
ATOM   2797  H   ALA   384      63.047  21.301  53.994  1.00  0.00      PROA H
ATOM   2798  CA  ALA   384      64.075  21.485  55.835  1.00  0.00      PROA C
ATOM   2799  HA  ALA   384      64.084  20.726  56.617  1.00  0.00      PROA H
ATOM   2800  CB  ALA   384      65.359  21.364  54.999  1.00  0.00      PROA C
ATOM   2801  HB1 ALA   384      65.356  22.123  54.216  1.00  0.00      PROA H
ATOM   2802  HB2 ALA   384      66.227  21.509  55.642  1.00  0.00      PROA H
ATOM   2803  HB3 ALA   384      65.405  20.375  54.544  1.00  0.00      PROA H
ATOM   2804  C   ALA   384      64.053  22.820  56.561  1.00  0.00      PROA C
ATOM   2805  O   ALA   384      64.809  23.022  57.504  1.00  0.00      PROA O
ATOM   2806  N   ALA   385      63.160  23.748  56.164  1.00  0.00      PROA N
ATOM   2807  H   ALA   385      62.523  23.546  55.407  1.00  0.00      PROA H
ATOM   2808  CA  ALA   385      63.063  25.046  56.780  1.00  0.00      PROA C
ATOM   2809  HA  ALA   385      63.913  25.197  57.445  1.00  0.00      PROA H
ATOM   2810  CB  ALA   385      63.066  26.132  55.700  1.00  0.00      PROA C
ATOM   2811  HB1 ALA   385      62.216  25.985  55.034  1.00  0.00      PROA H
ATOM   2812  HB2 ALA   385      62.993  27.113  56.170  1.00  0.00      PROA H
ATOM   2813  HB3 ALA   385      63.991  26.073  55.127  1.00  0.00      PROA H
ATOM   2814  C   ALA   385      61.847  25.223  57.636  1.00  0.00      PROA C
ATOM   2815  O   ALA   385      61.725  26.198  58.371  1.00  0.00      PROA O
ATOM   2816  N   TRP   386      60.923  24.267  57.640  1.00  0.00      PROA N
ATOM   2817  H   TRP   386      61.047  23.442  57.070  1.00  0.00      PROA H
ATOM   2818  CA  TRP   386      59.758  24.440  58.467  1.00  0.00      PROA C
ATOM   2819  HA  TRP   386      59.929  25.256  59.170  1.00  0.00      PROA H
ATOM   2820  CB  TRP   386      58.610  24.761  57.561  1.00  0.00      PROA C
ATOM   2821  HB2 TRP   386      58.741  24.242  56.611  1.00  0.00      PROA H
ATOM   2822  HB3 TRP   386      57.679  24.438  58.026  1.00  0.00      PROA H
ATOM   2823  CG  TRP   386      58.337  26.226  57.152  1.00  0.00      PROA C
ATOM   2824  CD1 TRP   386      58.587  27.253  58.013  1.00  0.00      PROA C
ATOM   2825  HD1 TRP   386      59.031  27.051  58.988  1.00  0.00      PROA H
ATOM   2826  NE1 TRP   386      58.203  28.468  57.454  1.00  0.00      PROA N
ATOM   2827  HE1 TRP   386      58.304  29.373  57.891  1.00  0.00      PROA H
ATOM   2828  CE2 TRP   386      57.667  28.295  56.230  1.00  0.00      PROA C
ATOM   2829  CZ2 TRP   386      57.113  29.199  55.280  1.00  0.00      PROA C
ATOM   2830  HZ2 TRP   386      57.127  30.271  55.474  1.00  0.00      PROA H
ATOM   2831  CH2 TRP   386      56.546  28.687  54.087  1.00  0.00      PROA C
ATOM   2832  HH2 TRP   386      56.112  29.367  53.353  1.00  0.00      PROA H
ATOM   2833  CZ3 TRP   386      56.556  27.355  53.884  1.00  0.00      PROA C
ATOM   2834  HZ3 TRP   386      56.014  26.928  53.040  1.00  0.00      PROA H
ATOM   2835  CE3 TRP   386      57.269  26.609  54.780  1.00  0.00      PROA C
ATOM   2836  HE3 TRP   386      57.509  25.570  54.555  1.00  0.00      PROA H
ATOM   2837  CD2 TRP   386      57.775  26.940  55.989  1.00  0.00      PROA C
ATOM   2838  C   TRP   386      59.410  23.236  59.293  1.00  0.00      PROA C
ATOM   2839  O   TRP   386      58.738  23.343  60.310  1.00  0.00      PROA O
ATOM   2840  N   ALA   387      59.869  22.037  58.929  1.00  0.00      PROA N
ATOM   2841  H   ALA   387      60.334  21.923  58.040  1.00  0.00      PROA H
ATOM   2842  CA  ALA   387      59.694  20.914  59.817  1.00  0.00      PROA C
ATOM   2843  HA  ALA   387      58.673  20.908  60.199  1.00  0.00      PROA H
ATOM   2844  CB  ALA   387      59.958  19.604  59.069  1.00  0.00      PROA C
ATOM   2845  HB1 ALA   387      60.979  19.602  58.688  1.00  0.00      PROA H
ATOM   2846  HB2 ALA   387      59.822  18.764  59.750  1.00  0.00      PROA H
ATOM   2847  HB3 ALA   387      59.260  19.514  58.237  1.00  0.00      PROA H
ATOM   2848  C   ALA   387      60.594  20.996  61.031  1.00  0.00      PROA C
ATOM   2849  O   ALA   387      60.195  20.669  62.134  1.00  0.00      PROA O
ATOM   2850  N   VAL   388      61.839  21.468  60.867  1.00  0.00      PROA N
ATOM   2851  H   VAL   388      62.172  21.704  59.943  1.00  0.00      PROA H
ATOM   2852  CA  VAL   388      62.754  21.660  61.977  1.00  0.00      PROA C
ATOM   2853  HA  VAL   388      62.800  20.748  62.573  1.00  0.00      PROA H
ATOM   2854  CB  VAL   388      64.154  21.988  61.485  1.00  0.00      PROA C
ATOM   2855  HB  VAL   388      64.122  22.889  60.872  1.00  0.00      PROA H
ATOM   2856  CG1 VAL   388      65.100  22.225  62.673  1.00  0.00      PROA C
ATOM   2857 HG11 VAL   388      65.143  21.327  63.289  1.00  0.00      PROA H
ATOM   2858 HG12 VAL   388      66.098  22.459  62.302  1.00  0.00      PROA H
ATOM   2859 HG13 VAL   388      64.731  23.058  63.271  1.00  0.00      PROA H
ATOM   2860  CG2 VAL   388      64.676  20.828  60.620  1.00  0.00      PROA C
ATOM   2861 HG21 VAL   388      64.014  20.684  59.766  1.00  0.00      PROA H
ATOM   2862 HG22 VAL   388      65.680  21.061  60.266  1.00  0.00      PROA H
ATOM   2863 HG23 VAL   388      64.704  19.915  61.215  1.00  0.00      PROA H
ATOM   2864  C   VAL   388      62.278  22.665  63.020  1.00  0.00      PROA C
ATOM   2865  O   VAL   388      62.289  22.324  64.204  1.00  0.00      PROA O
ATOM   2866  N   PRO   389      61.746  23.851  62.708  1.00  0.00      PROA N
ATOM   2867  CD  PRO   389      61.878  24.574  61.436  1.00  0.00      PROA C
ATOM   2868  HD2 PRO   389      61.678  23.893  60.609  1.00  0.00      PROA H
ATOM   2869  HD3 PRO   389      62.890  24.969  61.345  1.00  0.00      PROA H
ATOM   2870  CG  PRO   389      60.837  25.678  61.543  1.00  0.00      PROA C
ATOM   2871  HG2 PRO   389      59.874  25.306  61.192  1.00  0.00      PROA H
ATOM   2872  HG3 PRO   389      61.143  26.527  60.932  1.00  0.00      PROA H
ATOM   2873  CB  PRO   389      60.830  26.012  63.027  1.00  0.00      PROA C
ATOM   2874  HB2 PRO   389      59.853  26.405  63.308  1.00  0.00      PROA H
ATOM   2875  HB3 PRO   389      61.595  26.760  63.235  1.00  0.00      PROA H
ATOM   2876  CA  PRO   389      61.130  24.680  63.735  1.00  0.00      PROA C
ATOM   2877  HA  PRO   389      61.880  24.960  64.475  1.00  0.00      PROA H
ATOM   2878  C   PRO   389      59.886  24.027  64.281  1.00  0.00      PROA C
ATOM   2879  O   PRO   389      59.592  24.215  65.461  1.00  0.00      PROA O
ATOM   2880  N   ALA   390      59.115  23.277  63.471  1.00  0.00      PROA N
ATOM   2881  H   ALA   390      59.333  23.208  62.488  1.00  0.00      PROA H
ATOM   2882  CA  ALA   390      57.965  22.552  63.963  1.00  0.00      PROA C
ATOM   2883  HA  ALA   390      57.310  23.234  64.505  1.00  0.00      PROA H
ATOM   2884  CB  ALA   390      57.167  21.922  62.815  1.00  0.00      PROA C
ATOM   2885  HB1 ALA   390      57.805  21.227  62.267  1.00  0.00      PROA H
ATOM   2886  HB2 ALA   390      56.310  21.385  63.220  1.00  0.00      PROA H
ATOM   2887  HB3 ALA   390      56.820  22.704  62.140  1.00  0.00      PROA H
ATOM   2888  C   ALA   390      58.353  21.486  64.952  1.00  0.00      PROA C
ATOM   2889  O   ALA   390      57.732  21.360  65.999  1.00  0.00      PROA O
ATOM   2890  N   VAL   391      59.436  20.736  64.680  1.00  0.00      PROA N
ATOM   2891  H   VAL   391      59.921  20.850  63.801  1.00  0.00      PROA H
ATOM   2892  CA  VAL   391      59.981  19.744  65.576  1.00  0.00      PROA C
ATOM   2893  HA  VAL   391      59.198  19.041  65.861  1.00  0.00      PROA H
ATOM   2894  CB  VAL   391      61.118  18.960  64.924  1.00  0.00      PROA C
ATOM   2895  HB  VAL   391      61.773  19.647  64.389  1.00  0.00      PROA H
ATOM   2896  CG1 VAL   391      61.953  18.207  65.975  1.00  0.00      PROA C
ATOM   2897 HG11 VAL   391      61.314  17.507  66.514  1.00  0.00      PROA H
ATOM   2898 HG12 VAL   391      62.753  17.660  65.478  1.00  0.00      PROA H
ATOM   2899 HG13 VAL   391      62.383  18.921  66.677  1.00  0.00      PROA H
ATOM   2900  CG2 VAL   391      60.533  17.956  63.914  1.00  0.00      PROA C
ATOM   2901 HG21 VAL   391      59.976  18.494  63.148  1.00  0.00      PROA H
ATOM   2902 HG22 VAL   391      61.343  17.396  63.448  1.00  0.00      PROA H
ATOM   2903 HG23 VAL   391      59.866  17.267  64.431  1.00  0.00      PROA H
ATOM   2904  C   VAL   391      60.413  20.372  66.882  1.00  0.00      PROA C
ATOM   2905  O   VAL   391      60.029  19.945  67.964  1.00  0.00      PROA O
ATOM   2906  N   LYS   392      61.149  21.490  66.827  1.00  0.00      PROA N
ATOM   2907  H   LYS   392      61.449  21.854  65.934  1.00  0.00      PROA H
ATOM   2908  CA  LYS   392      61.539  22.208  68.015  1.00  0.00      PROA C
ATOM   2909  HA  LYS   392      62.048  21.530  68.700  1.00  0.00      PROA H
ATOM   2910  CB  LYS   392      62.491  23.364  67.647  1.00  0.00      PROA C
ATOM   2911  HB2 LYS   392      62.014  24.007  66.907  1.00  0.00      PROA H
ATOM   2912  HB3 LYS   392      62.720  23.946  68.540  1.00  0.00      PROA H
ATOM   2913  CG  LYS   392      63.831  22.926  67.051  1.00  0.00      PROA C
ATOM   2914  HG2 LYS   392      63.659  22.412  66.106  1.00  0.00      PROA H
ATOM   2915  HG3 LYS   392      64.456  23.802  66.878  1.00  0.00      PROA H
ATOM   2916  CD  LYS   392      64.602  21.974  67.971  1.00  0.00      PROA C
ATOM   2917  HD2 LYS   392      64.998  22.530  68.821  1.00  0.00      PROA H
ATOM   2918  HD3 LYS   392      63.932  21.192  68.329  1.00  0.00      PROA H
ATOM   2919  CE  LYS   392      65.770  21.307  67.253  1.00  0.00      PROA C
ATOM   2920  HE2 LYS   392      65.957  20.328  67.694  1.00  0.00      PROA H
ATOM   2921  HE3 LYS   392      65.528  21.188  66.197  1.00  0.00      PROA H
ATOM   2922  NZ  LYS   392      66.995  22.126  67.373  1.00  0.00      PROA N
ATOM   2923  HZ1 LYS   392      67.232  22.236  68.349  1.00  0.00      PROA H
ATOM   2924  HZ2 LYS   392      67.755  21.668  66.892  1.00  0.00      PROA H
ATOM   2925  HZ3 LYS   392      66.834  23.034  66.961  1.00  0.00      PROA H
ATOM   2926  C   LYS   392      60.368  22.722  68.815  1.00  0.00      PROA C
ATOM   2927  O   LYS   392      60.313  22.602  70.031  1.00  0.00      PROA O
ATOM   2928  N   THR   393      59.355  23.257  68.134  1.00  0.00      PROA N
ATOM   2929  H   THR   393      59.398  23.314  67.126  1.00  0.00      PROA H
ATOM   2930  CA  THR   393      58.164  23.777  68.773  1.00  0.00      PROA C
ATOM   2931  HA  THR   393      58.447  24.500  69.538  1.00  0.00      PROA H
ATOM   2932  CB  THR   393      57.282  24.455  67.753  1.00  0.00      PROA C
ATOM   2933  HB  THR   393      56.964  23.728  67.006  1.00  0.00      PROA H
ATOM   2934  CG2 THR   393      56.049  25.049  68.413  1.00  0.00      PROA C
ATOM   2935 HG21 THR   393      56.353  25.785  69.158  1.00  0.00      PROA H
ATOM   2936 HG22 THR   393      55.429  25.533  67.657  1.00  0.00      PROA H
ATOM   2937 HG23 THR   393      55.478  24.257  68.897  1.00  0.00      PROA H
ATOM   2938  OG1 THR   393      57.997  25.535  67.180  1.00  0.00      PROA O
ATOM   2939  HG1 THR   393      57.445  25.974  66.529  1.00  0.00      PROA H
ATOM   2940  C   THR   393      57.381  22.725  69.515  1.00  0.00      PROA C
ATOM   2941  O   THR   393      57.015  22.886  70.678  1.00  0.00      PROA O
ATOM   2942  N   ILE   394      57.163  21.566  68.879  1.00  0.00      PROA N
ATOM   2943  H   ILE   394      57.484  21.443  67.929  1.00  0.00      PROA H
ATOM   2944  CA  ILE   394      56.478  20.461  69.501  1.00  0.00      PROA C
ATOM   2945  HA  ILE   394      55.564  20.821  69.975  1.00  0.00      PROA H
ATOM   2946  CB  ILE   394      56.141  19.442  68.420  1.00  0.00      PROA C
ATOM   2947  HB  ILE   394      55.695  18.559  68.878  1.00  0.00      PROA H
ATOM   2948  CG2 ILE   394      55.138  20.060  67.414  1.00  0.00      PROA C
ATOM   2949 HG21 ILE   394      55.582  20.942  66.953  1.00  0.00      PROA H
ATOM   2950 HG22 ILE   394      54.899  19.328  66.642  1.00  0.00      PROA H
ATOM   2951 HG23 ILE   394      54.226  20.345  67.938  1.00  0.00      PROA H
ATOM   2952  CG1 ILE   394      57.331  18.676  67.841  1.00  0.00      PROA C
ATOM   2953 HG12 ILE   394      57.909  19.336  67.194  1.00  0.00      PROA H
ATOM   2954 HG13 ILE   394      57.964  18.318  68.653  1.00  0.00      PROA H
ATOM   2955  CD1 ILE   394      56.961  17.461  67.007  1.00  0.00      PROA C
ATOM   2956 HD11 ILE   394      56.347  17.773  66.162  1.00  0.00      PROA H
ATOM   2957 HD12 ILE   394      57.869  16.983  66.639  1.00  0.00      PROA H
ATOM   2958 HD13 ILE   394      56.402  16.755  67.621  1.00  0.00      PROA H
ATOM   2959  C   ILE   394      57.281  19.865  70.641  1.00  0.00      PROA C
ATOM   2960  O   ILE   394      56.744  19.429  71.658  1.00  0.00      PROA O
ATOM   2961  N   THR   395      58.620  19.866  70.518  1.00  0.00      PROA N
ATOM   2962  H   THR   395      59.048  20.190  69.663  1.00  0.00      PROA H
ATOM   2963  CA  THR   395      59.506  19.413  71.579  1.00  0.00      PROA C
ATOM   2964  HA  THR   395      59.215  18.411  71.893  1.00  0.00      PROA H
ATOM   2965  CB  THR   395      60.960  19.360  71.142  1.00  0.00      PROA C
ATOM   2966  HB  THR   395      61.373  20.368  71.131  1.00  0.00      PROA H
ATOM   2967  CG2 THR   395      61.789  18.506  72.091  1.00  0.00      PROA C
ATOM   2968 HG21 THR   395      61.394  17.491  72.106  1.00  0.00      PROA H
ATOM   2969 HG22 THR   395      62.825  18.488  71.752  1.00  0.00      PROA H
ATOM   2970 HG23 THR   395      61.743  18.929  73.094  1.00  0.00      PROA H
ATOM   2971  OG1 THR   395      61.078  18.695  69.902  1.00  0.00      PROA O
ATOM   2972  HG1 THR   395      62.001  18.670  69.640  1.00  0.00      PROA H
ATOM   2973  C   THR   395      59.398  20.288  72.800  1.00  0.00      PROA C
ATOM   2974  O   THR   395      59.305  19.802  73.923  1.00  0.00      PROA O
ATOM   2975  N   ILE   396      59.361  21.621  72.617  1.00  0.00      PROA N
ATOM   2976  H   ILE   396      59.461  22.007  71.689  1.00  0.00      PROA H
ATOM   2977  CA  ILE   396      59.180  22.543  73.720  1.00  0.00      PROA C
ATOM   2978  HA  ILE   396      59.837  22.261  74.542  1.00  0.00      PROA H
ATOM   2979  CB  ILE   396      59.502  23.974  73.329  1.00  0.00      PROA C
ATOM   2980  HB  ILE   396      58.829  24.294  72.533  1.00  0.00      PROA H
ATOM   2981  CG2 ILE   396      59.329  24.908  74.543  1.00  0.00      PROA C
ATOM   2982 HG21 ILE   396      60.002  24.596  75.341  1.00  0.00      PROA H
ATOM   2983 HG22 ILE   396      59.563  25.932  74.250  1.00  0.00      PROA H
ATOM   2984 HG23 ILE   396      58.299  24.858  74.896  1.00  0.00      PROA H
ATOM   2985  CG1 ILE   396      60.945  24.081  72.803  1.00  0.00      PROA C
ATOM   2986 HG12 ILE   396      61.110  23.323  72.038  1.00  0.00      PROA H
ATOM   2987 HG13 ILE   396      61.103  25.071  72.374  1.00  0.00      PROA H
ATOM   2988  CD1 ILE   396      62.004  23.878  73.883  1.00  0.00      PROA C
ATOM   2989 HD11 ILE   396      61.890  22.887  74.322  1.00  0.00      PROA H
ATOM   2990 HD12 ILE   396      62.996  23.967  73.440  1.00  0.00      PROA H
ATOM   2991 HD13 ILE   396      61.883  24.634  74.658  1.00  0.00      PROA H
ATOM   2992  C   ILE   396      57.807  22.464  74.329  1.00  0.00      PROA C
ATOM   2993  O   ILE   396      57.661  22.516  75.544  1.00  0.00      PROA O
ATOM   2994  N   LEU   397      56.755  22.321  73.517  1.00  0.00      PROA N
ATOM   2995  H   LEU   397      56.885  22.327  72.516  1.00  0.00      PROA H
ATOM   2996  CA  LEU   397      55.409  22.154  74.024  1.00  0.00      PROA C
ATOM   2997  HA  LEU   397      55.184  22.953  74.729  1.00  0.00      PROA H
ATOM   2998  CB  LEU   397      54.417  22.205  72.868  1.00  0.00      PROA C
ATOM   2999  HB2 LEU   397      54.681  21.449  72.128  1.00  0.00      PROA H
ATOM   3000  HB3 LEU   397      53.412  22.011  73.242  1.00  0.00      PROA H
ATOM   3001  CG  LEU   397      54.399  23.571  72.158  1.00  0.00      PROA C
ATOM   3002  HG  LEU   397      55.405  23.990  72.149  1.00  0.00      PROA H
ATOM   3003  CD1 LEU   397      53.902  23.344  70.719  1.00  0.00      PROA C
ATOM   3004 HD11 LEU   397      52.900  22.917  70.743  1.00  0.00      PROA H
ATOM   3005 HD12 LEU   397      53.878  24.296  70.188  1.00  0.00      PROA H
ATOM   3006 HD13 LEU   397      54.576  22.659  70.205  1.00  0.00      PROA H
ATOM   3007  CD2 LEU   397      53.551  24.512  72.980  1.00  0.00      PROA C
ATOM   3008 HD21 LEU   397      53.980  24.611  73.977  1.00  0.00      PROA H
ATOM   3009 HD22 LEU   397      53.521  25.490  72.499  1.00  0.00      PROA H
ATOM   3010 HD23 LEU   397      52.539  24.115  73.059  1.00  0.00      PROA H
ATOM   3011  C   LEU   397      55.187  20.886  74.817  1.00  0.00      PROA C
ATOM   3012  O   LEU   397      54.518  20.898  75.846  1.00  0.00      PROA O
ATOM   3013  N   ALA   398      55.772  19.757  74.378  1.00  0.00      PROA N
ATOM   3014  H   ALA   398      56.208  19.736  73.467  1.00  0.00      PROA H
ATOM   3015  CA  ALA   398      55.806  18.549  75.172  1.00  0.00      PROA C
ATOM   3016  HA  ALA   398      54.794  18.293  75.488  1.00  0.00      PROA H
ATOM   3017  CB  ALA   398      56.382  17.378  74.359  1.00  0.00      PROA C
ATOM   3018  HB1 ALA   398      57.397  17.619  74.043  1.00  0.00      PROA H
ATOM   3019  HB2 ALA   398      56.397  16.479  74.975  1.00  0.00      PROA H
ATOM   3020  HB3 ALA   398      55.760  17.204  73.480  1.00  0.00      PROA H
ATOM   3021  C   ALA   398      56.586  18.714  76.459  1.00  0.00      PROA C
ATOM   3022  O   ALA   398      56.166  18.267  77.521  1.00  0.00      PROA O
ATOM   3023  N   MET   399      57.727  19.431  76.397  1.00  0.00      PROA N
ATOM   3024  H   MET   399      58.059  19.774  75.507  1.00  0.00      PROA H
ATOM   3025  CA  MET   399      58.512  19.735  77.571  1.00  0.00      PROA C
ATOM   3026  HA  MET   399      58.603  18.843  78.190  1.00  0.00      PROA H
ATOM   3027  CB  MET   399      59.926  20.213  77.157  1.00  0.00      PROA C
ATOM   3028  HB2 MET   399      59.873  20.711  76.189  1.00  0.00      PROA H
ATOM   3029  HB3 MET   399      60.308  20.910  77.903  1.00  0.00      PROA H
ATOM   3030  CG  MET   399      60.941  19.062  77.034  1.00  0.00      PROA C
ATOM   3031  HG2 MET   399      60.491  18.237  76.481  1.00  0.00      PROA H
ATOM   3032  HG3 MET   399      61.827  19.412  76.504  1.00  0.00      PROA H
ATOM   3033  SD  MET   399      61.501  18.393  78.635  1.00  0.00      PROA S
ATOM   3034  CE  MET   399      62.038  19.938  79.426  1.00  0.00      PROA C
ATOM   3035  HE1 MET   399      61.193  20.623  79.497  1.00  0.00      PROA H
ATOM   3036  HE2 MET   399      62.416  19.723  80.425  1.00  0.00      PROA H
ATOM   3037  HE3 MET   399      62.828  20.397  78.830  1.00  0.00      PROA H
ATOM   3038  C   MET   399      57.872  20.754  78.491  1.00  0.00      PROA C
ATOM   3039  O   MET   399      58.172  20.821  79.680  1.00  0.00      PROA O
ATOM   3040  N   GLY   400      56.990  21.618  77.957  1.00  0.00      PROA N
ATOM   3041  H   GLY   400      56.786  21.585  76.968  1.00  0.00      PROA H
ATOM   3042  CA  GLY   400      56.291  22.625  78.726  1.00  0.00      PROA C
ATOM   3043  HA2 GLY   400      55.577  23.142  78.085  1.00  0.00      PROA H
ATOM   3044  HA3 GLY   400      55.760  22.150  79.550  1.00  0.00      PROA H
ATOM   3045  C   GLY   400      57.176  23.683  79.331  1.00  0.00      PROA C
ATOM   3046  O   GLY   400      56.999  24.066  80.482  1.00  0.00      PROA O
ATOM   3047  N   GLN   401      58.168  24.191  78.573  1.00  0.00      PROA N
ATOM   3048  H   GLN   401      58.262  23.906  77.609  1.00  0.00      PROA H
ATOM   3049  CA  GLN   401      59.141  25.155  79.076  1.00  0.00      PROA C
ATOM   3050  HA  GLN   401      59.158  25.121  80.165  1.00  0.00      PROA H
ATOM   3051  CB  GLN   401      60.556  24.831  78.546  1.00  0.00      PROA C
ATOM   3052  HB2 GLN   401      60.499  24.578  77.487  1.00  0.00      PROA H
ATOM   3053  HB3 GLN   401      61.201  25.699  78.677  1.00  0.00      PROA H
ATOM   3054  CG  GLN   401      61.219  23.645  79.272  1.00  0.00      PROA C
ATOM   3055  HG2 GLN   401      60.467  23.101  79.843  1.00  0.00      PROA H
ATOM   3056  HG3 GLN   401      61.672  22.978  78.540  1.00  0.00      PROA H
ATOM   3057  CD  GLN   401      62.312  24.112  80.240  1.00  0.00      PROA C
ATOM   3058  OE1 GLN   401      62.437  25.255  80.659  1.00  0.00      PROA O
ATOM   3059  NE2 GLN   401      63.210  23.163  80.589  1.00  0.00      PROA N
ATOM   3060 HE21 GLN   401      63.961  23.393  81.224  1.00  0.00      PROA H
ATOM   3061 HE22 GLN   401      63.125  22.230  80.214  1.00  0.00      PROA H
ATOM   3062  C   GLN   401      58.793  26.588  78.733  1.00  0.00      PROA C
ATOM   3063  O   GLN   401      59.641  27.462  78.591  1.00  0.00      PROA O
ATOM   3064  N   VAL   402      57.502  26.862  78.525  1.00  0.00      PROA N
ATOM   3065  H   VAL   402      56.814  26.125  78.580  1.00  0.00      PROA H
ATOM   3066  CA  VAL   402      57.048  28.202  78.220  1.00  0.00      PROA C
ATOM   3067  HA  VAL   402      57.682  28.632  77.444  1.00  0.00      PROA H
ATOM   3068  CB  VAL   402      55.621  28.195  77.727  1.00  0.00      PROA C
ATOM   3069  HB  VAL   402      54.952  27.946  78.551  1.00  0.00      PROA H
ATOM   3070  CG1 VAL   402      55.220  29.560  77.172  1.00  0.00      PROA C
ATOM   3071 HG11 VAL   402      55.873  29.820  76.339  1.00  0.00      PROA H
ATOM   3072 HG12 VAL   402      54.187  29.523  76.825  1.00  0.00      PROA H
ATOM   3073 HG13 VAL   402      55.313  30.313  77.954  1.00  0.00      PROA H
ATOM   3074  CG2 VAL   402      55.477  27.155  76.623  1.00  0.00      PROA C
ATOM   3075 HG21 VAL   402      55.734  26.171  77.015  1.00  0.00      PROA H
ATOM   3076 HG22 VAL   402      54.448  27.146  76.263  1.00  0.00      PROA H
ATOM   3077 HG23 VAL   402      56.147  27.403  75.800  1.00  0.00      PROA H
ATOM   3078  C   VAL   402      57.161  29.102  79.433  1.00  0.00      PROA C
ATOM   3079  O   VAL   402      56.708  28.739  80.524  1.00  0.00      PROA O
ATOM   3080  N   ASP   403      57.782  30.282  79.251  1.00  0.00      PROA N
ATOM   3081  H   ASP   403      58.066  30.564  78.324  1.00  0.00      PROA H
ATOM   3082  CA  ASP   403      58.072  31.189  80.334  1.00  0.00      PROA C
ATOM   3083  HA  ASP   403      57.597  30.830  81.247  1.00  0.00      PROA H
ATOM   3084  CB  ASP   403      59.602  31.285  80.568  1.00  0.00      PROA C
ATOM   3085  HB2 ASP   403      60.094  31.584  79.642  1.00  0.00      PROA H
ATOM   3086  HB3 ASP   403      59.806  32.026  81.341  1.00  0.00      PROA H
ATOM   3087  CG  ASP   403      60.179  29.949  81.013  1.00  0.00      PROA C
ATOM   3088  OD1 ASP   403      59.499  29.193  81.743  1.00  0.00      PROA O
ATOM   3089  OD2 ASP   403      61.413  29.779  80.831  1.00  0.00      PROA O
ATOM   3090  C   ASP   403      57.492  32.555  80.001  1.00  0.00      PROA C
ATOM   3091  O   ASP   403      56.738  32.729  79.042  1.00  0.00      PROA O
ATOM   3092  N   GLY   404      57.834  33.587  80.794  1.00  0.00      PROA N
ATOM   3093  H   GLY   404      58.423  33.430  81.600  1.00  0.00      PROA H
ATOM   3094  CA  GLY   404      57.379  34.931  80.525  1.00  0.00      PROA C
ATOM   3095  HA2 GLY   404      57.442  35.129  79.455  1.00  0.00      PROA H
ATOM   3096  HA3 GLY   404      56.346  35.038  80.854  1.00  0.00      PROA H
ATOM   3097  C   GLY   404      58.209  35.952  81.241  1.00  0.00      PROA C
ATOM   3098  O   GLY   404      58.845  35.680  82.260  1.00  0.00      PROA O
ATOM   3099  N   ASP   405      58.175  37.164  80.670  1.00  0.00      PROA N
ATOM   3100  H   ASP   405      57.714  37.290  79.781  1.00  0.00      PROA H
ATOM   3101  CA  ASP   405      58.750  38.364  81.211  1.00  0.00      PROA C
ATOM   3102  HA  ASP   405      58.895  38.246  82.285  1.00  0.00      PROA H
ATOM   3103  CB  ASP   405      60.116  38.672  80.564  1.00  0.00      PROA C
ATOM   3104  HB2 ASP   405      60.866  37.980  80.950  1.00  0.00      PROA H
ATOM   3105  HB3 ASP   405      60.040  38.558  79.483  1.00  0.00      PROA H
ATOM   3106  CG  ASP   405      60.577  40.089  80.864  1.00  0.00      PROA C
ATOM   3107  OD1 ASP   405      60.635  40.450  82.068  1.00  0.00      PROA O
ATOM   3108  OD2 ASP   405      60.609  40.867  79.879  1.00  0.00      PROA O
ATOM   3109  C   ASP   405      57.766  39.493  80.997  1.00  0.00      PROA C
ATOM   3110  O   ASP   405      57.003  39.520  80.037  1.00  0.00      PROA O
ATOM   3111  N   LEU   406      57.773  40.472  81.902  1.00  0.00      PROA N
ATOM   3112  H   LEU   406      58.557  40.572  82.531  1.00  0.00      PROA H
ATOM   3113  CA  LEU   406      56.709  41.426  82.050  1.00  0.00      PROA C
ATOM   3114  HA  LEU   406      55.764  40.966  81.760  1.00  0.00      PROA H
ATOM   3115  CB  LEU   406      56.647  41.868  83.527  1.00  0.00      PROA C
ATOM   3116  HB2 LEU   406      57.507  42.497  83.756  1.00  0.00      PROA H
ATOM   3117  HB3 LEU   406      55.730  42.431  83.701  1.00  0.00      PROA H
ATOM   3118  CG  LEU   406      56.660  40.681  84.510  1.00  0.00      PROA C
ATOM   3119  HG  LEU   406      57.609  40.151  84.428  1.00  0.00      PROA H
ATOM   3120  CD1 LEU   406      56.488  41.181  85.944  1.00  0.00      PROA C
ATOM   3121 HD11 LEU   406      55.538  41.708  86.034  1.00  0.00      PROA H
ATOM   3122 HD12 LEU   406      56.499  40.333  86.629  1.00  0.00      PROA H
ATOM   3123 HD13 LEU   406      57.304  41.859  86.193  1.00  0.00      PROA H
ATOM   3124  CD2 LEU   406      55.576  39.656  84.176  1.00  0.00      PROA C
ATOM   3125 HD21 LEU   406      55.738  39.269  83.170  1.00  0.00      PROA H
ATOM   3126 HD22 LEU   406      55.618  38.835  84.892  1.00  0.00      PROA H
ATOM   3127 HD23 LEU   406      54.596  40.132  84.228  1.00  0.00      PROA H
ATOM   3128  C   LEU   406      56.883  42.635  81.166  1.00  0.00      PROA C
ATOM   3129  O   LEU   406      55.898  43.206  80.691  1.00  0.00      PROA O
ATOM   3130  N   LEU   407      58.141  43.042  80.902  1.00  0.00      PROA N
ATOM   3131  H   LEU   407      58.925  42.571  81.331  1.00  0.00      PROA H
ATOM   3132  CA  LEU   407      58.368  44.151  80.004  1.00  0.00      PROA C
ATOM   3133  HA  LEU   407      57.557  44.872  80.105  1.00  0.00      PROA H
ATOM   3134  CB  LEU   407      59.694  44.906  80.273  1.00  0.00      PROA C
ATOM   3135  HB2 LEU   407      59.808  45.711  79.546  1.00  0.00      PROA H
ATOM   3136  HB3 LEU   407      59.676  45.326  81.279  1.00  0.00      PROA H
ATOM   3137  CG  LEU   407      61.004  44.098  80.193  1.00  0.00      PROA C
ATOM   3138  HG  LEU   407      60.867  43.248  79.524  1.00  0.00      PROA H
ATOM   3139  CD1 LEU   407      62.151  44.969  79.658  1.00  0.00      PROA C
ATOM   3140 HD11 LEU   407      62.304  45.819  80.323  1.00  0.00      PROA H
ATOM   3141 HD12 LEU   407      63.066  44.378  79.610  1.00  0.00      PROA H
ATOM   3142 HD13 LEU   407      61.900  45.330  78.660  1.00  0.00      PROA H
ATOM   3143  CD2 LEU   407      61.400  43.526  81.557  1.00  0.00      PROA C
ATOM   3144 HD21 LEU   407      60.611  42.866  81.917  1.00  0.00      PROA H
ATOM   3145 HD22 LEU   407      62.328  42.963  81.460  1.00  0.00      PROA H
ATOM   3146 HD23 LEU   407      61.542  44.341  82.266  1.00  0.00      PROA H
ATOM   3147  C   LEU   407      58.246  43.675  78.581  1.00  0.00      PROA C
ATOM   3148  O   LEU   407      57.687  44.361  77.724  1.00  0.00      PROA O
ATOM   3149  N   SER   408      58.654  42.413  78.318  1.00  0.00      PROA N
ATOM   3150  H   SER   408      59.161  41.891  79.018  1.00  0.00      PROA H
ATOM   3151  CA  SER   408      58.391  41.766  77.053  1.00  0.00      PROA C
ATOM   3152  HA  SER   408      58.777  42.382  76.241  1.00  0.00      PROA H
ATOM   3153  CB  SER   408      59.083  40.367  77.002  1.00  0.00      PROA C
ATOM   3154  HB2 SER   408      59.256  40.084  75.964  1.00  0.00      PROA H
ATOM   3155  HB3 SER   408      60.036  40.414  77.529  1.00  0.00      PROA H
ATOM   3156  OG  SER   408      58.345  39.297  77.595  1.00  0.00      PROA O
ATOM   3157  HG  SER   408      58.846  38.481  77.517  1.00  0.00      PROA H
ATOM   3158  C   SER   408      56.900  41.632  76.826  1.00  0.00      PROA C
ATOM   3159  O   SER   408      56.354  41.960  75.776  1.00  0.00      PROA O
ATOM   3160  N   GLY   409      56.164  41.180  77.866  1.00  0.00      PROA N
ATOM   3161  H   GLY   409      56.590  41.068  78.775  1.00  0.00      PROA H
ATOM   3162  CA  GLY   409      54.760  40.833  77.764  1.00  0.00      PROA C
ATOM   3163  HA2 GLY   409      54.371  40.593  78.753  1.00  0.00      PROA H
ATOM   3164  HA3 GLY   409      54.206  41.676  77.351  1.00  0.00      PROA H
ATOM   3165  C   GLY   409      54.479  39.652  76.884  1.00  0.00      PROA C
ATOM   3166  O   GLY   409      53.339  39.428  76.506  1.00  0.00      PROA O
ATOM   3167  N   VAL   410      55.512  38.879  76.520  1.00  0.00      PROA N
ATOM   3168  H   VAL   410      56.436  39.064  76.885  1.00  0.00      PROA H
ATOM   3169  CA  VAL   410      55.338  37.773  75.608  1.00  0.00      PROA C
ATOM   3170  HA  VAL   410      54.275  37.573  75.477  1.00  0.00      PROA H
ATOM   3171  CB  VAL   410      55.931  38.026  74.217  1.00  0.00      PROA C
ATOM   3172  HB  VAL   410      55.721  37.172  73.571  1.00  0.00      PROA H
ATOM   3173  CG1 VAL   410      55.307  39.293  73.599  1.00  0.00      PROA C
ATOM   3174 HG11 VAL   410      55.516  40.151  74.238  1.00  0.00      PROA H
ATOM   3175 HG12 VAL   410      55.734  39.465  72.611  1.00  0.00      PROA H
ATOM   3176 HG13 VAL   410      54.228  39.162  73.510  1.00  0.00      PROA H
ATOM   3177  CG2 VAL   410      57.464  38.147  74.238  1.00  0.00      PROA C
ATOM   3178 HG21 VAL   410      57.897  37.224  74.623  1.00  0.00      PROA H
ATOM   3179 HG22 VAL   410      57.830  38.326  73.227  1.00  0.00      PROA H
ATOM   3180 HG23 VAL   410      57.754  38.979  74.881  1.00  0.00      PROA H
ATOM   3181  C   VAL   410      55.905  36.531  76.242  1.00  0.00      PROA C
ATOM   3182  O   VAL   410      56.669  36.574  77.208  1.00  0.00      PROA O
ATOM   3183  N   CYX   411      55.485  35.363  75.729  1.00  0.00      PROA N
ATOM   3184  H   CYX   411      54.850  35.355  74.944  1.00  0.00      PROA H
ATOM   3185  CA  CYX   411      55.907  34.088  76.257  1.00  0.00      PROA C
ATOM   3186  HA  CYX   411      56.330  34.228  77.251  1.00  0.00      PROA H
ATOM   3187  CB  CYX   411      54.718  33.105  76.361  1.00  0.00      PROA C
ATOM   3188  HB2 CYX   411      54.136  33.140  75.441  1.00  0.00      PROA H
ATOM   3189  HB3 CYX   411      55.095  32.094  76.514  1.00  0.00      PROA H
ATOM   3190  SG  CYX   411      53.624  33.527  77.751  1.00  0.00      PROA S
ATOM   3191  C   CYX   411      56.964  33.516  75.352  1.00  0.00      PROA C
ATOM   3192  O   CYX   411      56.759  33.389  74.149  1.00  0.00      PROA O
ATOM   3193  N   TYR   412      58.142  33.179  75.910  1.00  0.00      PROA N
ATOM   3194  H   TYR   412      58.260  33.232  76.912  1.00  0.00      PROA H
ATOM   3195  CA  TYR   412      59.267  32.736  75.116  1.00  0.00      PROA C
ATOM   3196  HA  TYR   412      58.904  32.211  74.233  1.00  0.00      PROA H
ATOM   3197  CB  TYR   412      60.143  33.931  74.652  1.00  0.00      PROA C
ATOM   3198  HB2 TYR   412      59.502  34.725  74.269  1.00  0.00      PROA H
ATOM   3199  HB3 TYR   412      60.722  34.306  75.495  1.00  0.00      PROA H
ATOM   3200  CG  TYR   412      61.099  33.527  73.561  1.00  0.00      PROA C
ATOM   3201  CD1 TYR   412      60.603  32.972  72.372  1.00  0.00      PROA C
ATOM   3202  HD1 TYR   412      59.529  32.842  72.238  1.00  0.00      PROA H
ATOM   3203  CE1 TYR   412      61.477  32.580  71.351  1.00  0.00      PROA C
ATOM   3204  HE1 TYR   412      61.082  32.147  70.432  1.00  0.00      PROA H
ATOM   3205  CZ  TYR   412      62.855  32.740  71.502  1.00  0.00      PROA C
ATOM   3206  OH  TYR   412      63.726  32.396  70.447  1.00  0.00      PROA O
ATOM   3207  HH  TYR   412      63.265  32.062  69.674  1.00  0.00      PROA H
ATOM   3208  CE2 TYR   412      63.362  33.272  72.693  1.00  0.00      PROA C
ATOM   3209  HE2 TYR   412      64.438  33.379  72.828  1.00  0.00      PROA H
ATOM   3210  CD2 TYR   412      62.487  33.669  73.715  1.00  0.00      PROA C
ATOM   3211  HD2 TYR   412      62.892  34.090  74.635  1.00  0.00      PROA H
ATOM   3212  C   TYR   412      60.078  31.734  75.918  1.00  0.00      PROA C
ATOM   3213  O   TYR   412      59.917  31.587  77.124  1.00  0.00      PROA O
ATOM   3214  N   VAL   413      60.904  30.932  75.218  1.00  0.00      PROA N
ATOM   3215  H   VAL   413      61.092  31.128  74.245  1.00  0.00      PROA H
ATOM   3216  CA  VAL   413      61.563  29.774  75.770  1.00  0.00      PROA C
ATOM   3217  HA  VAL   413      60.953  29.356  76.571  1.00  0.00      PROA H
ATOM   3218  CB  VAL   413      61.775  28.696  74.711  1.00  0.00      PROA C
ATOM   3219  HB  VAL   413      60.809  28.321  74.375  1.00  0.00      PROA H
ATOM   3220  CG1 VAL   413      62.531  29.227  73.486  1.00  0.00      PROA C
ATOM   3221 HG11 VAL   413      63.509  29.595  73.794  1.00  0.00      PROA H
ATOM   3222 HG12 VAL   413      62.658  28.423  72.761  1.00  0.00      PROA H
ATOM   3223 HG13 VAL   413      61.963  30.039  73.032  1.00  0.00      PROA H
ATOM   3224  CG2 VAL   413      62.387  27.396  75.261  1.00  0.00      PROA C
ATOM   3225 HG21 VAL   413      61.728  26.977  76.020  1.00  0.00      PROA H
ATOM   3226 HG22 VAL   413      62.508  26.679  74.449  1.00  0.00      PROA H
ATOM   3227 HG23 VAL   413      63.360  27.611  75.703  1.00  0.00      PROA H
ATOM   3228  C   VAL   413      62.876  30.157  76.384  1.00  0.00      PROA C
ATOM   3229  O   VAL   413      63.597  31.033  75.908  1.00  0.00      PROA O
ATOM   3230  N   GLY   414      63.211  29.496  77.502  1.00  0.00      PROA N
ATOM   3231  H   GLY   414      62.533  28.905  77.962  1.00  0.00      PROA H
ATOM   3232  CA  GLY   414      64.527  29.593  78.093  1.00  0.00      PROA C
ATOM   3233  HA2 GLY   414      64.741  28.684  78.656  1.00  0.00      PROA H
ATOM   3234  HA3 GLY   414      65.271  29.715  77.306  1.00  0.00      PROA H
ATOM   3235  C   GLY   414      64.684  30.743  79.033  1.00  0.00      PROA C
ATOM   3236  O   GLY   414      65.772  30.967  79.556  1.00  0.00      PROA O
ATOM   3237  N   LEU   415      63.622  31.518  79.310  1.00  0.00      PROA N
ATOM   3238  H   LEU   415      62.729  31.325  78.878  1.00  0.00      PROA H
ATOM   3239  CA  LEU   415      63.763  32.624  80.225  1.00  0.00      PROA C
ATOM   3240  HA  LEU   415      64.612  33.238  79.925  1.00  0.00      PROA H
ATOM   3241  CB  LEU   415      62.512  33.531  80.259  1.00  0.00      PROA C
ATOM   3242  HB2 LEU   415      61.614  32.914  80.234  1.00  0.00      PROA H
ATOM   3243  HB3 LEU   415      62.518  34.126  81.173  1.00  0.00      PROA H
ATOM   3244  CG  LEU   415      62.378  34.533  79.094  1.00  0.00      PROA C
ATOM   3245  HG  LEU   415      63.142  35.306  79.189  1.00  0.00      PROA H
ATOM   3246  CD1 LEU   415      62.546  33.887  77.716  1.00  0.00      PROA C
ATOM   3247 HD11 LEU   415      61.783  33.121  77.578  1.00  0.00      PROA H
ATOM   3248 HD12 LEU   415      62.440  34.648  76.942  1.00  0.00      PROA H
ATOM   3249 HD13 LEU   415      63.534  33.432  77.645  1.00  0.00      PROA H
ATOM   3250  CD2 LEU   415      61.026  35.252  79.171  1.00  0.00      PROA C
ATOM   3251 HD21 LEU   415      60.953  35.790  80.116  1.00  0.00      PROA H
ATOM   3252 HD22 LEU   415      60.942  35.957  78.344  1.00  0.00      PROA H
ATOM   3253 HD23 LEU   415      60.221  34.520  79.107  1.00  0.00      PROA H
ATOM   3254  C   LEU   415      64.032  32.124  81.622  1.00  0.00      PROA C
ATOM   3255  O   LEU   415      65.050  32.433  82.220  1.00  0.00      PROA O
ATOM   3256  N   SER   416      63.159  31.273  82.165  1.00  0.00      PROA N
ATOM   3257  H   SER   416      62.354  30.970  81.637  1.00  0.00      PROA H
ATOM   3258  CA  SER   416      63.331  30.761  83.510  1.00  0.00      PROA C
ATOM   3259  HA  SER   416      63.599  31.578  84.179  1.00  0.00      PROA H
ATOM   3260  CB  SER   416      62.024  30.104  84.024  1.00  0.00      PROA C
ATOM   3261  HB2 SER   416      62.071  30.003  85.109  1.00  0.00      PROA H
ATOM   3262  HB3 SER   416      61.173  30.729  83.754  1.00  0.00      PROA H
ATOM   3263  OG  SER   416      61.791  28.806  83.484  1.00  0.00      PROA O
ATOM   3264  HG  SER   416      60.971  28.454  83.839  1.00  0.00      PROA H
ATOM   3265  C   SER   416      64.465  29.762  83.609  1.00  0.00      PROA C
ATOM   3266  O   SER   416      65.214  29.726  84.584  1.00  0.00      PROA O
ATOM   3267  N   SER   417      64.655  28.948  82.560  1.00  0.00      PROA N
ATOM   3268  H   SER   417      64.113  29.074  81.717  1.00  0.00      PROA H
ATOM   3269  CA  SER   417      65.617  27.874  82.569  1.00  0.00      PROA C
ATOM   3270  HA  SER   417      66.021  27.756  83.574  1.00  0.00      PROA H
ATOM   3271  CB  SER   417      64.991  26.526  82.140  1.00  0.00      PROA C
ATOM   3272  HB2 SER   417      64.243  26.223  82.873  1.00  0.00      PROA H
ATOM   3273  HB3 SER   417      64.518  26.638  81.164  1.00  0.00      PROA H
ATOM   3274  OG  SER   417      65.970  25.484  82.045  1.00  0.00      PROA O
ATOM   3275  HG  SER   417      65.543  24.667  81.778  1.00  0.00      PROA H
ATOM   3276  C   SER   417      66.752  28.230  81.648  1.00  0.00      PROA C
ATOM   3277  O   SER   417      66.651  28.180  80.422  1.00  0.00      PROA O
ATOM   3278  N   VAL   418      67.909  28.578  82.247  1.00  0.00      PROA N
ATOM   3279  H   VAL   418      67.959  28.636  83.254  1.00  0.00      PROA H
ATOM   3280  CA  VAL   418      69.128  28.885  81.522  1.00  0.00      PROA C
ATOM   3281  HA  VAL   418      68.911  29.607  80.734  1.00  0.00      PROA H
ATOM   3282  CB  VAL   418      70.186  29.481  82.453  1.00  0.00      PROA C
ATOM   3283  HB  VAL   418      69.790  30.381  82.923  1.00  0.00      PROA H
ATOM   3284  CG1 VAL   418      70.592  28.495  83.562  1.00  0.00      PROA C
ATOM   3285 HG11 VAL   418      71.003  27.591  83.113  1.00  0.00      PROA H
ATOM   3286 HG12 VAL   418      71.345  28.957  84.202  1.00  0.00      PROA H
ATOM   3287 HG13 VAL   418      69.717  28.238  84.159  1.00  0.00      PROA H
ATOM   3288  CG2 VAL   418      71.418  29.923  81.657  1.00  0.00      PROA C
ATOM   3289 HG21 VAL   418      71.128  30.677  80.925  1.00  0.00      PROA H
ATOM   3290 HG22 VAL   418      72.159  30.344  82.337  1.00  0.00      PROA H
ATOM   3291 HG23 VAL   418      71.846  29.064  81.142  1.00  0.00      PROA H
ATOM   3292  C   VAL   418      69.647  27.684  80.763  1.00  0.00      PROA C
ATOM   3293  O   VAL   418      70.190  27.768  79.665  1.00  0.00      PROA O
ATOM   3294  N   ASP   419      69.506  26.497  81.349  1.00  0.00      PROA N
ATOM   3295  H   ASP   419      69.126  26.436  82.283  1.00  0.00      PROA H
ATOM   3296  CA  ASP   419      69.885  25.300  80.678  1.00  0.00      PROA C
ATOM   3297  HA  ASP   419      70.918  25.384  80.340  1.00  0.00      PROA H
ATOM   3298  CB  ASP   419      69.720  24.214  81.714  1.00  0.00      PROA C
ATOM   3299  HB2 ASP   419      70.374  24.418  82.562  1.00  0.00      PROA H
ATOM   3300  HB3 ASP   419      68.684  24.189  82.053  1.00  0.00      PROA H
ATOM   3301  CG  ASP   419      70.094  22.962  81.035  1.00  0.00      PROA C
ATOM   3302  OD1 ASP   419      71.176  22.874  80.382  1.00  0.00      PROA O
ATOM   3303  OD2 ASP   419      69.244  22.060  81.191  1.00  0.00      PROA O
ATOM   3304  C   ASP   419      69.078  25.012  79.411  1.00  0.00      PROA C
ATOM   3305  O   ASP   419      69.636  24.717  78.355  1.00  0.00      PROA O
ATOM   3306  N   ALA   420      67.739  25.130  79.510  1.00  0.00      PROA N
ATOM   3307  H   ALA   420      67.314  25.331  80.404  1.00  0.00      PROA H
ATOM   3308  CA  ALA   420      66.889  24.975  78.359  1.00  0.00      PROA C
ATOM   3309  HA  ALA   420      67.090  24.014  77.885  1.00  0.00      PROA H
ATOM   3310  CB  ALA   420      65.413  25.025  78.758  1.00  0.00      PROA C
ATOM   3311  HB1 ALA   420      65.196  25.985  79.227  1.00  0.00      PROA H
ATOM   3312  HB2 ALA   420      64.792  24.906  77.870  1.00  0.00      PROA H
ATOM   3313  HB3 ALA   420      65.199  24.221  79.462  1.00  0.00      PROA H
ATOM   3314  C   ALA   420      67.155  26.023  77.309  1.00  0.00      PROA C
ATOM   3315  O   ALA   420      67.191  25.716  76.122  1.00  0.00      PROA O
ATOM   3316  N   LEU   421      67.379  27.288  77.719  1.00  0.00      PROA N
ATOM   3317  H   LEU   421      67.236  27.539  78.687  1.00  0.00      PROA H
ATOM   3318  CA  LEU   421      67.829  28.367  76.855  1.00  0.00      PROA C
ATOM   3319  HA  LEU   421      67.033  28.629  76.157  1.00  0.00      PROA H
ATOM   3320  CB  LEU   421      68.179  29.585  77.746  1.00  0.00      PROA C
ATOM   3321  HB2 LEU   421      67.310  29.863  78.341  1.00  0.00      PROA H
ATOM   3322  HB3 LEU   421      69.005  29.326  78.408  1.00  0.00      PROA H
ATOM   3323  CG  LEU   421      68.628  30.923  77.120  1.00  0.00      PROA C
ATOM   3324  HG  LEU   421      69.488  30.752  76.473  1.00  0.00      PROA H
ATOM   3325  CD1 LEU   421      67.524  31.571  76.278  1.00  0.00      PROA C
ATOM   3326 HD11 LEU   421      66.655  31.768  76.906  1.00  0.00      PROA H
ATOM   3327 HD12 LEU   421      67.889  32.509  75.859  1.00  0.00      PROA H
ATOM   3328 HD13 LEU   421      67.241  30.899  75.468  1.00  0.00      PROA H
ATOM   3329  CD2 LEU   421      69.053  31.886  78.244  1.00  0.00      PROA C
ATOM   3330 HD21 LEU   421      69.879  31.449  78.805  1.00  0.00      PROA H
ATOM   3331 HD22 LEU   421      69.372  32.834  77.810  1.00  0.00      PROA H
ATOM   3332 HD23 LEU   421      68.211  32.059  78.914  1.00  0.00      PROA H
ATOM   3333  C   LEU   421      69.025  27.984  76.020  1.00  0.00      PROA C
ATOM   3334  O   LEU   421      68.979  27.856  74.793  1.00  0.00      PROA O
ATOM   3335  N   ARG   422      70.138  27.717  76.704  1.00  0.00      PROA N
ATOM   3336  H   ARG   422      70.126  27.734  77.714  1.00  0.00      PROA H
ATOM   3337  CA  ARG   422      71.367  27.402  76.062  1.00  0.00      PROA C
ATOM   3338  HA  ARG   422      71.592  28.163  75.315  1.00  0.00      PROA H
ATOM   3339  CB  ARG   422      72.436  27.368  77.101  1.00  0.00      PROA C
ATOM   3340  HB2 ARG   422      72.576  28.368  77.511  1.00  0.00      PROA H
ATOM   3341  HB3 ARG   422      72.146  26.685  77.899  1.00  0.00      PROA H
ATOM   3342  CG  ARG   422      73.742  26.906  76.544  1.00  0.00      PROA C
ATOM   3343  HG2 ARG   422      73.583  26.014  75.938  1.00  0.00      PROA H
ATOM   3344  HG3 ARG   422      74.172  27.693  75.925  1.00  0.00      PROA H
ATOM   3345  CD  ARG   422      74.624  26.606  77.662  1.00  0.00      PROA C
ATOM   3346  HD2 ARG   422      75.380  25.888  77.345  1.00  0.00      PROA H
ATOM   3347  HD3 ARG   422      75.111  27.522  77.997  1.00  0.00      PROA H
ATOM   3348  NE  ARG   422      74.016  26.005  78.917  1.00  0.00      PROA N
ATOM   3349  HE  ARG   422      73.576  25.099  78.853  1.00  0.00      PROA H
ATOM   3350  CZ  ARG   422      74.016  26.588  80.122  1.00  0.00      PROA C
ATOM   3351  NH1 ARG   422      74.691  27.688  80.414  1.00  0.00      PROA N
ATOM   3352 HH11 ARG   422      75.250  28.137  79.702  1.00  0.00      PROA H
ATOM   3353 HH12 ARG   422      74.645  28.074  81.346  1.00  0.00      PROA H
ATOM   3354  NH2 ARG   422      73.441  25.939  81.118  1.00  0.00      PROA N
ATOM   3355 HH21 ARG   422      73.022  25.035  80.952  1.00  0.00      PROA H
ATOM   3356 HH22 ARG   422      73.422  26.350  82.041  1.00  0.00      PROA H
ATOM   3357  C   ARG   422      71.342  26.147  75.216  1.00  0.00      PROA C
ATOM   3358  O   ARG   422      71.958  26.077  74.151  1.00  0.00      PROA O
ATOM   3359  N   GLY   423      70.608  25.123  75.684  1.00  0.00      PROA N
ATOM   3360  H   GLY   423      70.124  25.210  76.566  1.00  0.00      PROA H
ATOM   3361  CA  GLY   423      70.512  23.895  74.925  1.00  0.00      PROA C
ATOM   3362  HA2 GLY   423      71.511  23.569  74.633  1.00  0.00      PROA H
ATOM   3363  HA3 GLY   423      70.044  23.124  75.538  1.00  0.00      PROA H
ATOM   3364  C   GLY   423      69.695  24.022  73.662  1.00  0.00      PROA C
ATOM   3365  O   GLY   423      70.046  23.488  72.614  1.00  0.00      PROA O
ATOM   3366  N   PHE   424      68.531  24.696  73.729  1.00  0.00      PROA N
ATOM   3367  H   PHE   424      68.360  25.335  74.492  1.00  0.00      PROA H
ATOM   3368  CA  PHE   424      67.516  24.509  72.707  1.00  0.00      PROA C
ATOM   3369  HA  PHE   424      67.863  23.775  71.980  1.00  0.00      PROA H
ATOM   3370  CB  PHE   424      66.167  24.000  73.306  1.00  0.00      PROA C
ATOM   3371  HB2 PHE   424      66.039  24.406  74.310  1.00  0.00      PROA H
ATOM   3372  HB3 PHE   424      65.342  24.327  72.674  1.00  0.00      PROA H
ATOM   3373  CG  PHE   424      66.091  22.493  73.411  1.00  0.00      PROA C
ATOM   3374  CD1 PHE   424      64.849  21.844  73.318  1.00  0.00      PROA C
ATOM   3375  HD1 PHE   424      63.940  22.425  73.165  1.00  0.00      PROA H
ATOM   3376  CE1 PHE   424      64.743  20.454  73.417  1.00  0.00      PROA C
ATOM   3377  HE1 PHE   424      63.765  19.976  73.354  1.00  0.00      PROA H
ATOM   3378  CZ  PHE   424      65.893  19.680  73.598  1.00  0.00      PROA C
ATOM   3379  HZ  PHE   424      65.814  18.596  73.670  1.00  0.00      PROA H
ATOM   3380  CE2 PHE   424      67.139  20.303  73.686  1.00  0.00      PROA C
ATOM   3381  HE2 PHE   424      68.039  19.703  73.821  1.00  0.00      PROA H
ATOM   3382  CD2 PHE   424      67.224  21.690  73.600  1.00  0.00      PROA C
ATOM   3383  HD2 PHE   424      68.209  22.149  73.684  1.00  0.00      PROA H
ATOM   3384  C   PHE   424      67.244  25.730  71.888  1.00  0.00      PROA C
ATOM   3385  O   PHE   424      66.660  25.598  70.830  1.00  0.00      PROA O
ATOM   3386  N   VAL   425      67.677  26.939  72.273  1.00  0.00      PROA N
ATOM   3387  H   VAL   425      68.213  27.036  73.124  1.00  0.00      PROA H
ATOM   3388  CA  VAL   425      67.392  28.134  71.482  1.00  0.00      PROA C
ATOM   3389  HA  VAL   425      67.049  27.841  70.490  1.00  0.00      PROA H
ATOM   3390  CB  VAL   425      66.304  28.997  72.133  1.00  0.00      PROA C
ATOM   3391  HB  VAL   425      65.333  28.523  71.994  1.00  0.00      PROA H
ATOM   3392  CG1 VAL   425      66.542  29.174  73.636  1.00  0.00      PROA C
ATOM   3393 HG11 VAL   425      67.505  29.659  73.797  1.00  0.00      PROA H
ATOM   3394 HG12 VAL   425      65.749  29.791  74.059  1.00  0.00      PROA H
ATOM   3395 HG13 VAL   425      66.541  28.199  74.122  1.00  0.00      PROA H
ATOM   3396  CG2 VAL   425      66.137  30.363  71.452  1.00  0.00      PROA C
ATOM   3397 HG21 VAL   425      65.863  30.217  70.407  1.00  0.00      PROA H
ATOM   3398 HG22 VAL   425      65.353  30.928  71.957  1.00  0.00      PROA H
ATOM   3399 HG23 VAL   425      67.075  30.915  71.507  1.00  0.00      PROA H
ATOM   3400  C   VAL   425      68.656  28.899  71.174  1.00  0.00      PROA C
ATOM   3401  O   VAL   425      68.872  29.350  70.049  1.00  0.00      PROA O
ATOM   3402  N   LEU   426      69.582  28.999  72.139  1.00  0.00      PROA N
ATOM   3403  H   LEU   426      69.399  28.616  73.056  1.00  0.00      PROA H
ATOM   3404  CA  LEU   426      70.846  29.651  71.885  1.00  0.00      PROA C
ATOM   3405  HA  LEU   426      70.667  30.629  71.438  1.00  0.00      PROA H
ATOM   3406  CB  LEU   426      71.602  29.821  73.215  1.00  0.00      PROA C
ATOM   3407  HB2 LEU   426      71.129  30.607  73.805  1.00  0.00      PROA H
ATOM   3408  HB3 LEU   426      71.575  28.884  73.772  1.00  0.00      PROA H
ATOM   3409  CG  LEU   426      73.082  30.208  73.089  1.00  0.00      PROA C
ATOM   3410  HG  LEU   426      73.569  29.552  72.367  1.00  0.00      PROA H
ATOM   3411  CD1 LEU   426      73.160  31.650  72.619  1.00  0.00      PROA C
ATOM   3412 HD11 LEU   426      72.665  32.297  73.345  1.00  0.00      PROA H
ATOM   3413 HD12 LEU   426      74.204  31.946  72.523  1.00  0.00      PROA H
ATOM   3414 HD13 LEU   426      72.665  31.745  71.653  1.00  0.00      PROA H
ATOM   3415  CD2 LEU   426      73.827  30.008  74.408  1.00  0.00      PROA C
ATOM   3416 HD21 LEU   426      73.769  28.961  74.704  1.00  0.00      PROA H
ATOM   3417 HD22 LEU   426      74.872  30.292  74.281  1.00  0.00      PROA H
ATOM   3418 HD23 LEU   426      73.374  30.630  75.180  1.00  0.00      PROA H
ATOM   3419  C   LEU   426      71.732  28.929  70.884  1.00  0.00      PROA C
ATOM   3420  O   LEU   426      72.241  29.519  69.932  1.00  0.00      PROA O
ATOM   3421  N   ALA   427      71.946  27.612  71.085  1.00  0.00      PROA N
ATOM   3422  H   ALA   427      71.545  27.152  71.890  1.00  0.00      PROA H
ATOM   3423  CA  ALA   427      72.739  26.809  70.186  1.00  0.00      PROA C
ATOM   3424  HA  ALA   427      73.692  27.305  70.000  1.00  0.00      PROA H
ATOM   3425  CB  ALA   427      73.019  25.422  70.778  1.00  0.00      PROA C
ATOM   3426  HB1 ALA   427      72.075  24.908  70.962  1.00  0.00      PROA H
ATOM   3427  HB2 ALA   427      73.618  24.841  70.077  1.00  0.00      PROA H
ATOM   3428  HB3 ALA   427      73.561  25.530  71.717  1.00  0.00      PROA H
ATOM   3429  C   ALA   427      72.183  26.689  68.777  1.00  0.00      PROA C
ATOM   3430  O   ALA   427      72.985  26.830  67.851  1.00  0.00      PROA O
ATOM   3431  N   PRO   428      70.878  26.511  68.503  1.00  0.00      PROA N
ATOM   3432  CD  PRO   428      69.858  26.007  69.431  1.00  0.00      PROA C
ATOM   3433  HD2 PRO   428      69.428  26.841  69.985  1.00  0.00      PROA H
ATOM   3434  HD3 PRO   428      70.315  25.305  70.128  1.00  0.00      PROA H
ATOM   3435  CG  PRO   428      68.830  25.327  68.534  1.00  0.00      PROA C
ATOM   3436  HG2 PRO   428      67.848  25.376  69.004  1.00  0.00      PROA H
ATOM   3437  HG3 PRO   428      69.109  24.284  68.386  1.00  0.00      PROA H
ATOM   3438  CB  PRO   428      68.904  26.129  67.246  1.00  0.00      PROA C
ATOM   3439  HB2 PRO   428      68.280  27.018  67.334  1.00  0.00      PROA H
ATOM   3440  HB3 PRO   428      68.549  25.517  66.416  1.00  0.00      PROA H
ATOM   3441  CA  PRO   428      70.390  26.466  67.133  1.00  0.00      PROA C
ATOM   3442  HA  PRO   428      70.797  25.588  66.630  1.00  0.00      PROA H
ATOM   3443  C   PRO   428      70.604  27.762  66.409  1.00  0.00      PROA C
ATOM   3444  O   PRO   428      70.943  27.760  65.231  1.00  0.00      PROA O
ATOM   3445  N   LEU   429      70.448  28.901  67.086  1.00  0.00      PROA N
ATOM   3446  H   LEU   429      70.211  28.877  68.068  1.00  0.00      PROA H
ATOM   3447  CA  LEU   429      70.621  30.160  66.403  1.00  0.00      PROA C
ATOM   3448  HA  LEU   429      70.106  30.127  65.443  1.00  0.00      PROA H
ATOM   3449  CB  LEU   429      70.045  31.299  67.235  1.00  0.00      PROA C
ATOM   3450  HB2 LEU   429      70.480  31.276  68.234  1.00  0.00      PROA H
ATOM   3451  HB3 LEU   429      70.278  32.251  66.759  1.00  0.00      PROA H
ATOM   3452  CG  LEU   429      68.523  31.121  67.326  1.00  0.00      PROA C
ATOM   3453  HG  LEU   429      68.293  30.090  67.595  1.00  0.00      PROA H
ATOM   3454  CD1 LEU   429      67.921  32.045  68.380  1.00  0.00      PROA C
ATOM   3455 HD11 LEU   429      68.135  33.082  68.120  1.00  0.00      PROA H
ATOM   3456 HD12 LEU   429      66.842  31.896  68.421  1.00  0.00      PROA H
ATOM   3457 HD13 LEU   429      68.356  31.818  69.353  1.00  0.00      PROA H
ATOM   3458  CD2 LEU   429      67.873  31.315  65.949  1.00  0.00      PROA C
ATOM   3459 HD21 LEU   429      68.273  30.580  65.251  1.00  0.00      PROA H
ATOM   3460 HD22 LEU   429      66.794  31.185  66.035  1.00  0.00      PROA H
ATOM   3461 HD23 LEU   429      68.090  32.319  65.583  1.00  0.00      PROA H
ATOM   3462  C   LEU   429      72.014  30.428  66.047  1.00  0.00      PROA C
ATOM   3463  O   LEU   429      72.352  30.919  64.969  1.00  0.00      PROA O
ATOM   3464  N   PHE   430      72.908  30.027  66.917  1.00  0.00      PROA N
ATOM   3465  H   PHE   430      72.614  29.682  67.820  1.00  0.00      PROA H
ATOM   3466  CA  PHE   430      74.217  30.126  66.479  1.00  0.00      PROA C
ATOM   3467  HA  PHE   430      74.403  31.137  66.115  1.00  0.00      PROA H
ATOM   3468  CB  PHE   430      74.971  29.805  67.698  1.00  0.00      PROA C
ATOM   3469  HB2 PHE   430      74.874  30.622  68.412  1.00  0.00      PROA H
ATOM   3470  HB3 PHE   430      74.578  28.888  68.138  1.00  0.00      PROA H
ATOM   3471  CG  PHE   430      76.303  29.698  66.939  1.00  0.00      PROA C
ATOM   3472  CD1 PHE   430      77.528  30.907  67.389  1.00  0.00      PROA C
ATOM   3473  HD1 PHE   430      77.229  31.935  67.594  1.00  0.00      PROA H
ATOM   3474  CE1 PHE   430      79.197  30.665  67.552  1.00  0.00      PROA C
ATOM   3475  HE1 PHE   430      79.836  31.482  67.888  1.00  0.00      PROA H
ATOM   3476  CZ  PHE   430      79.789  29.078  67.158  1.00  0.00      PROA C
ATOM   3477  HZ  PHE   430      80.860  28.878  67.167  1.00  0.00      PROA H
ATOM   3478  CE2 PHE   430      78.699  27.648  66.706  1.00  0.00      PROA C
ATOM   3479  HE2 PHE   430      79.130  26.655  66.574  1.00  0.00      PROA H
ATOM   3480  CD2 PHE   430      76.821  27.979  66.483  1.00  0.00      PROA C
ATOM   3481  HD2 PHE   430      76.080  27.263  66.126  1.00  0.00      PROA H
ATOM   3482  C   PHE   430      74.497  29.212  65.235  1.00  0.00      PROA C
ATOM   3483  O   PHE   430      75.300  29.576  64.361  1.00  0.00      PROA O
ATOM   3484  N   VAL   431      74.056  27.935  65.353  1.00  0.00      PROA N
ATOM   3485  H   VAL   431      73.416  27.688  66.095  1.00  0.00      PROA H
ATOM   3486  CA  VAL   431      74.528  26.994  64.407  1.00  0.00      PROA C
ATOM   3487  HA  VAL   431      75.615  27.059  64.341  1.00  0.00      PROA H
ATOM   3488  CB  VAL   431      74.240  25.494  64.642  1.00  0.00      PROA C
ATOM   3489  HB  VAL   431      74.781  25.154  65.524  1.00  0.00      PROA H
ATOM   3490  CG1 VAL   431      72.794  25.260  64.853  1.00  0.00      PROA C
ATOM   3491 HG11 VAL   431      72.240  25.589  63.974  1.00  0.00      PROA H
ATOM   3492 HG12 VAL   431      72.618  24.197  65.016  1.00  0.00      PROA H
ATOM   3493 HG13 VAL   431      72.458  25.822  65.725  1.00  0.00      PROA H
ATOM   3494  CG2 VAL   431      74.709  24.520  63.565  1.00  0.00      PROA C
ATOM   3495 HG21 VAL   431      75.791  24.595  63.453  1.00  0.00      PROA H
ATOM   3496 HG22 VAL   431      74.444  23.503  63.854  1.00  0.00      PROA H
ATOM   3497 HG23 VAL   431      74.228  24.765  62.618  1.00  0.00      PROA H
ATOM   3498  C   VAL   431      74.091  27.406  63.023  1.00  0.00      PROA C
ATOM   3499  O   VAL   431      74.796  27.395  62.014  1.00  0.00      PROA O
ATOM   3500  N   TYR   432      72.862  27.889  62.991  1.00  0.00      PROA N
ATOM   3501  H   TYR   432      72.303  27.901  63.832  1.00  0.00      PROA H
ATOM   3502  CA  TYR   432      72.293  28.401  61.788  1.00  0.00      PROA C
ATOM   3503  HA  TYR   432      72.451  27.688  60.978  1.00  0.00      PROA H
ATOM   3504  CB  TYR   432      70.787  28.621  61.990  1.00  0.00      PROA C
ATOM   3505  HB2 TYR   432      70.627  29.277  62.846  1.00  0.00      PROA H
ATOM   3506  HB3 TYR   432      70.363  29.080  61.097  1.00  0.00      PROA H
ATOM   3507  CG  TYR   432      70.069  27.319  62.245  1.00  0.00      PROA C
ATOM   3508  CD1 TYR   432      70.530  26.094  61.722  1.00  0.00      PROA C
ATOM   3509  HD1 TYR   432      71.433  26.067  61.112  1.00  0.00      PROA H
ATOM   3510  CE1 TYR   432      69.843  24.904  61.973  1.00  0.00      PROA C
ATOM   3511  HE1 TYR   432      70.209  23.966  61.555  1.00  0.00      PROA H
ATOM   3512  CZ  TYR   432      68.689  24.921  62.759  1.00  0.00      PROA C
ATOM   3513  OH  TYR   432      68.003  23.719  63.003  1.00  0.00      PROA O
ATOM   3514  HH  TYR   432      68.415  22.960  62.584  1.00  0.00      PROA H
ATOM   3515  CE2 TYR   432      68.218  26.123  63.287  1.00  0.00      PROA C
ATOM   3516  HE2 TYR   432      67.322  26.131  63.907  1.00  0.00      PROA H
ATOM   3517  CD2 TYR   432      68.896  27.319  63.019  1.00  0.00      PROA C
ATOM   3518  HD2 TYR   432      68.505  28.256  63.416  1.00  0.00      PROA H
ATOM   3519  C   TYR   432      72.981  29.635  61.277  1.00  0.00      PROA C
ATOM   3520  O   TYR   432      73.277  29.754  60.087  1.00  0.00      PROA O
ATOM   3521  N   LEU   433      73.343  30.555  62.188  1.00  0.00      PROA N
ATOM   3522  H   LEU   433      73.099  30.427  63.159  1.00  0.00      PROA H
ATOM   3523  CA  LEU   433      74.080  31.745  61.832  1.00  0.00      PROA C
ATOM   3524  HA  LEU   433      73.534  32.298  61.068  1.00  0.00      PROA H
ATOM   3525  CB  LEU   433      74.253  32.629  63.087  1.00  0.00      PROA C
ATOM   3526  HB2 LEU   433      73.275  32.835  63.524  1.00  0.00      PROA H
ATOM   3527  HB3 LEU   433      74.873  32.108  63.817  1.00  0.00      PROA H
ATOM   3528  CG  LEU   433      74.918  33.997  62.850  1.00  0.00      PROA C
ATOM   3529  HG  LEU   433      75.941  33.849  62.504  1.00  0.00      PROA H
ATOM   3530  CD1 LEU   433      74.168  34.821  61.793  1.00  0.00      PROA C
ATOM   3531 HD11 LEU   433      73.143  34.992  62.125  1.00  0.00      PROA H
ATOM   3532 HD12 LEU   433      74.669  35.779  61.655  1.00  0.00      PROA H
ATOM   3533 HD13 LEU   433      74.157  34.277  60.848  1.00  0.00      PROA H
ATOM   3534  CD2 LEU   433      75.010  34.776  64.170  1.00  0.00      PROA C
ATOM   3535 HD21 LEU   433      75.605  34.208  64.886  1.00  0.00      PROA H
ATOM   3536 HD22 LEU   433      75.482  35.742  63.991  1.00  0.00      PROA H
ATOM   3537 HD23 LEU   433      74.009  34.930  64.572  1.00  0.00      PROA H
ATOM   3538  C   LEU   433      75.433  31.432  61.225  1.00  0.00      PROA C
ATOM   3539  O   LEU   433      75.838  31.973  60.194  1.00  0.00      PROA O
ATOM   3540  N   PHE   434      76.155  30.486  61.832  1.00  0.00      PROA N
ATOM   3541  H   PHE   434      75.819  30.065  62.686  1.00  0.00      PROA H
ATOM   3542  CA  PHE   434      77.420  30.038  61.300  1.00  0.00      PROA C
ATOM   3543  HA  PHE   434      78.056  30.900  61.099  1.00  0.00      PROA H
ATOM   3544  CB  PHE   434      78.078  29.134  62.327  1.00  0.00      PROA C
ATOM   3545  HB2 PHE   434      78.518  29.742  63.118  1.00  0.00      PROA H
ATOM   3546  HB3 PHE   434      77.331  28.466  62.756  1.00  0.00      PROA H
ATOM   3547  CG  PHE   434      79.188  28.258  61.783  1.00  0.00      PROA C
ATOM   3548  CD1 PHE   434      80.426  28.843  61.523  1.00  0.00      PROA C
ATOM   3549  HD1 PHE   434      80.595  29.891  61.768  1.00  0.00      PROA H
ATOM   3550  CE1 PHE   434      81.435  28.090  60.953  1.00  0.00      PROA C
ATOM   3551  HE1 PHE   434      82.373  28.564  60.667  1.00  0.00      PROA H
ATOM   3552  CZ  PHE   434      81.241  26.746  60.755  1.00  0.00      PROA C
ATOM   3553  HZ  PHE   434      82.055  26.128  60.376  1.00  0.00      PROA H
ATOM   3554  CE2 PHE   434      80.049  26.088  61.007  1.00  0.00      PROA C
ATOM   3555  HE2 PHE   434      79.993  25.004  60.905  1.00  0.00      PROA H
ATOM   3556  CD2 PHE   434      79.029  26.922  61.374  1.00  0.00      PROA C
ATOM   3557  HD2 PHE   434      78.034  26.479  61.332  1.00  0.00      PROA H
ATOM   3558  C   PHE   434      77.328  29.359  59.947  1.00  0.00      PROA C
ATOM   3559  O   PHE   434      78.141  29.625  59.065  1.00  0.00      PROA O
ATOM   3560  N   ILE   435      76.335  28.461  59.758  1.00  0.00      PROA N
ATOM   3561  H   ILE   435      75.703  28.241  60.514  1.00  0.00      PROA H
ATOM   3562  CA  ILE   435      76.141  27.789  58.489  1.00  0.00      PROA C
ATOM   3563  HA  ILE   435      77.078  27.330  58.173  1.00  0.00      PROA H
ATOM   3564  CB  ILE   435      75.080  26.698  58.590  1.00  0.00      PROA C
ATOM   3565  HB  ILE   435      74.187  27.103  59.066  1.00  0.00      PROA H
ATOM   3566  CG2 ILE   435      74.705  26.173  57.191  1.00  0.00      PROA C
ATOM   3567 HG21 ILE   435      75.590  25.760  56.708  1.00  0.00      PROA H
ATOM   3568 HG22 ILE   435      73.946  25.396  57.285  1.00  0.00      PROA H
ATOM   3569 HG23 ILE   435      74.312  26.992  56.588  1.00  0.00      PROA H
ATOM   3570  CG1 ILE   435      75.558  25.530  59.480  1.00  0.00      PROA C
ATOM   3571 HG12 ILE   435      75.687  25.882  60.504  1.00  0.00      PROA H
ATOM   3572 HG13 ILE   435      74.816  24.732  59.462  1.00  0.00      PROA H
ATOM   3573  CD1 ILE   435      76.890  24.932  59.029  1.00  0.00      PROA C
ATOM   3574 HD11 ILE   435      77.662  25.701  59.054  1.00  0.00      PROA H
ATOM   3575 HD12 ILE   435      77.168  24.116  59.697  1.00  0.00      PROA H
ATOM   3576 HD13 ILE   435      76.792  24.550  58.012  1.00  0.00      PROA H
ATOM   3577  C   ILE   435      75.821  28.772  57.388  1.00  0.00      PROA C
ATOM   3578  O   ILE   435      76.447  28.763  56.327  1.00  0.00      PROA O
ATOM   3579  N   GLY   436      74.913  29.730  57.661  1.00  0.00      PROA N
ATOM   3580  H   GLY   436      74.449  29.745  58.558  1.00  0.00      PROA H
ATOM   3581  CA  GLY   436      74.579  30.755  56.686  1.00  0.00      PROA C
ATOM   3582  HA2 GLY   436      74.241  30.283  55.763  1.00  0.00      PROA H
ATOM   3583  HA3 GLY   436      73.786  31.389  57.081  1.00  0.00      PROA H
ATOM   3584  C   GLY   436      75.749  31.641  56.346  1.00  0.00      PROA C
ATOM   3585  O   GLY   436      76.018  31.939  55.188  1.00  0.00      PROA O
ATOM   3586  N   THR   437      76.521  32.063  57.354  1.00  0.00      PROA N
ATOM   3587  H   THR   437      76.284  31.825  58.306  1.00  0.00      PROA H
ATOM   3588  CA  THR   437      77.715  32.868  57.145  1.00  0.00      PROA C
ATOM   3589  HA  THR   437      77.465  33.738  56.538  1.00  0.00      PROA H
ATOM   3590  CB  THR   437      78.298  33.354  58.461  1.00  0.00      PROA C
ATOM   3591  HB  THR   437      78.647  32.500  59.042  1.00  0.00      PROA H
ATOM   3592  CG2 THR   437      79.476  34.300  58.229  1.00  0.00      PROA C
ATOM   3593 HG21 THR   437      79.140  35.165  57.657  1.00  0.00      PROA H
ATOM   3594 HG22 THR   437      79.872  34.631  59.189  1.00  0.00      PROA H
ATOM   3595 HG23 THR   437      80.256  33.779  57.674  1.00  0.00      PROA H
ATOM   3596  OG1 THR   437      77.321  34.081  59.184  1.00  0.00      PROA O
ATOM   3597  HG1 THR   437      77.697  34.384  60.014  1.00  0.00      PROA H
ATOM   3598  C   THR   437      78.777  32.139  56.350  1.00  0.00      PROA C
ATOM   3599  O   THR   437      79.387  32.695  55.439  1.00  0.00      PROA O
ATOM   3600  N   SER   438      79.002  30.844  56.652  1.00  0.00      PROA N
ATOM   3601  H   SER   438      78.492  30.406  57.405  1.00  0.00      PROA H
ATOM   3602  CA  SER   438      79.964  30.023  55.932  1.00  0.00      PROA C
ATOM   3603  HA  SER   438      80.933  30.522  55.922  1.00  0.00      PROA H
ATOM   3604  CB  SER   438      80.122  28.638  56.612  1.00  0.00      PROA C
ATOM   3605  HB2 SER   438      81.070  28.190  56.311  1.00  0.00      PROA H
ATOM   3606  HB3 SER   438      80.107  28.760  57.695  1.00  0.00      PROA H
ATOM   3607  OG  SER   438      79.090  27.715  56.273  1.00  0.00      PROA O
ATOM   3608  HG  SER   438      79.245  26.881  56.723  1.00  0.00      PROA H
ATOM   3609  C   SER   438      79.616  29.850  54.456  1.00  0.00      PROA C
ATOM   3610  O   SER   438      80.452  29.981  53.561  1.00  0.00      PROA O
ATOM   3611  N   PHE   439      78.334  29.578  54.159  1.00  0.00      PROA N
ATOM   3612  H   PHE   439      77.660  29.451  54.900  1.00  0.00      PROA H
ATOM   3613  CA  PHE   439      77.868  29.458  52.798  1.00  0.00      PROA C
ATOM   3614  HA  PHE   439      78.547  28.816  52.237  1.00  0.00      PROA H
ATOM   3615  CB  PHE   439      76.449  28.843  52.750  1.00  0.00      PROA C
ATOM   3616  HB2 PHE   439      75.822  29.316  53.505  1.00  0.00      PROA H
ATOM   3617  HB3 PHE   439      76.016  29.006  51.763  1.00  0.00      PROA H
ATOM   3618  CG  PHE   439      76.439  27.361  53.012  1.00  0.00      PROA C
ATOM   3619  CD1 PHE   439      77.600  26.570  52.933  1.00  0.00      PROA C
ATOM   3620  HD1 PHE   439      78.559  27.031  52.696  1.00  0.00      PROA H
ATOM   3621  CE1 PHE   439      77.555  25.196  53.153  1.00  0.00      PROA C
ATOM   3622  HE1 PHE   439      78.466  24.602  53.085  1.00  0.00      PROA H
ATOM   3623  CZ  PHE   439      76.341  24.581  53.460  1.00  0.00      PROA C
ATOM   3624  HZ  PHE   439      76.302  23.504  53.626  1.00  0.00      PROA H
ATOM   3625  CE2 PHE   439      75.173  25.346  53.556  1.00  0.00      PROA C
ATOM   3626  HE2 PHE   439      74.227  24.868  53.810  1.00  0.00      PROA H
ATOM   3627  CD2 PHE   439      75.222  26.730  53.325  1.00  0.00      PROA C
ATOM   3628  HD2 PHE   439      74.305  27.316  53.391  1.00  0.00      PROA H
ATOM   3629  C   PHE   439      77.933  30.746  52.030  1.00  0.00      PROA C
ATOM   3630  O   PHE   439      78.295  30.782  50.853  1.00  0.00      PROA O
ATOM   3631  N   LEU   440      77.617  31.861  52.701  1.00  0.00      PROA N
ATOM   3632  H   LEU   440      77.313  31.803  53.662  1.00  0.00      PROA H
ATOM   3633  CA  LEU   440      77.693  33.168  52.100  1.00  0.00      PROA C
ATOM   3634  HA  LEU   440      77.157  33.163  51.151  1.00  0.00      PROA H
ATOM   3635  CB  LEU   440      77.051  34.181  53.064  1.00  0.00      PROA C
ATOM   3636  HB2 LEU   440      76.051  33.843  53.333  1.00  0.00      PROA H
ATOM   3637  HB3 LEU   440      77.661  34.263  53.963  1.00  0.00      PROA H
ATOM   3638  CG  LEU   440      76.871  35.621  52.565  1.00  0.00      PROA C
ATOM   3639  HG  LEU   440      76.877  35.633  51.475  1.00  0.00      PROA H
ATOM   3640  CD1 LEU   440      75.528  36.157  53.083  1.00  0.00      PROA C
ATOM   3641 HD11 LEU   440      75.526  36.140  54.173  1.00  0.00      PROA H
ATOM   3642 HD12 LEU   440      75.387  37.181  52.736  1.00  0.00      PROA H
ATOM   3643 HD13 LEU   440      74.718  35.532  52.709  1.00  0.00      PROA H
ATOM   3644  CD2 LEU   440      78.014  36.501  53.088  1.00  0.00      PROA C
ATOM   3645 HD21 LEU   440      78.966  36.112  52.727  1.00  0.00      PROA H
ATOM   3646 HD22 LEU   440      77.881  37.522  52.731  1.00  0.00      PROA H
ATOM   3647 HD23 LEU   440      78.009  36.494  54.178  1.00  0.00      PROA H
ATOM   3648  C   LEU   440      79.111  33.546  51.753  1.00  0.00      PROA C
ATOM   3649  O   LEU   440      79.404  33.989  50.645  1.00  0.00      PROA O
ATOM   3650  N   LEU   441      80.067  33.306  52.673  1.00  0.00      PROA N
ATOM   3651  H   LEU   441      79.819  32.910  53.568  1.00  0.00      PROA H
ATOM   3652  CA  LEU   441      81.459  33.602  52.412  1.00  0.00      PROA C
ATOM   3653  HA  LEU   441      81.539  34.575  51.928  1.00  0.00      PROA H
ATOM   3654  CB  LEU   441      82.335  33.650  53.688  1.00  0.00      PROA C
ATOM   3655  HB2 LEU   441      83.361  33.901  53.415  1.00  0.00      PROA H
ATOM   3656  HB3 LEU   441      81.946  34.406  54.369  1.00  0.00      PROA H
ATOM   3657  CG  LEU   441      82.485  32.397  54.574  1.00  0.00      PROA C
ATOM   3658  HG  LEU   441      81.559  31.822  54.550  1.00  0.00      PROA H
ATOM   3659  CD1 LEU   441      83.616  31.482  54.109  1.00  0.00      PROA C
ATOM   3660 HD11 LEU   441      84.560  32.027  54.138  1.00  0.00      PROA H
ATOM   3661 HD12 LEU   441      83.677  30.616  54.768  1.00  0.00      PROA H
ATOM   3662 HD13 LEU   441      83.420  31.150  53.090  1.00  0.00      PROA H
ATOM   3663  CD2 LEU   441      82.742  32.808  56.024  1.00  0.00      PROA C
ATOM   3664 HD21 LEU   441      81.905  33.405  56.387  1.00  0.00      PROA H
ATOM   3665 HD22 LEU   441      82.846  31.916  56.642  1.00  0.00      PROA H
ATOM   3666 HD23 LEU   441      83.658  33.396  56.079  1.00  0.00      PROA H
ATOM   3667  C   LEU   441      82.039  32.725  51.352  1.00  0.00      PROA C
ATOM   3668  O   LEU   441      82.845  33.139  50.527  1.00  0.00      PROA O
ATOM   3669  N   ALA   442      81.587  31.485  51.282  1.00  0.00      PROA N
ATOM   3670  H   ALA   442      80.987  31.124  52.009  1.00  0.00      PROA H
ATOM   3671  CA  ALA   442      81.956  30.677  50.181  1.00  0.00      PROA C
ATOM   3672  HA  ALA   442      83.039  30.551  50.168  1.00  0.00      PROA H
ATOM   3673  CB  ALA   442      81.260  29.403  50.409  1.00  0.00      PROA C
ATOM   3674  HB1 ALA   442      80.184  29.577  50.443  1.00  0.00      PROA H
ATOM   3675  HB2 ALA   442      81.490  28.712  49.598  1.00  0.00      PROA H
ATOM   3676  HB3 ALA   442      81.587  28.973  51.356  1.00  0.00      PROA H
ATOM   3677  C   ALA   442      81.531  31.064  48.831  1.00  0.00      PROA C
ATOM   3678  O   ALA   442      82.276  30.990  47.852  1.00  0.00      PROA O
ATOM   3679  N   GLY   443      80.271  31.502  48.760  1.00  0.00      PROA N
ATOM   3680  H   GLY   443      79.667  31.437  49.567  1.00  0.00      PROA H
ATOM   3681  CA  GLY   443      79.768  32.068  47.536  1.00  0.00      PROA C
ATOM   3682  HA2 GLY   443      79.879  31.345  46.728  1.00  0.00      PROA H
ATOM   3683  HA3 GLY   443      78.714  32.318  47.657  1.00  0.00      PROA H
ATOM   3684  C   GLY   443      80.529  33.320  47.178  1.00  0.00      PROA C
ATOM   3685  O   GLY   443      80.784  33.608  46.018  1.00  0.00      PROA O
ATOM   3686  N   PHE   444      80.943  34.122  48.169  1.00  0.00      PROA N
ATOM   3687  H   PHE   444      80.696  33.911  49.126  1.00  0.00      PROA H
ATOM   3688  CA  PHE   444      81.746  35.296  47.896  1.00  0.00      PROA C
ATOM   3689  HA  PHE   444      81.311  35.849  47.063  1.00  0.00      PROA H
ATOM   3690  CB  PHE   444      81.809  36.226  49.123  1.00  0.00      PROA C
ATOM   3691  HB2 PHE   444      81.717  35.634  50.033  1.00  0.00      PROA H
ATOM   3692  HB3 PHE   444      82.761  36.757  49.129  1.00  0.00      PROA H
ATOM   3693  CG  PHE   444      80.696  37.224  49.078  1.00  0.00      PROA C
ATOM   3694  CD1 PHE   444      80.742  38.287  48.159  1.00  0.00      PROA C
ATOM   3695  HD1 PHE   444      81.569  38.362  47.452  1.00  0.00      PROA H
ATOM   3696  CE1 PHE   444      79.732  39.248  48.147  1.00  0.00      PROA C
ATOM   3697  HE1 PHE   444      79.757  40.056  47.415  1.00  0.00      PROA H
ATOM   3698  CZ  PHE   444      78.698  39.170  49.070  1.00  0.00      PROA C
ATOM   3699  HZ  PHE   444      77.931  39.944  49.096  1.00  0.00      PROA H
ATOM   3700  CE2 PHE   444      78.618  38.108  49.975  1.00  0.00      PROA C
ATOM   3701  HE2 PHE   444      77.774  38.040  50.662  1.00  0.00      PROA H
ATOM   3702  CD2 PHE   444      79.628  37.148  49.982  1.00  0.00      PROA C
ATOM   3703  HD2 PHE   444      79.581  36.331  50.702  1.00  0.00      PROA H
ATOM   3704  C   PHE   444      83.144  34.984  47.415  1.00  0.00      PROA C
ATOM   3705  O   PHE   444      83.680  35.670  46.552  1.00  0.00      PROA O
ATOM   3706  N   VAL   445      83.768  33.915  47.940  1.00  0.00      PROA N
ATOM   3707  H   VAL   445      83.361  33.428  48.725  1.00  0.00      PROA H
ATOM   3708  CA  VAL   445      85.027  33.403  47.433  1.00  0.00      PROA C
ATOM   3709  HA  VAL   445      85.752  34.215  47.374  1.00  0.00      PROA H
ATOM   3710  CB  VAL   445      85.602  32.314  48.333  1.00  0.00      PROA C
ATOM   3711  HB  VAL   445      84.870  31.514  48.449  1.00  0.00      PROA H
ATOM   3712  CG1 VAL   445      86.889  31.723  47.729  1.00  0.00      PROA C
ATOM   3713 HG11 VAL   445      87.633  32.511  47.615  1.00  0.00      PROA H
ATOM   3714 HG12 VAL   445      87.279  30.948  48.389  1.00  0.00      PROA H
ATOM   3715 HG13 VAL   445      86.667  31.290  46.753  1.00  0.00      PROA H
ATOM   3716  CG2 VAL   445      85.938  32.914  49.708  1.00  0.00      PROA C
ATOM   3717 HG21 VAL   445      85.033  33.319  50.160  1.00  0.00      PROA H
ATOM   3718 HG22 VAL   445      86.349  32.137  50.353  1.00  0.00      PROA H
ATOM   3719 HG23 VAL   445      86.672  33.711  49.587  1.00  0.00      PROA H
ATOM   3720  C   VAL   445      84.884  32.909  46.008  1.00  0.00      PROA C
ATOM   3721  O   VAL   445      85.747  33.111  45.156  1.00  0.00      PROA O
ATOM   3722  N   SER   446      83.758  32.252  45.688  1.00  0.00      PROA N
ATOM   3723  H   SER   446      83.081  32.031  46.405  1.00  0.00      PROA H
ATOM   3724  CA  SER   446      83.464  31.836  44.328  1.00  0.00      PROA C
ATOM   3725  HA  SER   446      84.298  31.252  43.938  1.00  0.00      PROA H
ATOM   3726  CB  SER   446      82.189  30.972  44.286  1.00  0.00      PROA C
ATOM   3727  HB2 SER   446      82.191  30.364  43.381  1.00  0.00      PROA H
ATOM   3728  HB3 SER   446      82.162  30.321  45.160  1.00  0.00      PROA H
ATOM   3729  OG  SER   446      80.981  31.722  44.284  1.00  0.00      PROA O
ATOM   3730  HG  SER   446      80.232  31.123  44.257  1.00  0.00      PROA H
ATOM   3731  C   SER   446      83.334  33.000  43.364  1.00  0.00      PROA C
ATOM   3732  O   SER   446      83.859  32.985  42.253  1.00  0.00      PROA O
ATOM   3733  N   LEU   447      82.666  34.085  43.790  1.00  0.00      PROA N
ATOM   3734  H   LEU   447      82.215  34.078  44.693  1.00  0.00      PROA H
ATOM   3735  CA  LEU   447      82.577  35.270  42.984  1.00  0.00      PROA C
ATOM   3736  HA  LEU   447      82.339  34.994  41.957  1.00  0.00      PROA H
ATOM   3737  CB  LEU   447      81.476  36.172  43.543  1.00  0.00      PROA C
ATOM   3738  HB2 LEU   447      81.337  35.963  44.604  1.00  0.00      PROA H
ATOM   3739  HB3 LEU   447      81.760  37.216  43.413  1.00  0.00      PROA H
ATOM   3740  CG  LEU   447      80.102  36.019  42.893  1.00  0.00      PROA C
ATOM   3741  HG  LEU   447      79.827  34.964  42.868  1.00  0.00      PROA H
ATOM   3742  CD1 LEU   447      79.065  36.798  43.705  1.00  0.00      PROA C
ATOM   3743 HD11 LEU   447      79.339  37.853  43.730  1.00  0.00      PROA H
ATOM   3744 HD12 LEU   447      78.084  36.689  43.243  1.00  0.00      PROA H
ATOM   3745 HD13 LEU   447      79.031  36.408  44.723  1.00  0.00      PROA H
ATOM   3746  CD2 LEU   447      80.113  36.511  41.442  1.00  0.00      PROA C
ATOM   3747 HD21 LEU   447      80.835  35.931  40.866  1.00  0.00      PROA H
ATOM   3748 HD22 LEU   447      79.121  36.388  41.008  1.00  0.00      PROA H
ATOM   3749 HD23 LEU   447      80.392  37.564  41.417  1.00  0.00      PROA H
ATOM   3750  C   LEU   447      83.893  36.016  42.878  1.00  0.00      PROA C
ATOM   3751  O   LEU   447      84.175  36.692  41.885  1.00  0.00      PROA O
ATOM   3752  N   PHE   448      84.752  35.918  43.899  1.00  0.00      PROA N
ATOM   3753  H   PHE   448      84.461  35.485  44.764  1.00  0.00      PROA H
ATOM   3754  CA  PHE   448      86.097  36.407  43.835  1.00  0.00      PROA C
ATOM   3755  HA  PHE   448      86.087  37.467  43.581  1.00  0.00      PROA H
ATOM   3756  CB  PHE   448      86.684  36.174  45.224  1.00  0.00      PROA C
ATOM   3757  HB2 PHE   448      85.914  36.338  45.977  1.00  0.00      PROA H
ATOM   3758  HB3 PHE   448      87.051  35.150  45.297  1.00  0.00      PROA H
ATOM   3759  CG  PHE   448      87.740  37.098  45.373  1.00  0.00      PROA C
ATOM   3760  CD1 PHE   448      88.935  36.883  44.695  1.00  0.00      PROA C
ATOM   3761  HD1 PHE   448      89.075  35.973  44.113  1.00  0.00      PROA H
ATOM   3762  CE1 PHE   448      89.915  37.816  44.768  1.00  0.00      PROA C
ATOM   3763  HE1 PHE   448      90.746  37.789  44.064  1.00  0.00      PROA H
ATOM   3764  CZ  PHE   448      89.767  38.762  45.776  1.00  0.00      PROA C
ATOM   3765  HZ  PHE   448      90.628  39.342  46.108  1.00  0.00      PROA H
ATOM   3766  CE2 PHE   448      88.568  39.035  46.413  1.00  0.00      PROA C
ATOM   3767  HE2 PHE   448      88.488  39.894  47.078  1.00  0.00      PROA H
ATOM   3768  CD2 PHE   448      87.538  38.213  46.179  1.00  0.00      PROA C
ATOM   3769  HD2 PHE   448      86.554  38.405  46.607  1.00  0.00      PROA H
ATOM   3770  C   PHE   448      86.912  35.687  42.772  1.00  0.00      PROA C
ATOM   3771  O   PHE   448      87.627  36.311  41.975  1.00  0.00      PROA O
ATOM   3772  N   ARG   449      86.763  34.348  42.717  1.00  0.00      PROA N
ATOM   3773  H   ARG   449      86.230  33.870  43.430  1.00  0.00      PROA H
ATOM   3774  CA  ARG   449      87.342  33.557  41.667  1.00  0.00      PROA C
ATOM   3775  HA  ARG   449      88.418  33.728  41.634  1.00  0.00      PROA H
ATOM   3776  CB  ARG   449      87.100  32.058  41.886  1.00  0.00      PROA C
ATOM   3777  HB2 ARG   449      86.050  31.891  42.127  1.00  0.00      PROA H
ATOM   3778  HB3 ARG   449      87.354  31.512  40.977  1.00  0.00      PROA H
ATOM   3779  CG  ARG   449      87.921  31.431  43.024  1.00  0.00      PROA C
ATOM   3780  HG2 ARG   449      88.923  31.860  43.029  1.00  0.00      PROA H
ATOM   3781  HG3 ARG   449      87.434  31.633  43.978  1.00  0.00      PROA H
ATOM   3782  CD  ARG   449      88.020  29.921  42.818  1.00  0.00      PROA C
ATOM   3783  HD2 ARG   449      87.360  29.621  42.004  1.00  0.00      PROA H
ATOM   3784  HD3 ARG   449      89.047  29.654  42.569  1.00  0.00      PROA H
ATOM   3785  NE  ARG   449      87.613  29.247  44.074  1.00  0.00      PROA N
ATOM   3786  HE  ARG   449      87.622  29.780  44.932  1.00  0.00      PROA H
ATOM   3787  CZ  ARG   449      87.243  27.979  44.090  1.00  0.00      PROA C
ATOM   3788  NH1 ARG   449      87.258  27.242  43.006  1.00  0.00      PROA N
ATOM   3789 HH11 ARG   449      87.558  27.645  42.130  1.00  0.00      PROA H
ATOM   3790 HH12 ARG   449      86.969  26.275  43.053  1.00  0.00      PROA H
ATOM   3791  NH2 ARG   449      86.833  27.475  45.225  1.00  0.00      PROA N
ATOM   3792 HH21 ARG   449      86.807  28.054  46.052  1.00  0.00      PROA H
ATOM   3793 HH22 ARG   449      86.544  26.508  45.269  1.00  0.00      PROA H
ATOM   3794  C   ARG   449      86.851  33.942  40.300  1.00  0.00      PROA C
ATOM   3795  O   ARG   449      87.650  34.078  39.380  1.00  0.00      PROA O
ATOM   3796  N   ILE   450      85.535  34.176  40.160  1.00  0.00      PROA N
ATOM   3797  H   ILE   450      84.905  33.997  40.930  1.00  0.00      PROA H
ATOM   3798  CA  ILE   450      84.937  34.685  38.940  1.00  0.00      PROA C
ATOM   3799  HA  ILE   450      85.222  34.049  38.103  1.00  0.00      PROA H
ATOM   3800  CB  ILE   450      83.410  34.701  39.050  1.00  0.00      PROA C
ATOM   3801  HB  ILE   450      83.119  35.143  40.002  1.00  0.00      PROA H
ATOM   3802  CG2 ILE   450      82.793  35.530  37.904  1.00  0.00      PROA C
ATOM   3803 HG21 ILE   450      83.073  35.092  36.946  1.00  0.00      PROA H
ATOM   3804 HG22 ILE   450      81.707  35.530  37.999  1.00  0.00      PROA H
ATOM   3805 HG23 ILE   450      83.161  36.554  37.956  1.00  0.00      PROA H
ATOM   3806  CG1 ILE   450      82.798  33.278  39.095  1.00  0.00      PROA C
ATOM   3807 HG12 ILE   450      83.422  32.632  39.713  1.00  0.00      PROA H
ATOM   3808 HG13 ILE   450      81.795  33.326  39.519  1.00  0.00      PROA H
ATOM   3809  CD1 ILE   450      82.676  32.608  37.721  1.00  0.00      PROA C
ATOM   3810 HD11 ILE   450      83.664  32.518  37.270  1.00  0.00      PROA H
ATOM   3811 HD12 ILE   450      82.239  31.616  37.837  1.00  0.00      PROA H
ATOM   3812 HD13 ILE   450      82.037  33.212  37.077  1.00  0.00      PROA H
ATOM   3813  C   ILE   450      85.431  36.077  38.498  1.00  0.00      PROA C
ATOM   3814  O   ILE   450      85.970  36.229  37.410  1.00  0.00      PROA O
ATOM   3815  N   ARG   451      85.299  37.174  39.296  1.00  0.00      PROA N
ATOM   3816  H   ARG   451      84.889  37.084  40.214  1.00  0.00      PROA H
ATOM   3817  CA  ARG   451      85.736  38.508  38.868  1.00  0.00      PROA C
ATOM   3818  HA  ARG   451      84.995  38.935  38.193  1.00  0.00      PROA H
ATOM   3819  CB  ARG   451      85.877  39.366  40.065  1.00  0.00      PROA C
ATOM   3820  HB2 ARG   451      84.899  39.521  40.519  1.00  0.00      PROA H
ATOM   3821  HB3 ARG   451      86.538  38.881  40.783  1.00  0.00      PROA H
ATOM   3822  CG  ARG   451      86.494  40.899  39.956  1.00  0.00      PROA C
ATOM   3823  HG2 ARG   451      87.484  40.863  39.502  1.00  0.00      PROA H
ATOM   3824  HG3 ARG   451      85.835  41.514  39.342  1.00  0.00      PROA H
ATOM   3825  CD  ARG   451      86.795  41.953  41.143  1.00  0.00      PROA C
ATOM   3826  HD2 ARG   451      85.936  42.003  41.812  1.00  0.00      PROA H
ATOM   3827  HD3 ARG   451      87.672  41.630  41.703  1.00  0.00      PROA H
ATOM   3828  NE  ARG   451      87.047  43.270  40.636  1.00  0.00      PROA N
ATOM   3829  HE  ARG   451      86.466  43.617  39.886  1.00  0.00      PROA H
ATOM   3830  CZ  ARG   451      88.052  43.743  41.325  1.00  0.00      PROA C
ATOM   3831  NH1 ARG   451      88.792  42.891  42.026  1.00  0.00      PROA N
ATOM   3832 HH11 ARG   451      88.570  41.906  42.016  1.00  0.00      PROA H
ATOM   3833 HH12 ARG   451      89.574  43.233  42.567  1.00  0.00      PROA H
ATOM   3834  NH2 ARG   451      88.165  45.022  41.349  1.00  0.00      PROA N
ATOM   3835 HH21 ARG   451      87.498  45.595  40.852  1.00  0.00      PROA H
ATOM   3836 HH22 ARG   451      88.921  45.450  41.865  1.00  0.00      PROA H
ATOM   3837  C   ARG   451      87.107  38.729  38.505  1.00  0.00      PROA C
ATOM   3838  O   ARG   451      87.422  39.522  37.624  1.00  0.00      PROA O
ATOM   3839  N   THR   452      87.986  38.100  39.290  1.00  0.00      PROA N
ATOM   3840  H   THR   452      87.664  37.581  40.094  1.00  0.00      PROA H
ATOM   3841  CA  THR   452      89.375  38.177  38.972  1.00  0.00      PROA C
ATOM   3842  HA  THR   452      89.700  39.217  39.012  1.00  0.00      PROA H
ATOM   3843  CB  THR   452      90.191  37.383  39.939  1.00  0.00      PROA C
ATOM   3844  HB  THR   452      89.970  36.323  39.816  1.00  0.00      PROA H
ATOM   3845  CG2 THR   452      91.641  37.701  39.587  1.00  0.00      PROA C
ATOM   3846 HG21 THR   452      91.816  38.771  39.697  1.00  0.00      PROA H
ATOM   3847 HG22 THR   452      92.306  37.154  40.255  1.00  0.00      PROA H
ATOM   3848 HG23 THR   452      91.839  37.405  38.557  1.00  0.00      PROA H
ATOM   3849  OG1 THR   452      90.000  37.760  41.295  1.00  0.00      PROA O
ATOM   3850  HG1 THR   452      90.551  37.213  41.860  1.00  0.00      PROA H
ATOM   3851  C   THR   452      89.591  37.645  37.560  1.00  0.00      PROA C
ATOM   3852  O   THR   452      90.296  38.225  36.734  1.00  0.00      PROA O
ATOM   3853  N   ILE   453      88.899  36.546  37.206  1.00  0.00      PROA N
ATOM   3854  H   ILE   453      88.349  36.052  37.894  1.00  0.00      PROA H
ATOM   3855  CA  ILE   453      88.913  36.031  35.850  1.00  0.00      PROA C
ATOM   3856  HA  ILE   453      89.944  35.941  35.505  1.00  0.00      PROA H
ATOM   3857  CB  ILE   453      88.259  34.662  35.769  1.00  0.00      PROA C
ATOM   3858  HB  ILE   453      87.241  34.723  36.154  1.00  0.00      PROA H
ATOM   3859  CG2 ILE   453      88.220  34.187  34.313  1.00  0.00      PROA C
ATOM   3860 HG21 ILE   453      89.236  34.123  33.924  1.00  0.00      PROA H
ATOM   3861 HG22 ILE   453      87.749  33.206  34.262  1.00  0.00      PROA H
ATOM   3862 HG23 ILE   453      87.647  34.896  33.714  1.00  0.00      PROA H
ATOM   3863  CG1 ILE   453      89.040  33.652  36.628  1.00  0.00      PROA C
ATOM   3864 HG12 ILE   453      90.001  33.442  36.158  1.00  0.00      PROA H
ATOM   3865 HG13 ILE   453      89.205  34.069  37.621  1.00  0.00      PROA H
ATOM   3866  CD1 ILE   453      88.311  32.316  36.803  1.00  0.00      PROA C
ATOM   3867 HD11 ILE   453      88.147  31.860  35.827  1.00  0.00      PROA H
ATOM   3868 HD12 ILE   453      88.916  31.650  37.418  1.00  0.00      PROA H
ATOM   3869 HD13 ILE   453      87.351  32.487  37.290  1.00  0.00      PROA H
ATOM   3870  C   ILE   453      88.333  36.998  34.835  1.00  0.00      PROA C
ATOM   3871  O   ILE   453      88.875  37.201  33.752  1.00  0.00      PROA O
ATOM   3872  N   MET   454      87.222  37.670  35.176  1.00  0.00      PROA N
ATOM   3873  H   MET   454      86.771  37.484  36.060  1.00  0.00      PROA H
ATOM   3874  CA  MET   454      86.639  38.669  34.308  1.00  0.00      PROA C
ATOM   3875  HA  MET   454      86.419  38.224  33.338  1.00  0.00      PROA H
ATOM   3876  CB  MET   454      85.333  39.219  34.910  1.00  0.00      PROA C
ATOM   3877  HB2 MET   454      85.504  39.511  35.946  1.00  0.00      PROA H
ATOM   3878  HB3 MET   454      85.006  40.087  34.337  1.00  0.00      PROA H
ATOM   3879  CG  MET   454      84.178  38.209  34.905  1.00  0.00      PROA C
ATOM   3880  HG2 MET   454      83.827  38.062  33.884  1.00  0.00      PROA H
ATOM   3881  HG3 MET   454      84.525  37.258  35.310  1.00  0.00      PROA H
ATOM   3882  SD  MET   454      82.767  38.755  35.905  1.00  0.00      PROA S
ATOM   3883  CE  MET   454      82.281  40.239  34.980  1.00  0.00      PROA C
ATOM   3884  HE1 MET   454      82.019  39.962  33.959  1.00  0.00      PROA H
ATOM   3885  HE2 MET   454      81.420  40.703  35.462  1.00  0.00      PROA H
ATOM   3886  HE3 MET   454      83.111  40.945  34.962  1.00  0.00      PROA H
ATOM   3887  C   MET   454      87.567  39.826  34.026  1.00  0.00      PROA C
ATOM   3888  O   MET   454      87.775  40.207  32.883  1.00  0.00      PROA O
ATOM   3889  N   LYS   455      88.226  40.371  35.061  1.00  0.00      PROA N
ATOM   3890  H   LYS   455      88.042  40.051  36.001  1.00  0.00      PROA H
ATOM   3891  CA  LYS   455      89.205  41.415  34.898  1.00  0.00      PROA C
ATOM   3892  HA  LYS   455      88.762  42.247  34.351  1.00  0.00      PROA H
ATOM   3893  CB  LYS   455      89.693  41.926  36.267  1.00  0.00      PROA C
ATOM   3894  HB2 LYS   455      88.842  42.288  36.844  1.00  0.00      PROA H
ATOM   3895  HB3 LYS   455      90.179  41.114  36.806  1.00  0.00      PROA H
ATOM   3896  CG  LYS   455      90.701  43.077  36.171  1.00  0.00      PROA C
ATOM   3897  HG2 LYS   455      91.596  42.735  35.652  1.00  0.00      PROA H
ATOM   3898  HG3 LYS   455      90.256  43.906  35.620  1.00  0.00      PROA H
ATOM   3899  CD  LYS   455      91.126  43.600  37.545  1.00  0.00      PROA C
ATOM   3900  HD2 LYS   455      90.252  43.977  38.077  1.00  0.00      PROA H
ATOM   3901  HD3 LYS   455      91.578  42.791  38.119  1.00  0.00      PROA H
ATOM   3902  CE  LYS   455      92.141  44.730  37.399  1.00  0.00      PROA C
ATOM   3903  HE2 LYS   455      92.971  44.395  36.777  1.00  0.00      PROA H
ATOM   3904  HE3 LYS   455      91.662  45.591  36.931  1.00  0.00      PROA H
ATOM   3905  NZ  LYS   455      92.656  45.124  38.721  1.00  0.00      PROA N
ATOM   3906  HZ1 LYS   455      93.104  44.330  39.157  1.00  0.00      PROA H
ATOM   3907  HZ2 LYS   455      93.327  45.871  38.613  1.00  0.00      PROA H
ATOM   3908  HZ3 LYS   455      91.891  45.439  39.301  1.00  0.00      PROA H
ATOM   3909  C   LYS   455      90.383  40.968  34.072  1.00  0.00      PROA C
ATOM   3910  O   LYS   455      90.863  41.712  33.223  1.00  0.00      PROA O
ATOM   3911  N   HIP   456      90.857  39.724  34.296  1.00  0.00      PROA N
ATOM   3912  H   HIP   456      90.461  39.158  35.033  1.00  0.00      PROA H
ATOM   3913  CA  HIP   456      91.932  39.139  33.516  1.00  0.00      PROA C
ATOM   3914  HA  HIP   456      92.808  39.786  33.560  1.00  0.00      PROA H
ATOM   3915  CB  HIP   456      92.316  37.752  34.063  1.00  0.00      PROA C
ATOM   3916  HB2 HIP   456      92.660  37.849  35.093  1.00  0.00      PROA H
ATOM   3917  HB3 HIP   456      91.446  37.095  34.032  1.00  0.00      PROA H
ATOM   3918  CG  HIP   456      93.407  37.068  33.299  1.00  0.00      PROA C
ATOM   3919  ND1 HIP   456      94.723  37.454  33.392  1.00  0.00      PROA N
ATOM   3920  HD1 HIP   456      95.083  38.205  33.964  1.00  0.00      PROA H
ATOM   3921  CE1 HIP   456      95.448  36.675  32.603  1.00  0.00      PROA C
ATOM   3922  HE1 HIP   456      96.525  36.825  32.528  1.00  0.00      PROA H
ATOM   3923  NE2 HIP   456      94.637  35.801  32.021  1.00  0.00      PROA N
ATOM   3924  HE2 HIP   456      94.929  35.078  31.379  1.00  0.00      PROA H
ATOM   3925  CD2 HIP   456      93.344  36.036  32.428  1.00  0.00      PROA C
ATOM   3926  HD2 HIP   456      92.527  35.428  32.039  1.00  0.00      PROA H
ATOM   3927  C   HIP   456      91.630  39.036  32.051  1.00  0.00      PROA C
ATOM   3928  O   HIP   456      92.447  39.416  31.214  1.00  0.00      PROA O
ATOM   3929  N   ASP   457      90.423  38.573  31.710  1.00  0.00      PROA N
ATOM   3930  H   ASP   457      89.765  38.302  32.427  1.00  0.00      PROA H
ATOM   3931  CA  ASP   457      90.026  38.445  30.326  1.00  0.00      PROA C
ATOM   3932  HA  ASP   457      90.834  37.984  29.757  1.00  0.00      PROA H
ATOM   3933  CB  ASP   457      88.760  37.564  30.213  1.00  0.00      PROA C
ATOM   3934  HB2 ASP   457      87.992  37.941  30.889  1.00  0.00      PROA H
ATOM   3935  HB3 ASP   457      88.387  37.591  29.189  1.00  0.00      PROA H
ATOM   3936  CG  ASP   457      89.041  36.111  30.578  1.00  0.00      PROA C
ATOM   3937  OD1 ASP   457      90.206  35.775  30.924  1.00  0.00      PROA O
ATOM   3938  OD2 ASP   457      88.072  35.301  30.496  1.00  0.00      PROA O
ATOM   3939  C   ASP   457      89.736  39.794  29.692  1.00  0.00      PROA C
ATOM   3940  O   ASP   457      89.758  39.952  28.474  1.00  0.00      PROA O
ATOM   3941  N   GLY   458      89.479  40.842  30.504  1.00  0.00      PROA N
ATOM   3942  H   GLY   458      89.526  40.728  31.506  1.00  0.00      PROA H
ATOM   3943  CA  GLY   458      89.133  42.153  29.989  1.00  0.00      PROA C
ATOM   3944  HA2 GLY   458      89.668  42.918  30.551  1.00  0.00      PROA H
ATOM   3945  HA3 GLY   458      89.410  42.215  28.937  1.00  0.00      PROA H
ATOM   3946  C   GLY   458      87.671  42.458  30.089  1.00  0.00      PROA C
ATOM   3947  O   GLY   458      87.206  43.471  29.574  1.00  0.00      PROA O
ATOM   3948  N   THR   459      86.887  41.615  30.768  1.00  0.00      PROA N
ATOM   3949  H   THR   459      87.280  40.783  31.182  1.00  0.00      PROA H
ATOM   3950  CA  THR   459      85.462  41.812  30.961  1.00  0.00      PROA C
ATOM   3951  HA  THR   459      85.026  42.232  30.054  1.00  0.00      PROA H
ATOM   3952  CB  THR   459      84.753  40.506  31.273  1.00  0.00      PROA C
ATOM   3953  HB  THR   459      85.110  40.117  32.227  1.00  0.00      PROA H
ATOM   3954  CG2 THR   459      83.232  40.679  31.370  1.00  0.00      PROA C
ATOM   3955 HG21 THR   459      82.848  41.054  30.421  1.00  0.00      PROA H
ATOM   3956 HG22 THR   459      82.770  39.718  31.594  1.00  0.00      PROA H
ATOM   3957 HG23 THR   459      82.996  41.389  32.163  1.00  0.00      PROA H
ATOM   3958  OG1 THR   459      85.006  39.606  30.198  1.00  0.00      PROA O
ATOM   3959  HG1 THR   459      84.568  38.770  30.370  1.00  0.00      PROA H
ATOM   3960  C   THR   459      85.156  42.866  31.995  1.00  0.00      PROA C
ATOM   3961  O   THR   459      85.739  42.898  33.073  1.00  0.00      PROA O
ATOM   3962  N   LYS   460      84.206  43.763  31.668  1.00  0.00      PROA N
ATOM   3963  H   LYS   460      83.777  43.734  30.754  1.00  0.00      PROA H
ATOM   3964  CA  LYS   460      83.775  44.782  32.592  1.00  0.00      PROA C
ATOM   3965  HA  LYS   460      84.633  45.381  32.899  1.00  0.00      PROA H
ATOM   3966  CB  LYS   460      82.738  45.679  31.901  1.00  0.00      PROA C
ATOM   3967  HB2 LYS   460      83.152  46.062  30.968  1.00  0.00      PROA H
ATOM   3968  HB3 LYS   460      81.839  45.100  31.689  1.00  0.00      PROA H
ATOM   3969  CG  LYS   460      82.287  46.897  32.704  1.00  0.00      PROA C
ATOM   3970  HG2 LYS   460      81.788  46.568  33.616  1.00  0.00      PROA H
ATOM   3971  HG3 LYS   460      83.155  47.503  32.965  1.00  0.00      PROA H
ATOM   3972  CD  LYS   460      81.315  47.731  31.862  1.00  0.00      PROA C
ATOM   3973  HD2 LYS   460      81.839  48.136  30.996  1.00  0.00      PROA H
ATOM   3974  HD3 LYS   460      80.492  47.100  31.525  1.00  0.00      PROA H
ATOM   3975  CE  LYS   460      80.722  48.899  32.639  1.00  0.00      PROA C
ATOM   3976  HE2 LYS   460      79.928  49.361  32.052  1.00  0.00      PROA H
ATOM   3977  HE3 LYS   460      80.312  48.538  33.582  1.00  0.00      PROA H
ATOM   3978  NZ  LYS   460      81.757  49.912  32.925  1.00  0.00      PROA N
ATOM   3979  HZ1 LYS   460      82.139  50.257  32.056  1.00  0.00      PROA H
ATOM   3980  HZ2 LYS   460      81.346  50.677  33.440  1.00  0.00      PROA H
ATOM   3981  HZ3 LYS   460      82.495  49.494  33.474  1.00  0.00      PROA H
ATOM   3982  C   LYS   460      83.173  44.188  33.851  1.00  0.00      PROA C
ATOM   3983  O   LYS   460      82.312  43.306  33.812  1.00  0.00      PROA O
ATOM   3984  N   THR   461      83.611  44.669  35.017  1.00  0.00      PROA N
ATOM   3985  H   THR   461      84.215  45.479  35.035  1.00  0.00      PROA H
ATOM   3986  CA  THR   461      83.242  44.058  36.274  1.00  0.00      PROA C
ATOM   3987  HA  THR   461      82.658  43.157  36.083  1.00  0.00      PROA H
ATOM   3988  CB  THR   461      84.446  43.656  37.121  1.00  0.00      PROA C
ATOM   3989  HB  THR   461      84.103  43.279  38.085  1.00  0.00      PROA H
ATOM   3990  CG2 THR   461      85.237  42.559  36.394  1.00  0.00      PROA C
ATOM   3991 HG21 THR   461      85.579  42.935  35.430  1.00  0.00      PROA H
ATOM   3992 HG22 THR   461      86.097  42.270  36.997  1.00  0.00      PROA H
ATOM   3993 HG23 THR   461      84.596  41.691  36.237  1.00  0.00      PROA H
ATOM   3994  OG1 THR   461      85.322  44.751  37.337  1.00  0.00      PROA O
ATOM   3995  HG1 THR   461      86.066  44.465  37.871  1.00  0.00      PROA H
ATOM   3996  C   THR   461      82.387  44.966  37.086  1.00  0.00      PROA C
ATOM   3997  O   THR   461      81.929  44.541  38.132  1.00  0.00      PROA O
ATOM   3998  N   GLU   462      82.061  46.185  36.628  1.00  0.00      PROA N
ATOM   3999  H   GLU   462      82.299  46.450  35.683  1.00  0.00      PROA H
ATOM   4000  CA  GLU   462      81.366  47.174  37.431  1.00  0.00      PROA C
ATOM   4001  HA  GLU   462      81.925  47.356  38.348  1.00  0.00      PROA H
ATOM   4002  CB  GLU   462      81.226  48.505  36.666  1.00  0.00      PROA C
ATOM   4003  HB2 GLU   462      80.913  48.305  35.641  1.00  0.00      PROA H
ATOM   4004  HB3 GLU   462      80.480  49.130  37.157  1.00  0.00      PROA H
ATOM   4005  CG  GLU   462      82.554  49.311  36.605  1.00  0.00      PROA C
ATOM   4006  HG2 GLU   462      82.891  49.533  37.618  1.00  0.00      PROA H
ATOM   4007  HG3 GLU   462      83.314  48.723  36.091  1.00  0.00      PROA H
ATOM   4008  CD  GLU   462      82.436  50.645  35.865  1.00  0.00      PROA C
ATOM   4009  OE1 GLU   462      81.329  50.867  35.285  1.00  0.00      PROA O
ATOM   4010  OE2 GLU   462      83.380  51.468  35.824  1.00  0.00      PROA O
ATOM   4011  C   GLU   462      80.012  46.710  37.914  1.00  0.00      PROA C
ATOM   4012  O   GLU   462      79.656  46.886  39.074  1.00  0.00      PROA O
ATOM   4013  N   LYS   463      79.235  46.033  37.048  1.00  0.00      PROA N
ATOM   4014  H   LYS   463      79.528  45.922  36.087  1.00  0.00      PROA H
ATOM   4015  CA  LYS   463      77.975  45.455  37.466  1.00  0.00      PROA C
ATOM   4016  HA  LYS   463      77.329  46.237  37.863  1.00  0.00      PROA H
ATOM   4017  CB  LYS   463      77.274  44.783  36.271  1.00  0.00      PROA C
ATOM   4018  HB2 LYS   463      77.925  44.016  35.851  1.00  0.00      PROA H
ATOM   4019  HB3 LYS   463      76.343  44.324  36.607  1.00  0.00      PROA H
ATOM   4020  CG  LYS   463      76.923  45.754  35.142  1.00  0.00      PROA C
ATOM   4021  HG2 LYS   463      76.277  46.543  35.527  1.00  0.00      PROA H
ATOM   4022  HG3 LYS   463      77.837  46.196  34.744  1.00  0.00      PROA H
ATOM   4023  CD  LYS   463      76.192  45.055  33.996  1.00  0.00      PROA C
ATOM   4024  HD2 LYS   463      76.794  44.221  33.636  1.00  0.00      PROA H
ATOM   4025  HD3 LYS   463      75.231  44.683  34.351  1.00  0.00      PROA H
ATOM   4026  CE  LYS   463      75.909  45.946  32.803  1.00  0.00      PROA C
ATOM   4027  HE2 LYS   463      75.229  46.745  33.099  1.00  0.00      PROA H
ATOM   4028  HE3 LYS   463      76.843  46.379  32.443  1.00  0.00      PROA H
ATOM   4029  NZ  LYS   463      75.288  45.163  31.712  1.00  0.00      PROA N
ATOM   4030  HZ1 LYS   463      74.420  44.763  32.037  1.00  0.00      PROA H
ATOM   4031  HZ2 LYS   463      75.106  45.770  30.925  1.00  0.00      PROA H
ATOM   4032  HZ3 LYS   463      75.915  44.424  31.429  1.00  0.00      PROA H
ATOM   4033  C   LYS   463      78.130  44.422  38.560  1.00  0.00      PROA C
ATOM   4034  O   LYS   463      77.464  44.453  39.591  1.00  0.00      PROA O
ATOM   4035  N   LEU   464      79.113  43.512  38.397  1.00  0.00      PROA N
ATOM   4036  H   LEU   464      79.667  43.513  37.553  1.00  0.00      PROA H
ATOM   4037  CA  LEU   464      79.410  42.520  39.396  1.00  0.00      PROA C
ATOM   4038  HA  LEU   464      78.498  41.982  39.657  1.00  0.00      PROA H
ATOM   4039  CB  LEU   464      80.450  41.523  38.852  1.00  0.00      PROA C
ATOM   4040  HB2 LEU   464      80.059  41.042  37.956  1.00  0.00      PROA H
ATOM   4041  HB3 LEU   464      81.370  42.054  38.607  1.00  0.00      PROA H
ATOM   4042  CG  LEU   464      80.828  40.402  39.835  1.00  0.00      PROA C
ATOM   4043  HG  LEU   464      81.377  40.825  40.676  1.00  0.00      PROA H
ATOM   4044  CD1 LEU   464      79.687  39.643  40.423  1.00  0.00      PROA C
ATOM   4045 HD11 LEU   464      79.116  39.168  39.625  1.00  0.00      PROA H
ATOM   4046 HD12 LEU   464      80.069  38.879  41.100  1.00  0.00      PROA H
ATOM   4047 HD13 LEU   464      79.041  40.326  40.974  1.00  0.00      PROA H
ATOM   4048  CD2 LEU   464      81.776  39.341  39.184  1.00  0.00      PROA C
ATOM   4049 HD21 LEU   464      82.694  39.827  38.855  1.00  0.00      PROA H
ATOM   4050 HD22 LEU   464      82.015  38.569  39.915  1.00  0.00      PROA H
ATOM   4051 HD23 LEU   464      81.279  38.887  38.327  1.00  0.00      PROA H
ATOM   4052  C   LEU   464      79.845  43.128  40.720  1.00  0.00      PROA C
ATOM   4053  O   LEU   464      79.477  42.659  41.790  1.00  0.00      PROA O
ATOM   4054  N   GLU   465      80.648  44.203  40.681  1.00  0.00      PROA N
ATOM   4055  H   GLU   465      81.019  44.524  39.798  1.00  0.00      PROA H
ATOM   4056  CA  GLU   465      81.021  44.949  41.871  1.00  0.00      PROA C
ATOM   4057  HA  GLU   465      81.609  44.312  42.531  1.00  0.00      PROA H
ATOM   4058  CB  GLU   465      81.881  46.224  41.526  1.00  0.00      PROA C
ATOM   4059  HB2 GLU   465      81.274  46.931  40.962  1.00  0.00      PROA H
ATOM   4060  HB3 GLU   465      82.222  46.694  42.449  1.00  0.00      PROA H
ATOM   4061  CG  GLU   465      83.053  45.784  40.710  1.00  0.00      PROA C
ATOM   4062  HG2 GLU   465      83.529  44.928  41.188  1.00  0.00      PROA H
ATOM   4063  HG3 GLU   465      82.716  45.501  39.713  1.00  0.00      PROA H
ATOM   4064  CD  GLU   465      84.311  46.567  40.319  1.00  0.00      PROA C
ATOM   4065  OE1 GLU   465      84.218  47.802  40.373  1.00  0.00      PROA O
ATOM   4066  OE2 GLU   465      85.342  45.927  39.896  1.00  0.00      PROA O
ATOM   4067  C   GLU   465      79.902  45.556  42.604  1.00  0.00      PROA C
ATOM   4068  O   GLU   465      79.839  45.499  43.824  1.00  0.00      PROA O
ATOM   4069  N   LYS   466      78.981  46.165  41.864  1.00  0.00      PROA N
ATOM   4070  H   LYS   466      79.116  46.262  40.867  1.00  0.00      PROA H
ATOM   4071  CA  LYS   466      77.785  46.696  42.452  1.00  0.00      PROA C
ATOM   4072  HA  LYS   466      78.050  47.431  43.213  1.00  0.00      PROA H
ATOM   4073  CB  LYS   466      76.912  47.380  41.375  1.00  0.00      PROA C
ATOM   4074  HB2 LYS   466      76.746  46.689  40.548  1.00  0.00      PROA H
ATOM   4075  HB3 LYS   466      75.953  47.663  41.809  1.00  0.00      PROA H
ATOM   4076  CG  LYS   466      77.527  48.636  40.792  1.00  0.00      PROA C
ATOM   4077  HG2 LYS   466      77.679  49.368  41.585  1.00  0.00      PROA H
ATOM   4078  HG3 LYS   466      78.486  48.392  40.335  1.00  0.00      PROA H
ATOM   4079  CD  LYS   466      76.775  49.396  39.714  1.00  0.00      PROA C
ATOM   4080  HD2 LYS   466      76.580  48.733  38.870  1.00  0.00      PROA H
ATOM   4081  HD3 LYS   466      75.829  49.758  40.116  1.00  0.00      PROA H
ATOM   4082  CE  LYS   466      77.543  50.612  39.176  1.00  0.00      PROA C
ATOM   4083  HE2 LYS   466      77.746  51.304  39.993  1.00  0.00      PROA H
ATOM   4084  HE3 LYS   466      78.484  50.282  38.737  1.00  0.00      PROA H
ATOM   4085  NZ  LYS   466      76.773  51.317  38.150  1.00  0.00      PROA N
ATOM   4086  HZ1 LYS   466      75.900  51.638  38.545  1.00  0.00      PROA H
ATOM   4087  HZ2 LYS   466      77.303  52.110  37.817  1.00  0.00      PROA H
ATOM   4088  HZ3 LYS   466      76.585  50.691  37.380  1.00  0.00      PROA H
ATOM   4089  C   LYS   466      76.940  45.648  43.135  1.00  0.00      PROA C
ATOM   4090  O   LYS   466      76.469  45.854  44.257  1.00  0.00      PROA O
ATOM   4091  N   LEU   467      76.771  44.484  42.480  1.00  0.00      PROA N
ATOM   4092  H   LEU   467      77.143  44.370  41.548  1.00  0.00      PROA H
ATOM   4093  CA  LEU   467      76.067  43.374  43.068  1.00  0.00      PROA C
ATOM   4094  HA  LEU   467      75.057  43.684  43.335  1.00  0.00      PROA H
ATOM   4095  CB  LEU   467      75.980  42.206  42.089  1.00  0.00      PROA C
ATOM   4096  HB2 LEU   467      75.373  42.495  41.231  1.00  0.00      PROA H
ATOM   4097  HB3 LEU   467      76.981  41.938  41.752  1.00  0.00      PROA H
ATOM   4098  CG  LEU   467      75.355  40.914  42.637  1.00  0.00      PROA C
ATOM   4099  HG  LEU   467      75.903  40.592  43.522  1.00  0.00      PROA H
ATOM   4100  CD1 LEU   467      73.888  41.154  43.013  1.00  0.00      PROA C
ATOM   4101 HD11 LEU   467      73.333  41.472  42.130  1.00  0.00      PROA H
ATOM   4102 HD12 LEU   467      73.456  40.231  43.400  1.00  0.00      PROA H
ATOM   4103 HD13 LEU   467      73.831  41.930  43.777  1.00  0.00      PROA H
ATOM   4104  CD2 LEU   467      75.471  39.774  41.624  1.00  0.00      PROA C
ATOM   4105 HD21 LEU   467      76.522  39.587  41.405  1.00  0.00      PROA H
ATOM   4106 HD22 LEU   467      75.020  38.872  42.038  1.00  0.00      PROA H
ATOM   4107 HD23 LEU   467      74.952  40.049  40.705  1.00  0.00      PROA H
ATOM   4108  C   LEU   467      76.701  42.863  44.296  1.00  0.00      PROA C
ATOM   4109  O   LEU   467      76.049  42.627  45.306  1.00  0.00      PROA O
ATOM   4110  N   MET   468      78.015  42.718  44.254  1.00  0.00      PROA N
ATOM   4111  H   MET   468      78.513  42.877  43.390  1.00  0.00      PROA H
ATOM   4112  CA  MET   468      78.744  42.346  45.381  1.00  0.00      PROA C
ATOM   4113  HA  MET   468      78.383  41.385  45.747  1.00  0.00      PROA H
ATOM   4114  CB  MET   468      80.128  42.303  44.766  1.00  0.00      PROA C
ATOM   4115  HB2 MET   468      80.150  42.929  43.874  1.00  0.00      PROA H
ATOM   4116  HB3 MET   468      80.858  42.672  45.486  1.00  0.00      PROA H
ATOM   4117  CG  MET   468      80.651  40.922  44.315  1.00  0.00      PROA C
ATOM   4118  HG2 MET   468      80.081  40.137  44.812  1.00  0.00      PROA H
ATOM   4119  HG3 MET   468      80.538  40.824  43.236  1.00  0.00      PROA H
ATOM   4120  SD  MET   468      82.378  40.505  44.634  1.00  0.00      PROA S
ATOM   4121  CE  MET   468      82.722  39.192  43.499  1.00  0.00      PROA C
ATOM   4122  HE1 MET   468      82.567  39.543  42.478  1.00  0.00      PROA H
ATOM   4123  HE2 MET   468      83.756  38.869  43.618  1.00  0.00      PROA H
ATOM   4124  HE3 MET   468      82.055  38.353  43.699  1.00  0.00      PROA H
ATOM   4125  C   MET   468      78.487  43.309  46.529  1.00  0.00      PROA C
ATOM   4126  O   MET   468      77.942  42.875  47.541  1.00  0.00      PROA O
ATOM   4127  N   VAL   469      78.668  44.627  46.325  1.00  0.00      PROA N
ATOM   4128  H   VAL   469      78.920  44.966  45.408  1.00  0.00      PROA H
ATOM   4129  CA  VAL   469      78.519  45.619  47.373  1.00  0.00      PROA C
ATOM   4130  HA  VAL   469      79.216  45.401  48.182  1.00  0.00      PROA H
ATOM   4131  CB  VAL   469      78.811  47.005  46.821  1.00  0.00      PROA C
ATOM   4132  HB  VAL   469      78.233  47.163  45.910  1.00  0.00      PROA H
ATOM   4133  CG1 VAL   469      78.427  48.055  47.851  1.00  0.00      PROA C
ATOM   4134 HG11 VAL   469      79.005  47.899  48.762  1.00  0.00      PROA H
ATOM   4135 HG12 VAL   469      78.637  49.048  47.454  1.00  0.00      PROA H
ATOM   4136 HG13 VAL   469      77.364  47.972  48.077  1.00  0.00      PROA H
ATOM   4137  CG2 VAL   469      80.307  47.152  46.493  1.00  0.00      PROA C
ATOM   4138 HG21 VAL   469      80.591  46.409  45.748  1.00  0.00      PROA H
ATOM   4139 HG22 VAL   469      80.496  48.151  46.098  1.00  0.00      PROA H
ATOM   4140 HG23 VAL   469      80.895  47.002  47.398  1.00  0.00      PROA H
ATOM   4141  C   VAL   469      77.136  45.590  48.005  1.00  0.00      PROA C
ATOM   4142  O   VAL   469      76.981  45.591  49.229  1.00  0.00      PROA O
ATOM   4143  N   ARG   470      76.075  45.473  47.183  1.00  0.00      PROA N
ATOM   4144  H   ARG   470      76.205  45.515  46.182  1.00  0.00      PROA H
ATOM   4145  CA  ARG   470      74.754  45.287  47.725  1.00  0.00      PROA C
ATOM   4146  HA  ARG   470      74.503  46.130  48.368  1.00  0.00      PROA H
ATOM   4147  CB  ARG   470      73.725  45.197  46.573  1.00  0.00      PROA C
ATOM   4148  HB2 ARG   470      74.228  44.881  45.659  1.00  0.00      PROA H
ATOM   4149  HB3 ARG   470      72.952  44.473  46.830  1.00  0.00      PROA H
ATOM   4150  CG  ARG   470      73.032  46.531  46.282  1.00  0.00      PROA C
ATOM   4151  HG2 ARG   470      72.596  46.922  47.201  1.00  0.00      PROA H
ATOM   4152  HG3 ARG   470      73.761  47.243  45.895  1.00  0.00      PROA H
ATOM   4153  CD  ARG   470      71.902  46.433  45.249  1.00  0.00      PROA C
ATOM   4154  HD2 ARG   470      71.417  47.404  45.146  1.00  0.00      PROA H
ATOM   4155  HD3 ARG   470      72.313  46.130  44.286  1.00  0.00      PROA H
ATOM   4156  NE  ARG   470      70.851  45.430  45.640  1.00  0.00      PROA N
ATOM   4157  HE  ARG   470      71.087  44.449  45.611  1.00  0.00      PROA H
ATOM   4158  CZ  ARG   470      69.616  45.740  46.026  1.00  0.00      PROA C
ATOM   4159  NH1 ARG   470      69.303  46.971  46.383  1.00  0.00      PROA N
ATOM   4160 HH11 ARG   470      70.008  47.694  46.364  1.00  0.00      PROA H
ATOM   4161 HH12 ARG   470      68.360  47.185  46.673  1.00  0.00      PROA H
ATOM   4162  NH2 ARG   470      68.693  44.802  46.014  1.00  0.00      PROA N
ATOM   4163 HH21 ARG   470      68.930  43.867  45.714  1.00  0.00      PROA H
ATOM   4164 HH22 ARG   470      67.751  45.021  46.305  1.00  0.00      PROA H
ATOM   4165  C   ARG   470      74.629  44.062  48.608  1.00  0.00      PROA C
ATOM   4166  O   ARG   470      74.123  44.118  49.725  1.00  0.00      PROA O
ATOM   4167  N   ILE   471      75.132  42.917  48.141  1.00  0.00      PROA N
ATOM   4168  H   ILE   471      75.595  42.897  47.244  1.00  0.00      PROA H
ATOM   4169  CA  ILE   471      75.041  41.672  48.884  1.00  0.00      PROA C
ATOM   4170  HA  ILE   471      74.002  41.487  49.158  1.00  0.00      PROA H
ATOM   4171  CB  ILE   471      75.534  40.513  48.066  1.00  0.00      PROA C
ATOM   4172  HB  ILE   471      76.536  40.729  47.696  1.00  0.00      PROA H
ATOM   4173  CG2 ILE   471      75.590  39.213  48.903  1.00  0.00      PROA C
ATOM   4174 HG21 ILE   471      74.593  38.975  49.273  1.00  0.00      PROA H
ATOM   4175 HG22 ILE   471      75.951  38.395  48.280  1.00  0.00      PROA H
ATOM   4176 HG23 ILE   471      76.266  39.353  49.746  1.00  0.00      PROA H
ATOM   4177  CG1 ILE   471      74.578  40.349  46.885  1.00  0.00      PROA C
ATOM   4178 HG12 ILE   471      73.646  39.900  47.230  1.00  0.00      PROA H
ATOM   4179 HG13 ILE   471      74.369  41.325  46.447  1.00  0.00      PROA H
ATOM   4180  CD1 ILE   471      75.162  39.466  45.817  1.00  0.00      PROA C
ATOM   4181 HD11 ILE   471      75.367  38.479  46.233  1.00  0.00      PROA H
ATOM   4182 HD12 ILE   471      74.453  39.372  44.994  1.00  0.00      PROA H
ATOM   4183 HD13 ILE   471      76.090  39.904  45.450  1.00  0.00      PROA H
ATOM   4184  C   ILE   471      75.758  41.705  50.164  1.00  0.00      PROA C
ATOM   4185  O   ILE   471      75.257  41.335  51.222  1.00  0.00      PROA O
ATOM   4186  N   GLY   472      76.949  42.224  50.143  1.00  0.00      PROA N
ATOM   4187  H   GLY   472      77.425  42.362  49.263  1.00  0.00      PROA H
ATOM   4188  CA  GLY   472      77.507  42.565  51.353  1.00  0.00      PROA C
ATOM   4189  HA2 GLY   472      77.737  41.660  51.915  1.00  0.00      PROA H
ATOM   4190  HA3 GLY   472      78.423  43.130  51.184  1.00  0.00      PROA H
ATOM   4191  C   GLY   472      76.918  43.361  52.403  1.00  0.00      PROA C
ATOM   4192  O   GLY   472      76.884  42.961  53.570  1.00  0.00      PROA O
ATOM   4193  N   VAL   473      76.511  44.577  51.994  1.00  0.00      PROA N
ATOM   4194  H   VAL   473      76.642  44.857  51.033  1.00  0.00      PROA H
ATOM   4195  CA  VAL   473      75.889  45.518  52.866  1.00  0.00      PROA C
ATOM   4196  HA  VAL   473      76.615  45.871  53.598  1.00  0.00      PROA H
ATOM   4197  CB  VAL   473      75.371  46.701  52.061  1.00  0.00      PROA C
ATOM   4198  HB  VAL   473      74.882  46.339  51.157  1.00  0.00      PROA H
ATOM   4199  CG1 VAL   473      74.365  47.485  52.913  1.00  0.00      PROA C
ATOM   4200 HG11 VAL   473      74.856  47.844  53.817  1.00  0.00      PROA H
ATOM   4201 HG12 VAL   473      73.990  48.334  52.342  1.00  0.00      PROA H
ATOM   4202 HG13 VAL   473      73.534  46.835  53.185  1.00  0.00      PROA H
ATOM   4203  CG2 VAL   473      76.540  47.607  51.638  1.00  0.00      PROA C
ATOM   4204 HG21 VAL   473      77.239  47.037  51.026  1.00  0.00      PROA H
ATOM   4205 HG22 VAL   473      76.157  48.450  51.063  1.00  0.00      PROA H
ATOM   4206 HG23 VAL   473      77.053  47.977  52.526  1.00  0.00      PROA H
ATOM   4207  C   VAL   473      74.756  44.815  53.568  1.00  0.00      PROA C
ATOM   4208  O   VAL   473      74.689  44.787  54.791  1.00  0.00      PROA O
ATOM   4209  N   PHE   474      73.907  44.096  52.817  1.00  0.00      PROA N
ATOM   4210  H   PHE   474      74.039  44.043  51.817  1.00  0.00      PROA H
ATOM   4211  CA  PHE   474      72.811  43.403  53.447  1.00  0.00      PROA C
ATOM   4212  HA  PHE   474      72.343  44.056  54.183  1.00  0.00      PROA H
ATOM   4213  CB  PHE   474      71.749  42.988  52.414  1.00  0.00      PROA C
ATOM   4214  HB2 PHE   474      72.241  42.611  51.517  1.00  0.00      PROA H
ATOM   4215  HB3 PHE   474      71.116  42.207  52.836  1.00  0.00      PROA H
ATOM   4216  CG  PHE   474      70.911  44.183  52.066  1.00  0.00      PROA C
ATOM   4217  CD1 PHE   474      69.738  44.451  52.782  1.00  0.00      PROA C
ATOM   4218  HD1 PHE   474      69.443  43.803  53.607  1.00  0.00      PROA H
ATOM   4219  CE1 PHE   474      68.939  45.548  52.449  1.00  0.00      PROA C
ATOM   4220  HE1 PHE   474      68.034  45.756  53.020  1.00  0.00      PROA H
ATOM   4221  CZ  PHE   474      69.302  46.378  51.379  1.00  0.00      PROA C
ATOM   4222  HZ  PHE   474      68.687  47.241  51.125  1.00  0.00      PROA H
ATOM   4223  CE2 PHE   474      70.451  46.104  50.635  1.00  0.00      PROA C
ATOM   4224  HE2 PHE   474      70.708  46.729  49.780  1.00  0.00      PROA H
ATOM   4225  CD2 PHE   474      71.255  45.028  51.004  1.00  0.00      PROA C
ATOM   4226  HD2 PHE   474      72.173  44.852  50.443  1.00  0.00      PROA H
ATOM   4227  C   PHE   474      73.218  42.222  54.293  1.00  0.00      PROA C
ATOM   4228  O   PHE   474      72.619  41.945  55.328  1.00  0.00      PROA O
ATOM   4229  N   SER   475      74.273  41.496  53.890  1.00  0.00      PROA N
ATOM   4230  H   SER   475      74.712  41.692  53.002  1.00  0.00      PROA H
ATOM   4231  CA  SER   475      74.824  40.419  54.692  1.00  0.00      PROA C
ATOM   4232  HA  SER   475      74.041  39.694  54.914  1.00  0.00      PROA H
ATOM   4233  CB  SER   475      75.964  39.679  53.981  1.00  0.00      PROA C
ATOM   4234  HB2 SER   475      76.800  40.362  53.826  1.00  0.00      PROA H
ATOM   4235  HB3 SER   475      76.291  38.839  54.593  1.00  0.00      PROA H
ATOM   4236  OG  SER   475      75.509  39.199  52.726  1.00  0.00      PROA O
ATOM   4237  HG  SER   475      76.223  38.736  52.281  1.00  0.00      PROA H
ATOM   4238  C   SER   475      75.357  40.891  56.020  1.00  0.00      PROA C
ATOM   4239  O   SER   475      75.061  40.293  57.050  1.00  0.00      PROA O
ATOM   4240  N   VAL   476      76.106  42.016  56.066  1.00  0.00      PROA N
ATOM   4241  H   VAL   476      76.407  42.458  55.209  1.00  0.00      PROA H
ATOM   4242  CA  VAL   476      76.496  42.613  57.340  1.00  0.00      PROA C
ATOM   4243  HA  VAL   476      77.113  41.909  57.898  1.00  0.00      PROA H
ATOM   4244  CB  VAL   476      77.276  43.868  57.203  1.00  0.00      PROA C
ATOM   4245  HB  VAL   476      76.682  44.609  56.668  1.00  0.00      PROA H
ATOM   4246  CG1 VAL   476      77.731  44.569  58.498  1.00  0.00      PROA C
ATOM   4247 HG11 VAL   476      78.368  43.895  59.071  1.00  0.00      PROA H
ATOM   4248 HG12 VAL   476      78.290  45.470  58.246  1.00  0.00      PROA H
ATOM   4249 HG13 VAL   476      76.858  44.837  59.092  1.00  0.00      PROA H
ATOM   4250  CG2 VAL   476      78.504  43.309  56.701  1.00  0.00      PROA C
ATOM   4251 HG21 VAL   476      78.311  42.792  55.761  1.00  0.00      PROA H
ATOM   4252 HG22 VAL   476      79.226  44.109  56.533  1.00  0.00      PROA H
ATOM   4253 HG23 VAL   476      78.906  42.603  57.428  1.00  0.00      PROA H
ATOM   4254  C   VAL   476      75.358  42.994  58.188  1.00  0.00      PROA C
ATOM   4255  O   VAL   476      75.317  42.653  59.368  1.00  0.00      PROA O
ATOM   4256  N   LEU   477      74.360  43.637  57.569  1.00  0.00      PROA N
ATOM   4257  H   LEU   477      74.421  43.831  56.580  1.00  0.00      PROA H
ATOM   4258  CA  LEU   477      73.186  44.069  58.277  1.00  0.00      PROA C
ATOM   4259  HA  LEU   477      73.480  44.576  59.195  1.00  0.00      PROA H
ATOM   4260  CB  LEU   477      72.352  45.043  57.418  1.00  0.00      PROA C
ATOM   4261  HB2 LEU   477      72.438  44.768  56.367  1.00  0.00      PROA H
ATOM   4262  HB3 LEU   477      71.306  44.993  57.722  1.00  0.00      PROA H
ATOM   4263  CG  LEU   477      72.733  46.527  57.490  1.00  0.00      PROA C
ATOM   4264  HG  LEU   477      72.100  47.099  56.813  1.00  0.00      PROA H
ATOM   4265  CD1 LEU   477      72.536  47.019  58.911  1.00  0.00      PROA C
ATOM   4266 HD11 LEU   477      73.170  46.444  59.586  1.00  0.00      PROA H
ATOM   4267 HD12 LEU   477      72.805  48.074  58.972  1.00  0.00      PROA H
ATOM   4268 HD13 LEU   477      71.492  46.894  59.198  1.00  0.00      PROA H
ATOM   4269  CD2 LEU   477      74.143  46.860  57.003  1.00  0.00      PROA C
ATOM   4270 HD21 LEU   477      74.247  46.563  55.960  1.00  0.00      PROA H
ATOM   4271 HD22 LEU   477      74.317  47.932  57.095  1.00  0.00      PROA H
ATOM   4272 HD23 LEU   477      74.873  46.322  57.608  1.00  0.00      PROA H
ATOM   4273  C   LEU   477      72.303  42.916  58.711  1.00  0.00      PROA C
ATOM   4274  O   LEU   477      71.370  43.116  59.476  1.00  0.00      PROA O
ATOM   4275  N   TYR   478      72.581  41.668  58.287  1.00  0.00      PROA N
ATOM   4276  H   TYR   478      73.256  41.524  57.550  1.00  0.00      PROA H
ATOM   4277  CA  TYR   478      71.916  40.526  58.882  1.00  0.00      PROA C
ATOM   4278  HA  TYR   478      71.018  40.858  59.402  1.00  0.00      PROA H
ATOM   4279  CB  TYR   478      71.528  39.520  57.772  1.00  0.00      PROA C
ATOM   4280  HB2 TYR   478      71.168  40.064  56.898  1.00  0.00      PROA H
ATOM   4281  HB3 TYR   478      72.400  38.927  57.497  1.00  0.00      PROA H
ATOM   4282  CG  TYR   478      70.442  38.602  58.264  1.00  0.00      PROA C
ATOM   4283  CD1 TYR   478      70.763  37.411  58.935  1.00  0.00      PROA C
ATOM   4284  HD1 TYR   478      71.806  37.158  59.127  1.00  0.00      PROA H
ATOM   4285  CE1 TYR   478      69.752  36.542  59.360  1.00  0.00      PROA C
ATOM   4286  HE1 TYR   478      70.009  35.621  59.885  1.00  0.00      PROA H
ATOM   4287  CZ  TYR   478      68.414  36.854  59.113  1.00  0.00      PROA C
ATOM   4288  OH  TYR   478      67.407  35.978  59.549  1.00  0.00      PROA O
ATOM   4289  HH  TYR   478      67.752  35.204  60.001  1.00  0.00      PROA H
ATOM   4290  CE2 TYR   478      68.075  38.049  58.469  1.00  0.00      PROA C
ATOM   4291  HE2 TYR   478      67.028  38.301  58.303  1.00  0.00      PROA H
ATOM   4292  CD2 TYR   478      69.089  38.917  58.040  1.00  0.00      PROA C
ATOM   4293  HD2 TYR   478      68.822  39.842  57.528  1.00  0.00      PROA H
ATOM   4294  C   TYR   478      72.834  39.859  59.893  1.00  0.00      PROA C
ATOM   4295  O   TYR   478      72.454  39.548  61.020  1.00  0.00      PROA O
ATOM   4296  N   THR   479      74.101  39.618  59.525  1.00  0.00      PROA N
ATOM   4297  H   THR   479      74.453  39.990  58.655  1.00  0.00      PROA H
ATOM   4298  CA  THR   479      75.015  38.829  60.337  1.00  0.00      PROA C
ATOM   4299  HA  THR   479      74.534  37.894  60.622  1.00  0.00      PROA H
ATOM   4300  CB  THR   479      76.299  38.492  59.593  1.00  0.00      PROA C
ATOM   4301  HB  THR   479      76.951  39.366  59.578  1.00  0.00      PROA H
ATOM   4302  CG2 THR   479      77.031  37.342  60.278  1.00  0.00      PROA C
ATOM   4303 HG21 THR   479      76.390  36.460  60.293  1.00  0.00      PROA H
ATOM   4304 HG22 THR   479      77.946  37.116  59.731  1.00  0.00      PROA H
ATOM   4305 HG23 THR   479      77.280  37.626  61.301  1.00  0.00      PROA H
ATOM   4306  OG1 THR   479      76.009  38.052  58.280  1.00  0.00      PROA O
ATOM   4307  HG1 THR   479      76.827  37.844  57.824  1.00  0.00      PROA H
ATOM   4308  C   THR   479      75.374  39.501  61.642  1.00  0.00      PROA C
ATOM   4309  O   THR   479      75.331  38.893  62.710  1.00  0.00      PROA O
ATOM   4310  N   VAL   480      75.721  40.803  61.598  1.00  0.00      PROA N
ATOM   4311  H   VAL   480      75.748  41.288  60.713  1.00  0.00      PROA H
ATOM   4312  CA  VAL   480      76.067  41.578  62.778  1.00  0.00      PROA C
ATOM   4313  HA  VAL   480      76.851  41.063  63.334  1.00  0.00      PROA H
ATOM   4314  CB  VAL   480      76.580  42.979  62.464  1.00  0.00      PROA C
ATOM   4315  HB  VAL   480      75.795  43.552  61.971  1.00  0.00      PROA H
ATOM   4316  CG1 VAL   480      77.006  43.749  63.712  1.00  0.00      PROA C
ATOM   4317 HG11 VAL   480      77.805  43.208  64.218  1.00  0.00      PROA H
ATOM   4318 HG12 VAL   480      77.361  44.738  63.425  1.00  0.00      PROA H
ATOM   4319 HG13 VAL   480      76.154  43.850  64.385  1.00  0.00      PROA H
ATOM   4320  CG2 VAL   480      77.811  42.813  61.694  1.00  0.00      PROA C
ATOM   4321 HG21 VAL   480      77.595  42.265  60.777  1.00  0.00      PROA H
ATOM   4322 HG22 VAL   480      78.218  43.792  61.444  1.00  0.00      PROA H
ATOM   4323 HG23 VAL   480      78.538  42.258  62.286  1.00  0.00      PROA H
ATOM   4324  C   VAL   480      74.950  41.716  63.767  1.00  0.00      PROA C
ATOM   4325  O   VAL   480      75.183  41.394  64.928  1.00  0.00      PROA O
ATOM   4326  N   PRO   481      73.712  42.068  63.426  1.00  0.00      PROA N
ATOM   4327  CD  PRO   481      73.296  42.725  62.178  1.00  0.00      PROA C
ATOM   4328  HD2 PRO   481      73.026  41.968  61.441  1.00  0.00      PROA H
ATOM   4329  HD3 PRO   481      74.117  43.329  61.793  1.00  0.00      PROA H
ATOM   4330  CG  PRO   481      72.101  43.586  62.563  1.00  0.00      PROA C
ATOM   4331  HG2 PRO   481      71.420  43.663  61.716  1.00  0.00      PROA H
ATOM   4332  HG3 PRO   481      72.445  44.581  62.844  1.00  0.00      PROA H
ATOM   4333  CB  PRO   481      71.495  42.831  63.742  1.00  0.00      PROA C
ATOM   4334  HB2 PRO   481      70.783  42.093  63.373  1.00  0.00      PROA H
ATOM   4335  HB3 PRO   481      70.981  43.534  64.398  1.00  0.00      PROA H
ATOM   4336  CA  PRO   481      72.683  42.166  64.445  1.00  0.00      PROA C
ATOM   4337  HA  PRO   481      72.974  42.910  65.186  1.00  0.00      PROA H
ATOM   4338  C   PRO   481      72.332  40.802  64.982  1.00  0.00      PROA C
ATOM   4339  O   PRO   481      72.044  40.674  66.168  1.00  0.00      PROA O
ATOM   4340  N   ALA   482      72.393  39.753  64.140  1.00  0.00      PROA N
ATOM   4341  H   ALA   482      72.568  39.904  63.157  1.00  0.00      PROA H
ATOM   4342  CA  ALA   482      72.212  38.395  64.603  1.00  0.00      PROA C
ATOM   4343  HA  ALA   482      71.243  38.303  65.092  1.00  0.00      PROA H
ATOM   4344  CB  ALA   482      72.274  37.422  63.414  1.00  0.00      PROA C
ATOM   4345  HB1 ALA   482      73.244  37.508  62.923  1.00  0.00      PROA H
ATOM   4346  HB2 ALA   482      72.137  36.402  63.771  1.00  0.00      PROA H
ATOM   4347  HB3 ALA   482      71.485  37.667  62.703  1.00  0.00      PROA H
ATOM   4348  C   ALA   482      73.256  38.009  65.636  1.00  0.00      PROA C
ATOM   4349  O   ALA   482      72.974  37.413  66.673  1.00  0.00      PROA O
ATOM   4350  N   THR   483      74.500  38.419  65.384  1.00  0.00      PROA N
ATOM   4351  H   THR   483      74.713  38.880  64.511  1.00  0.00      PROA H
ATOM   4352  CA  THR   483      75.613  38.253  66.290  1.00  0.00      PROA C
ATOM   4353  HA  THR   483      75.694  37.204  66.577  1.00  0.00      PROA H
ATOM   4354  CB  THR   483      76.902  38.682  65.630  1.00  0.00      PROA C
ATOM   4355  HB  THR   483      76.852  39.743  65.389  1.00  0.00      PROA H
ATOM   4356  CG2 THR   483      78.069  38.436  66.569  1.00  0.00      PROA C
ATOM   4357 HG21 THR   483      78.124  37.375  66.810  1.00  0.00      PROA H
ATOM   4358 HG22 THR   483      78.995  38.748  66.087  1.00  0.00      PROA H
ATOM   4359 HG23 THR   483      77.926  39.010  67.485  1.00  0.00      PROA H
ATOM   4360  OG1 THR   483      77.133  37.910  64.458  1.00  0.00      PROA O
ATOM   4361  HG1 THR   483      77.954  38.191  64.047  1.00  0.00      PROA H
ATOM   4362  C   THR   483      75.415  38.976  67.606  1.00  0.00      PROA C
ATOM   4363  O   THR   483      75.712  38.462  68.682  1.00  0.00      PROA O
ATOM   4364  N   ILE   484      74.869  40.204  67.569  1.00  0.00      PROA N
ATOM   4365  H   ILE   484      74.680  40.646  66.681  1.00  0.00      PROA H
ATOM   4366  CA  ILE   484      74.527  40.955  68.765  1.00  0.00      PROA C
ATOM   4367  HA  ILE   484      75.372  40.948  69.453  1.00  0.00      PROA H
ATOM   4368  CB  ILE   484      74.184  42.403  68.443  1.00  0.00      PROA C
ATOM   4369  HB  ILE   484      73.317  42.433  67.783  1.00  0.00      PROA H
ATOM   4370  CG2 ILE   484      73.857  43.189  69.727  1.00  0.00      PROA C
ATOM   4371 HG21 ILE   484      74.720  43.174  70.392  1.00  0.00      PROA H
ATOM   4372 HG22 ILE   484      73.615  44.221  69.470  1.00  0.00      PROA H
ATOM   4373 HG23 ILE   484      73.004  42.730  70.227  1.00  0.00      PROA H
ATOM   4374  CG1 ILE   484      75.348  43.106  67.715  1.00  0.00      PROA C
ATOM   4375 HG12 ILE   484      75.542  42.602  66.768  1.00  0.00      PROA H
ATOM   4376 HG13 ILE   484      75.083  44.146  67.525  1.00  0.00      PROA H
ATOM   4377  CD1 ILE   484      76.658  43.108  68.504  1.00  0.00      PROA C
ATOM   4378 HD11 ILE   484      76.970  42.081  68.695  1.00  0.00      PROA H
ATOM   4379 HD12 ILE   484      77.429  43.619  67.928  1.00  0.00      PROA H
ATOM   4380 HD13 ILE   484      76.511  43.625  69.452  1.00  0.00      PROA H
ATOM   4381  C   ILE   484      73.428  40.295  69.569  1.00  0.00      PROA C
ATOM   4382  O   ILE   484      73.462  40.248  70.797  1.00  0.00      PROA O
ATOM   4383  N   VAL   485      72.419  39.726  68.889  1.00  0.00      PROA N
ATOM   4384  H   VAL   485      72.366  39.828  67.885  1.00  0.00      PROA H
ATOM   4385  CA  VAL   485      71.374  38.952  69.526  1.00  0.00      PROA C
ATOM   4386  HA  VAL   485      70.928  39.536  70.331  1.00  0.00      PROA H
ATOM   4387  CB  VAL   485      70.293  38.593  68.507  1.00  0.00      PROA C
ATOM   4388  HB  VAL   485      70.759  38.186  67.610  1.00  0.00      PROA H
ATOM   4389  CG1 VAL   485      69.312  37.547  69.050  1.00  0.00      PROA C
ATOM   4390 HG11 VAL   485      68.821  37.936  69.942  1.00  0.00      PROA H
ATOM   4391 HG12 VAL   485      68.562  37.323  68.291  1.00  0.00      PROA H
ATOM   4392 HG13 VAL   485      69.854  36.636  69.303  1.00  0.00      PROA H
ATOM   4393  CG2 VAL   485      69.522  39.862  68.099  1.00  0.00      PROA C
ATOM   4394 HG21 VAL   485      70.212  40.579  67.655  1.00  0.00      PROA H
ATOM   4395 HG22 VAL   485      68.752  39.602  67.372  1.00  0.00      PROA H
ATOM   4396 HG23 VAL   485      69.055  40.304  68.979  1.00  0.00      PROA H
ATOM   4397  C   VAL   485      71.946  37.734  70.234  1.00  0.00      PROA C
ATOM   4398  O   VAL   485      71.686  37.489  71.411  1.00  0.00      PROA O
ATOM   4399  N   LEU   486      72.854  37.002  69.565  1.00  0.00      PROA N
ATOM   4400  H   LEU   486      73.064  37.216  68.600  1.00  0.00      PROA H
ATOM   4401  CA  LEU   486      73.569  35.894  70.162  1.00  0.00      PROA C
ATOM   4402  HA  LEU   486      72.856  35.179  70.570  1.00  0.00      PROA H
ATOM   4403  CB  LEU   486      74.427  35.212  69.087  1.00  0.00      PROA C
ATOM   4404  HB2 LEU   486      73.830  35.057  68.188  1.00  0.00      PROA H
ATOM   4405  HB3 LEU   486      75.284  35.843  68.849  1.00  0.00      PROA H
ATOM   4406  CG  LEU   486      74.973  33.850  69.505  1.00  0.00      PROA C
ATOM   4407  HG  LEU   486      75.204  33.862  70.570  1.00  0.00      PROA H
ATOM   4408  CD1 LEU   486      73.942  32.754  69.231  1.00  0.00      PROA C
ATOM   4409 HD11 LEU   486      73.709  32.730  68.167  1.00  0.00      PROA H
ATOM   4410 HD12 LEU   486      74.348  31.789  69.535  1.00  0.00      PROA H
ATOM   4411 HD13 LEU   486      73.033  32.960  69.797  1.00  0.00      PROA H
ATOM   4412  CD2 LEU   486      76.267  33.601  68.761  1.00  0.00      PROA C
ATOM   4413 HD21 LEU   486      76.986  34.381  69.010  1.00  0.00      PROA H
ATOM   4414 HD22 LEU   486      76.670  32.630  69.049  1.00  0.00      PROA H
ATOM   4415 HD23 LEU   486      76.077  33.611  67.688  1.00  0.00      PROA H
ATOM   4416  C   LEU   486      74.438  36.297  71.344  1.00  0.00      PROA C
ATOM   4417  O   LEU   486      74.533  35.594  72.346  1.00  0.00      PROA O
ATOM   4418  N   ALA   487      75.091  37.469  71.266  1.00  0.00      PROA N
ATOM   4419  H   ALA   487      75.056  38.011  70.414  1.00  0.00      PROA H
ATOM   4420  CA  ALA   487      75.861  38.012  72.358  1.00  0.00      PROA C
ATOM   4421  HA  ALA   487      76.575  37.265  72.706  1.00  0.00      PROA H
ATOM   4422  CB  ALA   487      76.630  39.263  71.907  1.00  0.00      PROA C
ATOM   4423  HB1 ALA   487      75.924  40.019  71.563  1.00  0.00      PROA H
ATOM   4424  HB2 ALA   487      77.204  39.658  72.745  1.00  0.00      PROA H
ATOM   4425  HB3 ALA   487      77.306  39.001  71.094  1.00  0.00      PROA H
ATOM   4426  C   ALA   487      75.001  38.345  73.556  1.00  0.00      PROA C
ATOM   4427  O   ALA   487      75.378  38.131  74.705  1.00  0.00      PROA O
ATOM   4428  N   CYS   488      73.788  38.875  73.319  1.00  0.00      PROA N
ATOM   4429  H   CYS   488      73.524  39.133  72.379  1.00  0.00      PROA H
ATOM   4430  CA  CYS   488      72.847  39.085  74.393  1.00  0.00      PROA C
ATOM   4431  HA  CYS   488      73.336  39.623  75.205  1.00  0.00      PROA H
ATOM   4432  CB  CYS   488      71.618  39.904  73.970  1.00  0.00      PROA C
ATOM   4433  HB2 CYS   488      71.941  40.796  73.433  1.00  0.00      PROA H
ATOM   4434  HB3 CYS   488      70.984  39.299  73.321  1.00  0.00      PROA H
ATOM   4435  SG  CYS   488      70.679  40.392  75.461  1.00  0.00      PROA S
ATOM   4436  HG  CYS   488      69.723  41.052  74.813  1.00  0.00      PROA H
ATOM   4437  C   CYS   488      72.400  37.779  75.017  1.00  0.00      PROA C
ATOM   4438  O   CYS   488      72.350  37.649  76.237  1.00  0.00      PROA O
ATOM   4439  N   TYR   489      72.141  36.749  74.189  1.00  0.00      PROA N
ATOM   4440  H   TYR   489      72.166  36.886  73.189  1.00  0.00      PROA H
ATOM   4441  CA  TYR   489      71.822  35.433  74.703  1.00  0.00      PROA C
ATOM   4442  HA  TYR   489      70.946  35.496  75.348  1.00  0.00      PROA H
ATOM   4443  CB  TYR   489      71.514  34.421  73.582  1.00  0.00      PROA C
ATOM   4444  HB2 TYR   489      72.356  34.378  72.890  1.00  0.00      PROA H
ATOM   4445  HB3 TYR   489      71.350  33.435  74.016  1.00  0.00      PROA H
ATOM   4446  CG  TYR   489      70.300  34.732  72.757  1.00  0.00      PROA C
ATOM   4447  CD1 TYR   489      69.166  35.388  73.273  1.00  0.00      PROA C
ATOM   4448  HD1 TYR   489      69.166  35.751  74.301  1.00  0.00      PROA H
ATOM   4449  CE1 TYR   489      68.030  35.582  72.473  1.00  0.00      PROA C
ATOM   4450  HE1 TYR   489      67.157  36.093  72.879  1.00  0.00      PROA H
ATOM   4451  CZ  TYR   489      68.019  35.117  71.153  1.00  0.00      PROA C
ATOM   4452  OH  TYR   489      66.887  35.272  70.333  1.00  0.00      PROA O
ATOM   4453  HH  TYR   489      66.160  35.715  70.776  1.00  0.00      PROA H
ATOM   4454  CE2 TYR   489      69.143  34.474  70.634  1.00  0.00      PROA C
ATOM   4455  HE2 TYR   489      69.143  34.126  69.602  1.00  0.00      PROA H
ATOM   4456  CD2 TYR   489      70.271  34.274  71.431  1.00  0.00      PROA C
ATOM   4457  HD2 TYR   489      71.135  33.756  71.015  1.00  0.00      PROA H
ATOM   4458  C   TYR   489      72.941  34.879  75.568  1.00  0.00      PROA C
ATOM   4459  O   TYR   489      72.716  34.331  76.639  1.00  0.00      PROA O
ATOM   4460  N   PHE   490      74.205  35.080  75.166  1.00  0.00      PROA N
ATOM   4461  H   PHE   490      74.390  35.428  74.236  1.00  0.00      PROA H
ATOM   4462  CA  PHE   490      75.341  34.813  76.031  1.00  0.00      PROA C
ATOM   4463  HA  PHE   490      75.336  33.763  76.324  1.00  0.00      PROA H
ATOM   4464  CB  PHE   490      76.677  35.105  75.350  1.00  0.00      PROA C
ATOM   4465  HB2 PHE   490      76.676  36.127  74.970  1.00  0.00      PROA H
ATOM   4466  HB3 PHE   490      77.487  34.987  76.071  1.00  0.00      PROA H
ATOM   4467  CG  PHE   490      76.875  34.175  74.241  1.00  0.00      PROA C
ATOM   4468  CD1 PHE   490      76.206  32.947  74.076  1.00  0.00      PROA C
ATOM   4469  HD1 PHE   490      75.520  32.593  74.846  1.00  0.00      PROA H
ATOM   4470  CE1 PHE   490      76.419  32.191  72.939  1.00  0.00      PROA C
ATOM   4471  HE1 PHE   490      76.057  31.163  72.893  1.00  0.00      PROA H
ATOM   4472  CZ  PHE   490      77.091  32.769  71.882  1.00  0.00      PROA C
ATOM   4473  HZ  PHE   490      77.111  32.273  70.912  1.00  0.00      PROA H
ATOM   4474  CE2 PHE   490      77.757  33.998  72.041  1.00  0.00      PROA C
ATOM   4475  HE2 PHE   490      78.273  34.452  71.195  1.00  0.00      PROA H
ATOM   4476  CD2 PHE   490      77.744  34.604  73.262  1.00  0.00      PROA C
ATOM   4477  HD2 PHE   490      78.424  35.432  73.462  1.00  0.00      PROA H
ATOM   4478  C   PHE   490      75.358  35.586  77.315  1.00  0.00      PROA C
ATOM   4479  O   PHE   490      75.691  35.065  78.375  1.00  0.00      PROA O
ATOM   4480  N   TYR   491      75.002  36.870  77.260  1.00  0.00      PROA N
ATOM   4481  H   TYR   491      74.783  37.296  76.371  1.00  0.00      PROA H
ATOM   4482  CA  TYR   491      74.914  37.702  78.437  1.00  0.00      PROA C
ATOM   4483  HA  TYR   491      75.857  37.661  78.983  1.00  0.00      PROA H
ATOM   4484  CB  TYR   491      74.625  39.167  78.022  1.00  0.00      PROA C
ATOM   4485  HB2 TYR   491      75.469  39.557  77.453  1.00  0.00      PROA H
ATOM   4486  HB3 TYR   491      73.726  39.200  77.406  1.00  0.00      PROA H
ATOM   4487  CG  TYR   491      74.403  40.100  79.180  1.00  0.00      PROA C
ATOM   4488  CD1 TYR   491      73.252  40.907  79.230  1.00  0.00      PROA C
ATOM   4489  HD1 TYR   491      72.512  40.851  78.431  1.00  0.00      PROA H
ATOM   4490  CE1 TYR   491      73.047  41.785  80.300  1.00  0.00      PROA C
ATOM   4491  HE1 TYR   491      72.151  42.405  80.332  1.00  0.00      PROA H
ATOM   4492  CZ  TYR   491      74.004  41.850  81.317  1.00  0.00      PROA C
ATOM   4493  OH  TYR   491      73.829  42.683  82.420  1.00  0.00      PROA O
ATOM   4494  HH  TYR   491      73.007  43.178  82.389  1.00  0.00      PROA H
ATOM   4495  CE2 TYR   491      75.152  41.067  81.281  1.00  0.00      PROA C
ATOM   4496  HE2 TYR   491      75.890  41.144  82.080  1.00  0.00      PROA H
ATOM   4497  CD2 TYR   491      75.349  40.187  80.214  1.00  0.00      PROA C
ATOM   4498  HD2 TYR   491      76.243  39.565  80.189  1.00  0.00      PROA H
ATOM   4499  C   TYR   491      73.898  37.183  79.442  1.00  0.00      PROA C
ATOM   4500  O   TYR   491      74.174  37.105  80.636  1.00  0.00      PROA O
ATOM   4501  N   GLU   492      72.723  36.741  78.961  1.00  0.00      PROA N
ATOM   4502  H   GLU   492      72.568  36.702  77.964  1.00  0.00      PROA H
ATOM   4503  CA  GLU   492      71.638  36.307  79.809  1.00  0.00      PROA C
ATOM   4504  HA  GLU   492      71.783  36.699  80.816  1.00  0.00      PROA H
ATOM   4505  CB  GLU   492      70.288  36.823  79.253  1.00  0.00      PROA C
ATOM   4506  HB2 GLU   492      69.496  36.623  79.976  1.00  0.00      PROA H
ATOM   4507  HB3 GLU   492      70.354  37.896  79.076  1.00  0.00      PROA H
ATOM   4508  CG  GLU   492      69.852  36.174  77.922  1.00  0.00      PROA C
ATOM   4509  HG2 GLU   492      70.718  36.063  77.270  1.00  0.00      PROA H
ATOM   4510  HG3 GLU   492      69.418  35.194  78.119  1.00  0.00      PROA H
ATOM   4511  CD  GLU   492      68.818  37.019  77.202  1.00  0.00      PROA C
ATOM   4512  OE1 GLU   492      67.635  37.058  77.638  1.00  0.00      PROA O
ATOM   4513  OE2 GLU   492      69.157  37.722  76.216  1.00  0.00      PROA O
ATOM   4514  C   GLU   492      71.631  34.802  80.000  1.00  0.00      PROA C
ATOM   4515  O   GLU   492      70.733  34.245  80.637  1.00  0.00      PROA O
ATOM   4516  N   GLN   493      72.690  34.098  79.544  1.00  0.00      PROA N
ATOM   4517  H   GLN   493      73.347  34.529  78.909  1.00  0.00      PROA H
ATOM   4518  CA  GLN   493      72.918  32.714  79.946  1.00  0.00      PROA C
ATOM   4519  HA  GLN   493      72.082  32.369  80.554  1.00  0.00      PROA H
ATOM   4520  CB  GLN   493      73.047  31.785  78.712  1.00  0.00      PROA C
ATOM   4521  HB2 GLN   493      72.956  30.746  79.027  1.00  0.00      PROA H
ATOM   4522  HB3 GLN   493      72.257  32.018  77.997  1.00  0.00      PROA H
ATOM   4523  CG  GLN   493      74.374  31.872  77.918  1.00  0.00      PROA C
ATOM   4524  HG2 GLN   493      74.176  31.714  76.858  1.00  0.00      PROA H
ATOM   4525  HG3 GLN   493      74.820  32.857  78.061  1.00  0.00      PROA H
ATOM   4526  CD  GLN   493      75.424  30.838  78.340  1.00  0.00      PROA C
ATOM   4527  OE1 GLN   493      75.240  29.954  79.171  1.00  0.00      PROA O
ATOM   4528  NE2 GLN   493      76.602  30.898  77.683  1.00  0.00      PROA N
ATOM   4529 HE21 GLN   493      77.338  30.246  77.912  1.00  0.00      PROA H
ATOM   4530 HE22 GLN   493      76.742  31.596  76.966  1.00  0.00      PROA H
ATOM   4531  C   GLN   493      74.149  32.555  80.818  1.00  0.00      PROA C
ATOM   4532  O   GLN   493      74.297  31.573  81.550  1.00  0.00      PROA O
ATOM   4533  N   ALA   494      75.036  33.559  80.835  1.00  0.00      PROA N
ATOM   4534  H   ALA   494      74.866  34.392  80.289  1.00  0.00      PROA H
ATOM   4535  CA  ALA   494      76.216  33.426  81.636  1.00  0.00      PROA C
ATOM   4536  HA  ALA   494      76.362  32.378  81.898  1.00  0.00      PROA H
ATOM   4537  CB  ALA   494      77.361  33.924  80.828  1.00  0.00      PROA C
ATOM   4538  HB1 ALA   494      77.194  34.968  80.566  1.00  0.00      PROA H
ATOM   4539  HB2 ALA   494      78.280  33.837  81.408  1.00  0.00      PROA H
ATOM   4540  HB3 ALA   494      77.449  33.330  79.918  1.00  0.00      PROA H
ATOM   4541  C   ALA   494      76.177  34.234  82.903  1.00  0.00      PROA C
ATOM   4542  O   ALA   494      76.463  33.731  83.991  1.00  0.00      PROA O
ATOM   4543  N   PHE   495      75.810  35.526  82.801  1.00  0.00      PROA N
ATOM   4544  H   PHE   495      75.547  35.907  81.903  1.00  0.00      PROA H
ATOM   4545  CA  PHE   495      75.774  36.410  83.951  1.00  0.00      PROA C
ATOM   4546  HA  PHE   495      76.442  36.029  84.724  1.00  0.00      PROA H
ATOM   4547  CB  PHE   495      76.225  37.850  83.588  1.00  0.00      PROA C
ATOM   4548  HB2 PHE   495      75.918  38.081  82.567  1.00  0.00      PROA H
ATOM   4549  HB3 PHE   495      75.762  38.560  84.274  1.00  0.00      PROA H
ATOM   4550  CG  PHE   495      77.712  38.035  83.672  1.00  0.00      PROA C
ATOM   4551  CD1 PHE   495      78.229  39.336  83.793  1.00  0.00      PROA C
ATOM   4552  HD1 PHE   495      77.553  40.191  83.816  1.00  0.00      PROA H
ATOM   4553  CE1 PHE   495      79.608  39.549  83.884  1.00  0.00      PROA C
ATOM   4554  HE1 PHE   495      79.998  40.562  83.982  1.00  0.00      PROA H
ATOM   4555  CZ  PHE   495      80.486  38.459  83.850  1.00  0.00      PROA C
ATOM   4556  HZ  PHE   495      81.562  38.624  83.913  1.00  0.00      PROA H
ATOM   4557  CE2 PHE   495      79.986  37.163  83.735  1.00  0.00      PROA C
ATOM   4558  HE2 PHE   495      80.670  36.314  83.714  1.00  0.00      PROA H
ATOM   4559  CD2 PHE   495      78.611  36.954  83.647  1.00  0.00      PROA C
ATOM   4560  HD2 PHE   495      78.235  35.935  83.559  1.00  0.00      PROA H
ATOM   4561  C   PHE   495      74.407  36.462  84.571  1.00  0.00      PROA C
ATOM   4562  O   PHE   495      74.163  37.172  85.545  1.00  0.00      PROA O
ATOM   4563  N   ARG   496      73.468  35.638  84.087  1.00  0.00      PROA N
ATOM   4564  H   ARG   496      73.670  35.060  83.283  1.00  0.00      PROA H
ATOM   4565  CA  ARG   496      72.168  35.575  84.710  1.00  0.00      PROA C
ATOM   4566  HA  ARG   496      71.842  36.580  84.976  1.00  0.00      PROA H
ATOM   4567  CB  ARG   496      71.081  34.963  83.804  1.00  0.00      PROA C
ATOM   4568  HB2 ARG   496      71.468  34.861  82.790  1.00  0.00      PROA H
ATOM   4569  HB3 ARG   496      70.800  33.981  84.185  1.00  0.00      PROA H
ATOM   4570  CG  ARG   496      69.820  35.849  83.759  1.00  0.00      PROA C
ATOM   4571  HG2 ARG   496      69.487  36.059  84.775  1.00  0.00      PROA H
ATOM   4572  HG3 ARG   496      70.052  36.786  83.252  1.00  0.00      PROA H
ATOM   4573  CD  ARG   496      68.619  35.253  83.028  1.00  0.00      PROA C
ATOM   4574  HD2 ARG   496      67.789  35.960  83.055  1.00  0.00      PROA H
ATOM   4575  HD3 ARG   496      68.888  35.048  81.992  1.00  0.00      PROA H
ATOM   4576  NE  ARG   496      68.232  33.982  83.719  1.00  0.00      PROA N
ATOM   4577  HE  ARG   496      68.277  33.949  84.727  1.00  0.00      PROA H
ATOM   4578  CZ  ARG   496      67.832  32.892  83.070  1.00  0.00      PROA C
ATOM   4579  NH1 ARG   496      67.808  32.847  81.747  1.00  0.00      PROA N
ATOM   4580 HH11 ARG   496      68.098  33.653  81.212  1.00  0.00      PROA H
ATOM   4581 HH12 ARG   496      67.499  32.007  81.279  1.00  0.00      PROA H
ATOM   4582  NH2 ARG   496      67.466  31.816  83.728  1.00  0.00      PROA N
ATOM   4583 HH21 ARG   496      67.488  31.814  84.738  1.00  0.00      PROA H
ATOM   4584 HH22 ARG   496      67.165  30.996  83.222  1.00  0.00      PROA H
ATOM   4585  C   ARG   496      72.215  34.823  86.011  1.00  0.00      PROA C
ATOM   4586  O   ARG   496      71.456  35.180  86.883  1.00  0.00      PROA O
ATOM   4587  N   GLU   497      73.151  33.871  86.203  1.00  0.00      PROA N
ATOM   4588  H   GLU   497      73.762  33.603  85.445  1.00  0.00      PROA H
ATOM   4589  CA  GLU   497      73.348  33.178  87.480  1.00  0.00      PROA C
ATOM   4590  HA  GLU   497      72.409  32.723  87.795  1.00  0.00      PROA H
ATOM   4591  CB  GLU   497      74.422  32.074  87.321  1.00  0.00      PROA C
ATOM   4592  HB2 GLU   497      74.035  31.280  86.683  1.00  0.00      PROA H
ATOM   4593  HB3 GLU   497      75.317  32.500  86.869  1.00  0.00      PROA H
ATOM   4594  CG  GLU   497      74.911  31.361  88.623  1.00  0.00      PROA C
ATOM   4595  HG2 GLU   497      75.639  30.592  88.365  1.00  0.00      PROA H
ATOM   4596  HG3 GLU   497      75.375  32.091  89.286  1.00  0.00      PROA H
ATOM   4597  CD  GLU   497      73.861  30.642  89.493  1.00  0.00      PROA C
ATOM   4598  OE1 GLU   497      74.252  30.097  90.577  1.00  0.00      PROA O
ATOM   4599  OE2 GLU   497      72.716  30.492  89.012  1.00  0.00      PROA O
ATOM   4600  C   GLU   497      73.720  34.124  88.614  1.00  0.00      PROA C
ATOM   4601  O   GLU   497      73.407  33.965  89.793  1.00  0.00      PROA O
ATOM   4602  N   HIP   498      74.439  35.216  88.280  1.00  0.00      PROA N
ATOM   4603  H   HIP   498      74.909  35.257  87.387  1.00  0.00      PROA H
ATOM   4604  CA  HIP   498      74.543  36.331  89.190  1.00  0.00      PROA C
ATOM   4605  HA  HIP   498      74.893  35.978  90.160  1.00  0.00      PROA H
ATOM   4606  CB  HIP   498      75.536  37.384  88.659  1.00  0.00      PROA C
ATOM   4607  HB2 HIP   498      75.262  37.662  87.641  1.00  0.00      PROA H
ATOM   4608  HB3 HIP   498      75.506  38.267  89.297  1.00  0.00      PROA H
ATOM   4609  CG  HIP   498      76.961  36.901  88.626  1.00  0.00      PROA C
ATOM   4610  ND1 HIP   498      77.686  36.675  89.772  1.00  0.00      PROA N
ATOM   4611  HD1 HIP   498      77.352  36.794  90.718  1.00  0.00      PROA H
ATOM   4612  CE1 HIP   498      78.904  36.272  89.428  1.00  0.00      PROA C
ATOM   4613  HE1 HIP   498      79.631  36.016  90.199  1.00  0.00      PROA H
ATOM   4614  NE2 HIP   498      78.986  36.263  88.110  1.00  0.00      PROA N
ATOM   4615  HE2 HIP   498      79.810  36.012  87.583  1.00  0.00      PROA H
ATOM   4616  CD2 HIP   498      77.785  36.648  87.579  1.00  0.00      PROA C
ATOM   4617  HD2 HIP   498      77.661  36.696  86.497  1.00  0.00      PROA H
ATOM   4618  C   HIP   498      73.228  37.017  89.488  1.00  0.00      PROA C
ATOM   4619  O   HIP   498      72.999  37.496  90.603  1.00  0.00      PROA O
ATOM   4620  N   TRP   499      72.352  37.119  88.478  1.00  0.00      PROA N
ATOM   4621  H   TRP   499      72.576  36.727  87.574  1.00  0.00      PROA H
ATOM   4622  CA  TRP   499      71.087  37.768  88.614  1.00  0.00      PROA C
ATOM   4623  HA  TRP   499      71.224  38.733  89.101  1.00  0.00      PROA H
ATOM   4624  CB  TRP   499      70.449  37.989  87.246  1.00  0.00      PROA C
ATOM   4625  HB2 TRP   499      71.135  38.550  86.612  1.00  0.00      PROA H
ATOM   4626  HB3 TRP   499      70.234  37.026  86.785  1.00  0.00      PROA H
ATOM   4627  CG  TRP   499      69.204  38.729  87.277  1.00  0.00      PROA C
ATOM   4628  CD1 TRP   499      69.155  40.029  87.442  1.00  0.00      PROA C
ATOM   4629  HD1 TRP   499      70.024  40.563  87.825  1.00  0.00      PROA H
ATOM   4630  NE1 TRP   499      67.908  40.481  87.066  1.00  0.00      PROA N
ATOM   4631  HE1 TRP   499      67.672  41.440  86.851  1.00  0.00      PROA H
ATOM   4632  CE2 TRP   499      67.118  39.419  87.048  1.00  0.00      PROA C
ATOM   4633  CZ2 TRP   499      65.857  39.344  87.412  1.00  0.00      PROA C
ATOM   4634  HZ2 TRP   499      65.338  40.234  87.769  1.00  0.00      PROA H
ATOM   4635  CH2 TRP   499      65.203  38.114  87.333  1.00  0.00      PROA C
ATOM   4636  HH2 TRP   499      64.121  38.079  87.205  1.00  0.00      PROA H
ATOM   4637  CZ3 TRP   499      65.946  36.971  87.420  1.00  0.00      PROA C
ATOM   4638  HZ3 TRP   499      65.451  36.004  87.513  1.00  0.00      PROA H
ATOM   4639  CE3 TRP   499      67.326  37.042  87.390  1.00  0.00      PROA C
ATOM   4640  HE3 TRP   499      67.921  36.135  87.492  1.00  0.00      PROA H
ATOM   4641  CD2 TRP   499      67.890  38.280  87.230  1.00  0.00      PROA C
ATOM   4642  C   TRP   499      70.159  37.083  89.578  1.00  0.00      PROA C
ATOM   4643  O   TRP   499      69.595  37.751  90.434  1.00  0.00      PROA O
ATOM   4644  N   GLU   500      70.010  35.752  89.598  1.00  0.00      PROA N
ATOM   4645  H   GLU   500      70.508  35.178  88.932  1.00  0.00      PROA H
ATOM   4646  CA  GLU   500      69.116  35.207  90.604  1.00  0.00      PROA C
ATOM   4647  HA  GLU   500      68.200  35.797  90.634  1.00  0.00      PROA H
ATOM   4648  CB  GLU   500      68.730  33.728  90.303  1.00  0.00      PROA C
ATOM   4649  HB2 GLU   500      69.631  33.115  90.278  1.00  0.00      PROA H
ATOM   4650  HB3 GLU   500      68.063  33.360  91.082  1.00  0.00      PROA H
ATOM   4651  CG  GLU   500      67.993  33.375  88.970  1.00  0.00      PROA C
ATOM   4652  HG2 GLU   500      67.312  32.542  89.140  1.00  0.00      PROA H
ATOM   4653  HG3 GLU   500      67.427  34.242  88.627  1.00  0.00      PROA H
ATOM   4654  CD  GLU   500      68.965  32.977  87.867  1.00  0.00      PROA C
ATOM   4655  OE1 GLU   500      70.155  33.301  88.025  1.00  0.00      PROA O
ATOM   4656  OE2 GLU   500      68.545  32.399  86.824  1.00  0.00      PROA O
ATOM   4657  C   GLU   500      69.572  35.408  92.096  1.00  0.00      PROA C
ATOM   4658  O   GLU   500      68.735  35.399  92.989  1.00  0.00      PROA O
ATOM   4659  N   ARG   501      70.862  35.687  92.463  1.00  0.00      PROA N
ATOM   4660  H   ARG   501      71.576  35.794  91.756  1.00  0.00      PROA H
ATOM   4661  CA  ARG   501      71.334  35.853  93.849  1.00  0.00      PROA C
ATOM   4662  HA  ARG   501      70.745  35.221  94.513  1.00  0.00      PROA H
ATOM   4663  CB  ARG   501      72.827  35.443  93.922  1.00  0.00      PROA C
ATOM   4664  HB2 ARG   501      73.378  35.933  93.119  1.00  0.00      PROA H
ATOM   4665  HB3 ARG   501      73.241  35.745  94.883  1.00  0.00      PROA H
ATOM   4666  CG  ARG   501      73.079  33.927  93.780  1.00  0.00      PROA C
ATOM   4667  HG2 ARG   501      72.664  33.407  94.644  1.00  0.00      PROA H
ATOM   4668  HG3 ARG   501      72.601  33.562  92.872  1.00  0.00      PROA H
ATOM   4669  CD  ARG   501      74.588  33.663  93.703  1.00  0.00      PROA C
ATOM   4670  HD2 ARG   501      75.019  34.250  92.891  1.00  0.00      PROA H
ATOM   4671  HD3 ARG   501      75.057  33.948  94.645  1.00  0.00      PROA H
ATOM   4672  NE  ARG   501      74.877  32.216  93.448  1.00  0.00      PROA N
ATOM   4673  HE  ARG   501      74.099  31.587  93.305  1.00  0.00      PROA H
ATOM   4674  CZ  ARG   501      76.109  31.720  93.401  1.00  0.00      PROA C
ATOM   4675  NH1 ARG   501      77.173  32.478  93.585  1.00  0.00      PROA N
ATOM   4676 HH11 ARG   501      77.060  33.465  93.767  1.00  0.00      PROA H
ATOM   4677 HH12 ARG   501      78.095  32.068  93.542  1.00  0.00      PROA H
ATOM   4678  NH2 ARG   501      76.345  30.447  93.155  1.00  0.00      PROA N
ATOM   4679 HH21 ARG   501      75.573  29.816  92.995  1.00  0.00      PROA H
ATOM   4680 HH22 ARG   501      77.296  30.109  93.127  1.00  0.00      PROA H
ATOM   4681  C   ARG   501      71.217  37.271  94.396  1.00  0.00      PROA C
ATOM   4682  O   ARG   501      70.877  37.489  95.560  1.00  0.00      PROA O
ATOM   4683  N   THR   502      71.486  38.277  93.541  1.00  0.00      PROA N
ATOM   4684  H   THR   502      71.802  38.072  92.604  1.00  0.00      PROA H
ATOM   4685  CA  THR   502      71.353  39.699  93.869  1.00  0.00      PROA C
ATOM   4686  HA  THR   502      71.908  39.915  94.782  1.00  0.00      PROA H
ATOM   4687  CB  THR   502      71.890  40.608  92.767  1.00  0.00      PROA C
ATOM   4688  HB  THR   502      71.324  40.442  91.850  1.00  0.00      PROA H
ATOM   4689  CG2 THR   502      71.772  42.096  93.140  1.00  0.00      PROA C
ATOM   4690 HG21 THR   502      72.343  42.289  94.048  1.00  0.00      PROA H
ATOM   4691 HG22 THR   502      72.166  42.707  92.327  1.00  0.00      PROA H
ATOM   4692 HG23 THR   502      70.725  42.347  93.308  1.00  0.00      PROA H
ATOM   4693  OG1 THR   502      73.270  40.345  92.549  1.00  0.00      PROA O
ATOM   4694  HG1 THR   502      73.600  40.920  91.855  1.00  0.00      PROA H
ATOM   4695  C   THR   502      69.929  40.072  94.199  1.00  0.00      PROA C
ATOM   4696  O   THR   502      69.654  40.726  95.207  1.00  0.00      PROA O
ATOM   4697  N   TRP   503      68.966  39.581  93.398  1.00  0.00      PROA N
ATOM   4698  H   TRP   503      69.215  39.071  92.562  1.00  0.00      PROA H
ATOM   4699  CA  TRP   503      67.557  39.746  93.672  1.00  0.00      PROA C
ATOM   4700  HA  TRP   503      67.314  40.808  93.703  1.00  0.00      PROA H
ATOM   4701  CB  TRP   503      66.767  39.063  92.563  1.00  0.00      PROA C
ATOM   4702  HB2 TRP   503      67.239  38.113  92.312  1.00  0.00      PROA H
ATOM   4703  HB3 TRP   503      65.747  38.883  92.901  1.00  0.00      PROA H
ATOM   4704  CG  TRP   503      66.730  39.896  91.379  1.00  0.00      PROA C
ATOM   4705  CD1 TRP   503      67.402  39.576  90.284  1.00  0.00      PROA C
ATOM   4706  HD1 TRP   503      67.782  38.563  90.154  1.00  0.00      PROA H
ATOM   4707  NE1 TRP   503      67.446  40.657  89.568  1.00  0.00      PROA N
ATOM   4708  HE1 TRP   503      68.042  40.806  88.767  1.00  0.00      PROA H
ATOM   4709  CE2 TRP   503      66.658  41.585  89.936  1.00  0.00      PROA C
ATOM   4710  CZ2 TRP   503      66.343  42.736  89.320  1.00  0.00      PROA C
ATOM   4711  HZ2 TRP   503      66.820  42.998  88.376  1.00  0.00      PROA H
ATOM   4712  CH2 TRP   503      65.397  43.566  89.931  1.00  0.00      PROA C
ATOM   4713  HH2 TRP   503      64.989  44.419  89.389  1.00  0.00      PROA H
ATOM   4714  CZ3 TRP   503      65.003  43.269  91.229  1.00  0.00      PROA C
ATOM   4715  HZ3 TRP   503      64.294  43.916  91.745  1.00  0.00      PROA H
ATOM   4716  CE3 TRP   503      65.507  42.140  91.892  1.00  0.00      PROA C
ATOM   4717  HE3 TRP   503      65.329  42.010  92.959  1.00  0.00      PROA H
ATOM   4718  CD2 TRP   503      66.222  41.218  91.167  1.00  0.00      PROA C
ATOM   4719  C   TRP   503      67.088  39.147  94.968  1.00  0.00      PROA C
ATOM   4720  O   TRP   503      66.393  39.787  95.759  1.00  0.00      PROA O
ATOM   4721  N   LEU   504      67.523  37.909  95.259  1.00  0.00      PROA N
ATOM   4722  H   LEU   504      68.082  37.400  94.590  1.00  0.00      PROA H
ATOM   4723  CA  LEU   504      67.220  37.262  96.511  1.00  0.00      PROA C
ATOM   4724  HA  LEU   504      66.142  37.272  96.675  1.00  0.00      PROA H
ATOM   4725  CB  LEU   504      67.713  35.800  96.489  1.00  0.00      PROA C
ATOM   4726  HB2 LEU   504      67.232  35.266  95.670  1.00  0.00      PROA H
ATOM   4727  HB3 LEU   504      68.794  35.783  96.348  1.00  0.00      PROA H
ATOM   4728  CG  LEU   504      67.416  35.008  97.777  1.00  0.00      PROA C
ATOM   4729  HG  LEU   504      67.924  35.479  98.619  1.00  0.00      PROA H
ATOM   4730  CD1 LEU   504      65.915  34.955  98.098  1.00  0.00      PROA C
ATOM   4731 HD11 LEU   504      65.385  34.473  97.277  1.00  0.00      PROA H
ATOM   4732 HD12 LEU   504      65.759  34.386  99.014  1.00  0.00      PROA H
ATOM   4733 HD13 LEU   504      65.536  35.968  98.231  1.00  0.00      PROA H
ATOM   4734  CD2 LEU   504      67.960  33.583  97.658  1.00  0.00      PROA C
ATOM   4735 HD21 LEU   504      69.038  33.617  97.500  1.00  0.00      PROA H
ATOM   4736 HD22 LEU   504      67.744  33.033  98.574  1.00  0.00      PROA H
ATOM   4737 HD23 LEU   504      67.486  33.082  96.813  1.00  0.00      PROA H
ATOM   4738  C   LEU   504      67.780  38.011  97.708  1.00  0.00      PROA C
ATOM   4739  O   LEU   504      67.086  38.237  98.691  1.00  0.00      PROA O
ATOM   4740  N   LEU   505      69.036  38.489  97.633  1.00  0.00      PROA N
ATOM   4741  H   LEU   505      69.601  38.298  96.818  1.00  0.00      PROA H
ATOM   4742  CA  LEU   505      69.657  39.284  98.672  1.00  0.00      PROA C
ATOM   4743  HA  LEU   505      69.634  38.735  99.613  1.00  0.00      PROA H
ATOM   4744  CB  LEU   505      71.121  39.576  98.275  1.00  0.00      PROA C
ATOM   4745  HB2 LEU   505      71.651  38.635  98.123  1.00  0.00      PROA H
ATOM   4746  HB3 LEU   505      71.139  40.155  97.352  1.00  0.00      PROA H
ATOM   4747  CG  LEU   505      71.949  40.374  99.298  1.00  0.00      PROA C
ATOM   4748  HG  LEU   505      71.428  41.299  99.546  1.00  0.00      PROA H
ATOM   4749  CD1 LEU   505      72.167  39.581 100.595  1.00  0.00      PROA C
ATOM   4750 HD11 LEU   505      72.698  38.656 100.371  1.00  0.00      PROA H
ATOM   4751 HD12 LEU   505      72.755  40.178 101.292  1.00  0.00      PROA H
ATOM   4752 HD13 LEU   505      71.202  39.345 101.044  1.00  0.00      PROA H
ATOM   4753  CD2 LEU   505      73.308  40.752  98.702  1.00  0.00      PROA C
ATOM   4754 HD21 LEU   505      73.157  41.362  97.812  1.00  0.00      PROA H
ATOM   4755 HD22 LEU   505      73.883  41.316  99.436  1.00  0.00      PROA H
ATOM   4756 HD23 LEU   505      73.851  39.846  98.433  1.00  0.00      PROA H
ATOM   4757  C   LEU   505      68.911  40.576  98.964  1.00  0.00      PROA C
ATOM   4758  O   LEU   505      68.786  40.983 100.111  1.00  0.00      PROA O
ATOM   4759  N   GLN   506      68.385  41.248  97.927  1.00  0.00      PROA N
ATOM   4760  H   GLN   506      68.523  40.912  96.984  1.00  0.00      PROA H
ATOM   4761  CA  GLN   506      67.609  42.460  98.059  1.00  0.00      PROA C
ATOM   4762  HA  GLN   506      68.067  43.106  98.807  1.00  0.00      PROA H
ATOM   4763  CB  GLN   506      67.573  43.188  96.691  1.00  0.00      PROA C
ATOM   4764  HB2 GLN   506      67.284  42.484  95.911  1.00  0.00      PROA H
ATOM   4765  HB3 GLN   506      66.849  44.002  96.731  1.00  0.00      PROA H
ATOM   4766  CG  GLN   506      68.945  43.785  96.314  1.00  0.00      PROA C
ATOM   4767  HG2 GLN   506      69.184  44.604  96.992  1.00  0.00      PROA H
ATOM   4768  HG3 GLN   506      69.711  43.014  96.391  1.00  0.00      PROA H
ATOM   4769  CD  GLN   506      68.997  44.341  94.889  1.00  0.00      PROA C
ATOM   4770  OE1 GLN   506      68.167  44.078  94.025  1.00  0.00      PROA O
ATOM   4771  NE2 GLN   506      70.045  45.148  94.605  1.00  0.00      PROA N
ATOM   4772 HE21 GLN   506      70.136  45.547  93.681  1.00  0.00      PROA H
ATOM   4773 HE22 GLN   506      70.732  45.349  95.318  1.00  0.00      PROA H
ATOM   4774  C   GLN   506      66.202  42.266  98.593  1.00  0.00      PROA C
ATOM   4775  O   GLN   506      65.664  43.143  99.261  1.00  0.00      PROA O
ATOM   4776  N   THR   507      65.570  41.114  98.305  1.00  0.00      PROA N
ATOM   4777  H   THR   507      66.080  40.349  97.888  1.00  0.00      PROA H
ATOM   4778  CA  THR   507      64.151  40.921  98.577  1.00  0.00      PROA C
ATOM   4779  HA  THR   507      63.709  41.866  98.890  1.00  0.00      PROA H
ATOM   4780  CB  THR   507      63.384  40.425  97.352  1.00  0.00      PROA C
ATOM   4781  HB  THR   507      62.341  40.255  97.621  1.00  0.00      PROA H
ATOM   4782  CG2 THR   507      63.425  41.441  96.202  1.00  0.00      PROA C
ATOM   4783 HG21 THR   507      64.460  41.617  95.908  1.00  0.00      PROA H
ATOM   4784 HG22 THR   507      62.867  41.051  95.351  1.00  0.00      PROA H
ATOM   4785 HG23 THR   507      62.976  42.380  96.529  1.00  0.00      PROA H
ATOM   4786  OG1 THR   507      63.917  39.210  96.859  1.00  0.00      PROA O
ATOM   4787  HG1 THR   507      63.413  38.927  96.092  1.00  0.00      PROA H
ATOM   4788  C   THR   507      63.902  39.955  99.718  1.00  0.00      PROA C
ATOM   4789  O   THR   507      62.790  39.862 100.229  1.00  0.00      PROA O
ATOM   4790  N   CYX   508      64.911  39.238 100.230  1.00  0.00      PROA N
ATOM   4791  H   CYX   508      65.857  39.405  99.919  1.00  0.00      PROA H
ATOM   4792  CA  CYX   508      64.743  38.201 101.236  1.00  0.00      PROA C
ATOM   4793  HA  CYX   508      64.055  37.442 100.864  1.00  0.00      PROA H
ATOM   4794  CB  CYX   508      66.100  37.526 101.565  1.00  0.00      PROA C
ATOM   4795  HB2 CYX   508      65.970  36.836 102.399  1.00  0.00      PROA H
ATOM   4796  HB3 CYX   508      66.454  36.977 100.693  1.00  0.00      PROA H
ATOM   4797  SG  CYX   508      67.403  38.708 102.032  1.00  0.00      PROA S
ATOM   4798  C   CYX   508      64.081  38.687 102.514  1.00  0.00      PROA C
ATOM   4799  O   CYX   508      63.202  38.035 103.073  1.00  0.00      PROA O
ATOM   4800  N   LYS   509      64.453  39.890 102.993  1.00  0.00      PROA N
ATOM   4801  H   LYS   509      65.188  40.410 102.537  1.00  0.00      PROA H
ATOM   4802  CA  LYS   509      63.852  40.506 104.153  1.00  0.00      PROA C
ATOM   4803  HA  LYS   509      63.909  39.821 104.999  1.00  0.00      PROA H
ATOM   4804  CB  LYS   509      64.590  41.807 104.510  1.00  0.00      PROA C
ATOM   4805  HB2 LYS   509      64.645  42.448 103.630  1.00  0.00      PROA H
ATOM   4806  HB3 LYS   509      64.051  42.326 105.303  1.00  0.00      PROA H
ATOM   4807  CG  LYS   509      66.012  41.531 104.995  1.00  0.00      PROA C
ATOM   4808  HG2 LYS   509      65.981  40.846 105.843  1.00  0.00      PROA H
ATOM   4809  HG3 LYS   509      66.591  41.082 104.188  1.00  0.00      PROA H
ATOM   4810  CD  LYS   509      66.709  42.822 105.436  1.00  0.00      PROA C
ATOM   4811  HD2 LYS   509      66.751  43.517 104.597  1.00  0.00      PROA H
ATOM   4812  HD3 LYS   509      66.151  43.275 106.255  1.00  0.00      PROA H
ATOM   4813  CE  LYS   509      68.124  42.529 105.905  1.00  0.00      PROA C
ATOM   4814  HE2 LYS   509      68.091  41.853 106.759  1.00  0.00      PROA H
ATOM   4815  HE3 LYS   509      68.687  42.065 105.096  1.00  0.00      PROA H
ATOM   4816  NZ  LYS   509      68.809  43.778 106.311  1.00  0.00      PROA N
ATOM   4817  HZ1 LYS   509      68.298  44.213 107.065  1.00  0.00      PROA H
ATOM   4818  HZ2 LYS   509      69.746  43.564 106.619  1.00  0.00      PROA H
ATOM   4819  HZ3 LYS   509      68.850  44.410 105.524  1.00  0.00      PROA H
ATOM   4820  C   LYS   509      62.391  40.782 103.992  1.00  0.00      PROA C
ATOM   4821  O   LYS   509      61.575  40.436 104.830  1.00  0.00      PROA O
ATOM   4822  N   SER   510      62.015  41.352 102.847  1.00  0.00      PROA N
ATOM   4823  H   SER   510      62.704  41.573 102.143  1.00  0.00      PROA H
ATOM   4824  CA  SER   510      60.644  41.668 102.570  1.00  0.00      PROA C
ATOM   4825  HA  SER   510      60.238  42.272 103.382  1.00  0.00      PROA H
ATOM   4826  CB  SER   510      60.642  42.420 101.297  1.00  0.00      PROA C
ATOM   4827  HB2 SER   510      59.654  42.848 101.129  1.00  0.00      PROA H
ATOM   4828  HB3 SER   510      61.382  43.219 101.346  1.00  0.00      PROA H
ATOM   4829  OG  SER   510      60.956  41.631 100.151  1.00  0.00      PROA O
ATOM   4830  HG  SER   510      60.936  42.184  99.367  1.00  0.00      PROA H
ATOM   4831  C   SER   510      59.698  40.512 102.387  1.00  0.00      PROA C
ATOM   4832  O   SER   510      58.518  40.622 102.684  1.00  0.00      PROA O
ATOM   4833  N   TYR   511      60.233  39.397 101.868  1.00  0.00      PROA N
ATOM   4834  H   TYR   511      61.203  39.386 101.588  1.00  0.00      PROA H
ATOM   4835  CA  TYR   511      59.476  38.195 101.688  1.00  0.00      PROA C
ATOM   4836  HA  TYR   511      58.421  38.443 101.579  1.00  0.00      PROA H
ATOM   4837  CB  TYR   511      59.986  37.486 100.416  1.00  0.00      PROA C
ATOM   4838  HB2 TYR   511      61.076  37.487 100.411  1.00  0.00      PROA H
ATOM   4839  HB3 TYR   511      59.624  36.458 100.403  1.00  0.00      PROA H
ATOM   4840  CG  TYR   511      59.526  38.145  99.158  1.00  0.00      PROA C
ATOM   4841  CD1 TYR   511      58.155  38.242  98.931  1.00  0.00      PROA C
ATOM   4842  HD1 TYR   511      57.452  38.016  99.733  1.00  0.00      PROA H
ATOM   4843  CE1 TYR   511      57.725  38.629  97.679  1.00  0.00      PROA C
ATOM   4844  HE1 TYR   511      56.668  38.563  97.422  1.00  0.00      PROA H
ATOM   4845  CZ  TYR   511      58.560  39.106  96.698  1.00  0.00      PROA C
ATOM   4846  OH  TYR   511      57.946  39.394  95.467  1.00  0.00      PROA O
ATOM   4847  HH  TYR   511      57.002  39.217  95.467  1.00  0.00      PROA H
ATOM   4848  CE2 TYR   511      59.940  39.035  96.908  1.00  0.00      PROA C
ATOM   4849  HE2 TYR   511      60.627  39.385  96.138  1.00  0.00      PROA H
ATOM   4850  CD2 TYR   511      60.419  38.506  98.124  1.00  0.00      PROA C
ATOM   4851  HD2 TYR   511      61.492  38.377  98.261  1.00  0.00      PROA H
ATOM   4852  C   TYR   511      59.585  37.253 102.877  1.00  0.00      PROA C
ATOM   4853  O   TYR   511      58.995  36.172 102.875  1.00  0.00      PROA O
ATOM   4854  N   ALA   512      60.307  37.656 103.946  1.00  0.00      PROA N
ATOM   4855  H   ALA   512      60.709  38.583 103.963  1.00  0.00      PROA H
ATOM   4856  CA  ALA   512      60.567  36.844 105.116  1.00  0.00      PROA C
ATOM   4857  HA  ALA   512      61.408  37.261 105.669  1.00  0.00      PROA H
ATOM   4858  CB  ALA   512      59.323  36.824 106.021  1.00  0.00      PROA C
ATOM   4859  HB1 ALA   512      58.480  36.406 105.472  1.00  0.00      PROA H
ATOM   4860  HB2 ALA   512      59.522  36.212 106.901  1.00  0.00      PROA H
ATOM   4861  HB3 ALA   512      59.084  37.841 106.333  1.00  0.00      PROA H
ATOM   4862  C   ALA   512      61.147  35.456 104.844  1.00  0.00      PROA C
ATOM   4863  O   ALA   512      60.797  34.463 105.479  1.00  0.00      PROA O
ATOM   4864  N   VAL   513      62.114  35.386 103.899  1.00  0.00      PROA N
ATOM   4865  H   VAL   513      62.379  36.214 103.385  1.00  0.00      PROA H
ATOM   4866  CA  VAL   513      62.838  34.172 103.545  1.00  0.00      PROA C
ATOM   4867  HA  VAL   513      62.417  33.326 104.088  1.00  0.00      PROA H
ATOM   4868  CB  VAL   513      62.756  33.860 102.043  1.00  0.00      PROA C
ATOM   4869  HB  VAL   513      61.711  33.827 101.735  1.00  0.00      PROA H
ATOM   4870  CG1 VAL   513      63.479  34.938 101.236  1.00  0.00      PROA C
ATOM   4871 HG11 VAL   513      64.527  34.974 101.535  1.00  0.00      PROA H
ATOM   4872 HG12 VAL   513      63.412  34.703 100.174  1.00  0.00      PROA H
ATOM   4873 HG13 VAL   513      63.014  35.906 101.424  1.00  0.00      PROA H
ATOM   4874  CG2 VAL   513      63.393  32.512 101.709  1.00  0.00      PROA C
ATOM   4875 HG21 VAL   513      62.876  31.720 102.252  1.00  0.00      PROA H
ATOM   4876 HG22 VAL   513      63.315  32.328 100.637  1.00  0.00      PROA H
ATOM   4877 HG23 VAL   513      64.444  32.524 101.999  1.00  0.00      PROA H
ATOM   4878  C   VAL   513      64.299  34.284 103.982  1.00  0.00      PROA C
ATOM   4879  O   VAL   513      64.807  35.405 104.087  1.00  0.00      PROA O
ATOM   4880  N   PRO   514      65.032  33.185 104.289  1.00  0.00      PROA N
ATOM   4881  CD  PRO   514      64.534  31.811 104.386  1.00  0.00      PROA C
ATOM   4882  HD2 PRO   514      64.423  31.392 103.385  1.00  0.00      PROA H
ATOM   4883  HD3 PRO   514      63.567  31.808 104.889  1.00  0.00      PROA H
ATOM   4884  CG  PRO   514      65.554  31.045 105.181  1.00  0.00      PROA C
ATOM   4885  HG2 PRO   514      65.519  29.993 104.900  1.00  0.00      PROA H
ATOM   4886  HG3 PRO   514      65.335  31.145 106.244  1.00  0.00      PROA H
ATOM   4887  CB  PRO   514      66.842  31.744 104.768  1.00  0.00      PROA C
ATOM   4888  HB2 PRO   514      67.215  31.303 103.844  1.00  0.00      PROA H
ATOM   4889  HB3 PRO   514      67.589  31.625 105.554  1.00  0.00      PROA H
ATOM   4890  CA  PRO   514      66.450  33.225 104.574  1.00  0.00      PROA C
ATOM   4891  HA  PRO   514      66.611  33.654 105.563  1.00  0.00      PROA H
ATOM   4892  C   PRO   514      67.281  33.912 103.514  1.00  0.00      PROA C
ATOM   4893  O   PRO   514      67.257  33.493 102.361  1.00  0.00      PROA O
ATOM   4894  N   CYX   515      68.030  34.952 103.911  1.00  0.00      PROA N
ATOM   4895  H   CYX   515      67.952  35.299 104.856  1.00  0.00      PROA H
ATOM   4896  CA  CYX   515      68.963  35.620 103.036  1.00  0.00      PROA C
ATOM   4897  HA  CYX   515      68.508  35.759 102.056  1.00  0.00      PROA H
ATOM   4898  CB  CYX   515      69.347  37.001 103.615  1.00  0.00      PROA C
ATOM   4899  HB2 CYX   515      69.841  36.867 104.578  1.00  0.00      PROA H
ATOM   4900  HB3 CYX   515      70.024  37.508 102.928  1.00  0.00      PROA H
ATOM   4901  SG  CYX   515      67.938  38.119 103.894  1.00  0.00      PROA S
ATOM   4902  C   CYX   515      70.231  34.789 102.843  1.00  0.00      PROA C
ATOM   4903  O   CYX   515      70.703  34.192 103.814  1.00  0.00      PROA O
ATOM   4904  N   PRO   516      70.822  34.702 101.639  1.00  0.00      PROA N
ATOM   4905  CD  PRO   516      70.407  35.440 100.444  1.00  0.00      PROA C
ATOM   4906  HD2 PRO   516      70.140  36.460 100.720  1.00  0.00      PROA H
ATOM   4907  HD3 PRO   516      69.545  34.948  99.993  1.00  0.00      PROA H
ATOM   4908  CG  PRO   516      71.614  35.416  99.500  1.00  0.00      PROA C
ATOM   4909  HG2 PRO   516      72.204  36.322  99.640  1.00  0.00      PROA H
ATOM   4910  HG3 PRO   516      71.267  35.365  98.467  1.00  0.00      PROA H
ATOM   4911  CB  PRO   516      72.366  34.148  99.923  1.00  0.00      PROA C
ATOM   4912  HB2 PRO   516      73.429  34.267  99.712  1.00  0.00      PROA H
ATOM   4913  HB3 PRO   516      71.980  33.293  99.366  1.00  0.00      PROA H
ATOM   4914  CA  PRO   516      72.093  34.021 101.431  1.00  0.00      PROA C
ATOM   4915  HA  PRO   516      71.956  32.948 101.564  1.00  0.00      PROA H
ATOM   4916  C   PRO   516      73.216  34.620 102.265  1.00  0.00      PROA C
ATOM   4917  O   PRO   516      73.313  35.850 102.314  1.00  0.00      PROA O
ATOM   4918  N   PRO   517      74.065  33.846 102.949  1.00  0.00      PROA N
ATOM   4919  CD  PRO   517      74.013  32.387 103.036  1.00  0.00      PROA C
ATOM   4920  HD2 PRO   517      73.945  31.965 102.033  1.00  0.00      PROA H
ATOM   4921  HD3 PRO   517      73.139  32.088 103.615  1.00  0.00      PROA H
ATOM   4922  CG  PRO   517      75.316  31.974 103.735  1.00  0.00      PROA C
ATOM   4923  HG2 PRO   517      76.055  31.688 102.987  1.00  0.00      PROA H
ATOM   4924  HG3 PRO   517      75.123  31.128 104.395  1.00  0.00      PROA H
ATOM   4925  CB  PRO   517      75.726  33.225 104.514  1.00  0.00      PROA C
ATOM   4926  HB2 PRO   517      76.810  33.242 104.632  1.00  0.00      PROA H
ATOM   4927  HB3 PRO   517      75.255  33.213 105.497  1.00  0.00      PROA H
ATOM   4928  CA  PRO   517      75.220  34.383 103.640  1.00  0.00      PROA C
ATOM   4929  HA  PRO   517      74.894  35.119 104.375  1.00  0.00      PROA H
ATOM   4930  C   PRO   517      76.285  34.830 102.675  1.00  0.00      PROA C
ATOM   4931  O   PRO   517      76.548  34.159 101.680  1.00  0.00      PROA O
ATOM   4932  N   GLY   518      76.976  35.933 103.009  1.00  0.00      PROA N
ATOM   4933  H   GLY   518      76.738  36.444 103.847  1.00  0.00      PROA H
ATOM   4934  CA  GLY   518      78.078  36.451 102.215  1.00  0.00      PROA C
ATOM   4935  HA2 GLY   518      78.944  36.614 102.857  1.00  0.00      PROA H
ATOM   4936  HA3 GLY   518      78.334  35.732 101.436  1.00  0.00      PROA H
ATOM   4937  C   GLY   518      77.743  37.754 101.550  1.00  0.00      PROA C
ATOM   4938  O   GLY   518      76.680  37.987 100.990  1.00  0.00      PROA O
ATOM   4939  N   HIP   519      78.701  38.685 101.585  1.00  0.00      PROA N
ATOM   4940  H   HIP   519      79.522  38.544 102.156  1.00  0.00      PROA H
ATOM   4941  CA  HIP   519      78.632  39.914 100.836  1.00  0.00      PROA C
ATOM   4942  HA  HIP   519      77.588  40.183 100.675  1.00  0.00      PROA H
ATOM   4943  CB  HIP   519      79.337  41.046 101.620  1.00  0.00      PROA C
ATOM   4944  HB2 HIP   519      80.321  40.708 101.942  1.00  0.00      PROA H
ATOM   4945  HB3 HIP   519      79.446  41.920 100.978  1.00  0.00      PROA H
ATOM   4946  CG  HIP   519      78.553  41.456 102.847  1.00  0.00      PROA C
ATOM   4947  ND1 HIP   519      78.727  40.966 104.122  1.00  0.00      PROA N
ATOM   4948  HD1 HIP   519      79.383  40.249 104.398  1.00  0.00      PROA H
ATOM   4949  CE1 HIP   519      77.885  41.591 104.941  1.00  0.00      PROA C
ATOM   4950  HE1 HIP   519      77.878  41.350 106.004  1.00  0.00      PROA H
ATOM   4951  NE2 HIP   519      77.170  42.452 104.227  1.00  0.00      PROA N
ATOM   4952  HE2 HIP   519      76.441  43.046 104.597  1.00  0.00      PROA H
ATOM   4953  CD2 HIP   519      77.583  42.398 102.922  1.00  0.00      PROA C
ATOM   4954  HD2 HIP   519      77.118  43.059 102.190  1.00  0.00      PROA H
ATOM   4955  C   HIP   519      79.247  39.723  99.467  1.00  0.00      PROA C
ATOM   4956  O   HIP   519      80.463  39.712  99.304  1.00  0.00      PROA O
ATOM   4957  N   PHE   520      78.406  39.537  98.433  1.00  0.00      PROA N
ATOM   4958  H   PHE   520      77.431  39.333  98.604  1.00  0.00      PROA H
ATOM   4959  CA  PHE   520      78.836  39.616  97.055  1.00  0.00      PROA C
ATOM   4960  HA  PHE   520      79.925  39.601  97.013  1.00  0.00      PROA H
ATOM   4961  CB  PHE   520      78.304  38.429  96.202  1.00  0.00      PROA C
ATOM   4962  HB2 PHE   520      78.430  38.656  95.143  1.00  0.00      PROA H
ATOM   4963  HB3 PHE   520      78.861  37.525  96.448  1.00  0.00      PROA H
ATOM   4964  CG  PHE   520      76.842  38.136  96.431  1.00  0.00      PROA C
ATOM   4965  CD1 PHE   520      76.438  37.257  97.453  1.00  0.00      PROA C
ATOM   4966  HD1 PHE   520      77.184  36.794  98.100  1.00  0.00      PROA H
ATOM   4967  CE1 PHE   520      75.084  36.965  97.655  1.00  0.00      PROA C
ATOM   4968  HE1 PHE   520      74.784  36.301  98.466  1.00  0.00      PROA H
ATOM   4969  CZ  PHE   520      74.119  37.530  96.811  1.00  0.00      PROA C
ATOM   4970  HZ  PHE   520      73.064  37.303  96.961  1.00  0.00      PROA H
ATOM   4971  CE2 PHE   520      74.510  38.385  95.774  1.00  0.00      PROA C
ATOM   4972  HE2 PHE   520      73.760  38.817  95.111  1.00  0.00      PROA H
ATOM   4973  CD2 PHE   520      75.864  38.687  95.585  1.00  0.00      PROA C
ATOM   4974  HD2 PHE   520      76.158  39.356  94.776  1.00  0.00      PROA H
ATOM   4975  C   PHE   520      78.491  40.986  96.478  1.00  0.00      PROA C
ATOM   4976  O   PHE   520      77.493  41.600  96.878  1.00  0.00      PROA O
ATOM   4977  N   PRO   521      79.275  41.568  95.567  1.00  0.00      PROA N
ATOM   4978  CD  PRO   521      80.483  40.987  94.995  1.00  0.00      PROA C
ATOM   4979  HD2 PRO   521      80.326  39.922  94.820  1.00  0.00      PROA H
ATOM   4980  HD3 PRO   521      81.314  41.123  95.686  1.00  0.00      PROA H
ATOM   4981  CG  PRO   521      80.691  41.757  93.694  1.00  0.00      PROA C
ATOM   4982  HG2 PRO   521      80.208  41.225  92.875  1.00  0.00      PROA H
ATOM   4983  HG3 PRO   521      81.759  41.845  93.491  1.00  0.00      PROA H
ATOM   4984  CB  PRO   521      80.056  43.123  93.942  1.00  0.00      PROA C
ATOM   4985  HB2 PRO   521      79.723  43.547  92.995  1.00  0.00      PROA H
ATOM   4986  HB3 PRO   521      80.789  43.787  94.400  1.00  0.00      PROA H
ATOM   4987  CA  PRO   521      78.891  42.794  94.881  1.00  0.00      PROA C
ATOM   4988  HA  PRO   521      78.911  43.627  95.584  1.00  0.00      PROA H
ATOM   4989  C   PRO   521      77.565  42.613  94.148  1.00  0.00      PROA C
ATOM   4990  O   PRO   521      77.475  41.672  93.349  1.00  0.00      PROA O
ATOM   4991  N   PRO   522      76.535  43.423  94.409  1.00  0.00      PROA N
ATOM   4992  CD  PRO   522      76.560  44.579  95.307  1.00  0.00      PROA C
ATOM   4993  HD2 PRO   522      77.461  45.164  95.123  1.00  0.00      PROA H
ATOM   4994  HD3 PRO   522      76.556  44.235  96.342  1.00  0.00      PROA H
ATOM   4995  CG  PRO   522      75.305  45.378  94.988  1.00  0.00      PROA C
ATOM   4996  HG2 PRO   522      75.546  46.163  94.271  1.00  0.00      PROA H
ATOM   4997  HG3 PRO   522      74.918  45.829  95.902  1.00  0.00      PROA H
ATOM   4998  CB  PRO   522      74.361  44.328  94.418  1.00  0.00      PROA C
ATOM   4999  HB2 PRO   522      73.676  44.799  93.712  1.00  0.00      PROA H
ATOM   5000  HB3 PRO   522      73.790  43.874  95.228  1.00  0.00      PROA H
ATOM   5001  CA  PRO   522      75.273  43.309  93.726  1.00  0.00      PROA C
ATOM   5002  HA  PRO   522      74.808  42.356  93.978  1.00  0.00      PROA H
ATOM   5003  C   PRO   522      75.422  43.583  92.257  1.00  0.00      PROA C
ATOM   5004  O   PRO   522      76.008  44.589  91.856  1.00  0.00      PROA O
ATOM   5005  N   MET   523      74.857  42.688  91.445  1.00  0.00      PROA N
ATOM   5006  H   MET   523      74.404  41.872  91.830  1.00  0.00      PROA H
ATOM   5007  CA  MET   523      74.854  42.819  90.023  1.00  0.00      PROA C
ATOM   5008  HA  MET   523      75.182  43.821  89.749  1.00  0.00      PROA H
ATOM   5009  CB  MET   523      75.800  41.798  89.354  1.00  0.00      PROA C
ATOM   5010  HB2 MET   523      76.816  41.951  89.717  1.00  0.00      PROA H
ATOM   5011  HB3 MET   523      75.476  40.786  89.599  1.00  0.00      PROA H
ATOM   5012  CG  MET   523      75.867  41.876  87.814  1.00  0.00      PROA C
ATOM   5013  HG2 MET   523      74.876  41.700  87.397  1.00  0.00      PROA H
ATOM   5014  HG3 MET   523      76.216  42.864  87.514  1.00  0.00      PROA H
ATOM   5015  SD  MET   523      76.974  40.681  87.024  1.00  0.00      PROA S
ATOM   5016  CE  MET   523      78.574  41.401  87.514  1.00  0.00      PROA C
ATOM   5017  HE1 MET   523      78.643  41.428  88.601  1.00  0.00      PROA H
ATOM   5018  HE2 MET   523      79.385  40.792  87.113  1.00  0.00      PROA H
ATOM   5019  HE3 MET   523      78.652  42.414  87.120  1.00  0.00      PROA H
ATOM   5020  C   MET   523      73.463  42.637  89.494  1.00  0.00      PROA C
ATOM   5021  O   MET   523      72.751  41.667  89.743  1.00  0.00      PROA O
ATOM   5022  N   SER   524      73.049  43.609  88.698  1.00  0.00      PROA N
ATOM   5023  H   SER   524      73.645  44.405  88.521  1.00  0.00      PROA H
ATOM   5024  CA  SER   524      71.794  43.621  88.054  1.00  0.00      PROA C
ATOM   5025  HA  SER   524      71.210  42.760  88.379  1.00  0.00      PROA H
ATOM   5026  CB  SER   524      71.226  44.956  88.536  1.00  0.00      PROA C
ATOM   5027  HB2 SER   524      70.185  45.043  88.223  1.00  0.00      PROA H
ATOM   5028  HB3 SER   524      71.283  45.005  89.623  1.00  0.00      PROA H
ATOM   5029  OG  SER   524      71.867  46.148  88.065  1.00  0.00      PROA O
ATOM   5030  HG  SER   524      71.424  46.916  88.434  1.00  0.00      PROA H
ATOM   5031  C   SER   524      71.951  43.522  86.514  1.00  0.00      PROA C
ATOM   5032  O   SER   524      73.010  43.907  86.022  1.00  0.00      PROA O
ATOM   5033  N   PRO   525      71.031  42.983  85.674  1.00  0.00      PROA N
ATOM   5034  CD  PRO   525      69.738  42.501  86.048  1.00  0.00      PROA C
ATOM   5035  HD2 PRO   525      69.192  43.288  86.568  1.00  0.00      PROA H
ATOM   5036  HD3 PRO   525      69.847  41.639  86.707  1.00  0.00      PROA H
ATOM   5037  CG  PRO   525      68.863  42.050  84.849  1.00  0.00      PROA C
ATOM   5038  HG2 PRO   525      68.024  42.736  84.732  1.00  0.00      PROA H
ATOM   5039  HG3 PRO   525      68.486  41.043  85.031  1.00  0.00      PROA H
ATOM   5040  CB  PRO   525      69.865  42.116  83.724  1.00  0.00      PROA C
ATOM   5041  HB2 PRO   525      69.406  42.590  82.856  1.00  0.00      PROA H
ATOM   5042  HB3 PRO   525      70.184  41.108  83.461  1.00  0.00      PROA H
ATOM   5043  CA  PRO   525      71.115  42.979  84.227  1.00  0.00      PROA C
ATOM   5044  HA  PRO   525      71.963  42.370  83.914  1.00  0.00      PROA H
ATOM   5045  C   PRO   525      71.390  44.421  83.655  1.00  0.00      PROA C
ATOM   5046  O   PRO   525      71.249  45.501  84.216  1.00  0.00      PROA O
ATOM   5047  N   ASP   526      71.905  44.556  82.498  1.00  0.00      PROA N
ATOM   5048  H   ASP   526      72.284  43.752  82.018  1.00  0.00      PROA H
ATOM   5049  CA  ASP   526      71.926  45.864  81.911  1.00  0.00      PROA C
ATOM   5050  HA  ASP   526      71.825  46.616  82.694  1.00  0.00      PROA H
ATOM   5051  CB  ASP   526      73.263  45.974  81.209  1.00  0.00      PROA C
ATOM   5052  HB2 ASP   526      74.066  45.831  81.932  1.00  0.00      PROA H
ATOM   5053  HB3 ASP   526      73.332  45.211  80.435  1.00  0.00      PROA H
ATOM   5054  CG  ASP   526      73.455  47.323  80.557  1.00  0.00      PROA C
ATOM   5055  OD1 ASP   526      72.440  48.070  80.433  1.00  0.00      PROA O
ATOM   5056  OD2 ASP   526      74.601  47.582  80.121  1.00  0.00      PROA O
ATOM   5057  C   ASP   526      70.675  45.939  81.070  1.00  0.00      PROA C
ATOM   5058  O   ASP   526      70.491  45.173  80.123  1.00  0.00      PROA O
ATOM   5059  N   PHE   527      69.747  46.873  81.403  1.00  0.00      PROA N
ATOM   5060  H   PHE   527      69.905  47.483  82.193  1.00  0.00      PROA H
ATOM   5061  CA  PHE   527      68.491  47.090  80.703  1.00  0.00      PROA C
ATOM   5062  HA  PHE   527      67.812  46.263  80.910  1.00  0.00      PROA H
ATOM   5063  CB  PHE   527      67.895  48.412  81.213  1.00  0.00      PROA C
[truncated: 5,236,852 more chars]
