# Supplementary material for: In silico docking yields small molecule negative allosteric modulators targeting the core of Frizzled 7
Source: Nat Commun. 2025 Dec 14;16:11138. doi: 10.1038/s41467-025-67147-z (PMC12705740; doi:10.1038/s41467-025-67147-z)
Supplement: Supplementary file 7 — Supplementary Data 5 [file 41467_2025_67147_MOESM7_ESM.zip › MD_input/non-binder-C476/nb-C476_final-config_prod1.pdb]

TITLE     Title
REMARK    THIS IS A SIMULATION BOX
CRYST1   81.366   81.366  121.576  90.00  90.00  60.00 P 1           1
MODEL        1
ATOM      1  H1  ACE   209      67.381  28.455  96.746  1.00  0.00           H
ATOM      2  CH3 ACE   209      67.925  29.395  96.651  1.00  0.00           C
ATOM      3  H2  ACE   209      68.282  29.583  95.639  1.00  0.00           H
ATOM      4  H3  ACE   209      68.746  29.251  97.354  1.00  0.00           H
ATOM      5  C   ACE   209      67.168  30.638  96.982  1.00  0.00           C
ATOM      6  O   ACE   209      67.636  31.450  97.764  1.00  0.00           O
ATOM      7  N   CYX   210      65.951  30.740  96.424  1.00  0.00           N
ATOM      8  H   CYX   210      65.691  30.043  95.741  1.00  0.00           H
ATOM      9  CA  CYX   210      65.104  31.915  96.453  1.00  0.00           C
ATOM     10  HA  CYX   210      65.756  32.773  96.291  1.00  0.00           H
ATOM     11  CB  CYX   210      64.101  31.740  95.254  1.00  0.00           C
ATOM     12  HB2 CYX   210      63.749  30.712  95.177  1.00  0.00           H
ATOM     13  HB3 CYX   210      63.283  32.449  95.382  1.00  0.00           H
ATOM     14  SG  CYX   210      64.922  32.075  93.664  1.00  0.00           S
ATOM     15  C   CYX   210      64.379  32.034  97.888  1.00  0.00           C
ATOM     16  O   CYX   210      64.342  31.010  98.564  1.00  0.00           O
ATOM     17  N   PRO   211      64.057  33.243  98.364  1.00  0.00           N
ATOM     18  CD  PRO   211      64.241  34.508  97.729  1.00  0.00           C
ATOM     19  HD2 PRO   211      63.515  34.594  96.921  1.00  0.00           H
ATOM     20  HD3 PRO   211      65.217  34.631  97.261  1.00  0.00           H
ATOM     21  CG  PRO   211      63.894  35.570  98.772  1.00  0.00           C
ATOM     22  HG2 PRO   211      63.729  36.528  98.279  1.00  0.00           H
ATOM     23  HG3 PRO   211      64.790  35.704  99.378  1.00  0.00           H
ATOM     24  CB  PRO   211      62.751  34.934  99.525  1.00  0.00           C
ATOM     25  HB2 PRO   211      61.834  35.188  98.994  1.00  0.00           H
ATOM     26  HB3 PRO   211      62.684  35.285 100.555  1.00  0.00           H
ATOM     27  CA  PRO   211      63.100  33.447  99.480  1.00  0.00           C
ATOM     28  HA  PRO   211      63.638  33.206 100.397  1.00  0.00           H
ATOM     29  C   PRO   211      61.827  32.640  99.454  1.00  0.00           C
ATOM     30  O   PRO   211      61.292  32.543  98.367  1.00  0.00           O
ATOM     31  N   ARG   212      61.285  32.213 100.611  1.00  0.00           N
ATOM     32  H   ARG   212      61.737  32.576 101.438  1.00  0.00           H
ATOM     33  CA  ARG   212      60.108  31.348 100.760  1.00  0.00           C
ATOM     34  HA  ARG   212      60.276  30.399 100.250  1.00  0.00           H
ATOM     35  CB  ARG   212      59.896  31.053 102.205  1.00  0.00           C
ATOM     36  HB2 ARG   212      60.787  30.780 102.771  1.00  0.00           H
ATOM     37  HB3 ARG   212      59.556  32.005 102.614  1.00  0.00           H
ATOM     38  CG  ARG   212      58.758  29.997 102.520  1.00  0.00           C
ATOM     39  HG2 ARG   212      57.847  30.212 101.961  1.00  0.00           H
ATOM     40  HG3 ARG   212      59.025  29.005 102.155  1.00  0.00           H
ATOM     41  CD  ARG   212      58.457  30.009 104.050  1.00  0.00           C
ATOM     42  HD2 ARG   212      57.714  29.252 104.299  1.00  0.00           H
ATOM     43  HD3 ARG   212      59.326  29.773 104.664  1.00  0.00           H
ATOM     44  NE  ARG   212      58.062  31.388 104.453  1.00  0.00           N
ATOM     45  HE  ARG   212      58.829  31.975 104.750  1.00  0.00           H
ATOM     46  CZ  ARG   212      56.874  31.926 104.462  1.00  0.00           C
ATOM     47  NH1 ARG   212      55.777  31.495 103.944  1.00  0.00           N
ATOM     48 HH11 ARG   212      55.737  30.635 103.415  1.00  0.00           H
ATOM     49 HH12 ARG   212      55.009  32.149 103.994  1.00  0.00           H
ATOM     50  NH2 ARG   212      56.808  33.066 105.102  1.00  0.00           N
ATOM     51 HH21 ARG   212      57.638  33.437 105.544  1.00  0.00           H
ATOM     52 HH22 ARG   212      55.971  33.630 105.072  1.00  0.00           H
ATOM     53  C   ARG   212      58.884  31.884 100.058  1.00  0.00           C
ATOM     54  O   ARG   212      58.096  31.076  99.618  1.00  0.00           O
ATOM     55  N   GLN   213      58.742  33.154  99.918  1.00  0.00           N
ATOM     56  H   GLN   213      59.456  33.735 100.334  1.00  0.00           H
ATOM     57  CA  GLN   213      57.643  33.955  99.287  1.00  0.00           C
ATOM     58  HA  GLN   213      56.774  33.323  99.471  1.00  0.00           H
ATOM     59  CB  GLN   213      57.466  35.302 100.108  1.00  0.00           C
ATOM     60  HB2 GLN   213      58.417  35.797 100.306  1.00  0.00           H
ATOM     61  HB3 GLN   213      56.713  35.877  99.570  1.00  0.00           H
ATOM     62  CG  GLN   213      56.910  34.897 101.455  1.00  0.00           C
ATOM     63  HG2 GLN   213      56.100  34.237 101.145  1.00  0.00           H
ATOM     64  HG3 GLN   213      57.715  34.339 101.934  1.00  0.00           H
ATOM     65  CD  GLN   213      56.359  35.903 102.430  1.00  0.00           C
ATOM     66  OE1 GLN   213      56.614  35.791 103.581  1.00  0.00           O
ATOM     67  NE2 GLN   213      55.687  36.933 102.022  1.00  0.00           N
ATOM     68 HE21 GLN   213      55.395  37.644 102.677  1.00  0.00           H
ATOM     69 HE22 GLN   213      55.343  37.076 101.084  1.00  0.00           H
ATOM     70  C   GLN   213      57.689  34.127  97.745  1.00  0.00           C
ATOM     71  O   GLN   213      56.698  34.634  97.235  1.00  0.00           O
ATOM     72  N   LEU   214      58.691  33.673  97.090  1.00  0.00           N
ATOM     73  H   LEU   214      59.372  33.167  97.638  1.00  0.00           H
ATOM     74  CA  LEU   214      58.936  33.839  95.644  1.00  0.00           C
ATOM     75  HA  LEU   214      58.075  34.339  95.199  1.00  0.00           H
ATOM     76  CB  LEU   214      60.148  34.752  95.503  1.00  0.00           C
ATOM     77  HB2 LEU   214      60.908  34.318  96.152  1.00  0.00           H
ATOM     78  HB3 LEU   214      60.589  34.629  94.514  1.00  0.00           H
ATOM     79  CG  LEU   214      59.995  36.272  95.842  1.00  0.00           C
ATOM     80  HG  LEU   214      59.636  36.383  96.866  1.00  0.00           H
ATOM     81  CD1 LEU   214      61.286  37.046  95.900  1.00  0.00           C
ATOM     82 HD11 LEU   214      61.889  36.436  96.572  1.00  0.00           H
ATOM     83 HD12 LEU   214      61.747  37.134  94.916  1.00  0.00           H
ATOM     84 HD13 LEU   214      61.223  38.004  96.415  1.00  0.00           H
ATOM     85  CD2 LEU   214      59.114  37.024  94.816  1.00  0.00           C
ATOM     86 HD21 LEU   214      59.112  38.106  94.949  1.00  0.00           H
ATOM     87 HD22 LEU   214      59.553  36.853  93.833  1.00  0.00           H
ATOM     88 HD23 LEU   214      58.108  36.608  94.767  1.00  0.00           H
ATOM     89  C   LEU   214      59.130  32.509  94.884  1.00  0.00           C
ATOM     90  O   LEU   214      58.775  32.399  93.721  1.00  0.00           O
ATOM     91  N   LYS   215      59.393  31.424  95.671  1.00  0.00           N
ATOM     92  H   LYS   215      59.710  31.663  96.600  1.00  0.00           H
ATOM     93  CA  LYS   215      59.357  30.009  95.438  1.00  0.00           C
ATOM     94  HA  LYS   215      59.940  29.846  94.531  1.00  0.00           H
ATOM     95  CB  LYS   215      59.976  29.357  96.630  1.00  0.00           C
ATOM     96  HB2 LYS   215      59.610  29.816  97.548  1.00  0.00           H
ATOM     97  HB3 LYS   215      59.629  28.324  96.628  1.00  0.00           H
ATOM     98  CG  LYS   215      61.523  29.231  96.552  1.00  0.00           C
ATOM     99  HG2 LYS   215      61.680  28.672  95.630  1.00  0.00           H
ATOM    100  HG3 LYS   215      62.111  30.146  96.475  1.00  0.00           H
ATOM    101  CD  LYS   215      62.026  28.479  97.792  1.00  0.00           C
ATOM    102  HD2 LYS   215      61.965  29.030  98.730  1.00  0.00           H
ATOM    103  HD3 LYS   215      61.417  27.575  97.792  1.00  0.00           H
ATOM    104  CE  LYS   215      63.508  28.179  97.537  1.00  0.00           C
ATOM    105  HE2 LYS   215      63.625  27.443  96.741  1.00  0.00           H
ATOM    106  HE3 LYS   215      64.110  29.063  97.327  1.00  0.00           H
ATOM    107  NZ  LYS   215      64.085  27.539  98.751  1.00  0.00           N
ATOM    108  HZ1 LYS   215      65.062  27.354  98.578  1.00  0.00           H
ATOM    109  HZ2 LYS   215      64.009  28.200  99.511  1.00  0.00           H
ATOM    110  HZ3 LYS   215      63.600  26.659  98.850  1.00  0.00           H
ATOM    111  C   LYS   215      57.951  29.632  94.982  1.00  0.00           C
ATOM    112  O   LYS   215      56.964  30.050  95.644  1.00  0.00           O
ATOM    113  N   VAL   216      57.864  28.784  93.921  1.00  0.00           N
ATOM    114  H   VAL   216      58.687  28.302  93.588  1.00  0.00           H
ATOM    115  CA  VAL   216      56.637  28.259  93.335  1.00  0.00           C
ATOM    116  HA  VAL   216      55.754  28.490  93.930  1.00  0.00           H
ATOM    117  CB  VAL   216      56.394  28.887  91.947  1.00  0.00           C
ATOM    118  HB  VAL   216      55.404  28.560  91.629  1.00  0.00           H
ATOM    119  CG1 VAL   216      56.422  30.439  91.814  1.00  0.00           C
ATOM    120 HG11 VAL   216      57.432  30.779  92.041  1.00  0.00           H
ATOM    121 HG12 VAL   216      56.157  30.721  90.795  1.00  0.00           H
ATOM    122 HG13 VAL   216      55.658  30.727  92.536  1.00  0.00           H
ATOM    123  CG2 VAL   216      57.469  28.465  90.960  1.00  0.00           C
ATOM    124 HG21 VAL   216      57.606  27.412  90.714  1.00  0.00           H
ATOM    125 HG22 VAL   216      57.366  28.991  90.011  1.00  0.00           H
ATOM    126 HG23 VAL   216      58.432  28.669  91.427  1.00  0.00           H
ATOM    127  C   VAL   216      56.767  26.708  93.248  1.00  0.00           C
ATOM    128  O   VAL   216      57.882  26.182  93.266  1.00  0.00           O
ATOM    129  N   PRO   217      55.652  25.996  93.174  1.00  0.00           N
ATOM    130  CD  PRO   217      54.349  26.611  93.178  1.00  0.00           C
ATOM    131  HD2 PRO   217      54.237  27.135  92.229  1.00  0.00           H
ATOM    132  HD3 PRO   217      54.242  27.302  94.015  1.00  0.00           H
ATOM    133  CG  PRO   217      53.364  25.432  93.254  1.00  0.00           C
ATOM    134  HG2 PRO   217      52.388  25.649  92.820  1.00  0.00           H
ATOM    135  HG3 PRO   217      53.326  25.219  94.322  1.00  0.00           H
ATOM    136  CB  PRO   217      54.081  24.350  92.439  1.00  0.00           C
ATOM    137  HB2 PRO   217      54.098  24.600  91.378  1.00  0.00           H
ATOM    138  HB3 PRO   217      53.670  23.360  92.640  1.00  0.00           H
ATOM    139  CA  PRO   217      55.518  24.531  92.991  1.00  0.00           C
ATOM    140  HA  PRO   217      55.533  24.174  94.020  1.00  0.00           H
ATOM    141  C   PRO   217      56.625  23.921  92.123  1.00  0.00           C
ATOM    142  O   PRO   217      56.815  24.306  90.993  1.00  0.00           O
ATOM    143  N   PRO   218      57.431  22.931  92.596  1.00  0.00           N
ATOM    144  CD  PRO   218      57.291  22.425  93.898  1.00  0.00           C
ATOM    145  HD2 PRO   218      56.390  21.825  93.766  1.00  0.00           H
ATOM    146  HD3 PRO   218      57.133  23.248  94.594  1.00  0.00           H
ATOM    147  CG  PRO   218      58.500  21.538  94.191  1.00  0.00           C
ATOM    148  HG2 PRO   218      58.270  20.473  94.192  1.00  0.00           H
ATOM    149  HG3 PRO   218      58.940  21.889  95.124  1.00  0.00           H
ATOM    150  CB  PRO   218      59.557  21.795  93.015  1.00  0.00           C
ATOM    151  HB2 PRO   218      60.108  20.898  92.732  1.00  0.00           H
ATOM    152  HB3 PRO   218      60.264  22.492  93.463  1.00  0.00           H
ATOM    153  CA  PRO   218      58.669  22.331  91.914  1.00  0.00           C
ATOM    154  HA  PRO   218      59.136  23.032  91.222  1.00  0.00           H
ATOM    155  C   PRO   218      58.194  21.206  90.922  1.00  0.00           C
ATOM    156  O   PRO   218      58.567  20.064  90.971  1.00  0.00           O
ATOM    157  N   TYR   219      57.417  21.706  89.996  1.00  0.00           N
ATOM    158  H   TYR   219      57.013  22.616  90.165  1.00  0.00           H
ATOM    159  CA  TYR   219      57.007  21.072  88.722  1.00  0.00           C
ATOM    160  HA  TYR   219      57.918  20.649  88.298  1.00  0.00           H
ATOM    161  CB  TYR   219      55.928  19.970  89.044  1.00  0.00           C
ATOM    162  HB2 TYR   219      55.651  19.491  88.105  1.00  0.00           H
ATOM    163  HB3 TYR   219      56.502  19.261  89.642  1.00  0.00           H
ATOM    164  CG  TYR   219      54.593  20.438  89.651  1.00  0.00           C
ATOM    165  CD1 TYR   219      54.448  20.505  91.033  1.00  0.00           C
ATOM    166  HD1 TYR   219      55.262  20.363  91.729  1.00  0.00           H
ATOM    167  CE1 TYR   219      53.163  20.716  91.570  1.00  0.00           C
ATOM    168  HE1 TYR   219      53.103  20.851  92.640  1.00  0.00           H
ATOM    169  CZ  TYR   219      52.002  20.954  90.778  1.00  0.00           C
ATOM    170  OH  TYR   219      50.833  21.262  91.426  1.00  0.00           O
ATOM    171  HH  TYR   219      50.876  21.262  92.385  1.00  0.00           H
ATOM    172  CE2 TYR   219      52.149  20.950  89.432  1.00  0.00           C
ATOM    173  HE2 TYR   219      51.376  21.287  88.756  1.00  0.00           H
ATOM    174  CD2 TYR   219      53.389  20.613  88.851  1.00  0.00           C
ATOM    175  HD2 TYR   219      53.447  20.519  87.776  1.00  0.00           H
ATOM    176  C   TYR   219      56.457  21.938  87.582  1.00  0.00           C
ATOM    177  O   TYR   219      56.054  21.356  86.546  1.00  0.00           O
ATOM    178  N   LEU   220      56.430  23.262  87.662  1.00  0.00           N
ATOM    179  H   LEU   220      57.019  23.615  88.403  1.00  0.00           H
ATOM    180  CA  LEU   220      55.957  24.178  86.694  1.00  0.00           C
ATOM    181  HA  LEU   220      55.258  23.639  86.054  1.00  0.00           H
ATOM    182  CB  LEU   220      55.204  25.304  87.443  1.00  0.00           C
ATOM    183  HB2 LEU   220      55.914  25.932  87.981  1.00  0.00           H
ATOM    184  HB3 LEU   220      54.784  25.930  86.655  1.00  0.00           H
ATOM    185  CG  LEU   220      54.106  24.878  88.344  1.00  0.00           C
ATOM    186  HG  LEU   220      54.481  24.162  89.076  1.00  0.00           H
ATOM    187  CD1 LEU   220      53.580  26.036  89.023  1.00  0.00           C
ATOM    188 HD11 LEU   220      53.461  26.882  88.345  1.00  0.00           H
ATOM    189 HD12 LEU   220      52.611  25.811  89.468  1.00  0.00           H
ATOM    190 HD13 LEU   220      54.247  26.386  89.810  1.00  0.00           H
ATOM    191  CD2 LEU   220      53.014  24.085  87.600  1.00  0.00           C
ATOM    192 HD21 LEU   220      52.443  24.780  86.985  1.00  0.00           H
ATOM    193 HD22 LEU   220      53.358  23.414  86.812  1.00  0.00           H
ATOM    194 HD23 LEU   220      52.460  23.531  88.357  1.00  0.00           H
ATOM    195  C   LEU   220      57.066  24.732  85.694  1.00  0.00           C
ATOM    196  O   LEU   220      56.745  25.589  84.863  1.00  0.00           O
ATOM    197  N   GLY   221      58.321  24.337  85.804  1.00  0.00           N
ATOM    198  H   GLY   221      58.640  23.659  86.481  1.00  0.00           H
ATOM    199  CA  GLY   221      59.474  24.753  84.986  1.00  0.00           C
ATOM    200  HA2 GLY   221      60.263  24.042  85.230  1.00  0.00           H
ATOM    201  HA3 GLY   221      59.248  24.683  83.922  1.00  0.00           H
ATOM    202  C   GLY   221      60.104  26.099  85.312  1.00  0.00           C
ATOM    203  O   GLY   221      61.028  26.523  84.653  1.00  0.00           O
ATOM    204  N   TYR   222      59.674  26.755  86.464  1.00  0.00           N
ATOM    205  H   TYR   222      59.127  26.205  87.110  1.00  0.00           H
ATOM    206  CA  TYR   222      60.212  27.995  86.938  1.00  0.00           C
ATOM    207  HA  TYR   222      60.197  28.673  86.085  1.00  0.00           H
ATOM    208  CB  TYR   222      59.274  28.575  88.042  1.00  0.00           C
ATOM    209  HB2 TYR   222      58.899  27.780  88.687  1.00  0.00           H
ATOM    210  HB3 TYR   222      59.972  29.184  88.614  1.00  0.00           H
ATOM    211  CG  TYR   222      58.117  29.487  87.542  1.00  0.00           C
ATOM    212  CD1 TYR   222      57.086  28.941  86.776  1.00  0.00           C
ATOM    213  HD1 TYR   222      57.136  27.912  86.454  1.00  0.00           H
ATOM    214  CE1 TYR   222      56.030  29.826  86.300  1.00  0.00           C
ATOM    215  HE1 TYR   222      55.193  29.564  85.669  1.00  0.00           H
ATOM    216  CZ  TYR   222      55.931  31.101  86.814  1.00  0.00           C
ATOM    217  OH  TYR   222      54.895  31.839  86.496  1.00  0.00           O
ATOM    218  HH  TYR   222      54.881  32.689  86.941  1.00  0.00           H
ATOM    219  CE2 TYR   222      56.988  31.635  87.545  1.00  0.00           C
ATOM    220  HE2 TYR   222      57.001  32.664  87.873  1.00  0.00           H
ATOM    221  CD2 TYR   222      58.047  30.838  87.989  1.00  0.00           C
ATOM    222  HD2 TYR   222      58.847  31.149  88.645  1.00  0.00           H
ATOM    223  C   TYR   222      61.697  28.095  87.264  1.00  0.00           C
ATOM    224  O   TYR   222      62.385  27.076  87.541  1.00  0.00           O
ATOM    225  N   ARG   223      62.251  29.307  87.205  1.00  0.00           N
ATOM    226  H   ARG   223      61.641  30.040  86.872  1.00  0.00           H
ATOM    227  CA  ARG   223      63.708  29.761  87.439  1.00  0.00           C
ATOM    228  HA  ARG   223      63.805  29.440  88.476  1.00  0.00           H
ATOM    229  CB  ARG   223      64.727  29.002  86.601  1.00  0.00           C
ATOM    230  HB2 ARG   223      65.706  29.305  86.971  1.00  0.00           H
ATOM    231  HB3 ARG   223      64.546  27.931  86.689  1.00  0.00           H
ATOM    232  CG  ARG   223      64.656  29.381  85.084  1.00  0.00           C
ATOM    233  HG2 ARG   223      64.392  30.427  84.924  1.00  0.00           H
ATOM    234  HG3 ARG   223      65.660  29.275  84.674  1.00  0.00           H
ATOM    235  CD  ARG   223      63.592  28.509  84.350  1.00  0.00           C
ATOM    236  HD2 ARG   223      63.950  27.486  84.467  1.00  0.00           H
ATOM    237  HD3 ARG   223      62.602  28.544  84.804  1.00  0.00           H
ATOM    238  NE  ARG   223      63.415  28.980  82.964  1.00  0.00           N
ATOM    239  HE  ARG   223      64.223  29.290  82.443  1.00  0.00           H
ATOM    240  CZ  ARG   223      62.302  29.241  82.336  1.00  0.00           C
ATOM    241  NH1 ARG   223      61.176  28.763  82.690  1.00  0.00           N
ATOM    242 HH11 ARG   223      61.103  28.183  83.513  1.00  0.00           H
ATOM    243 HH12 ARG   223      60.409  29.096  82.123  1.00  0.00           H
ATOM    244  NH2 ARG   223      62.348  30.032  81.334  1.00  0.00           N
ATOM    245 HH21 ARG   223      63.215  30.207  80.846  1.00  0.00           H
ATOM    246 HH22 ARG   223      61.486  30.388  80.946  1.00  0.00           H
ATOM    247  C   ARG   223      63.798  31.272  87.473  1.00  0.00           C
ATOM    248  O   ARG   223      63.200  32.004  86.662  1.00  0.00           O
ATOM    249  N   PHE   224      64.483  31.787  88.426  1.00  0.00           N
ATOM    250  H   PHE   224      64.664  31.108  89.152  1.00  0.00           H
ATOM    251  CA  PHE   224      64.795  33.195  88.647  1.00  0.00           C
ATOM    252  HA  PHE   224      65.084  33.621  87.686  1.00  0.00           H
ATOM    253  CB  PHE   224      63.462  33.954  89.048  1.00  0.00           C
ATOM    254  HB2 PHE   224      62.851  34.005  88.146  1.00  0.00           H
ATOM    255  HB3 PHE   224      62.964  33.480  89.894  1.00  0.00           H
ATOM    256  CG  PHE   224      63.568  35.368  89.528  1.00  0.00           C
ATOM    257  CD1 PHE   224      64.129  36.357  88.659  1.00  0.00           C
ATOM    258  HD1 PHE   224      64.370  36.151  87.626  1.00  0.00           H
ATOM    259  CE1 PHE   224      64.491  37.623  89.201  1.00  0.00           C
ATOM    260  HE1 PHE   224      64.799  38.442  88.568  1.00  0.00           H
ATOM    261  CZ  PHE   224      64.126  37.889  90.552  1.00  0.00           C
ATOM    262  HZ  PHE   224      64.319  38.923  90.796  1.00  0.00           H
ATOM    263  CE2 PHE   224      63.528  36.921  91.384  1.00  0.00           C
ATOM    264  HE2 PHE   224      63.164  37.230  92.353  1.00  0.00           H
ATOM    265  CD2 PHE   224      63.200  35.661  90.861  1.00  0.00           C
ATOM    266  HD2 PHE   224      62.776  34.867  91.458  1.00  0.00           H
ATOM    267  C   PHE   224      65.978  33.425  89.642  1.00  0.00           C
ATOM    268  O   PHE   224      66.182  32.603  90.514  1.00  0.00           O
ATOM    269  N   LEU   225      66.783  34.445  89.476  1.00  0.00           N
ATOM    270  H   LEU   225      66.518  35.107  88.761  1.00  0.00           H
ATOM    271  CA  LEU   225      68.072  34.631  90.198  1.00  0.00           C
ATOM    272  HA  LEU   225      68.485  35.555  89.793  1.00  0.00           H
ATOM    273  CB  LEU   225      67.939  34.862  91.770  1.00  0.00           C
ATOM    274  HB2 LEU   225      67.493  33.972  92.214  1.00  0.00           H
ATOM    275  HB3 LEU   225      68.863  34.864  92.349  1.00  0.00           H
ATOM    276  CG  LEU   225      67.099  36.044  92.132  1.00  0.00           C
ATOM    277  HG  LEU   225      66.310  36.343  91.441  1.00  0.00           H
ATOM    278  CD1 LEU   225      66.508  36.173  93.507  1.00  0.00           C
ATOM    279 HD11 LEU   225      65.742  36.948  93.499  1.00  0.00           H
ATOM    280 HD12 LEU   225      66.079  35.257  93.915  1.00  0.00           H
ATOM    281 HD13 LEU   225      67.277  36.391  94.248  1.00  0.00           H
ATOM    282  CD2 LEU   225      68.082  37.227  91.949  1.00  0.00           C
ATOM    283 HD21 LEU   225      68.988  37.100  92.542  1.00  0.00           H
ATOM    284 HD22 LEU   225      68.343  37.466  90.918  1.00  0.00           H
ATOM    285 HD23 LEU   225      67.652  38.191  92.221  1.00  0.00           H
ATOM    286  C   LEU   225      69.101  33.586  89.786  1.00  0.00           C
ATOM    287  O   LEU   225      70.004  33.230  90.566  1.00  0.00           O
ATOM    288  N   GLY   226      68.762  32.979  88.662  1.00  0.00           N
ATOM    289  H   GLY   226      68.040  33.298  88.033  1.00  0.00           H
ATOM    290  CA  GLY   226      69.460  31.739  88.270  1.00  0.00           C
ATOM    291  HA2 GLY   226      69.193  31.565  87.227  1.00  0.00           H
ATOM    292  HA3 GLY   226      70.533  31.930  88.281  1.00  0.00           H
ATOM    293  C   GLY   226      69.038  30.443  89.056  1.00  0.00           C
ATOM    294  O   GLY   226      69.477  29.341  88.773  1.00  0.00           O
ATOM    295  N   GLU   227      68.155  30.508  90.037  1.00  0.00           N
ATOM    296  H   GLU   227      67.745  31.417  90.191  1.00  0.00           H
ATOM    297  CA  GLU   227      67.703  29.436  90.958  1.00  0.00           C
ATOM    298  HA  GLU   227      68.458  28.653  90.880  1.00  0.00           H
ATOM    299  CB  GLU   227      67.612  30.124  92.358  1.00  0.00           C
ATOM    300  HB2 GLU   227      66.832  30.885  92.375  1.00  0.00           H
ATOM    301  HB3 GLU   227      67.242  29.371  93.053  1.00  0.00           H
ATOM    302  CG  GLU   227      68.840  30.811  92.958  1.00  0.00           C
ATOM    303  HG2 GLU   227      69.109  31.700  92.389  1.00  0.00           H
ATOM    304  HG3 GLU   227      68.460  31.231  93.889  1.00  0.00           H
ATOM    305  CD  GLU   227      69.988  29.897  93.049  1.00  0.00           C
ATOM    306  OE1 GLU   227      69.967  28.626  93.012  1.00  0.00           O
ATOM    307  OE2 GLU   227      71.187  30.337  93.260  1.00  0.00           O
ATOM    308  C   GLU   227      66.385  28.810  90.524  1.00  0.00           C
ATOM    309  O   GLU   227      65.488  29.530  90.162  1.00  0.00           O
ATOM    310  N   ARG   228      66.280  27.453  90.536  1.00  0.00           N
ATOM    311  H   ARG   228      67.012  26.883  90.934  1.00  0.00           H
ATOM    312  CA  ARG   228      65.009  26.714  90.212  1.00  0.00           C
ATOM    313  HA  ARG   228      64.754  26.973  89.184  1.00  0.00           H
ATOM    314  CB  ARG   228      65.257  25.244  90.315  1.00  0.00           C
ATOM    315  HB2 ARG   228      64.440  24.780  89.761  1.00  0.00           H
ATOM    316  HB3 ARG   228      66.188  24.970  89.818  1.00  0.00           H
ATOM    317  CG  ARG   228      65.295  24.806  91.825  1.00  0.00           C
ATOM    318  HG2 ARG   228      66.220  25.243  92.200  1.00  0.00           H
ATOM    319  HG3 ARG   228      64.423  25.082  92.417  1.00  0.00           H
ATOM    320  CD  ARG   228      65.487  23.346  91.970  1.00  0.00           C
ATOM    321  HD2 ARG   228      64.566  22.851  91.661  1.00  0.00           H
ATOM    322  HD3 ARG   228      66.368  22.989  91.438  1.00  0.00           H
ATOM    323  NE  ARG   228      65.584  22.977  93.342  1.00  0.00           N
ATOM    324  HE  ARG   228      66.513  22.977  93.738  1.00  0.00           H
ATOM    325  CZ  ARG   228      64.591  22.517  94.116  1.00  0.00           C
ATOM    326  NH1 ARG   228      63.286  22.634  93.813  1.00  0.00           N
ATOM    327 HH11 ARG   228      63.219  22.965  92.861  1.00  0.00           H
ATOM    328 HH12 ARG   228      62.592  22.133  94.348  1.00  0.00           H
ATOM    329  NH2 ARG   228      64.892  21.873  95.211  1.00  0.00           N
ATOM    330 HH21 ARG   228      65.806  21.478  95.381  1.00  0.00           H
ATOM    331 HH22 ARG   228      64.189  21.454  95.803  1.00  0.00           H
ATOM    332  C   ARG   228      63.732  27.115  91.002  1.00  0.00           C
ATOM    333  O   ARG   228      63.848  27.583  92.169  1.00  0.00           O
ATOM    334  N   ASP   229      62.505  26.911  90.365  1.00  0.00           N
ATOM    335  H   ASP   229      62.523  26.753  89.367  1.00  0.00           H
ATOM    336  CA  ASP   229      61.252  26.845  91.152  1.00  0.00           C
ATOM    337  HA  ASP   229      60.354  26.761  90.539  1.00  0.00           H
ATOM    338  CB  ASP   229      61.406  25.555  92.007  1.00  0.00           C
ATOM    339  HB2 ASP   229      62.137  25.552  92.815  1.00  0.00           H
ATOM    340  HB3 ASP   229      60.482  25.372  92.555  1.00  0.00           H
ATOM    341  CG  ASP   229      61.460  24.337  91.138  1.00  0.00           C
ATOM    342  OD1 ASP   229      62.216  23.412  91.518  1.00  0.00           O
ATOM    343  OD2 ASP   229      60.857  24.288  90.021  1.00  0.00           O
ATOM    344  C   ASP   229      61.016  28.153  91.913  1.00  0.00           C
ATOM    345  O   ASP   229      60.495  28.052  93.023  1.00  0.00           O
ATOM    346  N   CYX   230      61.335  29.263  91.272  1.00  0.00           N
ATOM    347  H   CYX   230      61.731  29.069  90.363  1.00  0.00           H
ATOM    348  CA  CYX   230      61.263  30.642  91.719  1.00  0.00           C
ATOM    349  HA  CYX   230      60.734  30.789  92.660  1.00  0.00           H
ATOM    350  CB  CYX   230      62.722  30.810  92.055  1.00  0.00           C
ATOM    351  HB2 CYX   230      63.043  30.175  92.881  1.00  0.00           H
ATOM    352  HB3 CYX   230      63.327  30.653  91.163  1.00  0.00           H
ATOM    353  SG  CYX   230      63.286  32.408  92.413  1.00  0.00           S
ATOM    354  C   CYX   230      60.753  31.565  90.657  1.00  0.00           C
ATOM    355  O   CYX   230      61.177  31.455  89.528  1.00  0.00           O
ATOM    356  N   GLY   231      59.931  32.600  90.976  1.00  0.00           N
ATOM    357  H   GLY   231      59.729  32.803  91.945  1.00  0.00           H
ATOM    358  CA  GLY   231      59.369  33.622  90.037  1.00  0.00           C
ATOM    359  HA2 GLY   231      59.702  33.391  89.025  1.00  0.00           H
ATOM    360  HA3 GLY   231      58.294  33.716  90.188  1.00  0.00           H
ATOM    361  C   GLY   231      59.817  35.113  90.296  1.00  0.00           C
ATOM    362  O   GLY   231      60.079  35.443  91.444  1.00  0.00           O
ATOM    363  N   ALA   232      59.913  35.884  89.183  1.00  0.00           N
ATOM    364  H   ALA   232      59.691  35.547  88.257  1.00  0.00           H
ATOM    365  CA  ALA   232      60.046  37.265  89.196  1.00  0.00           C
ATOM    366  HA  ALA   232      60.927  37.589  89.749  1.00  0.00           H
ATOM    367  CB  ALA   232      60.483  37.755  87.783  1.00  0.00           C
ATOM    368  HB1 ALA   232      61.440  37.236  87.720  1.00  0.00           H
ATOM    369  HB2 ALA   232      59.875  37.484  86.920  1.00  0.00           H
ATOM    370  HB3 ALA   232      60.594  38.836  87.875  1.00  0.00           H
ATOM    371  C   ALA   232      58.726  37.937  89.609  1.00  0.00           C
ATOM    372  O   ALA   232      57.635  37.655  89.052  1.00  0.00           O
ATOM    373  N   PRO   233      58.782  38.818  90.602  1.00  0.00           N
ATOM    374  CD  PRO   233      59.904  39.307  91.288  1.00  0.00           C
ATOM    375  HD2 PRO   233      60.799  39.511  90.699  1.00  0.00           H
ATOM    376  HD3 PRO   233      60.146  38.571  92.054  1.00  0.00           H
ATOM    377  CG  PRO   233      59.461  40.576  92.053  1.00  0.00           C
ATOM    378  HG2 PRO   233      59.477  41.518  91.504  1.00  0.00           H
ATOM    379  HG3 PRO   233      60.049  40.772  92.950  1.00  0.00           H
ATOM    380  CB  PRO   233      57.989  40.282  92.298  1.00  0.00           C
ATOM    381  HB2 PRO   233      57.400  41.160  92.561  1.00  0.00           H
ATOM    382  HB3 PRO   233      57.837  39.602  93.136  1.00  0.00           H
ATOM    383  CA  PRO   233      57.572  39.494  91.055  1.00  0.00           C
ATOM    384  HA  PRO   233      56.951  38.666  91.396  1.00  0.00           H
ATOM    385  C   PRO   233      56.867  40.428  90.069  1.00  0.00           C
ATOM    386  O   PRO   233      57.415  40.757  89.026  1.00  0.00           O
ATOM    387  N   CYX   234      55.684  40.934  90.377  1.00  0.00           N
ATOM    388  H   CYX   234      55.330  40.757  91.306  1.00  0.00           H
ATOM    389  CA  CYX   234      54.889  41.912  89.597  1.00  0.00           C
ATOM    390  HA  CYX   234      55.339  42.099  88.622  1.00  0.00           H
ATOM    391  CB  CYX   234      53.590  41.177  89.200  1.00  0.00           C
ATOM    392  HB2 CYX   234      52.926  41.068  90.057  1.00  0.00           H
ATOM    393  HB3 CYX   234      53.116  41.972  88.624  1.00  0.00           H
ATOM    394  SG  CYX   234      53.639  39.598  88.392  1.00  0.00           S
ATOM    395  C   CYX   234      54.697  43.222  90.281  1.00  0.00           C
ATOM    396  O   CYX   234      54.215  44.177  89.654  1.00  0.00           O
ATOM    397  N   GLU   235      54.974  43.415  91.575  1.00  0.00           N
ATOM    398  H   GLU   235      55.469  42.683  92.065  1.00  0.00           H
ATOM    399  CA  GLU   235      54.652  44.594  92.337  1.00  0.00           C
ATOM    400  HA  GLU   235      53.567  44.675  92.279  1.00  0.00           H
ATOM    401  CB  GLU   235      55.063  44.232  93.799  1.00  0.00           C
ATOM    402  HB2 GLU   235      54.371  43.481  94.179  1.00  0.00           H
ATOM    403  HB3 GLU   235      56.052  43.779  93.879  1.00  0.00           H
ATOM    404  CG  GLU   235      54.881  45.353  94.769  1.00  0.00           C
ATOM    405  HG2 GLU   235      55.739  46.019  94.677  1.00  0.00           H
ATOM    406  HG3 GLU   235      54.054  45.989  94.453  1.00  0.00           H
ATOM    407  CD  GLU   235      54.849  44.970  96.263  1.00  0.00           C
ATOM    408  OE1 GLU   235      54.873  45.874  97.137  1.00  0.00           O
ATOM    409  OE2 GLU   235      54.953  43.781  96.594  1.00  0.00           O
ATOM    410  C   GLU   235      55.434  45.808  91.735  1.00  0.00           C
ATOM    411  O   GLU   235      56.645  45.660  91.495  1.00  0.00           O
ATOM    412  N   PRO   236      54.844  46.976  91.540  1.00  0.00           N
ATOM    413  CD  PRO   236      53.425  47.337  91.423  1.00  0.00           C
ATOM    414  HD2 PRO   236      53.174  47.672  92.430  1.00  0.00           H
ATOM    415  HD3 PRO   236      52.821  46.480  91.126  1.00  0.00           H
ATOM    416  CG  PRO   236      53.334  48.432  90.366  1.00  0.00           C
ATOM    417  HG2 PRO   236      52.389  48.925  90.596  1.00  0.00           H
ATOM    418  HG3 PRO   236      53.433  48.083  89.339  1.00  0.00           H
ATOM    419  CB  PRO   236      54.639  49.213  90.720  1.00  0.00           C
ATOM    420  HB2 PRO   236      54.555  49.830  91.615  1.00  0.00           H
ATOM    421  HB3 PRO   236      55.002  49.771  89.857  1.00  0.00           H
ATOM    422  CA  PRO   236      55.636  48.132  91.097  1.00  0.00           C
ATOM    423  HA  PRO   236      56.179  47.818  90.206  1.00  0.00           H
ATOM    424  C   PRO   236      56.761  48.660  92.097  1.00  0.00           C
ATOM    425  O   PRO   236      56.483  48.956  93.260  1.00  0.00           O
ATOM    426  N   GLY   237      57.979  48.559  91.581  1.00  0.00           N
ATOM    427  H   GLY   237      57.978  48.359  90.591  1.00  0.00           H
ATOM    428  CA  GLY   237      59.216  48.939  92.304  1.00  0.00           C
ATOM    429  HA2 GLY   237      59.977  49.277  91.601  1.00  0.00           H
ATOM    430  HA3 GLY   237      59.065  49.748  93.019  1.00  0.00           H
ATOM    431  C   GLY   237      59.754  47.859  93.232  1.00  0.00           C
ATOM    432  O   GLY   237      60.655  48.153  93.981  1.00  0.00           O
ATOM    433  N   ARG   238      59.245  46.606  93.141  1.00  0.00           N
ATOM    434  H   ARG   238      58.451  46.615  92.518  1.00  0.00           H
ATOM    435  CA  ARG   238      59.964  45.294  93.245  1.00  0.00           C
ATOM    436  HA  ARG   238      61.015  45.429  93.502  1.00  0.00           H
ATOM    437  CB  ARG   238      59.470  44.418  94.380  1.00  0.00           C
ATOM    438  HB2 ARG   238      58.448  44.078  94.217  1.00  0.00           H
ATOM    439  HB3 ARG   238      60.094  43.530  94.486  1.00  0.00           H
ATOM    440  CG  ARG   238      59.577  45.145  95.701  1.00  0.00           C
ATOM    441  HG2 ARG   238      60.574  45.578  95.778  1.00  0.00           H
ATOM    442  HG3 ARG   238      58.835  45.936  95.812  1.00  0.00           H
ATOM    443  CD  ARG   238      59.478  44.258  96.990  1.00  0.00           C
ATOM    444  HD2 ARG   238      60.060  43.343  96.884  1.00  0.00           H
ATOM    445  HD3 ARG   238      59.934  44.829  97.799  1.00  0.00           H
ATOM    446  NE  ARG   238      58.147  43.840  97.454  1.00  0.00           N
ATOM    447  HE  ARG   238      57.420  43.957  96.763  1.00  0.00           H
ATOM    448  CZ  ARG   238      57.711  43.355  98.636  1.00  0.00           C
ATOM    449  NH1 ARG   238      58.590  43.255  99.591  1.00  0.00           N
ATOM    450 HH11 ARG   238      59.436  43.777  99.414  1.00  0.00           H
ATOM    451 HH12 ARG   238      58.427  42.709 100.425  1.00  0.00           H
ATOM    452  NH2 ARG   238      56.506  42.845  98.719  1.00  0.00           N
ATOM    453 HH21 ARG   238      55.884  43.115  97.970  1.00  0.00           H
ATOM    454 HH22 ARG   238      56.194  42.677  99.664  1.00  0.00           H
ATOM    455  C   ARG   238      60.002  44.427  92.015  1.00  0.00           C
ATOM    456  O   ARG   238      60.790  43.530  91.995  1.00  0.00           O
ATOM    457  N   ALA   239      59.196  44.604  90.975  1.00  0.00           N
ATOM    458  H   ALA   239      58.539  45.345  91.171  1.00  0.00           H
ATOM    459  CA  ALA   239      59.166  43.834  89.754  1.00  0.00           C
ATOM    460  HA  ALA   239      58.770  42.841  89.965  1.00  0.00           H
ATOM    461  CB  ALA   239      58.191  44.446  88.765  1.00  0.00           C
ATOM    462  HB1 ALA   239      58.427  45.510  88.776  1.00  0.00           H
ATOM    463  HB2 ALA   239      58.316  44.074  87.748  1.00  0.00           H
ATOM    464  HB3 ALA   239      57.153  44.241  89.029  1.00  0.00           H
ATOM    465  C   ALA   239      60.566  43.794  89.059  1.00  0.00           C
ATOM    466  O   ALA   239      61.188  44.877  88.956  1.00  0.00           O
ATOM    467  N   ASN   240      61.094  42.624  88.607  1.00  0.00           N
ATOM    468  H   ASN   240      60.501  41.807  88.605  1.00  0.00           H
ATOM    469  CA  ASN   240      62.380  42.494  87.909  1.00  0.00           C
ATOM    470  HA  ASN   240      63.101  43.176  88.360  1.00  0.00           H
ATOM    471  CB  ASN   240      62.950  41.070  88.022  1.00  0.00           C
ATOM    472  HB2 ASN   240      62.813  40.708  89.042  1.00  0.00           H
ATOM    473  HB3 ASN   240      62.360  40.427  87.369  1.00  0.00           H
ATOM    474  CG  ASN   240      64.360  40.919  87.614  1.00  0.00           C
ATOM    475  OD1 ASN   240      64.663  40.532  86.514  1.00  0.00           O
ATOM    476  ND2 ASN   240      65.280  41.126  88.538  1.00  0.00           N
ATOM    477 HD21 ASN   240      66.255  41.066  88.278  1.00  0.00           H
ATOM    478 HD22 ASN   240      64.940  41.634  89.342  1.00  0.00           H
ATOM    479  C   ASN   240      62.248  42.825  86.417  1.00  0.00           C
ATOM    480  O   ASN   240      63.243  43.245  85.827  1.00  0.00           O
ATOM    481  N   GLY   241      61.131  42.605  85.708  1.00  0.00           N
ATOM    482  H   GLY   241      60.399  42.106  86.193  1.00  0.00           H
ATOM    483  CA  GLY   241      60.844  43.121  84.359  1.00  0.00           C
ATOM    484  HA2 GLY   241      61.717  42.916  83.740  1.00  0.00           H
ATOM    485  HA3 GLY   241      60.029  42.505  83.981  1.00  0.00           H
ATOM    486  C   GLY   241      60.424  44.559  84.288  1.00  0.00           C
ATOM    487  O   GLY   241      60.492  45.228  85.284  1.00  0.00           O
ATOM    488  N   LEU   242      59.770  45.042  83.236  1.00  0.00           N
ATOM    489  H   LEU   242      59.515  44.426  82.478  1.00  0.00           H
ATOM    490  CA  LEU   242      59.803  46.506  82.962  1.00  0.00           C
ATOM    491  HA  LEU   242      60.466  47.067  83.620  1.00  0.00           H
ATOM    492  CB  LEU   242      60.254  46.789  81.544  1.00  0.00           C
ATOM    493  HB2 LEU   242      59.411  46.620  80.874  1.00  0.00           H
ATOM    494  HB3 LEU   242      60.527  47.843  81.603  1.00  0.00           H
ATOM    495  CG  LEU   242      61.526  46.064  81.144  1.00  0.00           C
ATOM    496  HG  LEU   242      61.383  44.986  81.211  1.00  0.00           H
ATOM    497  CD1 LEU   242      62.022  46.404  79.787  1.00  0.00           C
ATOM    498 HD11 LEU   242      62.941  45.944  79.423  1.00  0.00           H
ATOM    499 HD12 LEU   242      61.182  46.219  79.116  1.00  0.00           H
ATOM    500 HD13 LEU   242      62.154  47.486  79.767  1.00  0.00           H
ATOM    501  CD2 LEU   242      62.646  46.336  82.169  1.00  0.00           C
ATOM    502 HD21 LEU   242      62.688  47.412  82.336  1.00  0.00           H
ATOM    503 HD22 LEU   242      62.433  45.713  83.037  1.00  0.00           H
ATOM    504 HD23 LEU   242      63.614  46.083  81.737  1.00  0.00           H
ATOM    505  C   LEU   242      58.498  47.260  83.193  1.00  0.00           C
ATOM    506  O   LEU   242      58.053  48.086  82.391  1.00  0.00           O
ATOM    507  N   MET   243      57.884  47.046  84.337  1.00  0.00           N
ATOM    508  H   MET   243      58.385  46.455  84.985  1.00  0.00           H
ATOM    509  CA  MET   243      56.735  47.632  85.055  1.00  0.00           C
ATOM    510  HA  MET   243      55.872  47.475  84.409  1.00  0.00           H
ATOM    511  CB  MET   243      56.564  46.723  86.311  1.00  0.00           C
ATOM    512  HB2 MET   243      56.475  45.692  85.967  1.00  0.00           H
ATOM    513  HB3 MET   243      57.461  46.741  86.930  1.00  0.00           H
ATOM    514  CG  MET   243      55.419  47.168  87.179  1.00  0.00           C
ATOM    515  HG2 MET   243      55.381  46.502  88.041  1.00  0.00           H
ATOM    516  HG3 MET   243      55.688  48.097  87.681  1.00  0.00           H
ATOM    517  SD  MET   243      53.759  47.513  86.537  1.00  0.00           S
ATOM    518  CE  MET   243      53.340  45.775  86.269  1.00  0.00           C
ATOM    519  HE1 MET   243      53.824  45.408  85.364  1.00  0.00           H
ATOM    520  HE2 MET   243      53.690  45.112  87.060  1.00  0.00           H
ATOM    521  HE3 MET   243      52.269  45.754  86.067  1.00  0.00           H
ATOM    522  C   MET   243      56.813  49.150  85.331  1.00  0.00           C
ATOM    523  O   MET   243      55.817  49.845  85.087  1.00  0.00           O
ATOM    524  N   TYR   244      57.925  49.644  85.914  1.00  0.00           N
ATOM    525  H   TYR   244      58.595  48.900  86.045  1.00  0.00           H
ATOM    526  CA  TYR   244      58.158  50.983  86.380  1.00  0.00           C
ATOM    527  HA  TYR   244      59.159  51.044  86.807  1.00  0.00           H
ATOM    528  CB  TYR   244      58.218  51.995  85.257  1.00  0.00           C
ATOM    529  HB2 TYR   244      57.257  52.086  84.751  1.00  0.00           H
ATOM    530  HB3 TYR   244      58.445  53.006  85.595  1.00  0.00           H
ATOM    531  CG  TYR   244      59.203  51.581  84.144  1.00  0.00           C
ATOM    532  CD1 TYR   244      58.759  51.346  82.818  1.00  0.00           C
ATOM    533  HD1 TYR   244      57.732  51.507  82.524  1.00  0.00           H
ATOM    534  CE1 TYR   244      59.636  50.877  81.829  1.00  0.00           C
ATOM    535  HE1 TYR   244      59.234  50.669  80.849  1.00  0.00           H
ATOM    536  CZ  TYR   244      61.055  50.803  82.165  1.00  0.00           C
ATOM    537  OH  TYR   244      61.963  50.617  81.116  1.00  0.00           O
ATOM    538  HH  TYR   244      62.840  50.812  81.455  1.00  0.00           H
ATOM    539  CE2 TYR   244      61.489  51.141  83.460  1.00  0.00           C
ATOM    540  HE2 TYR   244      62.542  51.206  83.695  1.00  0.00           H
ATOM    541  CD2 TYR   244      60.552  51.482  84.445  1.00  0.00           C
ATOM    542  HD2 TYR   244      60.891  51.656  85.455  1.00  0.00           H
ATOM    543  C   TYR   244      57.144  51.318  87.452  1.00  0.00           C
ATOM    544  O   TYR   244      56.862  50.467  88.346  1.00  0.00           O
ATOM    545  N   PHE   245      56.362  52.424  87.323  1.00  0.00           N
ATOM    546  H   PHE   245      56.435  52.890  86.431  1.00  0.00           H
ATOM    547  CA  PHE   245      55.146  52.760  88.197  1.00  0.00           C
ATOM    548  HA  PHE   245      54.953  51.844  88.755  1.00  0.00           H
ATOM    549  CB  PHE   245      55.446  53.851  89.089  1.00  0.00           C
ATOM    550  HB2 PHE   245      55.929  54.624  88.492  1.00  0.00           H
ATOM    551  HB3 PHE   245      54.599  54.226  89.665  1.00  0.00           H
ATOM    552  CG  PHE   245      56.436  53.516  90.182  1.00  0.00           C
ATOM    553  CD1 PHE   245      55.933  52.628  91.156  1.00  0.00           C
ATOM    554  HD1 PHE   245      54.900  52.311  91.169  1.00  0.00           H
ATOM    555  CE1 PHE   245      56.733  52.336  92.271  1.00  0.00           C
ATOM    556  HE1 PHE   245      56.245  51.774  93.054  1.00  0.00           H
ATOM    557  CZ  PHE   245      58.133  52.743  92.295  1.00  0.00           C
ATOM    558  HZ  PHE   245      58.832  52.544  93.093  1.00  0.00           H
ATOM    559  CE2 PHE   245      58.637  53.601  91.259  1.00  0.00           C
ATOM    560  HE2 PHE   245      59.667  53.912  91.342  1.00  0.00           H
ATOM    561  CD2 PHE   245      57.761  54.066  90.230  1.00  0.00           C
ATOM    562  HD2 PHE   245      58.094  54.656  89.389  1.00  0.00           H
ATOM    563  C   PHE   245      53.873  53.087  87.357  1.00  0.00           C
ATOM    564  O   PHE   245      53.886  53.893  86.412  1.00  0.00           O
ATOM    565  N   LYS   246      52.762  52.379  87.695  1.00  0.00           N
ATOM    566  H   LYS   246      52.873  51.768  88.491  1.00  0.00           H
ATOM    567  CA  LYS   246      51.474  52.479  86.848  1.00  0.00           C
ATOM    568  HA  LYS   246      51.698  52.085  85.857  1.00  0.00           H
ATOM    569  CB  LYS   246      50.521  51.470  87.430  1.00  0.00           C
ATOM    570  HB2 LYS   246      50.242  51.745  88.448  1.00  0.00           H
ATOM    571  HB3 LYS   246      49.674  51.417  86.746  1.00  0.00           H
ATOM    572  CG  LYS   246      51.016  50.020  87.542  1.00  0.00           C
ATOM    573  HG2 LYS   246      51.418  49.712  86.578  1.00  0.00           H
ATOM    574  HG3 LYS   246      51.770  49.830  88.306  1.00  0.00           H
ATOM    575  CD  LYS   246      49.928  49.051  88.036  1.00  0.00           C
ATOM    576  HD2 LYS   246      49.644  49.147  89.084  1.00  0.00           H
ATOM    577  HD3 LYS   246      49.034  49.109  87.415  1.00  0.00           H
ATOM    578  CE  LYS   246      50.411  47.617  88.001  1.00  0.00           C
ATOM    579  HE2 LYS   246      51.142  47.388  87.226  1.00  0.00           H
ATOM    580  HE3 LYS   246      50.946  47.468  88.939  1.00  0.00           H
ATOM    581  NZ  LYS   246      49.265  46.665  87.942  1.00  0.00           N
ATOM    582  HZ1 LYS   246      49.608  45.755  88.215  1.00  0.00           H
ATOM    583  HZ2 LYS   246      48.513  47.051  88.495  1.00  0.00           H
ATOM    584  HZ3 LYS   246      48.958  46.544  86.988  1.00  0.00           H
ATOM    585  C   LYS   246      50.787  53.757  86.580  1.00  0.00           C
ATOM    586  O   LYS   246      50.146  53.880  85.533  1.00  0.00           O
ATOM    587  N   GLU   247      50.854  54.690  87.521  1.00  0.00           N
ATOM    588  H   GLU   247      51.432  54.537  88.336  1.00  0.00           H
ATOM    589  CA  GLU   247      50.299  56.045  87.387  1.00  0.00           C
ATOM    590  HA  GLU   247      49.266  55.856  87.094  1.00  0.00           H
ATOM    591  CB  GLU   247      50.100  56.960  88.663  1.00  0.00           C
ATOM    592  HB2 GLU   247      51.070  57.401  88.891  1.00  0.00           H
ATOM    593  HB3 GLU   247      49.496  57.840  88.442  1.00  0.00           H
ATOM    594  CG  GLU   247      49.401  56.335  89.867  1.00  0.00           C
ATOM    595  HG2 GLU   247      49.621  55.268  89.895  1.00  0.00           H
ATOM    596  HG3 GLU   247      49.852  56.869  90.703  1.00  0.00           H
ATOM    597  CD  GLU   247      47.895  56.518  90.006  1.00  0.00           C
ATOM    598  OE1 GLU   247      47.447  57.696  89.959  1.00  0.00           O
ATOM    599  OE2 GLU   247      47.150  55.534  90.370  1.00  0.00           O
ATOM    600  C   GLU   247      50.822  56.994  86.260  1.00  0.00           C
ATOM    601  O   GLU   247      49.995  57.489  85.489  1.00  0.00           O
ATOM    602  N   GLU   248      52.123  57.072  86.054  1.00  0.00           N
ATOM    603  H   GLU   248      52.761  56.540  86.628  1.00  0.00           H
ATOM    604  CA  GLU   248      52.808  58.005  85.103  1.00  0.00           C
ATOM    605  HA  GLU   248      51.994  58.388  84.488  1.00  0.00           H
ATOM    606  CB  GLU   248      53.460  59.193  85.812  1.00  0.00           C
ATOM    607  HB2 GLU   248      54.071  58.827  86.637  1.00  0.00           H
ATOM    608  HB3 GLU   248      53.908  59.709  84.963  1.00  0.00           H
ATOM    609  CG  GLU   248      52.418  60.090  86.397  1.00  0.00           C
ATOM    610  HG2 GLU   248      51.910  59.573  87.211  1.00  0.00           H
ATOM    611  HG3 GLU   248      52.866  60.984  86.830  1.00  0.00           H
ATOM    612  CD  GLU   248      51.334  60.670  85.464  1.00  0.00           C
ATOM    613  OE1 GLU   248      51.601  60.745  84.206  1.00  0.00           O
ATOM    614  OE2 GLU   248      50.218  61.075  85.826  1.00  0.00           O
ATOM    615  C   GLU   248      53.862  57.296  84.218  1.00  0.00           C
ATOM    616  O   GLU   248      53.844  57.310  83.000  1.00  0.00           O
ATOM    617  N   GLU   249      54.846  56.659  84.858  1.00  0.00           N
ATOM    618  H   GLU   249      54.669  56.457  85.831  1.00  0.00           H
ATOM    619  CA  GLU   249      56.112  56.033  84.314  1.00  0.00           C
ATOM    620  HA  GLU   249      56.770  56.723  83.788  1.00  0.00           H
ATOM    621  CB  GLU   249      57.017  55.440  85.421  1.00  0.00           C
ATOM    622  HB2 GLU   249      56.672  54.568  85.977  1.00  0.00           H
ATOM    623  HB3 GLU   249      57.892  55.129  84.849  1.00  0.00           H
ATOM    624  CG  GLU   249      57.472  56.420  86.534  1.00  0.00           C
ATOM    625  HG2 GLU   249      56.585  56.830  87.017  1.00  0.00           H
ATOM    626  HG3 GLU   249      58.043  55.823  87.245  1.00  0.00           H
ATOM    627  CD  GLU   249      58.228  57.658  86.021  1.00  0.00           C
ATOM    628  OE1 GLU   249      57.670  58.784  86.158  1.00  0.00           O
ATOM    629  OE2 GLU   249      59.404  57.581  85.617  1.00  0.00           O
ATOM    630  C   GLU   249      55.829  54.962  83.319  1.00  0.00           C
ATOM    631  O   GLU   249      55.867  55.092  82.101  1.00  0.00           O
ATOM    632  N   ARG   250      55.131  53.958  83.778  1.00  0.00           N
ATOM    633  H   ARG   250      55.025  53.894  84.781  1.00  0.00           H
ATOM    634  CA  ARG   250      54.547  52.925  82.933  1.00  0.00           C
ATOM    635  HA  ARG   250      55.341  52.457  82.351  1.00  0.00           H
ATOM    636  CB  ARG   250      53.809  51.857  83.696  1.00  0.00           C
ATOM    637  HB2 ARG   250      54.299  51.527  84.612  1.00  0.00           H
ATOM    638  HB3 ARG   250      52.873  52.252  84.090  1.00  0.00           H
ATOM    639  CG  ARG   250      53.448  50.601  82.867  1.00  0.00           C
ATOM    640  HG2 ARG   250      53.042  50.950  81.918  1.00  0.00           H
ATOM    641  HG3 ARG   250      54.376  50.111  82.572  1.00  0.00           H
ATOM    642  CD  ARG   250      52.572  49.543  83.534  1.00  0.00           C
ATOM    643  HD2 ARG   250      52.565  48.615  82.961  1.00  0.00           H
ATOM    644  HD3 ARG   250      53.029  49.253  84.480  1.00  0.00           H
ATOM    645  NE  ARG   250      51.136  49.999  83.760  1.00  0.00           N
ATOM    646  HE  ARG   250      50.829  50.881  83.375  1.00  0.00           H
ATOM    647  CZ  ARG   250      50.137  49.215  84.124  1.00  0.00           C
ATOM    648  NH1 ARG   250      50.341  47.989  84.449  1.00  0.00           N
ATOM    649 HH11 ARG   250      51.230  47.540  84.279  1.00  0.00           H
ATOM    650 HH12 ARG   250      49.544  47.377  84.551  1.00  0.00           H
ATOM    651  NH2 ARG   250      48.936  49.679  84.233  1.00  0.00           N
ATOM    652 HH21 ARG   250      48.646  50.603  83.946  1.00  0.00           H
ATOM    653 HH22 ARG   250      48.213  49.014  84.467  1.00  0.00           H
ATOM    654  C   ARG   250      53.469  53.490  81.952  1.00  0.00           C
ATOM    655  O   ARG   250      53.343  52.992  80.807  1.00  0.00           O
ATOM    656  N   ARG   251      52.693  54.498  82.393  1.00  0.00           N
ATOM    657  H   ARG   251      52.818  54.978  83.273  1.00  0.00           H
ATOM    658  CA  ARG   251      51.590  55.068  81.513  1.00  0.00           C
ATOM    659  HA  ARG   251      50.942  54.228  81.262  1.00  0.00           H
ATOM    660  CB  ARG   251      50.791  56.040  82.379  1.00  0.00           C
ATOM    661  HB2 ARG   251      50.476  55.533  83.291  1.00  0.00           H
ATOM    662  HB3 ARG   251      51.437  56.868  82.672  1.00  0.00           H
ATOM    663  CG  ARG   251      49.609  56.637  81.640  1.00  0.00           C
ATOM    664  HG2 ARG   251      49.850  56.902  80.610  1.00  0.00           H
ATOM    665  HG3 ARG   251      48.864  55.850  81.516  1.00  0.00           H
ATOM    666  CD  ARG   251      48.988  57.870  82.333  1.00  0.00           C
ATOM    667  HD2 ARG   251      48.038  58.165  81.888  1.00  0.00           H
ATOM    668  HD3 ARG   251      48.750  57.506  83.333  1.00  0.00           H
ATOM    669  NE  ARG   251      49.918  59.011  82.410  1.00  0.00           N
ATOM    670  HE  ARG   251      50.406  59.280  83.252  1.00  0.00           H
ATOM    671  CZ  ARG   251      50.202  59.858  81.428  1.00  0.00           C
ATOM    672  NH1 ARG   251      49.710  59.723  80.230  1.00  0.00           N
ATOM    673 HH11 ARG   251      49.324  58.844  79.919  1.00  0.00           H
ATOM    674 HH12 ARG   251      49.933  60.438  79.552  1.00  0.00           H
ATOM    675  NH2 ARG   251      50.896  60.914  81.667  1.00  0.00           N
ATOM    676 HH21 ARG   251      51.341  60.985  82.571  1.00  0.00           H
ATOM    677 HH22 ARG   251      51.081  61.562  80.914  1.00  0.00           H
ATOM    678  C   ARG   251      52.013  55.628  80.183  1.00  0.00           C
ATOM    679  O   ARG   251      51.294  55.470  79.242  1.00  0.00           O
ATOM    680  N   PHE   252      53.144  56.290  80.186  1.00  0.00           N
ATOM    681  H   PHE   252      53.497  56.498  81.110  1.00  0.00           H
ATOM    682  CA  PHE   252      53.854  56.923  79.041  1.00  0.00           C
ATOM    683  HA  PHE   252      53.191  57.567  78.462  1.00  0.00           H
ATOM    684  CB  PHE   252      54.876  57.932  79.589  1.00  0.00           C
ATOM    685  HB2 PHE   252      54.443  58.876  79.918  1.00  0.00           H
ATOM    686  HB3 PHE   252      55.503  57.539  80.390  1.00  0.00           H
ATOM    687  CG  PHE   252      55.746  58.463  78.466  1.00  0.00           C
ATOM    688  CD1 PHE   252      55.112  59.215  77.404  1.00  0.00           C
ATOM    689  HD1 PHE   252      54.060  59.456  77.442  1.00  0.00           H
ATOM    690  CE1 PHE   252      55.906  59.551  76.280  1.00  0.00           C
ATOM    691  HE1 PHE   252      55.525  60.173  75.484  1.00  0.00           H
ATOM    692  CZ  PHE   252      57.319  59.240  76.254  1.00  0.00           C
ATOM    693  HZ  PHE   252      57.931  59.611  75.445  1.00  0.00           H
ATOM    694  CE2 PHE   252      57.850  58.399  77.240  1.00  0.00           C
ATOM    695  HE2 PHE   252      58.925  58.301  77.264  1.00  0.00           H
ATOM    696  CD2 PHE   252      57.084  57.997  78.373  1.00  0.00           C
ATOM    697  HD2 PHE   252      57.448  57.397  79.194  1.00  0.00           H
ATOM    698  C   PHE   252      54.447  55.888  78.130  1.00  0.00           C
ATOM    699  O   PHE   252      54.203  55.888  76.946  1.00  0.00           O
ATOM    700  N   ALA   253      55.122  54.882  78.695  1.00  0.00           N
ATOM    701  H   ALA   253      55.264  54.830  79.693  1.00  0.00           H
ATOM    702  CA  ALA   253      55.614  53.682  78.031  1.00  0.00           C
ATOM    703  HA  ALA   253      56.279  54.014  77.234  1.00  0.00           H
ATOM    704  CB  ALA   253      56.385  52.900  79.041  1.00  0.00           C
ATOM    705  HB1 ALA   253      55.738  52.379  79.746  1.00  0.00           H
ATOM    706  HB2 ALA   253      56.845  52.135  78.415  1.00  0.00           H
ATOM    707  HB3 ALA   253      57.187  53.471  79.508  1.00  0.00           H
ATOM    708  C   ALA   253      54.637  52.869  77.224  1.00  0.00           C
ATOM    709  O   ALA   253      54.900  52.525  76.036  1.00  0.00           O
ATOM    710  N   ARG   254      53.454  52.626  77.808  1.00  0.00           N
ATOM    711  H   ARG   254      53.375  52.836  78.792  1.00  0.00           H
ATOM    712  CA  ARG   254      52.237  52.086  77.189  1.00  0.00           C
ATOM    713  HA  ARG   254      52.598  51.224  76.628  1.00  0.00           H
ATOM    714  CB  ARG   254      51.308  51.511  78.340  1.00  0.00           C
ATOM    715  HB2 ARG   254      50.846  52.284  78.955  1.00  0.00           H
ATOM    716  HB3 ARG   254      50.434  51.032  77.899  1.00  0.00           H
ATOM    717  CG  ARG   254      51.990  50.327  79.046  1.00  0.00           C
ATOM    718  HG2 ARG   254      51.994  49.422  78.438  1.00  0.00           H
ATOM    719  HG3 ARG   254      53.008  50.548  79.367  1.00  0.00           H
ATOM    720  CD  ARG   254      51.090  49.997  80.253  1.00  0.00           C
ATOM    721  HD2 ARG   254      51.509  49.155  80.805  1.00  0.00           H
ATOM    722  HD3 ARG   254      51.122  50.816  80.971  1.00  0.00           H
ATOM    723  NE  ARG   254      49.663  49.699  79.932  1.00  0.00           N
ATOM    724  HE  ARG   254      48.929  50.326  80.226  1.00  0.00           H
ATOM    725  CZ  ARG   254      49.248  48.459  79.638  1.00  0.00           C
ATOM    726  NH1 ARG   254      50.053  47.495  79.355  1.00  0.00           N
ATOM    727 HH11 ARG   254      51.053  47.612  79.267  1.00  0.00           H
ATOM    728 HH12 ARG   254      49.689  46.651  78.937  1.00  0.00           H
ATOM    729  NH2 ARG   254      47.985  48.125  79.537  1.00  0.00           N
ATOM    730 HH21 ARG   254      47.288  48.855  79.544  1.00  0.00           H
ATOM    731 HH22 ARG   254      47.767  47.143  79.451  1.00  0.00           H
ATOM    732  C   ARG   254      51.613  52.997  76.060  1.00  0.00           C
ATOM    733  O   ARG   254      51.259  52.513  74.990  1.00  0.00           O
ATOM    734  N   LEU   255      51.464  54.276  76.324  1.00  0.00           N
ATOM    735  H   LEU   255      51.640  54.571  77.274  1.00  0.00           H
ATOM    736  CA  LEU   255      50.973  55.308  75.334  1.00  0.00           C
ATOM    737  HA  LEU   255      49.995  54.994  74.970  1.00  0.00           H
ATOM    738  CB  LEU   255      50.843  56.674  76.109  1.00  0.00           C
ATOM    739  HB2 LEU   255      49.880  56.769  76.611  1.00  0.00           H
ATOM    740  HB3 LEU   255      51.704  56.838  76.757  1.00  0.00           H
ATOM    741  CG  LEU   255      50.922  57.903  75.244  1.00  0.00           C
ATOM    742  HG  LEU   255      51.857  57.947  74.684  1.00  0.00           H
ATOM    743  CD1 LEU   255      49.752  58.004  74.327  1.00  0.00           C
ATOM    744 HD11 LEU   255      48.834  58.246  74.862  1.00  0.00           H
ATOM    745 HD12 LEU   255      49.947  58.876  73.703  1.00  0.00           H
ATOM    746 HD13 LEU   255      49.670  57.098  73.727  1.00  0.00           H
ATOM    747  CD2 LEU   255      50.762  59.068  76.182  1.00  0.00           C
ATOM    748 HD21 LEU   255      49.920  58.927  76.860  1.00  0.00           H
ATOM    749 HD22 LEU   255      51.714  59.100  76.711  1.00  0.00           H
ATOM    750 HD23 LEU   255      50.545  59.988  75.640  1.00  0.00           H
ATOM    751  C   LEU   255      51.961  55.401  74.176  1.00  0.00           C
ATOM    752  O   LEU   255      51.505  55.217  73.092  1.00  0.00           O
ATOM    753  N   TRP   256      53.264  55.329  74.461  1.00  0.00           N
ATOM    754  H   TRP   256      53.628  55.427  75.397  1.00  0.00           H
ATOM    755  CA  TRP   256      54.212  55.372  73.348  1.00  0.00           C
ATOM    756  HA  TRP   256      53.943  56.264  72.782  1.00  0.00           H
ATOM    757  CB  TRP   256      55.648  55.716  73.944  1.00  0.00           C
ATOM    758  HB2 TRP   256      55.470  56.421  74.755  1.00  0.00           H
ATOM    759  HB3 TRP   256      56.163  54.831  74.317  1.00  0.00           H
ATOM    760  CG  TRP   256      56.603  56.129  72.940  1.00  0.00           C
ATOM    761  CD1 TRP   256      56.933  57.432  72.824  1.00  0.00           C
ATOM    762  HD1 TRP   256      56.420  58.212  73.368  1.00  0.00           H
ATOM    763  NE1 TRP   256      57.864  57.622  71.835  1.00  0.00           N
ATOM    764  HE1 TRP   256      58.354  58.459  71.551  1.00  0.00           H
ATOM    765  CE2 TRP   256      58.234  56.423  71.244  1.00  0.00           C
ATOM    766  CZ2 TRP   256      59.223  56.021  70.280  1.00  0.00           C
ATOM    767  HZ2 TRP   256      59.690  56.757  69.643  1.00  0.00           H
ATOM    768  CH2 TRP   256      59.628  54.652  70.232  1.00  0.00           C
ATOM    769  HH2 TRP   256      60.483  54.296  69.675  1.00  0.00           H
ATOM    770  CZ3 TRP   256      58.922  53.752  71.015  1.00  0.00           C
ATOM    771  HZ3 TRP   256      59.201  52.710  70.965  1.00  0.00           H
ATOM    772  CE3 TRP   256      57.806  54.129  71.804  1.00  0.00           C
ATOM    773  HE3 TRP   256      57.346  53.293  72.310  1.00  0.00           H
ATOM    774  CD2 TRP   256      57.532  55.476  72.057  1.00  0.00           C
ATOM    775  C   TRP   256      54.127  54.204  72.330  1.00  0.00           C
ATOM    776  O   TRP   256      53.926  54.403  71.117  1.00  0.00           O
ATOM    777  N   VAL   257      54.282  52.985  72.856  1.00  0.00           N
ATOM    778  H   VAL   257      54.490  53.009  73.844  1.00  0.00           H
ATOM    779  CA  VAL   257      54.057  51.660  72.176  1.00  0.00           C
ATOM    780  HA  VAL   257      54.708  51.495  71.317  1.00  0.00           H
ATOM    781  CB  VAL   257      54.344  50.515  73.177  1.00  0.00           C
ATOM    782  HB  VAL   257      53.713  50.745  74.035  1.00  0.00           H
ATOM    783  CG1 VAL   257      53.950  49.119  72.760  1.00  0.00           C
ATOM    784 HG11 VAL   257      54.118  49.085  71.684  1.00  0.00           H
ATOM    785 HG12 VAL   257      54.620  48.356  73.158  1.00  0.00           H
ATOM    786 HG13 VAL   257      52.912  48.877  72.987  1.00  0.00           H
ATOM    787  CG2 VAL   257      55.830  50.511  73.498  1.00  0.00           C
ATOM    788 HG21 VAL   257      55.913  49.757  74.280  1.00  0.00           H
ATOM    789 HG22 VAL   257      56.499  50.340  72.654  1.00  0.00           H
ATOM    790 HG23 VAL   257      56.137  51.532  73.726  1.00  0.00           H
ATOM    791  C   VAL   257      52.657  51.722  71.545  1.00  0.00           C
ATOM    792  O   VAL   257      52.436  51.388  70.344  1.00  0.00           O
ATOM    793  N   GLY   258      51.629  52.138  72.284  1.00  0.00           N
ATOM    794  H   GLY   258      51.919  52.457  73.198  1.00  0.00           H
ATOM    795  CA  GLY   258      50.231  52.319  71.811  1.00  0.00           C
ATOM    796  HA2 GLY   258      49.808  51.336  71.603  1.00  0.00           H
ATOM    797  HA3 GLY   258      49.659  52.738  72.639  1.00  0.00           H
ATOM    798  C   GLY   258      50.093  53.143  70.536  1.00  0.00           C
ATOM    799  O   GLY   258      49.505  52.616  69.620  1.00  0.00           O
ATOM    800  N   VAL   259      50.542  54.405  70.415  1.00  0.00           N
ATOM    801  H   VAL   259      50.826  54.855  71.273  1.00  0.00           H
ATOM    802  CA  VAL   259      50.416  55.233  69.198  1.00  0.00           C
ATOM    803  HA  VAL   259      49.358  55.411  69.006  1.00  0.00           H
ATOM    804  CB  VAL   259      50.949  56.615  69.525  1.00  0.00           C
ATOM    805  HB  VAL   259      51.933  56.513  69.981  1.00  0.00           H
ATOM    806  CG1 VAL   259      51.025  57.563  68.284  1.00  0.00           C
ATOM    807 HG11 VAL   259      51.283  58.578  68.586  1.00  0.00           H
ATOM    808 HG12 VAL   259      51.810  57.194  67.623  1.00  0.00           H
ATOM    809 HG13 VAL   259      50.060  57.527  67.777  1.00  0.00           H
ATOM    810  CG2 VAL   259      50.089  57.248  70.625  1.00  0.00           C
ATOM    811 HG21 VAL   259      50.575  58.200  70.837  1.00  0.00           H
ATOM    812 HG22 VAL   259      49.096  57.431  70.215  1.00  0.00           H
ATOM    813 HG23 VAL   259      50.038  56.587  71.491  1.00  0.00           H
ATOM    814  C   VAL   259      51.044  54.547  67.996  1.00  0.00           C
ATOM    815  O   VAL   259      50.389  54.425  66.993  1.00  0.00           O
ATOM    816  N   TRP   260      52.226  53.884  68.231  1.00  0.00           N
ATOM    817  H   TRP   260      52.599  53.954  69.167  1.00  0.00           H
ATOM    818  CA  TRP   260      52.784  53.081  67.196  1.00  0.00           C
ATOM    819  HA  TRP   260      52.822  53.620  66.250  1.00  0.00           H
ATOM    820  CB  TRP   260      54.241  52.663  67.478  1.00  0.00           C
ATOM    821  HB2 TRP   260      54.230  52.320  68.513  1.00  0.00           H
ATOM    822  HB3 TRP   260      54.600  51.853  66.844  1.00  0.00           H
ATOM    823  CG  TRP   260      55.271  53.733  67.466  1.00  0.00           C
ATOM    824  CD1 TRP   260      55.999  53.986  68.564  1.00  0.00           C
ATOM    825  HD1 TRP   260      56.015  53.416  69.481  1.00  0.00           H
ATOM    826  NE1 TRP   260      56.846  54.992  68.259  1.00  0.00           N
ATOM    827  HE1 TRP   260      57.596  55.320  68.851  1.00  0.00           H
ATOM    828  CE2 TRP   260      56.678  55.491  67.002  1.00  0.00           C
ATOM    829  CZ2 TRP   260      57.284  56.555  66.278  1.00  0.00           C
ATOM    830  HZ2 TRP   260      58.101  57.091  66.739  1.00  0.00           H
ATOM    831  CH2 TRP   260      56.776  56.812  65.001  1.00  0.00           C
ATOM    832  HH2 TRP   260      57.178  57.617  64.404  1.00  0.00           H
ATOM    833  CZ3 TRP   260      55.722  56.098  64.443  1.00  0.00           C
ATOM    834  HZ3 TRP   260      55.381  56.377  63.457  1.00  0.00           H
ATOM    835  CE3 TRP   260      55.114  55.048  65.170  1.00  0.00           C
ATOM    836  HE3 TRP   260      54.306  54.480  64.732  1.00  0.00           H
ATOM    837  CD2 TRP   260      55.627  54.695  66.444  1.00  0.00           C
ATOM    838  C   TRP   260      52.022  51.801  66.810  1.00  0.00           C
ATOM    839  O   TRP   260      52.025  51.423  65.651  1.00  0.00           O
ATOM    840  N   SER   261      51.422  51.160  67.791  1.00  0.00           N
ATOM    841  H   SER   261      51.729  51.353  68.734  1.00  0.00           H
ATOM    842  CA  SER   261      50.518  50.036  67.558  1.00  0.00           C
ATOM    843  HA  SER   261      51.112  49.502  66.816  1.00  0.00           H
ATOM    844  CB  SER   261      50.161  49.263  68.775  1.00  0.00           C
ATOM    845  HB2 SER   261      49.800  48.291  68.437  1.00  0.00           H
ATOM    846  HB3 SER   261      50.972  49.241  69.503  1.00  0.00           H
ATOM    847  OG  SER   261      49.126  49.762  69.490  1.00  0.00           O
ATOM    848  HG  SER   261      49.243  50.709  69.598  1.00  0.00           H
ATOM    849  C   SER   261      49.268  50.414  66.745  1.00  0.00           C
ATOM    850  O   SER   261      48.987  49.799  65.726  1.00  0.00           O
ATOM    851  N   VAL   262      48.578  51.560  67.058  1.00  0.00           N
ATOM    852  H   VAL   262      48.792  52.051  67.915  1.00  0.00           H
ATOM    853  CA  VAL   262      47.492  52.139  66.319  1.00  0.00           C
ATOM    854  HA  VAL   262      46.785  51.338  66.102  1.00  0.00           H
ATOM    855  CB  VAL   262      46.728  53.108  67.198  1.00  0.00           C
ATOM    856  HB  VAL   262      47.433  53.814  67.636  1.00  0.00           H
ATOM    857  CG1 VAL   262      45.706  53.994  66.479  1.00  0.00           C
ATOM    858 HG11 VAL   262      45.316  54.698  67.214  1.00  0.00           H
ATOM    859 HG12 VAL   262      46.200  54.580  65.704  1.00  0.00           H
ATOM    860 HG13 VAL   262      44.925  53.313  66.139  1.00  0.00           H
ATOM    861  CG2 VAL   262      46.044  52.331  68.368  1.00  0.00           C
ATOM    862 HG21 VAL   262      45.344  53.066  68.765  1.00  0.00           H
ATOM    863 HG22 VAL   262      45.470  51.549  67.871  1.00  0.00           H
ATOM    864 HG23 VAL   262      46.720  51.956  69.136  1.00  0.00           H
ATOM    865  C   VAL   262      47.854  52.596  64.929  1.00  0.00           C
ATOM    866  O   VAL   262      47.152  52.331  63.973  1.00  0.00           O
ATOM    867  N   LEU   263      49.009  53.311  64.770  1.00  0.00           N
ATOM    868  H   LEU   263      49.619  53.513  65.549  1.00  0.00           H
ATOM    869  CA  LEU   263      49.538  53.626  63.423  1.00  0.00           C
ATOM    870  HA  LEU   263      48.745  54.180  62.921  1.00  0.00           H
ATOM    871  CB  LEU   263      50.820  54.511  63.576  1.00  0.00           C
ATOM    872  HB2 LEU   263      50.566  55.425  64.113  1.00  0.00           H
ATOM    873  HB3 LEU   263      51.460  54.020  64.309  1.00  0.00           H
ATOM    874  CG  LEU   263      51.542  54.851  62.203  1.00  0.00           C
ATOM    875  HG  LEU   263      51.746  53.941  61.639  1.00  0.00           H
ATOM    876  CD1 LEU   263      50.768  55.932  61.426  1.00  0.00           C
ATOM    877 HD11 LEU   263      50.858  56.922  61.873  1.00  0.00           H
ATOM    878 HD12 LEU   263      51.058  56.071  60.385  1.00  0.00           H
ATOM    879 HD13 LEU   263      49.717  55.670  61.306  1.00  0.00           H
ATOM    880  CD2 LEU   263      52.930  55.463  62.480  1.00  0.00           C
ATOM    881 HD21 LEU   263      52.986  56.226  63.256  1.00  0.00           H
ATOM    882 HD22 LEU   263      53.448  54.546  62.762  1.00  0.00           H
ATOM    883 HD23 LEU   263      53.407  55.900  61.603  1.00  0.00           H
ATOM    884  C   LEU   263      49.865  52.353  62.605  1.00  0.00           C
ATOM    885  O   LEU   263      49.823  52.347  61.384  1.00  0.00           O
ATOM    886  N   CYS   264      50.394  51.309  63.241  1.00  0.00           N
ATOM    887  H   CYS   264      50.481  51.274  64.247  1.00  0.00           H
ATOM    888  CA  CYS   264      50.766  50.124  62.567  1.00  0.00           C
ATOM    889  HA  CYS   264      51.206  50.444  61.622  1.00  0.00           H
ATOM    890  CB  CYS   264      51.844  49.434  63.356  1.00  0.00           C
ATOM    891  HB2 CYS   264      52.585  50.172  63.662  1.00  0.00           H
ATOM    892  HB3 CYS   264      51.418  49.042  64.280  1.00  0.00           H
ATOM    893  SG  CYS   264      52.515  48.139  62.292  1.00  0.00           S
ATOM    894  HG  CYS   264      51.449  47.343  62.417  1.00  0.00           H
ATOM    895  C   CYS   264      49.533  49.221  62.192  1.00  0.00           C
ATOM    896  O   CYS   264      49.492  48.743  61.088  1.00  0.00           O
ATOM    897  N   CYS   265      48.450  49.148  63.014  1.00  0.00           N
ATOM    898  H   CYS   265      48.448  49.527  63.950  1.00  0.00           H
ATOM    899  CA  CYS   265      47.125  48.633  62.572  1.00  0.00           C
ATOM    900  HA  CYS   265      47.308  47.616  62.225  1.00  0.00           H
ATOM    901  CB  CYS   265      46.125  48.688  63.789  1.00  0.00           C
ATOM    902  HB2 CYS   265      46.109  49.702  64.188  1.00  0.00           H
ATOM    903  HB3 CYS   265      45.143  48.342  63.466  1.00  0.00           H
ATOM    904  SG  CYS   265      46.868  47.634  65.033  1.00  0.00           S
ATOM    905  HG  CYS   265      47.990  48.312  65.290  1.00  0.00           H
ATOM    906  C   CYS   265      46.495  49.444  61.440  1.00  0.00           C
ATOM    907  O   CYS   265      45.848  48.862  60.589  1.00  0.00           O
ATOM    908  N   ALA   266      46.817  50.766  61.372  1.00  0.00           N
ATOM    909  H   ALA   266      47.204  51.145  62.224  1.00  0.00           H
ATOM    910  CA  ALA   266      46.216  51.656  60.384  1.00  0.00           C
ATOM    911  HA  ALA   266      45.158  51.395  60.345  1.00  0.00           H
ATOM    912  CB  ALA   266      46.364  53.174  60.874  1.00  0.00           C
ATOM    913  HB1 ALA   266      47.406  53.492  60.916  1.00  0.00           H
ATOM    914  HB2 ALA   266      45.776  53.805  60.207  1.00  0.00           H
ATOM    915  HB3 ALA   266      45.878  53.335  61.836  1.00  0.00           H
ATOM    916  C   ALA   266      46.931  51.459  59.046  1.00  0.00           C
ATOM    917  O   ALA   266      46.214  51.153  58.070  1.00  0.00           O
ATOM    918  N   SER   267      48.286  51.569  58.965  1.00  0.00           N
ATOM    919  H   SER   267      48.787  51.884  59.783  1.00  0.00           H
ATOM    920  CA  SER   267      49.055  51.378  57.732  1.00  0.00           C
ATOM    921  HA  SER   267      48.719  52.115  57.002  1.00  0.00           H
ATOM    922  CB  SER   267      50.514  51.729  58.045  1.00  0.00           C
ATOM    923  HB2 SER   267      50.420  52.548  58.758  1.00  0.00           H
ATOM    924  HB3 SER   267      50.923  50.841  58.526  1.00  0.00           H
ATOM    925  OG  SER   267      51.314  52.028  56.952  1.00  0.00           O
ATOM    926  HG  SER   267      52.175  51.994  57.376  1.00  0.00           H
ATOM    927  C   SER   267      48.743  50.039  57.059  1.00  0.00           C
ATOM    928  O   SER   267      48.473  50.067  55.869  1.00  0.00           O
ATOM    929  N   THR   268      48.785  49.047  57.904  1.00  0.00           N
ATOM    930  H   THR   268      49.068  49.216  58.859  1.00  0.00           H
ATOM    931  CA  THR   268      48.543  47.751  57.463  1.00  0.00           C
ATOM    932  HA  THR   268      49.185  47.514  56.614  1.00  0.00           H
ATOM    933  CB  THR   268      48.828  46.666  58.544  1.00  0.00           C
ATOM    934  HB  THR   268      48.597  45.701  58.091  1.00  0.00           H
ATOM    935  CG2 THR   268      50.286  46.567  58.904  1.00  0.00           C
ATOM    936 HG21 THR   268      50.770  46.402  57.942  1.00  0.00           H
ATOM    937 HG22 THR   268      50.764  47.488  59.237  1.00  0.00           H
ATOM    938 HG23 THR   268      50.547  45.778  59.610  1.00  0.00           H
ATOM    939  OG1 THR   268      48.064  46.881  59.673  1.00  0.00           O
ATOM    940  HG1 THR   268      48.478  47.554  60.217  1.00  0.00           H
ATOM    941  C   THR   268      47.166  47.625  56.952  1.00  0.00           C
ATOM    942  O   THR   268      46.946  46.970  55.892  1.00  0.00           O
ATOM    943  N   LEU   269      46.051  48.216  57.541  1.00  0.00           N
ATOM    944  H   LEU   269      46.297  48.866  58.274  1.00  0.00           H
ATOM    945  CA  LEU   269      44.700  48.189  57.061  1.00  0.00           C
ATOM    946  HA  LEU   269      44.443  47.151  56.850  1.00  0.00           H
ATOM    947  CB  LEU   269      43.772  48.494  58.218  1.00  0.00           C
ATOM    948  HB2 LEU   269      43.986  47.771  59.005  1.00  0.00           H
ATOM    949  HB3 LEU   269      43.982  49.481  58.632  1.00  0.00           H
ATOM    950  CG  LEU   269      42.272  48.535  58.012  1.00  0.00           C
ATOM    951  HG  LEU   269      42.139  49.333  57.282  1.00  0.00           H
ATOM    952  CD1 LEU   269      41.711  47.251  57.518  1.00  0.00           C
ATOM    953 HD11 LEU   269      42.044  46.899  56.541  1.00  0.00           H
ATOM    954 HD12 LEU   269      41.858  46.475  58.269  1.00  0.00           H
ATOM    955 HD13 LEU   269      40.630  47.388  57.491  1.00  0.00           H
ATOM    956  CD2 LEU   269      41.526  49.030  59.270  1.00  0.00           C
ATOM    957 HD21 LEU   269      41.838  48.338  60.052  1.00  0.00           H
ATOM    958 HD22 LEU   269      41.871  50.022  59.564  1.00  0.00           H
ATOM    959 HD23 LEU   269      40.444  48.929  59.194  1.00  0.00           H
ATOM    960  C   LEU   269      44.571  49.016  55.729  1.00  0.00           C
ATOM    961  O   LEU   269      43.866  48.618  54.836  1.00  0.00           O
ATOM    962  N   PHE   270      45.257  50.146  55.509  1.00  0.00           N
ATOM    963  H   PHE   270      45.766  50.619  56.243  1.00  0.00           H
ATOM    964  CA  PHE   270      45.367  50.849  54.224  1.00  0.00           C
ATOM    965  HA  PHE   270      44.357  50.967  53.832  1.00  0.00           H
ATOM    966  CB  PHE   270      46.089  52.155  54.402  1.00  0.00           C
ATOM    967  HB2 PHE   270      45.511  52.709  55.140  1.00  0.00           H
ATOM    968  HB3 PHE   270      47.105  52.011  54.771  1.00  0.00           H
ATOM    969  CG  PHE   270      46.175  52.934  53.120  1.00  0.00           C
ATOM    970  CD1 PHE   270      47.446  52.985  52.472  1.00  0.00           C
ATOM    971  HD1 PHE   270      48.294  52.457  52.885  1.00  0.00           H
ATOM    972  CE1 PHE   270      47.639  53.830  51.308  1.00  0.00           C
ATOM    973  HE1 PHE   270      48.580  53.924  50.786  1.00  0.00           H
ATOM    974  CZ  PHE   270      46.470  54.349  50.659  1.00  0.00           C
ATOM    975  HZ  PHE   270      46.592  54.963  49.778  1.00  0.00           H
ATOM    976  CE2 PHE   270      45.204  54.140  51.211  1.00  0.00           C
ATOM    977  HE2 PHE   270      44.352  54.575  50.709  1.00  0.00           H
ATOM    978  CD2 PHE   270      45.043  53.476  52.415  1.00  0.00           C
ATOM    979  HD2 PHE   270      44.055  53.602  52.832  1.00  0.00           H
ATOM    980  C   PHE   270      46.066  49.980  53.200  1.00  0.00           C
ATOM    981  O   PHE   270      45.612  49.889  52.062  1.00  0.00           O
ATOM    982  N   THR   271      46.982  49.105  53.608  1.00  0.00           N
ATOM    983  H   THR   271      47.370  49.160  54.539  1.00  0.00           H
ATOM    984  CA  THR   271      47.679  48.170  52.678  1.00  0.00           C
ATOM    985  HA  THR   271      47.973  48.802  51.840  1.00  0.00           H
ATOM    986  CB  THR   271      48.990  47.703  53.295  1.00  0.00           C
ATOM    987  HB  THR   271      48.736  47.014  54.101  1.00  0.00           H
ATOM    988  CG2 THR   271      49.749  46.975  52.154  1.00  0.00           C
ATOM    989 HG21 THR   271      49.378  45.964  51.991  1.00  0.00           H
ATOM    990 HG22 THR   271      49.816  47.606  51.268  1.00  0.00           H
ATOM    991 HG23 THR   271      50.760  46.887  52.552  1.00  0.00           H
ATOM    992  OG1 THR   271      49.752  48.739  53.834  1.00  0.00           O
ATOM    993  HG1 THR   271      49.284  48.970  54.640  1.00  0.00           H
ATOM    994  C   THR   271      46.807  46.992  52.214  1.00  0.00           C
ATOM    995  O   THR   271      46.643  46.762  51.008  1.00  0.00           O
ATOM    996  N   VAL   272      46.184  46.423  53.247  1.00  0.00           N
ATOM    997  H   VAL   272      46.437  46.610  54.207  1.00  0.00           H
ATOM    998  CA  VAL   272      45.069  45.465  52.973  1.00  0.00           C
ATOM    999  HA  VAL   272      45.479  44.645  52.384  1.00  0.00           H
ATOM   1000  CB  VAL   272      44.520  44.853  54.241  1.00  0.00           C
ATOM   1001  HB  VAL   272      44.428  45.662  54.966  1.00  0.00           H
ATOM   1002  CG1 VAL   272      43.194  44.038  54.116  1.00  0.00           C
ATOM   1003 HG11 VAL   272      43.407  43.250  53.394  1.00  0.00           H
ATOM   1004 HG12 VAL   272      42.874  43.599  55.061  1.00  0.00           H
ATOM   1005 HG13 VAL   272      42.371  44.647  53.741  1.00  0.00           H
ATOM   1006  CG2 VAL   272      45.549  43.834  54.929  1.00  0.00           C
ATOM   1007 HG21 VAL   272      46.362  44.493  55.235  1.00  0.00           H
ATOM   1008 HG22 VAL   272      45.184  43.369  55.845  1.00  0.00           H
ATOM   1009 HG23 VAL   272      45.910  43.104  54.204  1.00  0.00           H
ATOM   1010  C   VAL   272      43.850  46.106  52.228  1.00  0.00           C
ATOM   1011  O   VAL   272      43.341  45.488  51.281  1.00  0.00           O
ATOM   1012  N   LEU   273      43.394  47.307  52.486  1.00  0.00           N
ATOM   1013  H   LEU   273      43.687  47.766  53.337  1.00  0.00           H
ATOM   1014  CA  LEU   273      42.272  47.947  51.738  1.00  0.00           C
ATOM   1015  HA  LEU   273      41.536  47.149  51.632  1.00  0.00           H
ATOM   1016  CB  LEU   273      41.586  49.044  52.617  1.00  0.00           C
ATOM   1017  HB2 LEU   273      41.418  48.612  53.604  1.00  0.00           H
ATOM   1018  HB3 LEU   273      42.288  49.875  52.679  1.00  0.00           H
ATOM   1019  CG  LEU   273      40.213  49.618  52.087  1.00  0.00           C
ATOM   1020  HG  LEU   273      39.845  48.849  51.407  1.00  0.00           H
ATOM   1021  CD1 LEU   273      39.178  49.921  53.101  1.00  0.00           C
ATOM   1022 HD11 LEU   273      39.041  49.098  53.802  1.00  0.00           H
ATOM   1023 HD12 LEU   273      39.539  50.803  53.630  1.00  0.00           H
ATOM   1024 HD13 LEU   273      38.232  50.132  52.604  1.00  0.00           H
ATOM   1025  CD2 LEU   273      40.423  50.886  51.282  1.00  0.00           C
ATOM   1026 HD21 LEU   273      39.498  51.128  50.759  1.00  0.00           H
ATOM   1027 HD22 LEU   273      40.722  51.661  51.988  1.00  0.00           H
ATOM   1028 HD23 LEU   273      41.198  50.714  50.536  1.00  0.00           H
ATOM   1029  C   LEU   273      42.613  48.353  50.337  1.00  0.00           C
ATOM   1030  O   LEU   273      41.988  47.861  49.409  1.00  0.00           O
ATOM   1031  N   THR   274      43.815  48.850  50.077  1.00  0.00           N
ATOM   1032  H   THR   274      44.323  49.084  50.918  1.00  0.00           H
ATOM   1033  CA  THR   274      44.540  49.067  48.791  1.00  0.00           C
ATOM   1034  HA  THR   274      44.012  49.821  48.207  1.00  0.00           H
ATOM   1035  CB  THR   274      45.937  49.692  49.079  1.00  0.00           C
ATOM   1036  HB  THR   274      46.567  49.104  49.746  1.00  0.00           H
ATOM   1037  CG2 THR   274      46.670  49.985  47.729  1.00  0.00           C
ATOM   1038 HG21 THR   274      47.017  49.034  47.325  1.00  0.00           H
ATOM   1039 HG22 THR   274      45.998  50.501  47.043  1.00  0.00           H
ATOM   1040 HG23 THR   274      47.488  50.666  47.964  1.00  0.00           H
ATOM   1041  OG1 THR   274      45.786  50.962  49.697  1.00  0.00           O
ATOM   1042  HG1 THR   274      45.494  50.776  50.593  1.00  0.00           H
ATOM   1043  C   THR   274      44.696  47.806  47.981  1.00  0.00           C
ATOM   1044  O   THR   274      44.637  47.828  46.739  1.00  0.00           O
ATOM   1045  N   TYR   275      44.909  46.661  48.613  1.00  0.00           N
ATOM   1046  H   TYR   275      45.089  46.741  49.604  1.00  0.00           H
ATOM   1047  CA  TYR   275      44.935  45.326  47.988  1.00  0.00           C
ATOM   1048  HA  TYR   275      45.618  45.219  47.145  1.00  0.00           H
ATOM   1049  CB  TYR   275      45.436  44.306  49.006  1.00  0.00           C
ATOM   1050  HB2 TYR   275      46.523  44.235  49.009  1.00  0.00           H
ATOM   1051  HB3 TYR   275      45.192  44.721  49.984  1.00  0.00           H
ATOM   1052  CG  TYR   275      44.924  42.895  48.972  1.00  0.00           C
ATOM   1053  CD1 TYR   275      45.009  42.089  47.825  1.00  0.00           C
ATOM   1054  HD1 TYR   275      45.526  42.522  46.982  1.00  0.00           H
ATOM   1055  CE1 TYR   275      44.513  40.816  47.849  1.00  0.00           C
ATOM   1056  HE1 TYR   275      44.449  40.240  46.937  1.00  0.00           H
ATOM   1057  CZ  TYR   275      43.879  40.322  49.015  1.00  0.00           C
ATOM   1058  OH  TYR   275      43.343  39.061  48.926  1.00  0.00           O
ATOM   1059  HH  TYR   275      43.156  38.774  48.029  1.00  0.00           H
ATOM   1060  CE2 TYR   275      43.894  41.079  50.221  1.00  0.00           C
ATOM   1061  HE2 TYR   275      43.512  40.695  51.155  1.00  0.00           H
ATOM   1062  CD2 TYR   275      44.429  42.416  50.179  1.00  0.00           C
ATOM   1063  HD2 TYR   275      44.329  42.982  51.094  1.00  0.00           H
ATOM   1064  C   TYR   275      43.563  44.963  47.412  1.00  0.00           C
ATOM   1065  O   TYR   275      43.496  44.842  46.157  1.00  0.00           O
ATOM   1066  N   LEU   276      42.541  44.898  48.220  1.00  0.00           N
ATOM   1067  H   LEU   276      42.658  45.208  49.174  1.00  0.00           H
ATOM   1068  CA  LEU   276      41.134  44.696  47.796  1.00  0.00           C
ATOM   1069  HA  LEU   276      40.981  43.651  47.526  1.00  0.00           H
ATOM   1070  CB  LEU   276      40.187  44.933  48.969  1.00  0.00           C
ATOM   1071  HB2 LEU   276      40.295  45.964  49.306  1.00  0.00           H
ATOM   1072  HB3 LEU   276      39.200  44.736  48.550  1.00  0.00           H
ATOM   1073  CG  LEU   276      40.393  43.976  50.138  1.00  0.00           C
ATOM   1074  HG  LEU   276      41.423  44.015  50.492  1.00  0.00           H
ATOM   1075  CD1 LEU   276      39.529  44.330  51.352  1.00  0.00           C
ATOM   1076 HD11 LEU   276      38.498  44.421  51.011  1.00  0.00           H
ATOM   1077 HD12 LEU   276      39.645  43.586  52.140  1.00  0.00           H
ATOM   1078 HD13 LEU   276      39.777  45.329  51.708  1.00  0.00           H
ATOM   1079  CD2 LEU   276      40.037  42.475  49.758  1.00  0.00           C
ATOM   1080 HD21 LEU   276      38.979  42.365  49.517  1.00  0.00           H
ATOM   1081 HD22 LEU   276      40.673  42.210  48.914  1.00  0.00           H
ATOM   1082 HD23 LEU   276      40.200  41.811  50.607  1.00  0.00           H
ATOM   1083  C   LEU   276      40.790  45.606  46.614  1.00  0.00           C
ATOM   1084  O   LEU   276      40.309  45.132  45.600  1.00  0.00           O
ATOM   1085  N   VAL   277      41.018  46.878  46.772  1.00  0.00           N
ATOM   1086  H   VAL   277      41.281  47.220  47.685  1.00  0.00           H
ATOM   1087  CA  VAL   277      40.635  47.902  45.757  1.00  0.00           C
ATOM   1088  HA  VAL   277      39.549  47.903  45.667  1.00  0.00           H
ATOM   1089  CB  VAL   277      41.156  49.363  46.036  1.00  0.00           C
ATOM   1090  HB  VAL   277      42.198  49.300  46.352  1.00  0.00           H
ATOM   1091  CG1 VAL   277      41.233  50.404  44.918  1.00  0.00           C
ATOM   1092 HG11 VAL   277      40.279  50.688  44.473  1.00  0.00           H
ATOM   1093 HG12 VAL   277      41.756  51.236  45.391  1.00  0.00           H
ATOM   1094 HG13 VAL   277      41.838  49.990  44.111  1.00  0.00           H
ATOM   1095  CG2 VAL   277      40.240  49.968  47.059  1.00  0.00           C
ATOM   1096 HG21 VAL   277      39.995  49.274  47.863  1.00  0.00           H
ATOM   1097 HG22 VAL   277      40.646  50.923  47.394  1.00  0.00           H
ATOM   1098 HG23 VAL   277      39.329  50.184  46.501  1.00  0.00           H
ATOM   1099  C   VAL   277      41.166  47.478  44.369  1.00  0.00           C
ATOM   1100  O   VAL   277      40.376  47.733  43.405  1.00  0.00           O
ATOM   1101  N   ASP   278      42.203  46.732  44.243  1.00  0.00           N
ATOM   1102  H   ASP   278      42.745  46.495  45.062  1.00  0.00           H
ATOM   1103  CA  ASP   278      42.720  46.257  42.939  1.00  0.00           C
ATOM   1104  HA  ASP   278      41.917  46.427  42.222  1.00  0.00           H
ATOM   1105  CB  ASP   278      43.909  47.038  42.425  1.00  0.00           C
ATOM   1106  HB2 ASP   278      44.626  47.175  43.235  1.00  0.00           H
ATOM   1107  HB3 ASP   278      44.541  46.516  41.706  1.00  0.00           H
ATOM   1108  CG  ASP   278      43.475  48.396  41.905  1.00  0.00           C
ATOM   1109  OD1 ASP   278      43.989  49.457  42.296  1.00  0.00           O
ATOM   1110  OD2 ASP   278      42.531  48.365  41.116  1.00  0.00           O
ATOM   1111  C   ASP   278      43.050  44.741  42.913  1.00  0.00           C
ATOM   1112  O   ASP   278      44.003  44.179  42.339  1.00  0.00           O
ATOM   1113  N   MET   279      42.218  43.993  43.645  1.00  0.00           N
ATOM   1114  H   MET   279      41.480  44.493  44.121  1.00  0.00           H
ATOM   1115  CA  MET   279      42.541  42.586  44.224  1.00  0.00           C
ATOM   1116  HA  MET   279      43.330  42.605  44.977  1.00  0.00           H
ATOM   1117  CB  MET   279      41.227  42.007  44.718  1.00  0.00           C
ATOM   1118  HB2 MET   279      40.788  42.808  45.314  1.00  0.00           H
ATOM   1119  HB3 MET   279      40.518  41.831  43.910  1.00  0.00           H
ATOM   1120  CG  MET   279      41.308  40.622  45.413  1.00  0.00           C
ATOM   1121  HG2 MET   279      41.734  39.864  44.755  1.00  0.00           H
ATOM   1122  HG3 MET   279      42.020  40.659  46.237  1.00  0.00           H
ATOM   1123  SD  MET   279      39.641  40.027  46.051  1.00  0.00           S
ATOM   1124  CE  MET   279      38.799  39.694  44.484  1.00  0.00           C
ATOM   1125  HE1 MET   279      38.068  38.900  44.637  1.00  0.00           H
ATOM   1126  HE2 MET   279      38.427  40.639  44.088  1.00  0.00           H
ATOM   1127  HE3 MET   279      39.427  39.241  43.718  1.00  0.00           H
ATOM   1128  C   MET   279      43.056  41.566  43.196  1.00  0.00           C
ATOM   1129  O   MET   279      43.869  40.712  43.634  1.00  0.00           O
ATOM   1130  N   ARG   280      42.575  41.617  41.969  1.00  0.00           N
ATOM   1131  H   ARG   280      41.920  42.338  41.703  1.00  0.00           H
ATOM   1132  CA  ARG   280      42.969  40.642  40.909  1.00  0.00           C
ATOM   1133  HA  ARG   280      43.357  39.746  41.394  1.00  0.00           H
ATOM   1134  CB  ARG   280      41.699  40.224  40.130  1.00  0.00           C
ATOM   1135  HB2 ARG   280      41.253  41.024  39.540  1.00  0.00           H
ATOM   1136  HB3 ARG   280      41.920  39.335  39.540  1.00  0.00           H
ATOM   1137  CG  ARG   280      40.549  39.828  41.064  1.00  0.00           C
ATOM   1138  HG2 ARG   280      40.841  39.132  41.851  1.00  0.00           H
ATOM   1139  HG3 ARG   280      40.198  40.699  41.617  1.00  0.00           H
ATOM   1140  CD  ARG   280      39.430  39.148  40.311  1.00  0.00           C
ATOM   1141  HD2 ARG   280      39.116  39.881  39.568  1.00  0.00           H
ATOM   1142  HD3 ARG   280      39.760  38.223  39.836  1.00  0.00           H
ATOM   1143  NE  ARG   280      38.283  38.977  41.243  1.00  0.00           N
ATOM   1144  HE  ARG   280      37.558  39.680  41.252  1.00  0.00           H
ATOM   1145  CZ  ARG   280      37.975  37.947  41.938  1.00  0.00           C
ATOM   1146  NH1 ARG   280      38.678  36.864  42.034  1.00  0.00           N
ATOM   1147 HH11 ARG   280      39.512  36.739  41.479  1.00  0.00           H
ATOM   1148 HH12 ARG   280      38.263  36.069  42.500  1.00  0.00           H
ATOM   1149  NH2 ARG   280      36.832  37.982  42.618  1.00  0.00           N
ATOM   1150 HH21 ARG   280      36.393  38.891  42.656  1.00  0.00           H
ATOM   1151 HH22 ARG   280      36.587  37.198  43.205  1.00  0.00           H
ATOM   1152  C   ARG   280      44.099  41.124  40.035  1.00  0.00           C
ATOM   1153  O   ARG   280      44.376  40.398  39.039  1.00  0.00           O
ATOM   1154  N   ARG   281      44.789  42.281  40.335  1.00  0.00           N
ATOM   1155  H   ARG   281      44.384  42.718  41.151  1.00  0.00           H
ATOM   1156  CA  ARG   281      45.660  43.096  39.492  1.00  0.00           C
ATOM   1157  HA  ARG   281      45.729  42.785  38.450  1.00  0.00           H
ATOM   1158  CB  ARG   281      45.178  44.510  39.249  1.00  0.00           C
ATOM   1159  HB2 ARG   281      45.071  44.934  40.248  1.00  0.00           H
ATOM   1160  HB3 ARG   281      45.838  45.160  38.675  1.00  0.00           H
ATOM   1161  CG  ARG   281      43.781  44.655  38.498  1.00  0.00           C
ATOM   1162  HG2 ARG   281      43.819  44.200  37.509  1.00  0.00           H
ATOM   1163  HG3 ARG   281      43.092  44.095  39.130  1.00  0.00           H
ATOM   1164  CD  ARG   281      43.293  46.150  38.410  1.00  0.00           C
ATOM   1165  HD2 ARG   281      43.190  46.572  39.409  1.00  0.00           H
ATOM   1166  HD3 ARG   281      44.142  46.684  37.984  1.00  0.00           H
ATOM   1167  NE  ARG   281      41.991  46.189  37.760  1.00  0.00           N
ATOM   1168  HE  ARG   281      41.895  45.795  36.835  1.00  0.00           H
ATOM   1169  CZ  ARG   281      40.808  46.576  38.342  1.00  0.00           C
ATOM   1170  NH1 ARG   281      40.706  47.167  39.474  1.00  0.00           N
ATOM   1171 HH11 ARG   281      41.494  47.439  40.044  1.00  0.00           H
ATOM   1172 HH12 ARG   281      39.779  47.220  39.872  1.00  0.00           H
ATOM   1173  NH2 ARG   281      39.640  46.384  37.761  1.00  0.00           N
ATOM   1174 HH21 ARG   281      39.523  45.888  36.889  1.00  0.00           H
ATOM   1175 HH22 ARG   281      38.843  46.678  38.309  1.00  0.00           H
ATOM   1176  C   ARG   281      47.098  43.202  40.092  1.00  0.00           C
ATOM   1177  O   ARG   281      47.751  44.272  40.101  1.00  0.00           O
ATOM   1178  N   PHE   282      47.605  42.053  40.524  1.00  0.00           N
ATOM   1179  H   PHE   282      47.056  41.206  40.504  1.00  0.00           H
ATOM   1180  CA  PHE   282      49.008  41.935  40.998  1.00  0.00           C
ATOM   1181  HA  PHE   282      49.521  42.680  40.389  1.00  0.00           H
ATOM   1182  CB  PHE   282      49.052  42.225  42.469  1.00  0.00           C
ATOM   1183  HB2 PHE   282      48.626  41.389  43.024  1.00  0.00           H
ATOM   1184  HB3 PHE   282      50.130  42.277  42.617  1.00  0.00           H
ATOM   1185  CG  PHE   282      48.309  43.467  42.993  1.00  0.00           C
ATOM   1186  CD1 PHE   282      47.017  43.374  43.502  1.00  0.00           C
ATOM   1187  HD1 PHE   282      46.323  42.552  43.406  1.00  0.00           H
ATOM   1188  CE1 PHE   282      46.370  44.527  44.083  1.00  0.00           C
ATOM   1189  HE1 PHE   282      45.393  44.413  44.528  1.00  0.00           H
ATOM   1190  CZ  PHE   282      47.112  45.749  44.291  1.00  0.00           C
ATOM   1191  HZ  PHE   282      46.629  46.528  44.862  1.00  0.00           H
ATOM   1192  CE2 PHE   282      48.486  45.769  43.974  1.00  0.00           C
ATOM   1193  HE2 PHE   282      49.130  46.568  44.313  1.00  0.00           H
ATOM   1194  CD2 PHE   282      48.996  44.611  43.317  1.00  0.00           C
ATOM   1195  HD2 PHE   282      50.010  44.710  42.961  1.00  0.00           H
ATOM   1196  C   PHE   282      49.720  40.651  40.700  1.00  0.00           C
ATOM   1197  O   PHE   282      49.284  39.525  40.922  1.00  0.00           O
ATOM   1198  N   SER   283      50.952  40.857  40.331  1.00  0.00           N
ATOM   1199  H   SER   283      51.206  41.823  40.179  1.00  0.00           H
ATOM   1200  CA  SER   283      51.885  39.766  39.995  1.00  0.00           C
ATOM   1201  HA  SER   283      51.334  39.012  39.432  1.00  0.00           H
ATOM   1202  CB  SER   283      52.934  40.372  39.066  1.00  0.00           C
ATOM   1203  HB2 SER   283      52.531  40.847  38.171  1.00  0.00           H
ATOM   1204  HB3 SER   283      53.494  41.185  39.527  1.00  0.00           H
ATOM   1205  OG  SER   283      53.951  39.400  38.743  1.00  0.00           O
ATOM   1206  HG  SER   283      54.629  39.883  38.266  1.00  0.00           H
ATOM   1207  C   SER   283      52.525  39.092  41.211  1.00  0.00           C
ATOM   1208  O   SER   283      52.206  39.603  42.282  1.00  0.00           O
ATOM   1209  N   TYR   284      53.321  38.024  41.123  1.00  0.00           N
ATOM   1210  H   TYR   284      53.645  37.734  40.211  1.00  0.00           H
ATOM   1211  CA  TYR   284      53.636  37.140  42.331  1.00  0.00           C
ATOM   1212  HA  TYR   284      52.697  37.054  42.877  1.00  0.00           H
ATOM   1213  CB  TYR   284      54.119  35.711  42.013  1.00  0.00           C
ATOM   1214  HB2 TYR   284      53.261  35.159  41.628  1.00  0.00           H
ATOM   1215  HB3 TYR   284      55.007  35.681  41.382  1.00  0.00           H
ATOM   1216  CG  TYR   284      54.505  35.078  43.318  1.00  0.00           C
ATOM   1217  CD1 TYR   284      53.386  34.607  44.093  1.00  0.00           C
ATOM   1218  HD1 TYR   284      52.390  34.558  43.677  1.00  0.00           H
ATOM   1219  CE1 TYR   284      53.617  34.228  45.433  1.00  0.00           C
ATOM   1220  HE1 TYR   284      52.805  33.790  45.995  1.00  0.00           H
ATOM   1221  CZ  TYR   284      54.930  34.257  45.963  1.00  0.00           C
ATOM   1222  OH  TYR   284      55.123  33.730  47.159  1.00  0.00           O
ATOM   1223  HH  TYR   284      54.407  33.155  47.435  1.00  0.00           H
ATOM   1224  CE2 TYR   284      56.005  34.579  45.119  1.00  0.00           C
ATOM   1225  HE2 TYR   284      57.046  34.527  45.403  1.00  0.00           H
ATOM   1226  CD2 TYR   284      55.760  35.080  43.823  1.00  0.00           C
ATOM   1227  HD2 TYR   284      56.593  35.395  43.213  1.00  0.00           H
ATOM   1228  C   TYR   284      54.508  37.929  43.336  1.00  0.00           C
ATOM   1229  O   TYR   284      54.102  37.986  44.545  1.00  0.00           O
ATOM   1230  N   PRO   285      55.550  38.671  42.964  1.00  0.00           N
ATOM   1231  CD  PRO   285      56.158  38.767  41.627  1.00  0.00           C
ATOM   1232  HD2 PRO   285      55.495  39.098  40.828  1.00  0.00           H
ATOM   1233  HD3 PRO   285      56.535  37.788  41.329  1.00  0.00           H
ATOM   1234  CG  PRO   285      57.248  39.815  41.822  1.00  0.00           C
ATOM   1235  HG2 PRO   285      56.910  40.848  41.740  1.00  0.00           H
ATOM   1236  HG3 PRO   285      58.078  39.568  41.159  1.00  0.00           H
ATOM   1237  CB  PRO   285      57.726  39.647  43.274  1.00  0.00           C
ATOM   1238  HB2 PRO   285      58.150  40.580  43.646  1.00  0.00           H
ATOM   1239  HB3 PRO   285      58.474  38.858  43.191  1.00  0.00           H
ATOM   1240  CA  PRO   285      56.430  39.305  43.982  1.00  0.00           C
ATOM   1241  HA  PRO   285      56.633  38.515  44.706  1.00  0.00           H
ATOM   1242  C   PRO   285      55.892  40.504  44.642  1.00  0.00           C
ATOM   1243  O   PRO   285      56.465  40.967  45.635  1.00  0.00           O
ATOM   1244  N   GLU   286      54.775  41.070  44.155  1.00  0.00           N
ATOM   1245  H   GLU   286      54.305  40.582  43.406  1.00  0.00           H
ATOM   1246  CA  GLU   286      54.015  42.154  44.873  1.00  0.00           C
ATOM   1247  HA  GLU   286      54.762  42.760  45.384  1.00  0.00           H
ATOM   1248  CB  GLU   286      53.164  42.989  43.912  1.00  0.00           C
ATOM   1249  HB2 GLU   286      52.285  42.436  43.581  1.00  0.00           H
ATOM   1250  HB3 GLU   286      52.760  43.809  44.505  1.00  0.00           H
ATOM   1251  CG  GLU   286      53.847  43.573  42.592  1.00  0.00           C
ATOM   1252  HG2 GLU   286      53.617  42.923  41.748  1.00  0.00           H
ATOM   1253  HG3 GLU   286      53.317  44.487  42.323  1.00  0.00           H
ATOM   1254  CD  GLU   286      55.289  43.849  42.697  1.00  0.00           C
ATOM   1255  OE1 GLU   286      55.922  43.800  41.591  1.00  0.00           O
ATOM   1256  OE2 GLU   286      55.833  44.149  43.816  1.00  0.00           O
ATOM   1257  C   GLU   286      53.150  41.674  45.978  1.00  0.00           C
ATOM   1258  O   GLU   286      52.931  42.382  46.971  1.00  0.00           O
ATOM   1259  N   ARG   287      52.703  40.405  45.969  1.00  0.00           N
ATOM   1260  H   ARG   287      53.066  39.793  45.252  1.00  0.00           H
ATOM   1261  CA  ARG   287      51.922  39.657  46.949  1.00  0.00           C
ATOM   1262  HA  ARG   287      51.086  40.317  47.181  1.00  0.00           H
ATOM   1263  CB  ARG   287      51.386  38.341  46.393  1.00  0.00           C
ATOM   1264  HB2 ARG   287      52.249  37.704  46.200  1.00  0.00           H
ATOM   1265  HB3 ARG   287      50.841  37.922  47.238  1.00  0.00           H
ATOM   1266  CG  ARG   287      50.445  38.610  45.162  1.00  0.00           C
ATOM   1267  HG2 ARG   287      49.493  39.031  45.484  1.00  0.00           H
ATOM   1268  HG3 ARG   287      50.950  39.224  44.417  1.00  0.00           H
ATOM   1269  CD  ARG   287      50.009  37.258  44.603  1.00  0.00           C
ATOM   1270  HD2 ARG   287      50.804  36.518  44.693  1.00  0.00           H
ATOM   1271  HD3 ARG   287      49.096  36.883  45.066  1.00  0.00           H
ATOM   1272  NE  ARG   287      49.656  37.406  43.236  1.00  0.00           N
ATOM   1273  HE  ARG   287      49.258  38.279  42.922  1.00  0.00           H
ATOM   1274  CZ  ARG   287      49.928  36.555  42.306  1.00  0.00           C
ATOM   1275  NH1 ARG   287      50.141  35.335  42.564  1.00  0.00           N
ATOM   1276 HH11 ARG   287      50.036  34.953  43.493  1.00  0.00           H
ATOM   1277 HH12 ARG   287      50.197  34.658  41.817  1.00  0.00           H
ATOM   1278  NH2 ARG   287      50.075  36.905  41.056  1.00  0.00           N
ATOM   1279 HH21 ARG   287      50.118  37.905  40.922  1.00  0.00           H
ATOM   1280 HH22 ARG   287      50.208  36.146  40.402  1.00  0.00           H
ATOM   1281  C   ARG   287      52.578  39.561  48.360  1.00  0.00           C
ATOM   1282  O   ARG   287      51.822  39.709  49.316  1.00  0.00           O
ATOM   1283  N   PRO   288      53.927  39.230  48.492  1.00  0.00           N
ATOM   1284  CD  PRO   288      54.791  38.586  47.510  1.00  0.00           C
ATOM   1285  HD2 PRO   288      55.118  39.302  46.755  1.00  0.00           H
ATOM   1286  HD3 PRO   288      54.167  37.829  47.035  1.00  0.00           H
ATOM   1287  CG  PRO   288      56.017  38.028  48.225  1.00  0.00           C
ATOM   1288  HG2 PRO   288      56.892  38.038  47.575  1.00  0.00           H
ATOM   1289  HG3 PRO   288      55.897  37.020  48.624  1.00  0.00           H
ATOM   1290  CB  PRO   288      56.202  39.021  49.379  1.00  0.00           C
ATOM   1291  HB2 PRO   288      56.581  39.898  48.854  1.00  0.00           H
ATOM   1292  HB3 PRO   288      56.878  38.662  50.155  1.00  0.00           H
ATOM   1293  CA  PRO   288      54.728  39.254  49.809  1.00  0.00           C
ATOM   1294  HA  PRO   288      54.430  38.463  50.497  1.00  0.00           H
ATOM   1295  C   PRO   288      54.548  40.550  50.662  1.00  0.00           C
ATOM   1296  O   PRO   288      54.570  40.492  51.935  1.00  0.00           O
ATOM   1297  N   ILE   289      54.368  41.712  50.032  1.00  0.00           N
ATOM   1298  H   ILE   289      54.328  41.666  49.024  1.00  0.00           H
ATOM   1299  CA  ILE   289      53.980  42.928  50.744  1.00  0.00           C
ATOM   1300  HA  ILE   289      54.602  42.987  51.637  1.00  0.00           H
ATOM   1301  CB  ILE   289      54.225  44.168  49.808  1.00  0.00           C
ATOM   1302  HB  ILE   289      53.705  43.929  48.880  1.00  0.00           H
ATOM   1303  CG2 ILE   289      53.629  45.530  50.311  1.00  0.00           C
ATOM   1304 HG21 ILE   289      52.556  45.425  50.468  1.00  0.00           H
ATOM   1305 HG22 ILE   289      54.139  45.781  51.241  1.00  0.00           H
ATOM   1306 HG23 ILE   289      53.887  46.401  49.709  1.00  0.00           H
ATOM   1307  CG1 ILE   289      55.674  44.510  49.427  1.00  0.00           C
ATOM   1308 HG12 ILE   289      56.049  43.698  48.806  1.00  0.00           H
ATOM   1309 HG13 ILE   289      55.600  45.387  48.783  1.00  0.00           H
ATOM   1310  CD1 ILE   289      56.637  44.750  50.567  1.00  0.00           C
ATOM   1311 HD11 ILE   289      56.265  45.442  51.322  1.00  0.00           H
ATOM   1312 HD12 ILE   289      56.763  43.772  51.033  1.00  0.00           H
ATOM   1313 HD13 ILE   289      57.640  45.010  50.229  1.00  0.00           H
ATOM   1314  C   ILE   289      52.636  42.885  51.412  1.00  0.00           C
ATOM   1315  O   ILE   289      52.449  43.296  52.578  1.00  0.00           O
ATOM   1316  N   ILE   290      51.670  42.224  50.711  1.00  0.00           N
ATOM   1317  H   ILE   290      51.879  41.728  49.857  1.00  0.00           H
ATOM   1318  CA  ILE   290      50.357  42.147  51.289  1.00  0.00           C
ATOM   1319  HA  ILE   290      50.176  43.111  51.765  1.00  0.00           H
ATOM   1320  CB  ILE   290      49.237  41.925  50.155  1.00  0.00           C
ATOM   1321  HB  ILE   290      49.489  40.963  49.707  1.00  0.00           H
ATOM   1322  CG2 ILE   290      47.828  41.768  50.764  1.00  0.00           C
ATOM   1323 HG21 ILE   290      47.503  42.646  51.323  1.00  0.00           H
ATOM   1324 HG22 ILE   290      47.067  41.675  49.989  1.00  0.00           H
ATOM   1325 HG23 ILE   290      47.832  40.873  51.386  1.00  0.00           H
ATOM   1326  CG1 ILE   290      49.305  43.027  49.102  1.00  0.00           C
ATOM   1327 HG12 ILE   290      48.648  43.816  49.471  1.00  0.00           H
ATOM   1328 HG13 ILE   290      50.298  43.468  49.025  1.00  0.00           H
ATOM   1329  CD1 ILE   290      48.865  42.714  47.736  1.00  0.00           C
ATOM   1330 HD11 ILE   290      47.822  42.424  47.868  1.00  0.00           H
ATOM   1331 HD12 ILE   290      48.940  43.649  47.182  1.00  0.00           H
ATOM   1332 HD13 ILE   290      49.454  41.877  47.362  1.00  0.00           H
ATOM   1333  C   ILE   290      50.299  41.045  52.348  1.00  0.00           C
ATOM   1334  O   ILE   290      49.881  41.365  53.432  1.00  0.00           O
ATOM   1335  N   PHE   291      50.710  39.820  52.037  1.00  0.00           N
ATOM   1336  H   PHE   291      51.097  39.657  51.119  1.00  0.00           H
ATOM   1337  CA  PHE   291      50.984  38.750  53.000  1.00  0.00           C
ATOM   1338  HA  PHE   291      50.031  38.322  53.312  1.00  0.00           H
ATOM   1339  CB  PHE   291      51.853  37.671  52.304  1.00  0.00           C
ATOM   1340  HB2 PHE   291      52.737  38.217  51.977  1.00  0.00           H
ATOM   1341  HB3 PHE   291      52.289  36.948  52.994  1.00  0.00           H
ATOM   1342  CG  PHE   291      51.189  36.870  51.215  1.00  0.00           C
ATOM   1343  CD1 PHE   291      49.822  36.529  51.146  1.00  0.00           C
ATOM   1344  HD1 PHE   291      49.262  36.871  52.004  1.00  0.00           H
ATOM   1345  CE1 PHE   291      49.235  35.831  50.080  1.00  0.00           C
ATOM   1346  HE1 PHE   291      48.177  35.615  50.058  1.00  0.00           H
ATOM   1347  CZ  PHE   291      50.072  35.480  48.944  1.00  0.00           C
ATOM   1348  HZ  PHE   291      49.729  34.875  48.117  1.00  0.00           H
ATOM   1349  CE2 PHE   291      51.416  35.834  48.930  1.00  0.00           C
ATOM   1350  HE2 PHE   291      52.053  35.563  48.101  1.00  0.00           H
ATOM   1351  CD2 PHE   291      51.958  36.544  50.049  1.00  0.00           C
ATOM   1352  HD2 PHE   291      53.023  36.694  49.953  1.00  0.00           H
ATOM   1353  C   PHE   291      51.593  39.163  54.331  1.00  0.00           C
ATOM   1354  O   PHE   291      51.073  38.925  55.463  1.00  0.00           O
ATOM   1355  N   LEU   292      52.732  39.942  54.273  1.00  0.00           N
ATOM   1356  H   LEU   292      53.176  40.063  53.374  1.00  0.00           H
ATOM   1357  CA  LEU   292      53.394  40.595  55.407  1.00  0.00           C
ATOM   1358  HA  LEU   292      53.528  39.822  56.164  1.00  0.00           H
ATOM   1359  CB  LEU   292      54.761  41.087  54.905  1.00  0.00           C
ATOM   1360  HB2 LEU   292      55.324  40.211  54.583  1.00  0.00           H
ATOM   1361  HB3 LEU   292      54.558  41.681  54.014  1.00  0.00           H
ATOM   1362  CG  LEU   292      55.693  41.957  55.797  1.00  0.00           C
ATOM   1363  HG  LEU   292      55.591  41.517  56.790  1.00  0.00           H
ATOM   1364  CD1 LEU   292      57.055  41.769  55.268  1.00  0.00           C
ATOM   1365 HD11 LEU   292      57.223  40.695  55.346  1.00  0.00           H
ATOM   1366 HD12 LEU   292      57.048  42.137  54.242  1.00  0.00           H
ATOM   1367 HD13 LEU   292      57.667  42.276  56.014  1.00  0.00           H
ATOM   1368  CD2 LEU   292      55.315  43.435  55.724  1.00  0.00           C
ATOM   1369 HD21 LEU   292      54.310  43.586  56.118  1.00  0.00           H
ATOM   1370 HD22 LEU   292      56.067  44.058  56.208  1.00  0.00           H
ATOM   1371 HD23 LEU   292      55.287  43.739  54.678  1.00  0.00           H
ATOM   1372  C   LEU   292      52.629  41.668  56.138  1.00  0.00           C
ATOM   1373  O   LEU   292      52.712  41.677  57.349  1.00  0.00           O
ATOM   1374  N   SER   293      51.891  42.493  55.432  1.00  0.00           N
ATOM   1375  H   SER   293      51.902  42.401  54.426  1.00  0.00           H
ATOM   1376  CA  SER   293      51.002  43.489  56.085  1.00  0.00           C
ATOM   1377  HA  SER   293      51.569  44.193  56.693  1.00  0.00           H
ATOM   1378  CB  SER   293      50.241  44.303  55.007  1.00  0.00           C
ATOM   1379  HB2 SER   293      49.640  43.596  54.434  1.00  0.00           H
ATOM   1380  HB3 SER   293      49.534  44.981  55.485  1.00  0.00           H
ATOM   1381  OG  SER   293      51.135  45.099  54.211  1.00  0.00           O
ATOM   1382  HG  SER   293      51.666  44.479  53.706  1.00  0.00           H
ATOM   1383  C   SER   293      49.917  42.758  56.916  1.00  0.00           C
ATOM   1384  O   SER   293      49.758  43.115  58.115  1.00  0.00           O
ATOM   1385  N   GLY   294      49.315  41.649  56.420  1.00  0.00           N
ATOM   1386  H   GLY   294      49.332  41.639  55.410  1.00  0.00           H
ATOM   1387  CA  GLY   294      48.673  40.581  57.233  1.00  0.00           C
ATOM   1388  HA2 GLY   294      47.669  40.883  57.531  1.00  0.00           H
ATOM   1389  HA3 GLY   294      48.491  39.747  56.555  1.00  0.00           H
ATOM   1390  C   GLY   294      49.330  40.207  58.563  1.00  0.00           C
ATOM   1391  O   GLY   294      48.774  40.278  59.635  1.00  0.00           O
ATOM   1392  N   CYS   295      50.564  39.670  58.538  1.00  0.00           N
ATOM   1393  H   CYS   295      50.938  39.596  57.603  1.00  0.00           H
ATOM   1394  CA  CYS   295      51.382  39.308  59.678  1.00  0.00           C
ATOM   1395  HA  CYS   295      50.756  38.588  60.205  1.00  0.00           H
ATOM   1396  CB  CYS   295      52.713  38.633  59.272  1.00  0.00           C
ATOM   1397  HB2 CYS   295      53.283  39.494  58.926  1.00  0.00           H
ATOM   1398  HB3 CYS   295      53.247  38.243  60.138  1.00  0.00           H
ATOM   1399  SG  CYS   295      52.462  37.367  57.955  1.00  0.00           S
ATOM   1400  HG  CYS   295      51.953  38.114  56.971  1.00  0.00           H
ATOM   1401  C   CYS   295      51.608  40.471  60.660  1.00  0.00           C
ATOM   1402  O   CYS   295      51.316  40.337  61.862  1.00  0.00           O
ATOM   1403  N   TYR   296      52.009  41.627  60.176  1.00  0.00           N
ATOM   1404  H   TYR   296      52.334  41.675  59.221  1.00  0.00           H
ATOM   1405  CA  TYR   296      52.287  42.824  61.025  1.00  0.00           C
ATOM   1406  HA  TYR   296      52.872  42.455  61.867  1.00  0.00           H
ATOM   1407  CB  TYR   296      53.172  43.855  60.320  1.00  0.00           C
ATOM   1408  HB2 TYR   296      53.142  43.820  59.230  1.00  0.00           H
ATOM   1409  HB3 TYR   296      52.837  44.855  60.597  1.00  0.00           H
ATOM   1410  CG  TYR   296      54.653  43.733  60.689  1.00  0.00           C
ATOM   1411  CD1 TYR   296      55.551  43.224  59.767  1.00  0.00           C
ATOM   1412  HD1 TYR   296      55.164  42.847  58.832  1.00  0.00           H
ATOM   1413  CE1 TYR   296      56.901  43.333  59.980  1.00  0.00           C
ATOM   1414  HE1 TYR   296      57.638  43.018  59.256  1.00  0.00           H
ATOM   1415  CZ  TYR   296      57.365  43.849  61.203  1.00  0.00           C
ATOM   1416  OH  TYR   296      58.690  43.844  61.403  1.00  0.00           O
ATOM   1417  HH  TYR   296      58.936  44.406  62.142  1.00  0.00           H
ATOM   1418  CE2 TYR   296      56.475  44.347  62.128  1.00  0.00           C
ATOM   1419  HE2 TYR   296      56.906  44.725  63.043  1.00  0.00           H
ATOM   1420  CD2 TYR   296      55.103  44.384  61.863  1.00  0.00           C
ATOM   1421  HD2 TYR   296      54.438  44.912  62.531  1.00  0.00           H
ATOM   1422  C   TYR   296      50.999  43.472  61.541  1.00  0.00           C
ATOM   1423  O   TYR   296      51.056  44.037  62.632  1.00  0.00           O
ATOM   1424  N   PHE   297      49.822  43.313  60.902  1.00  0.00           N
ATOM   1425  H   PHE   297      49.878  43.218  59.898  1.00  0.00           H
ATOM   1426  CA  PHE   297      48.492  43.691  61.362  1.00  0.00           C
ATOM   1427  HA  PHE   297      48.498  44.731  61.688  1.00  0.00           H
ATOM   1428  CB  PHE   297      47.313  43.519  60.325  1.00  0.00           C
ATOM   1429  HB2 PHE   297      47.411  44.109  59.414  1.00  0.00           H
ATOM   1430  HB3 PHE   297      47.387  42.515  59.907  1.00  0.00           H
ATOM   1431  CG  PHE   297      45.857  43.720  60.819  1.00  0.00           C
ATOM   1432  CD1 PHE   297      45.261  44.988  60.854  1.00  0.00           C
ATOM   1433  HD1 PHE   297      45.759  45.823  60.384  1.00  0.00           H
ATOM   1434  CE1 PHE   297      44.018  45.177  61.454  1.00  0.00           C
ATOM   1435  HE1 PHE   297      43.608  46.176  61.429  1.00  0.00           H
ATOM   1436  CZ  PHE   297      43.369  44.166  62.178  1.00  0.00           C
ATOM   1437  HZ  PHE   297      42.385  44.360  62.578  1.00  0.00           H
ATOM   1438  CE2 PHE   297      43.958  42.896  62.169  1.00  0.00           C
ATOM   1439  HE2 PHE   297      43.449  42.052  62.609  1.00  0.00           H
ATOM   1440  CD2 PHE   297      45.194  42.698  61.485  1.00  0.00           C
ATOM   1441  HD2 PHE   297      45.628  41.717  61.606  1.00  0.00           H
ATOM   1442  C   PHE   297      48.238  42.882  62.618  1.00  0.00           C
ATOM   1443  O   PHE   297      47.962  43.442  63.664  1.00  0.00           O
ATOM   1444  N   MET   298      48.444  41.652  62.562  1.00  0.00           N
ATOM   1445  H   MET   298      48.653  41.270  61.650  1.00  0.00           H
ATOM   1446  CA  MET   298      48.228  40.727  63.626  1.00  0.00           C
ATOM   1447  HA  MET   298      47.250  40.950  64.054  1.00  0.00           H
ATOM   1448  CB  MET   298      48.187  39.269  63.083  1.00  0.00           C
ATOM   1449  HB2 MET   298      49.093  39.172  62.485  1.00  0.00           H
ATOM   1450  HB3 MET   298      48.134  38.674  63.994  1.00  0.00           H
ATOM   1451  CG  MET   298      46.860  39.128  62.227  1.00  0.00           C
ATOM   1452  HG2 MET   298      46.950  39.858  61.423  1.00  0.00           H
ATOM   1453  HG3 MET   298      46.827  38.121  61.810  1.00  0.00           H
ATOM   1454  SD  MET   298      45.406  39.390  63.185  1.00  0.00           S
ATOM   1455  CE  MET   298      45.323  37.841  64.002  1.00  0.00           C
ATOM   1456  HE1 MET   298      44.482  37.884  64.693  1.00  0.00           H
ATOM   1457  HE2 MET   298      45.092  37.075  63.261  1.00  0.00           H
ATOM   1458  HE3 MET   298      46.263  37.678  64.529  1.00  0.00           H
ATOM   1459  C   MET   298      49.281  40.873  64.737  1.00  0.00           C
ATOM   1460  O   MET   298      48.872  40.654  65.901  1.00  0.00           O
ATOM   1461  N   VAL   299      50.521  41.290  64.441  1.00  0.00           N
ATOM   1462  H   VAL   299      50.811  41.138  63.485  1.00  0.00           H
ATOM   1463  CA  VAL   299      51.488  41.691  65.452  1.00  0.00           C
ATOM   1464  HA  VAL   299      51.592  40.883  66.177  1.00  0.00           H
ATOM   1465  CB  VAL   299      52.836  42.026  64.763  1.00  0.00           C
ATOM   1466  HB  VAL   299      52.780  42.746  63.947  1.00  0.00           H
ATOM   1467  CG1 VAL   299      53.827  42.567  65.752  1.00  0.00           C
ATOM   1468 HG11 VAL   299      53.900  41.904  66.614  1.00  0.00           H
ATOM   1469 HG12 VAL   299      54.828  42.577  65.319  1.00  0.00           H
ATOM   1470 HG13 VAL   299      53.515  43.595  65.940  1.00  0.00           H
ATOM   1471  CG2 VAL   299      53.566  40.770  64.147  1.00  0.00           C
ATOM   1472 HG21 VAL   299      54.290  41.005  63.367  1.00  0.00           H
ATOM   1473 HG22 VAL   299      54.050  40.229  64.960  1.00  0.00           H
ATOM   1474 HG23 VAL   299      52.902  40.014  63.728  1.00  0.00           H
ATOM   1475  C   VAL   299      50.933  42.921  66.245  1.00  0.00           C
ATOM   1476  O   VAL   299      50.808  42.856  67.489  1.00  0.00           O
ATOM   1477  N   ALA   300      50.662  44.003  65.518  1.00  0.00           N
ATOM   1478  H   ALA   300      50.759  43.856  64.523  1.00  0.00           H
ATOM   1479  CA  ALA   300      50.321  45.288  66.059  1.00  0.00           C
ATOM   1480  HA  ALA   300      51.101  45.625  66.742  1.00  0.00           H
ATOM   1481  CB  ALA   300      50.418  46.288  64.931  1.00  0.00           C
ATOM   1482  HB1 ALA   300      51.365  46.206  64.397  1.00  0.00           H
ATOM   1483  HB2 ALA   300      49.589  46.021  64.276  1.00  0.00           H
ATOM   1484  HB3 ALA   300      50.366  47.317  65.287  1.00  0.00           H
ATOM   1485  C   ALA   300      48.967  45.372  66.772  1.00  0.00           C
ATOM   1486  O   ALA   300      48.751  46.143  67.695  1.00  0.00           O
ATOM   1487  N   VAL   301      48.047  44.504  66.434  1.00  0.00           N
ATOM   1488  H   VAL   301      48.084  44.121  65.500  1.00  0.00           H
ATOM   1489  CA  VAL   301      46.764  44.263  67.142  1.00  0.00           C
ATOM   1490  HA  VAL   301      46.414  45.220  67.529  1.00  0.00           H
ATOM   1491  CB  VAL   301      45.662  43.775  66.215  1.00  0.00           C
ATOM   1492  HB  VAL   301      45.900  44.089  65.198  1.00  0.00           H
ATOM   1493  CG1 VAL   301      45.612  42.215  66.180  1.00  0.00           C
ATOM   1494 HG11 VAL   301      46.542  41.867  65.728  1.00  0.00           H
ATOM   1495 HG12 VAL   301      45.420  41.743  67.143  1.00  0.00           H
ATOM   1496 HG13 VAL   301      44.855  41.873  65.474  1.00  0.00           H
ATOM   1497  CG2 VAL   301      44.218  44.147  66.655  1.00  0.00           C
ATOM   1498 HG21 VAL   301      43.548  43.676  65.936  1.00  0.00           H
ATOM   1499 HG22 VAL   301      43.957  43.738  67.631  1.00  0.00           H
ATOM   1500 HG23 VAL   301      44.083  45.229  66.657  1.00  0.00           H
ATOM   1501  C   VAL   301      46.909  43.367  68.315  1.00  0.00           C
ATOM   1502  O   VAL   301      46.283  43.598  69.316  1.00  0.00           O
ATOM   1503  N   ALA   302      47.781  42.318  68.286  1.00  0.00           N
ATOM   1504  H   ALA   302      48.259  42.034  67.443  1.00  0.00           H
ATOM   1505  CA  ALA   302      48.231  41.724  69.550  1.00  0.00           C
ATOM   1506  HA  ALA   302      47.319  41.209  69.855  1.00  0.00           H
ATOM   1507  CB  ALA   302      49.250  40.596  69.292  1.00  0.00           C
ATOM   1508  HB1 ALA   302      49.544  40.216  70.271  1.00  0.00           H
ATOM   1509  HB2 ALA   302      48.787  39.763  68.761  1.00  0.00           H
ATOM   1510  HB3 ALA   302      50.086  40.930  68.678  1.00  0.00           H
ATOM   1511  C   ALA   302      48.697  42.763  70.530  1.00  0.00           C
ATOM   1512  O   ALA   302      48.370  42.808  71.710  1.00  0.00           O
ATOM   1513  N   HIE   303      49.400  43.842  70.094  1.00  0.00           N
ATOM   1514  H   HIE   303      49.609  43.838  69.106  1.00  0.00           H
ATOM   1515  CA  HIE   303      50.047  44.904  70.903  1.00  0.00           C
ATOM   1516  HA  HIE   303      50.580  44.385  71.700  1.00  0.00           H
ATOM   1517  CB  HIE   303      51.067  45.725  70.075  1.00  0.00           C
ATOM   1518  HB2 HIE   303      50.650  46.307  69.253  1.00  0.00           H
ATOM   1519  HB3 HIE   303      51.425  46.415  70.839  1.00  0.00           H
ATOM   1520  CG  HIE   303      52.237  45.008  69.530  1.00  0.00           C
ATOM   1521  ND1 HIE   303      53.213  45.567  68.659  1.00  0.00           N
ATOM   1522  CE1 HIE   303      54.142  44.581  68.472  1.00  0.00           C
ATOM   1523  HE1 HIE   303      54.983  44.626  67.795  1.00  0.00           H
ATOM   1524  NE2 HIE   303      53.796  43.482  69.218  1.00  0.00           N
ATOM   1525  HE2 HIE   303      54.245  42.578  69.245  1.00  0.00           H
ATOM   1526  CD2 HIE   303      52.699  43.834  69.961  1.00  0.00           C
ATOM   1527  HD2 HIE   303      52.162  43.156  70.608  1.00  0.00           H
ATOM   1528  C   HIE   303      48.958  45.890  71.440  1.00  0.00           C
ATOM   1529  O   HIE   303      48.999  46.169  72.676  1.00  0.00           O
ATOM   1530  N   VAL   304      48.021  46.363  70.581  1.00  0.00           N
ATOM   1531  H   VAL   304      48.254  46.232  69.607  1.00  0.00           H
ATOM   1532  CA  VAL   304      46.673  46.991  70.905  1.00  0.00           C
ATOM   1533  HA  VAL   304      46.856  47.965  71.358  1.00  0.00           H
ATOM   1534  CB  VAL   304      45.762  47.262  69.708  1.00  0.00           C
ATOM   1535  HB  VAL   304      45.771  46.457  68.973  1.00  0.00           H
ATOM   1536  CG1 VAL   304      44.245  47.498  69.920  1.00  0.00           C
ATOM   1537 HG11 VAL   304      43.852  46.620  70.433  1.00  0.00           H
ATOM   1538 HG12 VAL   304      44.134  48.370  70.566  1.00  0.00           H
ATOM   1539 HG13 VAL   304      43.775  47.709  68.959  1.00  0.00           H
ATOM   1540  CG2 VAL   304      46.308  48.430  68.835  1.00  0.00           C
ATOM   1541 HG21 VAL   304      46.319  49.349  69.420  1.00  0.00           H
ATOM   1542 HG22 VAL   304      47.244  48.148  68.353  1.00  0.00           H
ATOM   1543 HG23 VAL   304      45.673  48.613  67.968  1.00  0.00           H
ATOM   1544  C   VAL   304      45.972  46.225  72.091  1.00  0.00           C
ATOM   1545  O   VAL   304      45.639  46.807  73.131  1.00  0.00           O
ATOM   1546  N   ALA   305      45.759  44.892  72.104  1.00  0.00           N
ATOM   1547  H   ALA   305      45.910  44.373  71.251  1.00  0.00           H
ATOM   1548  CA  ALA   305      45.284  44.160  73.261  1.00  0.00           C
ATOM   1549  HA  ALA   305      44.289  44.565  73.442  1.00  0.00           H
ATOM   1550  CB  ALA   305      45.107  42.645  72.887  1.00  0.00           C
ATOM   1551  HB1 ALA   305      46.145  42.311  72.883  1.00  0.00           H
ATOM   1552  HB2 ALA   305      44.591  42.204  73.740  1.00  0.00           H
ATOM   1553  HB3 ALA   305      44.529  42.483  71.977  1.00  0.00           H
ATOM   1554  C   ALA   305      46.131  44.327  74.548  1.00  0.00           C
ATOM   1555  O   ALA   305      45.586  44.714  75.595  1.00  0.00           O
ATOM   1556  N   GLY   306      47.472  44.122  74.466  1.00  0.00           N
ATOM   1557  H   GLY   306      47.873  43.849  73.581  1.00  0.00           H
ATOM   1558  CA  GLY   306      48.339  44.476  75.586  1.00  0.00           C
ATOM   1559  HA2 GLY   306      48.042  43.895  76.459  1.00  0.00           H
ATOM   1560  HA3 GLY   306      49.305  44.192  75.169  1.00  0.00           H
ATOM   1561  C   GLY   306      48.432  45.920  76.059  1.00  0.00           C
ATOM   1562  O   GLY   306      48.671  46.182  77.242  1.00  0.00           O
ATOM   1563  N   PHE   307      48.157  46.867  75.229  1.00  0.00           N
ATOM   1564  H   PHE   307      47.901  46.481  74.331  1.00  0.00           H
ATOM   1565  CA  PHE   307      47.854  48.287  75.603  1.00  0.00           C
ATOM   1566  HA  PHE   307      48.631  48.526  76.330  1.00  0.00           H
ATOM   1567  CB  PHE   307      48.045  49.107  74.346  1.00  0.00           C
ATOM   1568  HB2 PHE   307      49.008  48.898  73.880  1.00  0.00           H
ATOM   1569  HB3 PHE   307      47.411  48.652  73.584  1.00  0.00           H
ATOM   1570  CG  PHE   307      47.703  50.625  74.399  1.00  0.00           C
ATOM   1571  CD1 PHE   307      48.248  51.502  75.359  1.00  0.00           C
ATOM   1572  HD1 PHE   307      48.868  51.094  76.143  1.00  0.00           H
ATOM   1573  CE1 PHE   307      48.037  52.904  75.328  1.00  0.00           C
ATOM   1574  HE1 PHE   307      48.511  53.590  76.015  1.00  0.00           H
ATOM   1575  CZ  PHE   307      47.450  53.411  74.117  1.00  0.00           C
ATOM   1576  HZ  PHE   307      47.449  54.471  73.909  1.00  0.00           H
ATOM   1577  CE2 PHE   307      46.706  52.568  73.198  1.00  0.00           C
ATOM   1578  HE2 PHE   307      46.315  53.024  72.301  1.00  0.00           H
ATOM   1579  CD2 PHE   307      46.944  51.139  73.366  1.00  0.00           C
ATOM   1580  HD2 PHE   307      46.520  50.424  72.677  1.00  0.00           H
ATOM   1581  C   PHE   307      46.522  48.476  76.287  1.00  0.00           C
ATOM   1582  O   PHE   307      46.400  49.519  76.963  1.00  0.00           O
ATOM   1583  N   LEU   308      45.546  47.585  76.085  1.00  0.00           N
ATOM   1584  H   LEU   308      45.582  46.908  75.337  1.00  0.00           H
ATOM   1585  CA  LEU   308      44.193  47.644  76.661  1.00  0.00           C
ATOM   1586  HA  LEU   308      44.004  48.644  77.053  1.00  0.00           H
ATOM   1587  CB  LEU   308      43.139  47.379  75.615  1.00  0.00           C
ATOM   1588  HB2 LEU   308      43.570  46.708  74.872  1.00  0.00           H
ATOM   1589  HB3 LEU   308      42.338  46.784  76.056  1.00  0.00           H
ATOM   1590  CG  LEU   308      42.633  48.661  74.848  1.00  0.00           C
ATOM   1591  HG  LEU   308      41.999  49.241  75.518  1.00  0.00           H
ATOM   1592  CD1 LEU   308      43.699  49.586  74.265  1.00  0.00           C
ATOM   1593 HD11 LEU   308      44.341  49.058  73.560  1.00  0.00           H
ATOM   1594 HD12 LEU   308      43.211  50.449  73.814  1.00  0.00           H
ATOM   1595 HD13 LEU   308      44.388  49.999  75.001  1.00  0.00           H
ATOM   1596  CD2 LEU   308      41.771  48.357  73.620  1.00  0.00           C
ATOM   1597 HD21 LEU   308      41.225  47.470  73.941  1.00  0.00           H
ATOM   1598 HD22 LEU   308      41.086  49.152  73.324  1.00  0.00           H
ATOM   1599 HD23 LEU   308      42.285  48.085  72.698  1.00  0.00           H
ATOM   1600  C   LEU   308      44.045  46.655  77.852  1.00  0.00           C
ATOM   1601  O   LEU   308      42.927  46.585  78.466  1.00  0.00           O
ATOM   1602  N   LEU   309      45.047  45.833  78.133  1.00  0.00           N
ATOM   1603  H   LEU   309      45.861  45.873  77.537  1.00  0.00           H
ATOM   1604  CA  LEU   309      45.075  44.918  79.282  1.00  0.00           C
ATOM   1605  HA  LEU   309      44.092  44.898  79.753  1.00  0.00           H
ATOM   1606  CB  LEU   309      45.334  43.505  78.623  1.00  0.00           C
ATOM   1607  HB2 LEU   309      46.206  43.610  77.977  1.00  0.00           H
ATOM   1608  HB3 LEU   309      45.707  42.812  79.377  1.00  0.00           H
ATOM   1609  CG  LEU   309      44.226  42.795  77.769  1.00  0.00           C
ATOM   1610  HG  LEU   309      43.639  43.523  77.209  1.00  0.00           H
ATOM   1611  CD1 LEU   309      44.814  41.681  76.859  1.00  0.00           C
ATOM   1612 HD11 LEU   309      45.630  42.064  76.245  1.00  0.00           H
ATOM   1613 HD12 LEU   309      45.120  40.768  77.369  1.00  0.00           H
ATOM   1614 HD13 LEU   309      44.016  41.443  76.156  1.00  0.00           H
ATOM   1615  CD2 LEU   309      43.231  42.055  78.619  1.00  0.00           C
ATOM   1616 HD21 LEU   309      42.373  41.776  78.008  1.00  0.00           H
ATOM   1617 HD22 LEU   309      43.646  41.200  79.152  1.00  0.00           H
ATOM   1618 HD23 LEU   309      42.880  42.749  79.383  1.00  0.00           H
ATOM   1619  C   LEU   309      46.117  45.270  80.273  1.00  0.00           C
ATOM   1620  O   LEU   309      47.265  45.460  79.916  1.00  0.00           O
ATOM   1621  N   GLU   310      45.711  45.220  81.548  1.00  0.00           N
ATOM   1622  H   GLU   310      44.718  45.189  81.730  1.00  0.00           H
ATOM   1623  CA  GLU   310      46.575  45.218  82.775  1.00  0.00           C
ATOM   1624  HA  GLU   310      47.210  46.104  82.734  1.00  0.00           H
ATOM   1625  CB  GLU   310      45.502  45.304  83.935  1.00  0.00           C
ATOM   1626  HB2 GLU   310      44.779  46.042  83.588  1.00  0.00           H
ATOM   1627  HB3 GLU   310      45.098  44.293  83.996  1.00  0.00           H
ATOM   1628  CG  GLU   310      45.915  45.737  85.285  1.00  0.00           C
ATOM   1629  HG2 GLU   310      45.100  46.072  85.926  1.00  0.00           H
ATOM   1630  HG3 GLU   310      46.340  44.841  85.738  1.00  0.00           H
ATOM   1631  CD  GLU   310      47.007  46.832  85.198  1.00  0.00           C
ATOM   1632  OE1 GLU   310      48.197  46.430  85.447  1.00  0.00           O
ATOM   1633  OE2 GLU   310      46.759  48.004  84.843  1.00  0.00           O
ATOM   1634  C   GLU   310      47.473  44.015  82.944  1.00  0.00           C
ATOM   1635  O   GLU   310      47.412  43.097  82.098  1.00  0.00           O
ATOM   1636  N   ASP   311      48.234  43.920  84.105  1.00  0.00           N
ATOM   1637  H   ASP   311      48.393  44.806  84.564  1.00  0.00           H
ATOM   1638  CA  ASP   311      49.229  42.827  84.279  1.00  0.00           C
ATOM   1639  HA  ASP   311      49.898  42.781  83.420  1.00  0.00           H
ATOM   1640  CB  ASP   311      50.191  43.087  85.417  1.00  0.00           C
ATOM   1641  HB2 ASP   311      50.866  42.235  85.337  1.00  0.00           H
ATOM   1642  HB3 ASP   311      50.782  43.961  85.144  1.00  0.00           H
ATOM   1643  CG  ASP   311      49.624  43.220  86.814  1.00  0.00           C
ATOM   1644  OD1 ASP   311      48.581  42.656  87.194  1.00  0.00           O
ATOM   1645  OD2 ASP   311      50.153  43.997  87.603  1.00  0.00           O
ATOM   1646  C   ASP   311      48.621  41.491  84.407  1.00  0.00           C
ATOM   1647  O   ASP   311      49.351  40.509  84.264  1.00  0.00           O
ATOM   1648  N   ARG   312      47.330  41.347  84.861  1.00  0.00           N
ATOM   1649  H   ARG   312      46.913  42.199  85.208  1.00  0.00           H
ATOM   1650  CA  ARG   312      46.606  40.032  84.880  1.00  0.00           C
ATOM   1651  HA  ARG   312      46.934  39.489  85.767  1.00  0.00           H
ATOM   1652  CB  ARG   312      45.152  40.263  85.151  1.00  0.00           C
ATOM   1653  HB2 ARG   312      44.957  41.148  85.757  1.00  0.00           H
ATOM   1654  HB3 ARG   312      44.609  40.509  84.239  1.00  0.00           H
ATOM   1655  CG  ARG   312      44.444  39.068  85.890  1.00  0.00           C
ATOM   1656  HG2 ARG   312      44.400  38.181  85.257  1.00  0.00           H
ATOM   1657  HG3 ARG   312      45.023  38.844  86.786  1.00  0.00           H
ATOM   1658  CD  ARG   312      43.037  39.343  86.274  1.00  0.00           C
ATOM   1659  HD2 ARG   312      42.718  38.503  86.890  1.00  0.00           H
ATOM   1660  HD3 ARG   312      43.028  40.235  86.901  1.00  0.00           H
ATOM   1661  NE  ARG   312      42.123  39.652  85.135  1.00  0.00           N
ATOM   1662  HE  ARG   312      41.866  38.921  84.487  1.00  0.00           H
ATOM   1663  CZ  ARG   312      41.688  40.813  84.679  1.00  0.00           C
ATOM   1664  NH1 ARG   312      41.971  41.939  85.264  1.00  0.00           N
ATOM   1665 HH11 ARG   312      42.701  41.971  85.961  1.00  0.00           H
ATOM   1666 HH12 ARG   312      41.569  42.731  84.783  1.00  0.00           H
ATOM   1667  NH2 ARG   312      40.850  40.795  83.708  1.00  0.00           N
ATOM   1668 HH21 ARG   312      40.376  39.930  83.488  1.00  0.00           H
ATOM   1669 HH22 ARG   312      40.477  41.659  83.341  1.00  0.00           H
ATOM   1670  C   ARG   312      46.733  39.130  83.658  1.00  0.00           C
ATOM   1671  O   ARG   312      46.689  37.973  83.814  1.00  0.00           O
ATOM   1672  N   ALA   313      47.126  39.745  82.509  1.00  0.00           N
ATOM   1673  H   ALA   313      47.155  40.752  82.429  1.00  0.00           H
ATOM   1674  CA  ALA   313      47.392  38.967  81.292  1.00  0.00           C
ATOM   1675  HA  ALA   313      46.617  38.202  81.271  1.00  0.00           H
ATOM   1676  CB  ALA   313      46.968  39.935  80.101  1.00  0.00           C
ATOM   1677  HB1 ALA   313      46.068  40.450  80.439  1.00  0.00           H
ATOM   1678  HB2 ALA   313      47.728  40.685  79.880  1.00  0.00           H
ATOM   1679  HB3 ALA   313      46.814  39.414  79.156  1.00  0.00           H
ATOM   1680  C   ALA   313      48.746  38.197  81.134  1.00  0.00           C
ATOM   1681  O   ALA   313      49.000  37.404  80.192  1.00  0.00           O
ATOM   1682  N   VAL   314      49.603  38.528  82.070  1.00  0.00           N
ATOM   1683  H   VAL   314      49.243  39.169  82.762  1.00  0.00           H
ATOM   1684  CA  VAL   314      51.055  38.155  82.049  1.00  0.00           C
ATOM   1685  HA  VAL   314      51.215  37.263  81.443  1.00  0.00           H
ATOM   1686  CB  VAL   314      51.961  39.298  81.462  1.00  0.00           C
ATOM   1687  HB  VAL   314      52.973  38.925  81.305  1.00  0.00           H
ATOM   1688  CG1 VAL   314      51.399  39.906  80.183  1.00  0.00           C
ATOM   1689 HG11 VAL   314      51.323  39.106  79.446  1.00  0.00           H
ATOM   1690 HG12 VAL   314      50.484  40.351  80.573  1.00  0.00           H
ATOM   1691 HG13 VAL   314      52.002  40.762  79.881  1.00  0.00           H
ATOM   1692  CG2 VAL   314      52.148  40.466  82.468  1.00  0.00           C
ATOM   1693 HG21 VAL   314      52.592  41.295  81.916  1.00  0.00           H
ATOM   1694 HG22 VAL   314      51.187  40.808  82.853  1.00  0.00           H
ATOM   1695 HG23 VAL   314      52.740  40.148  83.326  1.00  0.00           H
ATOM   1696  C   VAL   314      51.598  37.780  83.440  1.00  0.00           C
ATOM   1697  O   VAL   314      52.709  37.290  83.486  1.00  0.00           O
ATOM   1698  N   CYX   315      50.820  37.999  84.487  1.00  0.00           N
ATOM   1699  H   CYX   315      49.952  38.499  84.358  1.00  0.00           H
ATOM   1700  CA  CYX   315      51.258  37.782  85.909  1.00  0.00           C
ATOM   1701  HA  CYX   315      52.284  37.415  85.880  1.00  0.00           H
ATOM   1702  CB  CYX   315      51.300  39.077  86.669  1.00  0.00           C
ATOM   1703  HB2 CYX   315      51.769  39.933  86.184  1.00  0.00           H
ATOM   1704  HB3 CYX   315      50.297  39.504  86.673  1.00  0.00           H
ATOM   1705  SG  CYX   315      51.740  38.957  88.395  1.00  0.00           S
ATOM   1706  C   CYX   315      50.334  36.701  86.542  1.00  0.00           C
ATOM   1707  O   CYX   315      49.139  36.684  86.283  1.00  0.00           O
ATOM   1708  N   VAL   316      50.942  35.821  87.316  1.00  0.00           N
ATOM   1709  H   VAL   316      51.936  35.907  87.476  1.00  0.00           H
ATOM   1710  CA  VAL   316      50.255  34.613  87.840  1.00  0.00           C
ATOM   1711  HA  VAL   316      49.311  34.310  87.386  1.00  0.00           H
ATOM   1712  CB  VAL   316      51.262  33.427  87.784  1.00  0.00           C
ATOM   1713  HB  VAL   316      52.199  33.667  88.287  1.00  0.00           H
ATOM   1714  CG1 VAL   316      50.758  32.185  88.454  1.00  0.00           C
ATOM   1715 HG11 VAL   316      51.306  31.331  88.058  1.00  0.00           H
ATOM   1716 HG12 VAL   316      50.990  32.178  89.519  1.00  0.00           H
ATOM   1717 HG13 VAL   316      49.686  32.104  88.275  1.00  0.00           H
ATOM   1718  CG2 VAL   316      51.457  33.240  86.295  1.00  0.00           C
ATOM   1719 HG21 VAL   316      52.104  32.376  86.147  1.00  0.00           H
ATOM   1720 HG22 VAL   316      50.466  32.979  85.925  1.00  0.00           H
ATOM   1721 HG23 VAL   316      51.782  34.143  85.779  1.00  0.00           H
ATOM   1722  C   VAL   316      49.914  34.914  89.307  1.00  0.00           C
ATOM   1723  O   VAL   316      50.654  35.432  90.117  1.00  0.00           O
ATOM   1724  N   GLU   317      48.642  34.580  89.625  1.00  0.00           N
ATOM   1725  H   GLU   317      48.002  34.236  88.923  1.00  0.00           H
ATOM   1726  CA  GLU   317      48.175  34.411  90.965  1.00  0.00           C
ATOM   1727  HA  GLU   317      48.036  35.343  91.513  1.00  0.00           H
ATOM   1728  CB  GLU   317      46.752  33.660  90.978  1.00  0.00           C
ATOM   1729  HB2 GLU   317      46.937  32.663  90.580  1.00  0.00           H
ATOM   1730  HB3 GLU   317      46.369  33.627  91.998  1.00  0.00           H
ATOM   1731  CG  GLU   317      45.643  34.432  90.314  1.00  0.00           C
ATOM   1732  HG2 GLU   317      44.666  33.982  90.484  1.00  0.00           H
ATOM   1733  HG3 GLU   317      45.688  35.389  90.835  1.00  0.00           H
ATOM   1734  CD  GLU   317      45.791  34.719  88.809  1.00  0.00           C
ATOM   1735  OE1 GLU   317      45.197  35.721  88.401  1.00  0.00           O
ATOM   1736  OE2 GLU   317      46.367  33.904  87.940  1.00  0.00           O
ATOM   1737  C   GLU   317      49.157  33.639  91.942  1.00  0.00           C
ATOM   1738  O   GLU   317      49.765  32.694  91.589  1.00  0.00           O
ATOM   1739  N   ARG   318      49.348  34.140  93.210  1.00  0.00           N
ATOM   1740  H   ARG   318      48.852  34.928  93.601  1.00  0.00           H
ATOM   1741  CA  ARG   318      50.231  33.412  94.210  1.00  0.00           C
ATOM   1742  HA  ARG   318      51.232  33.340  93.784  1.00  0.00           H
ATOM   1743  CB  ARG   318      50.352  34.345  95.453  1.00  0.00           C
ATOM   1744  HB2 ARG   318      50.979  33.946  96.249  1.00  0.00           H
ATOM   1745  HB3 ARG   318      50.752  35.333  95.225  1.00  0.00           H
ATOM   1746  CG  ARG   318      48.946  34.511  95.992  1.00  0.00           C
ATOM   1747  HG2 ARG   318      48.299  35.130  95.371  1.00  0.00           H
ATOM   1748  HG3 ARG   318      48.428  33.553  96.048  1.00  0.00           H
ATOM   1749  CD  ARG   318      49.043  35.100  97.362  1.00  0.00           C
ATOM   1750  HD2 ARG   318      49.668  34.437  97.960  1.00  0.00           H
ATOM   1751  HD3 ARG   318      49.427  36.120  97.374  1.00  0.00           H
ATOM   1752  NE  ARG   318      47.756  35.163  98.020  1.00  0.00           N
ATOM   1753  HE  ARG   318      47.417  36.092  98.226  1.00  0.00           H
ATOM   1754  CZ  ARG   318      46.959  34.207  98.287  1.00  0.00           C
ATOM   1755  NH1 ARG   318      47.292  32.981  98.202  1.00  0.00           N
ATOM   1756 HH11 ARG   318      48.264  32.719  98.124  1.00  0.00           H
ATOM   1757 HH12 ARG   318      46.674  32.227  98.468  1.00  0.00           H
ATOM   1758  NH2 ARG   318      45.779  34.428  98.747  1.00  0.00           N
ATOM   1759 HH21 ARG   318      45.476  35.391  98.748  1.00  0.00           H
ATOM   1760 HH22 ARG   318      45.262  33.698  99.215  1.00  0.00           H
ATOM   1761  C   ARG   318      49.750  31.943  94.425  1.00  0.00           C
ATOM   1762  O   ARG   318      48.555  31.626  94.335  1.00  0.00           O
ATOM   1763  N   PHE   319      50.633  31.080  94.838  1.00  0.00           N
ATOM   1764  H   PHE   319      51.560  31.416  95.061  1.00  0.00           H
ATOM   1765  CA  PHE   319      50.378  29.671  95.002  1.00  0.00           C
ATOM   1766  HA  PHE   319      49.401  29.373  94.621  1.00  0.00           H
ATOM   1767  CB  PHE   319      51.444  28.774  94.362  1.00  0.00           C
ATOM   1768  HB2 PHE   319      52.387  28.989  94.864  1.00  0.00           H
ATOM   1769  HB3 PHE   319      51.269  27.708  94.510  1.00  0.00           H
ATOM   1770  CG  PHE   319      51.703  28.927  92.844  1.00  0.00           C
ATOM   1771  CD1 PHE   319      52.523  29.975  92.374  1.00  0.00           C
ATOM   1772  HD1 PHE   319      53.031  30.690  93.004  1.00  0.00           H
ATOM   1773  CE1 PHE   319      52.727  30.068  91.015  1.00  0.00           C
ATOM   1774  HE1 PHE   319      53.190  30.973  90.654  1.00  0.00           H
ATOM   1775  CZ  PHE   319      52.157  29.149  90.094  1.00  0.00           C
ATOM   1776  HZ  PHE   319      52.336  29.212  89.030  1.00  0.00           H
ATOM   1777  CE2 PHE   319      51.381  28.066  90.571  1.00  0.00           C
ATOM   1778  HE2 PHE   319      50.976  27.251  89.990  1.00  0.00           H
ATOM   1779  CD2 PHE   319      51.133  28.024  91.969  1.00  0.00           C
ATOM   1780  HD2 PHE   319      50.588  27.198  92.401  1.00  0.00           H
ATOM   1781  C   PHE   319      50.243  29.438  96.578  1.00  0.00           C
ATOM   1782  O   PHE   319      49.211  29.003  96.976  1.00  0.00           O
ATOM   1783  N   SER   320      51.291  29.680  97.361  1.00  0.00           N
ATOM   1784  H   SER   320      52.143  30.006  96.930  1.00  0.00           H
ATOM   1785  CA  SER   320      51.249  29.820  98.848  1.00  0.00           C
ATOM   1786  HA  SER   320      50.954  28.892  99.337  1.00  0.00           H
ATOM   1787  CB  SER   320      52.594  30.175  99.411  1.00  0.00           C
ATOM   1788  HB2 SER   320      52.916  31.178  99.129  1.00  0.00           H
ATOM   1789  HB3 SER   320      52.554  30.201 100.500  1.00  0.00           H
ATOM   1790  OG  SER   320      53.613  29.183  99.029  1.00  0.00           O
ATOM   1791  HG  SER   320      54.443  29.566  99.324  1.00  0.00           H
ATOM   1792  C   SER   320      50.258  30.915  99.417  1.00  0.00           C
ATOM   1793  O   SER   320      49.825  31.825  98.704  1.00  0.00           O
ATOM   1794  N   ASP   321      49.757  30.730 100.656  1.00  0.00           N
ATOM   1795  H   ASP   321      49.987  29.845 101.085  1.00  0.00           H
ATOM   1796  CA  ASP   321      48.819  31.665 101.390  1.00  0.00           C
ATOM   1797  HA  ASP   321      47.884  31.728 100.834  1.00  0.00           H
ATOM   1798  CB  ASP   321      48.445  31.162 102.855  1.00  0.00           C
ATOM   1799  HB2 ASP   321      49.243  31.531 103.500  1.00  0.00           H
ATOM   1800  HB3 ASP   321      47.428  31.524 103.010  1.00  0.00           H
ATOM   1801  CG  ASP   321      48.274  29.626 103.020  1.00  0.00           C
ATOM   1802  OD1 ASP   321      47.776  28.875 102.147  1.00  0.00           O
ATOM   1803  OD2 ASP   321      48.480  29.217 104.173  1.00  0.00           O
ATOM   1804  C   ASP   321      49.345  33.138 101.483  1.00  0.00           C
ATOM   1805  O   ASP   321      48.634  34.093 101.178  1.00  0.00           O
ATOM   1806  N   ASP   322      50.663  33.287 101.778  1.00  0.00           N
ATOM   1807  H   ASP   322      51.272  32.483 101.720  1.00  0.00           H
ATOM   1808  CA  ASP   322      51.342  34.519 101.892  1.00  0.00           C
ATOM   1809  HA  ASP   322      50.610  35.324 101.957  1.00  0.00           H
ATOM   1810  CB  ASP   322      52.125  34.609 103.226  1.00  0.00           C
ATOM   1811  HB2 ASP   322      52.572  35.594 103.359  1.00  0.00           H
ATOM   1812  HB3 ASP   322      51.420  34.562 104.056  1.00  0.00           H
ATOM   1813  CG  ASP   322      53.215  33.571 103.439  1.00  0.00           C
ATOM   1814  OD1 ASP   322      54.093  33.641 104.365  1.00  0.00           O
ATOM   1815  OD2 ASP   322      53.194  32.499 102.783  1.00  0.00           O
ATOM   1816  C   ASP   322      52.270  34.791 100.683  1.00  0.00           C
ATOM   1817  O   ASP   322      52.973  35.790 100.631  1.00  0.00           O
ATOM   1818  N   GLY   323      52.290  34.029  99.598  1.00  0.00           N
ATOM   1819  H   GLY   323      51.699  33.214  99.670  1.00  0.00           H
ATOM   1820  CA  GLY   323      53.291  34.124  98.513  1.00  0.00           C
ATOM   1821  HA2 GLY   323      54.297  34.132  98.933  1.00  0.00           H
ATOM   1822  HA3 GLY   323      53.159  33.211  97.932  1.00  0.00           H
ATOM   1823  C   GLY   323      53.086  35.342  97.636  1.00  0.00           C
ATOM   1824  O   GLY   323      51.987  35.907  97.544  1.00  0.00           O
ATOM   1825  N   TYR   324      54.111  35.856  96.939  1.00  0.00           N
ATOM   1826  H   TYR   324      55.047  35.492  97.048  1.00  0.00           H
ATOM   1827  CA  TYR   324      53.917  36.992  95.995  1.00  0.00           C
ATOM   1828  HA  TYR   324      53.151  37.620  96.449  1.00  0.00           H
ATOM   1829  CB  TYR   324      55.218  37.854  95.845  1.00  0.00           C
ATOM   1830  HB2 TYR   324      56.028  37.216  95.490  1.00  0.00           H
ATOM   1831  HB3 TYR   324      55.072  38.705  95.180  1.00  0.00           H
ATOM   1832  CG  TYR   324      55.742  38.400  97.166  1.00  0.00           C
ATOM   1833  CD1 TYR   324      57.060  38.128  97.579  1.00  0.00           C
ATOM   1834  HD1 TYR   324      57.807  37.744  96.900  1.00  0.00           H
ATOM   1835  CE1 TYR   324      57.499  38.509  98.842  1.00  0.00           C
ATOM   1836  HE1 TYR   324      58.510  38.291  99.151  1.00  0.00           H
ATOM   1837  CZ  TYR   324      56.659  39.178  99.705  1.00  0.00           C
ATOM   1838  OH  TYR   324      57.118  39.550 100.923  1.00  0.00           O
ATOM   1839  HH  TYR   324      56.609  40.325 101.170  1.00  0.00           H
ATOM   1840  CE2 TYR   324      55.357  39.375  99.316  1.00  0.00           C
ATOM   1841  HE2 TYR   324      54.704  39.880 100.014  1.00  0.00           H
ATOM   1842  CD2 TYR   324      54.863  38.983  98.099  1.00  0.00           C
ATOM   1843  HD2 TYR   324      53.837  39.244  97.882  1.00  0.00           H
ATOM   1844  C   TYR   324      53.416  36.540  94.553  1.00  0.00           C
ATOM   1845  O   TYR   324      53.728  35.391  94.111  1.00  0.00           O
ATOM   1846  N   ARG   325      52.625  37.418  93.897  1.00  0.00           N
ATOM   1847  H   ARG   325      52.507  38.350  94.268  1.00  0.00           H
ATOM   1848  CA  ARG   325      52.304  37.183  92.430  1.00  0.00           C
ATOM   1849  HA  ARG   325      51.882  36.189  92.279  1.00  0.00           H
ATOM   1850  CB  ARG   325      51.152  38.259  91.972  1.00  0.00           C
ATOM   1851  HB2 ARG   325      51.425  39.278  92.247  1.00  0.00           H
ATOM   1852  HB3 ARG   325      51.066  38.147  90.891  1.00  0.00           H
ATOM   1853  CG  ARG   325      49.745  38.023  92.460  1.00  0.00           C
ATOM   1854  HG2 ARG   325      49.545  36.957  92.348  1.00  0.00           H
ATOM   1855  HG3 ARG   325      49.572  38.384  93.474  1.00  0.00           H
ATOM   1856  CD  ARG   325      48.685  38.622  91.493  1.00  0.00           C
ATOM   1857  HD2 ARG   325      48.594  38.001  90.602  1.00  0.00           H
ATOM   1858  HD3 ARG   325      47.693  38.660  91.944  1.00  0.00           H
ATOM   1859  NE  ARG   325      49.107  40.024  91.060  1.00  0.00           N
ATOM   1860  HE  ARG   325      49.393  40.592  91.845  1.00  0.00           H
ATOM   1861  CZ  ARG   325      49.022  40.627  89.851  1.00  0.00           C
ATOM   1862  NH1 ARG   325      48.677  39.977  88.713  1.00  0.00           N
ATOM   1863 HH11 ARG   325      48.291  39.045  88.653  1.00  0.00           H
ATOM   1864 HH12 ARG   325      48.635  40.499  87.849  1.00  0.00           H
ATOM   1865  NH2 ARG   325      49.342  41.848  89.686  1.00  0.00           N
ATOM   1866 HH21 ARG   325      49.581  42.351  90.528  1.00  0.00           H
ATOM   1867 HH22 ARG   325      49.175  42.273  88.785  1.00  0.00           H
ATOM   1868  C   ARG   325      53.522  37.276  91.462  1.00  0.00           C
ATOM   1869  O   ARG   325      54.389  38.108  91.801  1.00  0.00           O
ATOM   1870  N   THR   326      53.627  36.450  90.445  1.00  0.00           N
ATOM   1871  H   THR   326      52.828  35.932  90.107  1.00  0.00           H
ATOM   1872  CA  THR   326      54.934  36.327  89.739  1.00  0.00           C
ATOM   1873  HA  THR   326      55.429  37.280  89.926  1.00  0.00           H
ATOM   1874  CB  THR   326      55.692  35.036  90.186  1.00  0.00           C
ATOM   1875  HB  THR   326      56.592  34.997  89.571  1.00  0.00           H
ATOM   1876  CG2 THR   326      56.116  35.183  91.722  1.00  0.00           C
ATOM   1877 HG21 THR   326      56.661  34.261  91.923  1.00  0.00           H
ATOM   1878 HG22 THR   326      56.707  36.072  91.939  1.00  0.00           H
ATOM   1879 HG23 THR   326      55.224  35.191  92.348  1.00  0.00           H
ATOM   1880  OG1 THR   326      55.017  33.751  89.966  1.00  0.00           O
ATOM   1881  HG1 THR   326      54.336  33.583  90.621  1.00  0.00           H
ATOM   1882  C   THR   326      54.675  36.322  88.241  1.00  0.00           C
ATOM   1883  O   THR   326      53.597  35.920  87.771  1.00  0.00           O
ATOM   1884  N   VAL   327      55.623  36.825  87.416  1.00  0.00           N
ATOM   1885  H   VAL   327      56.436  37.172  87.905  1.00  0.00           H
ATOM   1886  CA  VAL   327      55.400  36.926  85.922  1.00  0.00           C
ATOM   1887  HA  VAL   327      54.452  37.438  85.762  1.00  0.00           H
ATOM   1888  CB  VAL   327      56.415  37.801  85.221  1.00  0.00           C
ATOM   1889  HB  VAL   327      57.397  37.332  85.282  1.00  0.00           H
ATOM   1890  CG1 VAL   327      56.215  38.039  83.708  1.00  0.00           C
ATOM   1891 HG11 VAL   327      57.016  38.565  83.189  1.00  0.00           H
ATOM   1892 HG12 VAL   327      56.101  37.131  83.115  1.00  0.00           H
ATOM   1893 HG13 VAL   327      55.268  38.542  83.511  1.00  0.00           H
ATOM   1894  CG2 VAL   327      56.454  39.193  85.926  1.00  0.00           C
ATOM   1895 HG21 VAL   327      57.007  39.878  85.284  1.00  0.00           H
ATOM   1896 HG22 VAL   327      55.435  39.579  85.939  1.00  0.00           H
ATOM   1897 HG23 VAL   327      56.894  38.994  86.904  1.00  0.00           H
ATOM   1898  C   VAL   327      55.301  35.478  85.353  1.00  0.00           C
ATOM   1899  O   VAL   327      56.025  34.623  85.844  1.00  0.00           O
ATOM   1900  N   ALA   328      54.474  35.129  84.336  1.00  0.00           N
ATOM   1901  H   ALA   328      53.852  35.842  83.983  1.00  0.00           H
ATOM   1902  CA  ALA   328      54.545  33.929  83.687  1.00  0.00           C
ATOM   1903  HA  ALA   328      54.170  33.100  84.287  1.00  0.00           H
ATOM   1904  CB  ALA   328      53.738  34.009  82.427  1.00  0.00           C
ATOM   1905  HB1 ALA   328      52.724  33.772  82.750  1.00  0.00           H
ATOM   1906  HB2 ALA   328      53.814  35.009  82.000  1.00  0.00           H
ATOM   1907  HB3 ALA   328      54.024  33.170  81.794  1.00  0.00           H
ATOM   1908  C   ALA   328      55.949  33.462  83.247  1.00  0.00           C
ATOM   1909  O   ALA   328      56.723  34.245  82.716  1.00  0.00           O
ATOM   1910  N   GLN   329      56.204  32.161  83.315  1.00  0.00           N
ATOM   1911  H   GLN   329      55.515  31.640  83.838  1.00  0.00           H
ATOM   1912  CA  GLN   329      57.338  31.530  82.647  1.00  0.00           C
ATOM   1913  HA  GLN   329      57.841  32.105  81.869  1.00  0.00           H
ATOM   1914  CB  GLN   329      58.466  31.136  83.692  1.00  0.00           C
ATOM   1915  HB2 GLN   329      58.162  30.411  84.447  1.00  0.00           H
ATOM   1916  HB3 GLN   329      59.295  30.644  83.182  1.00  0.00           H
ATOM   1917  CG  GLN   329      58.877  32.310  84.634  1.00  0.00           C
ATOM   1918  HG2 GLN   329      59.004  33.229  84.060  1.00  0.00           H
ATOM   1919  HG3 GLN   329      58.051  32.492  85.321  1.00  0.00           H
ATOM   1920  CD  GLN   329      60.115  32.133  85.497  1.00  0.00           C
ATOM   1921  OE1 GLN   329      60.582  31.023  85.741  1.00  0.00           O
ATOM   1922  NE2 GLN   329      60.684  33.232  85.977  1.00  0.00           N
ATOM   1923 HE21 GLN   329      61.534  33.114  86.510  1.00  0.00           H
ATOM   1924 HE22 GLN   329      60.212  34.124  85.922  1.00  0.00           H
ATOM   1925  C   GLN   329      56.732  30.241  82.049  1.00  0.00           C
ATOM   1926  O   GLN   329      56.061  29.499  82.745  1.00  0.00           O
ATOM   1927  N   GLY   330      56.788  30.084  80.749  1.00  0.00           N
ATOM   1928  H   GLY   330      57.328  30.720  80.180  1.00  0.00           H
ATOM   1929  CA  GLY   330      55.985  29.089  80.179  1.00  0.00           C
ATOM   1930  HA2 GLY   330      56.198  29.044  79.111  1.00  0.00           H
ATOM   1931  HA3 GLY   330      56.183  28.145  80.687  1.00  0.00           H
ATOM   1932  C   GLY   330      54.436  29.242  80.189  1.00  0.00           C
ATOM   1933  O   GLY   330      53.898  30.341  80.103  1.00  0.00           O
ATOM   1934  N   THR   331      53.764  28.060  80.095  1.00  0.00           N
ATOM   1935  H   THR   331      54.308  27.211  80.149  1.00  0.00           H
ATOM   1936  CA  THR   331      52.380  27.985  79.785  1.00  0.00           C
ATOM   1937  HA  THR   331      52.138  28.713  79.011  1.00  0.00           H
ATOM   1938  CB  THR   331      51.949  26.619  79.128  1.00  0.00           C
ATOM   1939  HB  THR   331      50.893  26.359  79.062  1.00  0.00           H
ATOM   1940  CG2 THR   331      52.254  26.637  77.657  1.00  0.00           C
ATOM   1941 HG21 THR   331      51.970  27.575  77.180  1.00  0.00           H
ATOM   1942 HG22 THR   331      53.317  26.539  77.438  1.00  0.00           H
ATOM   1943 HG23 THR   331      51.716  25.817  77.180  1.00  0.00           H
ATOM   1944  OG1 THR   331      52.652  25.482  79.711  1.00  0.00           O
ATOM   1945  HG1 THR   331      52.128  25.141  80.439  1.00  0.00           H
ATOM   1946  C   THR   331      51.468  28.233  80.972  1.00  0.00           C
ATOM   1947  O   THR   331      50.977  27.265  81.591  1.00  0.00           O
ATOM   1948  N   LYS   332      51.117  29.499  81.215  1.00  0.00           N
ATOM   1949  H   LYS   332      51.466  30.249  80.635  1.00  0.00           H
ATOM   1950  CA  LYS   332      50.311  29.969  82.346  1.00  0.00           C
ATOM   1951  HA  LYS   332      49.575  29.218  82.635  1.00  0.00           H
ATOM   1952  CB  LYS   332      51.200  30.191  83.559  1.00  0.00           C
ATOM   1953  HB2 LYS   332      52.059  30.736  83.166  1.00  0.00           H
ATOM   1954  HB3 LYS   332      50.608  30.784  84.256  1.00  0.00           H
ATOM   1955  CG  LYS   332      51.704  28.977  84.406  1.00  0.00           C
ATOM   1956  HG2 LYS   332      52.265  28.239  83.833  1.00  0.00           H
ATOM   1957  HG3 LYS   332      52.286  29.464  85.188  1.00  0.00           H
ATOM   1958  CD  LYS   332      50.568  28.282  85.191  1.00  0.00           C
ATOM   1959  HD2 LYS   332      51.051  27.765  86.020  1.00  0.00           H
ATOM   1960  HD3 LYS   332      49.865  29.042  85.533  1.00  0.00           H
ATOM   1961  CE  LYS   332      49.782  27.238  84.347  1.00  0.00           C
ATOM   1962  HE2 LYS   332      49.180  27.780  83.617  1.00  0.00           H
ATOM   1963  HE3 LYS   332      50.447  26.585  83.782  1.00  0.00           H
ATOM   1964  NZ  LYS   332      48.838  26.378  85.100  1.00  0.00           N
ATOM   1965  HZ1 LYS   332      49.204  25.734  85.787  1.00  0.00           H
ATOM   1966  HZ2 LYS   332      48.254  26.940  85.703  1.00  0.00           H
ATOM   1967  HZ3 LYS   332      48.292  25.882  84.410  1.00  0.00           H
ATOM   1968  C   LYS   332      49.639  31.195  81.978  1.00  0.00           C
ATOM   1969  O   LYS   332      50.264  32.048  81.349  1.00  0.00           O
ATOM   1970  N   LYS   333      48.341  31.354  82.228  1.00  0.00           N
ATOM   1971  H   LYS   333      47.839  30.630  82.723  1.00  0.00           H
ATOM   1972  CA  LYS   333      47.508  32.480  81.850  1.00  0.00           C
ATOM   1973  HA  LYS   333      46.562  32.401  82.386  1.00  0.00           H
ATOM   1974  CB  LYS   333      48.175  33.870  82.036  1.00  0.00           C
ATOM   1975  HB2 LYS   333      49.008  34.127  81.381  1.00  0.00           H
ATOM   1976  HB3 LYS   333      47.419  34.595  81.733  1.00  0.00           H
ATOM   1977  CG  LYS   333      48.737  34.070  83.481  1.00  0.00           C
ATOM   1978  HG2 LYS   333      49.502  33.327  83.706  1.00  0.00           H
ATOM   1979  HG3 LYS   333      49.091  35.101  83.471  1.00  0.00           H
ATOM   1980  CD  LYS   333      47.704  34.010  84.575  1.00  0.00           C
ATOM   1981  HD2 LYS   333      47.489  32.978  84.853  1.00  0.00           H
ATOM   1982  HD3 LYS   333      48.125  34.584  85.401  1.00  0.00           H
ATOM   1983  CE  LYS   333      46.460  34.823  84.328  1.00  0.00           C
ATOM   1984  HE2 LYS   333      46.718  35.875  84.205  1.00  0.00           H
ATOM   1985  HE3 LYS   333      46.110  34.522  83.341  1.00  0.00           H
ATOM   1986  NZ  LYS   333      45.397  34.654  85.321  1.00  0.00           N
ATOM   1987  HZ1 LYS   333      44.553  35.158  85.088  1.00  0.00           H
ATOM   1988  HZ2 LYS   333      45.109  33.691  85.223  1.00  0.00           H
ATOM   1989  HZ3 LYS   333      45.616  34.941  86.264  1.00  0.00           H
ATOM   1990  C   LYS   333      47.096  32.208  80.365  1.00  0.00           C
ATOM   1991  O   LYS   333      47.924  31.992  79.533  1.00  0.00           O
ATOM   1992  N   GLU   334      45.782  32.095  80.222  1.00  0.00           N
ATOM   1993  H   GLU   334      45.342  32.382  81.085  1.00  0.00           H
ATOM   1994  CA  GLU   334      45.003  31.993  78.884  1.00  0.00           C
ATOM   1995  HA  GLU   334      45.359  31.012  78.570  1.00  0.00           H
ATOM   1996  CB  GLU   334      43.453  32.058  79.043  1.00  0.00           C
ATOM   1997  HB2 GLU   334      43.103  33.069  79.250  1.00  0.00           H
ATOM   1998  HB3 GLU   334      43.141  31.800  78.031  1.00  0.00           H
ATOM   1999  CG  GLU   334      42.754  31.105  79.999  1.00  0.00           C
ATOM   2000  HG2 GLU   334      41.684  31.160  79.800  1.00  0.00           H
ATOM   2001  HG3 GLU   334      43.140  30.099  79.830  1.00  0.00           H
ATOM   2002  CD  GLU   334      42.932  31.359  81.555  1.00  0.00           C
ATOM   2003  OE1 GLU   334      43.196  32.550  81.970  1.00  0.00           O
ATOM   2004  OE2 GLU   334      42.872  30.319  82.286  1.00  0.00           O
ATOM   2005  C   GLU   334      45.323  33.185  77.930  1.00  0.00           C
ATOM   2006  O   GLU   334      45.636  32.927  76.757  1.00  0.00           O
ATOM   2007  N   GLY   335      45.406  34.467  78.410  1.00  0.00           N
ATOM   2008  H   GLY   335      45.265  34.584  79.404  1.00  0.00           H
ATOM   2009  CA  GLY   335      45.860  35.586  77.607  1.00  0.00           C
ATOM   2010  HA2 GLY   335      45.293  35.633  76.678  1.00  0.00           H
ATOM   2011  HA3 GLY   335      45.754  36.538  78.126  1.00  0.00           H
ATOM   2012  C   GLY   335      47.348  35.408  77.183  1.00  0.00           C
ATOM   2013  O   GLY   335      47.674  35.649  76.062  1.00  0.00           O
ATOM   2014  N   CYX   336      48.232  34.961  78.107  1.00  0.00           N
ATOM   2015  H   CYX   336      47.946  34.944  79.075  1.00  0.00           H
ATOM   2016  CA  CYX   336      49.661  34.767  77.776  1.00  0.00           C
ATOM   2017  HA  CYX   336      50.066  35.720  77.436  1.00  0.00           H
ATOM   2018  CB  CYX   336      50.382  34.477  79.098  1.00  0.00           C
ATOM   2019  HB2 CYX   336      50.191  35.174  79.914  1.00  0.00           H
ATOM   2020  HB3 CYX   336      50.077  33.506  79.489  1.00  0.00           H
ATOM   2021  SG  CYX   336      52.137  34.490  79.073  1.00  0.00           S
ATOM   2022  C   CYX   336      49.873  33.753  76.687  1.00  0.00           C
ATOM   2023  O   CYX   336      50.683  34.029  75.719  1.00  0.00           O
ATOM   2024  N   THR   337      49.202  32.583  76.770  1.00  0.00           N
ATOM   2025  H   THR   337      48.600  32.370  77.553  1.00  0.00           H
ATOM   2026  CA  THR   337      49.422  31.543  75.754  1.00  0.00           C
ATOM   2027  HA  THR   337      50.491  31.403  75.597  1.00  0.00           H
ATOM   2028  CB  THR   337      48.854  30.242  76.315  1.00  0.00           C
ATOM   2029  HB  THR   337      47.997  30.464  76.950  1.00  0.00           H
ATOM   2030  CG2 THR   337      48.413  29.138  75.317  1.00  0.00           C
ATOM   2031 HG21 THR   337      48.083  28.298  75.927  1.00  0.00           H
ATOM   2032 HG22 THR   337      47.671  29.615  74.676  1.00  0.00           H
ATOM   2033 HG23 THR   337      49.261  28.774  74.738  1.00  0.00           H
ATOM   2034  OG1 THR   337      49.816  29.812  77.173  1.00  0.00           O
ATOM   2035  HG1 THR   337      50.021  30.569  77.725  1.00  0.00           H
ATOM   2036  C   THR   337      48.810  31.915  74.374  1.00  0.00           C
ATOM   2037  O   THR   337      49.361  31.643  73.344  1.00  0.00           O
ATOM   2038  N   ILE   338      47.596  32.522  74.378  1.00  0.00           N
ATOM   2039  H   ILE   338      47.103  32.823  75.207  1.00  0.00           H
ATOM   2040  CA  ILE   338      47.048  32.975  73.054  1.00  0.00           C
ATOM   2041  HA  ILE   338      46.869  32.179  72.330  1.00  0.00           H
ATOM   2042  CB  ILE   338      45.595  33.467  73.183  1.00  0.00           C
ATOM   2043  HB  ILE   338      45.496  34.233  73.952  1.00  0.00           H
ATOM   2044  CG2 ILE   338      44.958  34.042  71.925  1.00  0.00           C
ATOM   2045 HG21 ILE   338      45.316  35.038  71.668  1.00  0.00           H
ATOM   2046 HG22 ILE   338      45.161  33.434  71.044  1.00  0.00           H
ATOM   2047 HG23 ILE   338      43.872  34.055  72.024  1.00  0.00           H
ATOM   2048  CG1 ILE   338      44.595  32.260  73.614  1.00  0.00           C
ATOM   2049 HG12 ILE   338      44.937  31.843  74.562  1.00  0.00           H
ATOM   2050 HG13 ILE   338      43.589  32.661  73.733  1.00  0.00           H
ATOM   2051  CD1 ILE   338      44.452  31.078  72.638  1.00  0.00           C
ATOM   2052 HD11 ILE   338      43.851  30.300  73.109  1.00  0.00           H
ATOM   2053 HD12 ILE   338      43.986  31.398  71.707  1.00  0.00           H
ATOM   2054 HD13 ILE   338      45.413  30.603  72.437  1.00  0.00           H
ATOM   2055  C   ILE   338      47.859  34.051  72.330  1.00  0.00           C
ATOM   2056  O   ILE   338      48.250  33.929  71.126  1.00  0.00           O
ATOM   2057  N   LEU   339      48.204  35.122  73.024  1.00  0.00           N
ATOM   2058  H   LEU   339      48.029  35.120  74.019  1.00  0.00           H
ATOM   2059  CA  LEU   339      48.991  36.265  72.618  1.00  0.00           C
ATOM   2060  HA  LEU   339      48.447  36.669  71.763  1.00  0.00           H
ATOM   2061  CB  LEU   339      48.972  37.495  73.639  1.00  0.00           C
ATOM   2062  HB2 LEU   339      49.365  37.317  74.640  1.00  0.00           H
ATOM   2063  HB3 LEU   339      49.600  38.309  73.279  1.00  0.00           H
ATOM   2064  CG  LEU   339      47.472  38.027  73.659  1.00  0.00           C
ATOM   2065  HG  LEU   339      46.719  37.239  73.657  1.00  0.00           H
ATOM   2066  CD1 LEU   339      47.298  38.798  74.891  1.00  0.00           C
ATOM   2067 HD11 LEU   339      46.267  39.145  74.963  1.00  0.00           H
ATOM   2068 HD12 LEU   339      47.232  38.102  75.727  1.00  0.00           H
ATOM   2069 HD13 LEU   339      48.087  39.549  74.926  1.00  0.00           H
ATOM   2070  CD2 LEU   339      47.293  38.948  72.424  1.00  0.00           C
ATOM   2071 HD21 LEU   339      47.373  38.521  71.424  1.00  0.00           H
ATOM   2072 HD22 LEU   339      46.281  39.337  72.533  1.00  0.00           H
ATOM   2073 HD23 LEU   339      48.035  39.744  72.497  1.00  0.00           H
ATOM   2074  C   LEU   339      50.350  35.876  72.070  1.00  0.00           C
ATOM   2075  O   LEU   339      50.643  36.119  70.876  1.00  0.00           O
ATOM   2076  N   PHE   340      51.158  35.106  72.812  1.00  0.00           N
ATOM   2077  H   PHE   340      50.959  34.978  73.793  1.00  0.00           H
ATOM   2078  CA  PHE   340      52.284  34.323  72.266  1.00  0.00           C
ATOM   2079  HA  PHE   340      53.001  35.105  72.017  1.00  0.00           H
ATOM   2080  CB  PHE   340      52.788  33.416  73.353  1.00  0.00           C
ATOM   2081  HB2 PHE   340      53.050  34.048  74.201  1.00  0.00           H
ATOM   2082  HB3 PHE   340      52.004  32.720  73.651  1.00  0.00           H
ATOM   2083  CG  PHE   340      53.955  32.663  72.857  1.00  0.00           C
ATOM   2084  CD1 PHE   340      55.240  33.235  72.984  1.00  0.00           C
ATOM   2085  HD1 PHE   340      55.410  34.100  73.608  1.00  0.00           H
ATOM   2086  CE1 PHE   340      56.256  32.574  72.301  1.00  0.00           C
ATOM   2087  HE1 PHE   340      57.261  32.969  72.327  1.00  0.00           H
ATOM   2088  CZ  PHE   340      56.088  31.346  71.637  1.00  0.00           C
ATOM   2089  HZ  PHE   340      56.845  30.942  70.982  1.00  0.00           H
ATOM   2090  CE2 PHE   340      54.825  30.760  71.625  1.00  0.00           C
ATOM   2091  HE2 PHE   340      54.630  29.853  71.072  1.00  0.00           H
ATOM   2092  CD2 PHE   340      53.786  31.467  72.236  1.00  0.00           C
ATOM   2093  HD2 PHE   340      52.799  31.031  72.176  1.00  0.00           H
ATOM   2094  C   PHE   340      51.950  33.478  71.002  1.00  0.00           C
ATOM   2095  O   PHE   340      52.682  33.535  70.026  1.00  0.00           O
ATOM   2096  N   MET   341      50.879  32.659  71.009  1.00  0.00           N
ATOM   2097  H   MET   341      50.348  32.535  71.859  1.00  0.00           H
ATOM   2098  CA  MET   341      50.537  31.780  69.820  1.00  0.00           C
ATOM   2099  HA  MET   341      51.351  31.065  69.707  1.00  0.00           H
ATOM   2100  CB  MET   341      49.348  30.972  70.213  1.00  0.00           C
ATOM   2101  HB2 MET   341      49.674  30.523  71.152  1.00  0.00           H
ATOM   2102  HB3 MET   341      48.481  31.606  70.398  1.00  0.00           H
ATOM   2103  CG  MET   341      49.012  29.833  69.202  1.00  0.00           C
ATOM   2104  HG2 MET   341      49.090  30.224  68.187  1.00  0.00           H
ATOM   2105  HG3 MET   341      49.757  29.044  69.302  1.00  0.00           H
ATOM   2106  SD  MET   341      47.348  29.164  69.380  1.00  0.00           S
ATOM   2107  CE  MET   341      46.279  30.266  68.373  1.00  0.00           C
ATOM   2108  HE1 MET   341      46.088  31.209  68.884  1.00  0.00           H
ATOM   2109  HE2 MET   341      46.690  30.573  67.411  1.00  0.00           H
ATOM   2110  HE3 MET   341      45.316  29.807  68.151  1.00  0.00           H
ATOM   2111  C   MET   341      50.315  32.544  68.488  1.00  0.00           C
ATOM   2112  O   MET   341      50.597  31.991  67.395  1.00  0.00           O
ATOM   2113  N   VAL   342      49.751  33.746  68.555  1.00  0.00           N
ATOM   2114  H   VAL   342      49.381  33.992  69.462  1.00  0.00           H
ATOM   2115  CA  VAL   342      49.597  34.719  67.442  1.00  0.00           C
ATOM   2116  HA  VAL   342      49.410  34.212  66.496  1.00  0.00           H
ATOM   2117  CB  VAL   342      48.485  35.742  67.789  1.00  0.00           C
ATOM   2118  HB  VAL   342      48.562  36.118  68.809  1.00  0.00           H
ATOM   2119  CG1 VAL   342      48.446  36.991  66.792  1.00  0.00           C
ATOM   2120 HG11 VAL   342      49.412  37.495  66.803  1.00  0.00           H
ATOM   2121 HG12 VAL   342      48.263  36.777  65.739  1.00  0.00           H
ATOM   2122 HG13 VAL   342      47.582  37.580  67.101  1.00  0.00           H
ATOM   2123  CG2 VAL   342      47.128  35.121  67.755  1.00  0.00           C
ATOM   2124 HG21 VAL   342      46.884  35.009  66.699  1.00  0.00           H
ATOM   2125 HG22 VAL   342      47.150  34.179  68.304  1.00  0.00           H
ATOM   2126 HG23 VAL   342      46.453  35.867  68.174  1.00  0.00           H
ATOM   2127  C   VAL   342      50.950  35.430  67.170  1.00  0.00           C
ATOM   2128  O   VAL   342      51.574  35.326  66.081  1.00  0.00           O
ATOM   2129  N   LEU   343      51.506  36.166  68.141  1.00  0.00           N
ATOM   2130  H   LEU   343      51.073  35.929  69.022  1.00  0.00           H
ATOM   2131  CA  LEU   343      52.594  37.090  68.105  1.00  0.00           C
ATOM   2132  HA  LEU   343      52.519  37.920  67.403  1.00  0.00           H
ATOM   2133  CB  LEU   343      52.700  37.753  69.488  1.00  0.00           C
ATOM   2134  HB2 LEU   343      51.792  38.278  69.785  1.00  0.00           H
ATOM   2135  HB3 LEU   343      52.911  36.979  70.226  1.00  0.00           H
ATOM   2136  CG  LEU   343      53.909  38.708  69.700  1.00  0.00           C
ATOM   2137  HG  LEU   343      54.831  38.222  69.381  1.00  0.00           H
ATOM   2138  CD1 LEU   343      53.853  39.991  68.928  1.00  0.00           C
ATOM   2139 HD11 LEU   343      53.806  39.766  67.862  1.00  0.00           H
ATOM   2140 HD12 LEU   343      52.909  40.482  69.166  1.00  0.00           H
ATOM   2141 HD13 LEU   343      54.628  40.748  69.045  1.00  0.00           H
ATOM   2142  CD2 LEU   343      54.134  38.945  71.201  1.00  0.00           C
ATOM   2143 HD21 LEU   343      53.649  39.872  71.506  1.00  0.00           H
ATOM   2144 HD22 LEU   343      53.716  38.162  71.834  1.00  0.00           H
ATOM   2145 HD23 LEU   343      55.217  39.056  71.263  1.00  0.00           H
ATOM   2146  C   LEU   343      53.828  36.404  67.560  1.00  0.00           C
ATOM   2147  O   LEU   343      54.307  36.814  66.538  1.00  0.00           O
ATOM   2148  N   TYR   344      54.262  35.358  68.259  1.00  0.00           N
ATOM   2149  H   TYR   344      53.650  35.117  69.026  1.00  0.00           H
ATOM   2150  CA  TYR   344      55.444  34.584  67.731  1.00  0.00           C
ATOM   2151  HA  TYR   344      56.289  35.266  67.633  1.00  0.00           H
ATOM   2152  CB  TYR   344      55.936  33.517  68.758  1.00  0.00           C
ATOM   2153  HB2 TYR   344      55.952  34.038  69.716  1.00  0.00           H
ATOM   2154  HB3 TYR   344      55.240  32.678  68.760  1.00  0.00           H
ATOM   2155  CG  TYR   344      57.356  33.087  68.471  1.00  0.00           C
ATOM   2156  CD1 TYR   344      58.467  33.639  69.146  1.00  0.00           C
ATOM   2157  HD1 TYR   344      58.334  34.233  70.038  1.00  0.00           H
ATOM   2158  CE1 TYR   344      59.803  33.204  68.748  1.00  0.00           C
ATOM   2159  HE1 TYR   344      60.670  33.658  69.204  1.00  0.00           H
ATOM   2160  CZ  TYR   344      59.948  32.336  67.689  1.00  0.00           C
ATOM   2161  OH  TYR   344      61.155  31.846  67.365  1.00  0.00           O
ATOM   2162  HH  TYR   344      61.906  32.284  67.773  1.00  0.00           H
ATOM   2163  CE2 TYR   344      58.866  31.784  67.106  1.00  0.00           C
ATOM   2164  HE2 TYR   344      58.987  30.981  66.394  1.00  0.00           H
ATOM   2165  CD2 TYR   344      57.575  32.161  67.447  1.00  0.00           C
ATOM   2166  HD2 TYR   344      56.690  31.746  66.988  1.00  0.00           H
ATOM   2167  C   TYR   344      55.181  34.004  66.407  1.00  0.00           C
ATOM   2168  O   TYR   344      56.158  34.035  65.642  1.00  0.00           O
ATOM   2169  N   PHE   345      53.936  33.489  66.162  1.00  0.00           N
ATOM   2170  H   PHE   345      53.220  33.436  66.872  1.00  0.00           H
ATOM   2171  CA  PHE   345      53.633  32.865  64.869  1.00  0.00           C
ATOM   2172  HA  PHE   345      54.439  32.170  64.631  1.00  0.00           H
ATOM   2173  CB  PHE   345      52.301  32.111  64.784  1.00  0.00           C
ATOM   2174  HB2 PHE   345      52.290  31.251  65.454  1.00  0.00           H
ATOM   2175  HB3 PHE   345      51.523  32.828  65.045  1.00  0.00           H
ATOM   2176  CG  PHE   345      52.050  31.675  63.350  1.00  0.00           C
ATOM   2177  CD1 PHE   345      51.611  32.602  62.397  1.00  0.00           C
ATOM   2178  HD1 PHE   345      51.446  33.651  62.594  1.00  0.00           H
ATOM   2179  CE1 PHE   345      51.520  32.246  61.081  1.00  0.00           C
ATOM   2180  HE1 PHE   345      51.212  32.894  60.274  1.00  0.00           H
ATOM   2181  CZ  PHE   345      51.773  30.895  60.773  1.00  0.00           C
ATOM   2182  HZ  PHE   345      51.653  30.691  59.719  1.00  0.00           H
ATOM   2183  CE2 PHE   345      52.176  29.898  61.721  1.00  0.00           C
ATOM   2184  HE2 PHE   345      52.473  28.917  61.381  1.00  0.00           H
ATOM   2185  CD2 PHE   345      52.281  30.326  63.038  1.00  0.00           C
ATOM   2186  HD2 PHE   345      52.549  29.604  63.795  1.00  0.00           H
ATOM   2187  C   PHE   345      53.792  33.987  63.736  1.00  0.00           C
ATOM   2188  O   PHE   345      54.462  33.842  62.735  1.00  0.00           O
ATOM   2189  N   PHE   346      53.187  35.184  63.888  1.00  0.00           N
ATOM   2190  H   PHE   346      52.558  35.377  64.655  1.00  0.00           H
ATOM   2191  CA  PHE   346      53.356  36.333  62.934  1.00  0.00           C
ATOM   2192  HA  PHE   346      53.313  35.866  61.951  1.00  0.00           H
ATOM   2193  CB  PHE   346      52.173  37.304  63.137  1.00  0.00           C
ATOM   2194  HB2 PHE   346      51.994  37.414  64.207  1.00  0.00           H
ATOM   2195  HB3 PHE   346      52.360  38.251  62.631  1.00  0.00           H
ATOM   2196  CG  PHE   346      50.859  36.645  62.618  1.00  0.00           C
ATOM   2197  CD1 PHE   346      50.829  36.353  61.276  1.00  0.00           C
ATOM   2198  HD1 PHE   346      51.613  36.674  60.606  1.00  0.00           H
ATOM   2199  CE1 PHE   346      49.648  35.835  60.685  1.00  0.00           C
ATOM   2200  HE1 PHE   346      49.618  35.761  59.608  1.00  0.00           H
ATOM   2201  CZ  PHE   346      48.542  35.495  61.502  1.00  0.00           C
ATOM   2202  HZ  PHE   346      47.601  35.147  61.102  1.00  0.00           H
ATOM   2203  CE2 PHE   346      48.610  35.778  62.848  1.00  0.00           C
ATOM   2204  HE2 PHE   346      47.759  35.412  63.403  1.00  0.00           H
ATOM   2205  CD2 PHE   346      49.805  36.316  63.424  1.00  0.00           C
ATOM   2206  HD2 PHE   346      49.853  36.413  64.499  1.00  0.00           H
ATOM   2207  C   PHE   346      54.726  37.184  62.934  1.00  0.00           C
ATOM   2208  O   PHE   346      55.256  37.633  61.877  1.00  0.00           O
ATOM   2209  N   GLY   347      55.471  37.183  64.067  1.00  0.00           N
ATOM   2210  H   GLY   347      55.038  36.830  64.908  1.00  0.00           H
ATOM   2211  CA  GLY   347      56.889  37.453  64.135  1.00  0.00           C
ATOM   2212  HA2 GLY   347      56.931  38.534  64.001  1.00  0.00           H
ATOM   2213  HA3 GLY   347      57.336  37.371  65.125  1.00  0.00           H
ATOM   2214  C   GLY   347      57.688  36.711  63.085  1.00  0.00           C
ATOM   2215  O   GLY   347      58.238  37.296  62.191  1.00  0.00           O
ATOM   2216  N   MET   348      57.908  35.413  63.272  1.00  0.00           N
ATOM   2217  H   MET   348      57.552  35.041  64.141  1.00  0.00           H
ATOM   2218  CA  MET   348      58.660  34.577  62.404  1.00  0.00           C
ATOM   2219  HA  MET   348      59.683  34.945  62.477  1.00  0.00           H
ATOM   2220  CB  MET   348      58.645  33.151  62.777  1.00  0.00           C
ATOM   2221  HB2 MET   348      58.641  32.988  63.855  1.00  0.00           H
ATOM   2222  HB3 MET   348      57.739  32.601  62.525  1.00  0.00           H
ATOM   2223  CG  MET   348      59.739  32.314  62.099  1.00  0.00           C
ATOM   2224  HG2 MET   348      59.307  31.504  61.512  1.00  0.00           H
ATOM   2225  HG3 MET   348      60.224  32.859  61.288  1.00  0.00           H
ATOM   2226  SD  MET   348      61.076  31.632  63.134  1.00  0.00           S
ATOM   2227  CE  MET   348      61.475  32.940  64.283  1.00  0.00           C
ATOM   2228  HE1 MET   348      61.376  33.896  63.768  1.00  0.00           H
ATOM   2229  HE2 MET   348      60.762  32.846  65.101  1.00  0.00           H
ATOM   2230  HE3 MET   348      62.528  32.792  64.525  1.00  0.00           H
ATOM   2231  C   MET   348      58.218  34.664  60.938  1.00  0.00           C
ATOM   2232  O   MET   348      59.053  34.769  60.039  1.00  0.00           O
ATOM   2233  N   ALA   349      56.894  34.664  60.708  1.00  0.00           N
ATOM   2234  H   ALA   349      56.306  34.616  61.528  1.00  0.00           H
ATOM   2235  CA  ALA   349      56.302  34.776  59.391  1.00  0.00           C
ATOM   2236  HA  ALA   349      56.779  33.983  58.815  1.00  0.00           H
ATOM   2237  CB  ALA   349      54.797  34.372  59.465  1.00  0.00           C
ATOM   2238  HB1 ALA   349      54.440  34.019  58.497  1.00  0.00           H
ATOM   2239  HB2 ALA   349      54.530  33.610  60.197  1.00  0.00           H
ATOM   2240  HB3 ALA   349      54.324  35.310  59.756  1.00  0.00           H
ATOM   2241  C   ALA   349      56.672  36.080  58.652  1.00  0.00           C
ATOM   2242  O   ALA   349      56.939  35.981  57.464  1.00  0.00           O
ATOM   2243  N   SER   350      56.722  37.247  59.331  1.00  0.00           N
ATOM   2244  H   SER   350      56.513  37.210  60.319  1.00  0.00           H
ATOM   2245  CA  SER   350      56.978  38.538  58.712  1.00  0.00           C
ATOM   2246  HA  SER   350      56.280  38.770  57.908  1.00  0.00           H
ATOM   2247  CB  SER   350      56.866  39.691  59.764  1.00  0.00           C
ATOM   2248  HB2 SER   350      57.490  39.304  60.570  1.00  0.00           H
ATOM   2249  HB3 SER   350      57.199  40.644  59.351  1.00  0.00           H
ATOM   2250  OG  SER   350      55.506  39.777  60.163  1.00  0.00           O
ATOM   2251  HG  SER   350      55.225  38.980  60.619  1.00  0.00           H
ATOM   2252  C   SER   350      58.422  38.618  58.088  1.00  0.00           C
ATOM   2253  O   SER   350      58.553  39.125  56.985  1.00  0.00           O
ATOM   2254  N   SER   351      59.395  38.056  58.816  1.00  0.00           N
ATOM   2255  H   SER   351      59.171  37.853  59.780  1.00  0.00           H
ATOM   2256  CA  SER   351      60.754  37.751  58.343  1.00  0.00           C
ATOM   2257  HA  SER   351      61.309  38.602  57.950  1.00  0.00           H
ATOM   2258  CB  SER   351      61.649  37.320  59.477  1.00  0.00           C
ATOM   2259  HB2 SER   351      61.029  36.672  60.097  1.00  0.00           H
ATOM   2260  HB3 SER   351      62.482  36.726  59.102  1.00  0.00           H
ATOM   2261  OG  SER   351      62.075  38.444  60.243  1.00  0.00           O
ATOM   2262  HG  SER   351      62.615  38.019  60.913  1.00  0.00           H
ATOM   2263  C   SER   351      60.810  36.739  57.168  1.00  0.00           C
ATOM   2264  O   SER   351      61.255  37.143  56.101  1.00  0.00           O
ATOM   2265  N   ILE   352      60.062  35.568  57.328  1.00  0.00           N
ATOM   2266  H   ILE   352      59.355  35.572  58.050  1.00  0.00           H
ATOM   2267  CA  ILE   352      59.929  34.595  56.218  1.00  0.00           C
ATOM   2268  HA  ILE   352      60.949  34.259  56.030  1.00  0.00           H
ATOM   2269  CB  ILE   352      59.232  33.308  56.547  1.00  0.00           C
ATOM   2270  HB  ILE   352      58.293  33.581  57.029  1.00  0.00           H
ATOM   2271  CG2 ILE   352      59.053  32.428  55.323  1.00  0.00           C
ATOM   2272 HG21 ILE   352      59.958  32.321  54.726  1.00  0.00           H
ATOM   2273 HG22 ILE   352      58.778  31.446  55.707  1.00  0.00           H
ATOM   2274 HG23 ILE   352      58.370  32.865  54.595  1.00  0.00           H
ATOM   2275  CG1 ILE   352      60.118  32.489  57.479  1.00  0.00           C
ATOM   2276 HG12 ILE   352      60.871  31.921  56.933  1.00  0.00           H
ATOM   2277 HG13 ILE   352      60.608  33.142  58.203  1.00  0.00           H
ATOM   2278  CD1 ILE   352      59.203  31.543  58.293  1.00  0.00           C
ATOM   2279 HD11 ILE   352      58.917  30.673  57.703  1.00  0.00           H
ATOM   2280 HD12 ILE   352      59.815  31.197  59.126  1.00  0.00           H
ATOM   2281 HD13 ILE   352      58.361  32.035  58.780  1.00  0.00           H
ATOM   2282  C   ILE   352      59.425  35.266  54.892  1.00  0.00           C
ATOM   2283  O   ILE   352      60.042  35.144  53.831  1.00  0.00           O
ATOM   2284  N   TRP   353      58.437  36.114  55.003  1.00  0.00           N
ATOM   2285  H   TRP   353      57.974  36.141  55.900  1.00  0.00           H
ATOM   2286  CA  TRP   353      57.881  36.901  53.838  1.00  0.00           C
ATOM   2287  HA  TRP   353      57.810  36.164  53.038  1.00  0.00           H
ATOM   2288  CB  TRP   353      56.466  37.378  54.278  1.00  0.00           C
ATOM   2289  HB2 TRP   353      56.516  37.898  55.235  1.00  0.00           H
ATOM   2290  HB3 TRP   353      56.151  38.086  53.512  1.00  0.00           H
ATOM   2291  CG  TRP   353      55.435  36.333  54.354  1.00  0.00           C
ATOM   2292  CD1 TRP   353      54.660  35.978  55.411  1.00  0.00           C
ATOM   2293  HD1 TRP   353      54.760  36.431  56.386  1.00  0.00           H
ATOM   2294  NE1 TRP   353      53.747  35.009  54.945  1.00  0.00           N
ATOM   2295  HE1 TRP   353      53.111  34.598  55.613  1.00  0.00           H
ATOM   2296  CE2 TRP   353      53.772  34.797  53.594  1.00  0.00           C
ATOM   2297  CZ2 TRP   353      53.053  34.008  52.639  1.00  0.00           C
ATOM   2298  HZ2 TRP   353      52.271  33.342  52.973  1.00  0.00           H
ATOM   2299  CH2 TRP   353      53.520  33.890  51.309  1.00  0.00           C
ATOM   2300  HH2 TRP   353      53.086  33.181  50.620  1.00  0.00           H
ATOM   2301  CZ3 TRP   353      54.534  34.785  50.873  1.00  0.00           C
ATOM   2302  HZ3 TRP   353      54.749  34.888  49.819  1.00  0.00           H
ATOM   2303  CE3 TRP   353      55.096  35.644  51.840  1.00  0.00           C
ATOM   2304  HE3 TRP   353      55.704  36.418  51.395  1.00  0.00           H
ATOM   2305  CD2 TRP   353      54.917  35.597  53.227  1.00  0.00           C
ATOM   2306  C   TRP   353      58.950  37.882  53.278  1.00  0.00           C
ATOM   2307  O   TRP   353      58.961  38.047  52.032  1.00  0.00           O
ATOM   2308  N   TRP   354      59.810  38.514  54.086  1.00  0.00           N
ATOM   2309  H   TRP   354      59.804  38.417  55.092  1.00  0.00           H
ATOM   2310  CA  TRP   354      60.859  39.370  53.576  1.00  0.00           C
ATOM   2311  HA  TRP   354      60.344  40.106  52.960  1.00  0.00           H
ATOM   2312  CB  TRP   354      61.463  40.351  54.596  1.00  0.00           C
ATOM   2313  HB2 TRP   354      60.636  40.977  54.930  1.00  0.00           H
ATOM   2314  HB3 TRP   354      61.680  39.863  55.546  1.00  0.00           H
ATOM   2315  CG  TRP   354      62.651  41.163  54.169  1.00  0.00           C
ATOM   2316  CD1 TRP   354      62.554  42.386  53.643  1.00  0.00           C
ATOM   2317  HD1 TRP   354      61.624  42.903  53.461  1.00  0.00           H
ATOM   2318  NE1 TRP   354      63.811  42.893  53.356  1.00  0.00           N
ATOM   2319  HE1 TRP   354      63.895  43.677  52.725  1.00  0.00           H
ATOM   2320  CE2 TRP   354      64.750  42.008  53.698  1.00  0.00           C
ATOM   2321  CZ2 TRP   354      66.124  42.050  53.517  1.00  0.00           C
ATOM   2322  HZ2 TRP   354      66.656  42.918  53.158  1.00  0.00           H
ATOM   2323  CH2 TRP   354      66.871  40.954  54.028  1.00  0.00           C
ATOM   2324  HH2 TRP   354      67.949  41.016  54.004  1.00  0.00           H
ATOM   2325  CZ3 TRP   354      66.219  39.882  54.670  1.00  0.00           C
ATOM   2326  HZ3 TRP   354      66.741  39.070  55.155  1.00  0.00           H
ATOM   2327  CE3 TRP   354      64.792  39.819  54.682  1.00  0.00           C
ATOM   2328  HE3 TRP   354      64.194  39.062  55.166  1.00  0.00           H
ATOM   2329  CD2 TRP   354      64.047  40.886  54.222  1.00  0.00           C
ATOM   2330  C   TRP   354      61.863  38.432  52.779  1.00  0.00           C
ATOM   2331  O   TRP   354      62.169  38.724  51.604  1.00  0.00           O
ATOM   2332  N   VAL   355      62.168  37.190  53.259  1.00  0.00           N
ATOM   2333  H   VAL   355      61.933  37.054  54.231  1.00  0.00           H
ATOM   2334  CA  VAL   355      63.085  36.180  52.672  1.00  0.00           C
ATOM   2335  HA  VAL   355      64.046  36.572  52.341  1.00  0.00           H
ATOM   2336  CB  VAL   355      63.469  35.160  53.815  1.00  0.00           C
ATOM   2337  HB  VAL   355      62.537  34.814  54.264  1.00  0.00           H
ATOM   2338  CG1 VAL   355      64.196  33.920  53.388  1.00  0.00           C
ATOM   2339 HG11 VAL   355      64.424  33.292  54.249  1.00  0.00           H
ATOM   2340 HG12 VAL   355      63.558  33.347  52.715  1.00  0.00           H
ATOM   2341 HG13 VAL   355      65.104  34.176  52.841  1.00  0.00           H
ATOM   2342  CG2 VAL   355      64.414  35.877  54.762  1.00  0.00           C
ATOM   2343 HG21 VAL   355      65.277  36.347  54.291  1.00  0.00           H
ATOM   2344 HG22 VAL   355      63.845  36.629  55.311  1.00  0.00           H
ATOM   2345 HG23 VAL   355      64.979  35.246  55.448  1.00  0.00           H
ATOM   2346  C   VAL   355      62.395  35.736  51.377  1.00  0.00           C
ATOM   2347  O   VAL   355      63.149  35.438  50.430  1.00  0.00           O
ATOM   2348  N   ILE   356      61.088  35.681  51.227  1.00  0.00           N
ATOM   2349  H   ILE   356      60.532  35.948  52.027  1.00  0.00           H
ATOM   2350  CA  ILE   356      60.470  35.063  50.068  1.00  0.00           C
ATOM   2351  HA  ILE   356      60.941  34.102  49.859  1.00  0.00           H
ATOM   2352  CB  ILE   356      59.001  34.756  50.257  1.00  0.00           C
ATOM   2353  HB  ILE   356      58.389  35.492  50.778  1.00  0.00           H
ATOM   2354  CG2 ILE   356      58.299  34.342  48.886  1.00  0.00           C
ATOM   2355 HG21 ILE   356      57.996  35.186  48.265  1.00  0.00           H
ATOM   2356 HG22 ILE   356      59.056  33.812  48.308  1.00  0.00           H
ATOM   2357 HG23 ILE   356      57.355  33.817  49.026  1.00  0.00           H
ATOM   2358  CG1 ILE   356      58.929  33.456  51.176  1.00  0.00           C
ATOM   2359 HG12 ILE   356      59.212  32.626  50.529  1.00  0.00           H
ATOM   2360 HG13 ILE   356      59.558  33.492  52.066  1.00  0.00           H
ATOM   2361  CD1 ILE   356      57.541  33.112  51.678  1.00  0.00           C
ATOM   2362 HD11 ILE   356      57.643  32.209  52.280  1.00  0.00           H
ATOM   2363 HD12 ILE   356      57.119  33.886  52.319  1.00  0.00           H
ATOM   2364 HD13 ILE   356      56.885  32.838  50.852  1.00  0.00           H
ATOM   2365  C   ILE   356      60.615  35.989  48.861  1.00  0.00           C
ATOM   2366  O   ILE   356      61.124  35.612  47.843  1.00  0.00           O
ATOM   2367  N   LEU   357      60.226  37.318  49.006  1.00  0.00           N
ATOM   2368  H   LEU   357      59.796  37.453  49.910  1.00  0.00           H
ATOM   2369  CA  LEU   357      60.531  38.374  48.082  1.00  0.00           C
ATOM   2370  HA  LEU   357      59.879  38.125  47.245  1.00  0.00           H
ATOM   2371  CB  LEU   357      59.963  39.738  48.754  1.00  0.00           C
ATOM   2372  HB2 LEU   357      59.271  39.553  49.576  1.00  0.00           H
ATOM   2373  HB3 LEU   357      60.807  40.193  49.273  1.00  0.00           H
ATOM   2374  CG  LEU   357      59.220  40.725  47.853  1.00  0.00           C
ATOM   2375  HG  LEU   357      58.452  40.176  47.308  1.00  0.00           H
ATOM   2376  CD1 LEU   357      58.595  41.894  48.556  1.00  0.00           C
ATOM   2377 HD11 LEU   357      57.969  41.604  49.400  1.00  0.00           H
ATOM   2378 HD12 LEU   357      59.407  42.475  48.993  1.00  0.00           H
ATOM   2379 HD13 LEU   357      58.052  42.449  47.791  1.00  0.00           H
ATOM   2380  CD2 LEU   357      60.291  41.297  46.985  1.00  0.00           C
ATOM   2381 HD21 LEU   357      60.692  40.621  46.230  1.00  0.00           H
ATOM   2382 HD22 LEU   357      59.824  42.021  46.317  1.00  0.00           H
ATOM   2383 HD23 LEU   357      61.078  41.751  47.588  1.00  0.00           H
ATOM   2384  C   LEU   357      62.010  38.504  47.663  1.00  0.00           C
ATOM   2385  O   LEU   357      62.331  38.624  46.479  1.00  0.00           O
ATOM   2386  N   SER   358      62.898  38.224  48.632  1.00  0.00           N
ATOM   2387  H   SER   358      62.642  37.878  49.546  1.00  0.00           H
ATOM   2388  CA  SER   358      64.308  38.298  48.367  1.00  0.00           C
ATOM   2389  HA  SER   358      64.501  39.228  47.833  1.00  0.00           H
ATOM   2390  CB  SER   358      65.152  38.395  49.647  1.00  0.00           C
ATOM   2391  HB2 SER   358      64.929  37.476  50.189  1.00  0.00           H
ATOM   2392  HB3 SER   358      66.202  38.529  49.387  1.00  0.00           H
ATOM   2393  OG  SER   358      64.620  39.462  50.418  1.00  0.00           O
ATOM   2394  HG  SER   358      63.691  39.350  50.632  1.00  0.00           H
ATOM   2395  C   SER   358      64.821  37.183  47.499  1.00  0.00           C
ATOM   2396  O   SER   358      65.704  37.495  46.704  1.00  0.00           O
ATOM   2397  N   LEU   359      64.309  35.979  47.635  1.00  0.00           N
ATOM   2398  H   LEU   359      63.591  35.853  48.334  1.00  0.00           H
ATOM   2399  CA  LEU   359      64.495  34.910  46.684  1.00  0.00           C
ATOM   2400  HA  LEU   359      65.568  34.782  46.539  1.00  0.00           H
ATOM   2401  CB  LEU   359      63.959  33.592  47.277  1.00  0.00           C
ATOM   2402  HB2 LEU   359      64.592  33.486  48.158  1.00  0.00           H
ATOM   2403  HB3 LEU   359      62.919  33.834  47.496  1.00  0.00           H
ATOM   2404  CG  LEU   359      63.999  32.347  46.353  1.00  0.00           C
ATOM   2405  HG  LEU   359      63.241  32.372  45.569  1.00  0.00           H
ATOM   2406  CD1 LEU   359      65.316  32.099  45.677  1.00  0.00           C
ATOM   2407 HD11 LEU   359      65.382  31.164  45.120  1.00  0.00           H
ATOM   2408 HD12 LEU   359      65.501  32.866  44.925  1.00  0.00           H
ATOM   2409 HD13 LEU   359      66.110  32.099  46.424  1.00  0.00           H
ATOM   2410  CD2 LEU   359      63.695  31.111  47.278  1.00  0.00           C
ATOM   2411 HD21 LEU   359      64.349  31.178  48.147  1.00  0.00           H
ATOM   2412 HD22 LEU   359      62.685  31.294  47.645  1.00  0.00           H
ATOM   2413 HD23 LEU   359      63.857  30.146  46.797  1.00  0.00           H
ATOM   2414  C   LEU   359      63.853  35.235  45.277  1.00  0.00           C
ATOM   2415  O   LEU   359      64.468  35.061  44.221  1.00  0.00           O
ATOM   2416  N   THR   360      62.638  35.853  45.341  1.00  0.00           N
ATOM   2417  H   THR   360      62.147  35.871  46.223  1.00  0.00           H
ATOM   2418  CA  THR   360      61.970  36.205  44.018  1.00  0.00           C
ATOM   2419  HA  THR   360      61.853  35.347  43.355  1.00  0.00           H
ATOM   2420  CB  THR   360      60.507  36.787  44.094  1.00  0.00           C
ATOM   2421  HB  THR   360      60.132  36.905  43.077  1.00  0.00           H
ATOM   2422  CG2 THR   360      59.524  35.908  44.924  1.00  0.00           C
ATOM   2423 HG21 THR   360      58.603  35.934  44.342  1.00  0.00           H
ATOM   2424 HG22 THR   360      59.918  34.904  45.087  1.00  0.00           H
ATOM   2425 HG23 THR   360      59.280  36.470  45.825  1.00  0.00           H
ATOM   2426  OG1 THR   360      60.470  38.044  44.704  1.00  0.00           O
ATOM   2427  HG1 THR   360      61.047  37.987  45.469  1.00  0.00           H
ATOM   2428  C   THR   360      62.793  37.214  43.249  1.00  0.00           C
ATOM   2429  O   THR   360      62.810  37.003  42.035  1.00  0.00           O
ATOM   2430  N   TRP   361      63.503  38.220  43.833  1.00  0.00           N
ATOM   2431  H   TRP   361      63.390  38.327  44.831  1.00  0.00           H
ATOM   2432  CA  TRP   361      64.460  39.097  43.140  1.00  0.00           C
ATOM   2433  HA  TRP   361      63.860  39.571  42.363  1.00  0.00           H
ATOM   2434  CB  TRP   361      65.060  40.154  44.047  1.00  0.00           C
ATOM   2435  HB2 TRP   361      65.528  39.629  44.880  1.00  0.00           H
ATOM   2436  HB3 TRP   361      65.876  40.617  43.493  1.00  0.00           H
ATOM   2437  CG  TRP   361      64.087  41.240  44.469  1.00  0.00           C
ATOM   2438  CD1 TRP   361      63.738  41.574  45.731  1.00  0.00           C
ATOM   2439  HD1 TRP   361      64.022  41.016  46.611  1.00  0.00           H
ATOM   2440  NE1 TRP   361      63.072  42.836  45.648  1.00  0.00           N
ATOM   2441  HE1 TRP   361      62.823  43.315  46.502  1.00  0.00           H
ATOM   2442  CE2 TRP   361      63.142  43.356  44.347  1.00  0.00           C
ATOM   2443  CZ2 TRP   361      62.745  44.570  43.807  1.00  0.00           C
ATOM   2444  HZ2 TRP   361      62.384  45.303  44.513  1.00  0.00           H
ATOM   2445  CH2 TRP   361      62.836  44.760  42.398  1.00  0.00           C
ATOM   2446  HH2 TRP   361      62.411  45.676  42.014  1.00  0.00           H
ATOM   2447  CZ3 TRP   361      63.257  43.735  41.531  1.00  0.00           C
ATOM   2448  HZ3 TRP   361      63.177  43.923  40.470  1.00  0.00           H
ATOM   2449  CE3 TRP   361      63.626  42.496  42.111  1.00  0.00           C
ATOM   2450  HE3 TRP   361      63.936  41.693  41.458  1.00  0.00           H
ATOM   2451  CD2 TRP   361      63.596  42.292  43.510  1.00  0.00           C
ATOM   2452  C   TRP   361      65.520  38.256  42.494  1.00  0.00           C
ATOM   2453  O   TRP   361      65.884  38.491  41.382  1.00  0.00           O
ATOM   2454  N   PHE   362      66.120  37.316  43.260  1.00  0.00           N
ATOM   2455  H   PHE   362      65.741  37.161  44.183  1.00  0.00           H
ATOM   2456  CA  PHE   362      67.295  36.517  42.836  1.00  0.00           C
ATOM   2457  HA  PHE   362      68.052  37.230  42.510  1.00  0.00           H
ATOM   2458  CB  PHE   362      67.797  35.818  44.099  1.00  0.00           C
ATOM   2459  HB2 PHE   362      68.390  36.501  44.707  1.00  0.00           H
ATOM   2460  HB3 PHE   362      67.048  35.367  44.749  1.00  0.00           H
ATOM   2461  CG  PHE   362      68.810  34.771  43.694  1.00  0.00           C
ATOM   2462  CD1 PHE   362      70.166  35.109  43.721  1.00  0.00           C
ATOM   2463  HD1 PHE   362      70.580  36.085  43.929  1.00  0.00           H
ATOM   2464  CE1 PHE   362      71.114  34.107  43.449  1.00  0.00           C
ATOM   2465  HE1 PHE   362      72.168  34.343  43.443  1.00  0.00           H
ATOM   2466  CZ  PHE   362      70.649  32.812  43.056  1.00  0.00           C
ATOM   2467  HZ  PHE   362      71.279  32.060  42.605  1.00  0.00           H
ATOM   2468  CE2 PHE   362      69.256  32.544  42.967  1.00  0.00           C
ATOM   2469  HE2 PHE   362      68.899  31.605  42.572  1.00  0.00           H
ATOM   2470  CD2 PHE   362      68.340  33.517  43.321  1.00  0.00           C
ATOM   2471  HD2 PHE   362      67.278  33.352  43.220  1.00  0.00           H
ATOM   2472  C   PHE   362      66.912  35.606  41.633  1.00  0.00           C
ATOM   2473  O   PHE   362      67.679  35.427  40.684  1.00  0.00           O
ATOM   2474  N   LEU   363      65.775  34.965  41.715  1.00  0.00           N
ATOM   2475  H   LEU   363      65.338  35.042  42.622  1.00  0.00           H
ATOM   2476  CA  LEU   363      65.239  34.114  40.663  1.00  0.00           C
ATOM   2477  HA  LEU   363      66.058  33.421  40.472  1.00  0.00           H
ATOM   2478  CB  LEU   363      63.883  33.535  41.094  1.00  0.00           C
ATOM   2479  HB2 LEU   363      63.244  34.274  41.578  1.00  0.00           H
ATOM   2480  HB3 LEU   363      63.309  33.260  40.209  1.00  0.00           H
ATOM   2481  CG  LEU   363      63.910  32.350  42.113  1.00  0.00           C
ATOM   2482  HG  LEU   363      64.525  32.702  42.941  1.00  0.00           H
ATOM   2483  CD1 LEU   363      62.539  31.816  42.498  1.00  0.00           C
ATOM   2484 HD11 LEU   363      62.727  31.357  43.469  1.00  0.00           H
ATOM   2485 HD12 LEU   363      61.864  32.662  42.632  1.00  0.00           H
ATOM   2486 HD13 LEU   363      62.217  31.055  41.788  1.00  0.00           H
ATOM   2487  CD2 LEU   363      64.767  31.313  41.611  1.00  0.00           C
ATOM   2488 HD21 LEU   363      65.764  31.754  41.586  1.00  0.00           H
ATOM   2489 HD22 LEU   363      64.686  30.419  42.229  1.00  0.00           H
ATOM   2490 HD23 LEU   363      64.445  31.096  40.593  1.00  0.00           H
ATOM   2491  C   LEU   363      65.100  35.007  39.398  1.00  0.00           C
ATOM   2492  O   LEU   363      65.583  34.558  38.319  1.00  0.00           O
ATOM   2493  N   ALA   364      64.461  36.179  39.603  1.00  0.00           N
ATOM   2494  H   ALA   364      63.838  36.246  40.394  1.00  0.00           H
ATOM   2495  CA  ALA   364      64.135  37.087  38.516  1.00  0.00           C
ATOM   2496  HA  ALA   364      63.585  36.567  37.732  1.00  0.00           H
ATOM   2497  CB  ALA   364      63.264  38.248  38.985  1.00  0.00           C
ATOM   2498  HB1 ALA   364      63.914  38.750  39.701  1.00  0.00           H
ATOM   2499  HB2 ALA   364      63.114  38.957  38.170  1.00  0.00           H
ATOM   2500  HB3 ALA   364      62.318  37.957  39.441  1.00  0.00           H
ATOM   2501  C   ALA   364      65.318  37.605  37.696  1.00  0.00           C
ATOM   2502  O   ALA   364      65.185  37.671  36.473  1.00  0.00           O
ATOM   2503  N   ALA   365      66.392  38.012  38.434  1.00  0.00           N
ATOM   2504  H   ALA   365      66.261  38.025  39.435  1.00  0.00           H
ATOM   2505  CA  ALA   365      67.720  38.527  37.928  1.00  0.00           C
ATOM   2506  HA  ALA   365      67.574  38.935  36.928  1.00  0.00           H
ATOM   2507  CB  ALA   365      68.299  39.660  38.754  1.00  0.00           C
ATOM   2508  HB1 ALA   365      69.269  39.899  38.318  1.00  0.00           H
ATOM   2509  HB2 ALA   365      67.684  40.558  38.693  1.00  0.00           H
ATOM   2510  HB3 ALA   365      68.506  39.240  39.738  1.00  0.00           H
ATOM   2511  C   ALA   365      68.705  37.342  37.651  1.00  0.00           C
ATOM   2512  O   ALA   365      68.849  36.910  36.506  1.00  0.00           O
ATOM   2513  N   GLY   366      69.331  36.870  38.676  1.00  0.00           N
ATOM   2514  H   GLY   366      69.142  37.279  39.580  1.00  0.00           H
ATOM   2515  CA  GLY   366      70.508  36.021  38.571  1.00  0.00           C
ATOM   2516  HA2 GLY   366      71.134  36.582  37.877  1.00  0.00           H
ATOM   2517  HA3 GLY   366      70.992  35.957  39.546  1.00  0.00           H
ATOM   2518  C   GLY   366      70.312  34.680  37.972  1.00  0.00           C
ATOM   2519  O   GLY   366      71.279  34.137  37.455  1.00  0.00           O
ATOM   2520  N   MET   367      69.100  34.083  37.929  1.00  0.00           N
ATOM   2521  H   MET   367      68.363  34.502  38.478  1.00  0.00           H
ATOM   2522  CA  MET   367      68.809  32.825  37.292  1.00  0.00           C
ATOM   2523  HA  MET   367      69.745  32.366  36.972  1.00  0.00           H
ATOM   2524  CB  MET   367      67.990  31.857  38.201  1.00  0.00           C
ATOM   2525  HB2 MET   367      67.048  32.262  38.569  1.00  0.00           H
ATOM   2526  HB3 MET   367      67.780  30.957  37.624  1.00  0.00           H
ATOM   2527  CG  MET   367      68.851  31.351  39.395  1.00  0.00           C
ATOM   2528  HG2 MET   367      69.814  30.897  39.162  1.00  0.00           H
ATOM   2529  HG3 MET   367      68.996  32.255  39.985  1.00  0.00           H
ATOM   2530  SD  MET   367      67.983  30.096  40.369  1.00  0.00           S
ATOM   2531  CE  MET   367      68.466  28.678  39.329  1.00  0.00           C
ATOM   2532  HE1 MET   367      67.978  27.800  39.751  1.00  0.00           H
ATOM   2533  HE2 MET   367      68.238  28.816  38.272  1.00  0.00           H
ATOM   2534  HE3 MET   367      69.535  28.477  39.397  1.00  0.00           H
ATOM   2535  C   MET   367      67.986  33.110  36.037  1.00  0.00           C
ATOM   2536  O   MET   367      67.907  32.208  35.244  1.00  0.00           O
ATOM   2537  N   LYS   368      67.433  34.347  35.912  1.00  0.00           N
ATOM   2538  H   LYS   368      67.494  34.960  36.713  1.00  0.00           H
ATOM   2539  CA  LYS   368      66.629  34.822  34.801  1.00  0.00           C
ATOM   2540  HA  LYS   368      66.254  35.806  35.083  1.00  0.00           H
ATOM   2541  CB  LYS   368      67.600  34.982  33.557  1.00  0.00           C
ATOM   2542  HB2 LYS   368      68.564  35.312  33.942  1.00  0.00           H
ATOM   2543  HB3 LYS   368      67.650  34.044  33.003  1.00  0.00           H
ATOM   2544  CG  LYS   368      67.182  36.058  32.623  1.00  0.00           C
ATOM   2545  HG2 LYS   368      66.178  35.857  32.249  1.00  0.00           H
ATOM   2546  HG3 LYS   368      67.116  37.037  33.098  1.00  0.00           H
ATOM   2547  CD  LYS   368      68.052  36.200  31.424  1.00  0.00           C
ATOM   2548  HD2 LYS   368      69.075  36.319  31.780  1.00  0.00           H
ATOM   2549  HD3 LYS   368      68.007  35.312  30.792  1.00  0.00           H
ATOM   2550  CE  LYS   368      67.738  37.497  30.656  1.00  0.00           C
ATOM   2551  HE2 LYS   368      66.796  37.294  30.146  1.00  0.00           H
ATOM   2552  HE3 LYS   368      67.677  38.382  31.288  1.00  0.00           H
ATOM   2553  NZ  LYS   368      68.765  37.701  29.684  1.00  0.00           N
ATOM   2554  HZ1 LYS   368      69.671  37.830  30.111  1.00  0.00           H
ATOM   2555  HZ2 LYS   368      68.895  36.829  29.192  1.00  0.00           H
ATOM   2556  HZ3 LYS   368      68.512  38.456  29.063  1.00  0.00           H
ATOM   2557  C   LYS   368      65.372  33.985  34.546  1.00  0.00           C
ATOM   2558  O   LYS   368      65.054  33.607  33.411  1.00  0.00           O
ATOM   2559  N   TRP   369      64.671  33.570  35.594  1.00  0.00           N
ATOM   2560  H   TRP   369      64.949  33.904  36.506  1.00  0.00           H
ATOM   2561  CA  TRP   369      63.359  32.902  35.438  1.00  0.00           C
ATOM   2562  HA  TRP   369      63.357  32.239  34.572  1.00  0.00           H
ATOM   2563  CB  TRP   369      62.996  32.034  36.629  1.00  0.00           C
ATOM   2564  HB2 TRP   369      62.744  32.685  37.466  1.00  0.00           H
ATOM   2565  HB3 TRP   369      62.062  31.590  36.284  1.00  0.00           H
ATOM   2566  CG  TRP   369      63.880  30.834  36.981  1.00  0.00           C
ATOM   2567  CD1 TRP   369      65.046  30.430  36.470  1.00  0.00           C
ATOM   2568  HD1 TRP   369      65.612  31.042  35.783  1.00  0.00           H
ATOM   2569  NE1 TRP   369      65.508  29.324  37.120  1.00  0.00           N
ATOM   2570  HE1 TRP   369      66.302  28.792  36.793  1.00  0.00           H
ATOM   2571  CE2 TRP   369      64.613  28.919  38.135  1.00  0.00           C
ATOM   2572  CZ2 TRP   369      64.574  27.819  39.047  1.00  0.00           C
ATOM   2573  HZ2 TRP   369      65.346  27.072  38.938  1.00  0.00           H
ATOM   2574  CH2 TRP   369      63.559  27.798  39.948  1.00  0.00           C
ATOM   2575  HH2 TRP   369      63.539  27.057  40.734  1.00  0.00           H
ATOM   2576  CZ3 TRP   369      62.526  28.767  39.913  1.00  0.00           C
ATOM   2577  HZ3 TRP   369      61.789  28.773  40.703  1.00  0.00           H
ATOM   2578  CE3 TRP   369      62.466  29.661  38.859  1.00  0.00           C
ATOM   2579  HE3 TRP   369      61.702  30.421  38.792  1.00  0.00           H
ATOM   2580  CD2 TRP   369      63.587  29.847  38.024  1.00  0.00           C
ATOM   2581  C   TRP   369      62.299  33.970  35.259  1.00  0.00           C
ATOM   2582  O   TRP   369      62.360  35.077  35.873  1.00  0.00           O
ATOM   2583  N   GLY   370      61.280  33.688  34.416  1.00  0.00           N
ATOM   2584  H   GLY   370      61.262  32.801  33.934  1.00  0.00           H
ATOM   2585  CA  GLY   370      60.021  34.493  34.292  1.00  0.00           C
ATOM   2586  HA2 GLY   370      60.374  35.484  34.005  1.00  0.00           H
ATOM   2587  HA3 GLY   370      59.292  34.157  33.554  1.00  0.00           H
ATOM   2588  C   GLY   370      59.233  34.548  35.682  1.00  0.00           C
ATOM   2589  O   GLY   370      59.331  33.646  36.581  1.00  0.00           O
ATOM   2590  N   HIP   371      58.299  35.557  35.810  1.00  0.00           N
ATOM   2591  H   HIP   371      58.220  36.232  35.064  1.00  0.00           H
ATOM   2592  CA  HIP   371      57.340  35.599  36.952  1.00  0.00           C
ATOM   2593  HA  HIP   371      57.967  35.500  37.838  1.00  0.00           H
ATOM   2594  CB  HIP   371      56.697  36.986  37.070  1.00  0.00           C
ATOM   2595  HB2 HIP   371      56.047  37.078  37.939  1.00  0.00           H
ATOM   2596  HB3 HIP   371      57.552  37.655  37.168  1.00  0.00           H
ATOM   2597  CG  HIP   371      55.762  37.445  35.920  1.00  0.00           C
ATOM   2598  ND1 HIP   371      54.700  36.744  35.457  1.00  0.00           N
ATOM   2599  HD1 HIP   371      54.453  35.806  35.738  1.00  0.00           H
ATOM   2600  CE1 HIP   371      54.186  37.390  34.431  1.00  0.00           C
ATOM   2601  HE1 HIP   371      53.272  37.203  33.886  1.00  0.00           H
ATOM   2602  NE2 HIP   371      54.897  38.480  34.148  1.00  0.00           N
ATOM   2603  HE2 HIP   371      54.831  39.063  33.327  1.00  0.00           H
ATOM   2604  CD2 HIP   371      55.959  38.497  35.060  1.00  0.00           C
ATOM   2605  HD2 HIP   371      56.729  39.252  35.012  1.00  0.00           H
ATOM   2606  C   HIP   371      56.384  34.352  36.921  1.00  0.00           C
ATOM   2607  O   HIP   371      55.981  33.958  37.971  1.00  0.00           O
ATOM   2608  N   GLU   372      56.066  33.763  35.770  1.00  0.00           N
ATOM   2609  H   GLU   372      56.520  34.130  34.945  1.00  0.00           H
ATOM   2610  CA  GLU   372      55.277  32.517  35.612  1.00  0.00           C
ATOM   2611  HA  GLU   372      54.372  32.631  36.209  1.00  0.00           H
ATOM   2612  CB  GLU   372      54.936  32.191  34.160  1.00  0.00           C
ATOM   2613  HB2 GLU   372      55.795  32.471  33.550  1.00  0.00           H
ATOM   2614  HB3 GLU   372      54.739  31.122  34.079  1.00  0.00           H
ATOM   2615  CG  GLU   372      53.750  33.029  33.721  1.00  0.00           C
ATOM   2616  HG2 GLU   372      53.963  34.047  34.049  1.00  0.00           H
ATOM   2617  HG3 GLU   372      53.858  33.006  32.637  1.00  0.00           H
ATOM   2618  CD  GLU   372      52.364  32.607  34.205  1.00  0.00           C
ATOM   2619  OE1 GLU   372      51.413  33.413  34.052  1.00  0.00           O
ATOM   2620  OE2 GLU   372      52.232  31.408  34.611  1.00  0.00           O
ATOM   2621  C   GLU   372      55.921  31.253  36.198  1.00  0.00           C
ATOM   2622  O   GLU   372      55.276  30.390  36.821  1.00  0.00           O
ATOM   2623  N   ALA   373      57.226  31.194  36.019  1.00  0.00           N
ATOM   2624  H   ALA   373      57.660  31.920  35.468  1.00  0.00           H
ATOM   2625  CA  ALA   373      57.950  30.045  36.540  1.00  0.00           C
ATOM   2626  HA  ALA   373      57.438  29.093  36.406  1.00  0.00           H
ATOM   2627  CB  ALA   373      59.246  29.941  35.769  1.00  0.00           C
ATOM   2628  HB1 ALA   373      58.979  29.879  34.714  1.00  0.00           H
ATOM   2629  HB2 ALA   373      59.904  30.799  35.911  1.00  0.00           H
ATOM   2630  HB3 ALA   373      59.751  29.040  36.116  1.00  0.00           H
ATOM   2631  C   ALA   373      58.243  30.185  38.026  1.00  0.00           C
ATOM   2632  O   ALA   373      58.209  29.171  38.731  1.00  0.00           O
ATOM   2633  N   ILE   374      58.495  31.413  38.528  1.00  0.00           N
ATOM   2634  H   ILE   374      58.714  32.094  37.815  1.00  0.00           H
ATOM   2635  CA  ILE   374      58.461  31.782  39.960  1.00  0.00           C
ATOM   2636  HA  ILE   374      59.260  31.237  40.463  1.00  0.00           H
ATOM   2637  CB  ILE   374      58.642  33.335  40.179  1.00  0.00           C
ATOM   2638  HB  ILE   374      57.897  33.856  39.579  1.00  0.00           H
ATOM   2639  CG2 ILE   374      58.448  33.813  41.580  1.00  0.00           C
ATOM   2640 HG21 ILE   374      58.863  34.807  41.743  1.00  0.00           H
ATOM   2641 HG22 ILE   374      57.384  33.931  41.786  1.00  0.00           H
ATOM   2642 HG23 ILE   374      58.854  33.065  42.261  1.00  0.00           H
ATOM   2643  CG1 ILE   374      60.129  33.510  39.780  1.00  0.00           C
ATOM   2644 HG12 ILE   374      60.864  33.137  40.494  1.00  0.00           H
ATOM   2645 HG13 ILE   374      60.389  32.873  38.935  1.00  0.00           H
ATOM   2646  CD1 ILE   374      60.391  34.952  39.380  1.00  0.00           C
ATOM   2647 HD11 ILE   374      61.454  34.999  39.142  1.00  0.00           H
ATOM   2648 HD12 ILE   374      59.800  35.356  38.558  1.00  0.00           H
ATOM   2649 HD13 ILE   374      60.442  35.570  40.277  1.00  0.00           H
ATOM   2650  C   ILE   374      57.114  31.335  40.477  1.00  0.00           C
ATOM   2651  O   ILE   374      57.122  30.494  41.429  1.00  0.00           O
ATOM   2652  N   GLU   375      55.970  31.691  39.861  1.00  0.00           N
ATOM   2653  H   GLU   375      56.023  32.449  39.195  1.00  0.00           H
ATOM   2654  CA  GLU   375      54.655  31.413  40.416  1.00  0.00           C
ATOM   2655  HA  GLU   375      54.596  31.938  41.369  1.00  0.00           H
ATOM   2656  CB  GLU   375      53.642  32.096  39.428  1.00  0.00           C
ATOM   2657  HB2 GLU   375      53.963  33.137  39.421  1.00  0.00           H
ATOM   2658  HB3 GLU   375      53.663  31.629  38.443  1.00  0.00           H
ATOM   2659  CG  GLU   375      52.167  32.250  39.932  1.00  0.00           C
ATOM   2660  HG2 GLU   375      51.646  31.335  39.651  1.00  0.00           H
ATOM   2661  HG3 GLU   375      52.237  32.529  40.983  1.00  0.00           H
ATOM   2662  CD  GLU   375      51.461  33.449  39.297  1.00  0.00           C
ATOM   2663  OE1 GLU   375      51.134  33.468  38.095  1.00  0.00           O
ATOM   2664  OE2 GLU   375      51.154  34.400  40.064  1.00  0.00           O
ATOM   2665  C   GLU   375      54.297  29.908  40.554  1.00  0.00           C
ATOM   2666  O   GLU   375      53.730  29.421  41.522  1.00  0.00           O
ATOM   2667  N   ALA   376      54.725  29.070  39.566  1.00  0.00           N
ATOM   2668  H   ALA   376      55.145  29.603  38.818  1.00  0.00           H
ATOM   2669  CA  ALA   376      54.688  27.607  39.380  1.00  0.00           C
ATOM   2670  HA  ALA   376      53.629  27.375  39.268  1.00  0.00           H
ATOM   2671  CB  ALA   376      55.478  27.215  38.184  1.00  0.00           C
ATOM   2672  HB1 ALA   376      55.472  26.140  38.004  1.00  0.00           H
ATOM   2673  HB2 ALA   376      55.043  27.720  37.321  1.00  0.00           H
ATOM   2674  HB3 ALA   376      56.549  27.326  38.357  1.00  0.00           H
ATOM   2675  C   ALA   376      55.202  26.924  40.662  1.00  0.00           C
ATOM   2676  O   ALA   376      54.748  25.841  41.019  1.00  0.00           O
ATOM   2677  N   ASN   377      56.137  27.541  41.412  1.00  0.00           N
ATOM   2678  H   ASN   377      56.436  28.450  41.091  1.00  0.00           H
ATOM   2679  CA  ASN   377      56.801  26.916  42.531  1.00  0.00           C
ATOM   2680  HA  ASN   377      56.586  25.853  42.637  1.00  0.00           H
ATOM   2681  CB  ASN   377      58.235  27.144  42.232  1.00  0.00           C
ATOM   2682  HB2 ASN   377      58.380  28.203  42.016  1.00  0.00           H
ATOM   2683  HB3 ASN   377      58.792  26.914  43.140  1.00  0.00           H
ATOM   2684  CG  ASN   377      58.708  26.245  41.056  1.00  0.00           C
ATOM   2685  OD1 ASN   377      58.482  25.078  41.020  1.00  0.00           O
ATOM   2686  ND2 ASN   377      59.238  26.922  40.068  1.00  0.00           N
ATOM   2687 HD21 ASN   377      59.411  26.378  39.235  1.00  0.00           H
ATOM   2688 HD22 ASN   377      59.174  27.913  39.884  1.00  0.00           H
ATOM   2689  C   ASN   377      56.348  27.503  43.853  1.00  0.00           C
ATOM   2690  O   ASN   377      56.837  27.207  44.966  1.00  0.00           O
ATOM   2691  N   SER   378      55.447  28.475  43.800  1.00  0.00           N
ATOM   2692  H   SER   378      55.101  28.815  42.914  1.00  0.00           H
ATOM   2693  CA  SER   378      55.111  29.344  45.029  1.00  0.00           C
ATOM   2694  HA  SER   378      56.049  29.810  45.331  1.00  0.00           H
ATOM   2695  CB  SER   378      54.121  30.479  44.595  1.00  0.00           C
ATOM   2696  HB2 SER   378      53.984  31.100  45.481  1.00  0.00           H
ATOM   2697  HB3 SER   378      54.560  31.004  43.746  1.00  0.00           H
ATOM   2698  OG  SER   378      52.845  29.960  44.211  1.00  0.00           O
ATOM   2699  HG  SER   378      52.952  29.595  43.329  1.00  0.00           H
ATOM   2700  C   SER   378      54.550  28.541  46.184  1.00  0.00           C
ATOM   2701  O   SER   378      54.829  28.830  47.339  1.00  0.00           O
ATOM   2702  N   GLN   379      53.748  27.524  45.981  1.00  0.00           N
ATOM   2703  H   GLN   379      53.473  27.338  45.027  1.00  0.00           H
ATOM   2704  CA  GLN   379      53.352  26.498  46.948  1.00  0.00           C
ATOM   2705  HA  GLN   379      52.703  27.043  47.634  1.00  0.00           H
ATOM   2706  CB  GLN   379      52.459  25.378  46.396  1.00  0.00           C
ATOM   2707  HB2 GLN   379      52.218  24.776  47.272  1.00  0.00           H
ATOM   2708  HB3 GLN   379      51.479  25.669  46.019  1.00  0.00           H
ATOM   2709  CG  GLN   379      53.267  24.397  45.469  1.00  0.00           C
ATOM   2710  HG2 GLN   379      54.123  24.009  46.021  1.00  0.00           H
ATOM   2711  HG3 GLN   379      52.617  23.540  45.294  1.00  0.00           H
ATOM   2712  CD  GLN   379      53.543  24.901  44.049  1.00  0.00           C
ATOM   2713  OE1 GLN   379      53.142  25.954  43.608  1.00  0.00           O
ATOM   2714  NE2 GLN   379      54.229  24.137  43.311  1.00  0.00           N
ATOM   2715 HE21 GLN   379      54.477  24.573  42.435  1.00  0.00           H
ATOM   2716 HE22 GLN   379      54.504  23.207  43.596  1.00  0.00           H
ATOM   2717  C   GLN   379      54.474  26.093  47.889  1.00  0.00           C
ATOM   2718  O   GLN   379      54.215  25.907  49.096  1.00  0.00           O
ATOM   2719  N   TYR   380      55.699  25.968  47.392  1.00  0.00           N
ATOM   2720  H   TYR   380      55.882  26.139  46.414  1.00  0.00           H
ATOM   2721  CA  TYR   380      56.791  25.481  48.243  1.00  0.00           C
ATOM   2722  HA  TYR   380      56.428  24.698  48.908  1.00  0.00           H
ATOM   2723  CB  TYR   380      57.944  24.853  47.322  1.00  0.00           C
ATOM   2724  HB2 TYR   380      58.421  25.746  46.919  1.00  0.00           H
ATOM   2725  HB3 TYR   380      58.695  24.469  48.012  1.00  0.00           H
ATOM   2726  CG  TYR   380      57.546  23.933  46.273  1.00  0.00           C
ATOM   2727  CD1 TYR   380      56.868  22.743  46.657  1.00  0.00           C
ATOM   2728  HD1 TYR   380      56.845  22.455  47.698  1.00  0.00           H
ATOM   2729  CE1 TYR   380      56.425  21.917  45.631  1.00  0.00           C
ATOM   2730  HE1 TYR   380      55.831  21.044  45.855  1.00  0.00           H
ATOM   2731  CZ  TYR   380      56.643  22.147  44.251  1.00  0.00           C
ATOM   2732  OH  TYR   380      56.099  21.325  43.370  1.00  0.00           O
ATOM   2733  HH  TYR   380      55.453  20.658  43.616  1.00  0.00           H
ATOM   2734  CE2 TYR   380      57.313  23.332  43.875  1.00  0.00           C
ATOM   2735  HE2 TYR   380      57.506  23.599  42.847  1.00  0.00           H
ATOM   2736  CD2 TYR   380      57.798  24.178  44.894  1.00  0.00           C
ATOM   2737  HD2 TYR   380      58.280  25.120  44.678  1.00  0.00           H
ATOM   2738  C   TYR   380      57.445  26.580  49.115  1.00  0.00           C
ATOM   2739  O   TYR   380      57.826  26.326  50.280  1.00  0.00           O
ATOM   2740  N   PHE   381      57.504  27.800  48.572  1.00  0.00           N
ATOM   2741  H   PHE   381      57.089  27.882  47.655  1.00  0.00           H
ATOM   2742  CA  PHE   381      57.757  29.012  49.296  1.00  0.00           C
ATOM   2743  HA  PHE   381      58.658  28.893  49.899  1.00  0.00           H
ATOM   2744  CB  PHE   381      57.758  30.355  48.504  1.00  0.00           C
ATOM   2745  HB2 PHE   381      56.714  30.577  48.284  1.00  0.00           H
ATOM   2746  HB3 PHE   381      58.023  31.129  49.225  1.00  0.00           H
ATOM   2747  CG  PHE   381      58.548  30.422  47.199  1.00  0.00           C
ATOM   2748  CD1 PHE   381      59.490  29.446  46.766  1.00  0.00           C
ATOM   2749  HD1 PHE   381      59.824  28.619  47.374  1.00  0.00           H
ATOM   2750  CE1 PHE   381      60.139  29.582  45.524  1.00  0.00           C
ATOM   2751  HE1 PHE   381      60.758  28.753  45.214  1.00  0.00           H
ATOM   2752  CZ  PHE   381      59.785  30.624  44.682  1.00  0.00           C
ATOM   2753  HZ  PHE   381      60.159  30.742  43.675  1.00  0.00           H
ATOM   2754  CE2 PHE   381      58.873  31.554  45.143  1.00  0.00           C
ATOM   2755  HE2 PHE   381      58.738  32.441  44.543  1.00  0.00           H
ATOM   2756  CD2 PHE   381      58.208  31.433  46.353  1.00  0.00           C
ATOM   2757  HD2 PHE   381      57.438  32.154  46.586  1.00  0.00           H
ATOM   2758  C   PHE   381      56.735  29.200  50.466  1.00  0.00           C
ATOM   2759  O   PHE   381      57.117  29.547  51.612  1.00  0.00           O
ATOM   2760  N   HID   382      55.461  29.011  50.200  1.00  0.00           N
ATOM   2761  H   HID   382      55.206  28.737  49.261  1.00  0.00           H
ATOM   2762  CA  HID   382      54.429  28.973  51.165  1.00  0.00           C
ATOM   2763  HA  HID   382      54.446  29.976  51.592  1.00  0.00           H
ATOM   2764  CB  HID   382      53.038  28.877  50.520  1.00  0.00           C
ATOM   2765  HB2 HID   382      52.900  27.838  50.221  1.00  0.00           H
ATOM   2766  HB3 HID   382      52.360  29.131  51.335  1.00  0.00           H
ATOM   2767  CG  HID   382      52.660  29.821  49.420  1.00  0.00           C
ATOM   2768  ND1 HID   382      51.468  29.974  48.689  1.00  0.00           N
ATOM   2769  HD1 HID   382      50.607  29.528  48.973  1.00  0.00           H
ATOM   2770  CE1 HID   382      51.642  30.865  47.684  1.00  0.00           C
ATOM   2771  HE1 HID   382      50.928  31.093  46.905  1.00  0.00           H
ATOM   2772  NE2 HID   382      52.840  31.523  47.851  1.00  0.00           N
ATOM   2773  CD2 HID   382      53.481  30.800  48.905  1.00  0.00           C
ATOM   2774  HD2 HID   382      54.389  31.124  49.392  1.00  0.00           H
ATOM   2775  C   HID   382      54.570  27.985  52.328  1.00  0.00           C
ATOM   2776  O   HID   382      54.332  28.346  53.479  1.00  0.00           O
ATOM   2777  N   LEU   383      54.941  26.687  52.103  1.00  0.00           N
ATOM   2778  H   LEU   383      55.270  26.427  51.184  1.00  0.00           H
ATOM   2779  CA  LEU   383      55.171  25.653  53.104  1.00  0.00           C
ATOM   2780  HA  LEU   383      54.201  25.397  53.531  1.00  0.00           H
ATOM   2781  CB  LEU   383      55.734  24.372  52.398  1.00  0.00           C
ATOM   2782  HB2 LEU   383      54.982  24.097  51.658  1.00  0.00           H
ATOM   2783  HB3 LEU   383      56.669  24.683  51.932  1.00  0.00           H
ATOM   2784  CG  LEU   383      55.991  23.196  53.307  1.00  0.00           C
ATOM   2785  HG  LEU   383      56.844  23.366  53.964  1.00  0.00           H
ATOM   2786  CD1 LEU   383      54.731  22.740  53.996  1.00  0.00           C
ATOM   2787 HD11 LEU   383      54.544  23.305  54.909  1.00  0.00           H
ATOM   2788 HD12 LEU   383      53.940  22.782  53.248  1.00  0.00           H
ATOM   2789 HD13 LEU   383      54.787  21.668  54.183  1.00  0.00           H
ATOM   2790  CD2 LEU   383      56.474  22.130  52.323  1.00  0.00           C
ATOM   2791 HD21 LEU   383      56.743  21.232  52.878  1.00  0.00           H
ATOM   2792 HD22 LEU   383      55.625  21.773  51.740  1.00  0.00           H
ATOM   2793 HD23 LEU   383      57.376  22.343  51.750  1.00  0.00           H
ATOM   2794  C   LEU   383      56.071  26.199  54.262  1.00  0.00           C
ATOM   2795  O   LEU   383      55.737  26.124  55.435  1.00  0.00           O
ATOM   2796  N   ALA   384      57.229  26.776  53.854  1.00  0.00           N
ATOM   2797  H   ALA   384      57.337  26.873  52.855  1.00  0.00           H
ATOM   2798  CA  ALA   384      58.109  27.434  54.819  1.00  0.00           C
ATOM   2799  HA  ALA   384      58.620  26.756  55.503  1.00  0.00           H
ATOM   2800  CB  ALA   384      59.238  28.162  54.048  1.00  0.00           C
ATOM   2801  HB1 ALA   384      58.950  29.150  53.688  1.00  0.00           H
ATOM   2802  HB2 ALA   384      60.063  28.269  54.752  1.00  0.00           H
ATOM   2803  HB3 ALA   384      59.710  27.582  53.255  1.00  0.00           H
ATOM   2804  C   ALA   384      57.479  28.565  55.724  1.00  0.00           C
ATOM   2805  O   ALA   384      57.840  28.674  56.922  1.00  0.00           O
ATOM   2806  N   ALA   385      56.597  29.416  55.111  1.00  0.00           N
ATOM   2807  H   ALA   385      56.470  29.208  54.131  1.00  0.00           H
ATOM   2808  CA  ALA   385      55.940  30.577  55.751  1.00  0.00           C
ATOM   2809  HA  ALA   385      56.673  31.141  56.328  1.00  0.00           H
ATOM   2810  CB  ALA   385      55.453  31.466  54.650  1.00  0.00           C
ATOM   2811  HB1 ALA   385      55.327  32.500  54.971  1.00  0.00           H
ATOM   2812  HB2 ALA   385      56.053  31.345  53.749  1.00  0.00           H
ATOM   2813  HB3 ALA   385      54.464  31.085  54.394  1.00  0.00           H
ATOM   2814  C   ALA   385      54.836  30.213  56.757  1.00  0.00           C
ATOM   2815  O   ALA   385      54.390  31.151  57.414  1.00  0.00           O
ATOM   2816  N   TRP   386      54.450  29.006  57.017  1.00  0.00           N
ATOM   2817  H   TRP   386      54.702  28.323  56.317  1.00  0.00           H
ATOM   2818  CA  TRP   386      53.568  28.580  58.135  1.00  0.00           C
ATOM   2819  HA  TRP   386      53.538  29.429  58.818  1.00  0.00           H
ATOM   2820  CB  TRP   386      52.130  28.361  57.639  1.00  0.00           C
ATOM   2821  HB2 TRP   386      51.498  28.390  58.527  1.00  0.00           H
ATOM   2822  HB3 TRP   386      51.972  29.222  56.990  1.00  0.00           H
ATOM   2823  CG  TRP   386      51.873  27.103  56.863  1.00  0.00           C
ATOM   2824  CD1 TRP   386      51.944  27.006  55.503  1.00  0.00           C
ATOM   2825  HD1 TRP   386      52.111  27.843  54.842  1.00  0.00           H
ATOM   2826  NE1 TRP   386      51.694  25.704  55.121  1.00  0.00           N
ATOM   2827  HE1 TRP   386      51.476  25.424  54.175  1.00  0.00           H
ATOM   2828  CE2 TRP   386      51.475  24.903  56.222  1.00  0.00           C
ATOM   2829  CZ2 TRP   386      51.191  23.536  56.357  1.00  0.00           C
ATOM   2830  HZ2 TRP   386      51.182  22.910  55.477  1.00  0.00           H
ATOM   2831  CH2 TRP   386      51.117  22.892  57.612  1.00  0.00           C
ATOM   2832  HH2 TRP   386      50.885  21.837  57.623  1.00  0.00           H
ATOM   2833  CZ3 TRP   386      51.344  23.747  58.753  1.00  0.00           C
ATOM   2834  HZ3 TRP   386      51.466  23.396  59.767  1.00  0.00           H
ATOM   2835  CE3 TRP   386      51.641  25.149  58.640  1.00  0.00           C
ATOM   2836  HE3 TRP   386      51.916  25.745  59.497  1.00  0.00           H
ATOM   2837  CD2 TRP   386      51.625  25.750  57.349  1.00  0.00           C
ATOM   2838  C   TRP   386      54.090  27.396  58.899  1.00  0.00           C
ATOM   2839  O   TRP   386      53.990  27.427  60.172  1.00  0.00           O
ATOM   2840  N   ALA   387      54.729  26.394  58.300  1.00  0.00           N
ATOM   2841  H   ALA   387      54.728  26.369  57.290  1.00  0.00           H
ATOM   2842  CA  ALA   387      55.244  25.225  58.975  1.00  0.00           C
ATOM   2843  HA  ALA   387      54.422  24.691  59.453  1.00  0.00           H
ATOM   2844  CB  ALA   387      55.690  24.166  57.979  1.00  0.00           C
ATOM   2845  HB1 ALA   387      56.490  24.530  57.335  1.00  0.00           H
ATOM   2846  HB2 ALA   387      56.170  23.366  58.543  1.00  0.00           H
ATOM   2847  HB3 ALA   387      54.876  23.746  57.388  1.00  0.00           H
ATOM   2848  C   ALA   387      56.382  25.555  60.048  1.00  0.00           C
ATOM   2849  O   ALA   387      56.404  25.046  61.126  1.00  0.00           O
ATOM   2850  N   VAL   388      57.314  26.397  59.636  1.00  0.00           N
ATOM   2851  H   VAL   388      57.216  26.740  58.691  1.00  0.00           H
ATOM   2852  CA  VAL   388      58.460  26.849  60.458  1.00  0.00           C
ATOM   2853  HA  VAL   388      58.944  25.975  60.893  1.00  0.00           H
ATOM   2854  CB  VAL   388      59.505  27.509  59.674  1.00  0.00           C
ATOM   2855  HB  VAL   388      59.200  28.415  59.150  1.00  0.00           H
ATOM   2856  CG1 VAL   388      60.808  27.812  60.451  1.00  0.00           C
ATOM   2857 HG11 VAL   388      60.648  28.652  61.128  1.00  0.00           H
ATOM   2858 HG12 VAL   388      61.112  26.900  60.964  1.00  0.00           H
ATOM   2859 HG13 VAL   388      61.662  28.200  59.895  1.00  0.00           H
ATOM   2860  CG2 VAL   388      59.983  26.554  58.595  1.00  0.00           C
ATOM   2861 HG21 VAL   388      60.375  25.707  59.158  1.00  0.00           H
ATOM   2862 HG22 VAL   388      59.116  26.409  57.950  1.00  0.00           H
ATOM   2863 HG23 VAL   388      60.778  27.018  58.011  1.00  0.00           H
ATOM   2864  C   VAL   388      58.057  27.619  61.691  1.00  0.00           C
ATOM   2865  O   VAL   388      58.375  27.188  62.840  1.00  0.00           O
ATOM   2866  N   PRO   389      57.315  28.748  61.493  1.00  0.00           N
ATOM   2867  CD  PRO   389      56.915  29.371  60.233  1.00  0.00           C
ATOM   2868  HD2 PRO   389      56.421  28.663  59.568  1.00  0.00           H
ATOM   2869  HD3 PRO   389      57.737  29.716  59.606  1.00  0.00           H
ATOM   2870  CG  PRO   389      55.874  30.509  60.546  1.00  0.00           C
ATOM   2871  HG2 PRO   389      54.880  30.270  60.166  1.00  0.00           H
ATOM   2872  HG3 PRO   389      56.127  31.450  60.059  1.00  0.00           H
ATOM   2873  CB  PRO   389      55.777  30.528  62.038  1.00  0.00           C
ATOM   2874  HB2 PRO   389      54.726  30.370  62.279  1.00  0.00           H
ATOM   2875  HB3 PRO   389      56.091  31.524  62.348  1.00  0.00           H
ATOM   2876  CA  PRO   389      56.657  29.454  62.633  1.00  0.00           C
ATOM   2877  HA  PRO   389      57.467  29.887  63.220  1.00  0.00           H
ATOM   2878  C   PRO   389      55.784  28.520  63.584  1.00  0.00           C
ATOM   2879  O   PRO   389      55.961  28.666  64.807  1.00  0.00           O
ATOM   2880  N   ALA   390      55.020  27.597  63.029  1.00  0.00           N
ATOM   2881  H   ALA   390      54.765  27.770  62.067  1.00  0.00           H
ATOM   2882  CA  ALA   390      54.229  26.596  63.705  1.00  0.00           C
ATOM   2883  HA  ALA   390      53.550  27.086  64.403  1.00  0.00           H
ATOM   2884  CB  ALA   390      53.336  25.926  62.709  1.00  0.00           C
ATOM   2885  HB1 ALA   390      52.568  26.584  62.302  1.00  0.00           H
ATOM   2886  HB2 ALA   390      53.892  25.535  61.857  1.00  0.00           H
ATOM   2887  HB3 ALA   390      52.771  25.139  63.208  1.00  0.00           H
ATOM   2888  C   ALA   390      55.092  25.623  64.516  1.00  0.00           C
ATOM   2889  O   ALA   390      54.824  25.405  65.719  1.00  0.00           O
ATOM   2890  N   VAL   391      55.997  24.746  63.964  1.00  0.00           N
ATOM   2891  H   VAL   391      56.165  24.825  62.971  1.00  0.00           H
ATOM   2892  CA  VAL   391      56.905  23.947  64.795  1.00  0.00           C
ATOM   2893  HA  VAL   391      56.269  23.145  65.171  1.00  0.00           H
ATOM   2894  CB  VAL   391      58.010  23.426  63.875  1.00  0.00           C
ATOM   2895  HB  VAL   391      58.544  24.272  63.442  1.00  0.00           H
ATOM   2896  CG1 VAL   391      59.118  22.632  64.675  1.00  0.00           C
ATOM   2897 HG11 VAL   391      58.639  22.044  65.457  1.00  0.00           H
ATOM   2898 HG12 VAL   391      59.720  22.012  64.011  1.00  0.00           H
ATOM   2899 HG13 VAL   391      59.757  23.260  65.296  1.00  0.00           H
ATOM   2900  CG2 VAL   391      57.475  22.521  62.760  1.00  0.00           C
ATOM   2901 HG21 VAL   391      57.252  21.544  63.189  1.00  0.00           H
ATOM   2902 HG22 VAL   391      56.548  22.938  62.367  1.00  0.00           H
ATOM   2903 HG23 VAL   391      58.263  22.410  62.015  1.00  0.00           H
ATOM   2904  C   VAL   391      57.586  24.752  65.926  1.00  0.00           C
ATOM   2905  O   VAL   391      57.584  24.267  67.084  1.00  0.00           O
ATOM   2906  N   LYS   392      58.097  25.953  65.721  1.00  0.00           N
ATOM   2907  H   LYS   392      57.947  26.425  64.841  1.00  0.00           H
ATOM   2908  CA  LYS   392      58.866  26.708  66.743  1.00  0.00           C
ATOM   2909  HA  LYS   392      59.402  25.919  67.270  1.00  0.00           H
ATOM   2910  CB  LYS   392      59.583  27.888  66.127  1.00  0.00           C
ATOM   2911  HB2 LYS   392      60.042  27.431  65.251  1.00  0.00           H
ATOM   2912  HB3 LYS   392      58.913  28.658  65.744  1.00  0.00           H
ATOM   2913  CG  LYS   392      60.795  28.403  67.000  1.00  0.00           C
ATOM   2914  HG2 LYS   392      60.336  29.034  67.761  1.00  0.00           H
ATOM   2915  HG3 LYS   392      61.189  27.544  67.544  1.00  0.00           H
ATOM   2916  CD  LYS   392      61.862  29.166  66.272  1.00  0.00           C
ATOM   2917  HD2 LYS   392      61.436  29.953  65.650  1.00  0.00           H
ATOM   2918  HD3 LYS   392      62.620  29.445  67.003  1.00  0.00           H
ATOM   2919  CE  LYS   392      62.673  28.330  65.279  1.00  0.00           C
ATOM   2920  HE2 LYS   392      61.995  27.797  64.612  1.00  0.00           H
ATOM   2921  HE3 LYS   392      63.165  29.042  64.616  1.00  0.00           H
ATOM   2922  NZ  LYS   392      63.756  27.546  65.960  1.00  0.00           N
ATOM   2923  HZ1 LYS   392      64.346  27.042  65.314  1.00  0.00           H
ATOM   2924  HZ2 LYS   392      64.350  28.141  66.520  1.00  0.00           H
ATOM   2925  HZ3 LYS   392      63.407  26.844  66.597  1.00  0.00           H
ATOM   2926  C   LYS   392      57.925  27.292  67.823  1.00  0.00           C
ATOM   2927  O   LYS   392      58.233  27.255  69.007  1.00  0.00           O
ATOM   2928  N   THR   393      56.733  27.782  67.389  1.00  0.00           N
ATOM   2929  H   THR   393      56.655  27.904  66.390  1.00  0.00           H
ATOM   2930  CA  THR   393      55.662  28.224  68.307  1.00  0.00           C
ATOM   2931  HA  THR   393      55.935  29.057  68.954  1.00  0.00           H
ATOM   2932  CB  THR   393      54.492  28.826  67.494  1.00  0.00           C
ATOM   2933  HB  THR   393      54.159  28.181  66.680  1.00  0.00           H
ATOM   2934  CG2 THR   393      53.239  29.177  68.341  1.00  0.00           C
ATOM   2935 HG21 THR   393      52.488  29.663  67.719  1.00  0.00           H
ATOM   2936 HG22 THR   393      52.862  28.236  68.743  1.00  0.00           H
ATOM   2937 HG23 THR   393      53.427  29.905  69.130  1.00  0.00           H
ATOM   2938  OG1 THR   393      54.846  29.996  66.925  1.00  0.00           O
ATOM   2939  HG1 THR   393      55.210  29.795  66.059  1.00  0.00           H
ATOM   2940  C   THR   393      55.331  27.104  69.293  1.00  0.00           C
ATOM   2941  O   THR   393      55.422  27.338  70.505  1.00  0.00           O
ATOM   2942  N   ILE   394      55.094  25.883  68.772  1.00  0.00           N
ATOM   2943  H   ILE   394      54.971  25.748  67.779  1.00  0.00           H
ATOM   2944  CA  ILE   394      54.984  24.712  69.669  1.00  0.00           C
ATOM   2945  HA  ILE   394      54.243  24.816  70.462  1.00  0.00           H
ATOM   2946  CB  ILE   394      54.526  23.435  68.942  1.00  0.00           C
ATOM   2947  HB  ILE   394      55.173  23.445  68.065  1.00  0.00           H
ATOM   2948  CG2 ILE   394      54.674  22.116  69.733  1.00  0.00           C
ATOM   2949 HG21 ILE   394      55.744  21.966  69.877  1.00  0.00           H
ATOM   2950 HG22 ILE   394      54.060  22.175  70.631  1.00  0.00           H
ATOM   2951 HG23 ILE   394      54.270  21.237  69.230  1.00  0.00           H
ATOM   2952  CG1 ILE   394      53.005  23.435  68.536  1.00  0.00           C
ATOM   2953 HG12 ILE   394      52.407  23.101  69.384  1.00  0.00           H
ATOM   2954 HG13 ILE   394      52.776  24.490  68.382  1.00  0.00           H
ATOM   2955  CD1 ILE   394      52.708  22.684  67.262  1.00  0.00           C
ATOM   2956 HD11 ILE   394      52.992  21.633  67.316  1.00  0.00           H
ATOM   2957 HD12 ILE   394      51.629  22.569  67.156  1.00  0.00           H
ATOM   2958 HD13 ILE   394      53.273  23.219  66.499  1.00  0.00           H
ATOM   2959  C   ILE   394      56.162  24.506  70.530  1.00  0.00           C
ATOM   2960  O   ILE   394      55.996  24.121  71.709  1.00  0.00           O
ATOM   2961  N   THR   395      57.412  24.685  70.046  1.00  0.00           N
ATOM   2962  H   THR   395      57.470  24.763  69.041  1.00  0.00           H
ATOM   2963  CA  THR   395      58.644  24.309  70.678  1.00  0.00           C
ATOM   2964  HA  THR   395      58.691  23.246  70.916  1.00  0.00           H
ATOM   2965  CB  THR   395      59.740  24.519  69.736  1.00  0.00           C
ATOM   2966  HB  THR   395      59.805  25.604  69.646  1.00  0.00           H
ATOM   2967  CG2 THR   395      61.074  23.994  70.300  1.00  0.00           C
ATOM   2968 HG21 THR   395      61.258  24.465  71.265  1.00  0.00           H
ATOM   2969 HG22 THR   395      60.831  22.958  70.532  1.00  0.00           H
ATOM   2970 HG23 THR   395      61.893  23.990  69.580  1.00  0.00           H
ATOM   2971  OG1 THR   395      59.682  23.761  68.634  1.00  0.00           O
ATOM   2972  HG1 THR   395      58.877  24.032  68.187  1.00  0.00           H
ATOM   2973  C   THR   395      58.757  25.064  72.034  1.00  0.00           C
ATOM   2974  O   THR   395      58.931  24.480  73.119  1.00  0.00           O
ATOM   2975  N   ILE   396      58.586  26.390  71.916  1.00  0.00           N
ATOM   2976  H   ILE   396      58.386  26.654  70.961  1.00  0.00           H
ATOM   2977  CA  ILE   396      58.730  27.344  73.027  1.00  0.00           C
ATOM   2978  HA  ILE   396      59.740  27.315  73.436  1.00  0.00           H
ATOM   2979  CB  ILE   396      58.695  28.724  72.480  1.00  0.00           C
ATOM   2980  HB  ILE   396      57.757  28.804  71.932  1.00  0.00           H
ATOM   2981  CG2 ILE   396      58.533  29.869  73.539  1.00  0.00           C
ATOM   2982 HG21 ILE   396      59.476  30.045  74.056  1.00  0.00           H
ATOM   2983 HG22 ILE   396      58.298  30.829  73.078  1.00  0.00           H
ATOM   2984 HG23 ILE   396      57.772  29.637  74.284  1.00  0.00           H
ATOM   2985  CG1 ILE   396      59.827  29.056  71.604  1.00  0.00           C
ATOM   2986 HG12 ILE   396      60.673  29.358  72.221  1.00  0.00           H
ATOM   2987 HG13 ILE   396      60.128  28.190  71.015  1.00  0.00           H
ATOM   2988  CD1 ILE   396      59.625  30.205  70.593  1.00  0.00           C
ATOM   2989 HD11 ILE   396      60.564  30.242  70.041  1.00  0.00           H
ATOM   2990 HD12 ILE   396      58.854  29.962  69.862  1.00  0.00           H
ATOM   2991 HD13 ILE   396      59.430  31.166  71.070  1.00  0.00           H
ATOM   2992  C   ILE   396      57.793  27.105  74.198  1.00  0.00           C
ATOM   2993  O   ILE   396      58.228  27.112  75.341  1.00  0.00           O
ATOM   2994  N   LEU   397      56.563  26.801  73.814  1.00  0.00           N
ATOM   2995  H   LEU   397      56.344  27.029  72.854  1.00  0.00           H
ATOM   2996  CA  LEU   397      55.453  26.426  74.722  1.00  0.00           C
ATOM   2997  HA  LEU   397      55.310  27.237  75.436  1.00  0.00           H
ATOM   2998  CB  LEU   397      54.124  26.341  73.897  1.00  0.00           C
ATOM   2999  HB2 LEU   397      54.304  25.639  73.084  1.00  0.00           H
ATOM   3000  HB3 LEU   397      53.322  25.977  74.539  1.00  0.00           H
ATOM   3001  CG  LEU   397      53.592  27.663  73.301  1.00  0.00           C
ATOM   3002  HG  LEU   397      54.402  28.155  72.763  1.00  0.00           H
ATOM   3003  CD1 LEU   397      52.525  27.413  72.252  1.00  0.00           C
ATOM   3004 HD11 LEU   397      51.609  27.016  72.692  1.00  0.00           H
ATOM   3005 HD12 LEU   397      52.333  28.339  71.710  1.00  0.00           H
ATOM   3006 HD13 LEU   397      52.972  26.758  71.505  1.00  0.00           H
ATOM   3007  CD2 LEU   397      53.041  28.593  74.371  1.00  0.00           C
ATOM   3008 HD21 LEU   397      53.018  29.606  73.970  1.00  0.00           H
ATOM   3009 HD22 LEU   397      52.143  28.296  74.912  1.00  0.00           H
ATOM   3010 HD23 LEU   397      53.731  28.567  75.214  1.00  0.00           H
ATOM   3011  C   LEU   397      55.658  25.160  75.492  1.00  0.00           C
ATOM   3012  O   LEU   397      55.716  25.138  76.722  1.00  0.00           O
ATOM   3013  N   ALA   398      55.997  24.122  74.727  1.00  0.00           N
ATOM   3014  H   ALA   398      55.933  24.232  73.725  1.00  0.00           H
ATOM   3015  CA  ALA   398      56.480  22.891  75.263  1.00  0.00           C
ATOM   3016  HA  ALA   398      55.705  22.442  75.885  1.00  0.00           H
ATOM   3017  CB  ALA   398      56.613  21.840  74.160  1.00  0.00           C
ATOM   3018  HB1 ALA   398      55.728  21.895  73.526  1.00  0.00           H
ATOM   3019  HB2 ALA   398      57.440  22.004  73.470  1.00  0.00           H
ATOM   3020  HB3 ALA   398      56.601  20.804  74.498  1.00  0.00           H
ATOM   3021  C   ALA   398      57.776  22.883  76.107  1.00  0.00           C
ATOM   3022  O   ALA   398      57.794  22.216  77.143  1.00  0.00           O
ATOM   3023  N   MET   399      58.837  23.521  75.680  1.00  0.00           N
ATOM   3024  H   MET   399      58.651  24.095  74.870  1.00  0.00           H
ATOM   3025  CA  MET   399      60.106  23.775  76.398  1.00  0.00           C
ATOM   3026  HA  MET   399      60.490  22.864  76.857  1.00  0.00           H
ATOM   3027  CB  MET   399      61.261  24.309  75.513  1.00  0.00           C
ATOM   3028  HB2 MET   399      60.878  25.166  74.958  1.00  0.00           H
ATOM   3029  HB3 MET   399      62.134  24.574  76.109  1.00  0.00           H
ATOM   3030  CG  MET   399      61.594  23.194  74.478  1.00  0.00           C
ATOM   3031  HG2 MET   399      61.743  22.234  74.972  1.00  0.00           H
ATOM   3032  HG3 MET   399      60.793  23.162  73.739  1.00  0.00           H
ATOM   3033  SD  MET   399      62.988  23.648  73.433  1.00  0.00           S
ATOM   3034  CE  MET   399      64.400  23.619  74.592  1.00  0.00           C
ATOM   3035  HE1 MET   399      63.875  23.657  75.546  1.00  0.00           H
ATOM   3036  HE2 MET   399      65.019  22.725  74.513  1.00  0.00           H
ATOM   3037  HE3 MET   399      64.968  24.545  74.509  1.00  0.00           H
ATOM   3038  C   MET   399      59.881  24.706  77.618  1.00  0.00           C
ATOM   3039  O   MET   399      60.734  24.936  78.471  1.00  0.00           O
ATOM   3040  N   GLY   400      58.692  25.432  77.747  1.00  0.00           N
ATOM   3041  H   GLY   400      58.047  25.518  76.974  1.00  0.00           H
ATOM   3042  CA  GLY   400      58.459  26.327  78.919  1.00  0.00           C
ATOM   3043  HA2 GLY   400      57.404  26.597  78.969  1.00  0.00           H
ATOM   3044  HA3 GLY   400      58.883  25.808  79.779  1.00  0.00           H
ATOM   3045  C   GLY   400      59.052  27.727  78.767  1.00  0.00           C
ATOM   3046  O   GLY   400      59.418  28.463  79.725  1.00  0.00           O
ATOM   3047  N   GLN   401      59.257  28.191  77.537  1.00  0.00           N
ATOM   3048  H   GLN   401      59.112  27.589  76.739  1.00  0.00           H
ATOM   3049  CA  GLN   401      60.131  29.361  77.371  1.00  0.00           C
ATOM   3050  HA  GLN   401      60.784  29.525  78.227  1.00  0.00           H
ATOM   3051  CB  GLN   401      61.089  28.979  76.285  1.00  0.00           C
ATOM   3052  HB2 GLN   401      60.563  28.835  75.341  1.00  0.00           H
ATOM   3053  HB3 GLN   401      61.811  29.779  76.118  1.00  0.00           H
ATOM   3054  CG  GLN   401      61.967  27.742  76.593  1.00  0.00           C
ATOM   3055  HG2 GLN   401      61.297  26.939  76.899  1.00  0.00           H
ATOM   3056  HG3 GLN   401      62.447  27.403  75.674  1.00  0.00           H
ATOM   3057  CD  GLN   401      63.039  27.977  77.674  1.00  0.00           C
ATOM   3058  OE1 GLN   401      63.833  28.887  77.633  1.00  0.00           O
ATOM   3059  NE2 GLN   401      63.173  26.982  78.528  1.00  0.00           N
ATOM   3060 HE21 GLN   401      63.969  26.981  79.150  1.00  0.00           H
ATOM   3061 HE22 GLN   401      62.391  26.342  78.513  1.00  0.00           H
ATOM   3062  C   GLN   401      59.367  30.706  77.174  1.00  0.00           C
ATOM   3063  O   GLN   401      60.026  31.747  77.010  1.00  0.00           O
ATOM   3064  N   VAL   402      58.040  30.693  77.251  1.00  0.00           N
ATOM   3065  H   VAL   402      57.662  29.811  77.564  1.00  0.00           H
ATOM   3066  CA  VAL   402      57.221  31.905  77.210  1.00  0.00           C
ATOM   3067  HA  VAL   402      57.408  32.455  76.287  1.00  0.00           H
ATOM   3068  CB  VAL   402      55.732  31.598  77.404  1.00  0.00           C
ATOM   3069  HB  VAL   402      55.618  31.117  78.375  1.00  0.00           H
ATOM   3070  CG1 VAL   402      54.754  32.739  77.297  1.00  0.00           C
ATOM   3071 HG11 VAL   402      54.866  33.369  78.179  1.00  0.00           H
ATOM   3072 HG12 VAL   402      54.917  33.237  76.341  1.00  0.00           H
ATOM   3073 HG13 VAL   402      53.743  32.332  77.264  1.00  0.00           H
ATOM   3074  CG2 VAL   402      55.295  30.492  76.461  1.00  0.00           C
ATOM   3075 HG21 VAL   402      55.210  30.836  75.430  1.00  0.00           H
ATOM   3076 HG22 VAL   402      55.938  29.615  76.540  1.00  0.00           H
ATOM   3077 HG23 VAL   402      54.325  30.206  76.866  1.00  0.00           H
ATOM   3078  C   VAL   402      57.551  32.892  78.316  1.00  0.00           C
ATOM   3079  O   VAL   402      57.689  32.395  79.416  1.00  0.00           O
ATOM   3080  N   ASP   403      57.741  34.160  78.012  1.00  0.00           N
ATOM   3081  H   ASP   403      57.798  34.407  77.035  1.00  0.00           H
ATOM   3082  CA  ASP   403      57.930  35.229  79.023  1.00  0.00           C
ATOM   3083  HA  ASP   403      57.840  34.792  80.017  1.00  0.00           H
ATOM   3084  CB  ASP   403      59.314  35.906  78.967  1.00  0.00           C
ATOM   3085  HB2 ASP   403      59.497  36.351  77.989  1.00  0.00           H
ATOM   3086  HB3 ASP   403      59.295  36.770  79.632  1.00  0.00           H
ATOM   3087  CG  ASP   403      60.476  35.080  79.267  1.00  0.00           C
ATOM   3088  OD1 ASP   403      60.494  34.247  80.270  1.00  0.00           O
ATOM   3089  OD2 ASP   403      61.480  35.259  78.589  1.00  0.00           O
ATOM   3090  C   ASP   403      56.900  36.325  79.015  1.00  0.00           C
ATOM   3091  O   ASP   403      56.706  36.956  77.949  1.00  0.00           O
ATOM   3092  N   GLY   404      56.217  36.579  80.106  1.00  0.00           N
ATOM   3093  H   GLY   404      56.513  36.036  80.904  1.00  0.00           H
ATOM   3094  CA  GLY   404      55.397  37.711  80.257  1.00  0.00           C
ATOM   3095  HA2 GLY   404      54.533  37.620  79.599  1.00  0.00           H
ATOM   3096  HA3 GLY   404      54.981  37.694  81.264  1.00  0.00           H
ATOM   3097  C   GLY   404      56.129  38.969  80.055  1.00  0.00           C
ATOM   3098  O   GLY   404      57.365  39.059  80.258  1.00  0.00           O
ATOM   3099  N   ASP   405      55.351  40.005  79.755  1.00  0.00           N
ATOM   3100  H   ASP   405      54.371  39.868  79.550  1.00  0.00           H
ATOM   3101  CA  ASP   405      55.820  41.373  79.601  1.00  0.00           C
ATOM   3102  HA  ASP   405      56.796  41.394  80.086  1.00  0.00           H
ATOM   3103  CB  ASP   405      56.074  41.866  78.144  1.00  0.00           C
ATOM   3104  HB2 ASP   405      56.680  41.120  77.630  1.00  0.00           H
ATOM   3105  HB3 ASP   405      55.082  41.930  77.698  1.00  0.00           H
ATOM   3106  CG  ASP   405      56.720  43.222  78.056  1.00  0.00           C
ATOM   3107  OD1 ASP   405      57.312  43.771  79.028  1.00  0.00           O
ATOM   3108  OD2 ASP   405      56.686  43.782  76.919  1.00  0.00           O
ATOM   3109  C   ASP   405      54.993  42.364  80.417  1.00  0.00           C
ATOM   3110  O   ASP   405      54.045  42.875  79.895  1.00  0.00           O
ATOM   3111  N   LEU   406      55.453  42.714  81.619  1.00  0.00           N
ATOM   3112  H   LEU   406      56.345  42.296  81.843  1.00  0.00           H
ATOM   3113  CA  LEU   406      54.835  43.719  82.515  1.00  0.00           C
ATOM   3114  HA  LEU   406      53.821  43.428  82.788  1.00  0.00           H
ATOM   3115  CB  LEU   406      55.660  43.779  83.830  1.00  0.00           C
ATOM   3116  HB2 LEU   406      56.711  43.995  83.634  1.00  0.00           H
ATOM   3117  HB3 LEU   406      55.205  44.581  84.411  1.00  0.00           H
ATOM   3118  CG  LEU   406      55.583  42.513  84.672  1.00  0.00           C
ATOM   3119  HG  LEU   406      55.863  41.628  84.102  1.00  0.00           H
ATOM   3120  CD1 LEU   406      56.582  42.667  85.936  1.00  0.00           C
ATOM   3121 HD11 LEU   406      56.384  43.545  86.552  1.00  0.00           H
ATOM   3122 HD12 LEU   406      56.679  41.728  86.480  1.00  0.00           H
ATOM   3123 HD13 LEU   406      57.533  42.984  85.507  1.00  0.00           H
ATOM   3124  CD2 LEU   406      54.238  42.307  85.265  1.00  0.00           C
ATOM   3125 HD21 LEU   406      53.963  43.137  85.915  1.00  0.00           H
ATOM   3126 HD22 LEU   406      53.450  42.198  84.520  1.00  0.00           H
ATOM   3127 HD23 LEU   406      54.228  41.471  85.964  1.00  0.00           H
ATOM   3128  C   LEU   406      54.790  45.114  81.949  1.00  0.00           C
ATOM   3129  O   LEU   406      53.951  45.906  82.433  1.00  0.00           O
ATOM   3130  N   LEU   407      55.451  45.426  80.827  1.00  0.00           N
ATOM   3131  H   LEU   407      56.145  44.820  80.413  1.00  0.00           H
ATOM   3132  CA  LEU   407      55.324  46.660  80.103  1.00  0.00           C
ATOM   3133  HA  LEU   407      55.196  47.454  80.839  1.00  0.00           H
ATOM   3134  CB  LEU   407      56.703  47.037  79.468  1.00  0.00           C
ATOM   3135  HB2 LEU   407      57.434  46.716  80.210  1.00  0.00           H
ATOM   3136  HB3 LEU   407      56.908  46.448  78.574  1.00  0.00           H
ATOM   3137  CG  LEU   407      56.803  48.502  79.125  1.00  0.00           C
ATOM   3138  HG  LEU   407      56.607  49.110  80.008  1.00  0.00           H
ATOM   3139  CD1 LEU   407      58.266  48.834  78.823  1.00  0.00           C
ATOM   3140 HD11 LEU   407      58.845  48.584  79.712  1.00  0.00           H
ATOM   3141 HD12 LEU   407      58.562  48.360  77.887  1.00  0.00           H
ATOM   3142 HD13 LEU   407      58.332  49.907  78.644  1.00  0.00           H
ATOM   3143  CD2 LEU   407      55.900  49.029  78.022  1.00  0.00           C
ATOM   3144 HD21 LEU   407      54.873  48.719  78.215  1.00  0.00           H
ATOM   3145 HD22 LEU   407      56.004  50.111  77.940  1.00  0.00           H
ATOM   3146 HD23 LEU   407      56.223  48.658  77.050  1.00  0.00           H
ATOM   3147  C   LEU   407      54.136  46.597  79.122  1.00  0.00           C
ATOM   3148  O   LEU   407      53.122  47.212  79.429  1.00  0.00           O
ATOM   3149  N   SER   408      54.416  45.893  78.014  1.00  0.00           N
ATOM   3150  H   SER   408      55.278  45.377  77.914  1.00  0.00           H
ATOM   3151  CA  SER   408      53.496  45.931  76.831  1.00  0.00           C
ATOM   3152  HA  SER   408      53.044  46.923  76.803  1.00  0.00           H
ATOM   3153  CB  SER   408      54.296  45.788  75.570  1.00  0.00           C
ATOM   3154  HB2 SER   408      53.680  45.925  74.681  1.00  0.00           H
ATOM   3155  HB3 SER   408      55.031  46.591  75.612  1.00  0.00           H
ATOM   3156  OG  SER   408      54.917  44.535  75.458  1.00  0.00           O
ATOM   3157  HG  SER   408      55.590  44.358  76.119  1.00  0.00           H
ATOM   3158  C   SER   408      52.368  44.912  76.840  1.00  0.00           C
ATOM   3159  O   SER   408      51.605  44.758  75.863  1.00  0.00           O
ATOM   3160  N   GLY   409      52.220  44.209  77.917  1.00  0.00           N
ATOM   3161  H   GLY   409      53.020  44.243  78.533  1.00  0.00           H
ATOM   3162  CA  GLY   409      50.987  43.366  78.196  1.00  0.00           C
ATOM   3163  HA2 GLY   409      51.025  42.940  79.199  1.00  0.00           H
ATOM   3164  HA3 GLY   409      50.121  43.974  77.936  1.00  0.00           H
ATOM   3165  C   GLY   409      50.829  42.098  77.337  1.00  0.00           C
ATOM   3166  O   GLY   409      49.780  41.453  77.422  1.00  0.00           O
ATOM   3167  N   VAL   410      51.859  41.714  76.538  1.00  0.00           N
ATOM   3168  H   VAL   410      52.715  42.250  76.528  1.00  0.00           H
ATOM   3169  CA  VAL   410      51.919  40.550  75.601  1.00  0.00           C
ATOM   3170  HA  VAL   410      51.025  39.947  75.761  1.00  0.00           H
ATOM   3171  CB  VAL   410      51.762  41.084  74.107  1.00  0.00           C
ATOM   3172  HB  VAL   410      51.871  40.180  73.508  1.00  0.00           H
ATOM   3173  CG1 VAL   410      50.414  41.582  73.651  1.00  0.00           C
ATOM   3174 HG11 VAL   410      50.057  42.502  74.113  1.00  0.00           H
ATOM   3175 HG12 VAL   410      50.389  41.615  72.562  1.00  0.00           H
ATOM   3176 HG13 VAL   410      49.784  40.736  73.926  1.00  0.00           H
ATOM   3177  CG2 VAL   410      52.784  42.134  73.601  1.00  0.00           C
ATOM   3178 HG21 VAL   410      52.776  42.177  72.512  1.00  0.00           H
ATOM   3179 HG22 VAL   410      52.494  43.122  73.960  1.00  0.00           H
ATOM   3180 HG23 VAL   410      53.798  41.925  73.941  1.00  0.00           H
ATOM   3181  C   VAL   410      53.090  39.681  75.809  1.00  0.00           C
ATOM   3182  O   VAL   410      54.255  40.144  75.495  1.00  0.00           O
ATOM   3183  N   CYX   411      52.891  38.423  76.222  1.00  0.00           N
ATOM   3184  H   CYX   411      51.939  38.175  76.453  1.00  0.00           H
ATOM   3185  CA  CYX   411      53.958  37.394  76.396  1.00  0.00           C
ATOM   3186  HA  CYX   411      54.715  37.741  77.099  1.00  0.00           H
ATOM   3187  CB  CYX   411      53.336  36.214  76.937  1.00  0.00           C
ATOM   3188  HB2 CYX   411      52.474  36.021  76.298  1.00  0.00           H
ATOM   3189  HB3 CYX   411      54.134  35.471  76.949  1.00  0.00           H
ATOM   3190  SG  CYX   411      52.521  36.375  78.562  1.00  0.00           S
ATOM   3191  C   CYX   411      54.685  37.022  75.136  1.00  0.00           C
ATOM   3192  O   CYX   411      53.967  36.734  74.182  1.00  0.00           O
ATOM   3193  N   TYR   412      55.958  36.835  75.218  1.00  0.00           N
ATOM   3194  H   TYR   412      56.343  37.040  76.129  1.00  0.00           H
ATOM   3195  CA  TYR   412      57.000  36.558  74.175  1.00  0.00           C
ATOM   3196  HA  TYR   412      56.440  36.100  73.359  1.00  0.00           H
ATOM   3197  CB  TYR   412      57.492  37.908  73.622  1.00  0.00           C
ATOM   3198  HB2 TYR   412      56.673  38.622  73.530  1.00  0.00           H
ATOM   3199  HB3 TYR   412      58.168  38.325  74.369  1.00  0.00           H
ATOM   3200  CG  TYR   412      58.324  37.668  72.334  1.00  0.00           C
ATOM   3201  CD1 TYR   412      57.605  37.319  71.157  1.00  0.00           C
ATOM   3202  HD1 TYR   412      56.529  37.224  71.175  1.00  0.00           H
ATOM   3203  CE1 TYR   412      58.286  36.892  69.987  1.00  0.00           C
ATOM   3204  HE1 TYR   412      57.717  36.643  69.104  1.00  0.00           H
ATOM   3205  CZ  TYR   412      59.672  37.033  69.997  1.00  0.00           C
ATOM   3206  OH  TYR   412      60.394  36.590  68.968  1.00  0.00           O
ATOM   3207  HH  TYR   412      59.822  36.298  68.255  1.00  0.00           H
ATOM   3208  CE2 TYR   412      60.346  37.628  71.110  1.00  0.00           C
ATOM   3209  HE2 TYR   412      61.423  37.698  71.097  1.00  0.00           H
ATOM   3210  CD2 TYR   412      59.696  37.831  72.327  1.00  0.00           C
ATOM   3211  HD2 TYR   412      60.247  38.143  73.202  1.00  0.00           H
ATOM   3212  C   TYR   412      58.093  35.577  74.716  1.00  0.00           C
ATOM   3213  O   TYR   412      57.666  34.560  75.318  1.00  0.00           O
ATOM   3214  N   VAL   413      59.395  35.735  74.497  1.00  0.00           N
ATOM   3215  H   VAL   413      59.789  36.587  74.124  1.00  0.00           H
ATOM   3216  CA  VAL   413      60.475  34.786  74.796  1.00  0.00           C
ATOM   3217  HA  VAL   413      60.405  34.397  75.811  1.00  0.00           H
ATOM   3218  CB  VAL   413      60.431  33.627  73.752  1.00  0.00           C
ATOM   3219  HB  VAL   413      59.517  33.034  73.785  1.00  0.00           H
ATOM   3220  CG1 VAL   413      60.510  34.119  72.325  1.00  0.00           C
ATOM   3221 HG11 VAL   413      61.427  34.699  72.219  1.00  0.00           H
ATOM   3222 HG12 VAL   413      60.590  33.246  71.677  1.00  0.00           H
ATOM   3223 HG13 VAL   413      59.695  34.788  72.050  1.00  0.00           H
ATOM   3224  CG2 VAL   413      61.575  32.593  73.933  1.00  0.00           C
ATOM   3225 HG21 VAL   413      61.495  31.709  73.301  1.00  0.00           H
ATOM   3226 HG22 VAL   413      62.542  33.056  73.735  1.00  0.00           H
ATOM   3227 HG23 VAL   413      61.538  32.264  74.972  1.00  0.00           H
ATOM   3228  C   VAL   413      61.811  35.595  74.796  1.00  0.00           C
ATOM   3229  O   VAL   413      62.077  36.521  74.037  1.00  0.00           O
ATOM   3230  N   GLY   414      62.786  35.133  75.584  1.00  0.00           N
ATOM   3231  H   GLY   414      62.474  34.314  76.087  1.00  0.00           H
ATOM   3232  CA  GLY   414      64.088  35.736  75.814  1.00  0.00           C
ATOM   3233  HA2 GLY   414      64.732  34.996  76.289  1.00  0.00           H
ATOM   3234  HA3 GLY   414      64.459  35.956  74.813  1.00  0.00           H
ATOM   3235  C   GLY   414      64.162  37.021  76.635  1.00  0.00           C
ATOM   3236  O   GLY   414      64.988  37.934  76.326  1.00  0.00           O
ATOM   3237  N   LEU   415      63.212  37.217  77.604  1.00  0.00           N
ATOM   3238  H   LEU   415      62.561  36.454  77.728  1.00  0.00           H
ATOM   3239  CA  LEU   415      63.080  38.416  78.439  1.00  0.00           C
ATOM   3240  HA  LEU   415      63.695  39.194  77.986  1.00  0.00           H
ATOM   3241  CB  LEU   415      61.601  38.935  78.487  1.00  0.00           C
ATOM   3242  HB2 LEU   415      61.040  38.251  79.124  1.00  0.00           H
ATOM   3243  HB3 LEU   415      61.473  39.885  79.006  1.00  0.00           H
ATOM   3244  CG  LEU   415      60.684  39.038  77.196  1.00  0.00           C
ATOM   3245  HG  LEU   415      60.419  38.079  76.750  1.00  0.00           H
ATOM   3246  CD1 LEU   415      59.279  39.573  77.583  1.00  0.00           C
ATOM   3247 HD11 LEU   415      58.527  39.591  76.794  1.00  0.00           H
ATOM   3248 HD12 LEU   415      58.849  38.961  78.376  1.00  0.00           H
ATOM   3249 HD13 LEU   415      59.397  40.575  77.995  1.00  0.00           H
ATOM   3250  CD2 LEU   415      61.414  39.958  76.179  1.00  0.00           C
ATOM   3251 HD21 LEU   415      60.813  40.212  75.306  1.00  0.00           H
ATOM   3252 HD22 LEU   415      61.757  40.857  76.690  1.00  0.00           H
ATOM   3253 HD23 LEU   415      62.250  39.417  75.737  1.00  0.00           H
ATOM   3254  C   LEU   415      63.670  38.086  79.786  1.00  0.00           C
ATOM   3255  O   LEU   415      64.528  38.754  80.351  1.00  0.00           O
ATOM   3256  N   SER   416      63.456  36.836  80.191  1.00  0.00           N
ATOM   3257  H   SER   416      62.918  36.217  79.602  1.00  0.00           H
ATOM   3258  CA  SER   416      63.890  36.197  81.485  1.00  0.00           C
ATOM   3259  HA  SER   416      63.828  36.910  82.308  1.00  0.00           H
ATOM   3260  CB  SER   416      62.930  34.952  81.852  1.00  0.00           C
ATOM   3261  HB2 SER   416      63.319  34.448  82.737  1.00  0.00           H
ATOM   3262  HB3 SER   416      61.876  35.162  82.035  1.00  0.00           H
ATOM   3263  OG  SER   416      63.026  33.994  80.830  1.00  0.00           O
ATOM   3264  HG  SER   416      62.121  33.956  80.512  1.00  0.00           H
ATOM   3265  C   SER   416      65.379  35.724  81.378  1.00  0.00           C
ATOM   3266  O   SER   416      65.995  35.636  82.410  1.00  0.00           O
ATOM   3267  N   SER   417      65.954  35.653  80.148  1.00  0.00           N
ATOM   3268  H   SER   417      65.425  35.780  79.298  1.00  0.00           H
ATOM   3269  CA  SER   417      67.416  35.407  80.012  1.00  0.00           C
ATOM   3270  HA  SER   417      67.917  36.063  80.724  1.00  0.00           H
ATOM   3271  CB  SER   417      67.742  34.000  80.376  1.00  0.00           C
ATOM   3272  HB2 SER   417      67.389  33.842  81.396  1.00  0.00           H
ATOM   3273  HB3 SER   417      67.268  33.300  79.688  1.00  0.00           H
ATOM   3274  OG  SER   417      69.105  33.815  80.155  1.00  0.00           O
ATOM   3275  HG  SER   417      69.302  33.070  80.727  1.00  0.00           H
ATOM   3276  C   SER   417      67.808  35.636  78.589  1.00  0.00           C
ATOM   3277  O   SER   417      67.180  35.176  77.587  1.00  0.00           O
ATOM   3278  N   VAL   418      68.922  36.316  78.438  1.00  0.00           N
ATOM   3279  H   VAL   418      69.375  36.635  79.283  1.00  0.00           H
ATOM   3280  CA  VAL   418      69.655  36.528  77.190  1.00  0.00           C
ATOM   3281  HA  VAL   418      68.999  37.060  76.500  1.00  0.00           H
ATOM   3282  CB  VAL   418      70.969  37.322  77.405  1.00  0.00           C
ATOM   3283  HB  VAL   418      70.697  38.167  78.037  1.00  0.00           H
ATOM   3284  CG1 VAL   418      72.030  36.624  78.220  1.00  0.00           C
ATOM   3285 HG11 VAL   418      72.419  35.814  77.603  1.00  0.00           H
ATOM   3286 HG12 VAL   418      72.791  37.395  78.338  1.00  0.00           H
ATOM   3287 HG13 VAL   418      71.542  36.355  79.157  1.00  0.00           H
ATOM   3288  CG2 VAL   418      71.545  37.864  76.114  1.00  0.00           C
ATOM   3289 HG21 VAL   418      71.146  38.875  76.046  1.00  0.00           H
ATOM   3290 HG22 VAL   418      72.631  37.907  76.204  1.00  0.00           H
ATOM   3291 HG23 VAL   418      71.234  37.312  75.227  1.00  0.00           H
ATOM   3292  C   VAL   418      69.999  35.186  76.373  1.00  0.00           C
ATOM   3293  O   VAL   418      69.998  35.128  75.191  1.00  0.00           O
ATOM   3294  N   ASP   419      70.284  34.122  77.154  1.00  0.00           N
ATOM   3295  H   ASP   419      70.247  34.249  78.155  1.00  0.00           H
ATOM   3296  CA  ASP   419      70.612  32.771  76.529  1.00  0.00           C
ATOM   3297  HA  ASP   419      71.490  32.837  75.885  1.00  0.00           H
ATOM   3298  CB  ASP   419      71.003  31.800  77.637  1.00  0.00           C
ATOM   3299  HB2 ASP   419      70.100  31.722  78.242  1.00  0.00           H
ATOM   3300  HB3 ASP   419      71.342  30.870  77.181  1.00  0.00           H
ATOM   3301  CG  ASP   419      72.141  32.204  78.558  1.00  0.00           C
ATOM   3302  OD1 ASP   419      73.004  33.004  78.165  1.00  0.00           O
ATOM   3303  OD2 ASP   419      72.090  31.836  79.736  1.00  0.00           O
ATOM   3304  C   ASP   419      69.451  32.202  75.738  1.00  0.00           C
ATOM   3305  O   ASP   419      69.573  31.609  74.630  1.00  0.00           O
ATOM   3306  N   ALA   420      68.255  32.422  76.283  1.00  0.00           N
ATOM   3307  H   ALA   420      68.193  32.834  77.203  1.00  0.00           H
ATOM   3308  CA  ALA   420      66.988  32.100  75.571  1.00  0.00           C
ATOM   3309  HA  ALA   420      67.092  31.092  75.170  1.00  0.00           H
ATOM   3310  CB  ALA   420      65.930  32.098  76.701  1.00  0.00           C
ATOM   3311  HB1 ALA   420      65.974  31.186  77.297  1.00  0.00           H
ATOM   3312  HB2 ALA   420      65.899  33.060  77.211  1.00  0.00           H
ATOM   3313  HB3 ALA   420      64.979  32.050  76.171  1.00  0.00           H
ATOM   3314  C   ALA   420      66.604  33.096  74.490  1.00  0.00           C
ATOM   3315  O   ALA   420      66.127  32.654  73.431  1.00  0.00           O
ATOM   3316  N   LEU   421      67.023  34.358  74.663  1.00  0.00           N
ATOM   3317  H   LEU   421      67.441  34.667  75.529  1.00  0.00           H
ATOM   3318  CA  LEU   421      67.004  35.300  73.581  1.00  0.00           C
ATOM   3319  HA  LEU   421      65.955  35.332  73.287  1.00  0.00           H
ATOM   3320  CB  LEU   421      67.422  36.679  74.028  1.00  0.00           C
ATOM   3321  HB2 LEU   421      66.818  36.961  74.891  1.00  0.00           H
ATOM   3322  HB3 LEU   421      68.505  36.744  74.122  1.00  0.00           H
ATOM   3323  CG  LEU   421      67.101  37.728  72.929  1.00  0.00           C
ATOM   3324  HG  LEU   421      67.430  37.389  71.947  1.00  0.00           H
ATOM   3325  CD1 LEU   421      65.655  38.182  72.857  1.00  0.00           C
ATOM   3326 HD11 LEU   421      65.567  38.861  72.008  1.00  0.00           H
ATOM   3327 HD12 LEU   421      65.010  37.311  72.742  1.00  0.00           H
ATOM   3328 HD13 LEU   421      65.302  38.776  73.700  1.00  0.00           H
ATOM   3329  CD2 LEU   421      67.979  38.968  73.334  1.00  0.00           C
ATOM   3330 HD21 LEU   421      67.847  39.200  74.391  1.00  0.00           H
ATOM   3331 HD22 LEU   421      69.030  38.709  73.206  1.00  0.00           H
ATOM   3332 HD23 LEU   421      67.699  39.816  72.710  1.00  0.00           H
ATOM   3333  C   LEU   421      67.797  34.778  72.345  1.00  0.00           C
ATOM   3334  O   LEU   421      67.334  34.724  71.226  1.00  0.00           O
ATOM   3335  N   ARG   422      69.082  34.492  72.613  1.00  0.00           N
ATOM   3336  H   ARG   422      69.294  34.602  73.594  1.00  0.00           H
ATOM   3337  CA  ARG   422      70.130  33.891  71.707  1.00  0.00           C
ATOM   3338  HA  ARG   422      70.534  34.636  71.021  1.00  0.00           H
ATOM   3339  CB  ARG   422      71.324  33.498  72.520  1.00  0.00           C
ATOM   3340  HB2 ARG   422      71.002  33.265  73.534  1.00  0.00           H
ATOM   3341  HB3 ARG   422      71.879  32.656  72.106  1.00  0.00           H
ATOM   3342  CG  ARG   422      72.367  34.547  72.465  1.00  0.00           C
ATOM   3343  HG2 ARG   422      72.488  34.814  71.415  1.00  0.00           H
ATOM   3344  HG3 ARG   422      72.091  35.451  73.007  1.00  0.00           H
ATOM   3345  CD  ARG   422      73.717  34.101  73.102  1.00  0.00           C
ATOM   3346  HD2 ARG   422      73.974  33.089  72.789  1.00  0.00           H
ATOM   3347  HD3 ARG   422      74.486  34.728  72.650  1.00  0.00           H
ATOM   3348  NE  ARG   422      73.858  34.131  74.591  1.00  0.00           N
ATOM   3349  HE  ARG   422      73.571  33.313  75.109  1.00  0.00           H
ATOM   3350  CZ  ARG   422      74.348  35.047  75.344  1.00  0.00           C
ATOM   3351  NH1 ARG   422      74.739  36.152  74.901  1.00  0.00           N
ATOM   3352 HH11 ARG   422      74.744  36.269  73.898  1.00  0.00           H
ATOM   3353 HH12 ARG   422      75.302  36.752  75.486  1.00  0.00           H
ATOM   3354  NH2 ARG   422      74.401  34.907  76.640  1.00  0.00           N
ATOM   3355 HH21 ARG   422      73.902  34.134  77.058  1.00  0.00           H
ATOM   3356 HH22 ARG   422      74.719  35.697  77.182  1.00  0.00           H
ATOM   3357  C   ARG   422      69.549  32.741  70.811  1.00  0.00           C
ATOM   3358  O   ARG   422      69.752  32.744  69.575  1.00  0.00           O
ATOM   3359  N   GLY   423      68.818  31.839  71.506  1.00  0.00           N
ATOM   3360  H   GLY   423      68.643  32.081  72.471  1.00  0.00           H
ATOM   3361  CA  GLY   423      68.215  30.673  70.911  1.00  0.00           C
ATOM   3362  HA2 GLY   423      68.881  30.064  70.299  1.00  0.00           H
ATOM   3363  HA3 GLY   423      67.944  29.994  71.720  1.00  0.00           H
ATOM   3364  C   GLY   423      67.030  31.036  70.044  1.00  0.00           C
ATOM   3365  O   GLY   423      67.085  30.996  68.810  1.00  0.00           O
ATOM   3366  N   PHE   424      65.944  31.388  70.672  1.00  0.00           N
ATOM   3367  H   PHE   424      65.911  31.499  71.676  1.00  0.00           H
ATOM   3368  CA  PHE   424      64.641  31.485  70.035  1.00  0.00           C
ATOM   3369  HA  PHE   424      64.579  30.622  69.372  1.00  0.00           H
ATOM   3370  CB  PHE   424      63.512  31.499  71.128  1.00  0.00           C
ATOM   3371  HB2 PHE   424      63.638  32.205  71.949  1.00  0.00           H
ATOM   3372  HB3 PHE   424      62.540  31.673  70.666  1.00  0.00           H
ATOM   3373  CG  PHE   424      63.457  30.102  71.827  1.00  0.00           C
ATOM   3374  CD1 PHE   424      63.883  29.919  73.200  1.00  0.00           C
ATOM   3375  HD1 PHE   424      64.161  30.768  73.805  1.00  0.00           H
ATOM   3376  CE1 PHE   424      64.000  28.607  73.740  1.00  0.00           C
ATOM   3377  HE1 PHE   424      64.330  28.577  74.768  1.00  0.00           H
ATOM   3378  CZ  PHE   424      63.617  27.515  72.986  1.00  0.00           C
ATOM   3379  HZ  PHE   424      63.804  26.535  73.400  1.00  0.00           H
ATOM   3380  CE2 PHE   424      63.091  27.635  71.650  1.00  0.00           C
ATOM   3381  HE2 PHE   424      62.949  26.766  71.026  1.00  0.00           H
ATOM   3382  CD2 PHE   424      63.047  28.933  71.038  1.00  0.00           C
ATOM   3383  HD2 PHE   424      62.759  29.144  70.018  1.00  0.00           H
ATOM   3384  C   PHE   424      64.410  32.724  69.182  1.00  0.00           C
ATOM   3385  O   PHE   424      63.484  32.775  68.321  1.00  0.00           O
ATOM   3386  N   VAL   425      65.327  33.758  69.284  1.00  0.00           N
ATOM   3387  H   VAL   425      66.167  33.744  69.844  1.00  0.00           H
ATOM   3388  CA  VAL   425      65.097  35.091  68.619  1.00  0.00           C
ATOM   3389  HA  VAL   425      64.344  34.936  67.846  1.00  0.00           H
ATOM   3390  CB  VAL   425      64.578  36.142  69.658  1.00  0.00           C
ATOM   3391  HB  VAL   425      65.447  36.411  70.259  1.00  0.00           H
ATOM   3392  CG1 VAL   425      63.899  37.299  68.892  1.00  0.00           C
ATOM   3393 HG11 VAL   425      63.668  38.102  69.592  1.00  0.00           H
ATOM   3394 HG12 VAL   425      64.406  37.689  68.010  1.00  0.00           H
ATOM   3395 HG13 VAL   425      62.971  36.970  68.424  1.00  0.00           H
ATOM   3396  CG2 VAL   425      63.649  35.487  70.600  1.00  0.00           C
ATOM   3397 HG21 VAL   425      64.142  34.807  71.295  1.00  0.00           H
ATOM   3398 HG22 VAL   425      63.165  36.275  71.176  1.00  0.00           H
ATOM   3399 HG23 VAL   425      62.925  34.959  69.979  1.00  0.00           H
ATOM   3400  C   VAL   425      66.259  35.685  67.780  1.00  0.00           C
ATOM   3401  O   VAL   425      66.050  36.053  66.612  1.00  0.00           O
ATOM   3402  N   LEU   426      67.386  35.740  68.415  1.00  0.00           N
ATOM   3403  H   LEU   426      67.387  35.334  69.339  1.00  0.00           H
ATOM   3404  CA  LEU   426      68.679  36.320  67.975  1.00  0.00           C
ATOM   3405  HA  LEU   426      68.330  37.205  67.444  1.00  0.00           H
ATOM   3406  CB  LEU   426      69.598  36.612  69.128  1.00  0.00           C
ATOM   3407  HB2 LEU   426      69.086  37.076  69.971  1.00  0.00           H
ATOM   3408  HB3 LEU   426      69.916  35.586  69.314  1.00  0.00           H
ATOM   3409  CG  LEU   426      70.879  37.444  68.907  1.00  0.00           C
ATOM   3410  HG  LEU   426      70.537  38.446  68.646  1.00  0.00           H
ATOM   3411  CD1 LEU   426      71.557  37.604  70.305  1.00  0.00           C
ATOM   3412 HD11 LEU   426      72.269  36.790  70.440  1.00  0.00           H
ATOM   3413 HD12 LEU   426      72.150  38.498  70.110  1.00  0.00           H
ATOM   3414 HD13 LEU   426      70.825  37.626  71.112  1.00  0.00           H
ATOM   3415  CD2 LEU   426      71.945  36.858  67.978  1.00  0.00           C
ATOM   3416 HD21 LEU   426      72.010  35.774  68.072  1.00  0.00           H
ATOM   3417 HD22 LEU   426      71.702  37.072  66.937  1.00  0.00           H
ATOM   3418 HD23 LEU   426      72.877  37.364  68.230  1.00  0.00           H
ATOM   3419  C   LEU   426      69.419  35.589  66.781  1.00  0.00           C
ATOM   3420  O   LEU   426      69.573  36.170  65.727  1.00  0.00           O
ATOM   3421  N   ALA   427      69.672  34.270  66.863  1.00  0.00           N
ATOM   3422  H   ALA   427      69.450  33.814  67.737  1.00  0.00           H
ATOM   3423  CA  ALA   427      70.060  33.417  65.767  1.00  0.00           C
ATOM   3424  HA  ALA   427      70.927  33.859  65.275  1.00  0.00           H
ATOM   3425  CB  ALA   427      70.303  32.039  66.298  1.00  0.00           C
ATOM   3426  HB1 ALA   427      70.542  31.321  65.513  1.00  0.00           H
ATOM   3427  HB2 ALA   427      71.160  32.081  66.970  1.00  0.00           H
ATOM   3428  HB3 ALA   427      69.448  31.565  66.782  1.00  0.00           H
ATOM   3429  C   ALA   427      69.007  33.434  64.667  1.00  0.00           C
ATOM   3430  O   ALA   427      69.366  33.697  63.529  1.00  0.00           O
ATOM   3431  N   PRO   428      67.690  33.294  64.887  1.00  0.00           N
ATOM   3432  CD  PRO   428      66.945  32.569  65.919  1.00  0.00           C
ATOM   3433  HD2 PRO   428      66.838  33.331  66.691  1.00  0.00           H
ATOM   3434  HD3 PRO   428      67.451  31.672  66.276  1.00  0.00           H
ATOM   3435  CG  PRO   428      65.598  32.190  65.298  1.00  0.00           C
ATOM   3436  HG2 PRO   428      64.829  32.287  66.065  1.00  0.00           H
ATOM   3437  HG3 PRO   428      65.596  31.263  64.723  1.00  0.00           H
ATOM   3438  CB  PRO   428      65.359  33.388  64.350  1.00  0.00           C
ATOM   3439  HB2 PRO   428      65.205  34.334  64.868  1.00  0.00           H
ATOM   3440  HB3 PRO   428      64.634  33.204  63.557  1.00  0.00           H
ATOM   3441  CA  PRO   428      66.764  33.506  63.736  1.00  0.00           C
ATOM   3442  HA  PRO   428      66.791  32.667  63.040  1.00  0.00           H
ATOM   3443  C   PRO   428      66.835  34.830  63.027  1.00  0.00           C
ATOM   3444  O   PRO   428      66.749  34.830  61.801  1.00  0.00           O
ATOM   3445  N   LEU   429      66.965  35.964  63.673  1.00  0.00           N
ATOM   3446  H   LEU   429      66.879  35.889  64.676  1.00  0.00           H
ATOM   3447  CA  LEU   429      66.963  37.276  63.011  1.00  0.00           C
ATOM   3448  HA  LEU   429      66.146  37.293  62.289  1.00  0.00           H
ATOM   3449  CB  LEU   429      66.792  38.374  64.100  1.00  0.00           C
ATOM   3450  HB2 LEU   429      65.778  38.346  64.500  1.00  0.00           H
ATOM   3451  HB3 LEU   429      67.469  38.103  64.911  1.00  0.00           H
ATOM   3452  CG  LEU   429      66.883  39.837  63.596  1.00  0.00           C
ATOM   3453  HG  LEU   429      67.869  40.019  63.169  1.00  0.00           H
ATOM   3454  CD1 LEU   429      65.751  40.110  62.587  1.00  0.00           C
ATOM   3455 HD11 LEU   429      65.896  41.114  62.189  1.00  0.00           H
ATOM   3456 HD12 LEU   429      65.779  39.479  61.699  1.00  0.00           H
ATOM   3457 HD13 LEU   429      64.792  39.948  63.079  1.00  0.00           H
ATOM   3458  CD2 LEU   429      66.715  40.885  64.703  1.00  0.00           C
ATOM   3459 HD21 LEU   429      67.453  40.652  65.471  1.00  0.00           H
ATOM   3460 HD22 LEU   429      66.877  41.840  64.203  1.00  0.00           H
ATOM   3461 HD23 LEU   429      65.810  40.721  65.287  1.00  0.00           H
ATOM   3462  C   LEU   429      68.237  37.426  62.187  1.00  0.00           C
ATOM   3463  O   LEU   429      68.253  37.846  61.000  1.00  0.00           O
ATOM   3464  N   PHE   430      69.335  36.983  62.756  1.00  0.00           N
ATOM   3465  H   PHE   430      69.247  36.481  63.628  1.00  0.00           H
ATOM   3466  CA  PHE   430      70.691  36.949  62.182  1.00  0.00           C
ATOM   3467  HA  PHE   430      70.927  37.964  61.861  1.00  0.00           H
ATOM   3468  CB  PHE   430      71.634  36.558  63.338  1.00  0.00           C
ATOM   3469  HB2 PHE   430      71.413  37.294  64.111  1.00  0.00           H
ATOM   3470  HB3 PHE   430      71.540  35.581  63.812  1.00  0.00           H
ATOM   3471  CG  PHE   430      73.077  36.702  63.106  1.00  0.00           C
ATOM   3472  CD1 PHE   430      73.744  35.734  62.298  1.00  0.00           C
ATOM   3473  HD1 PHE   430      73.099  34.914  62.019  1.00  0.00           H
ATOM   3474  CE1 PHE   430      75.068  35.857  62.118  1.00  0.00           C
ATOM   3475  HE1 PHE   430      75.626  35.030  61.704  1.00  0.00           H
ATOM   3476  CZ  PHE   430      75.771  36.918  62.620  1.00  0.00           C
ATOM   3477  HZ  PHE   430      76.799  37.022  62.305  1.00  0.00           H
ATOM   3478  CE2 PHE   430      75.090  37.921  63.324  1.00  0.00           C
ATOM   3479  HE2 PHE   430      75.560  38.845  63.626  1.00  0.00           H
ATOM   3480  CD2 PHE   430      73.755  37.784  63.635  1.00  0.00           C
ATOM   3481  HD2 PHE   430      73.123  38.405  64.253  1.00  0.00           H
ATOM   3482  C   PHE   430      70.890  36.045  61.052  1.00  0.00           C
ATOM   3483  O   PHE   430      71.500  36.468  60.066  1.00  0.00           O
ATOM   3484  N   VAL   431      70.240  34.922  61.091  1.00  0.00           N
ATOM   3485  H   VAL   431      69.764  34.592  61.918  1.00  0.00           H
ATOM   3486  CA  VAL   431      70.200  33.927  59.979  1.00  0.00           C
ATOM   3487  HA  VAL   431      71.099  34.022  59.371  1.00  0.00           H
ATOM   3488  CB  VAL   431      70.088  32.502  60.519  1.00  0.00           C
ATOM   3489  HB  VAL   431      69.156  32.342  61.062  1.00  0.00           H
ATOM   3490  CG1 VAL   431      70.130  31.434  59.449  1.00  0.00           C
ATOM   3491 HG11 VAL   431      69.243  31.499  58.819  1.00  0.00           H
ATOM   3492 HG12 VAL   431      71.022  31.602  58.846  1.00  0.00           H
ATOM   3493 HG13 VAL   431      70.074  30.413  59.828  1.00  0.00           H
ATOM   3494  CG2 VAL   431      71.240  32.135  61.482  1.00  0.00           C
ATOM   3495 HG21 VAL   431      71.368  32.804  62.333  1.00  0.00           H
ATOM   3496 HG22 VAL   431      71.122  31.100  61.804  1.00  0.00           H
ATOM   3497 HG23 VAL   431      72.188  32.277  60.963  1.00  0.00           H
ATOM   3498  C   VAL   431      69.232  34.275  58.779  1.00  0.00           C
ATOM   3499  O   VAL   431      69.660  34.220  57.647  1.00  0.00           O
ATOM   3500  N   TYR   432      67.988  34.774  59.048  1.00  0.00           N
ATOM   3501  H   TYR   432      67.673  34.859  60.004  1.00  0.00           H
ATOM   3502  CA  TYR   432      67.106  35.428  58.027  1.00  0.00           C
ATOM   3503  HA  TYR   432      66.892  34.687  57.256  1.00  0.00           H
ATOM   3504  CB  TYR   432      65.726  35.862  58.624  1.00  0.00           C
ATOM   3505  HB2 TYR   432      65.941  36.629  59.367  1.00  0.00           H
ATOM   3506  HB3 TYR   432      65.129  36.323  57.837  1.00  0.00           H
ATOM   3507  CG  TYR   432      64.929  34.736  59.163  1.00  0.00           C
ATOM   3508  CD1 TYR   432      64.558  33.653  58.282  1.00  0.00           C
ATOM   3509  HD1 TYR   432      64.951  33.714  57.278  1.00  0.00           H
ATOM   3510  CE1 TYR   432      63.686  32.609  58.631  1.00  0.00           C
ATOM   3511  HE1 TYR   432      63.542  31.689  58.084  1.00  0.00           H
ATOM   3512  CZ  TYR   432      63.028  32.734  59.836  1.00  0.00           C
ATOM   3513  OH  TYR   432      62.146  31.796  60.181  1.00  0.00           O
ATOM   3514  HH  TYR   432      61.769  31.954  61.049  1.00  0.00           H
ATOM   3515  CE2 TYR   432      63.309  33.814  60.742  1.00  0.00           C
ATOM   3516  HE2 TYR   432      62.814  33.824  61.702  1.00  0.00           H
ATOM   3517  CD2 TYR   432      64.224  34.771  60.388  1.00  0.00           C
ATOM   3518  HD2 TYR   432      64.358  35.661  60.986  1.00  0.00           H
ATOM   3519  C   TYR   432      67.766  36.654  57.299  1.00  0.00           C
ATOM   3520  O   TYR   432      67.913  36.562  56.107  1.00  0.00           O
ATOM   3521  N   LEU   433      68.220  37.633  58.119  1.00  0.00           N
ATOM   3522  H   LEU   433      68.036  37.509  59.105  1.00  0.00           H
ATOM   3523  CA  LEU   433      69.133  38.704  57.710  1.00  0.00           C
ATOM   3524  HA  LEU   433      68.481  39.371  57.146  1.00  0.00           H
ATOM   3525  CB  LEU   433      69.850  39.349  58.872  1.00  0.00           C
ATOM   3526  HB2 LEU   433      69.154  39.723  59.624  1.00  0.00           H
ATOM   3527  HB3 LEU   433      70.456  38.570  59.334  1.00  0.00           H
ATOM   3528  CG  LEU   433      70.756  40.605  58.533  1.00  0.00           C
ATOM   3529  HG  LEU   433      71.638  40.355  57.945  1.00  0.00           H
ATOM   3530  CD1 LEU   433      70.018  41.661  57.734  1.00  0.00           C
ATOM   3531 HD11 LEU   433      69.796  41.250  56.749  1.00  0.00           H
ATOM   3532 HD12 LEU   433      69.018  41.893  58.100  1.00  0.00           H
ATOM   3533 HD13 LEU   433      70.562  42.604  57.672  1.00  0.00           H
ATOM   3534  CD2 LEU   433      71.213  41.350  59.807  1.00  0.00           C
ATOM   3535 HD21 LEU   433      71.665  40.579  60.431  1.00  0.00           H
ATOM   3536 HD22 LEU   433      71.950  42.138  59.646  1.00  0.00           H
ATOM   3537 HD23 LEU   433      70.398  41.752  60.408  1.00  0.00           H
ATOM   3538  C   LEU   433      70.228  38.273  56.630  1.00  0.00           C
ATOM   3539  O   LEU   433      70.399  38.858  55.576  1.00  0.00           O
ATOM   3540  N   PHE   434      71.034  37.274  56.916  1.00  0.00           N
ATOM   3541  H   PHE   434      70.916  36.790  57.795  1.00  0.00           H
ATOM   3542  CA  PHE   434      72.072  36.783  56.066  1.00  0.00           C
ATOM   3543  HA  PHE   434      72.677  37.653  55.807  1.00  0.00           H
ATOM   3544  CB  PHE   434      72.886  35.795  56.943  1.00  0.00           C
ATOM   3545  HB2 PHE   434      73.241  36.306  57.837  1.00  0.00           H
ATOM   3546  HB3 PHE   434      72.232  35.004  57.312  1.00  0.00           H
ATOM   3547  CG  PHE   434      74.037  35.018  56.197  1.00  0.00           C
ATOM   3548  CD1 PHE   434      75.194  35.665  55.712  1.00  0.00           C
ATOM   3549  HD1 PHE   434      75.325  36.704  55.978  1.00  0.00           H
ATOM   3550  CE1 PHE   434      75.938  35.059  54.685  1.00  0.00           C
ATOM   3551  HE1 PHE   434      76.749  35.590  54.209  1.00  0.00           H
ATOM   3552  CZ  PHE   434      75.757  33.721  54.405  1.00  0.00           C
ATOM   3553  HZ  PHE   434      76.461  33.323  53.689  1.00  0.00           H
ATOM   3554  CE2 PHE   434      74.715  33.071  54.972  1.00  0.00           C
ATOM   3555  HE2 PHE   434      74.567  32.018  54.783  1.00  0.00           H
ATOM   3556  CD2 PHE   434      73.782  33.715  55.809  1.00  0.00           C
ATOM   3557  HD2 PHE   434      72.929  33.172  56.189  1.00  0.00           H
ATOM   3558  C   PHE   434      71.559  36.215  54.745  1.00  0.00           C
ATOM   3559  O   PHE   434      72.029  36.636  53.661  1.00  0.00           O
ATOM   3560  N   ILE   435      70.511  35.336  54.754  1.00  0.00           N
ATOM   3561  H   ILE   435      70.190  34.993  55.648  1.00  0.00           H
ATOM   3562  CA  ILE   435      69.924  34.773  53.493  1.00  0.00           C
ATOM   3563  HA  ILE   435      70.599  34.246  52.819  1.00  0.00           H
ATOM   3564  CB  ILE   435      68.833  33.696  53.831  1.00  0.00           C
ATOM   3565  HB  ILE   435      68.043  34.189  54.397  1.00  0.00           H
ATOM   3566  CG2 ILE   435      68.067  33.151  52.521  1.00  0.00           C
ATOM   3567 HG21 ILE   435      67.680  33.983  51.933  1.00  0.00           H
ATOM   3568 HG22 ILE   435      68.860  32.678  51.943  1.00  0.00           H
ATOM   3569 HG23 ILE   435      67.366  32.364  52.802  1.00  0.00           H
ATOM   3570  CG1 ILE   435      69.366  32.522  54.650  1.00  0.00           C
ATOM   3571 HG12 ILE   435      69.669  32.870  55.637  1.00  0.00           H
ATOM   3572 HG13 ILE   435      68.486  31.892  54.775  1.00  0.00           H
ATOM   3573  CD1 ILE   435      70.530  31.728  54.201  1.00  0.00           C
ATOM   3574 HD11 ILE   435      70.662  30.932  54.935  1.00  0.00           H
ATOM   3575 HD12 ILE   435      70.242  31.254  53.262  1.00  0.00           H
ATOM   3576 HD13 ILE   435      71.441  32.323  54.128  1.00  0.00           H
ATOM   3577  C   ILE   435      69.256  35.863  52.616  1.00  0.00           C
ATOM   3578  O   ILE   435      69.510  35.852  51.418  1.00  0.00           O
ATOM   3579  N   GLY   436      68.248  36.606  53.098  1.00  0.00           N
ATOM   3580  H   GLY   436      68.099  36.502  54.091  1.00  0.00           H
ATOM   3581  CA  GLY   436      67.522  37.644  52.286  1.00  0.00           C
ATOM   3582  HA2 GLY   436      67.084  37.131  51.430  1.00  0.00           H
ATOM   3583  HA3 GLY   436      66.811  38.157  52.933  1.00  0.00           H
ATOM   3584  C   GLY   436      68.445  38.649  51.672  1.00  0.00           C
ATOM   3585  O   GLY   436      68.400  38.922  50.498  1.00  0.00           O
ATOM   3586  N   THR   437      69.354  39.223  52.454  1.00  0.00           N
ATOM   3587  H   THR   437      69.468  38.867  53.393  1.00  0.00           H
ATOM   3588  CA  THR   437      70.389  40.177  51.997  1.00  0.00           C
ATOM   3589  HA  THR   437      69.912  40.954  51.400  1.00  0.00           H
ATOM   3590  CB  THR   437      71.215  40.710  53.139  1.00  0.00           C
ATOM   3591  HB  THR   437      71.904  39.928  53.456  1.00  0.00           H
ATOM   3592  CG2 THR   437      71.866  42.032  52.778  1.00  0.00           C
ATOM   3593 HG21 THR   437      72.678  41.761  52.103  1.00  0.00           H
ATOM   3594 HG22 THR   437      71.073  42.661  52.374  1.00  0.00           H
ATOM   3595 HG23 THR   437      72.280  42.391  53.720  1.00  0.00           H
ATOM   3596  OG1 THR   437      70.345  41.140  54.204  1.00  0.00           O
ATOM   3597  HG1 THR   437      70.282  40.397  54.808  1.00  0.00           H
ATOM   3598  C   THR   437      71.284  39.486  51.032  1.00  0.00           C
ATOM   3599  O   THR   437      71.468  40.051  49.931  1.00  0.00           O
ATOM   3600  N   SER   438      71.744  38.231  51.252  1.00  0.00           N
ATOM   3601  H   SER   438      71.527  37.785  52.132  1.00  0.00           H
ATOM   3602  CA  SER   438      72.374  37.456  50.253  1.00  0.00           C
ATOM   3603  HA  SER   438      73.338  37.938  50.088  1.00  0.00           H
ATOM   3604  CB  SER   438      72.774  36.064  50.786  1.00  0.00           C
ATOM   3605  HB2 SER   438      71.975  35.576  51.344  1.00  0.00           H
ATOM   3606  HB3 SER   438      73.199  35.442  49.999  1.00  0.00           H
ATOM   3607  OG  SER   438      73.780  36.201  51.793  1.00  0.00           O
ATOM   3608  HG  SER   438      73.337  36.252  52.643  1.00  0.00           H
ATOM   3609  C   SER   438      71.620  37.308  48.887  1.00  0.00           C
ATOM   3610  O   SER   438      72.131  37.784  47.897  1.00  0.00           O
ATOM   3611  N   PHE   439      70.422  36.738  48.809  1.00  0.00           N
ATOM   3612  H   PHE   439      70.084  36.439  49.713  1.00  0.00           H
ATOM   3613  CA  PHE   439      69.625  36.810  47.542  1.00  0.00           C
ATOM   3614  HA  PHE   439      70.109  36.288  46.716  1.00  0.00           H
ATOM   3615  CB  PHE   439      68.298  36.105  47.837  1.00  0.00           C
ATOM   3616  HB2 PHE   439      67.687  36.694  48.522  1.00  0.00           H
ATOM   3617  HB3 PHE   439      67.803  36.011  46.870  1.00  0.00           H
ATOM   3618  CG  PHE   439      68.239  34.657  48.375  1.00  0.00           C
ATOM   3619  CD1 PHE   439      69.066  33.618  47.894  1.00  0.00           C
ATOM   3620  HD1 PHE   439      69.724  33.873  47.076  1.00  0.00           H
ATOM   3621  CE1 PHE   439      69.002  32.276  48.328  1.00  0.00           C
ATOM   3622  HE1 PHE   439      69.608  31.486  47.910  1.00  0.00           H
ATOM   3623  CZ  PHE   439      67.963  31.931  49.178  1.00  0.00           C
ATOM   3624  HZ  PHE   439      67.837  30.928  49.559  1.00  0.00           H
ATOM   3625  CE2 PHE   439      67.067  32.926  49.630  1.00  0.00           C
ATOM   3626  HE2 PHE   439      66.307  32.636  50.341  1.00  0.00           H
ATOM   3627  CD2 PHE   439      67.188  34.278  49.277  1.00  0.00           C
ATOM   3628  HD2 PHE   439      66.448  34.972  49.649  1.00  0.00           H
ATOM   3629  C   PHE   439      69.538  38.189  46.951  1.00  0.00           C
ATOM   3630  O   PHE   439      69.845  38.309  45.800  1.00  0.00           O
ATOM   3631  N   LEU   440      69.257  39.252  47.773  1.00  0.00           N
ATOM   3632  H   LEU   440      69.267  39.069  48.766  1.00  0.00           H
ATOM   3633  CA  LEU   440      69.148  40.646  47.302  1.00  0.00           C
ATOM   3634  HA  LEU   440      68.377  40.600  46.532  1.00  0.00           H
ATOM   3635  CB  LEU   440      68.757  41.555  48.472  1.00  0.00           C
ATOM   3636  HB2 LEU   440      69.541  41.475  49.225  1.00  0.00           H
ATOM   3637  HB3 LEU   440      68.829  42.598  48.165  1.00  0.00           H
ATOM   3638  CG  LEU   440      67.356  41.278  48.959  1.00  0.00           C
ATOM   3639  HG  LEU   440      67.169  40.204  48.940  1.00  0.00           H
ATOM   3640  CD1 LEU   440      67.228  41.860  50.383  1.00  0.00           C
ATOM   3641 HD11 LEU   440      67.840  42.763  50.379  1.00  0.00           H
ATOM   3642 HD12 LEU   440      66.223  42.190  50.644  1.00  0.00           H
ATOM   3643 HD13 LEU   440      67.607  41.156  51.125  1.00  0.00           H
ATOM   3644  CD2 LEU   440      66.172  41.761  48.092  1.00  0.00           C
ATOM   3645 HD21 LEU   440      65.298  41.445  48.661  1.00  0.00           H
ATOM   3646 HD22 LEU   440      66.150  42.833  47.896  1.00  0.00           H
ATOM   3647 HD23 LEU   440      66.081  41.186  47.170  1.00  0.00           H
ATOM   3648  C   LEU   440      70.483  41.076  46.675  1.00  0.00           C
ATOM   3649  O   LEU   440      70.511  41.720  45.608  1.00  0.00           O
ATOM   3650  N   LEU   441      71.591  40.806  47.288  1.00  0.00           N
ATOM   3651  H   LEU   441      71.421  40.113  48.003  1.00  0.00           H
ATOM   3652  CA  LEU   441      72.961  41.317  46.991  1.00  0.00           C
ATOM   3653  HA  LEU   441      72.806  42.386  46.843  1.00  0.00           H
ATOM   3654  CB  LEU   441      73.910  41.234  48.187  1.00  0.00           C
ATOM   3655  HB2 LEU   441      73.576  41.852  49.021  1.00  0.00           H
ATOM   3656  HB3 LEU   441      73.936  40.221  48.587  1.00  0.00           H
ATOM   3657  CG  LEU   441      75.336  41.794  47.795  1.00  0.00           C
ATOM   3658  HG  LEU   441      75.832  41.170  47.051  1.00  0.00           H
ATOM   3659  CD1 LEU   441      75.308  43.239  47.161  1.00  0.00           C
ATOM   3660 HD11 LEU   441      74.533  43.800  47.684  1.00  0.00           H
ATOM   3661 HD12 LEU   441      76.279  43.703  47.334  1.00  0.00           H
ATOM   3662 HD13 LEU   441      75.100  43.117  46.098  1.00  0.00           H
ATOM   3663  CD2 LEU   441      76.205  41.785  49.003  1.00  0.00           C
ATOM   3664 HD21 LEU   441      75.752  42.334  49.828  1.00  0.00           H
ATOM   3665 HD22 LEU   441      76.221  40.736  49.298  1.00  0.00           H
ATOM   3666 HD23 LEU   441      77.204  42.195  48.850  1.00  0.00           H
ATOM   3667  C   LEU   441      73.524  40.666  45.700  1.00  0.00           C
ATOM   3668  O   LEU   441      74.006  41.356  44.786  1.00  0.00           O
ATOM   3669  N   ALA   442      73.305  39.344  45.626  1.00  0.00           N
ATOM   3670  H   ALA   442      72.703  38.848  46.267  1.00  0.00           H
ATOM   3671  CA  ALA   442      73.627  38.503  44.445  1.00  0.00           C
ATOM   3672  HA  ALA   442      74.669  38.638  44.155  1.00  0.00           H
ATOM   3673  CB  ALA   442      73.389  37.007  44.838  1.00  0.00           C
ATOM   3674  HB1 ALA   442      73.581  36.312  44.021  1.00  0.00           H
ATOM   3675  HB2 ALA   442      73.808  36.777  45.818  1.00  0.00           H
ATOM   3676  HB3 ALA   442      72.307  37.027  44.972  1.00  0.00           H
ATOM   3677  C   ALA   442      72.945  38.989  43.127  1.00  0.00           C
ATOM   3678  O   ALA   442      73.482  39.181  41.999  1.00  0.00           O
ATOM   3679  N   GLY   443      71.666  39.279  43.273  1.00  0.00           N
ATOM   3680  H   GLY   443      71.290  39.249  44.210  1.00  0.00           H
ATOM   3681  CA  GLY   443      70.850  39.851  42.222  1.00  0.00           C
ATOM   3682  HA2 GLY   443      70.996  39.232  41.336  1.00  0.00           H
ATOM   3683  HA3 GLY   443      69.820  39.724  42.557  1.00  0.00           H
ATOM   3684  C   GLY   443      71.246  41.300  41.918  1.00  0.00           C
ATOM   3685  O   GLY   443      71.191  41.730  40.751  1.00  0.00           O
ATOM   3686  N   PHE   444      71.599  42.136  42.891  1.00  0.00           N
ATOM   3687  H   PHE   444      71.412  41.912  43.858  1.00  0.00           H
ATOM   3688  CA  PHE   444      72.060  43.525  42.609  1.00  0.00           C
ATOM   3689  HA  PHE   444      71.321  44.039  41.995  1.00  0.00           H
ATOM   3690  CB  PHE   444      72.305  44.376  43.921  1.00  0.00           C
ATOM   3691  HB2 PHE   444      71.381  44.438  44.495  1.00  0.00           H
ATOM   3692  HB3 PHE   444      72.998  43.843  44.572  1.00  0.00           H
ATOM   3693  CG  PHE   444      73.050  45.717  43.662  1.00  0.00           C
ATOM   3694  CD1 PHE   444      72.427  46.865  43.131  1.00  0.00           C
ATOM   3695  HD1 PHE   444      71.354  46.829  43.015  1.00  0.00           H
ATOM   3696  CE1 PHE   444      73.238  47.859  42.543  1.00  0.00           C
ATOM   3697  HE1 PHE   444      72.756  48.781  42.254  1.00  0.00           H
ATOM   3698  CZ  PHE   444      74.652  47.827  42.533  1.00  0.00           C
ATOM   3699  HZ  PHE   444      75.197  48.589  41.996  1.00  0.00           H
ATOM   3700  CE2 PHE   444      75.278  46.713  43.072  1.00  0.00           C
ATOM   3701  HE2 PHE   444      76.356  46.677  43.025  1.00  0.00           H
ATOM   3702  CD2 PHE   444      74.470  45.708  43.645  1.00  0.00           C
ATOM   3703  HD2 PHE   444      74.931  44.825  44.061  1.00  0.00           H
ATOM   3704  C   PHE   444      73.411  43.469  41.823  1.00  0.00           C
ATOM   3705  O   PHE   444      73.466  44.076  40.759  1.00  0.00           O
ATOM   3706  N   VAL   445      74.325  42.519  42.158  1.00  0.00           N
ATOM   3707  H   VAL   445      74.113  42.040  43.022  1.00  0.00           H
ATOM   3708  CA  VAL   445      75.586  42.105  41.442  1.00  0.00           C
ATOM   3709  HA  VAL   445      76.175  43.022  41.410  1.00  0.00           H
ATOM   3710  CB  VAL   445      76.339  41.023  42.136  1.00  0.00           C
ATOM   3711  HB  VAL   445      75.590  40.284  42.422  1.00  0.00           H
ATOM   3712  CG1 VAL   445      77.443  40.331  41.341  1.00  0.00           C
ATOM   3713 HG11 VAL   445      77.021  39.890  40.439  1.00  0.00           H
ATOM   3714 HG12 VAL   445      78.256  40.972  40.999  1.00  0.00           H
ATOM   3715 HG13 VAL   445      77.810  39.448  41.864  1.00  0.00           H
ATOM   3716  CG2 VAL   445      77.026  41.524  43.431  1.00  0.00           C
ATOM   3717 HG21 VAL   445      77.791  42.263  43.195  1.00  0.00           H
ATOM   3718 HG22 VAL   445      76.305  42.042  44.065  1.00  0.00           H
ATOM   3719 HG23 VAL   445      77.543  40.687  43.900  1.00  0.00           H
ATOM   3720  C   VAL   445      75.237  41.701  40.038  1.00  0.00           C
ATOM   3721  O   VAL   445      75.903  42.211  39.161  1.00  0.00           O
ATOM   3722  N   SER   446      74.193  40.902  39.815  1.00  0.00           N
ATOM   3723  H   SER   446      73.501  40.851  40.549  1.00  0.00           H
ATOM   3724  CA  SER   446      73.691  40.435  38.565  1.00  0.00           C
ATOM   3725  HA  SER   446      74.495  39.883  38.078  1.00  0.00           H
ATOM   3726  CB  SER   446      72.387  39.614  38.761  1.00  0.00           C
ATOM   3727  HB2 SER   446      72.549  38.883  39.553  1.00  0.00           H
ATOM   3728  HB3 SER   446      71.538  40.252  39.004  1.00  0.00           H
ATOM   3729  OG  SER   446      72.230  38.930  37.522  1.00  0.00           O
ATOM   3730  HG  SER   446      73.040  38.507  37.227  1.00  0.00           H
ATOM   3731  C   SER   446      73.340  41.681  37.721  1.00  0.00           C
ATOM   3732  O   SER   446      73.937  41.960  36.702  1.00  0.00           O
ATOM   3733  N   LEU   447      72.467  42.561  38.282  1.00  0.00           N
ATOM   3734  H   LEU   447      72.030  42.429  39.183  1.00  0.00           H
ATOM   3735  CA  LEU   447      72.073  43.734  37.536  1.00  0.00           C
ATOM   3736  HA  LEU   447      71.794  43.354  36.552  1.00  0.00           H
ATOM   3737  CB  LEU   447      70.856  44.369  38.246  1.00  0.00           C
ATOM   3738  HB2 LEU   447      71.219  44.581  39.252  1.00  0.00           H
ATOM   3739  HB3 LEU   447      70.575  45.267  37.694  1.00  0.00           H
ATOM   3740  CG  LEU   447      69.541  43.435  38.253  1.00  0.00           C
ATOM   3741  HG  LEU   447      69.881  42.427  38.492  1.00  0.00           H
ATOM   3742  CD1 LEU   447      68.412  43.900  39.282  1.00  0.00           C
ATOM   3743 HD11 LEU   447      68.969  43.952  40.218  1.00  0.00           H
ATOM   3744 HD12 LEU   447      68.045  44.873  38.956  1.00  0.00           H
ATOM   3745 HD13 LEU   447      67.645  43.126  39.301  1.00  0.00           H
ATOM   3746  CD2 LEU   447      68.832  43.484  36.890  1.00  0.00           C
ATOM   3747 HD21 LEU   447      69.556  43.065  36.191  1.00  0.00           H
ATOM   3748 HD22 LEU   447      67.842  43.027  36.915  1.00  0.00           H
ATOM   3749 HD23 LEU   447      68.742  44.515  36.548  1.00  0.00           H
ATOM   3750  C   LEU   447      73.176  44.842  37.411  1.00  0.00           C
ATOM   3751  O   LEU   447      73.198  45.600  36.442  1.00  0.00           O
ATOM   3752  N   PHE   448      74.179  44.896  38.287  1.00  0.00           N
ATOM   3753  H   PHE   448      74.087  44.249  39.057  1.00  0.00           H
ATOM   3754  CA  PHE   448      75.389  45.682  38.076  1.00  0.00           C
ATOM   3755  HA  PHE   448      75.075  46.723  37.995  1.00  0.00           H
ATOM   3756  CB  PHE   448      76.229  45.660  39.365  1.00  0.00           C
ATOM   3757  HB2 PHE   448      75.516  45.757  40.184  1.00  0.00           H
ATOM   3758  HB3 PHE   448      76.608  44.650  39.525  1.00  0.00           H
ATOM   3759  CG  PHE   448      77.303  46.698  39.433  1.00  0.00           C
ATOM   3760  CD1 PHE   448      78.601  46.383  39.019  1.00  0.00           C
ATOM   3761  HD1 PHE   448      78.810  45.351  38.779  1.00  0.00           H
ATOM   3762  CE1 PHE   448      79.707  47.310  39.074  1.00  0.00           C
ATOM   3763  HE1 PHE   448      80.661  47.072  38.629  1.00  0.00           H
ATOM   3764  CZ  PHE   448      79.469  48.618  39.554  1.00  0.00           C
ATOM   3765  HZ  PHE   448      80.162  49.443  39.481  1.00  0.00           H
ATOM   3766  CE2 PHE   448      78.161  48.988  39.847  1.00  0.00           C
ATOM   3767  HE2 PHE   448      77.879  50.023  39.968  1.00  0.00           H
ATOM   3768  CD2 PHE   448      77.098  48.071  39.788  1.00  0.00           C
ATOM   3769  HD2 PHE   448      76.080  48.327  40.044  1.00  0.00           H
ATOM   3770  C   PHE   448      76.342  45.331  36.914  1.00  0.00           C
ATOM   3771  O   PHE   448      76.723  46.085  36.060  1.00  0.00           O
ATOM   3772  N   ARG   449      76.658  44.021  36.769  1.00  0.00           N
ATOM   3773  H   ARG   449      76.307  43.429  37.508  1.00  0.00           H
ATOM   3774  CA  ARG   449      77.344  43.441  35.589  1.00  0.00           C
ATOM   3775  HA  ARG   449      78.294  43.971  35.519  1.00  0.00           H
ATOM   3776  CB  ARG   449      77.599  41.997  35.918  1.00  0.00           C
ATOM   3777  HB2 ARG   449      76.692  41.528  36.297  1.00  0.00           H
ATOM   3778  HB3 ARG   449      77.906  41.374  35.078  1.00  0.00           H
ATOM   3779  CG  ARG   449      78.727  41.839  36.989  1.00  0.00           C
ATOM   3780  HG2 ARG   449      79.680  42.206  36.608  1.00  0.00           H
ATOM   3781  HG3 ARG   449      78.521  42.332  37.940  1.00  0.00           H
ATOM   3782  CD  ARG   449      78.833  40.331  37.226  1.00  0.00           C
ATOM   3783  HD2 ARG   449      77.912  39.923  37.642  1.00  0.00           H
ATOM   3784  HD3 ARG   449      78.936  39.776  36.294  1.00  0.00           H
ATOM   3785  NE  ARG   449      79.915  39.907  38.134  1.00  0.00           N
ATOM   3786  HE  ARG   449      80.855  40.188  37.893  1.00  0.00           H
ATOM   3787  CZ  ARG   449      79.888  38.995  39.076  1.00  0.00           C
ATOM   3788  NH1 ARG   449      78.958  38.148  39.271  1.00  0.00           N
ATOM   3789 HH11 ARG   449      78.257  37.965  38.567  1.00  0.00           H
ATOM   3790 HH12 ARG   449      78.977  37.582  40.107  1.00  0.00           H
ATOM   3791  NH2 ARG   449      80.852  38.972  39.901  1.00  0.00           N
ATOM   3792 HH21 ARG   449      81.594  39.653  39.836  1.00  0.00           H
ATOM   3793 HH22 ARG   449      81.051  38.061  40.289  1.00  0.00           H
ATOM   3794  C   ARG   449      76.604  43.674  34.257  1.00  0.00           C
ATOM   3795  O   ARG   449      77.219  44.316  33.389  1.00  0.00           O
ATOM   3796  N   ILE   450      75.292  43.384  34.162  1.00  0.00           N
ATOM   3797  H   ILE   450      74.820  42.878  34.898  1.00  0.00           H
ATOM   3798  CA  ILE   450      74.444  43.924  33.074  1.00  0.00           C
ATOM   3799  HA  ILE   450      74.842  43.437  32.183  1.00  0.00           H
ATOM   3800  CB  ILE   450      72.920  43.582  33.307  1.00  0.00           C
ATOM   3801  HB  ILE   450      72.517  44.061  34.199  1.00  0.00           H
ATOM   3802  CG2 ILE   450      72.117  44.102  32.078  1.00  0.00           C
ATOM   3803 HG21 ILE   450      72.558  43.745  31.147  1.00  0.00           H
ATOM   3804 HG22 ILE   450      71.083  43.760  32.039  1.00  0.00           H
ATOM   3805 HG23 ILE   450      72.151  45.184  31.950  1.00  0.00           H
ATOM   3806  CG1 ILE   450      72.715  42.024  33.428  1.00  0.00           C
ATOM   3807 HG12 ILE   450      72.865  41.513  32.477  1.00  0.00           H
ATOM   3808 HG13 ILE   450      73.540  41.663  34.042  1.00  0.00           H
ATOM   3809  CD1 ILE   450      71.432  41.543  34.147  1.00  0.00           C
ATOM   3810 HD11 ILE   450      70.965  42.331  34.737  1.00  0.00           H
ATOM   3811 HD12 ILE   450      70.800  41.269  33.302  1.00  0.00           H
ATOM   3812 HD13 ILE   450      71.534  40.744  34.881  1.00  0.00           H
ATOM   3813  C   ILE   450      74.590  45.456  32.759  1.00  0.00           C
ATOM   3814  O   ILE   450      74.915  45.779  31.639  1.00  0.00           O
ATOM   3815  N   ARG   451      74.528  46.345  33.738  1.00  0.00           N
ATOM   3816  H   ARG   451      74.479  45.998  34.685  1.00  0.00           H
ATOM   3817  CA  ARG   451      74.788  47.830  33.594  1.00  0.00           C
ATOM   3818  HA  ARG   451      74.136  48.192  32.799  1.00  0.00           H
ATOM   3819  CB  ARG   451      74.441  48.564  34.892  1.00  0.00           C
ATOM   3820  HB2 ARG   451      73.478  48.127  35.156  1.00  0.00           H
ATOM   3821  HB3 ARG   451      75.165  48.366  35.682  1.00  0.00           H
ATOM   3822  CG  ARG   451      74.217  50.084  34.617  1.00  0.00           C
ATOM   3823  HG2 ARG   451      75.107  50.467  34.117  1.00  0.00           H
ATOM   3824  HG3 ARG   451      73.307  50.193  34.026  1.00  0.00           H
ATOM   3825  CD  ARG   451      73.985  50.888  35.913  1.00  0.00           C
ATOM   3826  HD2 ARG   451      73.174  50.468  36.509  1.00  0.00           H
ATOM   3827  HD3 ARG   451      74.850  50.669  36.538  1.00  0.00           H
ATOM   3828  NE  ARG   451      73.784  52.301  35.634  1.00  0.00           N
ATOM   3829  HE  ARG   451      72.902  52.662  35.301  1.00  0.00           H
ATOM   3830  CZ  ARG   451      74.718  53.273  35.772  1.00  0.00           C
ATOM   3831  NH1 ARG   451      75.984  53.062  35.998  1.00  0.00           N
ATOM   3832 HH11 ARG   451      76.282  52.117  36.192  1.00  0.00           H
ATOM   3833 HH12 ARG   451      76.619  53.843  35.919  1.00  0.00           H
ATOM   3834  NH2 ARG   451      74.262  54.530  35.578  1.00  0.00           N
ATOM   3835 HH21 ARG   451      73.333  54.732  35.238  1.00  0.00           H
ATOM   3836 HH22 ARG   451      74.858  55.331  35.730  1.00  0.00           H
ATOM   3837  C   ARG   451      76.185  48.130  33.053  1.00  0.00           C
ATOM   3838  O   ARG   451      76.254  48.814  32.042  1.00  0.00           O
ATOM   3839  N   THR   452      77.173  47.433  33.677  1.00  0.00           N
ATOM   3840  H   THR   452      76.917  46.856  34.465  1.00  0.00           H
ATOM   3841  CA  THR   452      78.586  47.569  33.296  1.00  0.00           C
ATOM   3842  HA  THR   452      78.901  48.598  33.466  1.00  0.00           H
ATOM   3843  CB  THR   452      79.479  46.602  34.089  1.00  0.00           C
ATOM   3844  HB  THR   452      79.133  45.595  33.859  1.00  0.00           H
ATOM   3845  CG2 THR   452      80.961  46.853  33.819  1.00  0.00           C
ATOM   3846 HG21 THR   452      81.505  45.998  34.220  1.00  0.00           H
ATOM   3847 HG22 THR   452      81.209  46.959  32.763  1.00  0.00           H
ATOM   3848 HG23 THR   452      81.221  47.795  34.302  1.00  0.00           H
ATOM   3849  OG1 THR   452      79.370  46.665  35.527  1.00  0.00           O
ATOM   3850  HG1 THR   452      78.432  46.608  35.724  1.00  0.00           H
ATOM   3851  C   THR   452      78.778  47.276  31.824  1.00  0.00           C
ATOM   3852  O   THR   452      79.361  48.050  31.094  1.00  0.00           O
ATOM   3853  N   ILE   453      78.227  46.181  31.326  1.00  0.00           N
ATOM   3854  H   ILE   453      77.659  45.616  31.941  1.00  0.00           H
ATOM   3855  CA  ILE   453      78.212  45.807  29.892  1.00  0.00           C
ATOM   3856  HA  ILE   453      79.210  45.840  29.455  1.00  0.00           H
ATOM   3857  CB  ILE   453      77.664  44.344  29.727  1.00  0.00           C
ATOM   3858  HB  ILE   453      76.676  44.292  30.183  1.00  0.00           H
ATOM   3859  CG2 ILE   453      77.619  44.043  28.178  1.00  0.00           C
ATOM   3860 HG21 ILE   453      77.027  43.151  27.976  1.00  0.00           H
ATOM   3861 HG22 ILE   453      77.053  44.834  27.687  1.00  0.00           H
ATOM   3862 HG23 ILE   453      78.615  43.921  27.752  1.00  0.00           H
ATOM   3863  CG1 ILE   453      78.608  43.380  30.566  1.00  0.00           C
ATOM   3864 HG12 ILE   453      79.630  43.276  30.202  1.00  0.00           H
ATOM   3865 HG13 ILE   453      78.730  43.711  31.598  1.00  0.00           H
ATOM   3866  CD1 ILE   453      78.075  41.931  30.742  1.00  0.00           C
ATOM   3867 HD11 ILE   453      78.002  41.304  29.853  1.00  0.00           H
ATOM   3868 HD12 ILE   453      78.792  41.353  31.325  1.00  0.00           H
ATOM   3869 HD13 ILE   453      77.071  41.912  31.166  1.00  0.00           H
ATOM   3870  C   ILE   453      77.451  46.864  29.025  1.00  0.00           C
ATOM   3871  O   ILE   453      78.086  47.452  28.174  1.00  0.00           O
ATOM   3872  N   MET   454      76.175  47.215  29.355  1.00  0.00           N
ATOM   3873  H   MET   454      75.749  46.801  30.172  1.00  0.00           H
ATOM   3874  CA  MET   454      75.403  48.199  28.542  1.00  0.00           C
ATOM   3875  HA  MET   454      75.366  47.802  27.528  1.00  0.00           H
ATOM   3876  CB  MET   454      73.981  48.392  29.227  1.00  0.00           C
ATOM   3877  HB2 MET   454      74.026  48.544  30.305  1.00  0.00           H
ATOM   3878  HB3 MET   454      73.491  49.190  28.669  1.00  0.00           H
ATOM   3879  CG  MET   454      73.110  47.182  28.840  1.00  0.00           C
ATOM   3880  HG2 MET   454      73.144  46.961  27.773  1.00  0.00           H
ATOM   3881  HG3 MET   454      73.556  46.330  29.353  1.00  0.00           H
ATOM   3882  SD  MET   454      71.351  47.160  29.463  1.00  0.00           S
ATOM   3883  CE  MET   454      70.681  48.686  28.699  1.00  0.00           C
ATOM   3884  HE1 MET   454      70.974  48.742  27.651  1.00  0.00           H
ATOM   3885  HE2 MET   454      69.623  48.687  28.961  1.00  0.00           H
ATOM   3886  HE3 MET   454      71.177  49.533  29.173  1.00  0.00           H
ATOM   3887  C   MET   454      75.989  49.551  28.631  1.00  0.00           C
ATOM   3888  O   MET   454      75.815  50.277  27.680  1.00  0.00           O
ATOM   3889  N   LYS   455      76.669  50.038  29.718  1.00  0.00           N
ATOM   3890  H   LYS   455      76.791  49.584  30.612  1.00  0.00           H
ATOM   3891  CA  LYS   455      77.457  51.294  29.736  1.00  0.00           C
ATOM   3892  HA  LYS   455      76.844  52.102  29.337  1.00  0.00           H
ATOM   3893  CB  LYS   455      77.721  51.625  31.216  1.00  0.00           C
ATOM   3894  HB2 LYS   455      76.809  51.718  31.806  1.00  0.00           H
ATOM   3895  HB3 LYS   455      78.225  50.789  31.703  1.00  0.00           H
ATOM   3896  CG  LYS   455      78.703  52.884  31.560  1.00  0.00           C
ATOM   3897  HG2 LYS   455      79.701  52.666  31.180  1.00  0.00           H
ATOM   3898  HG3 LYS   455      78.287  53.808  31.160  1.00  0.00           H
ATOM   3899  CD  LYS   455      78.926  53.084  33.085  1.00  0.00           C
ATOM   3900  HD2 LYS   455      78.028  53.438  33.592  1.00  0.00           H
ATOM   3901  HD3 LYS   455      79.259  52.144  33.525  1.00  0.00           H
ATOM   3902  CE  LYS   455      80.072  54.132  33.222  1.00  0.00           C
ATOM   3903  HE2 LYS   455      80.962  53.587  32.906  1.00  0.00           H
ATOM   3904  HE3 LYS   455      79.977  54.959  32.520  1.00  0.00           H
ATOM   3905  NZ  LYS   455      80.175  54.711  34.609  1.00  0.00           N
ATOM   3906  HZ1 LYS   455      79.283  55.030  34.958  1.00  0.00           H
ATOM   3907  HZ2 LYS   455      80.535  54.008  35.239  1.00  0.00           H
ATOM   3908  HZ3 LYS   455      80.748  55.542  34.655  1.00  0.00           H
ATOM   3909  C   LYS   455      78.650  51.053  28.803  1.00  0.00           C
ATOM   3910  O   LYS   455      79.052  51.893  28.000  1.00  0.00           O
ATOM   3911  N   HIP   456      79.351  49.905  28.836  1.00  0.00           N
ATOM   3912  H   HIP   456      78.925  49.163  29.372  1.00  0.00           H
ATOM   3913  CA  HIP   456      80.549  49.615  27.954  1.00  0.00           C
ATOM   3914  HA  HIP   456      81.338  50.355  28.096  1.00  0.00           H
ATOM   3915  CB  HIP   456      81.183  48.233  28.381  1.00  0.00           C
ATOM   3916  HB2 HIP   456      81.423  48.150  29.441  1.00  0.00           H
ATOM   3917  HB3 HIP   456      80.523  47.400  28.137  1.00  0.00           H
ATOM   3918  CG  HIP   456      82.538  48.003  27.739  1.00  0.00           C
ATOM   3919  ND1 HIP   456      83.765  48.641  28.004  1.00  0.00           N
ATOM   3920  HD1 HIP   456      84.026  49.297  28.726  1.00  0.00           H
ATOM   3921  CE1 HIP   456      84.631  48.409  26.989  1.00  0.00           C
ATOM   3922  HE1 HIP   456      85.609  48.839  26.830  1.00  0.00           H
ATOM   3923  NE2 HIP   456      84.100  47.358  26.364  1.00  0.00           N
ATOM   3924  HE2 HIP   456      84.603  46.751  25.733  1.00  0.00           H
ATOM   3925  CD2 HIP   456      82.737  47.237  26.615  1.00  0.00           C
ATOM   3926  HD2 HIP   456      82.066  46.662  25.994  1.00  0.00           H
ATOM   3927  C   HIP   456      80.265  49.556  26.437  1.00  0.00           C
ATOM   3928  O   HIP   456      81.027  50.096  25.654  1.00  0.00           O
ATOM   3929  N   ASP   457      79.061  48.992  26.070  1.00  0.00           N
ATOM   3930  H   ASP   457      78.500  48.459  26.720  1.00  0.00           H
ATOM   3931  CA  ASP   457      78.587  49.056  24.726  1.00  0.00           C
ATOM   3932  HA  ASP   457      79.393  48.782  24.045  1.00  0.00           H
ATOM   3933  CB  ASP   457      77.417  48.116  24.621  1.00  0.00           C
ATOM   3934  HB2 ASP   457      76.747  48.152  25.480  1.00  0.00           H
ATOM   3935  HB3 ASP   457      76.925  48.202  23.652  1.00  0.00           H
ATOM   3936  CG  ASP   457      77.892  46.609  24.634  1.00  0.00           C
ATOM   3937  OD1 ASP   457      76.970  45.772  24.737  1.00  0.00           O
ATOM   3938  OD2 ASP   457      79.099  46.272  24.456  1.00  0.00           O
ATOM   3939  C   ASP   457      78.150  50.459  24.339  1.00  0.00           C
ATOM   3940  O   ASP   457      78.112  50.787  23.172  1.00  0.00           O
ATOM   3941  N   GLY   458      77.824  51.330  25.313  1.00  0.00           N
ATOM   3942  H   GLY   458      77.501  50.902  26.169  1.00  0.00           H
ATOM   3943  CA  GLY   458      77.736  52.790  25.091  1.00  0.00           C
ATOM   3944  HA2 GLY   458      78.510  53.376  25.587  1.00  0.00           H
ATOM   3945  HA3 GLY   458      77.912  52.988  24.034  1.00  0.00           H
ATOM   3946  C   GLY   458      76.350  53.295  25.503  1.00  0.00           C
ATOM   3947  O   GLY   458      76.090  54.458  25.303  1.00  0.00           O
ATOM   3948  N   THR   459      75.406  52.463  25.963  1.00  0.00           N
ATOM   3949  H   THR   459      75.565  51.500  26.222  1.00  0.00           H
ATOM   3950  CA  THR   459      73.945  52.774  25.990  1.00  0.00           C
ATOM   3951  HA  THR   459      73.829  53.629  25.324  1.00  0.00           H
ATOM   3952  CB  THR   459      73.037  51.704  25.362  1.00  0.00           C
ATOM   3953  HB  THR   459      73.339  51.688  24.314  1.00  0.00           H
ATOM   3954  CG2 THR   459      73.195  50.236  25.711  1.00  0.00           C
ATOM   3955 HG21 THR   459      73.055  50.169  26.790  1.00  0.00           H
ATOM   3956 HG22 THR   459      72.424  49.676  25.182  1.00  0.00           H
ATOM   3957 HG23 THR   459      74.155  49.974  25.265  1.00  0.00           H
ATOM   3958  OG1 THR   459      71.670  52.006  25.471  1.00  0.00           O
ATOM   3959  HG1 THR   459      71.243  51.625  24.700  1.00  0.00           H
ATOM   3960  C   THR   459      73.531  53.257  27.363  1.00  0.00           C
ATOM   3961  O   THR   459      74.109  53.008  28.395  1.00  0.00           O
ATOM   3962  N   LYS   460      72.479  54.102  27.429  1.00  0.00           N
ATOM   3963  H   LYS   460      71.976  54.149  26.554  1.00  0.00           H
ATOM   3964  CA  LYS   460      71.676  54.568  28.610  1.00  0.00           C
ATOM   3965  HA  LYS   460      72.342  55.000  29.357  1.00  0.00           H
ATOM   3966  CB  LYS   460      70.698  55.660  28.126  1.00  0.00           C
ATOM   3967  HB2 LYS   460      70.306  55.341  27.161  1.00  0.00           H
ATOM   3968  HB3 LYS   460      69.848  55.690  28.807  1.00  0.00           H
ATOM   3969  CG  LYS   460      71.387  57.021  27.852  1.00  0.00           C
ATOM   3970  HG2 LYS   460      71.924  57.359  28.739  1.00  0.00           H
ATOM   3971  HG3 LYS   460      72.074  56.899  27.015  1.00  0.00           H
ATOM   3972  CD  LYS   460      70.372  58.165  27.535  1.00  0.00           C
ATOM   3973  HD2 LYS   460      69.777  57.860  26.675  1.00  0.00           H
ATOM   3974  HD3 LYS   460      69.753  58.434  28.391  1.00  0.00           H
ATOM   3975  CE  LYS   460      71.162  59.424  27.229  1.00  0.00           C
ATOM   3976  HE2 LYS   460      71.473  59.857  28.180  1.00  0.00           H
ATOM   3977  HE3 LYS   460      71.982  59.058  26.610  1.00  0.00           H
ATOM   3978  NZ  LYS   460      70.314  60.335  26.362  1.00  0.00           N
ATOM   3979  HZ1 LYS   460      69.483  60.617  26.862  1.00  0.00           H
ATOM   3980  HZ2 LYS   460      70.858  61.128  26.055  1.00  0.00           H
ATOM   3981  HZ3 LYS   460      70.090  59.900  25.479  1.00  0.00           H
ATOM   3982  C   LYS   460      70.870  53.508  29.317  1.00  0.00           C
ATOM   3983  O   LYS   460      70.358  52.555  28.688  1.00  0.00           O
ATOM   3984  N   THR   461      70.756  53.735  30.653  1.00  0.00           N
ATOM   3985  H   THR   461      71.132  54.599  31.017  1.00  0.00           H
ATOM   3986  CA  THR   461      70.405  52.645  31.602  1.00  0.00           C
ATOM   3987  HA  THR   461      69.986  51.757  31.128  1.00  0.00           H
ATOM   3988  CB  THR   461      71.814  52.204  32.192  1.00  0.00           C
ATOM   3989  HB  THR   461      71.704  51.567  33.070  1.00  0.00           H
ATOM   3990  CG2 THR   461      72.671  51.319  31.232  1.00  0.00           C
ATOM   3991 HG21 THR   461      73.282  51.857  30.507  1.00  0.00           H
ATOM   3992 HG22 THR   461      73.387  50.594  31.618  1.00  0.00           H
ATOM   3993 HG23 THR   461      71.929  50.621  30.845  1.00  0.00           H
ATOM   3994  OG1 THR   461      72.625  53.277  32.579  1.00  0.00           O
ATOM   3995  HG1 THR   461      72.256  53.537  33.427  1.00  0.00           H
ATOM   3996  C   THR   461      69.492  53.092  32.710  1.00  0.00           C
ATOM   3997  O   THR   461      69.166  52.290  33.587  1.00  0.00           O
ATOM   3998  N   GLU   462      68.901  54.277  32.585  1.00  0.00           N
ATOM   3999  H   GLU   462      69.068  54.836  31.761  1.00  0.00           H
ATOM   4000  CA  GLU   462      68.007  54.785  33.598  1.00  0.00           C
ATOM   4001  HA  GLU   462      68.573  55.178  34.443  1.00  0.00           H
ATOM   4002  CB  GLU   462      67.146  55.903  32.910  1.00  0.00           C
ATOM   4003  HB2 GLU   462      67.684  56.563  32.230  1.00  0.00           H
ATOM   4004  HB3 GLU   462      66.344  55.445  32.331  1.00  0.00           H
ATOM   4005  CG  GLU   462      66.379  56.781  33.972  1.00  0.00           C
ATOM   4006  HG2 GLU   462      65.391  57.050  33.600  1.00  0.00           H
ATOM   4007  HG3 GLU   462      66.188  56.164  34.850  1.00  0.00           H
ATOM   4008  CD  GLU   462      67.080  58.040  34.403  1.00  0.00           C
ATOM   4009  OE1 GLU   462      66.439  58.929  35.004  1.00  0.00           O
ATOM   4010  OE2 GLU   462      68.323  58.071  34.201  1.00  0.00           O
ATOM   4011  C   GLU   462      66.963  53.724  34.182  1.00  0.00           C
ATOM   4012  O   GLU   462      66.908  53.596  35.431  1.00  0.00           O
ATOM   4013  N   LYS   463      66.174  52.965  33.382  1.00  0.00           N
ATOM   4014  H   LYS   463      66.243  53.050  32.378  1.00  0.00           H
ATOM   4015  CA  LYS   463      65.075  52.067  33.755  1.00  0.00           C
ATOM   4016  HA  LYS   463      64.394  52.582  34.432  1.00  0.00           H
ATOM   4017  CB  LYS   463      64.236  51.686  32.489  1.00  0.00           C
ATOM   4018  HB2 LYS   463      63.910  52.576  31.951  1.00  0.00           H
ATOM   4019  HB3 LYS   463      64.797  51.148  31.726  1.00  0.00           H
ATOM   4020  CG  LYS   463      63.091  50.719  32.760  1.00  0.00           C
ATOM   4021  HG2 LYS   463      63.467  49.908  33.384  1.00  0.00           H
ATOM   4022  HG3 LYS   463      62.371  51.179  33.437  1.00  0.00           H
ATOM   4023  CD  LYS   463      62.305  50.185  31.518  1.00  0.00           C
ATOM   4024  HD2 LYS   463      62.954  49.767  30.748  1.00  0.00           H
ATOM   4025  HD3 LYS   463      61.643  49.401  31.885  1.00  0.00           H
ATOM   4026  CE  LYS   463      61.576  51.370  30.848  1.00  0.00           C
ATOM   4027  HE2 LYS   463      61.573  52.192  31.564  1.00  0.00           H
ATOM   4028  HE3 LYS   463      62.100  51.687  29.947  1.00  0.00           H
ATOM   4029  NZ  LYS   463      60.196  51.000  30.427  1.00  0.00           N
ATOM   4030  HZ1 LYS   463      60.117  50.160  29.871  1.00  0.00           H
ATOM   4031  HZ2 LYS   463      59.645  50.748  31.234  1.00  0.00           H
ATOM   4032  HZ3 LYS   463      59.847  51.737  29.831  1.00  0.00           H
ATOM   4033  C   LYS   463      65.695  50.833  34.426  1.00  0.00           C
ATOM   4034  O   LYS   463      65.137  50.344  35.364  1.00  0.00           O
ATOM   4035  N   LEU   464      66.935  50.413  34.082  1.00  0.00           N
ATOM   4036  H   LEU   464      67.543  51.001  33.529  1.00  0.00           H
ATOM   4037  CA  LEU   464      67.593  49.249  34.631  1.00  0.00           C
ATOM   4038  HA  LEU   464      66.897  48.412  34.672  1.00  0.00           H
ATOM   4039  CB  LEU   464      68.686  48.756  33.663  1.00  0.00           C
ATOM   4040  HB2 LEU   464      68.256  48.297  32.772  1.00  0.00           H
ATOM   4041  HB3 LEU   464      69.145  49.696  33.357  1.00  0.00           H
ATOM   4042  CG  LEU   464      69.804  47.877  34.359  1.00  0.00           C
ATOM   4043  HG  LEU   464      70.214  48.333  35.260  1.00  0.00           H
ATOM   4044  CD1 LEU   464      69.296  46.423  34.634  1.00  0.00           C
ATOM   4045 HD11 LEU   464      70.059  46.076  35.330  1.00  0.00           H
ATOM   4046 HD12 LEU   464      68.299  46.442  35.074  1.00  0.00           H
ATOM   4047 HD13 LEU   464      69.305  45.849  33.708  1.00  0.00           H
ATOM   4048  CD2 LEU   464      70.977  47.828  33.291  1.00  0.00           C
ATOM   4049 HD21 LEU   464      71.733  47.125  33.642  1.00  0.00           H
ATOM   4050 HD22 LEU   464      70.510  47.397  32.406  1.00  0.00           H
ATOM   4051 HD23 LEU   464      71.304  48.818  32.973  1.00  0.00           H
ATOM   4052  C   LEU   464      68.086  49.552  36.109  1.00  0.00           C
ATOM   4053  O   LEU   464      67.847  48.729  36.980  1.00  0.00           O
ATOM   4054  N   GLU   465      68.503  50.772  36.318  1.00  0.00           N
ATOM   4055  H   GLU   465      68.622  51.391  35.529  1.00  0.00           H
ATOM   4056  CA  GLU   465      68.737  51.330  37.637  1.00  0.00           C
ATOM   4057  HA  GLU   465      69.399  50.656  38.180  1.00  0.00           H
ATOM   4058  CB  GLU   465      69.411  52.717  37.551  1.00  0.00           C
ATOM   4059  HB2 GLU   465      68.623  53.300  37.076  1.00  0.00           H
ATOM   4060  HB3 GLU   465      69.559  53.189  38.522  1.00  0.00           H
ATOM   4061  CG  GLU   465      70.872  52.775  36.923  1.00  0.00           C
ATOM   4062  HG2 GLU   465      71.578  52.760  37.754  1.00  0.00           H
ATOM   4063  HG3 GLU   465      70.916  51.832  36.379  1.00  0.00           H
ATOM   4064  CD  GLU   465      71.031  54.018  36.084  1.00  0.00           C
ATOM   4065  OE1 GLU   465      70.649  55.131  36.487  1.00  0.00           O
ATOM   4066  OE2 GLU   465      71.564  53.833  34.987  1.00  0.00           O
ATOM   4067  C   GLU   465      67.449  51.488  38.487  1.00  0.00           C
ATOM   4068  O   GLU   465      67.421  51.318  39.724  1.00  0.00           O
ATOM   4069  N   LYS   466      66.312  51.752  37.844  1.00  0.00           N
ATOM   4070  H   LYS   466      66.331  51.845  36.839  1.00  0.00           H
ATOM   4071  CA  LYS   466      65.098  51.938  38.583  1.00  0.00           C
ATOM   4072  HA  LYS   466      65.304  52.663  39.372  1.00  0.00           H
ATOM   4073  CB  LYS   466      63.936  52.475  37.728  1.00  0.00           C
ATOM   4074  HB2 LYS   466      64.393  53.169  37.023  1.00  0.00           H
ATOM   4075  HB3 LYS   466      63.471  51.661  37.171  1.00  0.00           H
ATOM   4076  CG  LYS   466      62.916  53.264  38.513  1.00  0.00           C
ATOM   4077  HG2 LYS   466      62.523  52.588  39.273  1.00  0.00           H
ATOM   4078  HG3 LYS   466      63.344  54.181  38.917  1.00  0.00           H
ATOM   4079  CD  LYS   466      61.734  53.836  37.723  1.00  0.00           C
ATOM   4080  HD2 LYS   466      62.058  54.349  36.819  1.00  0.00           H
ATOM   4081  HD3 LYS   466      61.116  52.986  37.430  1.00  0.00           H
ATOM   4082  CE  LYS   466      60.759  54.651  38.554  1.00  0.00           C
ATOM   4083  HE2 LYS   466      59.738  54.273  38.512  1.00  0.00           H
ATOM   4084  HE3 LYS   466      61.119  54.591  39.582  1.00  0.00           H
ATOM   4085  NZ  LYS   466      60.805  56.074  38.265  1.00  0.00           N
ATOM   4086  HZ1 LYS   466      60.297  56.439  39.057  1.00  0.00           H
ATOM   4087  HZ2 LYS   466      61.778  56.340  38.211  1.00  0.00           H
ATOM   4088  HZ3 LYS   466      60.301  56.355  37.436  1.00  0.00           H
ATOM   4089  C   LYS   466      64.608  50.656  39.363  1.00  0.00           C
ATOM   4090  O   LYS   466      64.323  50.826  40.558  1.00  0.00           O
ATOM   4091  N   LEU   467      64.731  49.466  38.791  1.00  0.00           N
ATOM   4092  H   LEU   467      64.718  49.561  37.786  1.00  0.00           H
ATOM   4093  CA  LEU   467      64.651  48.109  39.354  1.00  0.00           C
ATOM   4094  HA  LEU   467      63.675  47.978  39.820  1.00  0.00           H
ATOM   4095  CB  LEU   467      65.025  47.106  38.234  1.00  0.00           C
ATOM   4096  HB2 LEU   467      66.002  47.346  37.815  1.00  0.00           H
ATOM   4097  HB3 LEU   467      65.125  46.107  38.657  1.00  0.00           H
ATOM   4098  CG  LEU   467      63.990  47.126  37.026  1.00  0.00           C
ATOM   4099  HG  LEU   467      64.152  48.050  36.471  1.00  0.00           H
ATOM   4100  CD1 LEU   467      64.501  45.989  36.127  1.00  0.00           C
ATOM   4101 HD11 LEU   467      64.540  44.985  36.550  1.00  0.00           H
ATOM   4102 HD12 LEU   467      63.844  46.064  35.261  1.00  0.00           H
ATOM   4103 HD13 LEU   467      65.544  46.270  35.981  1.00  0.00           H
ATOM   4104  CD2 LEU   467      62.434  47.019  37.342  1.00  0.00           C
ATOM   4105 HD21 LEU   467      62.221  46.180  38.005  1.00  0.00           H
ATOM   4106 HD22 LEU   467      62.112  47.937  37.835  1.00  0.00           H
ATOM   4107 HD23 LEU   467      61.808  47.056  36.450  1.00  0.00           H
ATOM   4108  C   LEU   467      65.740  47.981  40.467  1.00  0.00           C
ATOM   4109  O   LEU   467      65.439  47.587  41.597  1.00  0.00           O
ATOM   4110  N   MET   468      66.983  48.402  40.195  1.00  0.00           N
ATOM   4111  H   MET   468      67.112  48.776  39.266  1.00  0.00           H
ATOM   4112  CA  MET   468      68.088  48.290  41.182  1.00  0.00           C
ATOM   4113  HA  MET   468      68.109  47.258  41.533  1.00  0.00           H
ATOM   4114  CB  MET   468      69.401  48.664  40.530  1.00  0.00           C
ATOM   4115  HB2 MET   468      69.459  49.738  40.352  1.00  0.00           H
ATOM   4116  HB3 MET   468      70.088  48.597  41.374  1.00  0.00           H
ATOM   4117  CG  MET   468      69.859  47.871  39.252  1.00  0.00           C
ATOM   4118  HG2 MET   468      70.271  46.911  39.563  1.00  0.00           H
ATOM   4119  HG3 MET   468      68.995  47.753  38.599  1.00  0.00           H
ATOM   4120  SD  MET   468      71.067  48.649  38.124  1.00  0.00           S
ATOM   4121  CE  MET   468      72.438  49.098  39.240  1.00  0.00           C
ATOM   4122  HE1 MET   468      72.098  49.860  39.941  1.00  0.00           H
ATOM   4123  HE2 MET   468      72.623  48.245  39.893  1.00  0.00           H
ATOM   4124  HE3 MET   468      73.349  49.397  38.721  1.00  0.00           H
ATOM   4125  C   MET   468      67.857  49.202  42.481  1.00  0.00           C
ATOM   4126  O   MET   468      68.183  48.762  43.584  1.00  0.00           O
ATOM   4127  N   VAL   469      67.191  50.375  42.292  1.00  0.00           N
ATOM   4128  H   VAL   469      67.214  50.834  41.393  1.00  0.00           H
ATOM   4129  CA  VAL   469      66.779  51.217  43.474  1.00  0.00           C
ATOM   4130  HA  VAL   469      67.614  51.360  44.160  1.00  0.00           H
ATOM   4131  CB  VAL   469      66.256  52.564  43.029  1.00  0.00           C
ATOM   4132  HB  VAL   469      65.556  52.468  42.200  1.00  0.00           H
ATOM   4133  CG1 VAL   469      65.583  53.382  44.110  1.00  0.00           C
ATOM   4134 HG11 VAL   469      64.703  52.858  44.482  1.00  0.00           H
ATOM   4135 HG12 VAL   469      66.253  53.560  44.951  1.00  0.00           H
ATOM   4136 HG13 VAL   469      65.203  54.316  43.696  1.00  0.00           H
ATOM   4137  CG2 VAL   469      67.392  53.459  42.448  1.00  0.00           C
ATOM   4138 HG21 VAL   469      68.137  53.702  43.205  1.00  0.00           H
ATOM   4139 HG22 VAL   469      67.868  52.913  41.633  1.00  0.00           H
ATOM   4140 HG23 VAL   469      66.951  54.373  42.051  1.00  0.00           H
ATOM   4141  C   VAL   469      65.734  50.588  44.321  1.00  0.00           C
ATOM   4142  O   VAL   469      65.780  50.682  45.540  1.00  0.00           O
ATOM   4143  N   ARG   470      64.745  49.917  43.695  1.00  0.00           N
ATOM   4144  H   ARG   470      64.695  49.920  42.686  1.00  0.00           H
ATOM   4145  CA  ARG   470      63.791  49.052  44.458  1.00  0.00           C
ATOM   4146  HA  ARG   470      63.138  49.634  45.108  1.00  0.00           H
ATOM   4147  CB  ARG   470      62.720  48.351  43.515  1.00  0.00           C
ATOM   4148  HB2 ARG   470      63.301  47.727  42.836  1.00  0.00           H
ATOM   4149  HB3 ARG   470      62.236  47.549  44.072  1.00  0.00           H
ATOM   4150  CG  ARG   470      61.699  49.220  42.794  1.00  0.00           C
ATOM   4151  HG2 ARG   470      61.371  50.037  43.436  1.00  0.00           H
ATOM   4152  HG3 ARG   470      62.136  49.498  41.835  1.00  0.00           H
ATOM   4153  CD  ARG   470      60.458  48.371  42.401  1.00  0.00           C
ATOM   4154  HD2 ARG   470      60.776  47.394  42.037  1.00  0.00           H
ATOM   4155  HD3 ARG   470      59.847  48.199  43.288  1.00  0.00           H
ATOM   4156  NE  ARG   470      59.635  49.090  41.383  1.00  0.00           N
ATOM   4157  HE  ARG   470      59.404  50.064  41.514  1.00  0.00           H
ATOM   4158  CZ  ARG   470      59.292  48.757  40.211  1.00  0.00           C
ATOM   4159  NH1 ARG   470      59.331  47.504  39.808  1.00  0.00           N
ATOM   4160 HH11 ARG   470      59.749  46.758  40.345  1.00  0.00           H
ATOM   4161 HH12 ARG   470      58.867  47.239  38.951  1.00  0.00           H
ATOM   4162  NH2 ARG   470      58.975  49.720  39.438  1.00  0.00           N
ATOM   4163 HH21 ARG   470      59.377  50.615  39.676  1.00  0.00           H
ATOM   4164 HH22 ARG   470      58.779  49.469  38.480  1.00  0.00           H
ATOM   4165  C   ARG   470      64.436  47.993  45.303  1.00  0.00           C
ATOM   4166  O   ARG   470      63.991  47.768  46.451  1.00  0.00           O
ATOM   4167  N   ILE   471      65.465  47.330  44.791  1.00  0.00           N
ATOM   4168  H   ILE   471      65.828  47.462  43.858  1.00  0.00           H
ATOM   4169  CA  ILE   471      66.226  46.367  45.639  1.00  0.00           C
ATOM   4170  HA  ILE   471      65.524  45.681  46.113  1.00  0.00           H
ATOM   4171  CB  ILE   471      67.230  45.438  44.763  1.00  0.00           C
ATOM   4172  HB  ILE   471      67.779  46.142  44.138  1.00  0.00           H
ATOM   4173  CG2 ILE   471      68.097  44.515  45.648  1.00  0.00           C
ATOM   4174 HG21 ILE   471      68.976  45.040  46.021  1.00  0.00           H
ATOM   4175 HG22 ILE   471      67.490  44.209  46.499  1.00  0.00           H
ATOM   4176 HG23 ILE   471      68.360  43.635  45.060  1.00  0.00           H
ATOM   4177  CG1 ILE   471      66.309  44.609  43.832  1.00  0.00           C
ATOM   4178 HG12 ILE   471      65.803  43.829  44.400  1.00  0.00           H
ATOM   4179 HG13 ILE   471      65.574  45.208  43.294  1.00  0.00           H
ATOM   4180  CD1 ILE   471      67.091  44.027  42.625  1.00  0.00           C
ATOM   4181 HD11 ILE   471      66.583  43.543  41.792  1.00  0.00           H
ATOM   4182 HD12 ILE   471      67.753  44.684  42.061  1.00  0.00           H
ATOM   4183 HD13 ILE   471      67.748  43.229  42.974  1.00  0.00           H
ATOM   4184  C   ILE   471      66.962  47.076  46.800  1.00  0.00           C
ATOM   4185  O   ILE   471      67.045  46.655  47.973  1.00  0.00           O
ATOM   4186  N   GLY   472      67.539  48.229  46.544  1.00  0.00           N
ATOM   4187  H   GLY   472      67.467  48.540  45.586  1.00  0.00           H
ATOM   4188  CA  GLY   472      68.203  49.102  47.456  1.00  0.00           C
ATOM   4189  HA2 GLY   472      69.074  48.609  47.889  1.00  0.00           H
ATOM   4190  HA3 GLY   472      68.541  49.975  46.899  1.00  0.00           H
ATOM   4191  C   GLY   472      67.312  49.604  48.595  1.00  0.00           C
ATOM   4192  O   GLY   472      67.603  49.438  49.791  1.00  0.00           O
ATOM   4193  N   VAL   473      66.202  50.260  48.307  1.00  0.00           N
ATOM   4194  H   VAL   473      65.874  50.215  47.353  1.00  0.00           H
ATOM   4195  CA  VAL   473      65.197  50.813  49.340  1.00  0.00           C
ATOM   4196  HA  VAL   473      65.833  51.251  50.110  1.00  0.00           H
ATOM   4197  CB  VAL   473      64.345  51.884  48.694  1.00  0.00           C
ATOM   4198  HB  VAL   473      64.943  52.584  48.110  1.00  0.00           H
ATOM   4199  CG1 VAL   473      63.388  51.416  47.604  1.00  0.00           C
ATOM   4200 HG11 VAL   473      62.517  50.908  48.018  1.00  0.00           H
ATOM   4201 HG12 VAL   473      63.157  52.329  47.056  1.00  0.00           H
ATOM   4202 HG13 VAL   473      63.845  50.590  47.058  1.00  0.00           H
ATOM   4203  CG2 VAL   473      63.624  52.679  49.828  1.00  0.00           C
ATOM   4204 HG21 VAL   473      62.882  52.126  50.405  1.00  0.00           H
ATOM   4205 HG22 VAL   473      64.391  53.125  50.460  1.00  0.00           H
ATOM   4206 HG23 VAL   473      63.075  53.505  49.376  1.00  0.00           H
ATOM   4207  C   VAL   473      64.397  49.713  50.093  1.00  0.00           C
ATOM   4208  O   VAL   473      64.279  49.806  51.358  1.00  0.00           O
ATOM   4209  N   PHE   474      64.136  48.526  49.441  1.00  0.00           N
ATOM   4210  H   PHE   474      64.359  48.435  48.460  1.00  0.00           H
ATOM   4211  CA  PHE   474      63.784  47.217  50.146  1.00  0.00           C
ATOM   4212  HA  PHE   474      62.885  47.341  50.749  1.00  0.00           H
ATOM   4213  CB  PHE   474      63.636  46.061  49.137  1.00  0.00           C
ATOM   4214  HB2 PHE   474      62.975  46.390  48.334  1.00  0.00           H
ATOM   4215  HB3 PHE   474      64.610  45.785  48.735  1.00  0.00           H
ATOM   4216  CG  PHE   474      62.857  44.902  49.703  1.00  0.00           C
ATOM   4217  CD1 PHE   474      63.415  43.635  49.641  1.00  0.00           C
ATOM   4218  HD1 PHE   474      64.426  43.511  49.281  1.00  0.00           H
ATOM   4219  CE1 PHE   474      62.743  42.519  50.086  1.00  0.00           C
ATOM   4220  HE1 PHE   474      63.204  41.550  49.964  1.00  0.00           H
ATOM   4221  CZ  PHE   474      61.499  42.728  50.741  1.00  0.00           C
ATOM   4222  HZ  PHE   474      61.008  41.891  51.216  1.00  0.00           H
ATOM   4223  CE2 PHE   474      60.939  43.986  50.850  1.00  0.00           C
ATOM   4224  HE2 PHE   474      59.971  44.119  51.309  1.00  0.00           H
ATOM   4225  CD2 PHE   474      61.591  45.109  50.268  1.00  0.00           C
ATOM   4226  HD2 PHE   474      61.092  46.067  50.266  1.00  0.00           H
ATOM   4227  C   PHE   474      64.865  46.619  51.167  1.00  0.00           C
ATOM   4228  O   PHE   474      64.454  45.922  52.120  1.00  0.00           O
ATOM   4229  N   SER   475      66.196  46.747  50.776  1.00  0.00           N
ATOM   4230  H   SER   475      66.530  47.195  49.934  1.00  0.00           H
ATOM   4231  CA  SER   475      67.278  46.399  51.764  1.00  0.00           C
ATOM   4232  HA  SER   475      67.017  45.393  52.093  1.00  0.00           H
ATOM   4233  CB  SER   475      68.708  46.353  51.195  1.00  0.00           C
ATOM   4234  HB2 SER   475      68.848  47.313  50.697  1.00  0.00           H
ATOM   4235  HB3 SER   475      69.542  46.228  51.886  1.00  0.00           H
ATOM   4236  OG  SER   475      68.626  45.440  50.189  1.00  0.00           O
ATOM   4237  HG  SER   475      68.276  45.915  49.432  1.00  0.00           H
ATOM   4238  C   SER   475      67.269  47.333  52.988  1.00  0.00           C
ATOM   4239  O   SER   475      67.080  46.922  54.104  1.00  0.00           O
ATOM   4240  N   VAL   476      67.279  48.637  52.731  1.00  0.00           N
ATOM   4241  H   VAL   476      67.408  48.919  51.769  1.00  0.00           H
ATOM   4242  CA  VAL   476      67.131  49.742  53.702  1.00  0.00           C
ATOM   4243  HA  VAL   476      67.980  49.565  54.362  1.00  0.00           H
ATOM   4244  CB  VAL   476      67.280  51.137  53.116  1.00  0.00           C
ATOM   4245  HB  VAL   476      66.478  51.257  52.388  1.00  0.00           H
ATOM   4246  CG1 VAL   476      67.039  52.142  54.214  1.00  0.00           C
ATOM   4247 HG11 VAL   476      65.988  52.227  54.487  1.00  0.00           H
ATOM   4248 HG12 VAL   476      67.652  52.052  55.111  1.00  0.00           H
ATOM   4249 HG13 VAL   476      67.213  53.128  53.782  1.00  0.00           H
ATOM   4250  CG2 VAL   476      68.632  51.438  52.464  1.00  0.00           C
ATOM   4251 HG21 VAL   476      69.373  51.200  53.227  1.00  0.00           H
ATOM   4252 HG22 VAL   476      68.717  50.748  51.626  1.00  0.00           H
ATOM   4253 HG23 VAL   476      68.583  52.466  52.104  1.00  0.00           H
ATOM   4254  C   VAL   476      66.023  49.547  54.660  1.00  0.00           C
ATOM   4255  O   VAL   476      66.310  49.769  55.820  1.00  0.00           O
ATOM   4256  N   LEU   477      64.793  49.128  54.252  1.00  0.00           N
ATOM   4257  H   LEU   477      64.829  48.972  53.254  1.00  0.00           H
ATOM   4258  CA  LEU   477      63.643  48.865  55.141  1.00  0.00           C
ATOM   4259  HA  LEU   477      63.338  49.814  55.582  1.00  0.00           H
ATOM   4260  CB  LEU   477      62.555  48.451  54.145  1.00  0.00           C
ATOM   4261  HB2 LEU   477      62.282  49.290  53.504  1.00  0.00           H
ATOM   4262  HB3 LEU   477      62.740  47.581  53.515  1.00  0.00           H
ATOM   4263  CG  LEU   477      61.203  48.116  54.803  1.00  0.00           C
ATOM   4264  HG  LEU   477      61.301  47.280  55.497  1.00  0.00           H
ATOM   4265  CD1 LEU   477      60.551  49.346  55.544  1.00  0.00           C
ATOM   4266 HD11 LEU   477      60.403  50.234  54.929  1.00  0.00           H
ATOM   4267 HD12 LEU   477      59.545  49.080  55.868  1.00  0.00           H
ATOM   4268 HD13 LEU   477      61.191  49.647  56.373  1.00  0.00           H
ATOM   4269  CD2 LEU   477      60.227  47.738  53.622  1.00  0.00           C
ATOM   4270 HD21 LEU   477      60.187  48.487  52.832  1.00  0.00           H
ATOM   4271 HD22 LEU   477      60.440  46.798  53.113  1.00  0.00           H
ATOM   4272 HD23 LEU   477      59.193  47.626  53.950  1.00  0.00           H
ATOM   4273  C   LEU   477      63.841  47.836  56.268  1.00  0.00           C
ATOM   4274  O   LEU   477      63.290  47.958  57.314  1.00  0.00           O
ATOM   4275  N   TYR   478      64.766  46.835  56.094  1.00  0.00           N
ATOM   4276  H   TYR   478      65.270  46.778  55.221  1.00  0.00           H
ATOM   4277  CA  TYR   478      64.938  45.721  57.058  1.00  0.00           C
ATOM   4278  HA  TYR   478      64.376  45.971  57.958  1.00  0.00           H
ATOM   4279  CB  TYR   478      64.576  44.341  56.475  1.00  0.00           C
ATOM   4280  HB2 TYR   478      63.556  44.288  56.096  1.00  0.00           H
ATOM   4281  HB3 TYR   478      65.218  44.276  55.596  1.00  0.00           H
ATOM   4282  CG  TYR   478      64.677  43.093  57.405  1.00  0.00           C
ATOM   4283  CD1 TYR   478      65.773  42.220  57.251  1.00  0.00           C
ATOM   4284  HD1 TYR   478      66.611  42.513  56.636  1.00  0.00           H
ATOM   4285  CE1 TYR   478      65.669  40.892  57.829  1.00  0.00           C
ATOM   4286  HE1 TYR   478      66.477  40.199  57.647  1.00  0.00           H
ATOM   4287  CZ  TYR   478      64.562  40.518  58.592  1.00  0.00           C
ATOM   4288  OH  TYR   478      64.570  39.290  59.046  1.00  0.00           O
ATOM   4289  HH  TYR   478      63.789  38.986  59.515  1.00  0.00           H
ATOM   4290  CE2 TYR   478      63.541  41.450  58.906  1.00  0.00           C
ATOM   4291  HE2 TYR   478      62.687  41.111  59.473  1.00  0.00           H
ATOM   4292  CD2 TYR   478      63.593  42.687  58.254  1.00  0.00           C
ATOM   4293  HD2 TYR   478      62.696  43.278  58.368  1.00  0.00           H
ATOM   4294  C   TYR   478      66.382  45.655  57.562  1.00  0.00           C
ATOM   4295  O   TYR   478      66.662  45.557  58.734  1.00  0.00           O
ATOM   4296  N   THR   479      67.327  45.521  56.580  1.00  0.00           N
ATOM   4297  H   THR   479      67.112  45.647  55.601  1.00  0.00           H
ATOM   4298  CA  THR   479      68.758  45.376  56.898  1.00  0.00           C
ATOM   4299  HA  THR   479      68.893  44.338  57.201  1.00  0.00           H
ATOM   4300  CB  THR   479      69.776  45.564  55.703  1.00  0.00           C
ATOM   4301  HB  THR   479      70.739  45.344  56.163  1.00  0.00           H
ATOM   4302  CG2 THR   479      69.464  44.620  54.533  1.00  0.00           C
ATOM   4303 HG21 THR   479      68.443  44.655  54.153  1.00  0.00           H
ATOM   4304 HG22 THR   479      70.048  44.886  53.652  1.00  0.00           H
ATOM   4305 HG23 THR   479      69.768  43.591  54.727  1.00  0.00           H
ATOM   4306  OG1 THR   479      69.804  46.827  55.253  1.00  0.00           O
ATOM   4307  HG1 THR   479      69.050  46.809  54.659  1.00  0.00           H
ATOM   4308  C   THR   479      69.293  46.265  57.941  1.00  0.00           C
ATOM   4309  O   THR   479      70.006  45.841  58.833  1.00  0.00           O
ATOM   4310  N   VAL   480      68.967  47.559  57.883  1.00  0.00           N
ATOM   4311  H   VAL   480      68.366  47.905  57.149  1.00  0.00           H
ATOM   4312  CA  VAL   480      69.317  48.613  58.861  1.00  0.00           C
ATOM   4313  HA  VAL   480      70.397  48.620  59.008  1.00  0.00           H
ATOM   4314  CB  VAL   480      69.132  50.061  58.252  1.00  0.00           C
ATOM   4315  HB  VAL   480      68.103  50.234  57.938  1.00  0.00           H
ATOM   4316  CG1 VAL   480      69.590  51.152  59.254  1.00  0.00           C
ATOM   4317 HG11 VAL   480      69.076  51.101  60.214  1.00  0.00           H
ATOM   4318 HG12 VAL   480      70.673  51.125  59.366  1.00  0.00           H
ATOM   4319 HG13 VAL   480      69.406  52.049  58.664  1.00  0.00           H
ATOM   4320  CG2 VAL   480      69.938  50.181  56.942  1.00  0.00           C
ATOM   4321 HG21 VAL   480      70.988  50.056  57.208  1.00  0.00           H
ATOM   4322 HG22 VAL   480      69.710  49.394  56.223  1.00  0.00           H
ATOM   4323 HG23 VAL   480      69.667  51.181  56.603  1.00  0.00           H
ATOM   4324  C   VAL   480      68.653  48.346  60.285  1.00  0.00           C
ATOM   4325  O   VAL   480      69.418  48.067  61.222  1.00  0.00           O
ATOM   4326  N   PRO   481      67.344  48.306  60.480  1.00  0.00           N
ATOM   4327  CD  PRO   481      66.312  48.735  59.532  1.00  0.00           C
ATOM   4328  HD2 PRO   481      66.608  48.464  58.518  1.00  0.00           H
ATOM   4329  HD3 PRO   481      66.128  49.807  59.606  1.00  0.00           H
ATOM   4330  CG  PRO   481      65.004  47.999  60.030  1.00  0.00           C
ATOM   4331  HG2 PRO   481      65.064  46.912  59.976  1.00  0.00           H
ATOM   4332  HG3 PRO   481      64.039  48.452  59.803  1.00  0.00           H
ATOM   4333  CB  PRO   481      65.124  48.312  61.494  1.00  0.00           C
ATOM   4334  HB2 PRO   481      64.619  47.530  62.061  1.00  0.00           H
ATOM   4335  HB3 PRO   481      64.695  49.303  61.639  1.00  0.00           H
ATOM   4336  CA  PRO   481      66.631  48.194  61.792  1.00  0.00           C
ATOM   4337  HA  PRO   481      66.910  49.021  62.445  1.00  0.00           H
ATOM   4338  C   PRO   481      66.923  46.847  62.408  1.00  0.00           C
ATOM   4339  O   PRO   481      67.162  46.784  63.594  1.00  0.00           O
ATOM   4340  N   ALA   482      67.068  45.738  61.687  1.00  0.00           N
ATOM   4341  H   ALA   482      66.760  45.833  60.730  1.00  0.00           H
ATOM   4342  CA  ALA   482      67.476  44.424  62.187  1.00  0.00           C
ATOM   4343  HA  ALA   482      66.785  44.128  62.977  1.00  0.00           H
ATOM   4344  CB  ALA   482      67.455  43.332  61.061  1.00  0.00           C
ATOM   4345  HB1 ALA   482      67.881  42.378  61.371  1.00  0.00           H
ATOM   4346  HB2 ALA   482      66.394  43.207  60.844  1.00  0.00           H
ATOM   4347  HB3 ALA   482      67.950  43.721  60.172  1.00  0.00           H
ATOM   4348  C   ALA   482      68.879  44.499  62.781  1.00  0.00           C
ATOM   4349  O   ALA   482      69.109  43.924  63.841  1.00  0.00           O
ATOM   4350  N   THR   483      69.790  45.236  62.112  1.00  0.00           N
ATOM   4351  H   THR   483      69.477  45.884  61.404  1.00  0.00           H
ATOM   4352  CA  THR   483      71.189  45.398  62.572  1.00  0.00           C
ATOM   4353  HA  THR   483      71.624  44.437  62.846  1.00  0.00           H
ATOM   4354  CB  THR   483      72.121  45.909  61.440  1.00  0.00           C
ATOM   4355  HB  THR   483      71.711  46.861  61.104  1.00  0.00           H
ATOM   4356  CG2 THR   483      73.551  45.974  61.829  1.00  0.00           C
ATOM   4357 HG21 THR   483      73.916  44.971  62.054  1.00  0.00           H
ATOM   4358 HG22 THR   483      74.175  46.361  61.024  1.00  0.00           H
ATOM   4359 HG23 THR   483      73.672  46.688  62.644  1.00  0.00           H
ATOM   4360  OG1 THR   483      72.047  44.933  60.444  1.00  0.00           O
ATOM   4361  HG1 THR   483      71.367  45.088  59.785  1.00  0.00           H
ATOM   4362  C   THR   483      71.228  46.165  63.876  1.00  0.00           C
ATOM   4363  O   THR   483      72.052  45.944  64.754  1.00  0.00           O
ATOM   4364  N   ILE   484      70.289  47.125  64.050  1.00  0.00           N
ATOM   4365  H   ILE   484      69.708  47.305  63.244  1.00  0.00           H
ATOM   4366  CA  ILE   484      70.111  47.936  65.282  1.00  0.00           C
ATOM   4367  HA  ILE   484      71.061  48.372  65.590  1.00  0.00           H
ATOM   4368  CB  ILE   484      69.299  49.188  64.979  1.00  0.00           C
ATOM   4369  HB  ILE   484      68.393  48.953  64.419  1.00  0.00           H
ATOM   4370  CG2 ILE   484      68.991  49.999  66.304  1.00  0.00           C
ATOM   4371 HG21 ILE   484      69.958  50.358  66.657  1.00  0.00           H
ATOM   4372 HG22 ILE   484      68.437  50.912  66.084  1.00  0.00           H
ATOM   4373 HG23 ILE   484      68.556  49.432  67.127  1.00  0.00           H
ATOM   4374  CG1 ILE   484      70.138  50.107  64.033  1.00  0.00           C
ATOM   4375 HG12 ILE   484      71.010  50.617  64.443  1.00  0.00           H
ATOM   4376 HG13 ILE   484      70.477  49.503  63.192  1.00  0.00           H
ATOM   4377  CD1 ILE   484      69.213  51.207  63.399  1.00  0.00           C
ATOM   4378 HD11 ILE   484      69.206  52.038  64.105  1.00  0.00           H
ATOM   4379 HD12 ILE   484      69.598  51.461  62.412  1.00  0.00           H
ATOM   4380 HD13 ILE   484      68.237  50.746  63.248  1.00  0.00           H
ATOM   4381  C   ILE   484      69.442  47.131  66.358  1.00  0.00           C
ATOM   4382  O   ILE   484      69.914  47.140  67.489  1.00  0.00           O
ATOM   4383  N   VAL   485      68.460  46.291  65.973  1.00  0.00           N
ATOM   4384  H   VAL   485      68.188  46.389  65.005  1.00  0.00           H
ATOM   4385  CA  VAL   485      67.817  45.274  66.904  1.00  0.00           C
ATOM   4386  HA  VAL   485      67.342  45.743  67.765  1.00  0.00           H
ATOM   4387  CB  VAL   485      66.603  44.514  66.288  1.00  0.00           C
ATOM   4388  HB  VAL   485      66.924  44.120  65.324  1.00  0.00           H
ATOM   4389  CG1 VAL   485      66.178  43.318  67.177  1.00  0.00           C
ATOM   4390 HG11 VAL   485      66.822  42.459  66.991  1.00  0.00           H
ATOM   4391 HG12 VAL   485      66.101  43.630  68.218  1.00  0.00           H
ATOM   4392 HG13 VAL   485      65.156  42.992  66.982  1.00  0.00           H
ATOM   4393  CG2 VAL   485      65.410  45.500  66.122  1.00  0.00           C
ATOM   4394 HG21 VAL   485      64.588  44.947  65.668  1.00  0.00           H
ATOM   4395 HG22 VAL   485      65.183  45.823  67.138  1.00  0.00           H
ATOM   4396 HG23 VAL   485      65.865  46.342  65.601  1.00  0.00           H
ATOM   4397  C   VAL   485      68.906  44.347  67.464  1.00  0.00           C
ATOM   4398  O   VAL   485      69.047  44.143  68.669  1.00  0.00           O
ATOM   4399  N   LEU   486      69.738  43.752  66.572  1.00  0.00           N
ATOM   4400  H   LEU   486      69.575  43.905  65.587  1.00  0.00           H
ATOM   4401  CA  LEU   486      70.735  42.742  66.876  1.00  0.00           C
ATOM   4402  HA  LEU   486      70.310  41.879  67.387  1.00  0.00           H
ATOM   4403  CB  LEU   486      71.399  42.304  65.551  1.00  0.00           C
ATOM   4404  HB2 LEU   486      71.745  43.131  64.930  1.00  0.00           H
ATOM   4405  HB3 LEU   486      72.250  41.740  65.932  1.00  0.00           H
ATOM   4406  CG  LEU   486      70.569  41.271  64.775  1.00  0.00           C
ATOM   4407  HG  LEU   486      69.561  41.663  64.641  1.00  0.00           H
ATOM   4408  CD1 LEU   486      71.062  41.113  63.352  1.00  0.00           C
ATOM   4409 HD11 LEU   486      70.783  41.957  62.721  1.00  0.00           H
ATOM   4410 HD12 LEU   486      72.131  40.920  63.264  1.00  0.00           H
ATOM   4411 HD13 LEU   486      70.641  40.235  62.863  1.00  0.00           H
ATOM   4412  CD2 LEU   486      70.656  39.898  65.411  1.00  0.00           C
ATOM   4413 HD21 LEU   486      71.672  39.535  65.256  1.00  0.00           H
ATOM   4414 HD22 LEU   486      70.433  39.837  66.476  1.00  0.00           H
ATOM   4415 HD23 LEU   486      69.976  39.164  64.978  1.00  0.00           H
ATOM   4416  C   LEU   486      71.811  43.360  67.848  1.00  0.00           C
ATOM   4417  O   LEU   486      72.188  42.672  68.785  1.00  0.00           O
ATOM   4418  N   ALA   487      72.229  44.609  67.597  1.00  0.00           N
ATOM   4419  H   ALA   487      71.865  45.103  66.794  1.00  0.00           H
ATOM   4420  CA  ALA   487      73.016  45.382  68.497  1.00  0.00           C
ATOM   4421  HA  ALA   487      73.895  44.784  68.736  1.00  0.00           H
ATOM   4422  CB  ALA   487      73.391  46.763  67.827  1.00  0.00           C
ATOM   4423  HB1 ALA   487      73.850  46.752  66.838  1.00  0.00           H
ATOM   4424  HB2 ALA   487      72.486  47.361  67.721  1.00  0.00           H
ATOM   4425  HB3 ALA   487      74.043  47.334  68.488  1.00  0.00           H
ATOM   4426  C   ALA   487      72.262  45.530  69.855  1.00  0.00           C
ATOM   4427  O   ALA   487      72.907  45.329  70.857  1.00  0.00           O
ATOM   4428  N   CYS   488      70.920  45.865  69.895  1.00  0.00           N
ATOM   4429  H   CYS   488      70.398  46.085  69.058  1.00  0.00           H
ATOM   4430  CA  CYS   488      70.220  45.942  71.214  1.00  0.00           C
ATOM   4431  HA  CYS   488      70.675  46.691  71.862  1.00  0.00           H
ATOM   4432  CB  CYS   488      68.791  46.406  70.937  1.00  0.00           C
ATOM   4433  HB2 CYS   488      68.211  45.714  70.327  1.00  0.00           H
ATOM   4434  HB3 CYS   488      68.242  46.494  71.874  1.00  0.00           H
ATOM   4435  SG  CYS   488      68.551  48.033  70.203  1.00  0.00           S
ATOM   4436  HG  CYS   488      69.385  47.894  69.169  1.00  0.00           H
ATOM   4437  C   CYS   488      70.229  44.565  71.889  1.00  0.00           C
ATOM   4438  O   CYS   488      70.389  44.480  73.129  1.00  0.00           O
ATOM   4439  N   TYR   489      70.109  43.488  71.158  1.00  0.00           N
ATOM   4440  H   TYR   489      69.842  43.676  70.202  1.00  0.00           H
ATOM   4441  CA  TYR   489      70.104  42.091  71.590  1.00  0.00           C
ATOM   4442  HA  TYR   489      69.343  41.971  72.362  1.00  0.00           H
ATOM   4443  CB  TYR   489      69.595  41.262  70.382  1.00  0.00           C
ATOM   4444  HB2 TYR   489      70.201  41.589  69.537  1.00  0.00           H
ATOM   4445  HB3 TYR   489      69.911  40.237  70.570  1.00  0.00           H
ATOM   4446  CG  TYR   489      68.076  41.219  70.028  1.00  0.00           C
ATOM   4447  CD1 TYR   489      67.072  41.947  70.685  1.00  0.00           C
ATOM   4448  HD1 TYR   489      67.359  42.610  71.488  1.00  0.00           H
ATOM   4449  CE1 TYR   489      65.748  41.836  70.270  1.00  0.00           C
ATOM   4450  HE1 TYR   489      65.052  42.488  70.777  1.00  0.00           H
ATOM   4451  CZ  TYR   489      65.390  40.914  69.246  1.00  0.00           C
ATOM   4452  OH  TYR   489      64.086  40.847  68.816  1.00  0.00           O
ATOM   4453  HH  TYR   489      63.640  41.692  68.906  1.00  0.00           H
ATOM   4454  CE2 TYR   489      66.326  40.152  68.605  1.00  0.00           C
ATOM   4455  HE2 TYR   489      65.975  39.605  67.742  1.00  0.00           H
ATOM   4456  CD2 TYR   489      67.669  40.279  68.992  1.00  0.00           C
ATOM   4457  HD2 TYR   489      68.455  39.754  68.469  1.00  0.00           H
ATOM   4458  C   TYR   489      71.492  41.595  72.187  1.00  0.00           C
ATOM   4459  O   TYR   489      71.572  40.659  73.030  1.00  0.00           O
ATOM   4460  N   PHE   490      72.596  42.132  71.669  1.00  0.00           N
ATOM   4461  H   PHE   490      72.530  42.756  70.877  1.00  0.00           H
ATOM   4462  CA  PHE   490      73.924  41.908  72.359  1.00  0.00           C
ATOM   4463  HA  PHE   490      73.900  40.925  72.828  1.00  0.00           H
ATOM   4464  CB  PHE   490      75.115  41.995  71.353  1.00  0.00           C
ATOM   4465  HB2 PHE   490      75.115  43.055  71.101  1.00  0.00           H
ATOM   4466  HB3 PHE   490      76.000  41.766  71.947  1.00  0.00           H
ATOM   4467  CG  PHE   490      75.137  41.223  70.031  1.00  0.00           C
ATOM   4468  CD1 PHE   490      74.970  39.831  70.208  1.00  0.00           C
ATOM   4469  HD1 PHE   490      74.833  39.363  71.172  1.00  0.00           H
ATOM   4470  CE1 PHE   490      74.841  38.989  69.100  1.00  0.00           C
ATOM   4471  HE1 PHE   490      74.813  37.914  69.198  1.00  0.00           H
ATOM   4472  CZ  PHE   490      75.102  39.555  67.886  1.00  0.00           C
ATOM   4473  HZ  PHE   490      75.150  38.855  67.064  1.00  0.00           H
ATOM   4474  CE2 PHE   490      75.418  40.901  67.645  1.00  0.00           C
ATOM   4475  HE2 PHE   490      75.723  41.205  66.655  1.00  0.00           H
ATOM   4476  CD2 PHE   490      75.382  41.762  68.786  1.00  0.00           C
ATOM   4477  HD2 PHE   490      75.715  42.781  68.660  1.00  0.00           H
ATOM   4478  C   PHE   490      73.988  42.876  73.541  1.00  0.00           C
ATOM   4479  O   PHE   490      74.489  42.477  74.607  1.00  0.00           O
ATOM   4480  N   TYR   491      73.523  44.157  73.412  1.00  0.00           N
ATOM   4481  H   TYR   491      73.227  44.574  72.541  1.00  0.00           H
ATOM   4482  CA  TYR   491      73.507  45.124  74.558  1.00  0.00           C
ATOM   4483  HA  TYR   491      74.518  45.116  74.967  1.00  0.00           H
ATOM   4484  CB  TYR   491      73.136  46.535  74.077  1.00  0.00           C
ATOM   4485  HB2 TYR   491      73.774  46.798  73.234  1.00  0.00           H
ATOM   4486  HB3 TYR   491      72.166  46.460  73.585  1.00  0.00           H
ATOM   4487  CG  TYR   491      73.221  47.617  75.096  1.00  0.00           C
ATOM   4488  CD1 TYR   491      72.094  48.229  75.605  1.00  0.00           C
ATOM   4489  HD1 TYR   491      71.145  48.020  75.133  1.00  0.00           H
ATOM   4490  CE1 TYR   491      72.261  49.263  76.620  1.00  0.00           C
ATOM   4491  HE1 TYR   491      71.358  49.629  77.086  1.00  0.00           H
ATOM   4492  CZ  TYR   491      73.571  49.631  77.077  1.00  0.00           C
ATOM   4493  OH  TYR   491      73.716  50.388  78.186  1.00  0.00           O
ATOM   4494  HH  TYR   491      72.986  50.874  78.579  1.00  0.00           H
ATOM   4495  CE2 TYR   491      74.699  49.019  76.443  1.00  0.00           C
ATOM   4496  HE2 TYR   491      75.676  49.316  76.795  1.00  0.00           H
ATOM   4497  CD2 TYR   491      74.498  48.051  75.474  1.00  0.00           C
ATOM   4498  HD2 TYR   491      75.366  47.606  75.012  1.00  0.00           H
ATOM   4499  C   TYR   491      72.643  44.615  75.741  1.00  0.00           C
ATOM   4500  O   TYR   491      73.027  44.758  76.889  1.00  0.00           O
ATOM   4501  N   GLU   492      71.654  43.735  75.460  1.00  0.00           N
ATOM   4502  H   GLU   492      71.489  43.629  74.469  1.00  0.00           H
ATOM   4503  CA  GLU   492      70.860  43.017  76.435  1.00  0.00           C
ATOM   4504  HA  GLU   492      70.086  43.719  76.747  1.00  0.00           H
ATOM   4505  CB  GLU   492      70.239  41.843  75.786  1.00  0.00           C
ATOM   4506  HB2 GLU   492      69.712  42.131  74.876  1.00  0.00           H
ATOM   4507  HB3 GLU   492      71.077  41.256  75.412  1.00  0.00           H
ATOM   4508  CG  GLU   492      69.270  40.959  76.653  1.00  0.00           C
ATOM   4509  HG2 GLU   492      68.990  40.019  76.177  1.00  0.00           H
ATOM   4510  HG3 GLU   492      69.791  40.654  77.560  1.00  0.00           H
ATOM   4511  CD  GLU   492      67.948  41.704  76.909  1.00  0.00           C
ATOM   4512  OE1 GLU   492      67.772  42.898  76.609  1.00  0.00           O
ATOM   4513  OE2 GLU   492      67.022  41.157  77.569  1.00  0.00           O
ATOM   4514  C   GLU   492      71.758  42.580  77.624  1.00  0.00           C
ATOM   4515  O   GLU   492      71.494  42.750  78.814  1.00  0.00           O
ATOM   4516  N   GLN   493      72.890  41.862  77.254  1.00  0.00           N
ATOM   4517  H   GLN   493      73.206  41.880  76.295  1.00  0.00           H
ATOM   4518  CA  GLN   493      73.735  41.154  78.299  1.00  0.00           C
ATOM   4519  HA  GLN   493      72.993  40.548  78.818  1.00  0.00           H
ATOM   4520  CB  GLN   493      74.798  40.179  77.612  1.00  0.00           C
ATOM   4521  HB2 GLN   493      74.174  39.567  76.961  1.00  0.00           H
ATOM   4522  HB3 GLN   493      75.482  40.813  77.048  1.00  0.00           H
ATOM   4523  CG  GLN   493      75.576  39.304  78.653  1.00  0.00           C
ATOM   4524  HG2 GLN   493      76.250  39.987  79.170  1.00  0.00           H
ATOM   4525  HG3 GLN   493      74.838  38.790  79.269  1.00  0.00           H
ATOM   4526  CD  GLN   493      76.267  38.122  77.975  1.00  0.00           C
ATOM   4527  OE1 GLN   493      75.776  37.494  77.049  1.00  0.00           O
ATOM   4528  NE2 GLN   493      77.504  37.896  78.357  1.00  0.00           N
ATOM   4529 HE21 GLN   493      78.208  37.269  77.994  1.00  0.00           H
ATOM   4530 HE22 GLN   493      77.737  38.191  79.294  1.00  0.00           H
ATOM   4531  C   GLN   493      74.360  42.072  79.458  1.00  0.00           C
ATOM   4532  O   GLN   493      74.422  41.637  80.601  1.00  0.00           O
ATOM   4533  N   ALA   494      74.760  43.297  79.154  1.00  0.00           N
ATOM   4534  H   ALA   494      74.611  43.458  78.168  1.00  0.00           H
ATOM   4535  CA  ALA   494      75.407  44.223  80.031  1.00  0.00           C
ATOM   4536  HA  ALA   494      75.900  43.645  80.812  1.00  0.00           H
ATOM   4537  CB  ALA   494      76.373  45.101  79.196  1.00  0.00           C
ATOM   4538  HB1 ALA   494      75.815  45.471  78.336  1.00  0.00           H
ATOM   4539  HB2 ALA   494      76.739  45.872  79.874  1.00  0.00           H
ATOM   4540  HB3 ALA   494      77.202  44.488  78.844  1.00  0.00           H
ATOM   4541  C   ALA   494      74.225  44.952  80.809  1.00  0.00           C
ATOM   4542  O   ALA   494      74.141  45.180  82.012  1.00  0.00           O
ATOM   4543  N   PHE   495      73.300  45.461  80.067  1.00  0.00           N
ATOM   4544  H   PHE   495      73.316  45.284  79.073  1.00  0.00           H
ATOM   4545  CA  PHE   495      72.135  46.148  80.531  1.00  0.00           C
ATOM   4546  HA  PHE   495      72.542  47.015  81.052  1.00  0.00           H
ATOM   4547  CB  PHE   495      71.356  46.562  79.304  1.00  0.00           C
ATOM   4548  HB2 PHE   495      71.886  47.427  78.905  1.00  0.00           H
ATOM   4549  HB3 PHE   495      71.446  45.702  78.641  1.00  0.00           H
ATOM   4550  CG  PHE   495      69.948  46.977  79.513  1.00  0.00           C
ATOM   4551  CD1 PHE   495      69.634  48.327  79.907  1.00  0.00           C
ATOM   4552  HD1 PHE   495      70.467  49.010  79.992  1.00  0.00           H
ATOM   4553  CE1 PHE   495      68.305  48.672  80.185  1.00  0.00           C
ATOM   4554  HE1 PHE   495      68.063  49.698  80.419  1.00  0.00           H
ATOM   4555  CZ  PHE   495      67.272  47.735  80.056  1.00  0.00           C
ATOM   4556  HZ  PHE   495      66.226  47.941  80.233  1.00  0.00           H
ATOM   4557  CE2 PHE   495      67.570  46.412  79.835  1.00  0.00           C
ATOM   4558  HE2 PHE   495      66.843  45.614  79.871  1.00  0.00           H
ATOM   4559  CD2 PHE   495      68.895  46.061  79.530  1.00  0.00           C
ATOM   4560  HD2 PHE   495      69.024  45.013  79.303  1.00  0.00           H
ATOM   4561  C   PHE   495      71.323  45.340  81.649  1.00  0.00           C
ATOM   4562  O   PHE   495      71.009  45.982  82.660  1.00  0.00           O
ATOM   4563  N   ARG   496      71.092  44.042  81.485  1.00  0.00           N
ATOM   4564  H   ARG   496      71.462  43.646  80.633  1.00  0.00           H
ATOM   4565  CA  ARG   496      70.267  43.276  82.367  1.00  0.00           C
ATOM   4566  HA  ARG   496      69.348  43.812  82.603  1.00  0.00           H
ATOM   4567  CB  ARG   496      69.883  41.943  81.758  1.00  0.00           C
ATOM   4568  HB2 ARG   496      70.686  41.353  81.317  1.00  0.00           H
ATOM   4569  HB3 ARG   496      69.593  41.277  82.570  1.00  0.00           H
ATOM   4570  CG  ARG   496      68.926  41.806  80.617  1.00  0.00           C
ATOM   4571  HG2 ARG   496      69.154  42.570  79.874  1.00  0.00           H
ATOM   4572  HG3 ARG   496      68.975  40.753  80.337  1.00  0.00           H
ATOM   4573  CD  ARG   496      67.563  42.211  81.163  1.00  0.00           C
ATOM   4574  HD2 ARG   496      67.266  41.516  81.949  1.00  0.00           H
ATOM   4575  HD3 ARG   496      67.599  43.230  81.549  1.00  0.00           H
ATOM   4576  NE  ARG   496      66.538  42.032  80.101  1.00  0.00           N
ATOM   4577  HE  ARG   496      66.889  41.782  79.188  1.00  0.00           H
ATOM   4578  CZ  ARG   496      65.298  42.364  79.997  1.00  0.00           C
ATOM   4579  NH1 ARG   496      64.552  42.984  80.929  1.00  0.00           N
ATOM   4580 HH11 ARG   496      64.910  43.199  81.849  1.00  0.00           H
ATOM   4581 HH12 ARG   496      63.559  42.950  80.747  1.00  0.00           H
ATOM   4582  NH2 ARG   496      64.704  42.079  78.829  1.00  0.00           N
ATOM   4583 HH21 ARG   496      65.274  41.753  78.062  1.00  0.00           H
ATOM   4584 HH22 ARG   496      63.754  42.379  78.659  1.00  0.00           H
ATOM   4585  C   ARG   496      71.066  42.957  83.623  1.00  0.00           C
ATOM   4586  O   ARG   496      70.405  43.127  84.691  1.00  0.00           O
ATOM   4587  N   GLU   497      72.393  42.542  83.542  1.00  0.00           N
ATOM   4588  H   GLU   497      72.851  42.490  82.643  1.00  0.00           H
ATOM   4589  CA  GLU   497      73.155  42.387  84.827  1.00  0.00           C
ATOM   4590  HA  GLU   497      72.600  41.707  85.472  1.00  0.00           H
ATOM   4591  CB  GLU   497      74.419  41.517  84.641  1.00  0.00           C
ATOM   4592  HB2 GLU   497      74.049  40.511  84.442  1.00  0.00           H
ATOM   4593  HB3 GLU   497      74.938  41.840  83.738  1.00  0.00           H
ATOM   4594  CG  GLU   497      75.357  41.455  85.910  1.00  0.00           C
ATOM   4595  HG2 GLU   497      74.754  41.509  86.817  1.00  0.00           H
ATOM   4596  HG3 GLU   497      75.887  40.503  85.888  1.00  0.00           H
ATOM   4597  CD  GLU   497      76.387  42.629  85.903  1.00  0.00           C
ATOM   4598  OE1 GLU   497      77.428  42.521  86.591  1.00  0.00           O
ATOM   4599  OE2 GLU   497      76.174  43.655  85.199  1.00  0.00           O
ATOM   4600  C   GLU   497      73.287  43.723  85.516  1.00  0.00           C
ATOM   4601  O   GLU   497      73.358  43.747  86.716  1.00  0.00           O
ATOM   4602  N   HIP   498      73.459  44.798  84.779  1.00  0.00           N
ATOM   4603  H   HIP   498      73.777  44.746  83.822  1.00  0.00           H
ATOM   4604  CA  HIP   498      73.564  46.080  85.443  1.00  0.00           C
ATOM   4605  HA  HIP   498      74.330  46.135  86.217  1.00  0.00           H
ATOM   4606  CB  HIP   498      73.820  47.155  84.411  1.00  0.00           C
ATOM   4607  HB2 HIP   498      73.218  46.908  83.537  1.00  0.00           H
ATOM   4608  HB3 HIP   498      73.494  48.120  84.799  1.00  0.00           H
ATOM   4609  CG  HIP   498      75.328  47.197  83.956  1.00  0.00           C
ATOM   4610  ND1 HIP   498      76.233  46.211  84.093  1.00  0.00           N
ATOM   4611  HD1 HIP   498      76.054  45.267  84.406  1.00  0.00           H
ATOM   4612  CE1 HIP   498      77.335  46.503  83.346  1.00  0.00           C
ATOM   4613  HE1 HIP   498      78.121  45.804  83.101  1.00  0.00           H
ATOM   4614  NE2 HIP   498      77.176  47.778  82.990  1.00  0.00           N
ATOM   4615  HE2 HIP   498      77.842  48.238  82.385  1.00  0.00           H
ATOM   4616  CD2 HIP   498      75.879  48.201  83.245  1.00  0.00           C
ATOM   4617  HD2 HIP   498      75.364  49.075  82.875  1.00  0.00           H
ATOM   4618  C   HIP   498      72.232  46.427  86.236  1.00  0.00           C
ATOM   4619  O   HIP   498      72.256  46.858  87.351  1.00  0.00           O
ATOM   4620  N   TRP   499      71.094  46.125  85.601  1.00  0.00           N
ATOM   4621  H   TRP   499      71.090  46.052  84.594  1.00  0.00           H
ATOM   4622  CA  TRP   499      69.863  46.219  86.380  1.00  0.00           C
ATOM   4623  HA  TRP   499      69.906  47.140  86.961  1.00  0.00           H
ATOM   4624  CB  TRP   499      68.641  46.282  85.464  1.00  0.00           C
ATOM   4625  HB2 TRP   499      68.758  47.252  84.979  1.00  0.00           H
ATOM   4626  HB3 TRP   499      68.775  45.460  84.761  1.00  0.00           H
ATOM   4627  CG  TRP   499      67.292  45.966  86.082  1.00  0.00           C
ATOM   4628  CD1 TRP   499      66.426  45.013  85.667  1.00  0.00           C
ATOM   4629  HD1 TRP   499      66.692  44.248  84.952  1.00  0.00           H
ATOM   4630  NE1 TRP   499      65.222  45.131  86.298  1.00  0.00           N
ATOM   4631  HE1 TRP   499      64.506  44.476  86.019  1.00  0.00           H
ATOM   4632  CE2 TRP   499      65.294  46.055  87.287  1.00  0.00           C
ATOM   4633  CZ2 TRP   499      64.338  46.500  88.184  1.00  0.00           C
ATOM   4634  HZ2 TRP   499      63.367  46.032  88.237  1.00  0.00           H
ATOM   4635  CH2 TRP   499      64.656  47.593  89.007  1.00  0.00           C
ATOM   4636  HH2 TRP   499      63.971  48.099  89.671  1.00  0.00           H
ATOM   4637  CZ3 TRP   499      65.984  48.119  88.953  1.00  0.00           C
ATOM   4638  HZ3 TRP   499      66.131  48.922  89.661  1.00  0.00           H
ATOM   4639  CE3 TRP   499      66.956  47.619  88.108  1.00  0.00           C
ATOM   4640  HE3 TRP   499      67.971  47.986  88.130  1.00  0.00           H
ATOM   4641  CD2 TRP   499      66.612  46.590  87.217  1.00  0.00           C
ATOM   4642  C   TRP   499      69.695  45.209  87.496  1.00  0.00           C
ATOM   4643  O   TRP   499      69.054  45.550  88.482  1.00  0.00           O
ATOM   4644  N   GLU   500      70.143  43.935  87.353  1.00  0.00           N
ATOM   4645  H   GLU   500      70.670  43.896  86.492  1.00  0.00           H
ATOM   4646  CA  GLU   500      70.191  42.862  88.342  1.00  0.00           C
ATOM   4647  HA  GLU   500      69.138  42.663  88.543  1.00  0.00           H
ATOM   4648  CB  GLU   500      70.774  41.557  87.732  1.00  0.00           C
ATOM   4649  HB2 GLU   500      70.293  41.327  86.781  1.00  0.00           H
ATOM   4650  HB3 GLU   500      71.860  41.622  87.663  1.00  0.00           H
ATOM   4651  CG  GLU   500      70.565  40.404  88.669  1.00  0.00           C
ATOM   4652  HG2 GLU   500      70.895  40.647  89.679  1.00  0.00           H
ATOM   4653  HG3 GLU   500      69.481  40.290  88.682  1.00  0.00           H
ATOM   4654  CD  GLU   500      71.207  39.112  88.149  1.00  0.00           C
ATOM   4655  OE1 GLU   500      71.896  38.409  88.864  1.00  0.00           O
ATOM   4656  OE2 GLU   500      71.018  38.763  86.984  1.00  0.00           O
ATOM   4657  C   GLU   500      70.912  43.302  89.591  1.00  0.00           C
ATOM   4658  O   GLU   500      70.310  43.227  90.678  1.00  0.00           O
ATOM   4659  N   ARG   501      72.126  43.861  89.457  1.00  0.00           N
ATOM   4660  H   ARG   501      72.493  43.885  88.517  1.00  0.00           H
ATOM   4661  CA  ARG   501      72.922  44.263  90.650  1.00  0.00           C
ATOM   4662  HA  ARG   501      72.861  43.389  91.299  1.00  0.00           H
ATOM   4663  CB  ARG   501      74.388  44.422  90.215  1.00  0.00           C
ATOM   4664  HB2 ARG   501      74.965  44.644  91.112  1.00  0.00           H
ATOM   4665  HB3 ARG   501      74.878  43.522  89.842  1.00  0.00           H
ATOM   4666  CG  ARG   501      74.789  45.551  89.201  1.00  0.00           C
ATOM   4667  HG2 ARG   501      74.206  45.366  88.299  1.00  0.00           H
ATOM   4668  HG3 ARG   501      74.511  46.539  89.568  1.00  0.00           H
ATOM   4669  CD  ARG   501      76.260  45.495  88.792  1.00  0.00           C
ATOM   4670  HD2 ARG   501      76.909  45.587  89.664  1.00  0.00           H
ATOM   4671  HD3 ARG   501      76.434  44.526  88.325  1.00  0.00           H
ATOM   4672  NE  ARG   501      76.826  46.487  87.841  1.00  0.00           N
ATOM   4673  HE  ARG   501      76.467  47.427  87.925  1.00  0.00           H
ATOM   4674  CZ  ARG   501      77.775  46.410  86.930  1.00  0.00           C
ATOM   4675  NH1 ARG   501      78.291  45.300  86.589  1.00  0.00           N
ATOM   4676 HH11 ARG   501      77.972  44.377  86.848  1.00  0.00           H
ATOM   4677 HH12 ARG   501      79.055  45.364  85.931  1.00  0.00           H
ATOM   4678  NH2 ARG   501      78.239  47.434  86.264  1.00  0.00           N
ATOM   4679 HH21 ARG   501      77.766  48.312  86.424  1.00  0.00           H
ATOM   4680 HH22 ARG   501      78.950  47.287  85.562  1.00  0.00           H
ATOM   4681  C   ARG   501      72.187  45.486  91.326  1.00  0.00           C
ATOM   4682  O   ARG   501      72.136  45.515  92.593  1.00  0.00           O
ATOM   4683  N   THR   502      71.489  46.340  90.519  1.00  0.00           N
ATOM   4684  H   THR   502      71.562  46.186  89.524  1.00  0.00           H
ATOM   4685  CA  THR   502      70.619  47.443  91.108  1.00  0.00           C
ATOM   4686  HA  THR   502      71.322  47.926  91.786  1.00  0.00           H
ATOM   4687  CB  THR   502      70.149  48.435  90.045  1.00  0.00           C
ATOM   4688  HB  THR   502      69.374  48.037  89.390  1.00  0.00           H
ATOM   4689  CG2 THR   502      69.664  49.669  90.689  1.00  0.00           C
ATOM   4690 HG21 THR   502      70.377  50.283  91.239  1.00  0.00           H
ATOM   4691 HG22 THR   502      69.291  50.364  89.938  1.00  0.00           H
ATOM   4692 HG23 THR   502      68.834  49.343  91.317  1.00  0.00           H
ATOM   4693  OG1 THR   502      71.318  48.757  89.324  1.00  0.00           O
ATOM   4694  HG1 THR   502      71.722  47.996  88.901  1.00  0.00           H
ATOM   4695  C   THR   502      69.396  46.884  91.915  1.00  0.00           C
ATOM   4696  O   THR   502      69.146  47.259  93.097  1.00  0.00           O
ATOM   4697  N   TRP   503      68.684  45.956  91.298  1.00  0.00           N
ATOM   4698  H   TRP   503      68.876  45.751  90.328  1.00  0.00           H
ATOM   4699  CA  TRP   503      67.489  45.231  91.890  1.00  0.00           C
ATOM   4700  HA  TRP   503      66.761  46.016  92.094  1.00  0.00           H
ATOM   4701  CB  TRP   503      67.082  44.146  90.859  1.00  0.00           C
ATOM   4702  HB2 TRP   503      67.063  44.644  89.889  1.00  0.00           H
ATOM   4703  HB3 TRP   503      67.864  43.406  90.687  1.00  0.00           H
ATOM   4704  CG  TRP   503      65.762  43.381  90.990  1.00  0.00           C
ATOM   4705  CD1 TRP   503      64.537  43.798  90.641  1.00  0.00           C
ATOM   4706  HD1 TRP   503      64.423  44.757  90.157  1.00  0.00           H
ATOM   4707  NE1 TRP   503      63.563  42.969  91.107  1.00  0.00           N
ATOM   4708  HE1 TRP   503      62.591  43.229  91.020  1.00  0.00           H
ATOM   4709  CE2 TRP   503      64.102  41.893  91.767  1.00  0.00           C
ATOM   4710  CZ2 TRP   503      63.544  40.930  92.562  1.00  0.00           C
ATOM   4711  HZ2 TRP   503      62.480  40.979  92.744  1.00  0.00           H
ATOM   4712  CH2 TRP   503      64.415  39.998  93.229  1.00  0.00           C
ATOM   4713  HH2 TRP   503      64.071  39.292  93.970  1.00  0.00           H
ATOM   4714  CZ3 TRP   503      65.780  40.047  92.974  1.00  0.00           C
ATOM   4715  HZ3 TRP   503      66.393  39.301  93.458  1.00  0.00           H
ATOM   4716  CE3 TRP   503      66.291  41.163  92.275  1.00  0.00           C
ATOM   4717  HE3 TRP   503      67.349  41.281  92.094  1.00  0.00           H
ATOM   4718  CD2 TRP   503      65.493  42.139  91.703  1.00  0.00           C
ATOM   4719  C   TRP   503      67.849  44.567  93.222  1.00  0.00           C
ATOM   4720  O   TRP   503      67.054  44.617  94.172  1.00  0.00           O
ATOM   4721  N   LEU   504      68.994  43.855  93.273  1.00  0.00           N
ATOM   4722  H   LEU   504      69.619  43.859  92.480  1.00  0.00           H
ATOM   4723  CA  LEU   504      69.339  43.168  94.520  1.00  0.00           C
ATOM   4724  HA  LEU   504      68.438  42.598  94.747  1.00  0.00           H
ATOM   4725  CB  LEU   504      70.535  42.296  94.269  1.00  0.00           C
ATOM   4726  HB2 LEU   504      71.361  42.939  93.966  1.00  0.00           H
ATOM   4727  HB3 LEU   504      70.953  41.857  95.174  1.00  0.00           H
ATOM   4728  CG  LEU   504      70.317  41.134  93.348  1.00  0.00           C
ATOM   4729  HG  LEU   504      69.690  41.400  92.497  1.00  0.00           H
ATOM   4730  CD1 LEU   504      71.616  40.491  92.872  1.00  0.00           C
ATOM   4731 HD11 LEU   504      71.611  40.117  91.848  1.00  0.00           H
ATOM   4732 HD12 LEU   504      72.407  41.235  92.964  1.00  0.00           H
ATOM   4733 HD13 LEU   504      71.878  39.757  93.634  1.00  0.00           H
ATOM   4734  CD2 LEU   504      69.614  39.885  93.924  1.00  0.00           C
ATOM   4735 HD21 LEU   504      70.044  39.599  94.885  1.00  0.00           H
ATOM   4736 HD22 LEU   504      68.551  40.118  93.990  1.00  0.00           H
ATOM   4737 HD23 LEU   504      69.768  39.029  93.267  1.00  0.00           H
ATOM   4738  C   LEU   504      69.567  44.124  95.714  1.00  0.00           C
ATOM   4739  O   LEU   504      69.200  43.778  96.844  1.00  0.00           O
ATOM   4740  N   LEU   505      70.165  45.277  95.408  1.00  0.00           N
ATOM   4741  H   LEU   505      70.308  45.516  94.437  1.00  0.00           H
ATOM   4742  CA  LEU   505      70.315  46.346  96.416  1.00  0.00           C
ATOM   4743  HA  LEU   505      70.711  45.814  97.281  1.00  0.00           H
ATOM   4744  CB  LEU   505      71.393  47.306  95.889  1.00  0.00           C
ATOM   4745  HB2 LEU   505      72.140  46.730  95.342  1.00  0.00           H
ATOM   4746  HB3 LEU   505      70.981  47.922  95.090  1.00  0.00           H
ATOM   4747  CG  LEU   505      72.061  48.197  97.008  1.00  0.00           C
ATOM   4748  HG  LEU   505      71.336  48.583  97.725  1.00  0.00           H
ATOM   4749  CD1 LEU   505      73.066  47.457  97.793  1.00  0.00           C
ATOM   4750 HD11 LEU   505      73.467  48.147  98.535  1.00  0.00           H
ATOM   4751 HD12 LEU   505      72.576  46.664  98.357  1.00  0.00           H
ATOM   4752 HD13 LEU   505      73.882  47.146  97.139  1.00  0.00           H
ATOM   4753  CD2 LEU   505      72.631  49.477  96.412  1.00  0.00           C
ATOM   4754 HD21 LEU   505      71.822  49.979  95.881  1.00  0.00           H
ATOM   4755 HD22 LEU   505      72.861  50.096  97.279  1.00  0.00           H
ATOM   4756 HD23 LEU   505      73.521  49.272  95.817  1.00  0.00           H
ATOM   4757  C   LEU   505      69.033  47.067  96.859  1.00  0.00           C
ATOM   4758  O   LEU   505      68.889  47.377  98.000  1.00  0.00           O
ATOM   4759  N   GLN   506      68.134  47.382  95.927  1.00  0.00           N
ATOM   4760  H   GLN   506      68.348  47.133  94.972  1.00  0.00           H
ATOM   4761  CA  GLN   506      66.827  47.892  96.109  1.00  0.00           C
ATOM   4762  HA  GLN   506      66.865  48.755  96.774  1.00  0.00           H
ATOM   4763  CB  GLN   506      66.184  48.239  94.717  1.00  0.00           C
ATOM   4764  HB2 GLN   506      66.359  47.423  94.016  1.00  0.00           H
ATOM   4765  HB3 GLN   506      65.117  48.437  94.822  1.00  0.00           H
ATOM   4766  CG  GLN   506      66.751  49.530  94.054  1.00  0.00           C
ATOM   4767  HG2 GLN   506      66.598  50.411  94.677  1.00  0.00           H
ATOM   4768  HG3 GLN   506      67.824  49.340  94.042  1.00  0.00           H
ATOM   4769  CD  GLN   506      66.251  49.929  92.641  1.00  0.00           C
ATOM   4770  OE1 GLN   506      66.805  50.895  92.045  1.00  0.00           O
ATOM   4771  NE2 GLN   506      65.126  49.370  92.174  1.00  0.00           N
ATOM   4772 HE21 GLN   506      64.711  49.826  91.374  1.00  0.00           H
ATOM   4773 HE22 GLN   506      64.673  48.696  92.775  1.00  0.00           H
ATOM   4774  C   GLN   506      65.935  46.922  96.911  1.00  0.00           C
ATOM   4775  O   GLN   506      65.295  47.374  97.868  1.00  0.00           O
ATOM   4776  N   THR   507      65.814  45.625  96.503  1.00  0.00           N
ATOM   4777  H   THR   507      66.398  45.281  95.754  1.00  0.00           H
ATOM   4778  CA  THR   507      64.962  44.604  97.085  1.00  0.00           C
ATOM   4779  HA  THR   507      64.066  45.143  97.393  1.00  0.00           H
ATOM   4780  CB  THR   507      64.490  43.623  95.993  1.00  0.00           C
ATOM   4781  HB  THR   507      63.739  42.993  96.471  1.00  0.00           H
ATOM   4782  CG2 THR   507      63.676  44.378  94.944  1.00  0.00           C
ATOM   4783 HG21 THR   507      63.717  43.893  93.969  1.00  0.00           H
ATOM   4784 HG22 THR   507      62.683  44.669  95.285  1.00  0.00           H
ATOM   4785 HG23 THR   507      64.123  45.366  94.832  1.00  0.00           H
ATOM   4786  OG1 THR   507      65.531  42.818  95.436  1.00  0.00           O
ATOM   4787  HG1 THR   507      66.111  43.439  94.991  1.00  0.00           H
ATOM   4788  C   THR   507      65.427  43.843  98.345  1.00  0.00           C
ATOM   4789  O   THR   507      64.574  43.488  99.193  1.00  0.00           O
ATOM   4790  N   CYX   508      66.739  43.835  98.599  1.00  0.00           N
ATOM   4791  H   CYX   508      67.447  43.863  97.879  1.00  0.00           H
ATOM   4792  CA  CYX   508      67.238  43.461  99.944  1.00  0.00           C
ATOM   4793  HA  CYX   508      66.883  42.446 100.121  1.00  0.00           H
ATOM   4794  CB  CYX   508      68.743  43.377  99.836  1.00  0.00           C
ATOM   4795  HB2 CYX   508      69.139  42.683 100.578  1.00  0.00           H
ATOM   4796  HB3 CYX   508      68.961  42.868  98.897  1.00  0.00           H
ATOM   4797  SG  CYX   508      69.707  44.917  99.978  1.00  0.00           S
ATOM   4798  C   CYX   508      66.746  44.272 101.114  1.00  0.00           C
ATOM   4799  O   CYX   508      66.970  43.836 102.262  1.00  0.00           O
ATOM   4800  N   LYS   509      66.222  45.461 100.846  1.00  0.00           N
ATOM   4801  H   LYS   509      66.209  45.759  99.881  1.00  0.00           H
ATOM   4802  CA  LYS   509      65.468  46.276 101.869  1.00  0.00           C
ATOM   4803  HA  LYS   509      66.025  46.226 102.805  1.00  0.00           H
ATOM   4804  CB  LYS   509      65.318  47.772 101.463  1.00  0.00           C
ATOM   4805  HB2 LYS   509      64.827  47.762 100.489  1.00  0.00           H
ATOM   4806  HB3 LYS   509      64.592  48.251 102.120  1.00  0.00           H
ATOM   4807  CG  LYS   509      66.622  48.592 101.329  1.00  0.00           C
ATOM   4808  HG2 LYS   509      66.829  49.102 102.270  1.00  0.00           H
ATOM   4809  HG3 LYS   509      67.487  47.946 101.180  1.00  0.00           H
ATOM   4810  CD  LYS   509      66.517  49.644 100.228  1.00  0.00           C
ATOM   4811  HD2 LYS   509      66.513  49.134  99.265  1.00  0.00           H
ATOM   4812  HD3 LYS   509      65.697  50.359 100.303  1.00  0.00           H
ATOM   4813  CE  LYS   509      67.787  50.507 100.234  1.00  0.00           C
ATOM   4814  HE2 LYS   509      67.695  51.342  99.539  1.00  0.00           H
ATOM   4815  HE3 LYS   509      67.911  50.799 101.276  1.00  0.00           H
ATOM   4816  NZ  LYS   509      69.017  49.773  99.766  1.00  0.00           N
ATOM   4817  HZ1 LYS   509      69.770  50.445  99.733  1.00  0.00           H
ATOM   4818  HZ2 LYS   509      69.361  49.231 100.546  1.00  0.00           H
ATOM   4819  HZ3 LYS   509      68.996  49.279  98.885  1.00  0.00           H
ATOM   4820  C   LYS   509      64.104  45.691 102.341  1.00  0.00           C
ATOM   4821  O   LYS   509      63.703  46.147 103.437  1.00  0.00           O
ATOM   4822  N   SER   510      63.540  44.772 101.492  1.00  0.00           N
ATOM   4823  H   SER   510      64.036  44.503 100.654  1.00  0.00           H
ATOM   4824  CA  SER   510      62.268  44.104 101.919  1.00  0.00           C
ATOM   4825  HA  SER   510      62.085  44.337 102.967  1.00  0.00           H
ATOM   4826  CB  SER   510      60.983  44.678 101.215  1.00  0.00           C
ATOM   4827  HB2 SER   510      60.132  44.109 101.590  1.00  0.00           H
ATOM   4828  HB3 SER   510      60.744  45.708 101.478  1.00  0.00           H
ATOM   4829  OG  SER   510      61.153  44.428  99.886  1.00  0.00           O
ATOM   4830  HG  SER   510      61.737  45.089  99.508  1.00  0.00           H
ATOM   4831  C   SER   510      62.302  42.562 101.883  1.00  0.00           C
ATOM   4832  O   SER   510      61.837  41.837 102.785  1.00  0.00           O
ATOM   4833  N   TYR   511      62.715  42.019 100.753  1.00  0.00           N
ATOM   4834  H   TYR   511      63.053  42.555  99.967  1.00  0.00           H
ATOM   4835  CA  TYR   511      62.959  40.600 100.611  1.00  0.00           C
ATOM   4836  HA  TYR   511      62.134  40.082 101.101  1.00  0.00           H
ATOM   4837  CB  TYR   511      63.123  40.179  99.188  1.00  0.00           C
ATOM   4838  HB2 TYR   511      63.954  40.769  98.801  1.00  0.00           H
ATOM   4839  HB3 TYR   511      63.242  39.096  99.148  1.00  0.00           H
ATOM   4840  CG  TYR   511      62.005  40.533  98.259  1.00  0.00           C
ATOM   4841  CD1 TYR   511      60.620  40.428  98.566  1.00  0.00           C
ATOM   4842  HD1 TYR   511      60.198  40.110  99.508  1.00  0.00           H
ATOM   4843  CE1 TYR   511      59.645  40.615  97.541  1.00  0.00           C
ATOM   4844  HE1 TYR   511      58.584  40.556  97.735  1.00  0.00           H
ATOM   4845  CZ  TYR   511      60.007  40.791  96.238  1.00  0.00           C
ATOM   4846  OH  TYR   511      59.099  41.096  95.284  1.00  0.00           O
ATOM   4847  HH  TYR   511      58.238  41.037  95.704  1.00  0.00           H
ATOM   4848  CE2 TYR   511      61.322  41.013  95.908  1.00  0.00           C
ATOM   4849  HE2 TYR   511      61.551  41.155  94.862  1.00  0.00           H
ATOM   4850  CD2 TYR   511      62.319  40.827  96.902  1.00  0.00           C
ATOM   4851  HD2 TYR   511      63.329  40.943  96.540  1.00  0.00           H
ATOM   4852  C   TYR   511      64.127  39.977 101.382  1.00  0.00           C
ATOM   4853  O   TYR   511      65.083  40.684 101.685  1.00  0.00           O
ATOM   4854  N   ALA   512      64.110  38.693 101.699  1.00  0.00           N
ATOM   4855  H   ALA   512      63.248  38.179 101.579  1.00  0.00           H
ATOM   4856  CA  ALA   512      65.242  37.941 102.253  1.00  0.00           C
ATOM   4857  HA  ALA   512      65.563  38.430 103.172  1.00  0.00           H
ATOM   4858  CB  ALA   512      64.808  36.505 102.540  1.00  0.00           C
ATOM   4859  HB1 ALA   512      65.578  36.145 103.224  1.00  0.00           H
ATOM   4860  HB2 ALA   512      63.885  36.586 103.113  1.00  0.00           H
ATOM   4861  HB3 ALA   512      64.654  35.780 101.741  1.00  0.00           H
ATOM   4862  C   ALA   512      66.461  37.922 101.315  1.00  0.00           C
ATOM   4863  O   ALA   512      67.533  37.479 101.775  1.00  0.00           O
ATOM   4864  N   VAL   513      66.363  38.420 100.055  1.00  0.00           N
ATOM   4865  H   VAL   513      65.512  38.823  99.690  1.00  0.00           H
ATOM   4866  CA  VAL   513      67.488  38.550  99.085  1.00  0.00           C
ATOM   4867  HA  VAL   513      67.884  37.560  98.855  1.00  0.00           H
ATOM   4868  CB  VAL   513      66.817  39.239  97.880  1.00  0.00           C
ATOM   4869  HB  VAL   513      66.307  40.129  98.250  1.00  0.00           H
ATOM   4870  CG1 VAL   513      67.805  39.876  96.897  1.00  0.00           C
ATOM   4871 HG11 VAL   513      67.265  40.441  96.138  1.00  0.00           H
ATOM   4872 HG12 VAL   513      68.464  40.637  97.316  1.00  0.00           H
ATOM   4873 HG13 VAL   513      68.420  39.115  96.415  1.00  0.00           H
ATOM   4874  CG2 VAL   513      65.876  38.336  97.114  1.00  0.00           C
ATOM   4875 HG21 VAL   513      65.498  38.798  96.203  1.00  0.00           H
ATOM   4876 HG22 VAL   513      66.472  37.550  96.650  1.00  0.00           H
ATOM   4877 HG23 VAL   513      65.154  37.855  97.774  1.00  0.00           H
ATOM   4878  C   VAL   513      68.496  39.387  99.768  1.00  0.00           C
ATOM   4879  O   VAL   513      68.180  40.506 100.218  1.00  0.00           O
ATOM   4880  N   PRO   514      69.760  38.904  99.808  1.00  0.00           N
ATOM   4881  CD  PRO   514      70.216  37.654  99.322  1.00  0.00           C
ATOM   4882  HD2 PRO   514      70.114  37.586  98.239  1.00  0.00           H
ATOM   4883  HD3 PRO   514      69.682  36.798  99.733  1.00  0.00           H
ATOM   4884  CG  PRO   514      71.725  37.543  99.541  1.00  0.00           C
ATOM   4885  HG2 PRO   514      72.251  37.865  98.642  1.00  0.00           H
ATOM   4886  HG3 PRO   514      72.073  36.564  99.870  1.00  0.00           H
ATOM   4887  CB  PRO   514      71.995  38.584 100.607  1.00  0.00           C
ATOM   4888  HB2 PRO   514      72.992  39.013 100.508  1.00  0.00           H
ATOM   4889  HB3 PRO   514      71.979  38.106 101.586  1.00  0.00           H
ATOM   4890  CA  PRO   514      70.883  39.660 100.411  1.00  0.00           C
ATOM   4891  HA  PRO   514      70.640  40.048 101.400  1.00  0.00           H
ATOM   4892  C   PRO   514      71.462  40.712  99.515  1.00  0.00           C
ATOM   4893  O   PRO   514      71.617  40.509  98.261  1.00  0.00           O
ATOM   4894  N   CYX   515      71.828  41.799 100.135  1.00  0.00           N
ATOM   4895  H   CYX   515      71.704  41.788 101.137  1.00  0.00           H
ATOM   4896  CA  CYX   515      72.489  42.967  99.538  1.00  0.00           C
ATOM   4897  HA  CYX   515      71.816  43.428  98.816  1.00  0.00           H
ATOM   4898  CB  CYX   515      72.638  43.953 100.669  1.00  0.00           C
ATOM   4899  HB2 CYX   515      73.307  43.472 101.382  1.00  0.00           H
ATOM   4900  HB3 CYX   515      73.073  44.877 100.288  1.00  0.00           H
ATOM   4901  SG  CYX   515      71.020  44.480 101.451  1.00  0.00           S
ATOM   4902  C   CYX   515      73.877  42.523  98.865  1.00  0.00           C
ATOM   4903  O   CYX   515      74.635  41.748  99.427  1.00  0.00           O
ATOM   4904  N   PRO   516      74.151  43.107  97.662  1.00  0.00           N
ATOM   4905  CD  PRO   516      73.182  43.824  96.809  1.00  0.00           C
ATOM   4906  HD2 PRO   516      73.153  44.877  97.091  1.00  0.00           H
ATOM   4907  HD3 PRO   516      72.224  43.310  96.891  1.00  0.00           H
ATOM   4908  CG  PRO   516      73.841  43.674  95.407  1.00  0.00           C
ATOM   4909  HG2 PRO   516      73.568  44.580  94.867  1.00  0.00           H
ATOM   4910  HG3 PRO   516      73.499  42.709  95.033  1.00  0.00           H
ATOM   4911  CB  PRO   516      75.299  43.771  95.661  1.00  0.00           C
ATOM   4912  HB2 PRO   516      75.704  44.779  95.745  1.00  0.00           H
ATOM   4913  HB3 PRO   516      75.904  43.306  94.883  1.00  0.00           H
ATOM   4914  CA  PRO   516      75.429  43.024  97.003  1.00  0.00           C
ATOM   4915  HA  PRO   516      75.618  41.968  96.808  1.00  0.00           H
ATOM   4916  C   PRO   516      76.676  43.529  97.820  1.00  0.00           C
ATOM   4917  O   PRO   516      76.487  44.457  98.595  1.00  0.00           O
ATOM   4918  N   PRO   517      77.860  42.841  97.825  1.00  0.00           N
ATOM   4919  CD  PRO   517      78.187  41.596  97.167  1.00  0.00           C
ATOM   4920  HD2 PRO   517      78.109  41.693  96.085  1.00  0.00           H
ATOM   4921  HD3 PRO   517      77.387  40.929  97.489  1.00  0.00           H
ATOM   4922  CG  PRO   517      79.567  41.167  97.622  1.00  0.00           C
ATOM   4923  HG2 PRO   517      80.292  41.406  96.844  1.00  0.00           H
ATOM   4924  HG3 PRO   517      79.633  40.113  97.889  1.00  0.00           H
ATOM   4925  CB  PRO   517      79.741  41.921  98.923  1.00  0.00           C
ATOM   4926  HB2 PRO   517      80.798  42.148  99.061  1.00  0.00           H
ATOM   4927  HB3 PRO   517      79.292  41.458  99.802  1.00  0.00           H
ATOM   4928  CA  PRO   517      78.938  43.224  98.697  1.00  0.00           C
ATOM   4929  HA  PRO   517      78.626  43.619  99.664  1.00  0.00           H
ATOM   4930  C   PRO   517      79.766  44.311  98.063  1.00  0.00           C
ATOM   4931  O   PRO   517      80.946  44.199  97.775  1.00  0.00           O
ATOM   4932  N   GLY   518      79.081  45.416  97.754  1.00  0.00           N
ATOM   4933  H   GLY   518      78.086  45.495  97.905  1.00  0.00           H
ATOM   4934  CA  GLY   518      79.672  46.558  96.984  1.00  0.00           C
ATOM   4935  HA2 GLY   518      79.082  47.474  96.982  1.00  0.00           H
ATOM   4936  HA3 GLY   518      80.509  46.789  97.642  1.00  0.00           H
ATOM   4937  C   GLY   518      80.164  46.343  95.542  1.00  0.00           C
ATOM   4938  O   GLY   518      79.460  45.613  94.825  1.00  0.00           O
ATOM   4939  N   HIP   519      81.079  47.216  95.152  1.00  0.00           N
ATOM   4940  H   HIP   519      81.344  47.888  95.857  1.00  0.00           H
ATOM   4941  CA  HIP   519      81.928  47.200  93.844  1.00  0.00           C
ATOM   4942  HA  HIP   519      82.835  47.795  93.950  1.00  0.00           H
ATOM   4943  CB  HIP   519      82.449  45.774  93.681  1.00  0.00           C
ATOM   4944  HB2 HIP   519      81.604  45.146  93.398  1.00  0.00           H
ATOM   4945  HB3 HIP   519      83.189  45.769  92.880  1.00  0.00           H
ATOM   4946  CG  HIP   519      83.156  45.142  94.891  1.00  0.00           C
ATOM   4947  ND1 HIP   519      84.386  45.487  95.405  1.00  0.00           N
ATOM   4948  HD1 HIP   519      84.933  46.286  95.119  1.00  0.00           H
ATOM   4949  CE1 HIP   519      84.787  44.594  96.327  1.00  0.00           C
ATOM   4950  HE1 HIP   519      85.701  44.396  96.868  1.00  0.00           H
ATOM   4951  NE2 HIP   519      83.803  43.618  96.322  1.00  0.00           N
ATOM   4952  HE2 HIP   519      83.895  42.733  96.801  1.00  0.00           H
ATOM   4953  CD2 HIP   519      82.907  43.887  95.334  1.00  0.00           C
ATOM   4954  HD2 HIP   519      82.019  43.288  95.202  1.00  0.00           H
ATOM   4955  C   HIP   519      81.309  47.661  92.550  1.00  0.00           C
ATOM   4956  O   HIP   519      82.106  47.851  91.661  1.00  0.00           O
ATOM   4957  N   PHE   520      79.993  47.873  92.461  1.00  0.00           N
ATOM   4958  H   PHE   520      79.404  47.764  93.274  1.00  0.00           H
ATOM   4959  CA  PHE   520      79.441  48.497  91.224  1.00  0.00           C
ATOM   4960  HA  PHE   520      80.240  48.947  90.634  1.00  0.00           H
ATOM   4961  CB  PHE   520      78.876  47.414  90.254  1.00  0.00           C
ATOM   4962  HB2 PHE   520      78.312  46.789  90.947  1.00  0.00           H
ATOM   4963  HB3 PHE   520      78.319  47.950  89.486  1.00  0.00           H
ATOM   4964  CG  PHE   520      79.886  46.557  89.523  1.00  0.00           C
ATOM   4965  CD1 PHE   520      80.634  47.104  88.486  1.00  0.00           C
ATOM   4966  HD1 PHE   520      80.553  48.136  88.176  1.00  0.00           H
ATOM   4967  CE1 PHE   520      81.471  46.268  87.714  1.00  0.00           C
ATOM   4968  HE1 PHE   520      82.008  46.657  86.862  1.00  0.00           H
ATOM   4969  CZ  PHE   520      81.786  44.978  88.207  1.00  0.00           C
ATOM   4970  HZ  PHE   520      82.516  44.293  87.801  1.00  0.00           H
ATOM   4971  CE2 PHE   520      81.010  44.384  89.245  1.00  0.00           C
ATOM   4972  HE2 PHE   520      81.103  43.369  89.603  1.00  0.00           H
ATOM   4973  CD2 PHE   520      80.082  45.221  89.900  1.00  0.00           C
ATOM   4974  HD2 PHE   520      79.504  44.862  90.739  1.00  0.00           H
ATOM   4975  C   PHE   520      78.304  49.529  91.450  1.00  0.00           C
ATOM   4976  O   PHE   520      77.596  49.289  92.467  1.00  0.00           O
ATOM   4977  N   PRO   521      78.057  50.513  90.602  1.00  0.00           N
ATOM   4978  CD  PRO   521      78.859  50.777  89.506  1.00  0.00           C
ATOM   4979  HD2 PRO   521      78.945  49.961  88.788  1.00  0.00           H
ATOM   4980  HD3 PRO   521      79.824  50.836  90.009  1.00  0.00           H
ATOM   4981  CG  PRO   521      78.387  52.097  88.870  1.00  0.00           C
ATOM   4982  HG2 PRO   521      77.574  51.940  88.161  1.00  0.00           H
ATOM   4983  HG3 PRO   521      79.207  52.759  88.592  1.00  0.00           H
ATOM   4984  CB  PRO   521      77.730  52.829  90.072  1.00  0.00           C
ATOM   4985  HB2 PRO   521      76.994  53.607  89.869  1.00  0.00           H
ATOM   4986  HB3 PRO   521      78.452  53.293  90.744  1.00  0.00           H
ATOM   4987  CA  PRO   521      77.054  51.625  90.847  1.00  0.00           C
ATOM   4988  HA  PRO   521      77.001  51.852  91.912  1.00  0.00           H
ATOM   4989  C   PRO   521      75.548  51.356  90.405  1.00  0.00           C
ATOM   4990  O   PRO   521      75.321  50.484  89.509  1.00  0.00           O
ATOM   4991  N   PRO   522      74.527  51.966  91.076  1.00  0.00           N
ATOM   4992  CD  PRO   522      74.650  52.908  92.197  1.00  0.00           C
ATOM   4993  HD2 PRO   522      75.094  53.848  91.870  1.00  0.00           H
ATOM   4994  HD3 PRO   522      75.210  52.517  93.046  1.00  0.00           H
ATOM   4995  CG  PRO   522      73.198  53.084  92.697  1.00  0.00           C
ATOM   4996  HG2 PRO   522      72.943  54.045  93.143  1.00  0.00           H
ATOM   4997  HG3 PRO   522      72.979  52.338  93.461  1.00  0.00           H
ATOM   4998  CB  PRO   522      72.329  52.847  91.454  1.00  0.00           C
ATOM   4999  HB2 PRO   522      72.100  53.789  90.955  1.00  0.00           H
ATOM   5000  HB3 PRO   522      71.371  52.407  91.730  1.00  0.00           H
ATOM   5001  CA  PRO   522      73.154  51.911  90.535  1.00  0.00           C
ATOM   5002  HA  PRO   522      72.754  50.905  90.656  1.00  0.00           H
ATOM   5003  C   PRO   522      72.981  52.312  89.082  1.00  0.00           C
ATOM   5004  O   PRO   522      73.406  53.403  88.769  1.00  0.00           O
ATOM   5005  N   MET   523      72.201  51.537  88.235  1.00  0.00           N
ATOM   5006  H   MET   523      71.796  50.680  88.586  1.00  0.00           H
ATOM   5007  CA  MET   523      71.939  51.904  86.873  1.00  0.00           C
ATOM   5008  HA  MET   523      71.820  52.981  86.760  1.00  0.00           H
ATOM   5009  CB  MET   523      73.093  51.421  85.995  1.00  0.00           C
ATOM   5010  HB2 MET   523      74.081  51.718  86.347  1.00  0.00           H
ATOM   5011  HB3 MET   523      73.167  50.336  85.921  1.00  0.00           H
ATOM   5012  CG  MET   523      72.786  51.911  84.550  1.00  0.00           C
ATOM   5013  HG2 MET   523      73.637  51.609  83.939  1.00  0.00           H
ATOM   5014  HG3 MET   523      71.922  51.355  84.187  1.00  0.00           H
ATOM   5015  SD  MET   523      72.552  53.729  84.341  1.00  0.00           S
ATOM   5016  CE  MET   523      74.087  54.425  85.158  1.00  0.00           C
ATOM   5017  HE1 MET   523      74.931  54.278  84.485  1.00  0.00           H
ATOM   5018  HE2 MET   523      73.855  55.480  85.307  1.00  0.00           H
ATOM   5019  HE3 MET   523      74.343  54.015  86.135  1.00  0.00           H
ATOM   5020  C   MET   523      70.588  51.272  86.433  1.00  0.00           C
ATOM   5021  O   MET   523      70.576  50.105  86.086  1.00  0.00           O
ATOM   5022  N   SER   524      69.509  52.096  86.442  1.00  0.00           N
ATOM   5023  H   SER   524      69.602  53.089  86.601  1.00  0.00           H
ATOM   5024  CA  SER   524      68.154  51.643  86.065  1.00  0.00           C
ATOM   5025  HA  SER   524      67.834  50.867  86.761  1.00  0.00           H
ATOM   5026  CB  SER   524      67.161  52.739  86.580  1.00  0.00           C
ATOM   5027  HB2 SER   524      66.098  52.500  86.584  1.00  0.00           H
ATOM   5028  HB3 SER   524      67.552  53.106  87.530  1.00  0.00           H
ATOM   5029  OG  SER   524      67.045  53.790  85.609  1.00  0.00           O
ATOM   5030  HG  SER   524      67.945  54.125  85.639  1.00  0.00           H
ATOM   5031  C   SER   524      68.016  51.194  84.637  1.00  0.00           C
ATOM   5032  O   SER   524      68.865  51.550  83.845  1.00  0.00           O
ATOM   5033  N   PRO   525      66.897  50.506  84.216  1.00  0.00           N
ATOM   5034  CD  PRO   525      65.921  50.020  85.159  1.00  0.00           C
ATOM   5035  HD2 PRO   525      65.316  50.831  85.563  1.00  0.00           H
ATOM   5036  HD3 PRO   525      66.275  49.410  85.990  1.00  0.00           H
ATOM   5037  CG  PRO   525      65.025  48.995  84.457  1.00  0.00           C
ATOM   5038  HG2 PRO   525      64.216  49.501  83.932  1.00  0.00           H
ATOM   5039  HG3 PRO   525      64.663  48.228  85.142  1.00  0.00           H
ATOM   5040  CB  PRO   525      66.006  48.548  83.385  1.00  0.00           C
ATOM   5041  HB2 PRO   525      65.557  48.000  82.557  1.00  0.00           H
ATOM   5042  HB3 PRO   525      66.790  47.967  83.871  1.00  0.00           H
ATOM   5043  CA  PRO   525      66.710  49.877  82.952  1.00  0.00           C
ATOM   5044  HA  PRO   525      67.640  49.609  82.450  1.00  0.00           H
ATOM   5045  C   PRO   525      65.857  50.699  81.961  1.00  0.00           C
ATOM   5046  O   PRO   525      64.943  50.205  81.337  1.00  0.00           O
ATOM   5047  N   ASP   526      66.308  51.905  81.834  1.00  0.00           N
ATOM   5048  H   ASP   526      67.117  52.127  82.395  1.00  0.00           H
ATOM   5049  CA  ASP   526      65.867  53.050  80.917  1.00  0.00           C
ATOM   5050  HA  ASP   526      65.326  53.743  81.561  1.00  0.00           H
ATOM   5051  CB  ASP   526      67.080  53.883  80.581  1.00  0.00           C
ATOM   5052  HB2 ASP   526      67.336  54.427  81.491  1.00  0.00           H
ATOM   5053  HB3 ASP   526      67.933  53.273  80.286  1.00  0.00           H
ATOM   5054  CG  ASP   526      66.978  54.972  79.482  1.00  0.00           C
ATOM   5055  OD1 ASP   526      65.895  55.527  79.361  1.00  0.00           O
ATOM   5056  OD2 ASP   526      68.011  55.427  78.907  1.00  0.00           O
ATOM   5057  C   ASP   526      65.079  52.487  79.691  1.00  0.00           C
ATOM   5058  O   ASP   526      65.646  51.874  78.778  1.00  0.00           O
ATOM   5059  N   PHE   527      63.829  52.956  79.606  1.00  0.00           N
ATOM   5060  H   PHE   527      63.573  53.572  80.365  1.00  0.00           H
ATOM   5061  CA  PHE   527      62.872  52.670  78.551  1.00  0.00           C
[truncated: 5,233,130 more chars]
